# Supplementary material for: Human MicroRNA Targets
Source: PLoS Biol. 2004 Oct 5;2(11):e363. doi: 10.1371/journal.pbio.0020363 (PMC521178; doi:10.1371/journal.pbio.0020363)
Supplement: Table S1 — (25 KB XLS). [file pbio.0020363.st001.xls]

## Sheet: mirnas_in_introns.txt
Human miRNAs in introns (Updates will be made available at http://www.microrna.org).
mirna precursor	Chromosome	location of miRNA precursor	Ensembl gene id	gene region	strand direction with respect to the mirna starnd
hsa-let-7c	21	16834019-16834102	ENSG00000174496	16831631-16901184	s
hsa-let-7f-2	X	52551026-52550944	ENSG00000086758	52548673-52551133	s
hsa-mir-103-1	5	167968873-167968796	ENSG00000120137	167967058-167969292	s
hsa-mir-103-2	20	3893141-3893218	ENSG00000125779	3892698-3894317	s
hsa-mir-105-1	X	150178384-150178304	ENSG00000011677	150150682-150237230	s
hsa-mir-105-2	X	150180577-150180497	ENSG00000011677	150150682-150237230	s
hsa-mir-107	10	91017161-91017081	ENSG00000152782	91013112-91017530	s
hsa-mir-125b-2	21	16884428-16884516	ENSG00000174496	16831631-16901184	s
hsa-mir-126	9	134922347-134922431	ENSG00000172889	134922076-134922694	s
hsa-mir-128a	2	136633736-136633817	ENSG00000048991	136629733-136643670	s
hsa-mir-133a-2	20	61819037-61818936	ENSG00000174407	61818961-61830283	s
hsa-mir-139	11	72052482-72052415	ENSG00000186642	72046104-72079605	s
hsa-mir-140	16	69743172-69743271	ENSG00000088481	69741982-69744060	s
hsa-mir-149	2	241716158-241716246	ENSG00000063660	241696242-241719186	s
hsa-mir-152	17	46589241-46589165	ENSG00000005243	46588930-46589670	s
hsa-mir-153-1	2	220361461-220361372	ENSG00000054356	220358785-220362235	s
hsa-mir-15b	3	161443289-161443386	ENSG00000113810	161443206-161450620	s
hsa-mir-185	22	18395216-18395297	ENSG00000183597	18383324-18398836	s
hsa-mir-186	1	70903315-70903230	ENSG00000132485	70902534-70904874	s
hsa-mir-188	X	48685449-48685534	ENSG00000171365	48607265-48724264	s
hsa-mir-190	15	60831973-60832057	ENSG00000171914	60828627-60841519	s
hsa-mir-1b	20	61829643-61829573	ENSG00000174407	61818961-61830283	s
hsa-mir-204	9	68882119-68882010	ENSG00000083067	68865733-68899881	s
hsa-mir-208	14	21848003-21847933	ENSG00000166094	21847676-21848195	s
hsa-mir-211	15	29073400-29073291	ENSG00000134160	29071552-29074334	s
hsa-mir-218-1	4	20280781-20280890	ENSG00000145147	20277679-20281454	s
hsa-mir-218-2	5	168176155-168176046	ENSG00000184347	168170590-168180680	s
hsa-mir-224	X	149744743-149744663	ENSG00000102287	149741946-149745923	s
hsa-mir-23b	9	93188899-93188995	ENSG00000148120	93186411-93190372	s
hsa-mir-24-1	9	93189712-93189779	ENSG00000148120	93186411-93190372	s
hsa-mir-25	7	99302663-99302580	ENSG00000166508	99302422-99303192	s
hsa-mir-26a	3	37971520-37971596	ENSG00000144677	37969999-37973522	s
hsa-mir-26b	2	219469909-219469985	ENSG00000144579	219469669-219470297	s
hsa-mir-27b	9	93189136-93189232	ENSG00000148120	93186411-93190372	s
hsa-mir-28	3	189727482-189727567	ENSG00000145012	189648546-189746967	s
hsa-mir-32	9	107188416-107188347	ENSG00000106771	107180236-107192400	s
hsa-mir-33	22	40539987-40540055	ENSG00000100152	40539542-40542012	s
hsa-mir-7-1	9	82041891-82041782	ENSG00000165119	82041475-82042195	s
hsa-mir-7-3	19	4721682-4721791	ENSG00000176840	4720770-4723175	s
hsa-mir-9-1	1	153607013-153606925	ENSG00000125462	153601338-153613381	s
hsa-mir-93	7	99302867-99302788	ENSG00000166508	99302422-99303192	s
hsa-mir-95	4	8199703-8199623	ENSG00000163995	8193280-8202380	s
hsa-mir-98	X	52550073-52549994	ENSG00000086758	52548673-52551133	s
hsa-mir-99	21	16833280-16833360	ENSG00000174496	16831631-16901184	s
hsa-mir-133a-1	18	17657733-17657646	ENSG00000101752	17651595-17670312	as
hsa-mir-181a	9	122830766-122830875	ENSG00000148200	122692883-122871631	as
hsa-mir-194	1	217347874-217347790	ENSG00000067704	217344108-217354869	as
hsa-mir-199a-1	19	10789172-10789102	ENSG00000079805	10784054-10791655	as
hsa-mir-199a-2	1	169353160-169353051	ENSG00000053059	169339805-169462088	as
hsa-mir-199b	9	126383154-126383045	ENSG00000106976	126380670-126384717	as
hsa-mir-1d	18	17661036-17660952	ENSG00000101752	17651595-17670312	as
hsa-mir-214	1	169347423-169347314	ENSG00000053059	169339805-169462088	as
hsa-mir-215	1	217347595-217347486	ENSG00000067704	217344108-217354869	as
