# Supplementary material for: Human MicroRNA Targets
Source: PLoS Biol. 2004 Oct 5;2(11):e363. doi: 10.1371/journal.pbio.0020363 (PMC521178; doi:10.1371/journal.pbio.0020363)
Supplement: Table S2 — (8.0 MB XLS). [file pbio.0020363.st002.xls]

## Sheet: t.txt
					Predicted mammalian miRNA targets by gene (Updates will be made available at http://www.microrna.org).
Human Transcript	Human Gene	Mouse Orthologue	Number of high scoring sites in the coding region	Rat Orthologue	Annotation [Domains]	Total Conserved Hits	Total Energy (kcal/mol)	Total Score	Mouse Transcript (miRNA)	Rat Transcript (miRNA)	All target sites contain more than 1 GU wobble at positions 2-8 of miRNA?	All miRNAs	miRNAs (non overlapping)	GO Terms	Alignments
ENST00000259997	ENSG00000137449	ENSMUSG00000039782		ENSRNOG00000005043	CYTOPLASMIC POLYADENYLATION ELEMENT BINDING PROTEIN 2 ISOFORM B. [Source:RefSeq;Acc:NM_182485] ENSG00000137449 (1) (14756405 14756492 14818887 14822657 15092496) 3770 (3770 nt) HUGO:21745:CPEB2 [IPR000504:RNA-binding region RNP-1 (RNA recognition motif); IPR000694:Proline-rich region;]	21	-426.01	2200	ENSMUSG00000039782 (mmu-let-7b)	ENSRNOG00000005043 (mmu-let-7b)		hsa-let-7b hsa-let-7c hsa-let-7g hsa-let-7e hsa-mir-103 hsa-mir-107 hsa-mir-122a hsa-mir-130a hsa-mir-130b hsa-mir-134 hsa-mir-143 hsa-mir-145 hsa-mir-152 hsa-mir-19b hsa-mir-19a hsa-mir-194 hsa-mir-199a* mmu-mir-202 hsa-mir-21 hsa-mir-214 hsa-mir-25 hsa-mir-27b mmu-mir-290 mmu-mir-291_5p mmu-mir-294 mmu-mir-298 mmu-mir-300 hsa-mir-321 rno-mir-333 rno-mir-338 hsa-mir-7	hsa-mir-19a mmu-mir-202 hsa-mir-134 hsa-mir-321 rno-mir-338 mmu-mir-291_5p hsa-mir-7 mmu-mir-300 hsa-mir-152 hsa-mir-130a hsa-mir-107 hsa-mir-103 hsa-mir-122a 103 hsa-mir-214 hsa-mir-25 98 hsa-mir-21 hsa-mir-199a* hsa-mir-143 hsa-mir-25		3' AGUCAAA-ACGUAUCUAAACGUGU 5' hsa-mir-19a __ .||||||.||:|||||.|.||||| __ 5' CCAGUUUCUGUAUAGAAUCGCACA 3' ENST00000259997 E:-23.25 S:122.000000 Loc:3387 Cons: %(mmu) 95.83%(rno)	3' AGAAGGGUACGCGAUAUGGAGA 5' mmu-mir-202 __ .|.||:|.|.:||||||||||. __ 5' ACAUCUCCUUUGCUAUACCUCA 3' ENST00000259997 E:-23.379999 S:120.000000 Loc:2148 Cons: %(mmu) 100.00%(rno)	3' GGGAGACCAGUUGGUCAGUGU 5' hsa-mir-134 __ |.|.|||.|.||||||||||. __ 5' CACACUGCU-AACCAGUCACC 3' ENST00000259997 E:-22.57 S:113.000000 Loc:1183 Cons: %(mmu) 100.00%(rno)	3' CUUGGG-UGUUAGGGACCGAAU 5' hsa-mir-321 __ .|||||.||.|||:|.|||||| __ 5' AAACCCUAC-AUCUCAGGCUUA 3' ENST00000259997 E:-23.459999 S:112.000000 Loc:175 Cons: 95.24%(mmu) 95.24%(rno)	3' AGUUG-UUUUAGUGACUACG-ACCU 5' rno-mir-338 __ |.|||.::::||||||.|||.|||| __ 5' UAAACUGGGGUCACUGUUGCAUGGA 3' ENST00000259997 E:-24.530001 S:110.000000 Loc:1416 Cons: %(mmu) 92.00%(rno)	3' UCUCUCCCGGAGGUGAAACUAC 5' mmu-mir-291_5p __ ||||||.||..|||:||||.|| __ 5' AGAGAGUGCAGCCAUUUUG-UG 3' ENST00000259997 E:-26.09 S:109.000000 Loc:948 Cons: %(mmu) 100.00%(rno)	3' UUGUUUUAGUGAUCAGAAGGU 5' hsa-mir-7 __ :|.:||||||.||||:||.|| __ 5' GAAGAAAUCAGUAGUUUUGCA 3' ENST00000259997 E:-17.700001 S:108.000000 Loc:2185 Cons: %(mmu) 95.24%(rno)	3' CUUCUCUCGAACGGGAACGUAU 5' mmu-mir-300 __ |:|||||.:||.::|.|||||| __ 5' GGAGAGACUUUUUUCAUGCAUA 3' ENST00000259997 E:-19.66 S:107.000000 Loc:3158 Cons: %(mmu) 100.00%(rno)	3' GGUUCAAGACAGUACGUGACU 5' hsa-mir-152 __ :::|..|:|||:|||||||.. __ 5' UUGACAUUUGUUAUGCACUAU 3' ENST00000259997 E:-17.07 S:106.000000 Loc:2059 Cons: %(mmu) 95.24%(rno)	3' CGGGAAAAUUGUAACG-UGAC 5' hsa-mir-130a __ .|||||||:.||||||.|||. __ 5' CCCCUUUUGUCAUUGCAACUA 3' ENST00000259997 E:-21.719999 S:105.000000 Loc:3065 Cons: %(mmu) 95.24%(rno)	3' AC-UAUCGGGACAUGUUACGACGA 5' hsa-mir-107 __ ||.:|.|:..|||:||||.|||:| __ 5' UGUGUUGUGAUGUGCAAUACUGUU 3' ENST00000259997 E:-17.209999 S:104.000000 Loc:2925 Cons: %(mmu) 95.83%(rno)	3' AGUA-UCGGGACAUGUUACGACGA 5' hsa-mir-103 __ |::|.|.||||||:||||.:||:. __ 5' UUGUAAUCCCUGUGCAAUUUUGUG 3' ENST00000259997 E:-21.82 S:104.000000 Loc:1016 Cons: %(mmu) 95.83%(rno)	3' UGUUUGUGGUAACAGUGUGAGGU 5' hsa-mir-122a __ :.||||:::|..|.||||||.|| __ 5' GAAAACGUUAGAGACACACUGCA 3' ENST00000259997 E:-19.58 S:103.000000 Loc:647 Cons: %(mmu) 100.00%(rno)	3' UGACAUGUU--UGAUGAUGGAGU 5' hsa-let-7g __ |||.|:|||..|.||.||||||| __ 5' ACU-UGCAAGAAAUAAUACCUCA 3' ENST00000259997 E:-17.450001 S:102.000000 Loc:516 Cons: %(mmu) 90.91%(rno)	3' GACGGACAGACACGGACGACA 5' hsa-mir-214 __ ||.||.|||..||:|||:||| __ 5' CU-CCAGUC--UGUCUGUUGU 3' ENST00000259997 E:-20.35 S:100.000000 Loc:3641 Cons: %(mmu) 100.00%(rno)	3' AGUCUGGCUCUGUUCACGUUAC 5' hsa-mir-25 __ .||||..||.|:|||||||.|. __ 5' GCAGA-AGAAAUAAGUGCAUUC 3' ENST00000259997 E:-19.23 S:99.000000 Loc:76 Cons: 100.00%(mmu) 95.24%(rno)	3' UGAUAUGUUGGAGGAUGGAGU 5' hsa-let-7e __ ||||.|.|:||||:|:::|:. __ 5' ACUACA-AGCCUCUUGUUUUU 3' ENST00000259997 E:-17.9 S:96.000000 Loc:149 Cons: 100.00%(mmu) 100.00%(rno)	3' AGUUGUAGUCAGACUAUUCGAU 5' hsa-mir-21 __ .:||||.||.|:||:.|:|||: __ 5' AUAACA-CAUUUUGGAAGGCUG 3' ENST00000259997 E:-17.139999 S:96.000000 Loc:2891 Cons: %(mmu) 100.00%(rno)	3' UUGGUUAC--ACGUCUGAUGACAU 5' hsa-mir-199a* __ ||..::||..||::|.:||||||: __ 5' AAAGGGUGCAUGUGGCUUACUGUG 3' ENST00000259997 E:-17.870001 S:96.000000 Loc:34 Cons: 91.67%(mmu) 91.67%(rno)	3' ACUCGAUGUCACGAAGUAGAGU 5' hsa-mir-143 __ |||||.|.||||.||.||||:| __ 5' UGAGC-AAAGUG-UUGAUCUUA 3' ENST00000259997 E:-19.84 S:96.000000 Loc:1803 Cons: %(mmu) 90.00%(rno)	3' UGAUAUGUUGGAGGAUGGAGU 5' hsa-let-7e __ ...:|:||.:||:||:|:|:. __ 5' UAAGUGCAUUCUUCUGCUUUU 3' ENST00000259997 E:-17.950001 S:94.000000 Loc:88 Cons: %(mmu) 95.24%(rno)	3' AGUC-UGGCUCUGUUCACGUUAC 5' hsa-mir-25 __ .|:|..|:.|..||.|||||:|| __ 5' GCGGUUCUAAUUCAUGUGCAGUG 3' ENST00000259997 E:-18.190001 S:92.000000 Loc:1045 Cons: %(mmu) 95.65%(rno)
ENST00000275523_P	ENSG00000146676	ENSMUSG00000049647		ENSRNOG00000007042	PURINE-RICH ELEMENT BINDING PROTEIN B. [Source:RefSeq;Acc:NM_033224] ENSG00000146676 (-1) (44664789 44664789 44665727 44665727 44628522) 4001 (4001 nt) HUGO:9702:PURBETA [IPR006628:PUR-alpha/beta/gamma, DNA/RNA-binding;]	19	-408.28	2025	ENSMUSG00000049647 (mmu-let-7c)	ENSRNOG00000007042 (mmu-let-7e) ENSR (mmu-miR-188)		hsa-let-7c hsa-let-7b hsa-let-7e hsa-mir-124a hsa-mir-125b hsa-mir-130b hsa-mir-130a hsa-mir-132 hsa-mir-133a mmu-mir-133 hsa-mir-145 hsa-mir-181b hsa-mir-188 hsa-mir-194 hsa-mir-198 rno-mir-20* mmu-mir-202 hsa-mir-213 hsa-mir-24 hsa-mir-26b mmu-mir-290 mmu-mir-292_5p hsa-mir-30a hsa-mir-302 rno-mir-327 rno-mir-339 hsa-mir-362 mmu-mir-7b	hsa-mir-188 hsa-mir-302 hsa-mir-24 hsa-mir-181b hsa-mir-181b 111 hsa-mir-125b hsa-mir-124a hsa-mir-130b mmu-mir-290 mmu-mir-202 hsa-mir-362 hsa-mir-145 hsa-mir-30a mmu-mir-133 hsa-mir-132 101 hsa-mir-194 mmu-mir-7b		3' UGGGAGGUGGUACGUUCCCUAC 5' hsa-mir-188 __ .:.:|:|.||.||||||||||| __ 5' UUGUUUCUCC-UGCAAGGGAUG 3' ENST00000275523_P E:-28.219999 S:123.000000 Loc:2902 Cons: 90.48%(mmu) 90.48%(rno)	3' AGUGGUUUUGUACCUUCGUGAAU 5' hsa-mir-302 __ |.||:|.|.|.||||||||:||. __ 5' UGACUAUAUCCUGGAAGCAUUUU 3' ENST00000275523_P E:-19.4 S:119.000000 Loc:1370 Cons: 95.65%(mmu) 95.65%(rno)	3' GACAAGGA--CGACUUGACUCGGU 5' hsa-mir-24 __ |||||.||..||||.|.||||||| __ 5' CUGUUGCUCAGCUGCAGUGAGCCA 3' ENST00000275523_P E:-26.530001 S:115.000000 Loc:2413 Cons: 91.67%(mmu) 91.67%(rno)	3' UUGGGUGGCUGUCGUUACUUACAA 5' hsa-mir-181b __ |||:|...|:||||||||||..|| __ 5' AACUCUGAGGCAGCAAUGAAAAUU 3' ENST00000275523_P E:-22.68 S:113.000000 Loc:2291 Cons: 100.00%(mmu) 100.00%(rno)	3' UUGGGUGGCUGUCGUUACUUACAA 5' hsa-mir-181b __ ..::|.|||.:.||||.||||||| __ 5' UUUUCUCCG-UUGCAAAGAAUGUU 3' ENST00000275523_P E:-19.83 S:111.000000 Loc:2047 Cons: 100.00%(mmu) 100.00%(rno)	3' UGAUAUGUUGGAGGAUGGAGU 5' hsa-let-7e __ :|.:|.:||||||||:|:||. __ 5' GCCGU-UAACCUCCUGCUUCC 3' ENST00000275523_P E:-22.620001 S:108.000000 Loc:3646 Cons: 90.00%(mmu) %(rno)	3' AGUGUUCAAUCCC-AGAGUCCCU 5' hsa-mir-125b __ .:|.|||||:|||.|:|||.||| __ 5' AUAAAAGUUGGGGUUUUCAAGGA 3' ENST00000275523_P E:-23.1 S:108.000000 Loc:1455 Cons: 95.65%(mmu) 95.65%(rno)	3' ACCGUAAGUGG-CGCACGGAAUU 5' hsa-mir-124a __ ..|:|||:|||..||||::||:| __ 5' CUGUAUUUACCUACGUGUUUUGA 3' ENST00000275523_P E:-23.08 S:107.000000 Loc:2174 Cons: 91.30%(mmu) 91.30%(rno)	3' UACGGGAAAG-U-AGUAACGUGAC 5' hsa-mir-130b __ .||||:|||:.|.|:||||||:.. __ 5' CUGCCUUUUUAAUUUAUUGCAUAU 3' ENST00000275523_P E:-19.049999 S:106.000000 Loc:1727 Cons: 91.67%(mmu) 91.67%(rno)	3' UUUUUCACGGGGGUAUCAAACUC 5' mmu-mir-290 __ .||.|.|||||:||||..||||| __ 5' UAAUAAUGCCCUCAUA--UUGAG 3' ENST00000275523_P E:-22.27 S:106.000000 Loc:3798 Cons: 100.00%(mmu) 100.00%(rno)	3' AGAAGGGUACGCGAUAUGGAGA 5' mmu-mir-202 __ |:|.|..|.|:||.:||||||| __ 5' UUUGCAAAGGUGCAGUACCUCU 3' ENST00000275523_P E:-19.17 S:105.000000 Loc:2444 Cons: 100.00%(mmu) 100.00%(rno)	3' GAGUGUGGAUCCAAGGUUCCUAA 5' hsa-mir-362 __ ...:||.:.|.||||||||||.. __ 5' AAAGCAGUCAAGUUCCAAGGAAC 3' ENST00000275523_P E:-17.709999 S:105.000000 Loc:187 Cons: 95.65%(mmu) 95.65%(rno)	3' UUCCCUAAGGACCCUUUUGACCUG 5' hsa-mir-145 __ ||.||.||:....|:||.|||||| __ 5' AAUGGUUUUGCAUGGAACCUGGAC 3' ENST00000275523_P E:-17.690001 S:102.000000 Loc:655 Cons: 100.00%(mmu) 100.00%(rno)	3' CGACGUUUGUAGGCUGACUUUC 5' hsa-mir-30a __ .|||||||.|..:||:|||:|| __ 5' ACUGCAAA-A--UGAUUGAGAG 3' ENST00000275523_P E:-25.26 S:102.000000 Loc:3612 Cons: 100.00%(mmu) 100.00%(rno)	3' UGUCGACCAACUUCCCCUGGUU 5' mmu-mir-133 __ ..||||.||.||:.||||.||| __ 5' UGAGCUAGUGGAGAGGGAGCAA 3' ENST00000275523_P E:-22.68 S:101.000000 Loc:83 Cons: 90.91%(mmu) 90.91%(rno)	3' GCUGGUACCGA--CAUCUGACAAU 5' hsa-mir-132 __ ..|::||||||...|.|:|||||| __ 5' GAAUUAUGGCUAAUUCGGCUGUUA 3' ENST00000275523_P E:-21.23 S:101.000000 Loc:993 Cons: 91.67%(mmu) 91.67%(rno)	3' UGAUAUGUUGG-AGGAUGGAGU 5' hsa-let-7e __ ||.|.||||::.||||::||:| __ 5' ACAAAACAAUUAUCCUGUCUUA 3' ENST00000275523_P E:-18.33 S:101.000000 Loc:3737 Cons: 95.45%(mmu) 95.45%(rno)	3' AGGUGU-A-CCUCAACGACAAUGU 5' hsa-mir-194 __ |::|||.|.||:|||||||..::| __ 5' UUUACAUUGGGGGUUGCUGAGGUA 3' ENST00000275523_P E:-22.32 S:96.000000 Loc:810 Cons: %(mmu) 91.67%(rno)	3' UUGUUUUAGUGU-UCAGAAG-GU 5' mmu-mir-7b __ :..:||||.|||.:||||||.|| __ 5' GUAGAAAUGACAGGGUCUUCACA 3' ENST00000275523_P E:-17.110001 S:96.000000 Loc:2546 Cons: 91.30%(mmu) 91.30%(rno)
ENST00000258962	ENSG00000136450	ENSMUSG00000018379		ENSRNOG00000009279	SPLICING FACTOR, ARGININE/SERINE-RICH 1 (PRE-MRNA SPLICING FACTOR SF2, P33 SUBUNIT) (ALTERNATIVE SPLICING FACTOR ASF-1). [Source:SWISSPROT;Acc:Q07955] ENSG00000136450 (-1) (56555493 56557405 56559136 HUGO:10780:ASF SF2 [IPR000504:RNA-binding region RNP-1 (RNA recognition motif);]	20	-411.82	2010	ENSMUSG00000018379 (mmu-miR-10a)	ENSRNOG00000009279 (mmu-miR-10a)		hsa-mir-10a rno-mir-101b hsa-mir-133a mmu-mir-133 hsa-mir-134 hsa-mir-141 hsa-mir-143 hsa-mir-144 hsa-mir-146 hsa-mir-149 hsa-mir-150 hsa-mir-16 hsa-mir-197 hsa-mir-199a* hsa-mir-214 hsa-mir-22 hsa-mir-23a hsa-mir-24 hsa-mir-296 hsa-mir-30c hsa-mir-302 hsa-mir-31 hsa-mir-321 rno-mir-326 rno-mir-329 rno-mir-336 rno-mir-337 hsa-mir-34a rno-mir-340 rno-mir-343 rno-mir-345	hsa-mir-146 hsa-mir-214 hsa-mir-30c hsa-mir-31 hsa-mir-144 hsa-mir-23a rno-mir-101b hsa-mir-34a hsa-mir-214 hsa-mir-133a hsa-mir-24 hsa-mir-296 hsa-mir-141 rno-mir-326 hsa-mir-149 rno-mir-336 rno-mir-337 hsa-mir-150 hsa-mir-22 rno-mir-345	0003723 RNA binding IEA; 0008248 pre-mRNA splicing factor activity TAS; 0006376 mRNA splice site selection TAS; 0005634 nucleus NR;	3' UUGGGUAC--CUUAAGUCAAGAGU 5' hsa-mir-146 __ ||||||||..|.||.|||||:||. __ 5' AACCCAUGUUGUAUACAGUUUUCC 3' ENST00000258962 E:-21.48 S:115.000000 Loc:24 Cons: 91.67%(mmu) 91.67%(rno)	3' GACGGACAGACAC-GGACGACA 5' hsa-mir-214 __ |||::..|.||||.|||||||| __ 5' CUGUUAAUGUGUGACCUGCUGU 3' ENST00000258962 E:-24.16 S:114.000000 Loc:766 Cons: 95.45%(mmu) 95.45%(rno)	3' CGACUCU-CACAUCCUACAAAUGU 5' hsa-mir-30c __ .|||:||.||..:||:|||||::: __ 5' ACUGGGAUGUUGGGGGUGUUUGUG 3' ENST00000258962 E:-24.879999 S:111.000000 Loc:283 Cons: 91.67%(mmu) 91.67%(rno)	3' GUCGAUACGGUCGUAGAACGG 5' hsa-mir-31 __ |||.|||.|:|.|||:||||| __ 5' CAG-UAU-CUAACAUUUUGCC 3' ENST00000258962 E:-18.33 S:109.000000 Loc:1355 Cons: 94.74%(mmu) 100.00%(rno)	3' GAUCAUGUAGUAGAUAUGAC-AU 5' hsa-mir-144 __ ..||||:|.:|||.||||||.|| __ 5' AGAGUAUAAUAUCAAUACUGCUA 3' ENST00000258962 E:-17.280001 S:109.000000 Loc:833 Cons: 95.65%(mmu) 95.65%(rno)	3' CCUUUAGGGACCGUU-ACACUA 5' hsa-mir-23a __ ...||.||:||||||.||||:. __ 5' UUUAAACCUUGGCAAUUGUGGC 3' ENST00000258962 E:-22.09 S:102.000000 Loc:633 Cons: %(mmu) 90.91%(rno)	3' GAAGUCGAUAGUGUCAUGACAU 5' rno-mir-101b __ ..|.|.:|:|||||||:||.|| __ 5' GCUAAUUUGUCACAGUGCU-UA 3' ENST00000258962 E:-18.57 S:101.000000 Loc:740 Cons: 100.00%(mmu) 100.00%(rno)	3' UGUUGGUCGAUUCUGUGACGGU 5' hsa-mir-34a __ ..||:|||.||||.||||.|:| __ 5' UAAAUCAG-UAAGUCACUUCUA 3' ENST00000258962 E:-17.76 S:101.000000 Loc:1798 Cons: 90.48%(mmu) 90.48%(rno)	3' GACGGACAG-ACAC-GGACGACA 5' hsa-mir-214 __ :|||:|.||.||||.|:|.|||| __ 5' UUGCUUUUCAUGUGUCUUUCUGU 3' ENST00000258962 E:-21.450001 S:100.000000 Loc:339 Cons: 91.30%(mmu) 91.30%(rno)	3' UGUCGACC-AACUUCCCCUGGUU 5' hsa-mir-133a __ |.||..||.||||:|.|||:||: __ 5' AAAGGAGGAUUGAGGAGGAUCAG 3' ENST00000258962 E:-21.120001 S:99.000000 Loc:441 Cons: 95.65%(mmu) 95.65%(rno)	3' GACAAGGACGA--CUUGACUCGGU 5' hsa-mir-24 __ |||||.:||:|..|||.||:||:| __ 5' CUGUU-UUGUUCAGAA-UGGGCUA 3' ENST00000258962 E:-17.360001 S:98.000000 Loc:84 Cons: 90.91%(mmu) 90.91%(rno)	3' UGUCCUAACUCCCCCCCGGGA 5' hsa-mir-296 __ |.|||:...||||||||:::. __ 5' AAAGGGGAAAGGGGGGGUUUG 3' ENST00000258962 E:-28.139999 S:97.000000 Loc:1765 Cons: 90.48%(mmu) 90.48%(rno)	3' GGUA-GAAAUGGUCUGUCACAA 5' hsa-mir-141 __ ||||.||.|.:|||||.|||.| __ 5' CCAUACUCU-UCAGACUGUGAU 3' ENST00000258962 E:-18.360001 S:96.000000 Loc:226 Cons: 95.24%(mmu) 95.24%(rno)	3' UGACCUCCUUCCCGGGUCUCC 5' rno-mir-326 __ |:||||..:|||||:||..|| __ 5' AUUGGA--GAGGGCUCACUGG 3' ENST00000258962 E:-27.08 S:96.000000 Loc:1410 Cons: 100.00%(mmu) 100.00%(rno)	3' CCUCACUUCUGUGCCUCGGUCU 5' hsa-mir-149 __ |||.|.|.|:.:|||:.:|||| __ 5' GGAUUCAUGGAGCGGGAUCAGA 3' ENST00000258962 E:-19.57 S:96.000000 Loc:1500 Cons: 100.00%(mmu) 100.00%(rno)	3' UCUGAUCUAUACCUUCCCACU 5' rno-mir-336 __ :||:.:||||.||:|||.||| __ 5' GGAUAGGAUA-GGGAGGAUGA 3' ENST00000258962 E:-20.200001 S:95.000000 Loc:1473 Cons: 100.00%(mmu) 100.00%(rno)	3' UUUCCGUAGUAU--AUCCUCGACUU 5' rno-mir-337 __ |||||.|.||.|...||||.|||:| __ 5' AAAGG-AGCAAAGCGAGGACCUGGA 3' ENST00000258962 E:-17.719999 S:93.000000 Loc:1683 Cons: 91.67%(mmu) 91.67%(rno)	3' GUGACCAUGUUCCCAAC-CCUCU 5' hsa-mir-150 __ |.:|||..:||||.|||.||||. __ 5' CUUUGGAUUAAGGAUUGUGGAGC 3' ENST00000258962 E:-20.059999 S:93.000000 Loc:392 Cons: 95.65%(mmu) 95.65%(rno)	3' UGUCAAGAAGUUGACCGUCG-AA 5' hsa-mir-22 __ ||||...|..||:||||||:.|| __ 5' ACAG--AUGAAAUUGGCAGUAUU 3' ENST00000258962 E:-17.24 S:93.000000 Loc:506 Cons: 95.24%(mmu) 95.24%(rno)	3' CGUGACCUGAUCCCCAGUCGU 5' rno-mir-345 __ .|.:||||..|||..|||||| __ 5' UCCUUGGA--AGGAUUCAGCA 3' ENST00000258962 E:-18.969999 S:92.000000 Loc:1727 Cons: 100.00%(mmu) 100.00%(rno)
ENST00000223951	ENSG00000107105	ENSMUSG00000008489		ENSRNOG00000006853	ELAV-LIKE PROTEIN 2 (HU-ANTIGEN B) (HUB) (ELAV-LIKE NEURONAL PROTEIN 1) (NERVOUS SYSTEM-SPECIFIC RNA BINDING PROTEIN HEL-N1). [Source:SWISSPROT;Acc:Q12926] ENSG00000107105 (-1) (23680105 23682555 2375 HUGO:3313:HEL-N1 HuB [IPR000504:RNA-binding region RNP-1 (RNA recognition motif); IPR002343:Paraneoplastic encephalomyelitis antigen;]	19	-366.05	1980	ENSMUSG00000008489 (mmu-let-7f)	ENSRNOG00000006853 (mmu-let-7f)		hsa-let-7f hsa-let-7a hsa-let-7c hsa-let-7d rno-mir-101b hsa-mir-141 hsa-mir-143 hsa-mir-144 rno-mir-148b hsa-mir-155 hsa-mir-16 hsa-mir-181c hsa-mir-182 hsa-mir-206 hsa-mir-25 hsa-mir-26b hsa-mir-26a mmu-mir-291_5p mmu-mir-291_3p mmu-mir-292_5p mmu-mir-293 mmu-mir-297 mmu-mir-298 rno-mir-323 rno-mir-325 hsa-mir-34a hsa-mir-34c rno-mir-7* hsa-mir-95	hsa-mir-206 hsa-mir-182 hsa-mir-144 rno-mir-148b hsa-mir-141 hsa-mir-26a hsa-mir-25 106 hsa-mir-34c hsa-mir-95 hsa-mir-16 hsa-mir-181c mmu-mir-291_5p rno-mir-325 hsa-mir-26a rno-mir-7* mmu-mir-293 mmu-mir-298 rno-mir-323	0003723 RNA binding IEA; 0003730 mRNA 3' UTR binding TAS; 0006355 regulation of transcription, DNA-dependent TAS;	3' GGUGUGUGAAGGAAUGUAAGGU 5' hsa-mir-206 __ ..|||.|:|||||||||||::. __ 5' GAACAAAUUUCCUUACAUUUUU 3' ENST00000223951 E:-21.530001 S:122.000000 Loc:1556 Cons: 100.00%(mmu) 100.00%(rno)	3' ACACUCAAGAUGGUAACGGUUU 5' hsa-mir-182 __ ||||||.|:|.::|||||:|:. __ 5' UGUGAGAUUUUUUAUUGCUAGU 3' ENST00000223951 E:-20.51 S:112.000000 Loc:140 Cons: 100.00%(mmu) 100.00%(rno)	3' GAUCAUGUAGUAGAUAUGACAU 5' hsa-mir-144 __ .|||||||.:|..||||||||: __ 5' AUAGUACAGUACAUAUACUGUG 3' ENST00000223951 E:-21.440001 S:111.000000 Loc:1947 Cons: 100.00%(mmu) 95.45%(rno)	3' UGUUUCAAGACACUACGUGACU 5' rno-mir-148b __ |:::.|||:.||||||:|||.: __ 5' AUGGUGUUUAGUGAUGUACUUG 3' ENST00000223951 E:-17.58 S:111.000000 Loc:1078 Cons: 100.00%(mmu) 100.00%(rno)	3' GGUAGAAAUGGUCUGUCACAA 5' hsa-mir-141 __ .::|||||::.||.||||||| __ 5' AUGUCUUUGUAAGUCAGUGUU 3' ENST00000223951 E:-18.360001 S:111.000000 Loc:80 Cons: 100.00%(mmu) 100.00%(rno)	3' UCGGAUAGGACCUA-AUGAACUU 5' hsa-mir-26a __ :.:||:..:|||||.||:||||| __ 5' GAUCUGAGUUGGAUAUAUUUGAA 3' ENST00000223951 E:-19.74 S:108.000000 Loc:1182 Cons: %(mmu) 91.30%(rno)	3' AGUCUGGCUCUGUU-CACGUUAC 5' hsa-mir-25 __ |:|||.|.||:|||.||||.||| __ 5' UUAGAAC-AGGCAAUGUGCUAUG 3' ENST00000223951 E:-19.139999 S:106.000000 Loc:1840 Cons: 95.45%(mmu) 95.45%(rno)	3' UUGAUAUGUUAGAUGAUGGAGU 5' hsa-let-7f __ .||..|:||.||||:|:|||:. __ 5' CACAUUGCAUUCUAUUGCCUUC 3' ENST00000223951 E:-17.5 S:105.000000 Loc:233 Cons: 100.00%(mmu) 100.00%(rno)	3' GUUAGUCGAUUGAUGUGACGGA 5' hsa-mir-34c __ .||.||||.|:|||||.|||:| __ 5' AAAACAGC-AGCUACA-UGCUU 3' ENST00000223951 E:-20.51 S:104.000000 Loc:2171 Cons: 90.00%(mmu) %(rno)	3' AC-GAGUUAUUUAUGGGCAACUU 5' hsa-mir-95 __ ||.||:|||..|.|:|:||||:| __ 5' UGACUUAAUUCACAUCUGUUGGA 3' ENST00000223951 E:-18.26 S:104.000000 Loc:2318 Cons: 95.65%(mmu) 91.30%(rno)	3' GCGGUU-AUAAAUG-CACGACGAU 5' hsa-mir-16 __ |.:||:.|:||||:.|||.||||| __ 5' CUUCAGCUGUUUAUGGUGAUGCUA 3' ENST00000223951 E:-17.41 S:102.000000 Loc:1473 Cons: 91.67%(mmu) 91.67%(rno)	3' UGAGUGGCUGUCC--AACUUACAA 5' hsa-mir-181c __ |.|.|:...||||..||||||||| __ 5' AGUGAUGUUCAGGUUUUGAAUGUU 3' ENST00000223951 E:-17.200001 S:102.000000 Loc:1314 Cons: 91.67%(mmu) 91.67%(rno)	3' UCUCUCCCGGAGGUGAAACUAC 5' mmu-mir-291_5p __ |||||......||.|||||||| __ 5' AGAGAUAAGAGCCUCUUUGAUG 3' ENST00000223951 E:-20.35 S:101.000000 Loc:616 Cons: 100.00%(mmu) 100.00%(rno)	3' UGUGA-AUGACUCGUGGAUGAUCC 5' rno-mir-325 __ |:|:|.|::||||:|::||..||| __ 5' AUAUUCUGUUGAGUAUUUAAGAGG 3' ENST00000223951 E:-22.15 S:100.000000 Loc:2350 Cons: 95.83%(mmu) 95.83%(rno)	3' UCGGAUAGGACCUAAUGAACUU 5' hsa-mir-26a __ ...:|:||||.||..||||||| __ 5' UUGUUGUCCU-GAGGACUUGAA 3' ENST00000223951 E:-20.93 S:99.000000 Loc:1407 Cons: 95.24%(mmu) 95.24%(rno)	3' AUACCGUCUGACACUAAACAAC 5' rno-mir-7* __ .:||||..||..||||||||.. __ 5' GGUGGCUCACAUUGAUUUGUGA 3' ENST00000223951 E:-17.99 S:97.000000 Loc:937 Cons: 95.45%(mmu) 95.45%(rno)	3' UGUGAUGUUUGAGACGCCGUGA 5' mmu-mir-293 __ :||.|:||||:|.|||..|||| __ 5' GCA-UGCAAAUUGUGCUUCACU 3' ENST00000223951 E:-18.52 S:95.000000 Loc:2232 Cons: %(mmu) 100.00%(rno)	3' CCUUCUUGUCGGGAGGAGACGG 5' mmu-mir-298 __ |||||.|||.::||::|||.:: __ 5' GGAAG-ACAUUUCUUUUCUUUU 3' ENST00000223951 E:-19.200001 S:95.000000 Loc:292 Cons: 100.00%(mmu) 100.00%(rno)	3' UC-UCCAGCUGGCACAUUACACG 5' rno-mir-323 __ ||.||||.||||.|.|||.|||: __ 5' AGAAGGUGGACCUUUUAAAGUGU 3' ENST00000223951 E:-17.73 S:95.000000 Loc:259 Cons: 95.65%(mmu) %(rno)
ENST00000249714_P	ENSG00000184716	ENSMUSG00000046110		ENSRNOG00000015499	ENSG00000184716 (-1) (41803347 41803347 41807737 41807737 41785241) 4001 (4001 nt) [IPR006058:2Fe-2S ferredoxin; IPR005016:TMS membrane protein/tumour differentially expressed protein;]	19	-427.16	1945	ENSMUSG00000046110 (mmu-miR-290)	ENSRNOG00000015499 (mmu-let-7c)		hsa-let-7c hsa-let-7a hsa-let-7f hsa-mir-128b hsa-mir-128a hsa-mir-129 mmu-mir-133 hsa-mir-133a hsa-mir-148 mmu-mir-148a hsa-mir-154 hsa-mir-195 hsa-mir-199a hsa-mir-199b hsa-mir-204 hsa-mir-205 hsa-mir-206 hsa-mir-211 hsa-mir-214 hsa-mir-22 hsa-mir-221 hsa-mir-23b hsa-mir-23a mmu-mir-290 mmu-mir-295 rno-mir-326 rno-mir-327 rno-mir-330 rno-mir-338 rno-mir-339 rno-mir-345 rno-mir-346 rno-mir-347	hsa-mir-205 116 hsa-mir-221 hsa-mir-211 hsa-mir-199b hsa-mir-204 hsa-mir-129 rno-mir-345 hsa-mir-211 mmu-mir-290 hsa-mir-214 hsa-mir-128b rno-mir-346 rno-mir-339 96 rno-mir-327 hsa-mir-206 hsa-mir-154 rno-mir-330		3' GUCUGAGGCCACCUUACUUCCU 5' hsa-mir-205 __ .|||:.|.||.||:|||||||: __ 5' AAGAUGCAGG-GGGAUGAAGGG 3' ENST00000249714_P E:-26.559999 S:116.000000 Loc:1437 Cons: %(mmu) 100.00%(rno)	3' UUGAUAUGUUAGAUGAUGGAGU 5' hsa-let-7f __ |:|.||:||.|||:||.||||| __ 5' AGCAAUGCACUCUGCU-CCUCA 3' ENST00000249714_P E:-21.780001 S:111.000000 Loc:1887 Cons: %(mmu) 95.24%(rno)	3' CUUUGGGUCGUCUGUUACAUCGA 5' hsa-mir-221 __ |::::.|:||.|:|:||||:||. __ 5' GGGGUGCGGCUGGCGAUGUGGCG 3' ENST00000249714_P E:-27.02 S:111.000000 Loc:3021 Cons: %(mmu) 95.65%(rno)	3' UCCGCUUCCUAC-UGUUUCCCUU 5' hsa-mir-211 __ |||.||||||.|.|||||.||:| __ 5' AGGGGAAGGAAGCACAAAAGGGA 3' ENST00000249714_P E:-26.58 S:111.000000 Loc:1161 Cons: %(mmu) 91.30%(rno)	3' CUUGUCUAUCAGAUUUGUGACCC 5' hsa-mir-199b __ ..||||:.|....|||||||||| __ 5' CCACAGGAAUAAAAAACACUGGG 3' ENST00000249714_P E:-23.18 S:109.000000 Loc:1087 Cons: %(mmu) 100.00%(rno)	3' UCCGUAU-CCUACUGUUUCCCUU 5' hsa-mir-204 __ ..|||.|...|.|:||||||||| __ 5' CUGCAGACUCAGGGCAAAGGGAA 3' ENST00000249714_P E:-20.84 S:109.000000 Loc:1190 Cons: %(mmu) 95.65%(rno)	3' CGUUCG-GGUCUGGCGUUUUUC 5' hsa-mir-129 __ |.|:|:.|||||..|||||||| __ 5' GGAGGUACCAGAGGGCAAAAAG 3' ENST00000249714_P E:-22.09 S:106.000000 Loc:1411 Cons: %(mmu) 95.45%(rno)	3' CGUGACCUGAUCCCCAGUCGU 5' rno-mir-345 __ .:::||..|.|||||||||.| __ 5' CUGUUGCCCAAGGGGUCAGAA 3' ENST00000249714_P E:-21.26 S:106.000000 Loc:1576 Cons: %(mmu) 100.00%(rno)	3' UCCGCUUCCUACUGU-UUCCCUU 5' hsa-mir-211 __ ...:||:|.||||||.|||.||| __ 5' CCAUGAGGAAUGACAGAAGAGAA 3' ENST00000249714_P E:-17.889999 S:104.000000 Loc:620 Cons: %(mmu) 91.30%(rno)	3' UUUUUCACGGGGGUAUCAA-ACUC 5' mmu-mir-290 __ ||||:..|:|:|:||:|||.|.|| __ 5' AAAAGAAGUCUCUAUGGUUCUUAG 3' ENST00000249714_P E:-17.73 S:101.000000 Loc:829 Cons: 91.67%(mmu) 91.67%(rno)	3' GACGGACAGACACG--GACGACA 5' hsa-mir-214 __ :|||||.|:|.|||..||||||. __ 5' UUGCCUUUUUCUGCUUCUGCUGC 3' ENST00000249714_P E:-23.91 S:100.000000 Loc:1347 Cons: %(mmu) 91.30%(rno)	3' CUUU-CUCUGGCCAAGUGACACU 5' hsa-mir-128b __ ||||..||:||||.||||.|||: __ 5' GAAACUAGGCCGGGUCAC-GUGG 3' ENST00000249714_P E:-25.9 S:98.000000 Loc:2983 Cons: %(mmu) 95.45%(rno)	3' UCUCCGUCCGUGAGUCCGUCUGU 5' rno-mir-346 __ .|:|.|.|||.:.||||||.||| __ 5' UGGGACUGGC-UCCAGGCACACA 3' ENST00000249714_P E:-23.02 S:98.000000 Loc:1263 Cons: %(mmu) 100.00%(rno)	3' ACUCGAGGACCUCCUGUCCCU 5' rno-mir-339 __ .|||:.|||.|:||::||.|| __ 5' CGAGUCCCU-GGGGGUAGAGA 3' ENST00000249714_P E:-25.23 S:97.000000 Loc:1379 Cons: %(mmu) 100.00%(rno)	3' UUGGUAU-GUUGGAUGAUGGAGU 5' hsa-let-7c __ ||||:.:.|:.:||:||.::||| __ 5' AACCGAGUCGCUCUGCUUUUUCA 3' ENST00000249714_P E:-19.77 S:95.000000 Loc:2061 Cons: %(mmu) 91.30%(rno)	3' UGGGAGUACGGGGAGUUCC 5' rno-mir-327 __ :||||..||.||||:|||| __ 5' GCCCU--UG-CCCUUAAGG 3' ENST00000249714_P E:-24.1 S:95.000000 Loc:1756 Cons: %(mmu) 100.00%(rno)	3' GGUGUGUGAAGGAAUGUAAGGU 5' hsa-mir-206 __ |||||.|..|.|||:.:||||. __ 5' CCACAAAGCUACUUGGGUUCCU 3' ENST00000249714_P E:-18.700001 S:95.000000 Loc:1313 Cons: %(mmu) 100.00%(rno)	3' GCUUCCGUUGUGCCUA--UUGGAU 5' hsa-mir-154 __ |||.||||:..|||.|..|||||: __ 5' CGACGGCAG--CGGCUCCAACCUG 3' ENST00000249714_P E:-21.34 S:92.000000 Loc:2720 Cons: %(mmu) 90.91%(rno)	3' AGAGACGUCCGG--GACACGAAACG 5' rno-mir-330 __ ||.|||.:|||:..||.|||.|||| __ 5' UCCCUG-GGGCUACCUCUGC-UUGC 3' ENST00000249714_P E:-20.26 S:91.000000 Loc:1998 Cons: %(mmu) 91.30%(rno)
ENST00000334035_P	ENSG00000113742	ENSMUSG00000020300		ENSRNOG00000020689	CYTOPLASMIC POLYADENYLATION ELEMENT BINDING PROTEIN 4. [Source:RefSeq;Acc:NM_030627] ENSG00000113742 (1) (173297660 173297660 173364063 173364063 173397125) 4001 (4001 nt) HUGO:21747:KIAA1673 [IPR000504:RNA-binding region RNP-1 (RNA recognition motif);]	18	-345.58	1861		ENSRNOG00000020689 (rno-miR-101b)		rno-mir-101b hsa-mir-103 hsa-mir-129 hsa-mir-138 rno-mir-148b mmu-mir-148a hsa-mir-148 hsa-mir-188 hsa-mir-194 hsa-mir-199a* mmu-mir-202 hsa-mir-21 hsa-mir-23b hsa-mir-24 hsa-mir-28 mmu-mir-292_3p hsa-mir-301 hsa-mir-302 rno-mir-324_5p rno-mir-333 rno-mir-352 hsa-mir-361 hsa-mir-363 hsa-mir-95	hsa-mir-302 rno-mir-352 hsa-mir-199a* hsa-mir-301 hsa-mir-138 rno-mir-101b hsa-mir-21 hsa-mir-129 hsa-mir-302 hsa-mir-148 rno-mir-333 hsa-mir-23b hsa-mir-24 hsa-mir-361 hsa-mir-28 hsa-mir-188 hsa-mir-103	0003676 nucleic acid binding IEA;	3' AGUGGUUUUGUACCUUCGUGAAU 5' hsa-mir-302 __ ..::|||||..||||:|||:||: __ 5' AGGUCAAAA--UGGAGGCAUUUG 3' ENST00000334035_P E:-21.389999 S:116.000000 Loc:1741 Cons: %(mmu) 90.48%(rno)	3' AUGAUAC-GUUGGAUGAUGAGA 5' rno-mir-352 __ .||.|||.:.|:|||:|||||| __ 5' AACAAUGAUUAUCUAUUACUCU 3' ENST00000334035_P E:-20.559999 S:116.000000 Loc:2892 Cons: %(mmu) 95.45%(rno)	3' UUGGUUACACGU-CUGAUGACAU 5' hsa-mir-199a* __ .:::|:||||||.|||||.|||| __ 5' UGUUAGUGUGCAUGACUAAUGUA 3' ENST00000334035_P E:-24.34 S:116.000000 Loc:2781 Cons: %(mmu) 91.30%(rno)	3' CGAAACUGUUAUGAUAACGUGAC 5' hsa-mir-301 __ ||||.|:..:|:||||.|::||| __ 5' GCUUGGGGUGUGCUAUCGUGCUG 3' ENST00000334035_P E:-17.33 S:109.000000 Loc:1950 Cons: %(mmu) 100.00%(rno)	3' CUAAGUGUUGUGGUCGA 5' hsa-mir-138 __ ..|.|.||:|||||||| __ 5' CUUCCCCAGCACCAGCU 3' ENST00000334035_P E:-19.610001 S:108.000000 Loc:2444 Cons: %(mmu) 100.00%(rno)	3' GAAGUCGAUAGUGUCAUGACAU 5' rno-mir-101b __ ||||||.|..||::|.|:|||| __ 5' CUUCAGAUUACAUGGGAUUGUA 3' ENST00000334035_P E:-17.860001 S:107.000000 Loc:2933 Cons: %(mmu) 100.00%(rno)	3' AGUUG-UAGU-CAGACUAUUCGAU 5' hsa-mir-21 __ |||::.|.||.||.||||:||:|| __ 5' UCAGUAAACAGGUGUGAUGAGUUA 3' ENST00000334035_P E:-18.940001 S:107.000000 Loc:1980 Cons: %(mmu) 91.67%(rno)	3' CGUU--CGGGUCUGGCGUUUUUC 5' hsa-mir-129 __ .|||...::||.|::|||||:|| __ 5' UCAAUUUUUCAUAUUGCAAAGAG 3' ENST00000334035_P E:-17.559999 S:105.000000 Loc:2221 Cons: %(mmu) 91.30%(rno)	3' AGUGGUUUUGUACCUUCG-UGAAU 5' hsa-mir-302 __ ...||.|:.||||||||:.||||. __ 5' AGCCCUAGUCAUGGAAGUAACUUU 3' ENST00000334035_P E:-21.15 S:104.000000 Loc:1452 Cons: %(mmu) 91.67%(rno)	3' UGUUUCAAGACAUCACGUGACU 5' hsa-mir-148 __ |::||....|||.||||||||: __ 5' AUGAA----UGUCGUGCACUGG 3' ENST00000334035_P E:-18.309999 S:103.000000 Loc:2373 Cons: %(mmu) 94.44%(rno)	3' UUUUCAUU--GAUCGUGUGGUG 5' rno-mir-333 __ :.|.|||:..|||||:|||:|. __ 5' GCAUGUAGUUCUAGCGCACUAG 3' ENST00000334035_P E:-19.379999 S:102.000000 Loc:3037 Cons: %(mmu) 90.91%(rno)	3' CACCAUUAGGGACCGUUACACUA 5' hsa-mir-23b __ .||||:||.::|.|||||||.|. __ 5' AUGGUGAU-UUUUGCAAUGUAAA 3' ENST00000334035_P E:-20.530001 S:101.000000 Loc:3103 Cons: %(mmu) 95.45%(rno)	3' GACAAG-GACGACUUGACUCGGU 5' hsa-mir-24 __ :|.|.|.|||:||||||.||:.| __ 5' UUUUGCACUGUUGAACUAAGUAA 3' ENST00000334035_P E:-18.549999 S:97.000000 Loc:1210 Cons: %(mmu) 95.65%(rno)	3' UGAAUCGUCCAACAUAAUAUAGGUAG 5' __ ..|.:|.||||||..|.:|||::||: __ 5' UAUGGGGAGGUUG--UAGUAUUUAUU 3' ENST00000334035_P E:-18.68 S:96.000000 Loc:3905 Cons: %(mmu) 100.00%(rno)	3' CAUGGGGACC--UCUAAGACUAUU 5' hsa-mir-361 __ ||:|:.:|||..|||.|.|||||| __ 5' GUGCUGUUGGAAAGACU-UGAUAA 3' ENST00000334035_P E:-18.35 S:96.000000 Loc:3278 Cons: %(mmu) 91.30%(rno)	3' GAGUUAUCUGACACUCGAGGAA 5' hsa-mir-28 __ :|||:.|||.|||..||||:|| __ 5' UUCAG-AGA-UGUCUGCUCUUU 3' ENST00000334035_P E:-17.25 S:95.000000 Loc:2710 Cons: %(mmu) 100.00%(rno)	3' UGG--GAGGUGGUACGUUCCCUAC 5' hsa-mir-188 __ :||..||:||:||.|:||.|.||| __ 5' GCCAACUUCAUCAAGUAAUGCAUG 3' ENST00000334035_P E:-17.200001 S:92.000000 Loc:1340 Cons: %(mmu) 91.67%(rno)	3' AGUAUCGGGACAUGUUAC--GACGA 5' hsa-mir-103 __ |:.|..|::|||||.|||..||||| __ 5' UUUUCCCUUUGUAC-AUGACCUGCU 3' ENST00000334035_P E:-18.59 S:91.000000 Loc:2046 Cons: %(mmu) 91.67%(rno)
ENST00000306434	ENSG00000168906	ENSMUSG00000053907		ENSRNOG00000013520	S-ADENOSYLMETHIONINE SYNTHETASE GAMMA FORM (EC 2.5.1.6) (METHIONINE ADENOSYLTRANSFERASE) (ADOMET SYNTHETASE) (MAT-II). [Source:SWISSPROT;Acc:P31153] ENSG00000168906 (1) (85740839 85740951 85745435 857 HUGO:6904:MATA2 MATII SAMS2 [IPR002133:S-adenosylmethionine synthetase;]	17	-341.88	1718	ENSMUSG00000053907 (mmu-miR-10a)	ENSRNOG00000013520 (mmu-miR-10a)		hsa-mir-10a rno-mir-101b mmu-mir-133 hsa-mir-133a hsa-mir-135 rno-mir-135b hsa-mir-138 rno-mir-140* hsa-mir-17_5p hsa-mir-181c hsa-mir-199a hsa-mir-200a hsa-mir-205 hsa-mir-21 hsa-mir-211 hsa-mir-212 hsa-mir-22 hsa-mir-23b hsa-mir-27b hsa-mir-299 hsa-mir-30c hsa-mir-30a hsa-mir-302 hsa-mir-320 hsa-mir-321 rno-mir-323 rno-mir-324_3p rno-mir-326 rno-mir-329 rno-mir-330 rno-mir-331 hsa-mir-34c hsa-m…	hsa-mir-93 rno-mir-140* hsa-mir-9 hsa-mir-22 hsa-mir-17_5p hsa-mir-200a rno-mir-323 hsa-mir-321 hsa-mir-299 hsa-mir-138 hsa-mir-30c hsa-mir-30a hsa-mir-320 rno-mir-331 rno-mir-324_3p hsa-mir-34c hsa-mir-23b	0000287 magnesium ion binding IEA; 0004478 methionine adenosyltransferase activity TAS; 0005524 ATP binding IEA; 0016740 transferase activity IEA; 0006730 one-carbon compound metabolism IEA;	3' GAUGGACGU-GCUUGUCGUGAAA 5' hsa-mir-93 __ ||.|||.||..||:|||::|||| __ 5' CUUCCUUCAGAGAGCAGUGCUUU 3' ENST00000306434 E:-19.440001 S:115.000000 Loc:1025 Cons: 95.65%(mmu) 95.65%(rno)	3' ACAGGCA-CCAAGAUGGGACACCAU 5' rno-mir-140* __ .|||:||.||||..||.||.||||| __ 5' GGUCUGUAGGUUGCACACUUUGGUA 3' ENST00000306434 E:-24.59 S:111.000000 Loc:856 Cons: 96.00%(mmu) 96.00%(rno)	3' AGUAUGUCGAUC-UAUUGGUUUCU 5' hsa-mir-9 __ .::.||||||:|.:||:|:|.||| __ 5' CUGAACAGCUGGUGUAGCUACAGA 3' ENST00000306434 E:-22.030001 S:106.000000 Loc:994 Cons: 95.83%(mmu) 95.83%(rno)	3' UGUCAAGAAGUUGACCGUCGAA 5' hsa-mir-22 __ .||...|.|||:.||||||||| __ 5' CCAUCACCUCAGAUGGCAGCUU 3' ENST00000306434 E:-19.93 S:106.000000 Loc:1137 Cons: 100.00%(mmu) 100.00%(rno)	3' UGAU-GGACGUGACAUUCGUGAAAC 5' hsa-mir-17_5p __ :|||.:|||:.|..||:|:::|||| __ 5' GCUAUUCUGU-CCCUAGGUGUUUUG 3' ENST00000306434 E:-18.190001 S:105.000000 Loc:178 Cons: 95.83%(mmu) %(rno)	3' UGUAGCAAUGGUCUGUCACAAU 5' hsa-mir-200a __ |..||.||::|||:.||||||. __ 5' AGCUCUUUGUCAGGGAGUGUUC 3' ENST00000306434 E:-19.280001 S:104.000000 Loc:524 Cons: 90.91%(mmu) 95.45%(rno)	3' UCUCCAGCUGGCACAUUACACG 5' rno-mir-323 __ .||...:|.||.|||:|||||| __ 5' UGAAAAUGUCCUUGUGAUGUGC 3' ENST00000306434 E:-19.110001 S:103.000000 Loc:354 Cons: %(mmu) 95.45%(rno)	3' CUUGGGUGUUAGGGACC--GAAU 5' hsa-mir-321 __ .||.|||:..|||||||..|||| __ 5' UAAACCAU-CUCCCUGGUGCUUA 3' ENST00000306434 E:-20.690001 S:103.000000 Loc:621 Cons: 90.91%(mmu) 90.91%(rno)	3' UACAUACACCCUGCCAUUUGGU 5' hsa-mir-299 __ .|.|:||.|||||.||||:::: __ 5' UUUUGUGGGGGACUGUAAGUUG 3' ENST00000306434 E:-18.719999 S:101.000000 Loc:152 Cons: 100.00%(mmu) %(rno)	3' CUAAGUGUUGUGGUCGA 5' hsa-mir-138 __ |:||:.||:|||:|||. __ 5' GGUUU-CAGCACUAGCC 3' ENST00000306434 E:-17.68 S:99.000000 Loc:753 Cons: 100.00%(mmu) 100.00%(rno)	3' CGACUCUCACAUC--CUACAAAUGU 5' hsa-mir-30c __ .|.|:|:||.|:|..|:||||.||| __ 5' ACAGGGGGUCUGGCUGGUGUUAACA 3' ENST00000306434 E:-18.120001 S:98.000000 Loc:1267 Cons: 92.00%(mmu) %(rno)	3' CGACGUUUGUAGGCUGACUUUC 5' hsa-mir-30a __ .||.|||:|.||:||..||||| __ 5' CCUUCAAGC-UCUGAGGGAAAG 3' ENST00000306434 E:-20.809999 S:98.000000 Loc:50 Cons: 100.00%(mmu) 100.00%(rno)	3' AAGCGGGAGAGUUGGGUC-GAA-AA 5' hsa-mir-320 __ ||.|||:|:|:..|||||.|||.|| __ 5' UUAGCCUUUUUUCCCCAGACUUGUU 3' ENST00000306434 E:-21.27 S:97.000000 Loc:5 Cons: 92.00%(mmu) %(rno)	3' AAGAUCCUAUCCGGGUCCCCG 5' rno-mir-331 __ |||...|:||||||.|||.|: __ 5' UUCCCAGGUAGGCCAAGGUGU 3' ENST00000306434 E:-19.620001 S:95.000000 Loc:1218 Cons: 100.00%(mmu) 100.00%(rno)	3' GGUCGUCGUGGACCCCGUC-ACC 5' rno-mir-324_3p __ ..:||||.|.||||.||:|.||| __ 5' AGGGCAG-AGCUGGUGCGGCUGG 3' ENST00000306434 E:-24.889999 S:93.000000 Loc:1299 Cons: 90.91%(mmu) 90.91%(rno)	3' GUUAGUCG-AUUGAUGUGACGGA 5' hsa-mir-34c __ .|:.||||.|:.:||||.|||:| __ 5' AAGCCAGCUUGUUUACA-UGCUU 3' ENST00000306434 E:-17.799999 S:92.000000 Loc:1357 Cons: 95.45%(mmu) 95.45%(rno)	3' CACCAUUAGGGACCG-UUACACUA 5' hsa-mir-23b __ ..|.|:|..|:||||.::||||:| __ 5' AAGCUGA--CUUGGCUGGUGUGGU 3' ENST00000306434 E:-19.709999 S:92.000000 Loc:1330 Cons: 95.45%(mmu) %(rno)
ENST00000308618_P	ENSG00000174279	ENSMUSG00000001815		ENSRNOG00000001589	HOMEOBOX EVEN-SKIPPED HOMOLOG PROTEIN 2 (EVX-2). [Source:SWISSPROT;Acc:Q03828] ENSG00000174279 (-1) (177147379 177147379 177151048 177151048 177062860) 4001 (4001 nt) HUGO:3507: [IPR001356:Homeobox; IPR000345:Cytochrome c heme-binding site; IPR000104:Antifreeze protein, type I; IPR000047:Helix-turn-helix motif, lambda-like repressor;]	17	-343.53	1685	ENSMUSG00000001815 (mmu-let-7b)	ENSRNOG00000001589 (mmu-let-7b)		hsa-let-7b hsa-let-7g hsa-mir-132 hsa-mir-143 hsa-mir-146 hsa-mir-148 rno-mir-148b mmu-mir-148a hsa-mir-15a rno-mir-151 hsa-mir-18 hsa-mir-187 hsa-mir-191 hsa-mir-200c hsa-mir-26a mmu-mir-294 mmu-mir-297 hsa-mir-30e hsa-mir-34a rno-mir-345 hsa-mir-98	mmu-mir-297 hsa-mir-148 hsa-mir-26a hsa-mir-187 rno-mir-345 hsa-mir-191 102 hsa-mir-34a hsa-mir-146 hsa-mir-132 hsa-mir-200c hsa-mir-30e 96 rno-mir-151 hsa-mir-26a hsa-mir-18 mmu-mir-294	0003700 transcription factor activity IEA; 0000004 biological_process unknown ND; 0006355 regulation of transcription, DNA-dependent IEA; 0007275 development IEA; 0005634 nucleus NAS;	3' GUACGUGUACGUGUGUAUGUA 5' mmu-mir-297 __ :|||:|::|.:|::||||:|| __ 5' UAUGUAUGUAUAUGCAUAUAU 3' ENST00000308618_P E:-21.33 S:116.000000 Loc:1807 Cons: 95.24%(mmu) 100.00%(rno)	3' UGUUUCAAGACAUCACGUGACU 5' hsa-mir-148 __ |||..|||||.|:|||||:.|| __ 5' ACAUUGUUCU-UGGUGCAUAGA 3' ENST00000308618_P E:-19.99 S:108.000000 Loc:1427 Cons: 100.00%(mmu) 100.00%(rno)	3' UCGGAUAGGACC-UAAUGAACUU 5' hsa-mir-26a __ |.:|.|||:.||.|.|||||||| __ 5' ACUCGAUCUGGGAAAUACUUGAA 3' ENST00000308618_P E:-19.059999 S:103.000000 Loc:955 Cons: %(mmu) 95.65%(rno)	3' GCCGACGUU-GUGUUCUGUGCU 5' hsa-mir-187 __ .||||||:|.||||||.||:.. __ 5' AGGCUGCGAUCACAAGCCAUUU 3' ENST00000308618_P E:-24.709999 S:102.000000 Loc:3553 Cons: 95.45%(mmu) %(rno)	3' CGUGACCUGAUC--CCCAGUCGU 5' rno-mir-345 __ |||:||.:.|||..|||.||||| __ 5' GCAUUGAGAUAGAUGGGCCAGCA 3' ENST00000308618_P E:-22.82 S:102.000000 Loc:3843 Cons: 91.30%(mmu) %(rno)	3' UCGACGAAAACCCUAAGGCAAC 5' hsa-mir-191 __ :|||.||...|||:||:|.||| __ 5' GGCUACUGGAGGGGUUUCCUUG 3' ENST00000308618_P E:-19.82 S:102.000000 Loc:1180 Cons: 90.91%(mmu) %(rno)	3' UUGGUGUGUUGGAUGAUGGAGU 5' hsa-let-7b __ |:||||::..|:||:.|:|||| __ 5' AGCCACGU-UCUUAUCAUCUCA 3' ENST00000308618_P E:-21.52 S:101.000000 Loc:1500 Cons: 100.00%(mmu) 100.00%(rno)	3' UGUUGG-UCGAUUCUGUGACGGU 5' hsa-mir-34a __ ..||:|.|||..|||:|:|.||| __ 5' UAAAUCAAGCCCAGAUAUUUCCA 3' ENST00000308618_P E:-17.99 S:100.000000 Loc:1610 Cons: 95.65%(mmu) 95.65%(rno)	3' UUGGGUACCUUAAGUCAAGAGU 5' hsa-mir-146 __ .||||.|||..|||:||.|||. __ 5' CACCC-UGGUUUUCGGUGCUCU 3' ENST00000308618_P E:-23.42 S:99.000000 Loc:3787 Cons: 95.24%(mmu) %(rno)	3' GCUGGUACCGACAUCUGACAAU 5' hsa-mir-132 __ ..:||.|||..|||||||.||. __ 5' ACGCCCUGG--GUAGACUUUUC 3' ENST00000308618_P E:-17.58 S:98.000000 Loc:1551 Cons: 100.00%(mmu) 100.00%(rno)	3' AGGUAGUAAUGGGCCGUCAUAA 5' hsa-mir-200c __ |.|||||..||||..:|||:|| __ 5' UACAUCAAAACCCACUAGUGUU 3' ENST00000308618_P E:-20.450001 S:97.000000 Loc:1216 Cons: 95.45%(mmu) 95.45%(rno)	3' AGGUCAGUUCCUACAAAUGU 5' hsa-mir-30e __ ...||||||.|:|||.|:|| __ 5' AAGAGUCAAUGGUGUGUGCA 3' ENST00000308618_P E:-17.18 S:96.000000 Loc:3425 Cons: 95.00%(mmu) %(rno)	3' UGAC-AUGUUUGAUGAUGG-AGU 5' hsa-let-7g __ |.||.|||||:||:.||||.||. __ 5' AAUGAUACAAGCUGAUACCGUCU 3' ENST00000308618_P E:-17.809999 S:93.000000 Loc:3611 Cons: 91.30%(mmu) %(rno)	3' GGAGUUCCUC-GGA-GUCAGAUCA 5' rno-mir-151 __ ||.||.||||.|||.|.|||.||| __ 5' CCGCACGGAGACCUGCUGUCAAGU 3' ENST00000308618_P E:-20.6 S:93.000000 Loc:1344 Cons: %(mmu) 91.67%(rno)	3' UCGGAUAG-GACCUAAUGAACUU 5' hsa-mir-26a __ ||||.|.|.||||:||:|.|||: __ 5' AGCC-ACCGCUGGGUUGC-UGAG 3' ENST00000308618_P E:-22.25 S:92.000000 Loc:1142 Cons: %(mmu) 95.24%(rno)	3' AUAG-ACGUGA-UCUACGUGGAAU 5' hsa-mir-18 __ .|||.|||.||..||||.||||.. __ 5' AAUCAUGCUCUCUGAUGGACCUCC 3' ENST00000308618_P E:-18.65 S:92.000000 Loc:1293 Cons: %(mmu) 91.67%(rno)	3' UGUGUGUUUUCCCUUC-GUGAAA 5' mmu-mir-294 __ ||.|:|..||||||||.||:|.. __ 5' ACCCGC-UAAGGGAAGUCAUUAG 3' ENST00000308618_P E:-18.35 S:91.000000 Loc:1375 Cons: 95.45%(mmu) 95.45%(rno)
ENST00000050961_P	ENSG00000091656	ENSMUSG00000025255	1	ENSRNOG00000008765	ZINC FINGER HOMEODOMAIN 4. [Source:RefSeq;Acc:NM_024721] ENSG00000091656 (1) (77666242 77666286 77826763 77826763 79478299) 4001 (4001 nt) [IPR001356:Homeobox; IPR007087:Zn-finger, C2H2 type; IPR001400:Somatotropin hormone; IPR000873:AMP-dependent synthetase and ligase; IPR002965:Proline-rich extensin;]	16	-326.17	1646	ENSMUSG00000025255 (mmu-miR-101b)	ENSRNOG00000008765 (mmu-let-7g)		hsa-let-7g rno-mir-101b hsa-mir-122a rno-mir-135b hsa-mir-153 hsa-mir-17_3p hsa-mir-17_5p hsa-mir-18 hsa-mir-199a* hsa-mir-214 hsa-mir-22 hsa-mir-27b mmu-mir-290 mmu-mir-292_3p mmu-mir-293 hsa-mir-302 hsa-mir-34a rno-mir-349 rno-mir-350 rno-mir-351 hsa-mir-361 hsa-mir-96	mmu-mir-290 hsa-mir-17_3p hsa-mir-199a* rno-mir-350 mmu-mir-293 hsa-mir-361 hsa-mir-17_5p hsa-mir-122a hsa-mir-153 103 hsa-mir-96 rno-mir-135b rno-mir-349 hsa-mir-214 hsa-mir-27b hsa-mir-302	0003700 transcription factor activity IEA; 0003723 RNA binding IEA; 0003824 catalytic activity IEA; 0005179 hormone activity IEA; 0006355 regulation of transcription, DNA-dependent IEA; 0008152 metabolism IEA; 0005576 extracellular IEA; 0005634 nucleus IEA;	3' UUUUUC--ACGGGGGUAUCAAACUC 5' mmu-mir-290 __ ||||:|...|||:|||.||.||||| __ 5' AAAAGGACAGCCUCCAAAGGUUGAG 3' ENST00000050961_P E:-23.85 S:114.000000 Loc:2286 Cons: 92.00%(mmu) 92.00%(rno)	3' UGUUCACGGAAGUGACGUCA 5' hsa-mir-17_3p __ |:|||..|:||.|||||||| __ 5' AUAAG-ACUUUAACUGCAGU 3' ENST00000050961_P E:-18.67 S:112.000000 Loc:56 Cons: %(mmu) 100.00%(rno)	3' UUGGUUACACGUCUGAUGACAU 5' hsa-mir-199a* __ |.::|:||..:||::||:|||| __ 5' AUUUAGUGGAUAGGUUAUUGUA 3' ENST00000050961_P E:-19.700001 S:111.000000 Loc:1230 Cons: 95.45%(mmu) 95.45%(rno)	3' CACUUUCACAUACCCGAAACACUU 5' rno-mir-350 __ ..||||||.||..|||.||||||| __ 5' AAGAAAGU-UAAAGGC-UUGUGAA 3' ENST00000050961_P E:-19.700001 S:110.000000 Loc:1577 Cons: 95.45%(mmu) 100.00%(rno)	3' UGUGAUGUUUGAGACGCCGUGA 5' mmu-mir-293 __ .||:|.||.||||||.|||||| __ 5' CCAUU-CAUACUCUG-GGCACU 3' ENST00000050961_P E:-25.459999 S:110.000000 Loc:1256 Cons: 100.00%(mmu) 100.00%(rno)	3' CAUG-GGGACCUCUAAGACUAUU 5' hsa-mir-361 __ .|:|.||||.|||:||:|.|||| __ 5' AUGCACCCU-GAGGUUUUAAUAA 3' ENST00000050961_P E:-20.549999 S:108.000000 Loc:2407 Cons: 95.45%(mmu) %(rno)	3' UGAUGGACGUGACAUU-CGUGAA-AC 5' hsa-mir-17_5p __ ..|::|||.|||.||:.||||||.|| __ 5' UGUGUCUGAACUCUAGUGCACUUAUG 3' ENST00000050961_P E:-19.08 S:105.000000 Loc:876 Cons: %(mmu) 92.31%(rno)	3' UGUUUGUGGUAACAGUGUGAGGU 5' hsa-mir-122a __ |||:||.|::||||||:|.|:.| __ 5' ACAGAC-CUGUUGUCAUAGUUGA 3' ENST00000050961_P E:-20.65 S:104.000000 Loc:2592 Cons: 95.45%(mmu) 95.45%(rno)	3' AGUGAAAACACUGAUACGUU 5' hsa-mir-153 __ .|||||||.|||:|:||:.. __ 5' ACACUUUUUUGAUUGUGUUU 3' ENST00000050961_P E:-19.450001 S:104.000000 Loc:1940 Cons: 100.00%(mmu) 100.00%(rno)	3' UGACAUGUUUGAUGAUGGAGU 5' hsa-let-7g __ .||||:|.||||.||||||:. __ 5' UCUGUGCCAACU-CUACCUUC 3' ENST00000050961_P E:-22.799999 S:102.000000 Loc:723 Cons: %(mmu) 100.00%(rno)	3' CGUUUUUACACGAUC-ACGGUUU 5' hsa-mir-96 __ ..||:||||||..||.||:|||| __ 5' UAAAGAAUGUGAAAGCUGUCAAA 3' ENST00000050961_P E:-19.690001 S:98.000000 Loc:1476 Cons: 95.65%(mmu) 95.65%(rno)	3' GUGUAUCCUUACUU--UUCGGUAU 5' rno-mir-135b __ |||:|||||.||||...||:.||| __ 5' CACGUAGGACUGAAUUCAGUGAUA 3' ENST00000050961_P E:-21.4 S:96.000000 Loc:1191 Cons: 91.67%(mmu) 91.67%(rno)	3' UCUCCAAUUCUGUCGUCCCGAC 5' rno-mir-349 __ :.|.||||||.||||||..:|| __ 5' GAAUGUUAAG-CAGCAGCAUUG 3' ENST00000050961_P E:-18.690001 S:96.000000 Loc:2061 Cons: 100.00%(mmu) 100.00%(rno)	3' GACGGAC-AGACACG-GACGACA 5' hsa-mir-214 __ .||:|||..|||||:.:|||.|| __ 5' GUGUCUGCCCUGUGUAUUGCAGU 3' ENST00000050961_P E:-21.469999 S:92.000000 Loc:638 Cons: 91.30%(mmu) %(rno)	3' GUCUUG-AAUCGGU-GACACUU 5' hsa-mir-27b __ |||:||.||..:||.:|||||| __ 5' CAGGACAUUUUUCAUUUGUGAA 3' ENST00000050961_P E:-17.93 S:92.000000 Loc:823 Cons: 90.91%(mmu) 90.91%(rno)	3' AGUGGUUUUGUACCUUCG-UGAAU 5' hsa-mir-302 __ ||:..|||:||..|||||.:|||. __ 5' UCGGGAAAGCAAAGAAGCUGCUUU 3' ENST00000050961_P E:-17.08 S:92.000000 Loc:1113 Cons: 95.83%(mmu) 95.83%(rno)
ENST00000324210	ENSG00000152601	ENSMUSG00000027763		ENSRNOG00000014076	MUSCLEBLIND-LIKE PROTEIN (TRIPLET-EXPANSION RNA-BINDING PROTEIN). [Source:SWISSPROT;Acc:Q9NR56] ENSG00000152601 (1) (153307166 153338892 153498025 153504477 153873646) 3413 (3413 nt) HUGO:6923:KIAA0428 MBNL [IPR000571:Zn-finger, C-x8-C-x5-C-x3-H type;]	16	-313.37	1622	ENSMUSG00000027763 (mmu-let-7a)	ENSRNOG00000014076 (mmu-let-7a)		hsa-let-7a hsa-let-7e hsa-mir-103 hsa-mir-106b hsa-mir-107 hsa-mir-126 hsa-mir-130b hsa-mir-134 hsa-mir-149 hsa-mir-152 hsa-mir-18 hsa-mir-187 hsa-mir-19b hsa-mir-194 hsa-mir-199b hsa-mir-199a hsa-mir-218 hsa-mir-220 mmu-mir-298 hsa-mir-301 rno-mir-325 rno-mir-327 hsa-mir-34a rno-mir-342 rno-mir-349	hsa-mir-103 hsa-mir-301 hsa-mir-152 hsa-mir-199b hsa-mir-106b rno-mir-325 103 hsa-mir-34a hsa-mir-149 rno-mir-349 rno-mir-327 hsa-mir-194 94 hsa-mir-134 hsa-mir-18 hsa-mir-126	0003676 nucleic acid binding IEA; 0003723 RNA binding IEA; 0005634 nucleus IEA;	3' AGUAUCGGGA--CAUGUUACGACGA 5' hsa-mir-103 __ ||||:||::|..||||.|||:||:| __ 5' UCAUGGCUUUAAGUACCAUGUUGUU 3' ENST00000324210 E:-23.85 S:123.000000 Loc:623 Cons: %(mmu) 92.00%(rno)	3' CGAAACUGUUAUGA-UAACGUGAC 5' hsa-mir-301 __ |:.||||:..||||.||||:|||| __ 5' GUGUUGAUUUUACUGAUUGUACUG 3' ENST00000324210 E:-21.709999 S:118.000000 Loc:1587 Cons: 91.67%(mmu) 95.83%(rno)	3' GGUUC-AAGACAGUACGUGACU 5' hsa-mir-152 __ |||.|.||||.|:|||:|:||: __ 5' CCAUGAUUCUAUUAUGUAUUGG 3' ENST00000324210 E:-18.93 S:112.000000 Loc:362 Cons: 95.45%(mmu) %(rno)	3' CUUGUCUAUCAGAUUUGUG-ACCC 5' hsa-mir-199b __ .|.::|:|:|.:|||::||.|||| __ 5' AAUUGGGUGGGUUAAGUACAUGGG 3' ENST00000324210 E:-21.09 S:106.000000 Loc:1220 Cons: 95.83%(mmu) 95.83%(rno)	3' UAGACGUGAC-AGUCGUGAA-AU 5' hsa-mir-106b __ .|:|||.|||.||||||.||.|| __ 5' UUUUGCUCUGUUCAGCAGUUCUA 3' ENST00000324210 E:-18.6 S:104.000000 Loc:1421 Cons: 91.30%(mmu) 91.30%(rno)	3' UGU-GAAUGACUCGUGGAUGAUCC 5' rno-mir-325 __ |||.:||::||..:|::|:||||. __ 5' ACAUUUUGUUGCAUAUUUGCUAGU 3' ENST00000324210 E:-17.27 S:103.000000 Loc:724 Cons: 91.67%(mmu) %(rno)	3' UGAUAUGUUG-GAGG-AUGGAGU 5' hsa-let-7e __ ::||||.|||.:|||.|||:||. __ 5' GUUAUAGAACUUUCCAUACUUCC 3' ENST00000324210 E:-17.790001 S:100.000000 Loc:1509 Cons: 91.30%(mmu) %(rno)	3' UGUUGGUCGAUUCUGUGACGGU 5' hsa-mir-34a __ ::||..||:||||.:::|||:| __ 5' GUAAGAAGUUAAGUUGUUGCUA 3' ENST00000324210 E:-17.92 S:100.000000 Loc:2081 Cons: 100.00%(mmu) %(rno)	3' CCUCACUUCUGUGCCUCGGUCU 5' hsa-mir-149 __ ..:|||||..||:|||.:|||| __ 5' AAGGUGAAAUCAUGGA-UCAGA 3' ENST00000324210 E:-23.85 S:98.000000 Loc:2773 Cons: 90.48%(mmu) %(rno)	3' UCUCCAAUUCUGUCGUCCCGAC 5' rno-mir-349 __ |||||..|:|||||::.|.:|| __ 5' AGAGGAAAGGACAGUGUGCUUG 3' ENST00000324210 E:-22.75 S:96.000000 Loc:28 Cons: 100.00%(mmu) %(rno)	3' UGGGAGUACGGGGAGUUCC 5' rno-mir-327 __ |..:|:||.:|::|||||| __ 5' AAGUUUAUUUCUUUCAAGG 3' ENST00000324210 E:-18.42 S:95.000000 Loc:422 Cons: 100.00%(mmu) %(rno)	3' AGGUGUACCUCAACGACAAUGU 5' hsa-mir-194 __ .::|||.||||||.:|||||.: __ 5' AUUACAAGGAGUU-UUGUUAAG 3' ENST00000324210 E:-18.77 S:94.000000 Loc:2520 Cons: 100.00%(mmu) %(rno)	3' UUGAUAUGUUGGAUGAUGGAGU 5' hsa-let-7a __ .|||:||:|||.|::||.:||| __ 5' UACUGUAUAACAUGUUA-UUCA 3' ENST00000324210 E:-17.209999 S:94.000000 Loc:956 Cons: 95.24%(mmu) 95.24%(rno)	3' GGGAGACCAGUUGGUCAGUGU 5' hsa-mir-134 __ :.:|.|.||.|:::|||:||| __ 5' UGUUAUUGU-AGUUAGUUACA 3' ENST00000324210 E:-18.82 S:94.000000 Loc:1706 Cons: %(mmu) 100.00%(rno)	3' AUAGAC-GUGAUCUACGUGGAAU 5' hsa-mir-18 __ ...|||.||:.|||||||:..|| __ 5' GCACUGUCAUCAGAUGCAUGAUA 3' ENST00000324210 E:-17.299999 S:93.000000 Loc:1159 Cons: 95.65%(mmu) 95.65%(rno)	3' CGUAAUAAUG-AGUGCCAUGCU 5' hsa-mir-126 __ ..||||||||.|:||||..:|: __ 5' AGAUUAUUACAUUACGGGUUGG 3' ENST00000324210 E:-19.09 S:92.000000 Loc:1631 Cons: 95.45%(mmu) 95.45%(rno)
ENST00000334256	ENSG00000186432	ENSMUSG00000027782		ENSRNOG00000010768	IMPORTIN ALPHA-4 SUBUNIT (KARYOPHERIN ALPHA-4 SUBUNIT) (QIP1 PROTEIN). [Source:SWISSPROT;Acc:O00629] ENSG00000186432 (-1) (161538877 161540805 161603983 161604289 161488540) 1928 (1928 nt) HUGO:6397:IPOA3 MGC12217 MGC26703 QIP1 SRP3 [IPR000225:Armadillo repeat; IPR002652:Importin alpha-like protein, beta-binding region; IPR001472:Bipartite nuclear localization signal;]	15	-309.54	1551	ENSMUSG00000027782 (mmu-let-7a)	ENSRNOG00000010768 (rno-let-7d)		hsa-let-7a hsa-let-7b hsa-let-7f hsa-let-7c hsa-let-7d hsa-mir-107 hsa-mir-124a hsa-mir-125a hsa-mir-128a hsa-mir-128b hsa-mir-141 hsa-mir-15b hsa-mir-153 hsa-mir-154 hsa-mir-18 hsa-mir-181a hsa-mir-19a hsa-mir-19b hsa-mir-194 hsa-mir-199a* hsa-mir-199a hsa-mir-211 hsa-mir-212 hsa-mir-24 mmu-mir-292_5p mmu-mir-297 mmu-mir-300 rno-mir-322 rno-mir-330 rno-mir-351 rno-mir-352 hsa-mir-362 hsa-mir-95	hsa-mir-19a hsa-mir-125a rno-mir-330 hsa-mir-107 hsa-mir-15b hsa-mir-199a* hsa-mir-199a mmu-mir-297 hsa-mir-18 hsa-mir-154 hsa-mir-95 hsa-mir-212 hsa-mir-181a hsa-mir-24 hsa-mir-211	0008565 protein transporter activity IEA; 0006607 NLS-bearing substrate-nucleus import TAS; 0006886 intracellular protein transport IEA; 0005634 nucleus IEA; 0005647 importin, alpha-subunit TAS;	3' AGUCAAAACGUAUCUAA-ACGUGU 5' hsa-mir-19a __ |||||||||...||:||.|||||| __ 5' UCAGUUUUG---AGGUUAUGCACA 3' ENST00000334256 E:-22.549999 S:121.000000 Loc:1518 Cons: 95.24%(mmu) 95.24%(rno)	3' GUGUCCAAUUUCCCAGAGUCCCU 5' hsa-mir-125a __ ::||||.||::..||||::|||| __ 5' UGCAGGCUAGGCUGUCUUGGGGA 3' ENST00000334256 E:-26.280001 S:114.000000 Loc:1883 Cons: 95.65%(mmu) 95.65%(rno)	3' AGAGACGUCCGGGACACGAAACG 5' rno-mir-330 __ .|||||||.|.||||||:|||.: __ 5' ACUCUGCA-G-CCUGUGUUUUCU 3' ENST00000334256 E:-29.629999 S:113.000000 Loc:728 Cons: 100.00%(mmu) 95.24%(rno)	3' ACUAUCGGGACAUGUUACGACGA 5' hsa-mir-107 __ ||:.||::..|||||||||.||. __ 5' UGGAAGUUAGGUACAAUGCAGCA 3' ENST00000334256 E:-21.200001 S:111.000000 Loc:10 Cons: 95.65%(mmu) 100.00%(rno)	3' ACAUUUGGUA--CUACACGACGAU 5' hsa-mir-15b __ ..|::.:|||..|||.|||||||: __ 5' CUUGGCUCAUGGGAUCUGCUGCUG 3' ENST00000334256 E:-20.5 S:106.000000 Loc:113 Cons: 91.67%(mmu) 91.67%(rno)	3' UUGGUU--ACACGUCUGAUGACAU 5' hsa-mir-199a* __ |||:||..||||:|||:|.:||.| __ 5' AACUAAUUUGUGUAGAUUUUUGCA 3' ENST00000334256 E:-18.610001 S:105.000000 Loc:956 Cons: 91.67%(mmu) 91.67%(rno)	3' UUGUCCA-UCAGAC-UUGUGACCC 5' hsa-mir-199a __ |||.|||.|.||||.|||||||.. __ 5' AACUGGUAAUUCUGAAACACUGUA 3' ENST00000334256 E:-20.209999 S:105.000000 Loc:1718 Cons: 91.67%(mmu) 91.67%(rno)	3' GUACGUGUACGUGUGUAUGUA 5' mmu-mir-297 __ ..||:|::||.||:|||:||. __ 5' GCUGUAUGUGAACGCAUGCAA 3' ENST00000334256 E:-18.959999 S:103.000000 Loc:594 Cons: 95.24%(mmu) 95.24%(rno)	3' AUAGACGUGAUCUACGUGGAAU 5' hsa-mir-18 __ .||:|||||.|||||.|:.||. __ 5' CAUUUGCACCAGAUGAAUGUUU 3' ENST00000334256 E:-17.639999 S:101.000000 Loc:905 Cons: 95.45%(mmu) 95.45%(rno)	3' GCUUCCGUU-GUGCCUAUUGGAU 5' hsa-mir-154 __ :|.|||||:.||:|.|.||:||| __ 5' UGUAGGCAGCCAUGAACAAUCUA 3' ENST00000334256 E:-18.889999 S:99.000000 Loc:1408 Cons: 95.65%(mmu) 95.65%(rno)	3' ACGAGUUAUUUAUGGGCAACUU 5' hsa-mir-95 __ ||||.||||||.|.|||.|||| __ 5' UGCUGAAUAAAGA-CCGAUGAA 3' ENST00000334256 E:-19.889999 S:99.000000 Loc:1292 Cons: 100.00%(mmu) 100.00%(rno)	3' CCGGCACUGACCUCUGACAAU 5' hsa-mir-212 __ |..:||||.||||.|.||||: __ 5' GUGUGUGAAUGGACAAUGUUG 3' ENST00000334256 E:-17.02 S:96.000000 Loc:458 Cons: 95.24%(mmu) %(rno)	3' UGAGUGGC-UGUCGC-AACUUACAA 5' hsa-mir-181a __ :..:||||.:|.|:|.||.|||||| __ 5' GAAUACCGUGCUGUGUUUAAAUGUU 3' ENST00000334256 E:-19.26 S:95.000000 Loc:1198 Cons: 92.00%(mmu) 92.00%(rno)	3' GACAAGGACGACUUGA-CUCGGU 5' hsa-mir-24 __ ||.||..||:||||||.|||:.. __ 5' CUCUU--UGUUGAACUAGAGUAU 3' ENST00000334256 E:-17.870001 S:92.000000 Loc:1772 Cons: 95.24%(mmu) 95.24%(rno)	3' UCCGCUUCCUACUGUUUCCCUU 5' hsa-mir-211 __ |||:.||.||||:|:|:.||:. __ 5' AGGUCAA-GAUGGCGAGUGGGU 3' ENST00000334256 E:-21.030001 S:91.000000 Loc:195 Cons: 95.24%(mmu) %(rno)
ENST00000006951	ENSG00000007168	ENSMUSG00000020745		ENSRNOG00000002755	PLATELET-ACTIVATING FACTOR ACETYLHYDROLASE IB ALPHA SUBUNIT (EC 3.1.1.47) (PAF ACETYLHYDROLASE 45 KDA SUBUNIT) (PAF-AH 45 KDA SUBUNIT) (PAF-AH ALPHA) (PAFAH ALPHA) (LISSENCEPHALY-1 PROTEIN) (LIS- 1). HUGO:8574:LIS1 [IPR001680:G-protein beta WD-40 repeat;]	15	-303.3	1538	ENSMUSG00000020745 (mmu-miR-124a)	ENSRNOG00000002755 (mmu-miR-107)		hsa-mir-107 hsa-mir-124a hsa-mir-125a hsa-mir-142_3p hsa-mir-15b hsa-mir-18 hsa-mir-183 hsa-mir-188 hsa-mir-200a hsa-mir-214 hsa-mir-224 mmu-mir-292_3p hsa-mir-30e hsa-mir-320 rno-mir-323 rno-mir-324_3p rno-mir-338 rno-mir-349 rno-mir-351 rno-mir-352 hsa-mir-361 hsa-mir-98	hsa-mir-214 rno-mir-338 hsa-mir-98 hsa-mir-18 hsa-mir-320 rno-mir-323 rno-mir-351 hsa-mir-142_3p hsa-mir-30e hsa-mir-125a mmu-mir-292_3p hsa-mir-107 hsa-mir-15b hsa-mir-224	0003847 1-alkyl-2-acetylglycerophosphocholine esterase activity IEA; 0016787 hydrolase activity IEA; 0006629 lipid metabolism TAS; 0006928 cell motility TAS; 0007165 signal transduction TAS; 0007399 neurogenesis TAS; 0005737 cytoplasm NR;	3' GACGGACAGACACGGACGACA 5' hsa-mir-214 __ |||::|.|||.||:||||||| __ 5' CUGUUU-UCUCUGUCUGCUGU 3' ENST00000006951 E:-25.110001 S:119.000000 Loc:2520 Cons: 100.00%(mmu) 100.00%(rno)	3' AGUUGUUUUAGU-GACUACGACCU 5' rno-mir-338 __ |::|||:.:|||.:|.|||:|||| __ 5' UUGACAGUGUCAUUUUAUGUUGGA 3' ENST00000006951 E:-20.75 S:114.000000 Loc:305 Cons: 95.83%(mmu) 95.83%(rno)	3' UUGUUAUGUUGAAUGAUG-GAGU 5' hsa-mir-98 __ .|||:||.:|:||::|:|.|||| __ 5' UACAGUAAGAUUUGUUGCUCUCA 3' ENST00000006951 E:-19.98 S:109.000000 Loc:3701 Cons: 95.65%(mmu) 95.65%(rno)	3' AUAGACGUGAUCUACGUGGAAU 5' hsa-mir-18 __ ..|:|.|.||:|||||||:.|: __ 5' CUUUUCCUCUGGAUGCACUCUG 3' ENST00000006951 E:-18.27 S:105.000000 Loc:29 Cons: 95.45%(mmu) 95.45%(rno)	3' AAGCGGGAGAGUUGGGUCGAAAA 5' hsa-mir-320 __ .|:|.||||.||||||.||||.. __ 5' AUUG-CCUCACAACCCUGCUUAC 3' ENST00000006951 E:-24.43 S:105.000000 Loc:1906 Cons: 95.45%(mmu) 90.91%(rno)	3' UCUCCAGCUGGCACAUUACACG 5' rno-mir-323 __ ..|||..||.:|||.||||||| __ 5' UUAGG--GA-UGUGCAAUGUGC 3' ENST00000006951 E:-18.780001 S:103.000000 Loc:886 Cons: 100.00%(mmu) 100.00%(rno)	3' GUCCGAGUUUCCCGAG-GAGUCCCU 5' rno-mir-351 __ |.|.||::|.||.|||.:|::|||| __ 5' CUGACUUGAUGGCCUCAUUUGGGGA 3' ENST00000006951 E:-18.41 S:103.000000 Loc:368 Cons: 96.00%(mmu) 96.00%(rno)	3' AGGUAUUUCAUCCUUUGUGAUGU 5' hsa-mir-142_3p __ .||||:|..|..|:|:|||||:. __ 5' GCCAUGACUUUUGGAGCACUAUU 3' ENST00000006951 E:-19.969999 S:102.000000 Loc:1432 Cons: 91.30%(mmu) %(rno)	3' GAUGUAUC-UUACCGUAGAGAGU 5' __ .|||||||.|||||::..|||:| __ 5' AUACAUAGAAAUGGUGCAUCUUA 3' ENST00000006951 E:-20.700001 S:102.000000 Loc:2040 Cons: 95.65%(mmu) 95.65%(rno)	3' AGGUCAGUUCC-UACAAAUGU 5' hsa-mir-30e __ .:||||.||||.||||.||:| __ 5' AUCAGUAAAGGAAUGUAUAUA 3' ENST00000006951 E:-17.85 S:101.000000 Loc:3663 Cons: 95.24%(mmu) 95.24%(rno)	3' GUGUCCAAUUUCCCAGAGUCCCU 5' hsa-mir-125a __ .|||..||:||...||||||||| __ 5' AACA--UUGAA---UCUCAGGGA 3' ENST00000006951 E:-18.33 S:101.000000 Loc:2352 Cons: 100.00%(mmu) %(rno)	3' UGUGAGUUUUGGA-CCG-CCGUGAA 5' mmu-mir-292_3p __ :..:|.|||||||.|||.||||:|. __ 5' GGUUUAAAAACCUGGGCUGGCAUUG 3' ENST00000006951 E:-22.860001 S:96.000000 Loc:221 Cons: 92.00%(mmu) %(rno)	3' ACUAUCGGGACAUGUU--ACGACGA 5' hsa-mir-107 __ ||:.||.::...|||:..||||||| __ 5' UGGGAGAUUGCCACAGCCUGCUGCU 3' ENST00000006951 E:-18.91 S:95.000000 Loc:2287 Cons: %(mmu) 92.00%(rno)	3' ACAUUUGGUA-CUACA-CGACGAU 5' hsa-mir-15b __ |||..|:|||.||.||.||||||. __ 5' UGU--AUCAUGGAAGUAGCUGCUU 3' ENST00000006951 E:-18.43 S:92.000000 Loc:3434 Cons: 90.91%(mmu) 90.91%(rno)	3' AUUUGCC-UUGGUGAUCACUGAAC 5' hsa-mir-224 __ .||::||.::::|:|||.|:|||. __ 5' AAAGUGGUGGUUAUUAG-GGCUUU 3' ENST00000006951 E:-20.52 S:91.000000 Loc:394 Cons: 95.65%(mmu) %(rno)
ENST00000311910	ENSG00000087152	ENSMUSG00000034751		ENSRNOG00000020930	ENSG00000087152 (-1) (42744339 42746796 42750591 42750591 42729985) 2457 (2457 nt) []	15	-322.95	1506	ENSMUSG00000034751 (mmu-miR-125b)	ENSRNOG00000020930 (mmu-miR-107)		hsa-mir-107 hsa-mir-125b hsa-mir-125a hsa-mir-15b hsa-mir-154 hsa-mir-17_5p hsa-mir-188 hsa-mir-189 hsa-mir-193 mmu-mir-202 hsa-mir-204 hsa-mir-21 hsa-mir-212 hsa-mir-23a hsa-mir-26a hsa-mir-27a hsa-mir-296 rno-mir-326 rno-mir-328 rno-mir-330 rno-mir-336 rno-mir-339 rno-mir-343 hsa-mir-361	hsa-mir-204 hsa-mir-193 hsa-mir-107 hsa-mir-15b hsa-mir-125b hsa-mir-188 rno-mir-326 hsa-mir-27a hsa-mir-212 rno-mir-336 hsa-mir-23a hsa-mir-154 mmu-mir-202 hsa-mir-189 hsa-mir-21		3' UCCGUAUCCUACUGUUUCCCUU 5' hsa-mir-204 __ .|||||||..||:||||.|||. __ 5' UGGCAUAGCCUGGCAAAUGGAC 3' ENST00000311910 E:-22.18 S:112.000000 Loc:61 Cons: 90.91%(mmu) 90.91%(rno)	3' GACCC--UGAAACAUCCGGUCAA 5' hsa-mir-193 __ :||||..:|||.||:||||||.. __ 5' UUGGGAAGCUUGGUGGGCCAGGC 3' ENST00000311910 E:-27.4 S:110.000000 Loc:101 Cons: 91.30%(mmu) %(rno)	3' ACUAUCGGGACAUGUUACGACGA 5' hsa-mir-107 __ |||.||....|.||::||||||| __ 5' UGAGAG---GGAACGGUGCUGCU 3' ENST00000311910 E:-19.030001 S:107.000000 Loc:806 Cons: %(mmu) 90.00%(rno)	3' ACAUUUGGU-A-CUACACGACGAU 5' hsa-mir-15b __ |||:|:::|.|.|||||.|.|||| __ 5' UGUGAGUUACUGGAUGUCCAGCUA 3' ENST00000311910 E:-17.190001 S:105.000000 Loc:267 Cons: 91.67%(mmu) 91.67%(rno)	3' AGUGUUCAAUCCCAG-AGUCCCU 5' hsa-mir-125b __ .|:||.|.|:|||||.|::|||: __ 5' CCGCAUGCUGGGGUCAUUGGGGG 3' ENST00000311910 E:-25.76 S:104.000000 Loc:2285 Cons: 95.65%(mmu) 95.65%(rno)	3' UGGGAGGUGGU-ACGUUCCCUAC 5' hsa-mir-188 __ |.||||:||.:.|.|||||.||| __ 5' AGCCUCUACAGCUUCAAGGAAUG 3' ENST00000311910 E:-22.780001 S:103.000000 Loc:690 Cons: 95.65%(mmu) 95.65%(rno)	3' UGACCUCC--UUCCCGGGUCUCC 5' rno-mir-326 __ |||.|.||...:||||:|.|||| __ 5' ACUUGUGGUUUGGGGCUCUGAGG 3' ENST00000311910 E:-25.889999 S:101.000000 Loc:1065 Cons: 91.30%(mmu) 91.30%(rno)	3' CCGCCUUGAAUCGGUGACACUU 5' hsa-mir-27a __ |||..:||.|:|.|||||||.. __ 5' GGCCUGACCUGGGCACUGUGCC 3' ENST00000311910 E:-20.58 S:99.000000 Loc:298 Cons: %(mmu) 95.45%(rno)	3' CCGGCACU-GACCUCUGACAAU 5' hsa-mir-212 __ ..|:|||:.||.||||:|.||| __ 5' UCCUGUGGUCUUGAGAUUUUUA 3' ENST00000311910 E:-17.469999 S:98.000000 Loc:2330 Cons: 95.45%(mmu) 95.45%(rno)	3' UCUGAUCUAUACCUUCCCACU 5' rno-mir-336 __ .||.|:.:|:|||::||||.. __ 5' UGAGUGUGUGUGGGGGGGUUC 3' ENST00000311910 E:-20.959999 S:98.000000 Loc:2182 Cons: 90.48%(mmu) %(rno)	3' CCUUUAGGGACCGUUACACUA 5' hsa-mir-23a __ ||..:.||:..|||||||||. __ 5' GGCCGCCCUCAGCAAUGUGAA 3' ENST00000311910 E:-20.450001 S:96.000000 Loc:430 Cons: 95.24%(mmu) 95.24%(rno)	3' GCUUCCGUUGUGCCUAUUGGAU 5' hsa-mir-154 __ :|::.||||...|||||:|||. __ 5' UGGGUGCAA--GGGAUAGCCUU 3' ENST00000311910 E:-21.280001 S:96.000000 Loc:2 Cons: 100.00%(mmu) %(rno)	3' AGAAGGGUACGCGA-UAUGGAGA 5' mmu-mir-202 __ ||.||:||.|||||..|:||||. __ 5' UCCUCUCA-GCGCUCCUGCCUCC 3' ENST00000311910 E:-23.08 S:93.000000 Loc:993 Cons: %(mmu) 90.91%(rno)	3' UGACUAUAGUCGAGU-CAUCCGUG 5' hsa-mir-189 __ |.||.|:||.|||.|.||:|||:: __ 5' AGUGCUGUCUGCUGAGGUGGGCGU 3' ENST00000311910 E:-21.48 S:93.000000 Loc:550 Cons: %(mmu) 91.67%(rno)	3' AGUUGUAGUCAGAC-UAUUCGAU 5' hsa-mir-21 __ .:||||.|||.|||.:|::|:|. __ 5' CUAACAGCAGGCUGUGUGGGUUU 3' ENST00000311910 E:-17.42 S:91.000000 Loc:2105 Cons: 95.65%(mmu) 95.65%(rno)
ENST00000316333_P	ENSG00000164853	ENSMUSG00000029546		ENSRNOG00000001284	ENSG00000164853 (1) (1016992 1016992 1020576 1020576 1314707) 4001 (4001 nt) [IPR001356:Homeobox; IPR001472:Bipartite nuclear localization signal;]	15	-303.28	1499		ENSRNOG00000001284 (rno-let-7d*)		rno-let-7d* hsa-let-7b hsa-mir-10a hsa-mir-106b hsa-mir-137 hsa-mir-140 hsa-mir-143 hsa-mir-185 mmu-mir-202 hsa-mir-221 hsa-mir-28 hsa-mir-30a rno-mir-324_3p rno-mir-327 hsa-mir-361 hsa-mir-93 hsa-mir-95	rno-mir-324_3p hsa-mir-361 hsa-mir-140 hsa-mir-137 105 hsa-mir-93 hsa-mir-10a hsa-mir-221 hsa-mir-95 mmu-mir-202 hsa-mir-143 hsa-mir-106b rno-mir-324_3p hsa-mir-185 91		3' GGUCGUCGUGGACCCCGUCACC 5' rno-mir-324_3p __ .|:.|:|||.||||||.||||. __ 5' GCGCCGGCAGCUGGGGGAGUGC 3' ENST00000316333_P E:-32.799999 S:112.000000 Loc:1246 Cons: %(mmu) 100.00%(rno)	3' CAUGGGGACCUCU-AAGACUAUU 5' hsa-mir-361 __ |.:|:||||.|||.||:|||||. __ 5' GGGCUCCUGCAGAGUUUUGAUAU 3' ENST00000316333_P E:-21.469999 S:111.000000 Loc:1061 Cons: %(mmu) 95.65%(rno)	3' GAUGGUAUCCCAUUUUGGUGA 5' hsa-mir-140 __ :..||.||.|||:|||::||| __ 5' UGUCCUUAAGGUGAAAUUACU 3' ENST00000316333_P E:-17.040001 S:111.000000 Loc:2598 Cons: %(mmu) 100.00%(rno)	3' GAUGCGC-AUAAGAAUUCGUUAU 5' hsa-mir-137 __ .||||:|.||||:|||..:|||| __ 5' GUACGUGUUAUUUUUAUUUAAUA 3' ENST00000316333_P E:-17.639999 S:105.000000 Loc:3308 Cons: %(mmu) 91.30%(rno)	3' UCUUUCCGUCGUCCAGCAUAUC 5' rno-let-7d* __ ..|||.||||||||.:||:|:. __ 5' CCAAAAGCAGCAGGCUGUGUGA 3' ENST00000316333_P E:-22.4 S:103.000000 Loc:2655 Cons: %(mmu) 100.00%(rno)	3' GAUGGACGUGCUUGUCGUGA-AA 5' hsa-mir-93 __ ..|::|.||:||:|.|||||.|| __ 5' GAAUUUUCAUGAGCUGCACUCUU 3' ENST00000316333_P E:-19.299999 S:100.000000 Loc:1307 Cons: %(mmu) 95.65%(rno)	3' GUGUUUAAGCCUAGA-UGUCCCAU 5' hsa-mir-10a __ ::||.|||:.|.|||.|:|||||. __ 5' UGCACAUUU-GUUCUAAUAGGGUC 3' ENST00000316333_P E:-18.940001 S:100.000000 Loc:1485 Cons: %(mmu) 91.30%(rno)	3' CUUUGGGUCGUCUGUUACAUCGA 5' hsa-mir-221 __ .|:|:|.:||||.:|||.||||. __ 5' CAGAUCAGGCAGUUAAUUUAGCG 3' ENST00000316333_P E:-17.959999 S:100.000000 Loc:3039 Cons: %(mmu) 91.30%(rno)	3' ACGAGUUAUUUAUGGGCAACUU 5' hsa-mir-95 __ .|||:|||.|||:|:..||||: __ 5' AGCUUAAUUAAUGCUAAUUGAG 3' ENST00000316333_P E:-18.42 S:99.000000 Loc:3279 Cons: %(mmu) 100.00%(rno)	3' AGAAGGGUACGCGAUAUGGA-GA 5' mmu-mir-202 __ |:|||||||.:|.||.|:||.|| __ 5' UUUUCCCAUUUGAUAAAUCUGCU 3' ENST00000316333_P E:-17.35 S:97.000000 Loc:2928 Cons: %(mmu) 95.65%(rno)	3' ACUCGAUGUC-ACGAAGUAGAGU 5' hsa-mir-143 __ ..|.:|:|||.||.|||||:||: __ 5' CAAUUUGCAGCUG-UUCAUUUCG 3' ENST00000316333_P E:-18.190001 S:95.000000 Loc:2490 Cons: %(mmu) 90.91%(rno)	3' UAGACGUGACAGUCGUGAAAU 5' hsa-mir-106b __ ..||||::|.|||||.:.||: __ 5' UGCUGCGUUAUCAGCCUAUUG 3' ENST00000316333_P E:-19.17 S:92.000000 Loc:1409 Cons: %(mmu) 100.00%(rno)	3' GGUCGUCGUGGAC-CCCGUCACC 5' rno-mir-324_3p __ ||:|::||..|||.|||.|.||| __ 5' CCGGUGGCUGCUGCGGGGACUGG 3' ENST00000316333_P E:-25.889999 S:92.000000 Loc:1099 Cons: %(mmu) 91.30%(rno)	3' CUUGACGGAAAGAGAGGU 5' hsa-mir-185 __ .|:|.||:..|||||||| __ 5' CAGCCGCUCCUCUCUCCA 3' ENST00000316333_P E:-18.09 S:91.000000 Loc:3130 Cons: %(mmu) 94.44%(rno)	3' UUGGUGUG-UUGGAUGAUGGAGU 5' hsa-let-7b __ ||:||||:.|||:|.||||..:| __ 5' AAUCACAUAAACUUCCUACAAUA 3' ENST00000316333_P E:-18.620001 S:91.000000 Loc:1171 Cons: %(mmu) 95.65%(rno)
ENST00000311571	ENSG00000108848	ENSMUSG00000020863		ENSRNOG00000002835	CISPLATIN RESISTANCE-ASSOCIATED OVEREXPRESSED PROTEIN. [Source:RefSeq;Acc:NM_016424] ENSG00000108848 (1) (49271617 49271732 49302660 49304643 49387479) 1983 (1983 nt) [IPR004882:Protein of unknown function DUF259; IPR001472:Bipartite nuclear localization signal;]	14	-286.51	1453	ENSMUSG00000020863 (mmu-miR-15a)	ENSRNOG00000002835 (mmu-miR-15a)		hsa-mir-15a hsa-mir-15b rno-mir-151 hsa-mir-17_5p hsa-mir-181a hsa-mir-191 hsa-mir-194 hsa-mir-199a* hsa-mir-20 mmu-mir-201 hsa-mir-25 mmu-mir-291_3p mmu-mir-292_3p mmu-mir-295 mmu-mir-298 hsa-mir-30c hsa-mir-301 rno-mir-323 rno-mir-338 rno-mir-350	hsa-mir-17_5p rno-mir-350 mmu-mir-295 hsa-mir-301 hsa-mir-191 hsa-mir-181a mmu-mir-201 hsa-mir-199a* rno-mir-323 hsa-mir-15b mmu-mir-291_3p mmu-mir-292_3p mmu-mir-298 rno-mir-151	0008380 RNA splicing TAS; 0005634 nucleus NR;	3' UGAUGG-ACGUGACAUU-CGUGAAAC 5' hsa-mir-17_5p __ |:|:||.||||:|.|||.|||.|||| __ 5' AUUGCCUUGCAUUCUAAUGCAGUUUG 3' ENST00000311571 E:-23.120001 S:118.000000 Loc:523 Cons: 92.31%(mmu) 92.31%(rno)	3' CACUUUCACAUACCCGAAACACUU 5' rno-mir-350 __ .||:|||||||..||.|||.|||| __ 5' AUGGAAGUGUA--GGGUUUAUGAA 3' ENST00000311571 E:-25.290001 S:115.000000 Loc:583 Cons: 100.00%(mmu) 100.00%(rno)	3' UCUGAGUUUUC-AUCAUCGUGAAA 5' mmu-mir-295 __ ..||||:|:||..|||||||:|.. __ 5' UAACUCGAGAGCCAGUAGCAUUGG 3' ENST00000311571 E:-24.02 S:112.000000 Loc:556 Cons: 95.83%(mmu) 95.83%(rno)	3' CGAAACUGUUAUGAUAACGUGAC 5' hsa-mir-301 __ ..||||..|||:|||||||.||| __ 5' UGUUUG--AAUGCUAUUGC-CUG 3' ENST00000311571 E:-20.370001 S:111.000000 Loc:741 Cons: 95.00%(mmu) 90.00%(rno)	3' UCGACGAAAA-CCCUAAGGCAAC 5' hsa-mir-191 __ ..||.:||||.||||||::|.|| __ 5' UCCUUUUUUUAGGGAUUUUGAUG 3' ENST00000311571 E:-18.719999 S:108.000000 Loc:304 Cons: 91.30%(mmu) 91.30%(rno)	3' UGAGUGGCUGUCGCAACUUACAA 5' hsa-mir-181a __ .||||.|.|||||||||.:|||| __ 5' CCUCA-C-ACAGCGUUG-GUGUU 3' ENST00000311571 E:-26.5 S:107.000000 Loc:626 Cons: 100.00%(mmu) 100.00%(rno)	3' UCUUGU-UACGGAAUGACUCAU 5' mmu-mir-201 __ ..||||.:||.|||:||.|||: __ 5' UAAACAUGUGGCUUGCUCAGUG 3' ENST00000311571 E:-17.690001 S:103.000000 Loc:1806 Cons: 95.45%(mmu) 95.45%(rno)	3' UUGGUUACACGUCUGAUGACAU 5' hsa-mir-199a* __ ...|:.|||..:|||||||||. __ 5' UUGCGUUGU-AGGACUACUGUU 3' ENST00000311571 E:-19.440001 S:102.000000 Loc:1530 Cons: 95.24%(mmu) 95.24%(rno)	3' UCUCCAGCUGGCACAUUACACG 5' rno-mir-323 __ ||:|||:..::|||||.||.|: __ 5' AGGGGUUUUUUGUGUAUUGCGU 3' ENST00000311571 E:-20.08 S:99.000000 Loc:813 Cons: 100.00%(mmu) 100.00%(rno)	3' ACAUUU-GGUACUACACGACGAU 5' hsa-mir-15b __ ..|||:.||||..||||:||.|| __ 5' AUUAAGUCCAUCUUGUGUUGGUA 3' ENST00000311571 E:-17.299999 S:98.000000 Loc:384 Cons: 95.65%(mmu) %(rno)	3' CCGUGUGUUUCACCUUCGUGAAA 5' mmu-mir-291_3p __ ||||||:...||.|:|.:||||| __ 5' GGCACAU---GUUGGACUACUUU 3' ENST00000311571 E:-18.309999 S:96.000000 Loc:447 Cons: 100.00%(mmu) %(rno)	3' UGUGAGUUUUG-GACCGCCGUGAA 5' mmu-mir-292_3p __ .:|.|::|..:.:|||:||||:|. __ 5' UUAGUUGAUUUGUUGGUGGCAUUC 3' ENST00000311571 E:-17.940001 S:96.000000 Loc:1281 Cons: 95.83%(mmu) 95.83%(rno)	3' CCUUCUUGUCGGGAGGAGACGG 5' mmu-mir-298 __ ..|:|.||..||:|:||||.|| __ 5' CCAGGUAC-UCCUUUCUCUACC 3' ENST00000311571 E:-18.83 S:95.000000 Loc:712 Cons: 100.00%(mmu) %(rno)	3' GGAGUUCCUCGGAGUCAGAUCA 5' rno-mir-151 __ ..|||||||..:||||||.|.. __ 5' AAUCAAGGA--UUCAGUCAAAC 3' ENST00000311571 E:-18.9 S:93.000000 Loc:676 Cons: 95.00%(mmu) %(rno)
ENST00000240185	ENSG00000120948	ENSMUSG00000041459		ENSRNOG00000012455	TAR DNA-BINDING PROTEIN-43 (TDP-43). [Source:SWISSPROT;Acc:Q13148] ENSG00000120948 (1) (10782225 10783331 10792257 10793640 10793986) 1383 (1383 nt) HUGO:11571:TDP-43 [IPR000504:RNA-binding region RNP-1 (RNA recognition motif); IPR001472:Bipartite nuclear localization signal;]	14	-274.92	1447	ENSMUSG00000041459 (mmu-miR-101b)	ENSRNOG00000012455 (rno-miR-101b)		rno-mir-101b hsa-mir-128a hsa-mir-128b rno-mir-135b hsa-mir-143 hsa-mir-149 hsa-mir-17_5p hsa-mir-18 hsa-mir-187 hsa-mir-21 mmu-mir-291_3p mmu-mir-292_3p mmu-mir-294 hsa-mir-296 mmu-mir-298 hsa-mir-299 hsa-mir-30a hsa-mir-30c hsa-mir-302 hsa-mir-321 rno-mir-323 rno-mir-330 hsa-mir-96	rno-mir-101b hsa-mir-128a hsa-mir-18 rno-mir-135b rno-mir-330 rno-mir-330 hsa-mir-299 mmu-mir-291_3p hsa-mir-149 hsa-mir-21 hsa-mir-302 hsa-mir-143 mmu-mir-298 mmu-mir-292_3p	0003700 transcription factor activity TAS; 0003723 RNA binding IEA; 0008017 microtubule binding TAS; 0006355 regulation of transcription, DNA-dependent IEA; 0006366 transcription from Pol II promoter TAS; 0006371 mRNA splicing IEA; 0007067 mitosis TAS; 0005634 nucleus TAS;	3' GAAGUCGAUAGUGUCAUGACAU 5' rno-mir-101b __ |||||.:.|..::|||:||||| __ 5' CUUCAUUGAAAGUAGUGCUGUA 3' ENST00000240185 E:-19.76 S:112.000000 Loc:571 Cons: 100.00%(mmu) 100.00%(rno)	3' UUUUCUCUGGCCAAGUGACACU 5' hsa-mir-128a __ ||||..|:::.|||||.||||: __ 5' AAAAUUGGUUUGUUCAGUGUGG 3' ENST00000240185 E:-17.209999 S:110.000000 Loc:100 Cons: 90.91%(mmu) 90.91%(rno)	3' AUA-GACGUG-AUCUACGUGGAAU 5' hsa-mir-18 __ |:|.|||::|.|:|||||.::||| __ 5' UGUCCUGUGCUUGGAUGCUUUUUA 3' ENST00000240185 E:-18.110001 S:109.000000 Loc:1317 Cons: %(mmu) 91.67%(rno)	3' GUGUAUCCUUACUUUUCGGU-AU 5' rno-mir-135b __ ::|..|||.||||||:||:|.|| __ 5' UGCCGAGGCAUGAAAGGCUAGUA 3' ENST00000240185 E:-17.84 S:107.000000 Loc:803 Cons: 95.65%(mmu) 95.65%(rno)	3' AGAGACGUCCGGGACA-CGAAACG 5' rno-mir-330 __ |||||.||..:|||||.||||||. __ 5' UCUCU-CA-AUCCUGUGGCUUUGG 3' ENST00000240185 E:-24.43 S:107.000000 Loc:901 Cons: 90.91%(mmu) 90.91%(rno)	3' AGAGACGUCCGGGACACGAAACG 5' rno-mir-330 __ .||..||..|:..|||||||||| __ 5' ACUGAGCUUGUGGUGUGCUUUGC 3' ENST00000240185 E:-22.66 S:106.000000 Loc:1188 Cons: 100.00%(mmu) 100.00%(rno)	3' UACAUACACCCU-GCCAUUUGGU 5' hsa-mir-299 __ .|||.||...||.:||||||||| __ 5' CUGUUUGCCUGAUUGGUAAACCA 3' ENST00000240185 E:-18.6 S:106.000000 Loc:236 Cons: 91.30%(mmu) 91.30%(rno)	3' CCGUGUGUUUCACCUUCGUGAAA 5' mmu-mir-291_3p __ ..||||:..:.||||||.||||| __ 5' UCCACAUCUGUUGGAAG-ACUUU 3' ENST00000240185 E:-18.450001 S:104.000000 Loc:990 Cons: 95.45%(mmu) %(rno)	3' CCUCACUUCUGUGCCUCGGUCU 5' hsa-mir-149 __ .|:.||..||:|:|||.||||| __ 5' AGGCUG-UGAUAUGGAACCAGA 3' ENST00000240185 E:-23.450001 S:103.000000 Loc:740 Cons: 100.00%(mmu) 100.00%(rno)	3' AGUUGUAGUCAGACUAUUCGAU 5' hsa-mir-21 __ |.|||.|.|..|||||::|||: __ 5' UGAAC-UGAAGCUGAUGGGCUG 3' ENST00000240185 E:-19.02 S:102.000000 Loc:1157 Cons: 100.00%(mmu) 100.00%(rno)	3' AGUGGUUUUGUACCUUCGUGAAU 5' hsa-mir-302 __ |||..:||:.:||||||:.||.| __ 5' UCAAAGAAGGGUGGAAGUUCUAA 3' ENST00000240185 E:-17.5 S:99.000000 Loc:1251 Cons: 95.65%(mmu) 95.65%(rno)	3' ACUCGAUGUCACG--AAGUAGAGU 5' hsa-mir-143 __ |.|.||.|..|||..||||||||| __ 5' UAAUCU-C--UGCAGUUCAUCUCA 3' ENST00000240185 E:-21.280001 S:96.000000 Loc:526 Cons: 90.48%(mmu) 90.48%(rno)	3' CCUUCUUGU-CGGGAGGAGACGG 5' mmu-mir-298 __ ...:|.:::.|::|||:||||:: __ 5' UAUGGUGUGUGUUCUCUUCUGUU 3' ENST00000240185 E:-19.34 S:95.000000 Loc:1114 Cons: 91.30%(mmu) 91.30%(rno)	3' UGUGAGUUUUGG-AC-CGCCGUGAA 5' mmu-mir-292_3p __ ||.:|::|||||.||.|:||.|:|. __ 5' ACUUUUGAAACCUUGUGUGGGAUUG 3' ENST00000240185 E:-17.27 S:91.000000 Loc:771 Cons: 92.00%(mmu) 92.00%(rno)
ENST00000218200_P	ENSG00000102081	ENSMUSG00000000838		ENSRNOG00000011900	FRAGILE X MENTAL RETARDATION 1 PROTEIN (PROTEIN FMR-1) (FMRP). [Source:SWISSPROT;Acc:Q06787] ENSG00000102081 (1) (145671135 145671135 145698051 145698051 145730611) 4001 (4001 nt) HUGO:3775:FRAXA [IPR004087:KH domain; IPR004088:KH domain, type 1;]	14	-274.93	1447	ENSMUSG00000000838 (mmu-let-7f)	ENSRNOG00000011900 (mmu-miR-142_3p)		hsa-let-7f hsa-mir-130b hsa-mir-130a hsa-mir-136 hsa-mir-142_3p hsa-mir-18 hsa-mir-183 hsa-mir-187 hsa-mir-194 hsa-mir-211 hsa-mir-214 mmu-mir-297 mmu-mir-298 hsa-mir-301 rno-mir-326 rno-mir-346 rno-mir-352 hsa-mir-363 hsa-mir-7	hsa-mir-130b hsa-mir-142_3p mmu-mir-298 hsa-mir-136 hsa-mir-18 hsa-mir-187 hsa-mir-194 hsa-mir-183 hsa-mir-214 mmu-mir-297 hsa-mir-7 mmu-mir-297 hsa-mir-130a rno-mir-352	0003729 mRNA binding TAS; 0005625 soluble fraction TAS; 0005654 nucleoplasm TAS; 0005840 ribosome NR; 0005844 polysome NR;	3' UACGGGAAAGUAGUAACGUGAC 5' hsa-mir-130b __ .||:::||.:.|::|||||||| __ 5' UUGUUUUUGUUUUGUUGCACUG 3' ENST00000218200_P E:-18.969999 S:120.000000 Loc:741 Cons: 100.00%(mmu) %(rno)	3' AGGUAUUUCAUCCUUUGUGAUGU 5' hsa-mir-142_3p __ ...||.||||.||||||||||.| __ 5' AAGAU-AAGUUGGAAACACUAAA 3' ENST00000218200_P E:-19.01 S:118.000000 Loc:603 Cons: 95.45%(mmu) 95.45%(rno)	3' CCUUCUUGUCGGGAGGAGACGG 5' mmu-mir-298 __ ..|||..::.:|:||||||||: __ 5' UAAAGUUUGAUCUUCCUCUGCU 3' ENST00000218200_P E:-24.139999 S:110.000000 Loc:1771 Cons: 100.00%(mmu) %(rno)	3' AGGUAGUAGUUUUGUUUACCUCA 5' hsa-mir-136 __ |:||.|||.....|||||||||| __ 5' UUCA-CAUGUUUUCAAAUGGAGU 3' ENST00000218200_P E:-18.780001 S:106.000000 Loc:2098 Cons: 95.45%(mmu) %(rno)	3' AUAGACGUGAUCUACGUGGAAU 5' hsa-mir-18 __ ..|||||.:..||||:|::||: __ 5' GUUCUGCCUCUGAUGUAUUUUG 3' ENST00000218200_P E:-19.799999 S:104.000000 Loc:1370 Cons: 95.45%(mmu) %(rno)	3' GCCG-AC-GUUGUGUUCUGUGCU 5' hsa-mir-187 __ .|||..|.:::||||:|:||:|| __ 5' AGGCAAGAUGGCACAGGGCAUGA 3' ENST00000218200_P E:-23.84 S:104.000000 Loc:90 Cons: 91.30%(mmu) %(rno)	3' AGGUGUACCUCA-ACGACAAUGU 5' hsa-mir-194 __ ||:|:|...|||.|.|||||||| __ 5' UCUAUAGAAAGUGUUCUGUUACA 3' ENST00000218200_P E:-18.540001 S:103.000000 Loc:1854 Cons: 95.65%(mmu) 95.65%(rno)	3' GUCACUUAAGAUG-GUCACGGUAU 5' hsa-mir-183 __ ||.||||.|||::.|||.|||:|| __ 5' CACUGAA-UCUGUACAGAGCCGUA 3' ENST00000218200_P E:-20.15 S:102.000000 Loc:1336 Cons: 95.65%(mmu) %(rno)	3' GACGGAC-AGACACGGACGACA 5' hsa-mir-214 __ :||:.||.|||||||||.:|.| __ 5' UUGUAUGAUCUGUGCCUUUUUU 3' ENST00000218200_P E:-18.629999 S:100.000000 Loc:532 Cons: 95.45%(mmu) %(rno)	3' GUACGU-GUACGUGUGUAUGUA 5' mmu-mir-297 __ :..|:|.|.|||||||||.||| __ 5' UUGGUACCUUGCACACAU-CAU 3' ENST00000218200_P E:-20.17 S:100.000000 Loc:1578 Cons: 95.24%(mmu) 95.24%(rno)	3' UUGUUUUAGUGAUCAGAAGGU 5' hsa-mir-7 __ |:|||||..|:||||||..|| __ 5' AGCAAAA-AAUUAGUCUGACA 3' ENST00000218200_P E:-17.07 S:98.000000 Loc:2272 Cons: 90.00%(mmu) %(rno)	3' GUACGUGUAC--GUGUGUAUGUA 5' mmu-mir-297 __ ..||||||||..:.||||.|:|| __ 5' ACUGCACAUGAUUUCACAAAUAU 3' ENST00000218200_P E:-20.049999 S:96.000000 Loc:1467 Cons: 91.30%(mmu) 91.30%(rno)	3' CGGGA-AAAUUGUAA-CGUGAC 5' hsa-mir-130a __ .||||.|..||||||.|:|||. __ 5' ACCCUGUCAAACAUUAGUACUU 3' ENST00000218200_P E:-17.91 S:94.000000 Loc:640 Cons: 90.91%(mmu) %(rno)	3' AUGAUACGUUGGA-UGAUGAGA 5' rno-mir-352 __ .||..||:||:.|.|||:|||| __ 5' GACCUUGUAAUGUAACUGCUCU 3' ENST00000218200_P E:-17.870001 S:92.000000 Loc:1648 Cons: 95.45%(mmu) %(rno)
ENST00000251245	ENSG00000117713	ENSMUSG00000007880		ENSRNOG00000006137	SWI/SNF-RELATED, MATRIX-ASSOCIATED, ACTIN-DEPENDENT REGULATOR OF CHROMATIN SUBFAMILY F MEMBER 1 (SWI-SNF COMPLEX PROTEIN P270) (B120). [Source:SWISSPROT;Acc:O14497] ENSG00000117713 (1) (26627213 26627 HUGO:11110:B120 C10rf4 C1orf4 P270 [IPR001606:ARID (AT-rich interaction domain) protein; IPR000694:Proline-rich region;]	14	-273.04	1445	ENSMUSG00000007880 (mmu-let-7a)	ENSRNOG00000006137 (mmu-let-7e)		hsa-let-7e hsa-let-7a rno-mir-101b hsa-mir-106b hsa-mir-128a hsa-mir-128b hsa-mir-129 hsa-mir-130b hsa-mir-132 hsa-mir-139 rno-mir-140* hsa-mir-17_5p hsa-mir-185 hsa-mir-195 hsa-mir-210 hsa-mir-217 hsa-mir-222 hsa-mir-24 hsa-mir-31 hsa-mir-320 hsa-mir-321 rno-mir-325 rno-mir-330 hsa-mir-34a	rno-mir-101b hsa-mir-128b hsa-mir-217 hsa-mir-128b hsa-mir-320 hsa-mir-34a hsa-mir-185 hsa-mir-222 rno-mir-330 hsa-mir-129 hsa-mir-210 hsa-mir-24 rno-mir-325 92	0003677 DNA binding IEA; 0005634 nucleus IEA; 0000004 biological_process unknown ND;	3' GAAGUCGAUAGUGUCAUGACAU 5' rno-mir-101b __ :||||..|:|.||.|||||||| __ 5' UUUCA--UGU-ACUGUACUGUA 3' ENST00000251245 E:-17.120001 S:110.000000 Loc:572 Cons: 100.00%(mmu) %(rno)	3' CUUUCUCUGGC--CAAGUGACACU 5' hsa-mir-128b __ .||||..||:|..|||:||.|||| __ 5' CAAAGUUACUGUUGUUUACAGUGA 3' ENST00000251245 E:-17.09 S:109.000000 Loc:295 Cons: 91.67%(mmu) 91.67%(rno)	3' UAGGUUAG--UCAAGGACUACGUCAU 5' hsa-mir-217 __ :|:||:|:..||||.||||||.||.| __ 5' GUUCAGUUGAAGUU-CUGAUGAAGAA 3' ENST00000251245 E:-18.49 S:108.000000 Loc:1140 Cons: 92.00%(mmu) 92.00%(rno)	3' CUUUCUCU-GGCCAAGUGACACU 5' hsa-mir-128b __ .:||.|||.||.||||||||.|| __ 5' UGAACAGACCCUGUUCACUG-GA 3' ENST00000251245 E:-22.27 S:107.000000 Loc:524 Cons: 90.91%(mmu) %(rno)	3' AAGCGGGAGA-GUUGGGUCGAAAA 5' hsa-mir-320 __ ||:.||||.|.|.::|||||||.| __ 5' UUUACCCUGUGCUGUCCAGCUUCU 3' ENST00000251245 E:-20.959999 S:107.000000 Loc:101 Cons: %(mmu) 95.83%(rno)	3' UGUUGGUCGAUUCUGUGACGGU 5' hsa-mir-34a __ ||||..|||.:||||||.||:| __ 5' ACAA--AGC-GAGACACAGCUA 3' ENST00000251245 E:-18.41 S:107.000000 Loc:961 Cons: 100.00%(mmu) 100.00%(rno)	3' CUUGACGGAAAGAGAGGU 5' hsa-mir-185 __ ||.||..||||||||||. __ 5' GACCU--CUUUCUCUCCU 3' ENST00000251245 E:-18.200001 S:107.000000 Loc:757 Cons: 100.00%(mmu) 100.00%(rno)	3' CUCUGGGUCAUCGGUCUACAUCGA 5' hsa-mir-222 __ ..|:.:|||.|||.||.|||||:| __ 5' CUGGGUCAGCAGCAAGCUGUAGUU 3' ENST00000251245 E:-21.65 S:105.000000 Loc:649 Cons: 95.83%(mmu) %(rno)	3' AGAGACGUCCGGGACACGAAACG 5' rno-mir-330 __ |:|:|.|.||.::|.||:||||: __ 5' UUUUUUCUGGGUUUUUGUUUUGU 3' ENST00000251245 E:-17.940001 S:103.000000 Loc:1079 Cons: %(mmu) 100.00%(rno)	3' CGUUCGGGUCUGGCGUUUUUC 5' hsa-mir-129 __ .||:|:|:...|:|:|||||| __ 5' ACAGGUCU---CUGUAAAAAG 3' ENST00000251245 E:-19.74 S:100.000000 Loc:1024 Cons: %(mmu) 100.00%(rno)	3' GUCG--GCGACAGUGUGCGUGUC 5' hsa-mir-210 __ |:||..|||||.|||::|:::|. __ 5' CGGCUACGCUGCCACGUGUGUAU 3' ENST00000251245 E:-22.6 S:99.000000 Loc:835 Cons: 91.30%(mmu) %(rno)	3' GACAAGGACGACUUGACUCGGU 5' hsa-mir-24 __ ..||..|||||||||||.|:.. __ 5' AGGUGACUGCUGAACUGUGUGU 3' ENST00000251245 E:-23.790001 S:97.000000 Loc:451 Cons: %(mmu) 90.91%(rno)	3' UGUGAAUGACUCGUGGAUGAUCC 5' rno-mir-325 __ ||.||.|..||.|||||.:|||. __ 5' ACCCUGA--GAUCACCUCUUAGA 3' ENST00000251245 E:-17.51 S:94.000000 Loc:790 Cons: %(mmu) 100.00%(rno)	3' UUGAUAUGUUGGAUGAUGGAGU 5' hsa-let-7a __ |.:|||:|||...||.|||||| __ 5' AUUUAUGCAA--AACCACCUCA 3' ENST00000251245 E:-17.27 S:92.000000 Loc:73 Cons: 100.00%(mmu) %(rno)
ENST00000320332_P	ENSG00000082014	ENSMUSG00000028949		ENSRNOG00000010077	SWI/SNF-RELATED MATRIX-ASSOCIATED ACTIN-DEPENDENT REGULATOR OF CHROMATIN D3; RSC6P; MAMMALIAN CHROMATIN REMODELING COMPLEX BRG1-ASSOCIATED FACTOR 60C; SWP73-LIKE PROTEIN; CHROMATIN REMODELING COMPLEX HUGO:11108:BAF60C CRACD3 Rsc6p [IPR002088:Protein prenyltransferase, alpha subunit; IPR003121:SWIB complex, BAF60b; IPR001472:Bipartite nuclear localization signal;]	14	-330.35	1429		ENSRNOG00000010077 (mmu-miR-107)		hsa-mir-107 hsa-mir-122a hsa-mir-126* hsa-mir-127 hsa-mir-133a mmu-mir-133 hsa-mir-134 hsa-mir-145 hsa-mir-15a hsa-mir-15b mmu-mir-207 hsa-mir-213 hsa-mir-24 hsa-mir-30a hsa-mir-302 rno-mir-327 rno-mir-339 rno-mir-341 rno-mir-342 hsa-mir-9	rno-mir-342 hsa-mir-15a hsa-mir-9 rno-mir-327 hsa-mir-302 hsa-mir-127 hsa-mir-213 hsa-mir-24 hsa-mir-9 hsa-mir-30a hsa-mir-145 rno-mir-339 mmu-mir-133 hsa-mir-122a	0008318 protein prenyltransferase activity IEA; 0018346 protein amino acid prenylation IEA; 0003713 transcription co-activator activity TAS; 0006338 chromatin modeling NR; 0006357 regulation of transcription from Pol II promoter TAS; 0005654 nucleoplasm TAS;	3' CUGCCCACGCUAAAGACA-CACUCU 5' rno-mir-342 __ ..:|||.|:|||.|||||.||||.| __ 5' CCUGGGGGUGAUCUCUGUGGUGACA 3' ENST00000320332_P E:-24.84 S:111.000000 Loc:831 Cons: %(mmu) 92.00%(rno)	3' GUGUUUGGUAAUACACGACGAU 5' hsa-mir-15a __ ||||::..|..:|||||||||. __ 5' CACAGGAGAAGGUGUGCUGCUC 3' ENST00000320332_P E:-23.09 S:111.000000 Loc:1583 Cons: %(mmu) 90.91%(rno)	3' AGUA-UGUCGAUCUAUUGGUUUCU 5' hsa-mir-9 __ .|:|.|||.|.||:||:||||||. __ 5' CCGUGACAAC-AGGUAGCCAAAGC 3' ENST00000320332_P E:-21.09 S:111.000000 Loc:3622 Cons: %(mmu) 91.30%(rno)	3' UGGGAGUACGGGGAGUUCC 5' rno-mir-327 __ |||:.||.|||||||.||| __ 5' ACCUCCA-GCCCCUCCAGG 3' ENST00000320332_P E:-28.950001 S:110.000000 Loc:631 Cons: %(mmu) 100.00%(rno)	3' AGUGGUUUUGUACCUUCGUGAAU 5' hsa-mir-302 __ .|.|||:|:|:..|||||::||: __ 5' ACUCCAGAGCGCUGAAGCGUUUG 3' ENST00000320332_P E:-25.709999 S:106.000000 Loc:2550 Cons: %(mmu) 91.30%(rno)	3' UCGGUUCGAGUCUGCCUAGGCU 5' hsa-mir-127 __ :|:||:|:||...||||||:|| __ 5' GGUCAGGUUC---CGGAUCUGA 3' ENST00000320332_P E:-28.08 S:106.000000 Loc:1710 Cons: %(mmu) 94.74%(rno)	3' CCAUGUUAGUUGCCAGCUACCA 5' hsa-mir-213 __ .|||||:.:..:|||:||||.| __ 5' AGUACAGGUCUUGGUUGAUGCU 3' ENST00000320332_P E:-22.219999 S:102.000000 Loc:3702 Cons: %(mmu) 100.00%(rno)	3' GACAAGGACGA-CUUGACUCGGU 5' hsa-mir-24 __ |||.|||||||..||..|||||| __ 5' CUGCUCCUGCUCAAAGAGAGCCA 3' ENST00000320332_P E:-26.209999 S:101.000000 Loc:438 Cons: %(mmu) 91.30%(rno)	3' AGUAUGUCGAUC-UAUUGGUUUCU 5' hsa-mir-9 __ ..:|:.||.|||.:|||||:|:|: __ 5' CAGUGAAG-UAGAGUAACCGAGGG 3' ENST00000320332_P E:-18.450001 S:101.000000 Loc:3916 Cons: %(mmu) 91.30%(rno)	3' CGACGUUUGUAGGCUGACUUUC 5' hsa-mir-30a __ ||||..|:|:.||||:|||:.. __ 5' GCUGAUAGCG-CCGAUUGAGCU 3' ENST00000320332_P E:-21.77 S:98.000000 Loc:1484 Cons: %(mmu) 100.00%(rno)	3' UUC-CCUAAGGACCCUUUUGACCUG 5' hsa-mir-145 __ |:|.|||..|||..||:|||.|||. __ 5' AGGUGGAGCCCU--GAGAACCGGAG 3' ENST00000320332_P E:-18.610001 S:96.000000 Loc:595 Cons: %(mmu) 95.65%(rno)	3' ACUCGAGG-ACCUCCUGUCCCU 5' rno-mir-339 __ .|:|:.||.|.|:.|||||||. __ 5' AGGGUACCUUCGGAGACAGGGU 3' ENST00000320332_P E:-26.299999 S:93.000000 Loc:2588 Cons: %(mmu) 90.91%(rno)	3' UGUCGACCAACUUCCCCUGGUU 5' mmu-mir-133 __ :||.||||..|||||||.|:.. __ 5' GCACCUGG--GAAGGGGCCUCU 3' ENST00000320332_P E:-22.92 S:92.000000 Loc:1019 Cons: %(mmu) 95.00%(rno)	3' UGUUUGUGGUAACAGUGUGAGGU 5' hsa-mir-122a __ :||:::.|||..||.::|||||| __ 5' GCAGGU-CCAGGGU-GUACUCCA 3' ENST00000320332_P E:-22.110001 S:91.000000 Loc:1397 Cons: %(mmu) 95.24%(rno)
ENST00000276198	ENSG00000147246	ENSMUSG00000041380		ENSRNOG00000007826	5-HYDROXYTRYPTAMINE 2C RECEPTOR (5-HT-2C) (SEROTONIN RECEPTOR) (5HT-1C). [Source:SWISSPROT;Acc:P28335] ENSG00000147246 (1) (112582804 112725599 112906231 112908877 113188259) 2646 (2646 nt) HUGO:5295:HTR1C [IPR000276:Rhodopsin-like GPCR superfamily; IPR000377:5-Hydroxytryptamine 2C receptor; IPR002231:5-Hydroxytryptamine receptor;]	14	-276.07	1411	ENSMUSG00000041380 (mmu-let-7e)	ENSRNOG00000007826 (mmu-let-7e)		hsa-let-7e hsa-let-7g hsa-let-7a hsa-mir-106b hsa-mir-146 hsa-mir-15b hsa-mir-189 hsa-mir-19b hsa-mir-198 hsa-mir-199a* hsa-mir-217 hsa-mir-23b rno-mir-327 rno-mir-352 rno-mir-7* hsa-mir-9 hsa-mir-98	rno-mir-352 hsa-mir-199a* hsa-mir-19b hsa-mir-98 hsa-mir-106b hsa-mir-9 hsa-mir-189 hsa-mir-23b hsa-mir-146 rno-mir-7* hsa-mir-198 hsa-mir-15b rno-mir-327	0001584 rhodopsin-like receptor activity IEA; 0004993 serotonin receptor activity NR; 0007210 serotonin receptor signaling pathway NR; 0007268 synaptic transmission TAS; 0007631 feeding behavior TAS; 0005887 integral to plasma membrane NR;	3' UGAUAUGUUGGAGGAUGGAGU 5' hsa-let-7e __ :||.|:||||||:.|||:|:| __ 5' GCUUUGCAACCUUGUACUUUA 3' ENST00000276198 E:-23.040001 S:112.000000 Loc:124 Cons: 95.24%(mmu) 95.24%(rno)	3' AUGA-UACGUUGGAUGAUGAGA 5' rno-mir-352 __ .|:|.:||.::|||:||:|||| __ 5' CAUUCGUG-GGCCUGCUGCUCU 3' ENST00000276198 E:-22.219999 S:110.000000 Loc:1327 Cons: 90.48%(mmu) 90.48%(rno)	3' UUGGUUACACGUCUGAUGACAU 5' hsa-mir-199a* __ |||:|||||..|.|:|:||||. __ 5' AACUAAUGUAAAUAUUGCUGUC 3' ENST00000276198 E:-17.639999 S:108.000000 Loc:80 Cons: 90.91%(mmu) 95.45%(rno)	3' AGUCAAAACGUACCUAA-ACGUGU 5' hsa-mir-19b __ .||.|||.|||||.:||.|||||| __ 5' GCA-UUUAGCAUGAGUUCUGCACA 3' ENST00000276198 E:-17.610001 S:106.000000 Loc:1899 Cons: 91.30%(mmu) 91.30%(rno)	3' UUGU-UAUGUUGAAUGAUGGAGU 5' hsa-mir-98 __ :|||.:|:||||..|||:|||:| __ 5' GACACGUGCAACAGACUGCCUUA 3' ENST00000276198 E:-23.75 S:104.000000 Loc:2478 Cons: 95.65%(mmu) %(rno)	3' UAGAC-GUGACAGUCGUGAAAU 5' hsa-mir-106b __ ||:||.||:||||||.|:.||: __ 5' AUUUGACAUUGUCAGAAUGUUG 3' ENST00000276198 E:-18.309999 S:102.000000 Loc:570 Cons: 95.45%(mmu) %(rno)	3' AGUAU-GUCGAUCUAUUGGUUUCU 5' hsa-mir-9 __ .||||.|||||:|.|||||.::|| __ 5' ACAUAGCAGCUGGUUAACC-GGGA 3' ENST00000276198 E:-25.1 S:100.000000 Loc:640 Cons: 91.30%(mmu) 91.30%(rno)	3' UGACUAU-AGUCGAGUCAUCCGUG 5' hsa-mir-189 __ ::|.||:.|||.|||||..||||: __ 5' GUUCAUGUUCAUCUCAGGUGGCAU 3' ENST00000276198 E:-18.690001 S:99.000000 Loc:322 Cons: 91.67%(mmu) 91.67%(rno)	3' CACCAUUAGGGAC-CGUUACACUA 5' hsa-mir-23b __ .|.||||.::|||.|||:|.||:| __ 5' UUCGUAAGUUCUGUGCAGUUUGGU 3' ENST00000276198 E:-18.49 S:99.000000 Loc:2292 Cons: 91.67%(mmu) %(rno)	3' UUGGGUACCUUAAG-UCAAGAGU 5' hsa-mir-146 __ ||::|||..:||.|.||||||:| __ 5' AAUUCAU--GAUGCUAGUUCUUA 3' ENST00000276198 E:-17.51 S:98.000000 Loc:1512 Cons: 95.24%(mmu) %(rno)	3' AUACCGU--CUGACACUAAACAAC 5' rno-mir-7* __ .||||:|....:|||||.|.|||| __ 5' AAUGGUAUUUUUUGUGAAUGGUUG 3' ENST00000276198 E:-18.950001 S:96.000000 Loc:2533 Cons: 91.67%(mmu) %(rno)	3' GGAUAGAGGGGAGACCUGG 5' hsa-mir-198 __ ..|:|:|:|.:|||||.|| __ 5' AGUGUUUUCAUUCUGGUCC 3' ENST00000276198 E:-19.33 S:93.000000 Loc:766 Cons: 100.00%(mmu) %(rno)	3' ACAUUUGGUACUACACGACGAU 5' hsa-mir-15b __ ||||.:||||.:|.||:|||.. __ 5' UGUAUGCCAU-GUAUGUUGCAU 3' ENST00000276198 E:-18.309999 S:93.000000 Loc:1939 Cons: 90.48%(mmu) 95.24%(rno)	3' UGGGAGUACGGGGAGUUCC 5' rno-mir-327 __ .:::|||..|::||:|||| __ 5' CUUUUCA--CUUCUUAAGG 3' ENST00000276198 E:-17.120001 S:91.000000 Loc:705 Cons: 100.00%(mmu) 100.00%(rno)
ENST00000317413_P	ENSG00000180592	ENSMUSG00000054074		ENSRNOG00000000149	ENSG00000180592 (-1) (21808031 21808031 21808426 21808426 21723956) 4001 (4001 nt) []	14	-285.91	1402	ENSMUSG00000054074 (mmu-let-7b)	ENSRNOG00000000149 (mmu-let-7b)		hsa-let-7b hsa-let-7c hsa-let-7a hsa-let-7f hsa-mir-132 hsa-mir-143 hsa-mir-147 hsa-mir-150 hsa-mir-154 hsa-mir-17_5p hsa-mir-199a* hsa-mir-206 mmu-mir-207 hsa-mir-21 hsa-mir-27a hsa-mir-27b hsa-mir-30a hsa-mir-33 rno-mir-340 hsa-mir-93	hsa-mir-206 mmu-mir-207 hsa-mir-21 106 hsa-mir-30a hsa-mir-147 rno-mir-340 hsa-mir-27b hsa-mir-154 98 hsa-mir-132 hsa-mir-27a hsa-mir-143 hsa-mir-199a*		3' GGUGUGUGAAG--GAAUGUAAGGU 5' hsa-mir-206 __ |||:|||:|||..|||..|||||| __ 5' CCAUACAUUUCUACUU--AUUCCA 3' ENST00000317413_P E:-25.83 S:109.000000 Loc:1629 Cons: 90.91%(mmu) 90.91%(rno)	3' CUCCCUCCUCUCGGUCCUCUUCG 5' mmu-mir-207 __ |:.||:||.|:|.::|||||||. __ 5' GGUGGGGGCGGGGUGGGAGAAGG 3' ENST00000317413_P E:-28.379999 S:107.000000 Loc:187 Cons: 95.65%(mmu) 100.00%(rno)	3' AGUUGUAGUCAGACUAUUCGAU 5' hsa-mir-21 __ |||:::..|||:||.||:|:|| __ 5' UCAGUGAAAGUUUGUUAGGUUA 3' ENST00000317413_P E:-17.950001 S:106.000000 Loc:427 Cons: 100.00%(mmu) 100.00%(rno)	3' UUGA-UAUGUUAGAUGAUGGAGU 5' hsa-let-7f __ |:||.:.|||.|:||||:::||: __ 5' AGCUGGAACACUUUACUGUUUCG 3' ENST00000317413_P E:-19.34 S:105.000000 Loc:275 Cons: 91.30%(mmu) 91.30%(rno)	3' CGACGUU-UGUAGGCUGACUUUC 5' hsa-mir-30a __ .:||:||.::.|::|.||||||| __ 5' CUUGUAAUGUUUUUGCCUGAAAG 3' ENST00000317413_P E:-17.110001 S:104.000000 Loc:1699 Cons: 95.65%(mmu) 95.65%(rno)	3' CGUCUUCGUAAAGGUG-UGUG 5' hsa-mir-147 __ ||||:||.:||||:||.:||. __ 5' GCAGGAGAGUUUCUACUGCAA 3' ENST00000317413_P E:-21.18 S:103.000000 Loc:1399 Cons: 90.48%(mmu) 90.48%(rno)	3' CCGAUAUUUCAUUGACUCUGCCU 5' rno-mir-340 __ ..:|:|||||.:||.|||:|.|| __ 5' UAUUGUAAAG-GACCGAGGCUGA 3' ENST00000317413_P E:-17.66 S:100.000000 Loc:2219 Cons: 90.91%(mmu) %(rno)	3' GUCUUGAAUCGGUGACACUU 5' hsa-mir-27b __ |||||||.||.||||.||:| __ 5' CAGAACUCAGGCACU-UGGA 3' ENST00000317413_P E:-20.66 S:99.000000 Loc:1313 Cons: 94.74%(mmu) 100.00%(rno)	3' GCUUCCGU-UGU-GCCUAUUGGAU 5' hsa-mir-154 __ :||||.||.|.|.|||||.||:|. __ 5' UGAAGACAGAAAUCGGAUUACUUU 3' ENST00000317413_P E:-20.290001 S:98.000000 Loc:125 Cons: 91.67%(mmu) 91.67%(rno)	3' UUGGUAUGUUGGAUGAUGGAGU 5' hsa-let-7c __ ...|||.|.||..|||||:||| __ 5' UUACAUUCCACAGACUACUUCA 3' ENST00000317413_P E:-18.709999 S:96.000000 Loc:219 Cons: 95.45%(mmu) 90.91%(rno)	3' GCUGGUACCGACAUCUGACAAU 5' hsa-mir-132 __ .|:|||||.:.||:.|||||.. __ 5' GGGCCAUGCUGGUGUACUGUGU 3' ENST00000317413_P E:-21.059999 S:96.000000 Loc:1505 Cons: 90.91%(mmu) %(rno)	3' CCGCCUUGAAUCGGUGAC-ACUU 5' hsa-mir-27a __ ..:||||.||.|.|||||.|||| __ 5' UAUGGAAAUUUG-CACUGUUGAA 3' ENST00000317413_P E:-17.57 S:94.000000 Loc:1556 Cons: 90.91%(mmu) 90.91%(rno)	3' ACUCGAUGUCA-CGAAGUAGAGU 5' hsa-mir-143 __ |||.:||||||.|..|.|||||| __ 5' UGA-UUACAGUGGAGUAAUCUCA 3' ENST00000317413_P E:-20.459999 S:93.000000 Loc:3609 Cons: %(mmu) 90.91%(rno)	3' UUGGUUACACGUCUGAUGACAU 5' hsa-mir-199a* __ .|||||||....|.:||||||: __ 5' CACCAAUGAAAUGUUUACUGUG 3' ENST00000317413_P E:-19.709999 S:92.000000 Loc:2029 Cons: %(mmu) 100.00%(rno)
ENST00000207451	ENSG00000092847	ENSMUSG00000041530		ENSRNOG00000027320	EUKARYOTIC TRANSLATION INITIATION FACTOR 2C 1 (EIF2C 1) (EIF-2C 1) (PUTATIVE RNA-BINDING PROTEIN Q99). [Source:SWISSPROT;Acc:Q9UL18] ENSG00000092847 (1) (35776472 35776685 35812870 35817561 35823982) HUGO:3262: [IPR003100:Argonaute and Dicer protein, PAZ; IPR003165:Stem cell self-renewal protein Piwi;]	13	-272.6	1318	ENSMUSG00000041530 (mmu-let-7c)	ENSRNOG00000027320 (mmu-let-7c)		hsa-let-7c hsa-let-7a hsa-let-7i hsa-let-7b hsa-mir-125a hsa-mir-128b hsa-mir-136 hsa-mir-185 mmu-mir-207 hsa-mir-221 hsa-mir-29c hsa-mir-29b mmu-mir-292_3p mmu-mir-293 mmu-mir-298 hsa-mir-30a hsa-mir-321 rno-mir-327 hsa-mir-365-1 hsa-mir-98	hsa-mir-29b hsa-mir-365-1 hsa-mir-136 mmu-mir-293 hsa-mir-30a rno-mir-327 101 mmu-mir-207 hsa-mir-321 hsa-mir-221 mmu-mir-298 hsa-mir-185	0003743 translation initiation factor activity TAS; 0006412 protein biosynthesis IEA; 0006446 regulation of translational initiation TAS; 0005850 eukaryotic translation initiation factor 2 complex TAS;	3' UCGUGUU-UGAUGAUGGAGU 5' hsa-let-7i __ :|||.||.:||::||||||| __ 5' GGCAGAACGCUGUUACCUCA 3' ENST00000207451 E:-22.41 S:116.000000 Loc:1 Cons: 95.00%(mmu) 95.00%(rno)	3' UGACUAAAGUUUACCACGAU 5' hsa-mir-29b __ .:||:|||.||:|||||||. __ 5' UUUGGUUU-AAGUGGUGCUU 3' ENST00000207451 E:-21.25 S:115.000000 Loc:2810 Cons: 94.74%(mmu) 94.74%(rno)	3' UAUUCCU-AAAAAUCCCCGUAAU 5' hsa-mir-365-1 __ :.|||||.||||||||.||.||| __ 5' GGAAGGAUUUUUUAGGAGCCUUA 3' ENST00000207451 E:-18.07 S:115.000000 Loc:445 Cons: %(mmu) 95.65%(rno)	3' AGGUAGUAGUUUUGU-UUACCUCA 5' hsa-mir-136 __ .|||.|...|:||||.|||||||. __ 5' CCCAGCUGAAGAACAGAAUGGAGG 3' ENST00000207451 E:-19.700001 S:104.000000 Loc:2208 Cons: %(mmu) 95.83%(rno)	3' UGUGAUGUUUGAGACGCCGUGA 5' mmu-mir-293 __ |:|||..|::|.||.:|||||| __ 5' AUACUUAAGGCACUAUGGCACU 3' ENST00000207451 E:-20.639999 S:102.000000 Loc:697 Cons: 95.45%(mmu) 95.45%(rno)	3' CGACGUUUGUAGGCUGACUUUC 5' hsa-mir-30a __ |||||||..||||.||||..|| __ 5' GCUGCAAUGAUCCCACUGUUAG 3' ENST00000207451 E:-23.92 S:101.000000 Loc:3054 Cons: 100.00%(mmu) %(rno)	3' UGGGAGUACGGGGAGUUCC 5' rno-mir-327 __ .:::|:||.||:||||||. __ 5' CUUUUUAUCCCUCUCAAGU 3' ENST00000207451 E:-18.6 S:101.000000 Loc:4438 Cons: 94.74%(mmu) %(rno)	3' UUGAUAUGUUGGAUG-AUGGAGU 5' hsa-let-7a __ .|||:.|.|:|||||.|.|||:| __ 5' CACUGGAGAGCCUACAUUCCUUA 3' ENST00000207451 E:-20.35 S:100.000000 Loc:2251 Cons: 95.65%(mmu) 95.65%(rno)	3' CUCCCUCCUCUCGGUCCUCUUCG 5' mmu-mir-207 __ .|.||:|.:|:|.::|||||:|. __ 5' AAUGGGGUGGGGGUGGGAGAGGA 3' ENST00000207451 E:-26.790001 S:96.000000 Loc:832 Cons: %(mmu) 91.30%(rno)	3' CUUGGGUGUUAGGGACCGAAU 5' hsa-mir-321 __ .:||::|.|:.|:||||||.. __ 5' UGACUUAGAGCCUCUGGCUGC 3' ENST00000207451 E:-20.18 S:93.000000 Loc:4130 Cons: 95.24%(mmu) %(rno)	3' CUUUGGGUCGUCUGUUACAUCGA 5' hsa-mir-221 __ .:.||::||||.:|.||||:|:. __ 5' UGCACUUAGCA-GCCAUGUGGUG 3' ENST00000207451 E:-19.99 S:92.000000 Loc:4378 Cons: 95.45%(mmu) %(rno)	3' CCUUCUUGUCGGGAGG-AGACGG 5' mmu-mir-298 __ |.:|.:.:|.|.||||.|||||| __ 5' GUGAUGCUAACACUCCAUCUGCC 3' ENST00000207451 E:-18.83 S:92.000000 Loc:2291 Cons: 91.30%(mmu) 91.30%(rno)	3' CUUGACGGA--AAGAGAGGU 5' hsa-mir-185 __ ...:|||||...|||||||| __ 5' UCUUUGCCUCACUCUCUCCA 3' ENST00000207451 E:-21.870001 S:91.000000 Loc:2546 Cons: 90.00%(mmu) 90.00%(rno)
ENST00000295859	ENSG00000163602	ENSMUSG00000030072		ENSRNOG00000005353	RING1 AND YY1 BINDING PROTEIN; RING1 INTERACTOR RYBP; YY1 AND E4TF1 ASSOCIATED FACTOR 1; APOPTIN-ASSOCIATING PROTEIN 1. [Source:RefSeq;Acc:NM_012234] ENSG00000163602 (-1) (72344838 72348616 72349657 7 HUGO:10480:RYBP []	13	-268.14	1307	ENSMUSG00000030072 (mmu-let-7e)	ENSRNOG00000005353 (mmu-let-7e)		hsa-let-7e hsa-mir-125a hsa-mir-128a hsa-mir-128b hsa-mir-149 hsa-mir-184 hsa-mir-189 hsa-mir-194 hsa-mir-204 hsa-mir-206 hsa-mir-21 hsa-mir-23a hsa-mir-24 hsa-mir-27a mmu-mir-292_5p mmu-mir-293 mmu-mir-298 hsa-mir-320 rno-mir-338	rno-mir-338 112 hsa-mir-206 hsa-mir-125a hsa-mir-320 mmu-mir-293 hsa-mir-204 hsa-mir-149 hsa-mir-21 hsa-mir-184 hsa-mir-194 mmu-mir-298 hsa-mir-206		3' AGUUGUUUUAGUGACUACGACCU 5' rno-mir-338 __ ||.|:::.|.|:|||:||||.|| __ 5' UCCAUGGCAACGCUGGUGCUUGA 3' ENST00000295859 E:-19.02 S:112.000000 Loc:520 Cons: 100.00%(mmu) 100.00%(rno)	3' UGAUAU-GUUGGAGGAUGGAGU 5' hsa-let-7e __ |||.||.||.::||||:|:|:| __ 5' ACUUUAUCAUUUUCCUGCUUUA 3' ENST00000295859 E:-18.1 S:109.000000 Loc:3694 Cons: 95.45%(mmu) 95.45%(rno)	3' GGUGUGUGAAGGAAUGUAAGGU 5' hsa-mir-206 __ |:..||||||::.|::|||||| __ 5' CUUGACACUUUUAUGUAUUCCA 3' ENST00000295859 E:-19.82 S:109.000000 Loc:184 Cons: 100.00%(mmu) 100.00%(rno)	3' GUGUCC--AAUUUCCCAGAGUCCCU 5' hsa-mir-125a __ ||||||..|||||.|.|:|.:|||| __ 5' CACAGGUCUUAAAUGUUUUGGGGGA 3' ENST00000295859 E:-25.32 S:108.000000 Loc:3577 Cons: %(mmu) 92.00%(rno)	3' AAGCGGGAGAGUUGGGUCGAAAA 5' hsa-mir-320 __ |.:||:|.||.||:|:|.:|||| __ 5' UGUGCUC-CUGAAUCUACUUUUU 3' ENST00000295859 E:-19.15 S:101.000000 Loc:246 Cons: 100.00%(mmu) 100.00%(rno)	3' UGUGAUGUUUGAGACGCCGUGA 5' mmu-mir-293 __ |:|||..:.|:||.|:|||||. __ 5' AUACUUGGUAUUCAGUGGCACA 3' ENST00000295859 E:-19.1 S:100.000000 Loc:2814 Cons: %(mmu) 100.00%(rno)	3' UCCGUAUCCUACUGUUUCCCUU 5' hsa-mir-204 __ |||..|:|||.|:.::|||||| __ 5' AGGGCUGGGA-GGGGGAGGGAA 3' ENST00000295859 E:-27.209999 S:99.000000 Loc:350 Cons: 95.24%(mmu) 90.48%(rno)	3' CCUCACUUCUG-UGCCUCGGUCU 5' hsa-mir-149 __ .||||.|.|||.|:|||||::.| __ 5' AGAGU-AUGACAAUGGAGCUGAA 3' ENST00000295859 E:-23.610001 S:97.000000 Loc:3231 Cons: 90.91%(mmu) 90.91%(rno)	3' AGUUG-UAGUCAGACUAUUCGAU 5' hsa-mir-21 __ ..|:|.:.|||||||.||:|:|. __ 5' AGAGCUGACAGUCUGUUAGGUUU 3' ENST00000295859 E:-18.389999 S:95.000000 Loc:3500 Cons: 95.65%(mmu) %(rno)	3' UGGGAAUAGUCAAGAGGCAGGU 5' hsa-mir-184 __ ...:||.||||||:|.|.|||: __ 5' UGGUUUUUCAGUUUUGCCUCCG 3' ENST00000295859 E:-18.9 S:95.000000 Loc:2445 Cons: %(mmu) 95.45%(rno)	3' AGGUGUACCUCAACGAC-AAUGU 5' hsa-mir-194 __ |||||.||....|||||.||:|| __ 5' UCCACCUGCCCAUGCUGCUUGCA 3' ENST00000295859 E:-18.75 S:95.000000 Loc:52 Cons: 95.65%(mmu) 95.65%(rno)	3' CCUUCUUGUC-GGGAGGAGACGG 5' mmu-mir-298 __ ...:|:||||.||||:||.||.. __ 5' UCUGGGACAGUCCCUUCUAUGAA 3' ENST00000295859 E:-22.99 S:94.000000 Loc:584 Cons: 95.65%(mmu) 95.65%(rno)	3' GGUGUGUGAAGG-A-AUGUAAGGU 5' hsa-mir-206 __ .||||..:||||.|.||||||.|| __ 5' GCACAAUUUUCCAUGUACAUUACA 3' ENST00000295859 E:-17.780001 S:93.000000 Loc:292 Cons: 91.67%(mmu) 91.67%(rno)
ENST00000316509	ENSG00000179036	ENSMUSG00000020894		ENSRNOG00000006989	VESICLE-ASSOCIATED MEMBRANE PROTEIN 2 (VAMP-2) (SYNAPTOBREVIN 2). [Source:SWISSPROT;Acc:P19065] ENSG00000179036 (-1) (8263030 8265358 8266252 8266858 8256269) 1727 (1727 nt) HUGO:12643:SYB2 VAMP-2 [IPR001388:Synaptobrevin;]	13	-270.49	1300	ENSMUSG00000020894 (hsa-miR-105)	ENSRNOG00000006989 (hsa-miR-105)		hsa-mir-105 hsa-mir-17_3p hsa-mir-182 hsa-mir-199b hsa-mir-199a rno-mir-20* hsa-mir-206 hsa-mir-224 mmu-mir-291_3p mmu-mir-292_3p mmu-mir-293 hsa-mir-320 rno-mir-324_5p rno-mir-325 rno-mir-328 rno-mir-339 rno-mir-342 hsa-mir-7	mmu-mir-293 rno-mir-20* hsa-mir-105 hsa-mir-182 mmu-mir-292_3p rno-mir-324_5p hsa-mir-17_3p hsa-mir-199b hsa-mir-320 rno-mir-342 hsa-mir-206	0006899 nonselective vesicle transport TAS; 0005803 secretory vesicle TAS; 0005871 kinesin complex IEA; 0005887 integral to plasma membrane TAS; 0008021 synaptic vesicle NR; 0019717 synaptosome IEA; 0045202 synaptic junction IEA;	3' UGUGAUGUUUGAGACGCCGUGA 5' mmu-mir-293 __ |::|..|.||:||||:|||:|. __ 5' AUGCCCCCAAUUCUGUGGCGCA 3' ENST00000316509 E:-20.67 S:110.000000 Loc:1659 Cons: 100.00%(mmu) 100.00%(rno)	3' ACAUUCAC-GAGCAUUACGUCA 5' rno-mir-20* __ ||||||||.||:|.|:|.|||| __ 5' UGUAAGUGUCUUGAAGUUCAGU 3' ENST00000316509 E:-21.08 S:108.000000 Loc:897 Cons: 90.91%(mmu) 90.91%(rno)	3' UGUCCUCAGACUCGUAAACU 5' hsa-mir-105 __ ..:||||.|||:||.||||: __ 5' UGGGGAGCCUGGGCUUUUGG 3' ENST00000316509 E:-22.290001 S:106.000000 Loc:761 Cons: 90.00%(mmu) 100.00%(rno)	3' ACACUCAAGAU-GGUAACGGUUU 5' hsa-mir-182 __ ||.|:||.|||.:||.||||||. __ 5' UGGGGGUACUAGUCACUGCCAAU 3' ENST00000316509 E:-18 S:106.000000 Loc:1295 Cons: 95.65%(mmu) 95.65%(rno)	3' UGUGAGUUUUGGACCGCCGUGAA 5' mmu-mir-292_3p __ |.:|||.:|:.|||||..||||| __ 5' AGGCUCUGAGACUGGCCCCACUU 3' ENST00000316509 E:-20.360001 S:105.000000 Loc:544 Cons: 91.30%(mmu) %(rno)	3' UGUGGUUACGGGAUCCC-CUACGC 5' rno-mir-324_5p __ .||:||.||||:|:|||.|:.|:| __ 5' UCAUCACUGCCUUGGGGAGGAGUG 3' ENST00000316509 E:-31.16 S:101.000000 Loc:1125 Cons: 95.83%(mmu) 95.83%(rno)	3' UGUUCACGGAAGU-GACGUCA 5' hsa-mir-17_3p __ .|||||.||||||.:||||.. __ 5' CCAAGUCCCUUCAUUUGCAUC 3' ENST00000316509 E:-19.92 S:100.000000 Loc:320 Cons: 95.24%(mmu) 95.24%(rno)	3' CUUGUCUAUCAGAUUUGUGACCC 5' hsa-mir-199b __ |||.:|:|||...|:|::||||. __ 5' GAAAGGGUAGGAGAGAUGCUGGA 3' ENST00000316509 E:-17.879999 S:96.000000 Loc:1567 Cons: 95.65%(mmu) 95.65%(rno)	3' GCGGGAGAGUUGGGUCGAAAA 5' __ :.||:.|||..|||||:|||. __ 5' UUCCUGCUC--CCCAGUUUUC 3' ENST00000316509 E:-20.67 S:96.000000 Loc:968 Cons: 100.00%(mmu) 100.00%(rno)	3' AAGCGGGAGAGUUGG-GUCGAAAA 5' hsa-mir-320 __ .||..|||||||:||.:|.||||. __ 5' CUCCACCUCUCAGCCAUAUCUUUC 3' ENST00000316509 E:-23.110001 S:95.000000 Loc:77 Cons: 95.83%(mmu) 95.83%(rno)	3' GCGGGAGAGUUG--GGUCGAAAA 5' __ |.||||.|.||:..||||||.|| __ 5' CCCCCUGUAAAUAGCCAGCUGUU 3' ENST00000316509 E:-17.48 S:94.000000 Loc:147 Cons: 91.30%(mmu) %(rno)	3' CUGCCCACGC-UAAAGACACACUCU 5' rno-mir-342 __ .::|.|||:|.:|.||.|||||.|. __ 5' CGUGUGUGUGUGUGUCCGUGUGUGU 3' ENST00000316509 E:-18.299999 S:92.000000 Loc:121 Cons: 92.00%(mmu) 96.00%(rno)	3' GGUGU-GUGAAGGAAUGUAAGGU 5' hsa-mir-206 __ :.|||.|.||||||.|.:||||. __ 5' UAACACCCCUUCCUGAGGUUCCC 3' ENST00000316509 E:-19.57 S:91.000000 Loc:247 Cons: 95.65%(mmu) %(rno)
ENST00000298694_P	ENSG00000165801	ENSMUSG00000004562	1	ENSRNOG00000011129	ENSG00000165801 (1) (19528602 19528603 19547158 19547158 19566331) 4001 (4001 nt) [IPR001849:Pleckstrin-like; IPR000219:DH domain;]	13	-288.53	1285	ENSMUSG00000004562 (mmu-let-7b)	ENSRNOG00000011129 (mmu-let-7b)		hsa-let-7b hsa-mir-100 hsa-mir-128b hsa-mir-128a mmu-mir-133 hsa-mir-133a hsa-mir-140 hsa-mir-18 hsa-mir-185 hsa-mir-198 mmu-mir-201 hsa-mir-28 mmu-mir-292_3p mmu-mir-293 hsa-mir-296 hsa-mir-301 rno-mir-325 rno-mir-327 rno-mir-328 hsa-mir-34a rno-mir-345 hsa-mir-362	hsa-mir-128b rno-mir-327 hsa-mir-34a hsa-mir-140 hsa-mir-296 rno-mir-325 hsa-mir-100 98 hsa-mir-185 hsa-mir-198 hsa-mir-133a mmu-mir-201 mmu-mir-292_3p	0046821 extrachromosomal DNA IEA;	3' CUUUCUCUGGCCAAGUGACACU 5' hsa-mir-128b __ ..||||.|||.|||:|:||.|: __ 5' UCAAGACACCUGUUUAUUGGGG 3' ENST00000298694_P E:-17.639999 S:105.000000 Loc:1215 Cons: 100.00%(mmu) 100.00%(rno)	3' UGGGAGU--ACGGGGAGUUCC 5' rno-mir-327 __ |||:|||..||.::||:|||| __ 5' ACCUUCAUGUGGUUCUUAAGG 3' ENST00000298694_P E:-25.98 S:103.000000 Loc:3457 Cons: %(mmu) 90.48%(rno)	3' UGUUGGU--CGAUUCUGUGACGGU 5' hsa-mir-34a __ .|.:|||...|||||:|||||:.| __ 5' UCUGCCACUUCUAAGGCACUGUGA 3' ENST00000298694_P E:-22.809999 S:103.000000 Loc:1454 Cons: 91.67%(mmu) %(rno)	3' GAUGGUAUCCCAUUUUGGUGA 5' hsa-mir-140 __ ||.|.:.:||||||:.:|||| __ 5' CUCCGGCGGGGUAAGCUCACU 3' ENST00000298694_P E:-22.209999 S:102.000000 Loc:1619 Cons: 90.48%(mmu) 90.48%(rno)	3' UGUCCUAACUCCCCCCCGGGA 5' hsa-mir-296 __ :.||||.||:|.||||.|:|| __ 5' GAAGGACUGGGAGGGGUCUCU 3' ENST00000298694_P E:-24.780001 S:101.000000 Loc:1736 Cons: 95.24%(mmu) 90.48%(rno)	3' UGUGAAUGACUCGUGGAUGAUCC 5' rno-mir-325 __ ||::.|||.|:||.|||:.|:|| __ 5' ACGUCUACAGGGCCCCUGAUGGG 3' ENST00000298694_P E:-21.709999 S:101.000000 Loc:1281 Cons: 95.65%(mmu) %(rno)	3' GUGUUCAAGCCUAGAUGCCCAA 5' hsa-mir-100 __ |:||||..|.|:||.|.||||| __ 5' CGCAAGGACAGGUCCAGGGGUU 3' ENST00000298694_P E:-20.610001 S:100.000000 Loc:1938 Cons: 90.91%(mmu) 90.91%(rno)	3' UUGGUGUG-UUGGAUGAUGGAGU 5' hsa-let-7b __ ::|:.|.|.|.||.||||||||. __ 5' GGCUUCUCUACCCAACUACCUCU 3' ENST00000298694_P E:-17.99 S:98.000000 Loc:1584 Cons: 91.30%(mmu) 91.30%(rno)	3' CUUGACGGA-AAGAGAGGU 5' hsa-mir-185 __ .|.||.|||.||||||||. __ 5' CAUCUCCCUCUUCUCUCCU 3' ENST00000298694_P E:-18.32 S:98.000000 Loc:115 Cons: 94.74%(mmu) %(rno)	3' GGAUAGAGGGGAGACCUGG 5' hsa-mir-198 __ .||.||.|.|||.|||||| __ 5' ACUCUCACGCCUAUGGACC 3' ENST00000298694_P E:-20.75 S:97.000000 Loc:1353 Cons: 94.74%(mmu) 94.74%(rno)	3' UGUCGACCAACUUCCCCUGGUU 5' hsa-mir-133a __ :||||.||.||:||||.|||.. __ 5' GCAGC-GG-UGGAGGGCACCCC 3' ENST00000298694_P E:-25.879999 S:94.000000 Loc:1889 Cons: %(mmu) 95.00%(rno)	3' UCUUGUUACGGAAUGACUCAU 5' mmu-mir-201 __ .||:|:|.|||..||||:||: __ 5' UGAGCGA-GCCGGACUGGGUG 3' ENST00000298694_P E:-25.02 S:92.000000 Loc:2210 Cons: 90.00%(mmu) 90.00%(rno)	3' UGUGAGUUUUGGACCGCCGUGAA 5' mmu-mir-292_3p __ |.:|||::::.||..||||:||. __ 5' AGGCUCGGGGGCUCACGGCGCUC 3' ENST00000298694_P E:-24.83 S:91.000000 Loc:3292 Cons: %(mmu) 95.65%(rno)
ENST00000317886	ENSG00000179456	ENSMUSG00000044051		ENSRNOG00000004423	ZINC FINGER PROTEIN 238 (TRANSCRIPTIONAL REPRESSOR RP58) (58 KDA REPRESSOR PROTEIN) (ZINC FINGER PROTEIN C2H2-171) (TRANSLIN ASSOCIATED ZINC FINGER PROTEIN-1) (TAZ-1). [Source:SWISSPROT;Acc:Q99592] EN HUGO:13030:C2H2-171 RP58 TAZ-1 [IPR007087:Zn-finger, C2H2 type; IPR000210:BTB/POZ domain;]	12	-259.49	1276	ENSMUSG00000044051 (mmu-miR-10a)	ENSRNOG00000004423 (rno-let-7d*)		rno-let-7d* hsa-mir-10a hsa-mir-100 rno-mir-101b hsa-mir-106b hsa-mir-125b hsa-mir-129 hsa-mir-132 mmu-mir-133 hsa-mir-133a hsa-mir-15b hsa-mir-15a hsa-mir-150 hsa-mir-181c hsa-mir-20 hsa-mir-200a hsa-mir-206 hsa-mir-214 hsa-mir-223 hsa-mir-26a hsa-mir-26b hsa-mir-30c hsa-mir-30a rno-mir-328 rno-mir-335 rno-mir-336 rno-mir-340 rno-mir-345	hsa-mir-26b hsa-mir-15a hsa-mir-10a hsa-mir-206 rno-mir-345 hsa-mir-150 hsa-mir-30a hsa-mir-15b rno-mir-335 rno-mir-101b hsa-mir-30c hsa-mir-214	0003677 DNA binding TAS; 0005515 protein binding TAS; 0006355 regulation of transcription, DNA-dependent IEA; 0006810 transport TAS; 0005634 nucleus TAS;	3' UGGAUAGGACUUAAUGAACUU 5' hsa-mir-26b __ ..:||||:|.|:||||||||| __ 5' CAUUAUCUUUAGUUACUUGAA 3' ENST00000317886 E:-20.559999 S:130.000000 Loc:1767 Cons: 90.48%(mmu) 90.48%(rno)	3' GUGUUUG--GUAAUACACGACGAU 5' hsa-mir-15a __ .:.||||..||||:||||:||||: __ 5' GGAAAACUCCAUUGUGUGUUGCUG 3' ENST00000317886 E:-27.030001 S:122.000000 Loc:1644 Cons: 91.67%(mmu) 91.67%(rno)	3' GUGUUUAAGCCUAGAUGUCC-CAU 5' hsa-mir-10a __ :||||||..||.||||::||.||| __ 5' UACAAAUAAGG-UCUAUGGGAGUA 3' ENST00000317886 E:-21.530001 S:110.000000 Loc:1507 Cons: 95.65%(mmu) 95.65%(rno)	3' GGUGUGUGAAGGAAUGUAAGGU 5' hsa-mir-206 __ :||||:.|||||||.::|||:| __ 5' UCACAUUCUUCCUU-UGUUCUA 3' ENST00000317886 E:-21.01 S:107.000000 Loc:1934 Cons: 100.00%(mmu) %(rno)	3' CGUGACCUGAUCCCCAGUCGU 5' rno-mir-345 __ .||:.||:..:|||||:||:| __ 5' ACAUGGGGAAGGGGGUUAGUA 3' ENST00000317886 E:-26.51 S:107.000000 Loc:1380 Cons: 95.24%(mmu) 100.00%(rno)	3' GUGAC-CAUGUUCCCAACCCUCU 5' hsa-mir-150 __ .|:||..||||.|||.||||:|: __ 5' AAUUGAUUACAUGGGCUGGGGGG 3' ENST00000317886 E:-23.93 S:105.000000 Loc:704 Cons: 91.30%(mmu) %(rno)	3' CGACGUUUGU-AGG-CUGACUUUC 5' hsa-mir-30a __ .|||.|||.:..||.|:||||||| __ 5' ACUGAAAAAGCCCCAGGCUGAAAG 3' ENST00000317886 E:-23.450001 S:103.000000 Loc:1337 Cons: 91.67%(mmu) %(rno)	3' ACAUUUGGU-ACUACACGACGAU 5' hsa-mir-15b __ |.|:.||:|.||:||||:||.|: __ 5' UUUGUACUAUUGGUGUGUUGGUG 3' ENST00000317886 E:-19.450001 S:101.000000 Loc:2036 Cons: 95.65%(mmu) 95.65%(rno)	3' UGUAAAAAGCAAUAACGAGAACU 5' rno-mir-335 __ |||..||.:|||:.|||||||.: __ 5' ACAGGUUGUGUUGAUGCUCUUAG 3' ENST00000317886 E:-17.860001 S:101.000000 Loc:741 Cons: 100.00%(mmu) 100.00%(rno)	3' GAAGUCGAUAG-UGUCAUGACAU 5' rno-mir-101b __ :|.|||||.||.:||||::||.| __ 5' UUGCAGCU-UCAGCAGUGUUGAA 3' ENST00000317886 E:-20.84 S:99.000000 Loc:640 Cons: 95.45%(mmu) 95.45%(rno)	3' CGACUCUCACAUCCUACAAAUGU 5' hsa-mir-30c __ |||.|||||.||||.|||..||| __ 5' GCUCAGAGUUUAGG-UGUACACA 3' ENST00000317886 E:-19.870001 S:96.000000 Loc:1140 Cons: 100.00%(mmu) 100.00%(rno)	3' GACGGACAGACACGGACG--ACA 5' hsa-mir-214 __ :|.::|||||.||::|||..||| __ 5' UUUUUUGUCUUUGUUUGCAUUGU 3' ENST00000317886 E:-17.450001 S:95.000000 Loc:818 Cons: 91.30%(mmu) 91.30%(rno)
ENST00000237937	ENSG00000107372	ENSMUSG00000024750		ENSRNOG00000018107	ZINC FINGER PROTEIN 216. [Source:SWISSPROT;Acc:O76080] ENSG00000107372 (-1) (70426493 70427988 70432813 70437011 70033625) 1495 (1495 nt) HUGO:13008:ZA20D2 [IPR000058:Zn-finger, AN1-like; IPR002653:Zn-finger, A20-like; IPR007087:Zn-finger, C2H2 type;]	12	-233.01	1267	ENSMUSG00000024750 (mmu-let-7d)	ENSRNOG00000018107 (rno-miR-101b)		hsa-let-7d rno-mir-101b hsa-mir-105 hsa-mir-130b hsa-mir-142_3p rno-mir-148b mmu-mir-148a hsa-mir-148 rno-mir-151 hsa-mir-198 hsa-mir-223 hsa-mir-23a mmu-mir-297 hsa-mir-30c mmu-mir-300 hsa-mir-301 rno-mir-338 rno-mir-344	hsa-mir-301 hsa-mir-30c rno-mir-101b rno-mir-338 rno-mir-148b rno-mir-344 hsa-mir-130b rno-mir-101b hsa-mir-142_3p mmu-mir-297 hsa-mir-198	0003677 DNA binding IEA; 0005554 molecular_function unknown ND; 0008270 zinc ion binding IEA; 0000004 biological_process unknown ND; 0008372 cellular_component unknown ND;	3' CGAAACUGUUAUGAUAACGUGAC 5' hsa-mir-301 __ .|||||..||..:|||||:|||| __ 5' CCUUUG--AAGCUUAUUGUACUG 3' ENST00000237937 E:-21.26 S:117.000000 Loc:661 Cons: %(mmu) 90.48%(rno)	3' CGACUCUCACAUCCUACAAAUGU 5' hsa-mir-30c __ .:|||.|.|.||||||||||:.: __ 5' AUUGAUAUUUUAGGAUGUUUGGG 3' ENST00000237937 E:-17.66 S:112.000000 Loc:132 Cons: 95.65%(mmu) 100.00%(rno)	3' GAAGUCGAUAG-UGUCAUGACAU 5' rno-mir-101b __ ||.||.:||||.||||.|:|||| __ 5' CUGCA-UUAUCUACAGCAUUGUA 3' ENST00000237937 E:-17.129999 S:111.000000 Loc:1079 Cons: 95.45%(mmu) 95.45%(rno)	3' AGUUGU-UUUAGUGACUACGACCU 5' rno-mir-338 __ .||::|.|..|||||||||||.|. __ 5' GCAGUAUACUUCACUGAUGCUUGU 3' ENST00000237937 E:-23.059999 S:109.000000 Loc:1120 Cons: 91.67%(mmu) 95.83%(rno)	3' UGUUUC--AAGACACUACGUGACU 5' rno-mir-148b __ :.||:|..||:|||||||:|.||| __ 5' GGAAGGUUUUUUGUGAUGUA-UGA 3' ENST00000237937 E:-19.75 S:107.000000 Loc:1173 Cons: 91.30%(mmu) 91.30%(rno)	3' UGCCA-GUCCGAAACCGAUC-UAGU 5' rno-mir-344 __ |.|||.:|..||||||||||.:|:| __ 5' AAGGUAUAAUCUUUGGCUAGUGUUA 3' ENST00000237937 E:-21.780001 S:107.000000 Loc:349 Cons: 92.00%(mmu) 92.00%(rno)	3' UACGGGAAAGUAGUAACGUGAC 5' hsa-mir-130b __ .|||::|.||||.||||:|||. __ 5' CUGCUUUAUCAU-AUUGUACUU 3' ENST00000237937 E:-17.540001 S:104.000000 Loc:1020 Cons: 100.00%(mmu) %(rno)	3' GAAGUCGAUAGUGUCA-UGACAU 5' rno-mir-101b __ ||||||:|.|:|..||.|||||| __ 5' CUUCAGUUCUUAAUGUAACUGUA 3' ENST00000237937 E:-18.73 S:103.000000 Loc:920 Cons: 95.65%(mmu) 95.65%(rno)	3' AGGUAUUUCAUCC-UUUGUGAUGU 5' hsa-mir-142_3p __ ..:|||..|||||.|||||:||.| __ 5' AAUAUAUCGUAGGAAAACAUUAAA 3' ENST00000237937 E:-18.02 S:103.000000 Loc:42 Cons: %(mmu) 91.67%(rno)	3' GUACGUGUACGUGUGUAUGUA 5' mmu-mir-297 __ :|||:|:.||||||:|..||| __ 5' UAUGUAU-UGCACAUAAUCAU 3' ENST00000237937 E:-18.24 S:100.000000 Loc:1413 Cons: 100.00%(mmu) 100.00%(rno)	3' CCGUCACAUCAAUCGAC-UAACG 5' __ ..:|||||..||:|.||.||||| __ 5' UCUAGUGUUCUUGGGUGUAUUGC 3' ENST00000237937 E:-18.93 S:98.000000 Loc:1053 Cons: %(mmu) 95.65%(rno)	3' GGAUAGAGGGGAGACCUGG 5' hsa-mir-198 __ |.|||||.||:|:|||:.. __ 5' CAUAUCUGCCUUUUGGGAA 3' ENST00000237937 E:-20.91 S:96.000000 Loc:323 Cons: 100.00%(mmu) 100.00%(rno)
ENST00000252744	ENSG00000130449	ENSMUSG00000032846		ENSRNOG00000014528	ENSG00000130449 (1) (60833056 60833058 60856029 60857882 60998595) 1853 (1853 nt) []	12	-253.81	1267	ENSMUSG00000032846 (mmu-let-7a)	ENSRNOG00000014528 (mmu-let-7a)		hsa-let-7a hsa-let-7f hsa-let-7g hsa-let-7e rno-let-7d* rno-mir-101b hsa-mir-122a hsa-mir-125b hsa-mir-128b hsa-mir-143 hsa-mir-144 mmu-mir-148a hsa-mir-148 hsa-mir-17_5p hsa-mir-199a hsa-mir-27b hsa-mir-27a rno-mir-328 rno-mir-330 hsa-mir-34c rno-mir-349 hsa-mir-362	hsa-mir-27a hsa-mir-17_5p hsa-mir-143 rno-mir-330 109 106 hsa-mir-144 rno-mir-349 hsa-mir-199a hsa-mir-128b 97 hsa-mir-122a		3' CCGCC-UUGAAUCGGUGACACUU 5' hsa-mir-27a __ .|:||.||||||||.|||||.|| __ 5' UGUGGAAACUUAGCGACUGUCAA 3' ENST00000252744 E:-25.65 S:117.000000 Loc:562 Cons: 91.30%(mmu) 91.30%(rno)	3' UGAUGGACGUGAC--AUUCGUGAAAC 5' hsa-mir-17_5p __ ..||:||.:.|||..||:|:|:|||| __ 5' UAUAUCUAUUCUGCAUAGGUAUUUUG 3' ENST00000252744 E:-21.540001 S:115.000000 Loc:1261 Cons: %(mmu) 92.31%(rno)	3' AC-UCGAUGUCA-CGAAGUAGAGU 5' hsa-mir-143 __ ||.||||:||||.||||.:|:|:| __ 5' UGAAGCUGCAGUAGCUUGGUUUUA 3' ENST00000252744 E:-24.610001 S:112.000000 Loc:730 Cons: 91.67%(mmu) %(rno)	3' AGAGACGUCCGGGACACGAAACG 5' rno-mir-330 __ .:||||:|..||:||||||||.: __ 5' GUUCUGUA-ACCUUGUGCUUUUU 3' ENST00000252744 E:-25.209999 S:112.000000 Loc:1516 Cons: 100.00%(mmu) 100.00%(rno)	3' UGAUAU-GUUGGAGGAUGGAGU 5' hsa-let-7e __ ||.|.|.||:|||:|||:||:: __ 5' ACAAAAGCAGCCUUCUAUCUUG 3' ENST00000252744 E:-21.58 S:109.000000 Loc:1381 Cons: %(mmu) 95.45%(rno)	3' UCUUUCCGUCGUCCAGCAUAUC 5' rno-let-7d* __ .|.|:|.|||.|.||:||:||| __ 5' UGCAGGACAGAAAGUUGUGUAG 3' ENST00000252744 E:-20.280001 S:105.000000 Loc:1292 Cons: %(mmu) 100.00%(rno)	3' GAUCAUGUAGUAGAUAUGACAU 5' hsa-mir-144 __ :.||.:|||:..:|:||||||| __ 5' UGAGAGCAUUUAUUGUACUGUA 3' ENST00000252744 E:-17.33 S:105.000000 Loc:628 Cons: 100.00%(mmu) 100.00%(rno)	3' UCUCCAAUUCUGUCGUCCCGAC 5' rno-mir-349 __ :|:|||.::||::|.||||.|| __ 5' GGGGGUGGGGAUGGGAGGGAUG 3' ENST00000252744 E:-24.799999 S:101.000000 Loc:22 Cons: %(mmu) 90.91%(rno)	3' UUGUC-CAU-CAGACUUGUGACCC 5' hsa-mir-199a __ .|:||..||.|||||||:|:||.. __ 5' UAUAGUAUAUGUCUGAAUAUUGAA 3' ENST00000252744 E:-18.700001 S:101.000000 Loc:656 Cons: 91.67%(mmu) %(rno)	3' CUUUCUCUGGCCAAGUGACACU 5' hsa-mir-128b __ .|||.:|.::||||:||..||| __ 5' AAAAAGGUUUGGUUUACACUGA 3' ENST00000252744 E:-17.08 S:97.000000 Loc:258 Cons: 90.91%(mmu) 90.91%(rno)	3' UGACAUGUUUGA-UGAUGGAGU 5' hsa-let-7g __ .|||||:|.::|.||.:||||| __ 5' UCUGUAUACGUUCACAGCCUCA 3' ENST00000252744 E:-18.629999 S:97.000000 Loc:324 Cons: 95.45%(mmu) 95.45%(rno)	3' UGUUUGUGGUAACAGU--GUGAGGU 5' hsa-mir-122a __ |.||:.||:|||.|||..|:||||| __ 5' AGAAGAACUAUU-UCAUGCGCUCCA 3' ENST00000252744 E:-18.4 S:96.000000 Loc:1635 Cons: 91.67%(mmu) 91.67%(rno)
ENST00000260926	ENSG00000119042	ENSMUSG00000038331		ENSRNOG00000010188	ENSG00000119042 (-1) (200336767 200339477 200523303 200527744 198853842) 2710 (2710 nt) HUGO:21637:FLJ21474 KIAA1034 [IPR001356:Homeobox; IPR003350:Homeodomain protein CUT;]	12	-235.04	1264	ENSMUSG00000038331 (mmu-miR-106b)	ENSRNOG00000010188 (mmu-miR-17_5p)		hsa-mir-106b hsa-mir-17_5p hsa-mir-20 mmu-mir-202 hsa-mir-212 hsa-mir-22 mmu-mir-291_5p mmu-mir-292_3p mmu-mir-297 hsa-mir-31 rno-mir-325 hsa-mir-33 hsa-mir-34c hsa-mir-362 hsa-mir-93 hsa-mir-95	hsa-mir-33 hsa-mir-17_5p hsa-mir-22 hsa-mir-20 hsa-mir-362 hsa-mir-93 rno-mir-325 hsa-mir-34c mmu-mir-297 mmu-mir-202 mmu-mir-291_5p hsa-mir-212	0003700 transcription factor activity IEA; 0006355 regulation of transcription, DNA-dependent IEA; 0005634 nucleus IEA; 0003677 DNA binding IEA;	3' GUUACG-UUGAUGUUACGUG 5' hsa-mir-33 __ |..|||.||:|||||||||: __ 5' CUUUGCGAAUUACAAUGCAU 3' ENST00000260926 E:-18.870001 S:115.000000 Loc:2389 Cons: 95.00%(mmu) 95.00%(rno)	3' UGAUGGACGUGACAUUC-GUGAAAC 5' hsa-mir-17_5p __ ||.||:|.|||.||:||.|:||||| __ 5' ACCACUU-CACAGUGAGUCGCUUUG 3' ENST00000260926 E:-22.02 S:115.000000 Loc:533 Cons: 91.67%(mmu) 95.83%(rno)	3' UGUC-AAGAAGUUGACCGUCGAA 5' hsa-mir-22 __ |::|.|||.|.|.|||||||||| __ 5' AUGGCUUCCU-AUCUGGCAGCUU 3' ENST00000260926 E:-23.040001 S:114.000000 Loc:656 Cons: 95.45%(mmu) 95.45%(rno)	3' AUGGACGU-GAUAUUCGUGAAAU 5' hsa-mir-20 __ ||..||.|.||:|::|||:|||| __ 5' UAAGUGAAUCUGUGGGCAUUUUA 3' ENST00000260926 E:-18.43 S:112.000000 Loc:2344 Cons: 95.65%(mmu) 95.65%(rno)	3' GAGUGUGGAUCCAAGGUUCCUAA 5' hsa-mir-362 __ ...|:||.|.||.|||||||||| __ 5' GCAAUACAUCGG-UCCAAGGAUU 3' ENST00000260926 E:-24.360001 S:110.000000 Loc:24 Cons: %(mmu) 95.45%(rno)	3' GAUGGACGUGC-UUGUCGUGAAA 5' hsa-mir-93 __ ..||||.||:|.||:|.|||||| __ 5' AGACCU-CAUGCAAUAUCACUUU 3' ENST00000260926 E:-19.110001 S:109.000000 Loc:1730 Cons: 95.45%(mmu) 95.45%(rno)	3' UGUGAA--UGACUCGUGGAUGAUCC 5' rno-mir-325 __ ||||||..||..|..|::||:|||| __ 5' ACACUUCAACCAAAAAUUUAUUAGG 3' ENST00000260926 E:-17.870001 S:102.000000 Loc:2256 Cons: 92.00%(mmu) 92.00%(rno)	3' GUUAGUCGAUUGAUGUGACGGA 5' hsa-mir-34c __ :.||:..:|||:|.|||||||. __ 5' UUAUUUUUUAAUUUCACUGCCA 3' ENST00000260926 E:-17.15 S:101.000000 Loc:2309 Cons: 100.00%(mmu) 90.91%(rno)	3' GUACGUGUACGUGUGUAUGUA 5' mmu-mir-297 __ ::||:::||.:::|:||::|| __ 5' UGUGUGUAUAUGUAUAUGUAU 3' ENST00000260926 E:-17.110001 S:101.000000 Loc:396 Cons: %(mmu) 95.24%(rno)	3' AGAAGGGUACGCGAUAUGGAGA 5' mmu-mir-202 __ .|||:|:.|.:|:.:|:||||| __ 5' ACUUUCUCU-UGUAGUGCCUCU 3' ENST00000260926 E:-19.309999 S:96.000000 Loc:2458 Cons: %(mmu) 100.00%(rno)	3' UCUCUCCCGGAGGUG-AAACUAC 5' mmu-mir-291_5p __ |..||.|||.|||:|.||||:|. __ 5' AUCGAUGGCAUCCGCAUUUGGUA 3' ENST00000260926 E:-17.540001 S:96.000000 Loc:2230 Cons: 95.65%(mmu) 95.65%(rno)	3' CCGGCAC-UGAC-CUCUGACAAU 5' hsa-mir-212 __ ...:|||.|:||..||:|||||| __ 5' UUAUGUGCAUUGUUAGGCUGUUA 3' ENST00000260926 E:-20.23 S:93.000000 Loc:2649 Cons: 91.30%(mmu) 91.30%(rno)
ENST00000335377	ENSG00000133059	ENSMUSG00000042046		ENSRNOG00000003519	HDCMD38P. [Source:SPTREMBL;Acc:Q9P1S5] ENSG00000133059 (-1) (202293449 202315866 202358096 202358096 202268555) 2143 (2143 nt) [IPR000719:Protein kinase; IPR002290:Serine/Threonine protein kinase; IPR001245:Tyrosine protein kinase;]	12	-283.31	1259	ENSMUSG00000042046 (mmu-miR-133)	ENSRNOG00000003519 (mmu-miR-136)		mmu-mir-133 hsa-mir-133a hsa-mir-136 hsa-mir-141 hsa-mir-145 hsa-mir-15a hsa-mir-15b hsa-mir-199a hsa-mir-203 mmu-mir-207 hsa-mir-212 hsa-mir-220 hsa-mir-23b hsa-mir-23a mmu-mir-298 rno-mir-324_3p rno-mir-327 hsa-mir-34c hsa-mir-34a rno-mir-340 rno-mir-342 hsa-mir-95	hsa-mir-15a hsa-mir-141 hsa-mir-34a hsa-mir-203 hsa-mir-220 hsa-mir-199a hsa-mir-34c mmu-mir-207 mmu-mir-298 hsa-mir-95 rno-mir-324_3p hsa-mir-136	0004672 protein kinase activity IEA; 0005524 ATP binding IEA; 0016740 transferase activity IEA; 0006468 protein amino acid phosphorylation IEA; 0004674 protein serine/threonine kinase activity IEA; 0004713 protein-tyrosine kinase activity IEA;	3' GUGUUUGG--UAAUACACGACGAU 5' hsa-mir-15a __ ..|||||:..|..||||||||||: __ 5' AUCAAACUGAAAAAUGUGCUGCUG 3' ENST00000335377 E:-22.969999 S:120.000000 Loc:1151 Cons: 91.67%(mmu) %(rno)	3' GGUAGAAAUGGUCUGUCACAA 5' hsa-mir-141 __ ||:.|||.|:|||:|||||.. __ 5' CCGACUUAAUCAGGCAGUGGC 3' ENST00000335377 E:-24.290001 S:112.000000 Loc:227 Cons: %(mmu) 90.48%(rno)	3' UGUUGGUCGAUUCUGUGACGGU 5' hsa-mir-34a __ |||||::|..|:||||||.||. __ 5' ACAACUGGGGAGGACACUUCCC 3' ENST00000335377 E:-24.67 S:111.000000 Loc:826 Cons: 95.45%(mmu) %(rno)	3' GAUCACC-AGGAUUUGUAAAGUG 5' hsa-mir-203 __ .||.|||..|||:|||.|||||| __ 5' AUA-UGGCCCCUGAACUUUUCAC 3' ENST00000335377 E:-20.49 S:109.000000 Loc:1262 Cons: 90.91%(mmu) %(rno)	3' UUUCACAGUCUAUGCCACACC 5' hsa-mir-220 __ ..:|.|.||.:||:||||||| __ 5' CCGGGGCCA-GUAUGGUGUGG 3' ENST00000335377 E:-23.16 S:106.000000 Loc:796 Cons: 95.00%(mmu) %(rno)	3' UUGUCCAUCAGACUUGUGACCC 5' hsa-mir-199a __ .|||||..|.|||||.:||||| __ 5' CACAGG--G-CUGAAGGCUGGG 3' ENST00000335377 E:-28.690001 S:105.000000 Loc:1044 Cons: 100.00%(mmu) %(rno)	3' GUUAGUCGAUUGAUGUGACGGA 5' hsa-mir-34c __ .||||.|||..||:|||.|||. __ 5' GAAUCCGCUUCCUGCACAGCCA 3' ENST00000335377 E:-20.02 S:104.000000 Loc:1109 Cons: 95.45%(mmu) %(rno)	3' CUCCCUCCUCUCGGUCCUCUUCG 5' mmu-mir-207 __ ||||.|||.|:.|||||..|||| __ 5' GAGGAAGGUGGCCCAGG--AAGC 3' ENST00000335377 E:-26.58 S:103.000000 Loc:512 Cons: 100.00%(mmu) %(rno)	3' CCUUCUUGUCGGGAGGAGACGG 5' mmu-mir-298 __ ...|||||.|:|:||||.||:: __ 5' CCCAGAAC-GUCUUCCUGUGUU 3' ENST00000335377 E:-23.530001 S:100.000000 Loc:1295 Cons: 90.48%(mmu) %(rno)	3' ACGAGUUAUUU-AUGGGCAACUU 5' hsa-mir-95 __ .|||||:|::|.||||:|..|:| __ 5' AGCUCAGUGGAUUACCUGAGGGA 3' ENST00000335377 E:-25.290001 S:99.000000 Loc:262 Cons: 91.30%(mmu) %(rno)	3' GGUCGUCGUGGACCCCGUC-ACC 5' rno-mir-324_3p __ .||||..|.|:||.|||||.||| __ 5' GCAGCCUC-CUUGCGGCAGCUGG 3' ENST00000335377 E:-26.18 S:96.000000 Loc:619 Cons: 90.91%(mmu) %(rno)	3' AGGUAGUAGUUUUGUUUACCUCA 5' hsa-mir-136 __ .:|||::||...:.:|||||||. __ 5' GUCAUUGUCCCUGAGAAUGGAGA 3' ENST00000335377 E:-17.440001 S:94.000000 Loc:145 Cons: 100.00%(mmu) 100.00%(rno)
ENST00000262135_P	ENSG00000103494	ENSMUSG00000033282		ENSRNOG00000011829	ENSG00000103494 (-1) (53414590 53414590 53500468 53500469 53315754) 4001 (4001 nt) [IPR000008:C2 domain;]	12	-238.38	1255	ENSMUSG00000033282 (mmu-miR-10a)	ENSRNOG00000011829 (mmu-miR-10a)		hsa-mir-10a hsa-mir-107 hsa-mir-125b hsa-mir-125a rno-mir-140* hsa-mir-153 hsa-mir-182 hsa-mir-186 hsa-mir-194 hsa-mir-196 hsa-mir-198 hsa-mir-199b hsa-mir-200c hsa-mir-321 rno-mir-330 rno-mir-346	hsa-mir-186 hsa-mir-153 hsa-mir-107 hsa-mir-182 rno-mir-346 hsa-mir-199b hsa-mir-198 hsa-mir-200c hsa-mir-10a hsa-mir-196 hsa-mir-194 hsa-mir-321		3' UUCG-GGUUUUCCUCUUAAGAAAC 5' hsa-mir-186 __ ||||.|:::||...||:||||||| __ 5' AAGCUCUGGAAAAUGAGUUCUUUG 3' ENST00000262135_P E:-21.34 S:115.000000 Loc:1286 Cons: 95.83%(mmu) 95.83%(rno)	3' AGUGAAAACACUGAUACGUU 5' hsa-mir-153 __ .||:|||||||:.||||.|| __ 5' ACAUUUUUGUGGAUAUGGAA 3' ENST00000262135_P E:-20.24 S:109.000000 Loc:3058 Cons: 100.00%(mmu) 100.00%(rno)	3' ACUAUCGGGACAU-GUUACGACGA 5' hsa-mir-107 __ ||:.|||:.||.|.|||||||||. __ 5' UGG-AGCUGUGAAUCAAUGCUGCA 3' ENST00000262135_P E:-22.059999 S:109.000000 Loc:994 Cons: 91.30%(mmu) 91.30%(rno)	3' ACACUCAAGA-UGGUAACGGUUU 5' hsa-mir-182 __ ||||:|||:|.||::||..|||| __ 5' UGUGGGUUUUCACUGUUUGCAAA 3' ENST00000262135_P E:-17.209999 S:107.000000 Loc:1109 Cons: 95.65%(mmu) 95.65%(rno)	3' UCUCCG-UCCGUGAGUCCGUCUGU 5' rno-mir-346 __ |.|.|:.|.|:|:|||||.|||:| __ 5' AUAUGUAAAGUAUUCAGGGAGAUA 3' ENST00000262135_P E:-21.68 S:107.000000 Loc:1154 Cons: 95.83%(mmu) 95.83%(rno)	3' CUUGUCUAUCAGAUUUGUGACCC 5' hsa-mir-199b __ .|||||..||.:||.||.||||| __ 5' AAACAGCCAGAUUAUACCCUGGG 3' ENST00000262135_P E:-19.98 S:106.000000 Loc:1867 Cons: %(mmu) 91.30%(rno)	3' GGAUAGAGGGGAGACCUGG 5' hsa-mir-198 __ .||:.|.||||||.||||: __ 5' ACUGCCACCCCUCAGGACU 3' ENST00000262135_P E:-23.959999 S:104.000000 Loc:199 Cons: %(mmu) 94.74%(rno)	3' AGGUAGUA-AUGGGCCGUCA-UAA 5' hsa-mir-200c __ .||||.||.|.|||.|||||.||| __ 5' CCCAUAAUAUUCCCUGCAGUAAUU 3' ENST00000262135_P E:-19.17 S:104.000000 Loc:1841 Cons: 91.67%(mmu) 91.67%(rno)	3' GUGUUU--AAGCCUAGAUGUCCCAU 5' hsa-mir-10a __ .|:||:..||..|:|:|||||.||: __ 5' AAUAAGUUUUAUGGUUUACAGUGUG 3' ENST00000262135_P E:-17.860001 S:102.000000 Loc:2675 Cons: 92.00%(mmu) 92.00%(rno)	3' GGUUGUUGUAC-UUUGAUGGAU 5' hsa-mir-196 __ .|||:.|:|||.|||:|||:|: __ 5' GCAAU-AUAUGAAAAUUACUUG 3' ENST00000262135_P E:-17.26 S:102.000000 Loc:476 Cons: 95.24%(mmu) 95.24%(rno)	3' AGGUGUACCUCAACGACAAUGU 5' hsa-mir-194 __ .||||||..:.|||:|||.||. __ 5' ACCACAU--GUUUGUUGUCACU 3' ENST00000262135_P E:-20.52 S:97.000000 Loc:1743 Cons: 100.00%(mmu) 100.00%(rno)	3' CUUGGGUGUUAGGGACCGAAU 5' hsa-mir-321 __ ...|:.:|..||::||||||. __ 5' UUUCUAGCUUUCUUUGGCUUU 3' ENST00000262135_P E:-17.1 S:93.000000 Loc:1799 Cons: 100.00%(mmu) 100.00%(rno)
ENST00000289272	ENSG00000081842	ENSMUSG00000007440		ENSRNOG00000020019	PROTOCADHERIN ALPHA 13 PRECURSOR (PCDH-ALPHA13). [Source:SWISSPROT;Acc:Q9Y5I0] ENSG00000081842 (1) (140290355 140290355 140418023 140420430 140459481) 2407 (2407 nt) HUGO:8677: [IPR002126:Cadherin; IPR001993:Mitochondrial substrate carrier;]	12	-235.25	1242	ENSMUSG00000007440 (mmu-let-7f)			hsa-let-7f hsa-let-7b hsa-let-7d hsa-let-7a rno-mir-140* hsa-mir-149 hsa-mir-16 hsa-mir-185 hsa-mir-187 hsa-mir-188 hsa-mir-19b hsa-mir-196 hsa-mir-206 hsa-mir-21 hsa-mir-214 hsa-mir-98	hsa-mir-185 hsa-mir-98 hsa-mir-196 107 hsa-mir-16 hsa-mir-19b hsa-mir-187 hsa-mir-206 hsa-mir-214 rno-mir-140* hsa-mir-21	0005194 cell adhesion molecule activity IEA; 0005509 calcium ion binding IEA; 0007155 cell adhesion IEA; 0007156 homophilic cell adhesion IEA; 0016021 integral to membrane IEA; 0007155 cell adhesion TAS; 0007399 neurogenesis TAS; 0005887 integral to plasma membrane TAS;	3' CUUGACGGAAAGAGAGGU 5' hsa-mir-185 __ .||||..||||||||||| __ 5' UAACU--CUUUCUCUCCA 3' ENST00000289272 E:-20.629999 S:120.000000 Loc:196 Cons: 93.75%(mmu) %(rno)	3' UUGUUA-UGUUG-AAUGAUGGAGU 5' hsa-mir-98 __ :.||||.|||:|.|||||.::||| __ 5' GCCAAUCACAGCUUUACUCUUUCA 3' ENST00000289272 E:-18.02 S:108.000000 Loc:1076 Cons: 91.67%(mmu) %(rno)	3' GGUUGUUG-UACUUUGAUGGAU 5' hsa-mir-196 __ |:||||.|.||||.::|||||: __ 5' CUAACACCUAUGAUGUUACCUG 3' ENST00000289272 E:-18.940001 S:107.000000 Loc:1378 Cons: 95.45%(mmu) %(rno)	3' UGA-UACGUUGGAUGAUGGAGA 5' hsa-let-7d __ ::|.||||||.|||:|||||.. __ 5' GUUAAUGCAA-CUAUUACCUAG 3' ENST00000289272 E:-20.09 S:107.000000 Loc:1479 Cons: 95.24%(mmu) %(rno)	3' GCGGUUAUAAAUGCACGACGAU 5' hsa-mir-16 __ .||||.|:..||:|||:.|||| __ 5' GGCCACUGGGUAUGUGUGGCUA 3' ENST00000289272 E:-21.43 S:105.000000 Loc:398 Cons: 95.45%(mmu) %(rno)	3' GAUGUAUCUUACCG--UAGAGAGU 5' __ :|::|.|.||||||..|||||||. __ 5' UUGUA-AUAAUGGCAAAUCUCUCC 3' ENST00000289272 E:-17.23 S:105.000000 Loc:35 Cons: 91.30%(mmu) %(rno)	3' AGUCAAAACGUACCUAAACGUGU 5' hsa-mir-19b __ ||||.|.||||.|||.|||||:: __ 5' UCAGCUCUGCA-GGA-UUGCAUG 3' ENST00000289272 E:-18.049999 S:103.000000 Loc:2081 Cons: 100.00%(mmu) %(rno)	3' GCCGACGUU-GUGUUCUGUGCU 5' hsa-mir-187 __ |.||||:||..|:||.|||||. __ 5' CAGCUGUAAGGAUAAAACACGU 3' ENST00000289272 E:-18.889999 S:101.000000 Loc:2312 Cons: 95.45%(mmu) %(rno)	3' GGUGUGU-GA-AGGAAUGUAAGGU 5' hsa-mir-206 __ |||:::|.||..||||||:|.||. __ 5' CCAUGUAUCUGACCUUACGUGCCU 3' ENST00000289272 E:-20.84 S:100.000000 Loc:2175 Cons: 91.67%(mmu) %(rno)	3' GACGGA-CAGACACGGACGACA 5' hsa-mir-214 __ .|.|:|..|||||||:||.||| __ 5' AUACUUACUCUGUGCUUG-UGU 3' ENST00000289272 E:-19.889999 S:96.000000 Loc:1451 Cons: 95.24%(mmu) %(rno)	3' ACAGGCACCAAGAUGGGACACCAU 5' rno-mir-140* __ .||:.|....|||:|||||||.|. __ 5' GGUUGGACUCUCUGCCCUGUGCUC 3' ENST00000289272 E:-22.309999 S:95.000000 Loc:302 Cons: 91.67%(mmu) %(rno)	3' AGUUGUAGUC-AGACUAUUCGAU 5' hsa-mir-21 __ .||:.|.|||.||||||:.|:|. __ 5' ACAGAAGCAGAUCUGAUGUGUUU 3' ENST00000289272 E:-18.93 S:95.000000 Loc:736 Cons: 95.65%(mmu) %(rno)
ENST00000204961	ENSG00000090776	ENSMUSG00000031217		ENSRNOG00000006877	EPHRIN-B1 PRECURSOR (EPH-RELATED RECEPTOR TYROSINE KINASE LIGAND 2) (LERK-2) (ELK LIGAND) (ELK-L). [Source:SWISSPROT;Acc:P98172] ENSG00000090776 (1) (66915622 66916411 66927288 66928793 67291007) 1505 HUGO:3226:Elk-L EPLG2 LERK2 [IPR001799:Ephrin;]	12	-292.66	1208	ENSMUSG00000031217 (mmu-let-7d)	ENSRNOG00000006877 (rno-let-7d)		hsa-let-7d hsa-let-7e hsa-mir-186 hsa-mir-191 hsa-mir-197 hsa-mir-198 hsa-mir-205 hsa-mir-212 hsa-mir-217 hsa-mir-27b mmu-mir-291_3p hsa-mir-296 hsa-mir-30d hsa-mir-320 rno-mir-328 rno-mir-336 rno-mir-338 rno-mir-339 hsa-mir-34c hsa-mir-34a rno-mir-343 rno-mir-346	hsa-mir-34a hsa-mir-197 rno-mir-343 106 rno-mir-346 hsa-mir-191 hsa-mir-198 hsa-mir-212 hsa-mir-320 hsa-mir-205 hsa-mir-217 hsa-mir-34c	0005108 transmembrane ephrin TAS; 0007155 cell adhesion TAS; 0007267 cell-cell signaling TAS; 0007275 development IEA; 0007399 neurogenesis IEA; 0005625 soluble fraction TAS; 0005887 integral to plasma membrane TAS;	3' UGUUGGUCGAUUCUGUGACGGU 5' hsa-mir-34a __ ||::|:.|||||.|.||||||| __ 5' ACGGCU-GCUAACAGACUGCCA 3' ENST00000204961 E:-24.68 S:111.000000 Loc:1174 Cons: %(mmu) 100.00%(rno)	3' CGACCCACC-UCUUCCACCACUU 5' hsa-mir-197 __ ..||||.||.:||:||.|||||: __ 5' CAUGGGGGGUGGAGGGAGGUGAG 3' ENST00000204961 E:-29.26 S:108.000000 Loc:854 Cons: 95.65%(mmu) 95.65%(rno)	3' UGACCCGUGUGCCUCCCUCU 5' rno-mir-343 __ .||||||.:.|||||||:|: __ 5' CCUGGGC-UUCGGAGGGGGG 3' ENST00000204961 E:-35.099998 S:106.000000 Loc:153 Cons: %(mmu) 94.74%(rno)	3' UGAUAUGUUGGAGGAUGGAGU 5' hsa-let-7e __ .:|:.:|.|:|||||:||||. __ 5' CUUGGGC-AUCUCCUGCCUCC 3' ENST00000204961 E:-22.200001 S:106.000000 Loc:758 Cons: 100.00%(mmu) 100.00%(rno)	3' UCUCC-GUCCGUGA-GUCCGUCUGU 5' rno-mir-346 __ |.|||..||.::||.||||||||:: __ 5' ACAGGAGAGCUGCUGCAGGCAGAUG 3' ENST00000204961 E:-25.17 S:104.000000 Loc:823 Cons: %(mmu) 92.00%(rno)	3' UCGACGAAAACCCUAAGGCAAC 5' hsa-mir-191 __ ..:||:||||..|.|||:|||| __ 5' UUUUGUUUUU--GUUUCUGUUG 3' ENST00000204961 E:-19.379999 S:100.000000 Loc:1355 Cons: %(mmu) 95.00%(rno)	3' GGAUAGAGGGGAGACCUGG 5' hsa-mir-198 __ |||.||.|||||||||.|| __ 5' CCU-UC-CCCCUCUGG-CC 3' ENST00000204961 E:-27.68 S:98.000000 Loc:202 Cons: 100.00%(mmu) 100.00%(rno)	3' CCGGCACUGACCUCUGACAAU 5' hsa-mir-212 __ |||.|.|:|||||.||||.|: __ 5' GGCAG-GGCUGGACACUGAUG 3' ENST00000204961 E:-21.83 S:98.000000 Loc:255 Cons: %(mmu) 95.00%(rno)	3' AAGCGGGAGAGUUGGGUCGAAAA 5' hsa-mir-320 __ .|:|||..||..:||||.||||. __ 5' CUUGCCAGCUGUGCCCACCUUUG 3' ENST00000204961 E:-20.969999 S:98.000000 Loc:79 Cons: %(mmu) 100.00%(rno)	3' GUCUGAGGCCACCUUACUUCCU 5' hsa-mir-205 __ |||...|.|||||:|.||:||| __ 5' CAGUGCCAGGUGGGA-GAGGGA 3' ENST00000204961 E:-28.4 S:95.000000 Loc:1292 Cons: %(mmu) 100.00%(rno)	3' UAGGUUAGUCAAGGACUA-CGUCAU 5' hsa-mir-217 __ |.|||:.|..||||.|:|.|||||. __ 5' AGCCAGCCCCUUCCAGGUGGCAGUC 3' ENST00000204961 E:-20.58 S:92.000000 Loc:1320 Cons: %(mmu) 96.00%(rno)	3' GUUAGUCGAUUGAUGUGACGGA 5' hsa-mir-34c __ ||:.::||||.:|:|.||||.. __ 5' CAGGUGGCUAUUUGCCCUGCAG 3' ENST00000204961 E:-17.41 S:92.000000 Loc:880 Cons: %(mmu) 100.00%(rno)
ENST00000298097	ENSG00000165355	ENSMUSG00000035329	1	ENSRNOG00000005285	HUMAN FULL-LENGTH CDNA 5-PRIME END OF CLONE CS0DI052YH07 OF PLACENTA OF HOMO SAPIENS (HUMAN) (FRAGMENT). [Source:SPTREMBL;Acc:Q86TR2] ENSG00000165355 (-1) (37857006 37860777 37891396 37891659 37845118 [IPR001810:Cyclin-like F-box;]	11	-238.04	1198	ENSMUSG00000035329 (rno-miR-140*)	ENSRNOG00000005285 (rno-miR-101b)		rno-mir-101b hsa-mir-107 hsa-mir-128b hsa-mir-128a hsa-mir-140 rno-mir-140* hsa-mir-144 rno-mir-148b hsa-mir-15a hsa-mir-181b hsa-mir-181c hsa-mir-185 hsa-mir-189 hsa-mir-195 hsa-mir-220 hsa-mir-27a mmu-mir-292_3p mmu-mir-297 hsa-mir-31 rno-mir-338 hsa-mir-34a rno-mir-342 rno-mir-344 rno-mir-352 hsa-mir-96	hsa-mir-34a rno-mir-338 hsa-mir-181b mmu-mir-297 hsa-mir-144 hsa-mir-181b hsa-mir-15a rno-mir-342 hsa-mir-185 hsa-mir-195 mmu-mir-292_3p	0046821 extrachromosomal DNA IEA;	3' UGUUGGUCGAUUCUGUGACGGU 5' hsa-mir-34a __ .:::|||||..|||:|||||:| __ 5' CUGGCCAGC-CAGAUACUGCUA 3' ENST00000298097 E:-26.85 S:118.000000 Loc:1554 Cons: 95.24%(mmu) %(rno)	3' AGUUGUUUUAGUGACUACGACCU 5' rno-mir-338 __ |::||..:||.|||||||:||.| __ 5' UUGACCUGAUGACUGAUGUUGUA 3' ENST00000298097 E:-19.450001 S:115.000000 Loc:2314 Cons: %(mmu) 100.00%(rno)	3' UUGGGUGGCUGUCGUUACUUACAA 5' hsa-mir-181b __ ||:||||:|:||.||:||.:|||. __ 5' AAUCCACUGGCA-CAGUGUGUGUA 3' ENST00000298097 E:-27.75 S:115.000000 Loc:2204 Cons: %(mmu) 100.00%(rno)	3' GUACGUGUACGUGUGUAUGUA 5' mmu-mir-297 __ .||||||.||||:.|||:||| __ 5' AAUGCAC-UGCAUCCAUGCAU 3' ENST00000298097 E:-23.360001 S:114.000000 Loc:1035 Cons: 90.00%(mmu) %(rno)	3' GAUCAUGUAGUAGAUAUGACAU 5' hsa-mir-144 __ .|:|||||.||.||:|:||||: __ 5' GUGGUACA-CAGCUGUGCUGUG 3' ENST00000298097 E:-23.99 S:110.000000 Loc:1606 Cons: 100.00%(mmu) 100.00%(rno)	3' UUGGGUGGCUGUCGUUACUUACAA 5' hsa-mir-181b __ :.::|||:|..|.:|:|||||||. __ 5' GUUUCACUGUGAAUAGUGAAUGUA 3' ENST00000298097 E:-20.32 S:110.000000 Loc:1702 Cons: %(mmu) 100.00%(rno)	3' GUGUUUGGUAAUACACGACGAU 5' hsa-mir-15a __ ||||::....||||.||||||| __ 5' CACAGG----UAUGAGCUGCUA 3' ENST00000298097 E:-18.84 S:109.000000 Loc:1759 Cons: %(mmu) 100.00%(rno)	3' CUGCCCACGCUAAAGACACACUCU 5' rno-mir-342 __ .||.|..|:|:..|||.||||||| __ 5' UACAGACGUGG--UCUCUGUGAGA 3' ENST00000298097 E:-20.42 S:104.000000 Loc:1872 Cons: %(mmu) 100.00%(rno)	3' CUUGACGGAAAGAGAGGU 5' hsa-mir-185 __ |.||||.:|||.|||||| __ 5' GCACUG-UUUUGUCUCCA 3' ENST00000298097 E:-18.67 S:102.000000 Loc:2143 Cons: %(mmu) 100.00%(rno)	3' CGGUUAUAAAGACACGACGAU 5' hsa-mir-195 __ .::|||..||:|||||||:.. __ 5' AUUAAUCCUUUUGUGCUGUGU 3' ENST00000298097 E:-17.059999 S:101.000000 Loc:706 Cons: 95.24%(mmu) 95.24%(rno)	3' UGUGAGUUUUGGACCGCCGUGAA 5' mmu-mir-292_3p __ :::||.:|:|||||||.||.||. __ 5' GUGCU-GAGACCUGGCUGCUCUA 3' ENST00000298097 E:-21.33 S:100.000000 Loc:1994 Cons: %(mmu) 100.00%(rno)
ENST00000263237_P	ENSG00000008056	ENSMUSG00000037217		ENSRNOG00000010365	SYNAPSIN I (BRAIN PROTEIN 4.1). [Source:SWISSPROT;Acc:P17600] ENSG00000008056 (-1) (46478245 46478245 46525109 46525239 46418865) 4001 (4001 nt) HUGO:11494: [IPR001359:Synapsin; IPR002965:Proline-rich extensin; IPR000694:Proline-rich region;]	12	-266.01	1196	ENSMUSG00000037217 (mmu-let-7e)	ENSRNOG00000010365 (mmu-let-7e)		hsa-let-7e hsa-let-7d rno-mir-148b hsa-mir-15a hsa-mir-195 hsa-mir-21 hsa-mir-210 hsa-mir-214 hsa-mir-221 hsa-mir-222 hsa-mir-24 mmu-mir-300 rno-mir-324_3p rno-mir-326	hsa-mir-221 108 mmu-mir-300 hsa-mir-195 rno-mir-326 rno-mir-324_3p hsa-mir-21 rno-mir-324_3p hsa-mir-214 hsa-mir-210 rno-mir-148b hsa-mir-15a	0003779 actin binding NR; 0005215 transporter activity TAS; 0006899 nonselective vesicle transport TAS; 0007268 synaptic transmission TAS; 0007269 neurotransmitter secretion IEA; 0005803 secretory vesicle TAS; 0008021 synaptic vesicle IEA; 0045202 synaptic junction IEA;	3' CUUUGGGUCGUCUGUUACAUCGA 5' hsa-mir-221 __ .::.|.|:||||.||||||:||| __ 5' UGGUCACGGCAGCCAAUGUGGCU 3' ENST00000263237_P E:-27.959999 S:118.000000 Loc:2843 Cons: %(mmu) 91.30%(rno)	3' UGAUAUGUUGGAGGAUGGAGU 5' hsa-let-7e __ .||...||:::||||:||||. __ 5' CCUCCCCAGUUUCCUGCCUCU 3' ENST00000263237_P E:-23.290001 S:103.000000 Loc:630 Cons: 95.24%(mmu) 90.48%(rno)	3' CUUCUCUCGAACGGGAACGUAU 5' mmu-mir-300 __ .|||||||...|:|||||.||: __ 5' AAAGAGAG-GAGUCCUUGAAUG 3' ENST00000263237_P E:-21.98 S:103.000000 Loc:989 Cons: %(mmu) 90.48%(rno)	3' CGGU--UAUAAAGACACGACGAU 5' hsa-mir-195 __ .|||..|.|.|||||||||.||. __ 5' CCCAGCAGAAUUCUGUGCUUCUU 3' ENST00000263237_P E:-19.5 S:103.000000 Loc:959 Cons: %(mmu) 91.30%(rno)	3' UGACCUCCUUCCCGGGUCUCC 5' rno-mir-326 __ :.||.|.|:||||::|.|||| __ 5' GGUGCAAGGAGGGUUCCGAGG 3' ENST00000263237_P E:-24.67 S:103.000000 Loc:1469 Cons: %(mmu) 95.24%(rno)	3' GGUCGUCGUGGACCCCGUCACC 5' rno-mir-324_3p __ ||:.::|.||:||.||||||.. __ 5' CCGCUGGAACUUGAGGCAGUCA 3' ENST00000263237_P E:-20.52 S:101.000000 Loc:1877 Cons: %(mmu) 100.00%(rno)	3' AGUUGUAGUCAGACUAUUCGAU 5' hsa-mir-21 __ |.:||:||.|.|||:.|||||: __ 5' UAGACGUCUGACUGG-AAGCUG 3' ENST00000263237_P E:-18.68 S:97.000000 Loc:2914 Cons: %(mmu) 90.48%(rno)	3' GGUCGUCGUGGA-CCCCGUCACC 5' rno-mir-324_3p __ |||||..|||||.||||.||.|| __ 5' CCAGC-CCACCUGGGGGAAGAGG 3' ENST00000263237_P E:-33.810001 S:96.000000 Loc:1844 Cons: %(mmu) 90.91%(rno)	3' GACGGACAGACACGG-ACGACA 5' hsa-mir-214 __ ||.|||.|:||||||.||||.. __ 5' CU-CCU-UUUGUGCCGUGCUUG 3' ENST00000263237_P E:-21.780001 S:95.000000 Loc:770 Cons: 95.00%(mmu) 90.00%(rno)	3' GUCGGCGACAGUGUGCGUGUC 5' hsa-mir-210 __ |:.|:|:.||.|::||::||| __ 5' CGCCUGUGGUGAUGCGUGCAG 3' ENST00000263237_P E:-18.1 S:95.000000 Loc:816 Cons: 90.48%(mmu) %(rno)	3' UGUUUCAAGACACUACGUGACU 5' rno-mir-148b __ ||||:|..|.|.|.|||:|||| __ 5' ACAAGG--C-GGGCUGCGCUGA 3' ENST00000263237_P E:-17.370001 S:91.000000 Loc:1415 Cons: %(mmu) 100.00%(rno)	3' GUGUUUGGUAAUACACGACGAU 5' hsa-mir-15a __ ||||:|:|.|.|.|.||||||. __ 5' CACAGAUCCUGA-GGGCUGCUC 3' ENST00000263237_P E:-18.35 S:91.000000 Loc:3217 Cons: %(mmu) 95.24%(rno)
ENST00000293440_P	ENSG00000161680	ENSMUSG00000008028		ENSRNOG00000028201	ENSG00000161680 (1) (55844514 55844514 55854251 55854251 55918418) 4001 (4001 nt) [IPR006209:EGF-like domain;]	12	-280.06	1196	ENSMUSG00000008028 (mmu-let-7b)	ENSRNOG00000028201 (mmu-miR-128a)		hsa-let-7b hsa-let-7c hsa-mir-127 hsa-mir-128a hsa-mir-128b hsa-mir-133a mmu-mir-133 hsa-mir-146 hsa-mir-193 hsa-mir-23b hsa-mir-23a hsa-mir-24 hsa-mir-26b hsa-mir-27b hsa-mir-296 rno-mir-324_3p rno-mir-327 rno-mir-328 rno-mir-337 hsa-mir-34c rno-mir-346	hsa-mir-34c rno-mir-327 hsa-mir-24 hsa-mir-127 hsa-mir-296 hsa-mir-193 rno-mir-337 hsa-mir-23a hsa-mir-27b rno-mir-346 hsa-mir-146 hsa-mir-26b		3' GUUAGUCGAU-UGAUGUGACGGA 5' hsa-mir-34c __ :.|.||.|||..|||:||||||| __ 5' UCACCA-CUAUUCUAUACUGCCU 3' ENST00000293440_P E:-21.51 S:112.000000 Loc:3973 Cons: 90.91%(mmu) %(rno)	3' UGGGAGUACGGGGAGUUCC 5' rno-mir-327 __ |.||||.||||||||.||. __ 5' AGCCUCCUGCCCCUCCAGU 3' ENST00000293440_P E:-25.969999 S:108.000000 Loc:3132 Cons: 94.74%(mmu) %(rno)	3' GACAAGGACGACUUGACUCGGU 5' hsa-mir-24 __ .||.|||.|..||||||:||:. __ 5' GUGGUCCAG--GAACUGGGCUC 3' ENST00000293440_P E:-20 S:102.000000 Loc:2903 Cons: 100.00%(mmu) 100.00%(rno)	3' UCGGUUCGAGUCUGCCUAGGCU 5' hsa-mir-127 __ :|||.:|.|.|||.||:||||: __ 5' GGCCUGGGU-AGAGGGGUCCGG 3' ENST00000293440_P E:-28.120001 S:102.000000 Loc:3174 Cons: 90.48%(mmu) %(rno)	3' UGUCCUAACUCC-CCCCCGGGA 5' hsa-mir-296 __ ||||.|..|:||.||||||::| __ 5' ACAGCA--GGGGAGGGGGCUUU 3' ENST00000293440_P E:-26.719999 S:101.000000 Loc:976 Cons: %(mmu) 90.00%(rno)	3' GACCCUGAAACAUCCGGUCAA 5' hsa-mir-193 __ |.|.|::..|.|:|||||||| __ 5' CAGAGGUGGUUUGGGCCAGUU 3' ENST00000293440_P E:-20.530001 S:100.000000 Loc:3421 Cons: 90.48%(mmu) 90.48%(rno)	3' UUUCCGUAGUAUAUCCUCGACUU 5' rno-mir-337 __ :.:||||.||...|||:||||:: __ 5' GCGGGCAGCAGCGAGGGGCUGGG 3' ENST00000293440_P E:-26.309999 S:99.000000 Loc:3253 Cons: 95.65%(mmu) %(rno)	3' CCUUUAGGGACCGUUACACUA 5' hsa-mir-23a __ |||:|..:||||.|||||||. __ 5' GGAGA-GUCUGG-AAUGUGAC 3' ENST00000293440_P E:-21.6 S:97.000000 Loc:3493 Cons: 94.74%(mmu) %(rno)	3' GUCUUGAAUCGGUGACACUU 5' hsa-mir-27b __ .||::..|:|.:|||||||: __ 5' GAGGGGGUGGAUACUGUGAG 3' ENST00000293440_P E:-19.799999 S:97.000000 Loc:75 Cons: %(mmu) 100.00%(rno)	3' UCUCCGUC-CGUGAGUCCGUCUGU 5' rno-mir-346 __ :|:|||||.|.:..|||||:|::. __ 5' GGGGGCAGCGAGAGCAGGCGGGUC 3' ENST00000293440_P E:-29.49 S:93.000000 Loc:3011 Cons: %(mmu) 91.67%(rno)	3' UUGGGUACCUUAAGUCAAGAGU 5' hsa-mir-146 __ ..|||.|||||..||.|||||: __ 5' CCCCCUUGGAAGACAAUUCUCG 3' ENST00000293440_P E:-21.940001 S:93.000000 Loc:388 Cons: 90.91%(mmu) 90.91%(rno)	3' UGGAUAGG-ACUUAAUGAACUU 5' hsa-mir-26b __ ||||.|||..|||..|:||||: __ 5' ACCUCUCCAGGAAGAAUUUGAG 3' ENST00000293440_P E:-18.07 S:92.000000 Loc:2784 Cons: 90.91%(mmu) 90.91%(rno)
ENST00000261667	ENSG00000102753	ENSMUSG00000021929		ENSRNOG00000014945	IMPORTIN ALPHA-3 SUBUNIT (KARYOPHERIN ALPHA-3 SUBUNIT) (SRP1-GAMMA). [Source:SWISSPROT;Acc:O00505] ENSG00000102753 (-1) (48071463 48073937 48164643 48165058 48063613) 2474 (2474 nt) HUGO:6396:hSRP1 IPOA4 SRP1gamma SRP4 [IPR000225:Armadillo repeat; IPR002652:Importin alpha-like protein, beta-binding region; IPR001472:Bipartite nuclear localization signal;]	11	-240.7	1191	ENSMUSG00000021929 (mmu-let-7g)	ENSRNOG00000014945 (mmu-let-7e)		hsa-let-7g hsa-let-7e rno-mir-101b hsa-mir-122a hsa-mir-128a hsa-mir-129 rno-mir-140* hsa-mir-140 rno-mir-148b hsa-mir-150 hsa-mir-17_5p hsa-mir-187 hsa-mir-205 hsa-mir-210 hsa-mir-214 hsa-mir-25 hsa-mir-28 mmu-mir-291_3p mmu-mir-291_5p mmu-mir-294 hsa-mir-30d hsa-mir-30e mmu-mir-300 hsa-mir-302 rno-mir-322 rno-mir-323 rno-mir-352	hsa-mir-214 mmu-mir-291_3p rno-mir-322 rno-mir-101b hsa-mir-122a mmu-mir-291_5p hsa-mir-30d hsa-mir-25 102 101 rno-mir-140*	0008139 nuclear localization sequence binding TAS; 0008565 protein transporter activity IEA; 0006461 protein complex assembly TAS; 0006607 NLS-bearing substrate-nucleus import TAS; 0006886 intracellular protein transport IEA; 0005634 nucleus IEA; 0005643 nuclear pore TAS; 0005647 importin, alpha-subunit TAS;	3' GACGGACAGACACGGACGACA 5' hsa-mir-214 __ |.||||||.|||.|||||||| __ 5' CAGCCUGUGUGUUCCUGCUGU 3' ENST00000261667 E:-32.189999 S:128.000000 Loc:743 Cons: 100.00%(mmu) 100.00%(rno)	3' CCGUGUGUUUCACCUUCGUGAAA 5' mmu-mir-291_3p __ ..::|.|||:|||||:.|||||| __ 5' UCUGC-CAAGGUGGAGCCACUUU 3' ENST00000261667 E:-23.459999 S:116.000000 Loc:1620 Cons: 100.00%(mmu) 95.45%(rno)	3' ACAACGUCGCG-AAGUACAAA 5' rno-mir-322 __ ...||::|.||.||||||||| __ 5' AACUGUGGAGCUUUCAUGUUU 3' ENST00000261667 E:-17.120001 S:110.000000 Loc:1027 Cons: 95.24%(mmu) 95.24%(rno)	3' GAAGUCGAUAGUGU-CAUGACAU 5' rno-mir-101b __ ..|||.||||||||.|.|||||| __ 5' AGUCA-CUAUCACAUGGACUGUA 3' ENST00000261667 E:-22.33 S:110.000000 Loc:164 Cons: 90.91%(mmu) 90.91%(rno)	3' UGUUUGUGGUAACAGUGUGAGGU 5' hsa-mir-122a __ |||||||.:|||.|||:|:||:. __ 5' ACAAACA-UAUUUUCAUAUUCUU 3' ENST00000261667 E:-19.66 S:110.000000 Loc:450 Cons: 100.00%(mmu) %(rno)	3' UCUCUCCCGGAGGUGAAACUAC 5' mmu-mir-291_5p __ :|:|:|.|:.|::|||.||||| __ 5' GGGGGGUGUAUUUACUGUGAUG 3' ENST00000261667 E:-22.25 S:109.000000 Loc:1498 Cons: 100.00%(mmu) %(rno)	3' GAAGGUCAGCCCCUACAAAUGU 5' hsa-mir-30d __ ...:|||.|.|||:|||||.|| __ 5' GAAUCAG-CUGGGGUGUUUUCA 3' ENST00000261667 E:-21.91 S:104.000000 Loc:1553 Cons: %(mmu) 95.24%(rno)	3' AGUCUGGCUCUGUUCACGUUAC 5' hsa-mir-25 __ ..||||:.|.|.|:|||||:|| __ 5' GAAGACU-AAAGAGGUGCAGUG 3' ENST00000261667 E:-20.51 S:103.000000 Loc:404 Cons: %(mmu) 95.24%(rno)	3' UGAUA-UGUUGGAGGAUGGAGU 5' hsa-let-7e __ |||:|.|::|.:|||||::||. __ 5' ACUGUGAUGA-UUCCUAUUUCC 3' ENST00000261667 E:-19.459999 S:102.000000 Loc:2131 Cons: %(mmu) 95.24%(rno)	3' UGACAUGUUUGAU-GAUGGAGU 5' hsa-let-7g __ :.|||::..|:||.||:||||| __ 5' GAUGUGUUUAUUAUCUGCCUCA 3' ENST00000261667 E:-20.549999 S:100.000000 Loc:624 Cons: 95.45%(mmu) %(rno)	3' ACAGGCACCAAG--AUGGGACACCAU 5' rno-mir-140* __ ...|:||||.||...||.||.||||| __ 5' GCGCUGUGGAUCAAGACACUUUGGUA 3' ENST00000261667 E:-21.26 S:99.000000 Loc:361 Cons: 92.31%(mmu) 92.31%(rno)
ENST00000274811	ENSG00000146083	ENSMUSG00000034928		ENSRNOG00000017641	RING FINGER PROTEIN 44. [Source:RefSeq;Acc:NM_014901] ENSG00000146083 (-1) (175934638 175936952 175939996 175945229 175824288) 2314 (2314 nt) HUGO:19180:KIAA1100 [IPR000976:Wilm's tumour protein; IPR001841:Zn-finger, RING; IPR000694:Proline-rich region;]	11	-241.14	1186	ENSMUSG00000034928 (mmu-let-7i)	ENSRNOG00000017641 (mmu-let-7i)		hsa-let-7i rno-mir-129* hsa-mir-130b hsa-mir-138 hsa-mir-152 hsa-mir-204 hsa-mir-211 hsa-mir-223 hsa-mir-28 mmu-mir-300 rno-mir-324_5p rno-mir-325 hsa-mir-33 rno-mir-330 hsa-mir-34a rno-mir-342 rno-mir-345 rno-mir-347	rno-mir-129* rno-mir-330 rno-mir-342 rno-mir-347 hsa-mir-204 hsa-mir-33 106 hsa-mir-138 rno-mir-345 rno-mir-325		3' UGAAUCGUCCAACAUAAUAUAGGUAG 5' __ ||.|||:|.||||||||||||.:||. __ 5' AC-UAGUAUGUUGUAUUAUAUAUAUG 3' ENST00000274811 E:-19.27 S:129.000000 Loc:2140 Cons: 96.00%(mmu) %(rno)	3' UACGAAA-AACCCCAUUCCCGAA 5' rno-mir-129* __ |||.|||..||.|||::|||||| __ 5' AUGAUUUCCUGUGGUGGGGGCUU 3' ENST00000274811 E:-21.370001 S:121.000000 Loc:1804 Cons: 95.65%(mmu) %(rno)	3' AGAGACGUCCGGGACACGAAACG 5' rno-mir-330 __ .:|:||.:||||||||.|.|||| __ 5' AUUUUGGGGGCCCUGUUCCUUGC 3' ENST00000274811 E:-29.42 S:116.000000 Loc:1978 Cons: 91.30%(mmu) 91.30%(rno)	3' CUGCCCACGCUAAAGACACACUCU 5' rno-mir-342 __ .:||..||:|..||||||||.||| __ 5' AGCGCCUGUG--UUCUGUGUUAGA 3' ENST00000274811 E:-20.629999 S:112.000000 Loc:1907 Cons: 100.00%(mmu) 100.00%(rno)	3' ACCCGCU-GGGUCUCCCUGU 5' rno-mir-347 __ |.|.:||.::||||||||:| __ 5' UUGCUGAUUUCAGAGGGAUA 3' ENST00000274811 E:-23.25 S:108.000000 Loc:2267 Cons: 95.00%(mmu) 95.00%(rno)	3' UCCGUAUCC-UACUGUUUCCCUU 5' hsa-mir-204 __ .|||.||||.||||||:.|||.| __ 5' UGGCCUAGGCAUGACAGUGGGCA 3' ENST00000274811 E:-25.200001 S:106.000000 Loc:1859 Cons: 95.65%(mmu) 95.65%(rno)	3' GUU-AC-GUUGAUGUUACGUG 5' hsa-mir-33 __ ||:.||.:||||:|.|||||| __ 5' CAGCUGAUAACUGCCAUGCAC 3' ENST00000274811 E:-17.860001 S:106.000000 Loc:1009 Cons: 90.48%(mmu) 90.48%(rno)	3' UCGUGUUUGAUGAUGGAGU 5' hsa-let-7i __ :||:|...||:||:||||| __ 5' GGCGC---CUGCUGCCUCA 3' ENST00000274811 E:-22.48 S:105.000000 Loc:1362 Cons: 100.00%(mmu) 100.00%(rno)	3' CUAAGUGUUG-UGGUCGA 5' hsa-mir-138 __ |||||.||||.|.||||| __ 5' GAUUC-CAACAAGCAGCU 3' ENST00000274811 E:-18.5 S:95.000000 Loc:1674 Cons: %(mmu) 94.12%(rno)	3' CGUGACC-UGAUCCCCAGUCGU 5' rno-mir-345 __ |.:||||.:|.|.||||||||. __ 5' GAGCUGGUGCCA-GGGUCAGCC 3' ENST00000274811 E:-23.27 S:94.000000 Loc:122 Cons: %(mmu) 95.24%(rno)	3' UGUGAAUGACUCGUGGAUGAUCC 5' rno-mir-325 __ ||||.|.|..||.:|||||.:|| __ 5' ACACGUCCCUAGAGCCUACCGGG 3' ENST00000274811 E:-19.889999 S:94.000000 Loc:1038 Cons: 95.65%(mmu) %(rno)
ENST00000225388	ENSG00000108256	ENSMUSG00000037857		ENSRNOG00000024964	ENSG00000108256 (-1) (27734209 27758574 27766697 27766699 27677056) 2998 (2998 nt) []	11	-229.67	1163	ENSMUSG00000037857 (mmu-let-7e)			hsa-let-7e hsa-mir-106b hsa-mir-126* hsa-mir-129 hsa-mir-134 rno-mir-140* hsa-mir-140 hsa-mir-148 mmu-mir-148a hsa-mir-193 hsa-mir-200c hsa-mir-206 hsa-mir-24 hsa-mir-31 rno-mir-325 rno-mir-330 hsa-mir-34c hsa-mir-363	hsa-mir-200c hsa-mir-193 rno-mir-325 hsa-mir-129 hsa-mir-140 hsa-mir-363 102 hsa-mir-24 rno-mir-330 hsa-mir-34c mmu-mir-148a		3' AGGUAG--UAAUGGGCCGUCAUAA 5' hsa-mir-200c __ .|||||..||||.|:|.||||||| __ 5' CCCAUCAUAUUAACUGUCAGUAUU 3' ENST00000225388 E:-21.719999 S:120.000000 Loc:2808 Cons: 91.67%(mmu) %(rno)	3' GACCCUGAA-A-CAUCCGGUCAA 5' hsa-mir-193 __ |.|..||||.|.||||||||||| __ 5' CAGAAACUUGUGGUAGGCCAGUU 3' ENST00000225388 E:-24.17 S:120.000000 Loc:1923 Cons: 91.30%(mmu) %(rno)	3' UGUGAAUGACUCGUGGAUGAUCC 5' rno-mir-325 __ .:.|||||.||||||:||:||.. __ 5' UUCCUUACAGAGCACUUAUUAAA 3' ENST00000225388 E:-22.02 S:115.000000 Loc:2961 Cons: 100.00%(mmu) %(rno)	3' CGUUCGGGUCUGGCGUUUUUC 5' hsa-mir-129 __ .:||.|||.|||:|:|:||:| __ 5' AUAAACCCUGACUGUAGAAGG 3' ENST00000225388 E:-24.27 S:112.000000 Loc:1181 Cons: 90.48%(mmu) %(rno)	3' GAUGGUAUCCCAUUUUGGUGA 5' hsa-mir-140 __ ..||||||..|||:||:|||. __ 5' GAACCAUA-AGUAGAAUCACA 3' ENST00000225388 E:-19.33 S:107.000000 Loc:188 Cons: 100.00%(mmu) %(rno)	3' AAUGUCUACCUAUGGCACGUUA 5' hsa-mir-363 __ ||||||||..:|:||.||||.| __ 5' UUACAGAU--GUGCCCUGCAUU 3' ENST00000225388 E:-19.24 S:104.000000 Loc:2018 Cons: 100.00%(mmu) %(rno)	3' UGAUAUGUUGGAGGAUGGAGU 5' hsa-let-7e __ .:|:|..|::|||||:|||.. __ 5' UUUGUUGAGUCUCCUGCCUGC 3' ENST00000225388 E:-21.719999 S:101.000000 Loc:2065 Cons: 95.24%(mmu) %(rno)	3' GACAAGGACGACUUGA-CUCGGU 5' hsa-mir-24 __ ...||:||||.|.|:|.|||||| __ 5' ACCUUUCUGCAGCAUUAGAGCCA 3' ENST00000225388 E:-19.49 S:101.000000 Loc:112 Cons: 91.30%(mmu) %(rno)	3' AGAGACGUCCGGGACACGAAACG 5' rno-mir-330 __ ||||||:|..:|:|||.||.||. __ 5' UCUCUGUA--UCUUGUUCUGUGA 3' ENST00000225388 E:-20.99 S:96.000000 Loc:495 Cons: 90.48%(mmu) %(rno)	3' GUUAG-UCGAUUGAUGUGACGGA 5' hsa-mir-34c __ :|:||.:|.|..||:|.||||:| __ 5' UAGUCUGGAUUUCUGCCCUGCUU 3' ENST00000225388 E:-17.17 S:96.000000 Loc:1786 Cons: 95.65%(mmu) %(rno)	3' UGUUUCAAGACAUCACGUGACU 5' mmu-mir-148a __ .:|||||||||..|||:::|.| __ 5' UUAAAGUUCUGCUGUGUGUUCA 3' ENST00000225388 E:-19.549999 S:91.000000 Loc:2308 Cons: 95.45%(mmu) %(rno)
ENST00000321870_P	ENSG00000180828	ENSMUSG00000049424		ENSRNOG00000021745	BASIC HELIX-LOOP-HELIX DOMAIN CONTAINING, CLASS B, 5; TRINUCLEOTIDE REPEAT CONTAINING 20. [Source:RefSeq;Acc:NM_152414] ENSG00000180828 (1) (65543066 65543309 65544454 65544454 66339813) 4001 (4001 nt HUGO:11963:Beta3 CAGL85 TNRC20 [IPR001092:Basic helix-loop-helix dimerization domain bHLH;]	11	-220.29	1162	ENSMUSG00000049424 (mmu-let-7d)	ENSRNOG00000021745 (rno-let-7d)		hsa-let-7d rno-mir-101b hsa-mir-122a hsa-mir-181a hsa-mir-181c hsa-mir-188 hsa-mir-195 hsa-mir-211 mmu-mir-291_5p mmu-mir-292_5p rno-mir-330 rno-mir-333 rno-mir-335 hsa-mir-34a rno-mir-352 hsa-mir-363	mmu-mir-292_5p hsa-mir-181c rno-mir-352 rno-mir-330 hsa-mir-195 hsa-mir-211 rno-mir-335 rno-mir-333 rno-mir-101b hsa-mir-363 mmu-mir-291_5p		3' GUUUU-CUCGGGGGUCAAACUCA 5' mmu-mir-292_5p __ ||||:.||||:::||||||.||| __ 5' CAAAGUGAGCUUUCAGUUUUAGU 3' ENST00000321870_P E:-24.65 S:126.000000 Loc:1390 Cons: 95.65%(mmu) 95.65%(rno)	3' UGAGU--GGCUGUCCAACUUACAA 5' hsa-mir-181c __ |:|||..::|.|||||||:|||.| __ 5' AUUCAGUUUGUCAGGUUGGAUGGU 3' ENST00000321870_P E:-22.459999 S:116.000000 Loc:1513 Cons: %(mmu) 91.67%(rno)	3' AUGAUACGUUGGAUGAUGAGA 5' rno-mir-352 __ ||.|:||||.|:|::||||:| __ 5' UA-UGUGCACCUUGUUACUUU 3' ENST00000321870_P E:-18.879999 S:112.000000 Loc:723 Cons: 95.00%(mmu) 100.00%(rno)	3' AGAGACGUCCGGGACACGAAACG 5' rno-mir-330 __ |:|:..:|.|..||||||||||: __ 5' UUUUAUUAUG--CUGUGCUUUGU 3' ENST00000321870_P E:-17.48 S:111.000000 Loc:1693 Cons: %(mmu) 100.00%(rno)	3' CGGUUAUAAAGACACGACGAU 5' hsa-mir-195 __ .:::||:|.||||.||||||. __ 5' AUUGAUGUAUCUGAGCUGCUU 3' ENST00000321870_P E:-18.16 S:109.000000 Loc:948 Cons: 95.24%(mmu) 95.24%(rno)	3' UCCGCUUCCUACUGUUUCCCUU 5' hsa-mir-211 __ .||.||:|||.|:.::|||||: __ 5' UGGGGAGGGAGGGAGGAGGGAG 3' ENST00000321870_P E:-26.5 S:101.000000 Loc:198 Cons: 90.91%(mmu) 90.91%(rno)	3' UGUAA-AAAGCAAUAACGAGAACU 5' rno-mir-335 __ .||||..||:|.|||||:|||.|. __ 5' CCAUUAGUUUG-UAUUGUUCUGGC 3' ENST00000321870_P E:-17.43 S:101.000000 Loc:2897 Cons: %(mmu) 95.65%(rno)	3' UUUUCAUUGAUC-GUGU-GGUG 5' rno-mir-333 __ |..||.||:|||.||||.|||| __ 5' AUUAGGAAUUAGCCACAGCCAC 3' ENST00000321870_P E:-18.17 S:97.000000 Loc:2941 Cons: %(mmu) 90.91%(rno)	3' GAAGUC-GAUAGUGUC-AUGACAU 5' rno-mir-101b __ ..||||.||||.||||.||.|||| __ 5' AAUCAGACUAUGACAGCUA-UGUA 3' ENST00000321870_P E:-19.690001 S:97.000000 Loc:1611 Cons: 91.30%(mmu) %(rno)	3' AAUGUCUACCUAUGGCACGUUA 5' hsa-mir-363 __ ||.|||:..|.|:|:|||||.| __ 5' UUCCAGGCUG-UGCUGUGCAUU 3' ENST00000321870_P E:-17.639999 S:97.000000 Loc:1186 Cons: 90.48%(mmu) 90.48%(rno)	3' UCUCUCCCGGAGGUGAAACUAC 5' mmu-mir-291_5p __ |||.|..|:..|.||||||:|| __ 5' AGA-AAAGUGGCAACUUUGGUG 3' ENST00000321870_P E:-19.23 S:95.000000 Loc:257 Cons: 100.00%(mmu) 95.24%(rno)
ENST00000324347	ENSG00000104343	ENSMUSG00000025939		ENSRNOG00000000623	ENSG00000104343 (-1) (74754556 74767848 74792668 74841021 74709037) 1757 (1757 nt) [IPR000608:Ubiquitin-conjugating enzymes;]	11	-226.48	1142	ENSMUSG00000025939 (mmu-let-7b)	ENSRNOG00000000623 (mmu-miR-106a)		hsa-let-7b hsa-let-7c hsa-let-7d hsa-mir-103 hsa-mir-106a hsa-mir-107 hsa-mir-152 hsa-mir-181b hsa-mir-221 hsa-mir-23a hsa-mir-23b hsa-mir-25 hsa-mir-27a mmu-mir-295 mmu-mir-298 hsa-mir-301 rno-mir-323 rno-mir-345	hsa-mir-103 hsa-mir-181b 115 rno-mir-345 hsa-mir-106a hsa-mir-301 hsa-mir-221 hsa-mir-152 hsa-mir-23a hsa-mir-23b hsa-mir-25	0004840 ubiquitin conjugating enzyme activity IEA; 0004842 ubiquitin-protein ligase activity IEA; 0016874 ligase activity IEA; 0006512 ubiquitin cycle IEA;	3' AGUAUCGGGACAUGUUACGACGA 5' hsa-mir-103 __ |::||||::|||||.|||:||:| __ 5' UUGUAGCUUUGUAC-AUGUUGUU 3' ENST00000324347 E:-25.76 S:120.000000 Loc:1643 Cons: 95.45%(mmu) %(rno)	3' UUGGGUGGCUGUCGUUACUUACAA 5' hsa-mir-181b __ .:::||::|.|:||||||::.||| __ 5' CGUUCAUUGCCGGCAAUGGGCGUU 3' ENST00000324347 E:-25.82 S:116.000000 Loc:357 Cons: 95.83%(mmu) 95.83%(rno)	3' UUGGUAUGUUGGAUGAUGGAGU 5' hsa-let-7c __ .|.|||:.:.||||||:|||.| __ 5' CAGCAUGAGCCCUACUGCCUAA 3' ENST00000324347 E:-22.290001 S:108.000000 Loc:920 Cons: 95.45%(mmu) %(rno)	3' CGUGACCUGA-UCCCCAGUCGU 5' rno-mir-345 __ .::|||.|||.||||||.:|:| __ 5' UUGCUGAACUCAGGGGUGGGUA 3' ENST00000324347 E:-23.940001 S:105.000000 Loc:1701 Cons: 90.91%(mmu) %(rno)	3' CGAUGGACGUGACAUUCGUGAAAA 5' hsa-mir-106a __ .||||:...|...|:||||||||. __ 5' CCUACUGAGAAAAUGAGCACUUUG 3' ENST00000324347 E:-17.290001 S:103.000000 Loc:50 Cons: %(mmu) 91.67%(rno)	3' CGAAACUGUUAUGAUAACGUGAC 5' hsa-mir-301 __ ..||||..:||.|||.||||||| __ 5' UAUUUG--GAUUCUA-UGCACUG 3' ENST00000324347 E:-17.98 S:103.000000 Loc:524 Cons: 100.00%(mmu) %(rno)	3' CUUUGGGUCGUCUGUUACAUC-GA 5' hsa-mir-221 __ |.:|||:|.:||:|||||.||.|| __ 5' GUGACCUA-UAGGCAAUGAAGACU 3' ENST00000324347 E:-20.27 S:102.000000 Loc:109 Cons: 91.30%(mmu) 91.30%(rno)	3' GGUUCAAGACAGUACGUGACU 5' hsa-mir-152 __ |||:|.||..|||||:|:||. __ 5' CCAGG-UC-CUCAUGUAUUGU 3' ENST00000324347 E:-19.98 S:101.000000 Loc:304 Cons: 94.74%(mmu) 100.00%(rno)	3' CCUUUAGGGACCGUUAC-ACUA 5' hsa-mir-23a __ .||||....|||||:||.|||| __ 5' AGAAA--AAUGGCAGUGAUGAU 3' ENST00000324347 E:-18.139999 S:97.000000 Loc:808 Cons: 95.00%(mmu) %(rno)	3' CACCAUUAGGGACCGU-UAC-ACUA 5' hsa-mir-23b __ |||...||:|:.|||:.|||.|||| __ 5' GUGUGCAUUCUGGGCGCAUGUUGAU 3' ENST00000324347 E:-17.33 S:94.000000 Loc:157 Cons: 92.00%(mmu) 92.00%(rno)	3' AGUCUGGCUCUGUUCACGUUAC 5' hsa-mir-25 __ ||||.||.||:|||.||..||| __ 5' UCAGUCC-AGGCAACUGACAUG 3' ENST00000324347 E:-17.68 S:93.000000 Loc:189 Cons: %(mmu) 100.00%(rno)
ENST00000265190	ENSG00000120705	ENSMUSG00000024360		ENSRNOG00000019450	EUKARYOTIC PEPTIDE CHAIN RELEASE FACTOR SUBUNIT 1 (ERF1) (EUKARYOTIC RELEASE FACTOR 1) (TB3-1) (C11 PROTEIN). [Source:SWISSPROT;Acc:P46055] ENSG00000120705 (-1) (137918004 137920210 137954823 13795511 HUGO:3477:ERF eRF1 RF1 SUP45L1 TB3-1 [IPR005140:eRF1 domain 1; IPR005141:eRF1 domain 2; IPR005142:eRF1 domain 3;]	11	-214.74	1141	ENSMUSG00000024360 (mmu-miR-103)	ENSRNOG00000019450 (mmu-miR-103)		hsa-mir-103 hsa-mir-107 hsa-mir-126 hsa-mir-150 hsa-mir-185 hsa-mir-206 hsa-mir-26a hsa-mir-27b mmu-mir-300 hsa-mir-301 hsa-mir-302 rno-mir-324_5p	hsa-mir-27b hsa-mir-150 hsa-mir-301 mmu-mir-300 hsa-mir-302 rno-mir-324_5p hsa-mir-103 hsa-mir-185 hsa-mir-126 hsa-mir-26a	0003723 RNA binding TAS; 0016149 translation release factor activity, codon specific IEA; 0006449 regulation of translational termination TAS; 0005737 cytoplasm TAS;	3' GUCUUGAAUCGGUGACACUU 5' hsa-mir-27b __ :||:::||.||||:|||.|| __ 5' UAGGGUUUUGCCAUUGUAAA 3' ENST00000265190 E:-19.52 S:113.000000 Loc:1804 Cons: %(mmu) 100.00%(rno)	3' GUGACCAUGUUCCCAACCCUCU 5' hsa-mir-150 __ ::||..|:|.:||.|||||||| __ 5' UGCUAUUGCUGGGAUUGGGAGA 3' ENST00000265190 E:-22.639999 S:113.000000 Loc:817 Cons: 100.00%(mmu) 90.91%(rno)	3' CGAAACUGUUAUG-AUAACGUGAC 5' hsa-mir-301 __ .|||.|:::|||:.|||||||:|. __ 5' UCUUCGGUGAUAUAUAUUGCAUUA 3' ENST00000265190 E:-17.52 S:110.000000 Loc:2001 Cons: %(mmu) 91.67%(rno)	3' CUUCUCUCGAACGGGAACGUAU 5' mmu-mir-300 __ |||.|..|.||||:||||:||. __ 5' GAA-AUUGGUUGCUCUUGUAUU 3' ENST00000265190 E:-17.290001 S:106.000000 Loc:281 Cons: 95.24%(mmu) 95.24%(rno)	3' AGUGGUUUUGUACCUUCGUGAAU 5' hsa-mir-302 __ |||||..|||:|||:||.||||. __ 5' UCACC--AACGUGGGAG-ACUUC 3' ENST00000265190 E:-24.9 S:105.000000 Loc:1695 Cons: %(mmu) 90.00%(rno)	3' UGUG-GUUACG-GGAUCCCCUACGC 5' rno-mir-324_5p __ .|||.::||.|.::|||||.||||. __ 5' UCACAUGAUACAUUUAGGGUAUGCA 3' ENST00000265190 E:-18.25 S:103.000000 Loc:1896 Cons: %(mmu) 92.00%(rno)	3' AGUAUC-GGGACAUGUUACGACGA 5' hsa-mir-103 __ ||.|:|.|:||||.:||||:||.. __ 5' UCUUGGUCUCUGUUUAAUGUUGAA 3' ENST00000265190 E:-20.959999 S:100.000000 Loc:527 Cons: 95.83%(mmu) 95.83%(rno)	3' GAUGUAUCU-UACCGUAGAGAGU 5' __ ...|||..|.|||||||.||||| __ 5' ACCCAUUUACAUGGCAU-UCUCA 3' ENST00000265190 E:-17.530001 S:100.000000 Loc:455 Cons: 90.91%(mmu) %(rno)	3' CUUGACGGAAAGAGAGGU 5' hsa-mir-185 __ ||.||||||.||.:|||| __ 5' GACCUGCCUAUCGUUCCA 3' ENST00000265190 E:-19.370001 S:99.000000 Loc:1532 Cons: %(mmu) 100.00%(rno)	3' CGUAAUAAUGAGUG-CCAUGCU 5' hsa-mir-126 __ |||..:||.:||||.||.|||| __ 5' GCAAGGUUUUUCACAGGAACGA 3' ENST00000265190 E:-18.42 S:98.000000 Loc:989 Cons: %(mmu) 90.91%(rno)	3' UCGGAUAGGACCUAAUGAACUU 5' hsa-mir-26a __ ..|:|:|.:|||||.:|.|||: __ 5' UCCUUGUGUUGGAUGGCAUGAG 3' ENST00000265190 E:-18.34 S:94.000000 Loc:935 Cons: 100.00%(mmu) 100.00%(rno)
ENST00000290277_P	ENSG00000078061	ENSMUSG00000001127		ENSRNOG00000010838	A-RAF PROTO-ONCOGENE SERINE/THREONINE-PROTEIN KINASE (EC 2.7.1.-) (A-RAF-1) (PROTO-ONCOGENE PKS). [Source:SWISSPROT;Acc:P10398] ENSG00000078061 (1) (46466489 46468349 46476838 46476838 46487695) 4001 HUGO:646: [IPR000719:Protein kinase; IPR002290:Serine/Threonine protein kinase; IPR002219:Protein kinase C, phorbol ester/diacylglycerol binding; IPR001245:Tyrosine protein kinase; IPR003116:Raf-like…	11	-267.39	1134		ENSRNOG00000010838 (mmu-miR-143)		hsa-mir-143 hsa-mir-145 hsa-mir-149 hsa-mir-197 hsa-mir-199a* hsa-mir-211 hsa-mir-216 hsa-mir-222 mmu-mir-292_3p rno-mir-324_5p rno-mir-324_3p rno-mir-331 rno-mir-336 rno-mir-339 rno-mir-344 rno-mir-346 rno-mir-349	rno-mir-336 rno-mir-331 hsa-mir-145 hsa-mir-211 rno-mir-324_3p hsa-mir-222 rno-mir-346 hsa-mir-199a* mmu-mir-292_3p hsa-mir-143 rno-mir-324_5p	0004674 protein serine/threonine kinase activity NAS; 0004713 protein-tyrosine kinase activity IEA; 0005057 receptor signaling protein activity IEA; 0005524 ATP binding NAS; 0016740 transferase activity IEA; 0019992 diacylglycerol binding IEA; 0006468 protein amino acid phosphorylation NAS; 0007242 intracellular signaling cascade IEA; 0008151 cell growth and/or maintenance IEA; 0008372 cellular_c…	3' UCUGAUCUAUACCUUCCCACU 5' rno-mir-336 __ :|:||:|.|.|||||||.||| __ 5' GGGCUGGCUCUGGAAGGUUGA 3' ENST00000290277_P E:-22.84 S:119.000000 Loc:1495 Cons: %(mmu) 100.00%(rno)	3' AAGAUCCUAUCCGGGUCCCCG 5' rno-mir-331 __ ||||:||:.:|||||.||.|| __ 5' UUCUGGGGCGGGCCCUGGCGC 3' ENST00000290277_P E:-30.59 S:111.000000 Loc:2748 Cons: %(mmu) 90.48%(rno)	3' UUCCCUAAGGACCCUUUUGACCUG 5' hsa-mir-145 __ ||.|||||.|||||||:|.|||:: __ 5' AAAGGAUU-CUGGGAAGA-UGGGU 3' ENST00000290277_P E:-26.450001 S:110.000000 Loc:708 Cons: %(mmu) 90.91%(rno)	3' UCCGCUUCCUACUGUUUCCCUU 5' hsa-mir-211 __ |||||.:|||.||.|::||||| __ 5' AGGCGUGGGAGGA-AGGGGGAA 3' ENST00000290277_P E:-27.280001 S:108.000000 Loc:1561 Cons: %(mmu) 95.24%(rno)	3' GGUCGUCGUGGACCCCGUCACC 5' rno-mir-324_3p __ :::|.||...|||||||||.|| __ 5' UUGGAAGGCGCUGGGGCAGGGG 3' ENST00000290277_P E:-28.120001 S:108.000000 Loc:2998 Cons: %(mmu) 90.91%(rno)	3' CUCUGGGUCAUCGGUCUACAUCGA 5' hsa-mir-222 __ |:|.::|.|.:|||||.|||:|:| __ 5' GGGUUUCUG-GGCCAGCUGUGGUU 3' ENST00000290277_P E:-22.92 S:106.000000 Loc:2606 Cons: %(mmu) 91.30%(rno)	3' UCUCCGUCCGUGAGUCCGUCUGU 5' rno-mir-346 __ ||||..:||:|.||||.|:||.| __ 5' AGAGUGGGGUA-UCAGUCGGAGA 3' ENST00000290277_P E:-20.459999 S:97.000000 Loc:1395 Cons: %(mmu) 90.91%(rno)	3' UUGGUUACACGUCUGAUGACAU 5' hsa-mir-199a* __ ::|.::.|.||:|:||:|||.| __ 5' GGCGGGCGGGCGGGCUGCUGGA 3' ENST00000290277_P E:-21.26 S:95.000000 Loc:2876 Cons: %(mmu) 95.45%(rno)	3' UGUGA-GUUUUGGACCGCCGUGAA 5' mmu-mir-292_3p __ .::||..:|:::||||||||.|.. __ 5' CUGCUGGGAGGUCUGGCGGCCCAA 3' ENST00000290277_P E:-22.889999 S:95.000000 Loc:3271 Cons: %(mmu) 95.83%(rno)	3' ACUCGAUGUCAC-GAAGUAGAGU 5' hsa-mir-143 __ ||||||::..||.|||||||.:: __ 5' UGAGCUGU-UUGUCUUCAUCCUG 3' ENST00000290277_P E:-20.219999 S:94.000000 Loc:3759 Cons: %(mmu) 90.91%(rno)	3' UGUGGUUACGGGAUCCCCUACGC 5' rno-mir-324_5p __ .:||:..||..||.||||:|||| __ 5' UUACU--UGAGCU-GGGGGUGCG 3' ENST00000290277_P E:-24.360001 S:91.000000 Loc:2541 Cons: %(mmu) 100.00%(rno)
ENST00000249363_P	ENSG00000128594	ENSMUSG00000049939		ENSRNOG00000008098	NAG14 PROTEIN. [Source:RefSeq;Acc:NM_022143] ENSG00000128594 (-1) (127223213 127223213 127225174 127225174 126810262) 4001 (4001 nt) [IPR007110:Immunoglobulin-like; IPR001611:Leucine-rich repeat; IPR000372:Cysteine-rich flanking region, N-terminal; IPR000483:Cysteine-rich flanking region, C-terminal;]	11	-250.66	1133	ENSMUSG00000049939 (mmu-miR-130b)	ENSRNOG00000008098 (mmu-miR-130b)		hsa-mir-130b hsa-mir-150 hsa-mir-181b mmu-mir-294 hsa-mir-30a mmu-mir-300 rno-mir-324_3p hsa-mir-33 rno-mir-330 rno-mir-338 hsa-mir-34a rno-mir-350 rno-mir-351 hsa-mir-99b	mmu-mir-300 rno-mir-351 mmu-mir-300 rno-mir-330 hsa-mir-33 hsa-mir-181b hsa-mir-34a hsa-mir-130b hsa-mir-30a hsa-mir-99b rno-mir-338		3' CUUCUCUC-GAACGGGAACGUAU 5' mmu-mir-300 __ |::|||||.|||.::||||:||| __ 5' GGGGAGAGACUUUUUCUUGUAUA 3' ENST00000249363_P E:-25.84 S:117.000000 Loc:71 Cons: 95.65%(mmu) 95.65%(rno)	3' GUCCGAGUUUCCCGAGGAGUCCCU 5' rno-mir-351 __ |:||:|.:.|..||||:|:||||: __ 5' CGGGUUGGUA--GCUCUUUAGGGG 3' ENST00000249363_P E:-28.290001 S:112.000000 Loc:3135 Cons: 90.91%(mmu) 90.91%(rno)	3' CUUCUCUCGAACGGGAACGUAU 5' mmu-mir-300 __ |..||||||.||:|:|||||.| __ 5' GCCGAGAGC-UGUCUUUGCAGA 3' ENST00000249363_P E:-24.01 S:109.000000 Loc:451 Cons: 90.48%(mmu) 90.48%(rno)	3' AGAGAC-GUCCGGGACACGAAACG 5' rno-mir-330 __ .||.||.:||.|||||.||||||: __ 5' ACUGUGUUAGUCCCUG-GCUUUGU 3' ENST00000249363_P E:-26.77 S:106.000000 Loc:1833 Cons: 91.30%(mmu) 91.30%(rno)	3' GUUACGUUGAUGUUACGUG 5' hsa-mir-33 __ .|||||||.||.||||||| __ 5' AAAUGCAA-UAGAAUGCAC 3' ENST00000249363_P E:-18.74 S:103.000000 Loc:27 Cons: 100.00%(mmu) 100.00%(rno)	3' UUGGGUGGCUGUCGUUACUUACAA 5' hsa-mir-181b __ |||||||:..|.||||.|.||||. __ 5' AACCCACU--CUGCAAGGCAUGUG 3' ENST00000249363_P E:-18.16 S:102.000000 Loc:794 Cons: 100.00%(mmu) 100.00%(rno)	3' UGUUGGUCGAUUCUGUGACGGU 5' hsa-mir-34a __ :||::::|||||||.|..|||| __ 5' GCAGUUGGCUAAGAAAGGGCCA 3' ENST00000249363_P E:-24.360001 S:102.000000 Loc:2276 Cons: 95.45%(mmu) 90.91%(rno)	3' UACGGGAAAGUAGUAACGUGAC 5' hsa-mir-130b __ |||..||||||.||||||||.. __ 5' AUG--CUUUCA-CAUUGCACCA 3' ENST00000249363_P E:-19.620001 S:99.000000 Loc:756 Cons: 100.00%(mmu) 100.00%(rno)	3' CGACGUUUGUAGGCUGACUUUC 5' hsa-mir-30a __ .|||||::.||||.||.||::| __ 5' ACUGCAGG-AUCCCACAGAGGG 3' ENST00000249363_P E:-21.360001 S:97.000000 Loc:3624 Cons: 95.24%(mmu) 90.48%(rno)	3' GCGUUCCAGCCAAGAUGCCCAC 5' hsa-mir-99b __ :|.||||..|||..||:||||| __ 5' UGAAAGG-GGGUGGUAUGGGUG 3' ENST00000249363_P E:-26.040001 S:95.000000 Loc:1501 Cons: 100.00%(mmu) 90.48%(rno)	3' AGUUGUUUU--AGUGACUACGACCU 5' rno-mir-338 __ .||||||||...|||||||..||.| __ 5' CCAACAAAAGAACACUGAU--UGUA 3' ENST00000249363_P E:-17.469999 S:91.000000 Loc:1537 Cons: 91.30%(mmu) %(rno)
ENST00000265354	ENSG00000112658	ENSMUSG00000015605		ENSRNOG00000018259	SERUM RESPONSE FACTOR (SRF). [Source:SWISSPROT;Acc:P11831] ENSG00000112658 (1) (43185888 43186250 43193783 43196094 43198905) 2311 (2311 nt) HUGO:11291: [IPR005829:Sugar transporter superfamily; IPR002100:Transcription factor, MADS-box;]	11	-251.89	1122	ENSMUSG00000015605 (mmu-miR-133)	ENSRNOG00000018259 (rno-miR-140*)		mmu-mir-133 hsa-mir-133a rno-mir-140* hsa-mir-196 hsa-mir-199a* mmu-mir-202 hsa-mir-205 mmu-mir-207 hsa-mir-24 mmu-mir-298 mmu-mir-300 hsa-mir-302 rno-mir-325 rno-mir-326 rno-mir-337 rno-mir-339 rno-mir-345	rno-mir-345 hsa-mir-199a* hsa-mir-302 mmu-mir-133 mmu-mir-300 mmu-mir-207 hsa-mir-196 rno-mir-337 mmu-mir-202 hsa-mir-24 rno-mir-140*	0003700 transcription factor activity IEA; 0003702 RNA polymerase II transcription factor activity TAS; 0006357 regulation of transcription from Pol II promoter TAS; 0007165 signal transduction TAS; 0005634 nucleus TAS;	3' CGUGACCUGAUCCCCAGUCGU 5' rno-mir-345 __ |||..|||.|:||||||||.| __ 5' GCA--GGAAUGGGGGUCAGAA 3' ENST00000265354 E:-25.18 S:110.000000 Loc:1217 Cons: %(mmu) 94.74%(rno)	3' UUGGUUACACGUCUGAUGACAU 5' hsa-mir-199a* __ |:..|:||.||||.|||||||| __ 5' AGGGAGUGAGCAG-CUACUGUA 3' ENST00000265354 E:-21.639999 S:109.000000 Loc:1300 Cons: 100.00%(mmu) 100.00%(rno)	3' AGUGGUUUUGUACCUUCGUGAAU 5' hsa-mir-302 __ ...||||::.||||.|.|||||| __ 5' GGCCCAAGGGAUGGCACCACUUA 3' ENST00000265354 E:-21.969999 S:109.000000 Loc:26 Cons: 95.65%(mmu) 95.65%(rno)	3' UGUCGA-CCAACUUCCCCUGGUU 5' mmu-mir-133 __ :|..||.|||||:||||.||||. __ 5' GCUCCUGGGUUGGAGGGAACCAC 3' ENST00000265354 E:-26.34 S:106.000000 Loc:614 Cons: 95.65%(mmu) %(rno)	3' CUUCUCUCGAACGGGAACGUAU 5' mmu-mir-300 __ |.|.|||||||.|::|||:||. __ 5' GUACAGAGCUUUCUUUUGUAUU 3' ENST00000265354 E:-19.48 S:105.000000 Loc:2249 Cons: 100.00%(mmu) 100.00%(rno)	3' CUCCCUCCUCUCGGUCCUCUUCG 5' mmu-mir-207 __ |..|||||:.:||.:||||:||. __ 5' GCAGGAGGGAGGCGGGGAGGAGG 3' ENST00000265354 E:-31.790001 S:103.000000 Loc:96 Cons: 91.30%(mmu) %(rno)	3' GGUUGUUGUACUUUGAUGGAU 5' hsa-mir-196 __ ||||.:|.|||::.||:|||: __ 5' CCAAAGAAAUGGGCCUGCCUG 3' ENST00000265354 E:-19.959999 S:101.000000 Loc:152 Cons: 95.24%(mmu) %(rno)	3' UUUCCGUAGUAUAUCCUCGACUU 5' rno-mir-337 __ |.||||.|:.|:|.||:||||:: __ 5' ACAGGCCUUCUGU-GGGGCUGGG 3' ENST00000265354 E:-22.5 S:96.000000 Loc:334 Cons: 90.91%(mmu) 90.91%(rno)	3' AGAAGGGUACGCGAUAUGGAGA 5' mmu-mir-202 __ ||.|||||..:|||.|||:|.. __ 5' UCCUCCCAGCUGCUUUACUUAA 3' ENST00000265354 E:-19.059999 S:96.000000 Loc:671 Cons: 95.45%(mmu) 95.45%(rno)	3' GACAAGGACGACUUGACUCGGU 5' hsa-mir-24 __ |.|.|||||...|:|||:|||. __ 5' CAGCUCCUGAGUAGCUGGGCCU 3' ENST00000265354 E:-23.73 S:95.000000 Loc:529 Cons: 90.91%(mmu) %(rno)	3' ACAGGCACCAAGAUGGGACACCAU 5' rno-mir-140* __ |.|.:|||...|.|||||.||||: __ 5' UUUAUGUGCAGCGACCCU-UGGUG 3' ENST00000265354 E:-20.24 S:92.000000 Loc:2078 Cons: 91.30%(mmu) 91.30%(rno)
ENST00000296953	ENSG00000164463	ENSMUSG00000048249		ENSRNOG00000020769	ADULT RETINA PROTEIN. [Source:RefSeq;Acc:NM_153607] ENSG00000164463 (1) (172494427 172494427 172541671 172544884 172552448) 3213 (3213 nt) [IPR004827:Basic-leucine zipper (bZIP) transcription factor;]	11	-210.37	1112	ENSMUSG00000048249 (mmu-miR-101b)	ENSRNOG00000020769 (rno-let-7d)		hsa-let-7d hsa-let-7g hsa-let-7e rno-mir-101b hsa-mir-124a hsa-mir-130b hsa-mir-134 hsa-mir-136 hsa-mir-147 hsa-mir-15a hsa-mir-17_5p hsa-mir-181b hsa-mir-181a hsa-mir-19a hsa-mir-222 mmu-mir-291_5p rno-mir-345	hsa-mir-19a 110 hsa-mir-15a hsa-mir-17_5p hsa-mir-130b hsa-mir-136 mmu-mir-291_5p rno-mir-345 hsa-mir-124a hsa-mir-222	0003677 DNA binding IEA; 0006355 regulation of transcription, DNA-dependent IEA; 0005634 nucleus IEA;	3' AGUCA-AAACGUAUCUAAACGUGU 5' hsa-mir-19a __ .||||.|..|:|.||.|||||||| __ 5' CCAGUCUAAGUAAAGUUUUGCACA 3' ENST00000296953 E:-17.52 S:114.000000 Loc:943 Cons: 95.83%(mmu) 95.83%(rno)	3' UGAUAC--GUUGGAUGAUGGAGA 5' hsa-let-7d __ |||:||..|||.||.:||||||| __ 5' ACUGUGUUCAAGCU-UUACCUCU 3' ENST00000296953 E:-21.540001 S:107.000000 Loc:1620 Cons: %(mmu) 90.91%(rno)	3' UGAAUCGUCCAACAUAAUAU--AGGUAG 5' __ |:|||||...|||||.||||..||||.| __ 5' AUUUAGCUUAUUGUAGUAUACUUCCACC 3' ENST00000296953 E:-17.91 S:106.000000 Loc:1266 Cons: 92.86%(mmu) 92.86%(rno)	3' GUGUUUGGUA--AUACACGACGAU 5' hsa-mir-15a __ :|::|.:|.|...||.|||||||| __ 5' UAUGAUUCCUGCCAUUUGCUGCUA 3' ENST00000296953 E:-19.08 S:103.000000 Loc:2678 Cons: %(mmu) 91.67%(rno)	3' UGAUGGACGUGAC-AUUCGUGAAAC 5' hsa-mir-17_5p __ ..||:||.:|..|..|||||||||| __ 5' UAUAUCU-UA--GAAAAGCACUUUG 3' ENST00000296953 E:-17.23 S:102.000000 Loc:2637 Cons: %(mmu) 95.45%(rno)	3' UACGGGAAAGUAGUAACG-UGAC 5' hsa-mir-130b __ ||.|::...|||:|||||.|:|| __ 5' AUACUUGCACAUUAUUGCGAUUG 3' ENST00000296953 E:-17.02 S:99.000000 Loc:873 Cons: 95.65%(mmu) %(rno)	3' AGG-UAGUAGUUUUGUUUACCUCA 5' hsa-mir-136 __ |||.||:|||...|||:|.||||. __ 5' UCCAAUUAUC--UACAGAAGGAGC 3' ENST00000296953 E:-19.280001 S:99.000000 Loc:1072 Cons: 95.45%(mmu) 95.45%(rno)	3' UCUCUCCCGGAGGUGAAACUAC 5' mmu-mir-291_5p __ ..||..||:..|||:||.|||| __ 5' UAAGUUGGUGGCCAUUUAGAUG 3' ENST00000296953 E:-18.98 S:98.000000 Loc:1150 Cons: 90.91%(mmu) 90.91%(rno)	3' CGUGACCUGAUCCCCAGUCGU 5' rno-mir-345 __ .||:|||||.|..||||||.| __ 5' UCAUUGGACCACUGGUCAGAA 3' ENST00000296953 E:-24.459999 S:96.000000 Loc:7 Cons: 100.00%(mmu) 100.00%(rno)	3' ACCGUAAGUGGCGCACGGAAUU 5' hsa-mir-124a __ ..||||.:.|:.:|||||||:. __ 5' AAGCAUAUUCUUUGUGCCUUGU 3' ENST00000296953 E:-19.52 S:95.000000 Loc:586 Cons: 95.45%(mmu) %(rno)	3' CUCUGGGUCAUCGGUCUACAUCGA 5' hsa-mir-222 __ .|.|||::|.||:.|.||||||.. __ 5' AAAACCUGGCAGUAAAAUGUAGAG 3' ENST00000296953 E:-17.83 S:93.000000 Loc:2747 Cons: %(mmu) 91.67%(rno)
ENST00000259807_P	ENSG00000137274	ENSMUSG00000038286		ENSRNOG00000017577	BIPHENYL HYDROLASE-LIKE; BPH-RP; BREAST EPITHELIAL MUCIN-ASSOCIATED ANTIGEN; VALACYCLOVIRASE. [Source:RefSeq;Acc:NM_004332] ENSG00000137274 (1) (3064690 3064690 3097808 3097808 3204294) 4001 (4001 nt) HUGO:1094:Bph-rp MCNAA [IPR000734:Lipase; IPR003089:Alpha/beta hydrolase; IPR000073:Alpha/beta hydrolase fold; IPR000379:Esterase/lipase/thioesterase, active site;]	11	-234.11	1107		ENSRNOG00000017577 (mmu-let-7e)		hsa-let-7e hsa-mir-10a hsa-mir-103 hsa-mir-132 mmu-mir-133 hsa-mir-133a hsa-mir-134 hsa-mir-18 hsa-mir-194 hsa-mir-195 rno-mir-20* hsa-mir-21 hsa-mir-220 hsa-mir-221 hsa-mir-222 hsa-mir-23a mmu-mir-293 hsa-mir-321 rno-mir-346 rno-mir-352	hsa-mir-220 hsa-mir-221 109 hsa-mir-18 hsa-mir-10a hsa-mir-194 rno-mir-346 hsa-mir-133a hsa-mir-23a hsa-mir-321 hsa-mir-103	0016787 hydrolase activity IEA; 0006519 amino acid and derivative metabolism TAS; 0009636 response to toxin TAS;	3' UUUCAC-AGU-CUAUGCCACACC 5' hsa-mir-220 __ ||:|||.|||.|||:||||.||| __ 5' AAGGUGUUCAUGAUGCGGUCUGG 3' ENST00000259807_P E:-27.120001 S:119.000000 Loc:2125 Cons: %(mmu) 91.30%(rno)	3' CUUUGGGUCGUCUGUUACAUCGA 5' hsa-mir-221 __ |::|:|||.:..||:|.|||||| __ 5' GGGAUCCACUCCACGAAGUAGCU 3' ENST00000259807_P E:-20.25 S:112.000000 Loc:1588 Cons: %(mmu) 95.65%(rno)	3' UGAUAUGUUGGAGGAUGGAGU 5' hsa-let-7e __ :||.|.::|.|||||.||||| __ 5' GCUCUCUGA-CUCCUUCCUCA 3' ENST00000259807_P E:-18.58 S:106.000000 Loc:2247 Cons: %(mmu) 95.00%(rno)	3' AUAGACGUG-AUCUACGUGGAAU 5' hsa-mir-18 __ .|.||||.|..||||||:|:|.| __ 5' GAACUGCUCGGAGAUGCGCUUGA 3' ENST00000259807_P E:-21.709999 S:100.000000 Loc:1471 Cons: %(mmu) 91.30%(rno)	3' GUGUUUAAGC--CUAGAUGUCCCAU 5' hsa-mir-10a __ |.:::|.|||...||||:|.||||: __ 5' CUUGGAGUCGAACAUCUGCUGGGUG 3' ENST00000259807_P E:-19.040001 S:99.000000 Loc:1734 Cons: %(mmu) 92.00%(rno)	3' AGGUGUACCUCAACGACAAUGU 5' hsa-mir-194 __ .|::.||||...|||||||:|. __ 5' CCUGGAUGGCCGUGCUGUUGCC 3' ENST00000259807_P E:-20.389999 S:98.000000 Loc:1500 Cons: %(mmu) 95.45%(rno)	3' UCUCCGUCCGUGAGUCCGUCUGU 5' rno-mir-346 __ .|:.||:||:.|.|||||:|.|| __ 5' UGGCGCGGGU-CGCAGGCGGCCA 3' ENST00000259807_P E:-25.309999 S:97.000000 Loc:1706 Cons: %(mmu) 90.91%(rno)	3' UGUCGACCAACUUCCCCUGGUU 5' hsa-mir-133a __ :|||..|...||||||.||||. __ 5' GCAGGCGAGGGAAGGGCACCAU 3' ENST00000259807_P E:-20.42 S:96.000000 Loc:1835 Cons: %(mmu) 95.45%(rno)	3' CCUUUAGGGACCGUUACACUA 5' hsa-mir-23a __ ||:||.|.|.||||:.|||:| __ 5' GGGAAGCGCAGGCAG-GUGGU 3' ENST00000259807_P E:-19.16 S:95.000000 Loc:1897 Cons: %(mmu) 100.00%(rno)	3' CUUGGGUGUUAGGGACCGAAU 5' hsa-mir-321 __ ||::|||:::|.||.||||.. __ 5' GAGUCCAUGGUGCCAGGCUCC 3' ENST00000259807_P E:-21.120001 S:93.000000 Loc:3102 Cons: %(mmu) 95.24%(rno)	3' AGUAUCG--GGACAUGUUACGACGA 5' hsa-mir-103 __ .|:|:||..||||.::|.|||||.| __ 5' CCGUGGCGUCCUG-GUACUGCUGGU 3' ENST00000259807_P E:-21.01 S:92.000000 Loc:1338 Cons: %(mmu) 91.67%(rno)
ENST00000308775	ENSG00000173402	ENSMUSG00000039952		ENSRNOG00000019400	DYSTROGLYCAN PRECURSOR (DYSTROPHIN-ASSOCIATED GLYCOPROTEIN 1) [CONTAINS: ALPHA-DYSTROGLYCAN (ALPHA-DG); BETA-DYSTROGLYCAN (BETA- DG)]. [Source:SWISSPROT;Acc:Q14118] ENSG00000173402 (1) (49466603 49506 HUGO:2666:156DAG A3a [IPR002965:Proline-rich extensin;]	11	-242.64	1106	ENSMUSG00000039952 (mmu-let-7c)	ENSRNOG00000019400 (mmu-let-7c)		hsa-let-7c hsa-let-7e hsa-mir-130b hsa-mir-145 hsa-mir-153 hsa-mir-17_5p hsa-mir-186 hsa-mir-198 mmu-mir-207 mmu-mir-291_3p mmu-mir-291_5p mmu-mir-294 hsa-mir-296 mmu-mir-298 rno-mir-326 rno-mir-331 rno-mir-338 hsa-mir-34c rno-mir-346 hsa-mir-9 hsa-mir-93	hsa-mir-34c hsa-mir-153 rno-mir-326 hsa-mir-186 104 hsa-mir-93 mmu-mir-207 hsa-mir-145 mmu-mir-298 hsa-mir-296 rno-mir-331	0004895 cell adhesion receptor activity TAS; 0005055 laminin receptor activity NR; 0005515 protein binding IEA; 0006461 protein complex assembly TAS; 0006936 muscle contraction TAS; 0007125 invasive growth TAS; 0005578 extracellular matrix TAS; 0005624 membrane fraction TAS; 0005887 integral to plasma membrane TAS; 0015629 actin cytoskeleton TAS;	3' GUUAGUCGAUUGAUGUGACGGA 5' hsa-mir-34c __ :||.||.||||||::||||::| __ 5' UAA-CA-CUAACUGUACUGUUU 3' ENST00000308775 E:-21.65 S:112.000000 Loc:376 Cons: 100.00%(mmu) 95.00%(rno)	3' AGUGAAAACACUGAUACGUU 5' hsa-mir-153 __ .||:|||.||||..|||||| __ 5' ACAUUUUGGUGAAGAUGCAA 3' ENST00000308775 E:-19.77 S:107.000000 Loc:1045 Cons: 100.00%(mmu) 100.00%(rno)	3' UGACCUCCUUCCCGGGUCUCC 5' rno-mir-326 __ :.|.|:|.|:|||||::|||. __ 5' GGUAGGGCAGGGGCCUGGAGA 3' ENST00000308775 E:-26.59 S:106.000000 Loc:27 Cons: 100.00%(mmu) %(rno)	3' UUCGGGUUUUCCUCUUAA-GAAAC 5' hsa-mir-186 __ ::|:..:.|.||:|||||.||||| __ 5' GGGUGGGUAUGGGGAAUUGCUUUG 3' ENST00000308775 E:-17.27 S:104.000000 Loc:535 Cons: %(mmu) 95.83%(rno)	3' UGAUAUGUUG-GAGGAUGGAGU 5' hsa-let-7e __ ::.||:::|:.|||:|.||||| __ 5' GUCAUGUGAUGCUCUUUCCUCA 3' ENST00000308775 E:-17.299999 S:104.000000 Loc:1073 Cons: 95.45%(mmu) 95.45%(rno)	3' GAUGGACGUGCUUGUCGUGAAA 5' hsa-mir-93 __ ..|||...|.|:||||:|:||| __ 5' AGACC--AAGGGACAGUAUUUU 3' ENST00000308775 E:-18.129999 S:101.000000 Loc:598 Cons: 100.00%(mmu) 100.00%(rno)	3' CUCCCUCCUCUCGGUCCUCUUCG 5' mmu-mir-207 __ .:||||||||.|||||.|..||: __ 5' UGGGGAGGAGUGCCAGCAAUAGU 3' ENST00000308775 E:-30.27 S:100.000000 Loc:1215 Cons: 100.00%(mmu) %(rno)	3' UUCCCUAAGGACCCUUUUGACCUG 5' hsa-mir-145 __ .||||:...||..|:||:|||||. __ 5' CAGGGG---CU--GGAAGCUGGAG 3' ENST00000308775 E:-23.389999 S:98.000000 Loc:747 Cons: 100.00%(mmu) 100.00%(rno)	3' CCUUCU-UGUCGGGAGGAGACGG 5' mmu-mir-298 __ ||.:||..|||.|:.|||:|||. __ 5' GGUGGACCCAGGCUCCCUUUGCA 3' ENST00000308775 E:-21.879999 S:92.000000 Loc:1663 Cons: %(mmu) 95.65%(rno)	3' UGUCC-UAACUCCCCCCCGGGA 5' hsa-mir-296 __ :||||.|.||..|||.|||||. __ 5' GCAGGCAGUGCCGGGCGGCCCC 3' ENST00000308775 E:-25.370001 S:91.000000 Loc:332 Cons: 90.91%(mmu) %(rno)	3' AAGAU--CCUAUCCGGGUCCCCG 5' rno-mir-331 __ .|||:....||.|.|:||||||| __ 5' CUCUGUCCCAU-GACUCAGGGGC 3' ENST00000308775 E:-21.02 S:91.000000 Loc:1499 Cons: %(mmu) 90.91%(rno)
ENST00000257018_P	ENSG00000134595	ENSMUSG00000045179		ENSRNOG00000003417	TRANSCRIPTION FACTOR SOX-3. [Source:SWISSPROT;Acc:P41225] ENSG00000134595 (-1) (138291492 138291492 138292832 138292832 137614590) 4001 (4001 nt) HUGO:11199: [IPR001687:ATP/GTP-binding site motif A (P-loop); IPR000104:Antifreeze protein, type I; IPR000910:HMG1/2 (high mobility group) box; IPR001472:Bipartite nuclear localization signal;]	11	-228.64	1098	ENSMUSG00000045179 (mmu-let-7c)	ENSRNOG00000003417 (mmu-let-7c)		hsa-let-7c hsa-let-7b hsa-let-7a hsa-let-7f hsa-let-7g hsa-mir-103 hsa-mir-122a hsa-mir-128a hsa-mir-134 hsa-mir-15b hsa-mir-191 hsa-mir-215 hsa-mir-222 mmu-mir-293 hsa-mir-320 rno-mir-328 hsa-mir-34a rno-mir-343	rno-mir-328 116 hsa-mir-15b hsa-mir-320 mmu-mir-293 hsa-mir-34a hsa-mir-222 hsa-mir-134 hsa-mir-215 hsa-mir-103 hsa-mir-128a	0003677 DNA binding TAS; 0006355 regulation of transcription, DNA-dependent IEA; 0007417 central nervous system development TAS; 0005634 nucleus IEA;	3' UGCCUUCCCGUCUCUCCCGGUC 5' rno-mir-328 __ |:||::.||..|||:|||||:| __ 5' AUGGGGUGG--GAGGGGGCCGG 3' ENST00000257018_P E:-33.48 S:116.000000 Loc:2083 Cons: %(mmu) 90.00%(rno)	3' UUGGUAUGUU-GGAUGAUGGAGU 5' hsa-let-7c __ |.||.|.:||.|||::||||||: __ 5' AUCCCUUUAAUCCUGUUACCUCG 3' ENST00000257018_P E:-22.870001 S:112.000000 Loc:1653 Cons: 95.65%(mmu) 95.65%(rno)	3' ACAUUUGGUACUACACGACGAU 5' hsa-mir-15b __ ...|:.||||..|||||||||: __ 5' AAGAGUCCAU--UGUGCUGCUG 3' ENST00000257018_P E:-21.15 S:106.000000 Loc:2598 Cons: 90.00%(mmu) 90.00%(rno)	3' AAGCGGGAGAGUUGGGUCGA-AAA 5' hsa-mir-320 __ ||:.|||.|||..|:|||||.||| __ 5' UUUACCCCCUC--CUCAGCUGUUU 3' ENST00000257018_P E:-19.209999 S:102.000000 Loc:1616 Cons: 90.91%(mmu) %(rno)	3' UGUGAUGUUUGAGACGCCGUGA 5' mmu-mir-293 __ :||||.:.|.||:||:.||||| __ 5' GCACUUUUACCUUUGU-GCACU 3' ENST00000257018_P E:-19.120001 S:97.000000 Loc:1119 Cons: 95.24%(mmu) %(rno)	3' UGUUGGUCGAUUCUGUGACGGU 5' hsa-mir-34a __ :.||:.|.||..||||||||:. __ 5' GGAAUAAACUCUGACACUGCUU 3' ENST00000257018_P E:-17.559999 S:96.000000 Loc:2569 Cons: 100.00%(mmu) %(rno)	3' CUCUGGGUCAUCGGUCUACAUCGA 5' hsa-mir-222 __ ...|:::|.|||||||:|||.||. __ 5' UUAAUUUA-UAGCCAGGUGU-GCG 3' ENST00000257018_P E:-21.950001 S:96.000000 Loc:512 Cons: 95.45%(mmu) 95.45%(rno)	3' GGGAGACCAGUUGGUCAGUGU 5' hsa-mir-134 __ ...|:|..||||:|||.|||| __ 5' AGAUUUCAUCAAUCAG-CACA 3' ENST00000257018_P E:-19.74 S:94.000000 Loc:2738 Cons: %(mmu) 100.00%(rno)	3' CAGACAGUUAAGUAUCCAGUA 5' hsa-mir-215 __ .||||..:.|||:.:||||:| __ 5' UUCUGAGGCUUCGGGGGUCGU 3' ENST00000257018_P E:-17.469999 S:94.000000 Loc:1910 Cons: 100.00%(mmu) 100.00%(rno)	3' AGUAUCGGGACAUGUUACGACGA 5' hsa-mir-103 __ .|.|:|||:.||:||.||:|.:| __ 5' GCUUGGCCUGGUGCACUGUUUUU 3' ENST00000257018_P E:-18.1 S:93.000000 Loc:1713 Cons: 100.00%(mmu) 100.00%(rno)	3' UUUUCUCUGG-CCA-AGUGACACU 5' hsa-mir-128a __ ||:|.||::|.|||.||.|||.|| __ 5' AAGAAAGGUCGGGUCUCCCUGGGA 3' ENST00000257018_P E:-17.99 S:92.000000 Loc:1986 Cons: 91.67%(mmu) 91.67%(rno)
ENST00000309993	ENSG00000174579	ENSMUSG00000054056		ENSRNOG00000023021	ENSG00000174579 (-1) (137188669 137190898 137234918 137234945 135690774) 2229 (2229 nt) [IPR001841:Zn-finger, RING;]	11	-206.43	1076	ENSMUSG00000054056 (mmu-miR-103)	ENSRNOG00000023021 (mmu-miR-103)		hsa-mir-103 hsa-mir-125b hsa-mir-135 hsa-mir-18 hsa-mir-183 hsa-mir-191 hsa-mir-217 hsa-mir-218 hsa-mir-22 hsa-mir-23b mmu-mir-292_3p mmu-mir-292_5p mmu-mir-293 mmu-mir-297 hsa-mir-99b	hsa-mir-183 hsa-mir-103 hsa-mir-135 hsa-mir-23b mmu-mir-297 mmu-mir-293 hsa-mir-22 hsa-mir-125b hsa-mir-218 hsa-mir-217 hsa-mir-18		3' GUCACUUAAGAU-GGUCACGGUAU 5' hsa-mir-183 __ .||||:..||||.:||||.||||| __ 5' AAGUGGUAUCUAGUCAGU-CCAUA 3' ENST00000309993 E:-23.1 S:106.000000 Loc:344 Cons: %(mmu) 95.65%(rno)	3' AGUAUCGGG-ACAUGUUACGACGA 5' hsa-mir-103 __ ||||||:::..|.||||.||||.| __ 5' UCAUAGUUUGAGAACAAAGCUGAU 3' ENST00000309993 E:-18.049999 S:105.000000 Loc:215 Cons: 91.67%(mmu) 91.67%(rno)	3' AGUGUAUCCUUAUUUUU-CGGUAU 5' hsa-mir-135 __ ...||||||||.|||||.|:.||: __ 5' AGCCAUAGGAAGAAAAAUGUGAUG 3' ENST00000309993 E:-17.450001 S:103.000000 Loc:1593 Cons: %(mmu) 95.83%(rno)	3' CACCAUUAGGGACCGUUACACUA 5' hsa-mir-23b __ |||..|.|::|||..||||||:| __ 5' GUGUCAUUUUCUGUGAAUGUGGU 3' ENST00000309993 E:-17.370001 S:102.000000 Loc:1481 Cons: 91.30%(mmu) 95.65%(rno)	3' GUACGUGUACGUGUGUAUGUA 5' mmu-mir-297 __ .|||.:..||:||||||:.|| __ 5' AAUGAGAUUGUACACAUGGAU 3' ENST00000309993 E:-17.73 S:100.000000 Loc:1895 Cons: 100.00%(mmu) 100.00%(rno)	3' UGU-GAUGUUUGAGACGCCGU-GA 5' mmu-mir-293 __ |:|.||||.|::|:|.|||||.|| __ 5' AUAGCUAC-AGUUUUACGGCAGCU 3' ENST00000309993 E:-19.02 S:97.000000 Loc:36 Cons: 91.30%(mmu) %(rno)	3' UGUCAAGAAGUUGACCGUCG-AA 5' hsa-mir-22 __ :||||||||.||:..||||:.|| __ 5' GCAGUUCUUAAAUCAGCAGUAUU 3' ENST00000309993 E:-17.84 S:94.000000 Loc:536 Cons: 95.65%(mmu) 95.65%(rno)	3' AGUGUUCAAUCCCAGAGUCCCU 5' hsa-mir-125b __ .:|::.||||..||.||:|||| __ 5' AUAUGUGUUA--GUGUCGGGGA 3' ENST00000309993 E:-18.469999 S:94.000000 Loc:134 Cons: 100.00%(mmu) %(rno)	3' UGUACCAAUCUAGUUCGUGUU 5' hsa-mir-218 __ .||.||||:..|:.||||||| __ 5' UCA-GGUUGUUUUUAGCACAA 3' ENST00000309993 E:-17.040001 S:93.000000 Loc:2116 Cons: 100.00%(mmu) 100.00%(rno)	3' UAGGUUAGUCAA-GGACUACGUCAU 5' hsa-mir-217 __ |||:|:||||||.|:|||...||.| __ 5' AUCUAGUCAGUUGCUUGAAAGAGCA 3' ENST00000309993 E:-22.34 S:91.000000 Loc:1173 Cons: %(mmu) 92.00%(rno)	3' AUAGACGUG-AUCUACGUGGA-AU 5' hsa-mir-18 __ ...|||||:.|||||.|||:|.|| __ 5' CUCCUGCAUAUAGAU-CACUUGUA 3' ENST00000309993 E:-18.02 S:91.000000 Loc:90 Cons: 91.30%(mmu) 91.30%(rno)
ENST00000324344	ENSG00000177160	ENSMUSG00000048787		ENSRNOG00000014037	ENSG00000177160 (-1) (20835958 20837761 20840413 20878213 20784349) 1803 (1803 nt) [IPR005176:Protein of unknown function DUF298;]	10	-199.68	1075	ENSMUSG00000048787 (mmu-let-7c)	ENSRNOG00000014037 (mmu-let-7a)		hsa-let-7c hsa-let-7a hsa-let-7f hsa-let-7b hsa-mir-103 hsa-mir-107 hsa-mir-143 hsa-mir-144 hsa-mir-17_5p hsa-mir-181b hsa-mir-194 hsa-mir-196 mmu-mir-201 mmu-mir-291_3p mmu-mir-294 mmu-mir-297 hsa-mir-30b hsa-mir-301 rno-mir-330 rno-mir-339 hsa-mir-34c rno-mir-343 hsa-mir-363 hsa-mir-98	mmu-mir-297 hsa-mir-301 hsa-mir-30b mmu-mir-297 hsa-mir-17_5p hsa-mir-98 hsa-mir-196 hsa-mir-34c hsa-mir-143 rno-mir-339		3' GUACGUGUACGUGUGUAUGUA 5' mmu-mir-297 __ :||.:|:||.:|||||||:|| __ 5' UAUAUAUAUAUACACAUAUAU 3' ENST00000324344 E:-17.49 S:123.000000 Loc:1351 Cons: 100.00%(mmu) 95.24%(rno)	3' CGAAACUGUUAUGAUAACGUGAC 5' hsa-mir-301 __ .|||||||....||||||||:|. __ 5' UCUUUGAC----CUAUUGCAUUU 3' ENST00000324344 E:-20.16 S:115.000000 Loc:693 Cons: 100.00%(mmu) %(rno)	3' CGACUCACAUC-CUACAAAUGU 5' hsa-mir-30b __ .|||.||||||.|.|||||||| __ 5' ACUGUGUGUAGUGCUGUUUACA 3' ENST00000324344 E:-24.860001 S:115.000000 Loc:462 Cons: 95.45%(mmu) 95.45%(rno)	3' GUACGUGUACGUGUGUAUGUA 5' mmu-mir-297 __ :|||:|:||.:|||:|||:|. __ 5' UAUGUAUAUAUACAUAUAUAA 3' ENST00000324344 E:-19.209999 S:115.000000 Loc:1302 Cons: 95.24%(mmu) 95.24%(rno)	3' UGAUGGA-CGUGACAUUCGUGAAAC 5' hsa-mir-17_5p __ :||::.|..:::|.||:|||||||. __ 5' GCUGUAUCAUGUUUUAGGCACUUUC 3' ENST00000324344 E:-17.190001 S:109.000000 Loc:145 Cons: 96.00%(mmu) 96.00%(rno)	3' UUGUUAUGUUGAAUGAUGGAGU 5' hsa-mir-98 __ :|.||.:||:..|:|||||||| __ 5' GAGAAAGCAG--UGCUACCUCA 3' ENST00000324344 E:-17.59 S:107.000000 Loc:807 Cons: 100.00%(mmu) 100.00%(rno)	3' GGU-UGUUGUACUUUGAUGGAU 5' hsa-mir-196 __ |||.|.||.|.|:|:||:|||. __ 5' CCAUAAAAGAGGGAGCUGCCUU 3' ENST00000324344 E:-17.35 S:100.000000 Loc:1411 Cons: 90.91%(mmu) 90.91%(rno)	3' GUUAGUCGAUUGAUGUGACGGA 5' hsa-mir-34c __ :||.|.|:||||.|||:|||.| __ 5' UAA-CUGUUAACCACAUUGCAU 3' ENST00000324344 E:-17.719999 S:100.000000 Loc:544 Cons: 90.48%(mmu) 90.48%(rno)	3' ACUCGAUGUCACGAAGUAGAGU 5' hsa-mir-143 __ |||..||||||||...|||||| __ 5' UGA--UACAGUGCCAGAUCUCA 3' ENST00000324344 E:-20.379999 S:97.000000 Loc:409 Cons: %(mmu) 100.00%(rno)	3' ACUCGAGGACCUC-CUGUCCCU 5' rno-mir-339 __ .||||||:|||||.|.||.||. __ 5' AGAGCUCUUGGAGAGCCAAGGC 3' ENST00000324344 E:-27.73 S:94.000000 Loc:583 Cons: 90.91%(mmu) 90.91%(rno)
ENST00000237853	ENSG00000118985	ENSMUSG00000001542		ENSRNOG00000027089	RNA POLYMERASE II ELONGATION FACTOR ELL2. [Source:SWISSPROT;Acc:O00472] ENSG00000118985 (-1) (95297176 95298648 95371498 95371848 95232507) 1472 (1472 nt) HUGO:17064: [IPR001472:Bipartite nuclear localization signal;]	10	-198.33	1065	ENSMUSG00000001542 (mmu-let-7i)	ENSRNOG00000027089 (mmu-let-7i)		hsa-let-7i hsa-let-7e hsa-let-7d hsa-let-7c hsa-let-7b hsa-mir-135 hsa-mir-214 hsa-mir-32 rno-mir-338 hsa-mir-34c hsa-mir-34a hsa-mir-34b hsa-mir-98	hsa-mir-34c hsa-mir-32 115 105 hsa-mir-34a 104 rno-mir-338 100 hsa-mir-135 hsa-mir-214	0003702 RNA polymerase II transcription factor activity TAS; 0006355 regulation of transcription, DNA-dependent IEA; 0006368 RNA elongation from Pol II promoter TAS; 0005634 nucleus IEA; 0008023 transcription elongation factor complex TAS;	3' GUUAGUCGAUUGAUGUGACGGA 5' hsa-mir-34c __ :|||||.:||:|||||||||:| __ 5' UAAUCA-UUAGCUACACUGCUU 3' ENST00000237853 E:-27.75 S:137.000000 Loc:670 Cons: 90.48%(mmu) 95.24%(rno)	3' CGUUGAAUCAUUACACGUUAU 5' hsa-mir-32 __ .||||..||||||||||||.: __ 5' ACAAC--AGUAAUGUGCAAGG 3' ENST00000237853 E:-20.68 S:115.000000 Loc:377 Cons: 94.74%(mmu) 94.74%(rno)	3' UGAUACGUUGGAUGAUGGAGA 5' hsa-let-7d __ .||||.|||.:|:||||:|:| __ 5' UCUAU-CAAAUUGCUACUUUU 3' ENST00000237853 E:-17.790001 S:110.000000 Loc:896 Cons: 90.00%(mmu) %(rno)	3' UUGGUGUGUUGGAUGAUGGA-GU 5' hsa-let-7b __ |..||.|.||.|||:|||||.|| __ 5' AUGCAAAGAAGCUAUUACCUACA 3' ENST00000237853 E:-17.450001 S:104.000000 Loc:1094 Cons: 95.65%(mmu) %(rno)	3' UGUUGGUCGAUUCUGUGACGGU 5' hsa-mir-34a __ ::||||..:|.|.|:|||||:| __ 5' GUAACCUAUUUAUAUACUGCUA 3' ENST00000237853 E:-18.059999 S:104.000000 Loc:1046 Cons: 100.00%(mmu) %(rno)	3' UGAUAUGUUGGAG-GAUGGAGU 5' hsa-let-7e __ .:.||:|||.|||.:|:|||:| __ 5' UUAAUGCAAACUCUUUGCCUUA 3' ENST00000237853 E:-18.450001 S:100.000000 Loc:441 Cons: %(mmu) 95.45%(rno)	3' AGUUGUUUUAGUGACUACGACCU 5' rno-mir-338 __ |::.||:..|:|:|.|||:|||: __ 5' UUGUCAGCUUUAUUAAUGUUGGG 3' ENST00000237853 E:-18.77 S:100.000000 Loc:951 Cons: 100.00%(mmu) 100.00%(rno)	3' UCGUGUUUGAUGAUGGAGU 5' hsa-let-7i __ ||||||||||.:.|::||| __ 5' AGCACAAACUUUCAUUUCA 3' ENST00000237853 E:-19.51 S:100.000000 Loc:1211 Cons: 100.00%(mmu) 100.00%(rno)	3' AGUGUAUCCUUAUUUUUCGGUAU 5' hsa-mir-135 __ |||::|:||||..|.|||::||: __ 5' UCAUGUGGGAA-CAUAAGUUAUG 3' ENST00000237853 E:-17.67 S:98.000000 Loc:1274 Cons: %(mmu) 95.45%(rno)	3' GACGGACAGACACGGACGA-CA 5' hsa-mir-214 __ :|||||....|||::||||.|| __ 5' UUGCCUUAAGGUGUUUGCUAGU 3' ENST00000237853 E:-22.200001 S:97.000000 Loc:631 Cons: 90.91%(mmu) %(rno)
ENST00000317289	ENSG00000143614	ENSMUSG00000042390		ENSRNOG00000015553	TRANSCRIPTION REPRESSOR P66 BETA COMPONENT OF THE MECP1 COMPLEX. [Source:RefSeq;Acc:NM_020699] ENSG00000143614 (-1) (150995897 150999445 151017615 151112016 150962881) 3548 (3548 nt) []	10	-220.5	1061	ENSMUSG00000042390 (mmu-miR-183)	ENSRNOG00000015553 (mmu-miR-103)		hsa-mir-103 hsa-mir-128a hsa-mir-150 hsa-mir-18 hsa-mir-183 hsa-mir-188 mmu-mir-201 hsa-mir-22 hsa-mir-32 rno-mir-325 rno-mir-330 rno-mir-331 rno-mir-347 hsa-mir-92 hsa-mir-96	rno-mir-330 hsa-mir-32 hsa-mir-103 hsa-mir-150 hsa-mir-128a rno-mir-325 hsa-mir-18 rno-mir-347 hsa-mir-183 rno-mir-331	0003700 transcription factor activity IEA; 0006355 regulation of transcription, DNA-dependent IEA; 0005634 nucleus IEA;	3' AGAGACGUCCGGGACACGAAACG 5' rno-mir-330 __ |||:|||...|:||||||||||. __ 5' UCUUUGC--CCUCUGUGCUUUGA 3' ENST00000317289 E:-28.610001 S:126.000000 Loc:2137 Cons: %(mmu) 95.24%(rno)	3' CGUUGAAUCAUUACACGUUAU 5' hsa-mir-32 __ |.|||..||.||||||||||| __ 5' GGAACAGAG-AAUGUGCAAUA 3' ENST00000317289 E:-18.190001 S:123.000000 Loc:2385 Cons: %(mmu) 100.00%(rno)	3' AGUAUCGGGACAUGUUACGACGA 5' hsa-mir-103 __ ..||.|..:|||:|||||:|||| __ 5' GAAUUGAAUUGUGCAAUGUUGCU 3' ENST00000317289 E:-23.26 S:121.000000 Loc:1401 Cons: %(mmu) 91.30%(rno)	3' GUGAC-CAUGUUCCCAACCCUCU 5' hsa-mir-150 __ |.|||..|::|||.|.||||||| __ 5' CCCUGACUGUAAGUGGUGGGAGA 3' ENST00000317289 E:-23.52 S:103.000000 Loc:2034 Cons: %(mmu) 91.30%(rno)	3' UUUUCUCUGGCCAAGUGACACU 5' hsa-mir-128a __ |||||:.|::.||.||:||||. __ 5' AAAAGGAAUU-GUACAUUGUGU 3' ENST00000317289 E:-17.200001 S:103.000000 Loc:3527 Cons: %(mmu) 100.00%(rno)	3' UGUGAAUGACUCGUGGAUGAUCC 5' rno-mir-325 __ |.|:|.|:|||||||:||..||| __ 5' AAAUUCAUUGAGCACUUA-AAGG 3' ENST00000317289 E:-23.219999 S:100.000000 Loc:1898 Cons: %(mmu) 90.91%(rno)	3' AUAGACGUGAUCUACGUGGAAU 5' hsa-mir-18 __ ..|:||:|..||||||.:|||: __ 5' GCUUUGUA-AAGAUGCUUCUUG 3' ENST00000317289 E:-17.67 S:100.000000 Loc:3300 Cons: %(mmu) 100.00%(rno)	3' ACCCGCUGGGUCUCCCUGU 5' rno-mir-347 __ ..||:|.|:||||||.||: __ 5' GAGGUG-CUCAGAGGUACG 3' ENST00000317289 E:-24.129999 S:96.000000 Loc:2334 Cons: %(mmu) 94.44%(rno)	3' GUCACUUAAGAUGGUCACGGUAU 5' hsa-mir-183 __ |||||...|.|||::|||||.|| __ 5' CAGUG-CCUGUACUGGUGCC-UA 3' ENST00000317289 E:-21.790001 S:95.000000 Loc:78 Cons: 100.00%(mmu) %(rno)	3' AAGAUCCUA-UCCGGGUCCCCG 5' rno-mir-331 __ .||.||.||.|||:||.||||. __ 5' GUC-AGAAUGAGGUCCUGGGGA 3' ENST00000317289 E:-22.91 S:94.000000 Loc:279 Cons: %(mmu) 95.24%(rno)
ENST00000287239	ENSG00000156650	ENSMUSG00000021767		ENSRNOG00000012850	MYST HISTONE ACETYLTRANSFERASE (MONOCYTIC LEUKEMIA) 4; HISTONE ACETYLTRANSFERASE; MONOCYTIC LEUKEMIA ZINC FINGER PROTEIN-RELATED FACTOR. [Source:RefSeq;Acc:NM_012330] ENSG00000156650 (1) (75930986 759 HUGO:17582:Morf qkf querkopf [IPR001965:Zn-finger-like, PHD finger; IPR002717:MOZ/SAS-like protein;]	10	-214.54	1052	ENSMUSG00000021767 (mmu-let-7e)			hsa-let-7e hsa-mir-103 hsa-mir-107 hsa-mir-134 hsa-mir-144 hsa-mir-150 hsa-mir-200c mmu-mir-202 mmu-mir-207 hsa-mir-25 hsa-mir-29c hsa-mir-29b mmu-mir-292_3p mmu-mir-293 hsa-mir-299 rno-mir-345	hsa-mir-103 rno-mir-345 hsa-mir-134 hsa-mir-200c hsa-mir-107 mmu-mir-207 100 mmu-mir-293 mmu-mir-202	0003677 DNA binding IEA; 0004402 histone acetyltransferase activity TAS; 0016740 transferase activity IEA; 0006334 nucleosome assembly IEA; 0006355 regulation of transcription, DNA-dependent NAS; 0000786 nucleosome IEA; 0005634 nucleus TAS;	3' AGUAUCGGGACAUGUU-ACGACGA 5' hsa-mir-103 __ |::|||:.||||||||.||:||:. __ 5' UUGUAGUACUGUACAAGUGUUGUG 3' ENST00000287239 E:-21.5 S:115.000000 Loc:483 Cons: 95.83%(mmu) %(rno)	3' CGUGACCUGAUCCCCAGUCGU 5' rno-mir-345 __ .|.:|||:..||||||::||| __ 5' ACUUUGGGGGAGGGGUUGGCA 3' ENST00000287239 E:-28.190001 S:113.000000 Loc:1392 Cons: 100.00%(mmu) %(rno)	3' GGGAGACCAGUUGGUCAGUGU 5' hsa-mir-134 __ ::||||..|:|::|||||||. __ 5' UUCUCUUUUUAGUCAGUCACU 3' ENST00000287239 E:-23.379999 S:113.000000 Loc:1153 Cons: 95.24%(mmu) %(rno)	3' GAUGUAUCUUACCGUAGAGAGU 5' __ ||:||.||:|.|||.|||||:. __ 5' CUGCAAAGGAAGGCCUCUCUUU 3' ENST00000287239 E:-21.299999 S:111.000000 Loc:241 Cons: 95.45%(mmu) %(rno)	3' AGGUAGUAAUGGGCCGUCAUAA 5' hsa-mir-200c __ ||||..|.|||::|||||.||| __ 5' UCCA--AAUACUUGGCAGGAUU 3' ENST00000287239 E:-19.440001 S:109.000000 Loc:812 Cons: 100.00%(mmu) %(rno)	3' ACUAUCGGGACAUGUUACGACGA 5' hsa-mir-107 __ .||.||||:|.|||||.|:||:| __ 5' AGAAAGCCUUAUACAA-GUUGUU 3' ENST00000287239 E:-21.629999 S:108.000000 Loc:157 Cons: 100.00%(mmu) %(rno)	3' CUCCCUCCU-CUCGGUCCUCUUCG 5' mmu-mir-207 __ .||..|||:..|..|||||||:|| __ 5' CAGUAAGGGCCAAGCAGGAGAGGC 3' ENST00000287239 E:-25.200001 S:100.000000 Loc:1082 Cons: 95.83%(mmu) %(rno)	3' UGAUAUGUUGGAGGAUGGAGU 5' hsa-let-7e __ .||:||.|.::|:|||:||:. __ 5' UCUGUAGAUUUUUCUAUCUUU 3' ENST00000287239 E:-17.629999 S:99.000000 Loc:906 Cons: 100.00%(mmu) %(rno)	3' UGUGAUGUUUG-AGAC-GCCGUGA 5' mmu-mir-293 __ |::|.|.||||.|:||.:|||||. __ 5' AUGC-AAAAACAUUUGUUGGCACC 3' ENST00000287239 E:-17.35 S:92.000000 Loc:100 Cons: 91.30%(mmu) %(rno)	3' AGA-AGGGUACGCGAUAUGGAGA 5' mmu-mir-202 __ .||.|:::|||.|..||:||||| __ 5' GCUAUUUUAUG-GAAAUGCCUCU 3' ENST00000287239 E:-18.92 S:92.000000 Loc:864 Cons: 95.45%(mmu) %(rno)
ENST00000331376_P	ENSG00000185915	ENSMUSG00000047485		ENSRNOG00000024479	ENSG00000185915 (-1) (21035398 21035398 21037332 21037332 19646177) 4001 (4001 nt) [IPR000210:BTB/POZ domain; IPR006652:Kelch repeat;]	10	-208.39	1045	ENSMUSG00000047485 (mmu-miR-101)			hsa-mir-101 rno-mir-101b hsa-mir-103 hsa-mir-106b hsa-mir-107 hsa-mir-140 hsa-mir-143 hsa-mir-146 hsa-mir-16 hsa-mir-17_5p hsa-mir-198 hsa-mir-199a mmu-mir-201 hsa-mir-26a hsa-mir-30e rno-mir-338 rno-mir-346 hsa-mir-9	hsa-mir-101 hsa-mir-106b hsa-mir-9 hsa-mir-30e hsa-mir-199a mmu-mir-201 rno-mir-346 hsa-mir-140 hsa-mir-146 rno-mir-338	0005515 protein binding IEA;	3' GAAGUCAAUAGUGUCAUGACAU 5' hsa-mir-101 __ ||||||||..:|||||:|||.. __ 5' CUUCAGUU--UACAGUGCUGCC 3' ENST00000331376_P E:-24.969999 S:116.000000 Loc:1191 Cons: 90.00%(mmu) %(rno)	3' UAGACGUGACAG-UCGUGAAAU 5' hsa-mir-106b __ :||||.|:||||.||.|||||| __ 5' GUCUGGAUUGUCUAGGACUUUA 3' ENST00000331376_P E:-24.18 S:114.000000 Loc:3499 Cons: 95.45%(mmu) %(rno)	3' AGUAUGUCGAUCUAUUG--GUUUCU 5' hsa-mir-9 __ |||||:||:|.|:||||..:||||. __ 5' UCAUAUAGUUUGGUAACAUUAAAGU 3' ENST00000331376_P E:-21.219999 S:114.000000 Loc:3212 Cons: 92.00%(mmu) %(rno)	3' AGGUCAGUUCCUACAAAUGU 5' hsa-mir-30e __ .|||..|||||||||.|:|| __ 5' CCCA--CAAGGAUGUCUGCA 3' ENST00000331376_P E:-20.67 S:108.000000 Loc:2932 Cons: 100.00%(mmu) %(rno)	3' UUGUCCAUCAGACUUGUGACCC 5' hsa-mir-199a __ ||||..||..||||:|||||.. __ 5' AACA--UAAGCUGAGCACUGUU 3' ENST00000331376_P E:-17.83 S:103.000000 Loc:3131 Cons: 90.00%(mmu) %(rno)	3' UCUUGUUACGGAAUGACUCAU 5' mmu-mir-201 __ ..|:|..||||||.|||:||: __ 5' UUAGC--UGCCUUUCUGGGUG 3' ENST00000331376_P E:-19 S:99.000000 Loc:2506 Cons: 100.00%(mmu) %(rno)	3' UCUCCGUCCGUGAGUCCGUCUGU 5' rno-mir-346 __ .||||:.||:|:|:.|.||||:| __ 5' UGAGGU-GGUAUUUUGACAGAUA 3' ENST00000331376_P E:-23.25 S:99.000000 Loc:3422 Cons: 90.91%(mmu) %(rno)	3' GAUGGUAUCCCAUUUUGGUGA 5' hsa-mir-140 __ .|:|::||..|.||::||||| __ 5' GUGCUGUA--GAAAGGCCACU 3' ENST00000331376_P E:-17.280001 S:98.000000 Loc:1759 Cons: 100.00%(mmu) %(rno)	3' UUGGGUACCUUAA-GUCAAGAGU 5' hsa-mir-146 __ :|.||||||..||.|||||||.. __ 5' GAGCCAUGG--UUACAGUUCUGC 3' ENST00000331376_P E:-22.290001 S:98.000000 Loc:556 Cons: 90.48%(mmu) %(rno)	3' AGUUGUUUUAGUGACUACGACCU 5' rno-mir-338 __ ..|::|.|.|||||||.||||.| __ 5' AAAGUACAUUCACUGA-GCUGUA 3' ENST00000331376_P E:-17.700001 S:96.000000 Loc:1925 Cons: 90.91%(mmu) %(rno)
ENST00000263495	ENSG00000055070	ENSMUSG00000040842		ENSRNOG00000009183	PUTATIVE MAPK ACTIVATING PROTEIN PM20,PM21. [Source:RefSeq;Acc:NM_015609] ENSG00000055070 (1) (16074819 16074819 16102716 16105720 16148315) 3004 (3004 nt) []	10	-213.68	1044	ENSMUSG00000040842 (mmu-miR-140)	ENSRNOG00000009183 (rno-let-7d)		hsa-let-7d hsa-let-7f hsa-mir-140 hsa-mir-17_5p hsa-mir-18 hsa-mir-181b hsa-mir-188 hsa-mir-199a hsa-mir-21 hsa-mir-222 rno-mir-328 rno-mir-330 rno-mir-337 rno-mir-349 rno-mir-350 rno-mir-352 hsa-mir-9 hsa-mir-92	rno-mir-349 hsa-mir-9 hsa-mir-140 112 hsa-mir-18 hsa-mir-21 rno-mir-350 hsa-mir-199a hsa-mir-92 rno-mir-330		3' UCUCCAAUUCUGUCGUCCCGAC 5' rno-mir-349 __ ..:||.|::|.::||||||||| __ 5' CAGGGAUGGGCUGGCAGGGCUG 3' ENST00000263495 E:-29.93 S:118.000000 Loc:2726 Cons: %(mmu) 95.45%(rno)	3' AGUAU-GUCGAUCUAUUGGUUUCU 5' hsa-mir-9 __ |.||:.||||...||||||||||: __ 5' UGAUGUCAGC-CUAUAACCAAAGG 3' ENST00000263495 E:-20.030001 S:116.000000 Loc:2518 Cons: %(mmu) 95.65%(rno)	3' GAUGGU--AUCCCAUUUUGGUGA 5' hsa-mir-140 __ :.:|||..|:|||||||:|||.| __ 5' UGGCCACUUGGGGUAAAGCCAGU 3' ENST00000263495 E:-24.209999 S:112.000000 Loc:314 Cons: 91.30%(mmu) %(rno)	3' UUGAUAUGUUAGAUGAUGG-AGU 5' hsa-let-7f __ |||.|..|.||||:|||||.||| __ 5' AAC-ACCCUAUCUGCUACCAUCA 3' ENST00000263495 E:-18.66 S:106.000000 Loc:2619 Cons: %(mmu) 90.91%(rno)	3' AUAGACGUGAU-CUACGUGGAAU 5' hsa-mir-18 __ ||.:||||||:.|||.|.||||: __ 5' UACUUGCACUGUGAUCCCCCUUG 3' ENST00000263495 E:-18.870001 S:105.000000 Loc:114 Cons: 95.65%(mmu) 95.65%(rno)	3' AGUUGUAGUCAGACUAUUCGAU 5' hsa-mir-21 __ .|||:|..|.|:||:|:||||. __ 5' CCAAUAGGAUUUUGGUGAGCUU 3' ENST00000263495 E:-17.91 S:105.000000 Loc:626 Cons: %(mmu) 95.45%(rno)	3' CACUUUCACAUACCCGAAACACUU 5' rno-mir-350 __ ..||||..||.|||.:||||||.: __ 5' AGGAAACGGUUUGGAUUUUGUGUG 3' ENST00000263495 E:-18.110001 S:99.000000 Loc:2255 Cons: %(mmu) 95.83%(rno)	3' UUGUCCAUCAG-ACUUGUGACCC 5' hsa-mir-199a __ :||||.|:|.|.|||:||..||| __ 5' GACAGCUGGACUUGAGCAGAGGG 3' ENST00000263495 E:-21.129999 S:97.000000 Loc:79 Cons: 91.30%(mmu) %(rno)	3' UGUCCGGCCCUGUUCACGUUAU 5' hsa-mir-92 __ |.:|||:|...|||||.||||: __ 5' AAGGGCUGUCCCAAGU-CAAUG 3' ENST00000263495 E:-19.120001 S:95.000000 Loc:217 Cons: 90.48%(mmu) 90.48%(rno)	3' AGAGACGUCCGGGACACGAAACG 5' rno-mir-330 __ ...:|||||||::||.||||.|. __ 5' AAGUUGCAGGCUUUG-GCUUGGA 3' ENST00000263495 E:-25.709999 S:91.000000 Loc:2352 Cons: %(mmu) 100.00%(rno)
ENST00000323456	ENSG00000108389	ENSMUSG00000018401		ENSRNOG00000007496	MYOTUBULARIN RELATED PROTEIN 4; ZINC FINGER, FYVE DOMAIN CONTAINING 11. [Source:RefSeq;Acc:NM_004687] ENSG00000108389 (-1) (57041536 57043662 57064940 57069850 57040384) 2126 (2126 nt) HUGO:7452:KIAA0647 ZFYVE11 [IPR000387:Tyrosine specific protein phosphatase and dual specificity protein phosphatase; IPR000306:Zn-finger, FYVE type; IPR001472:Bipartite nuclear localization signal;]	10	-206.25	1042	ENSMUSG00000018401 (mmu-let-7i)	ENSRNOG00000007496 (mmu-let-7i)		hsa-let-7i hsa-let-7g hsa-mir-103 hsa-mir-107 hsa-mir-122a hsa-mir-15b hsa-mir-15a mmu-mir-202 hsa-mir-211 hsa-mir-212 hsa-mir-219 hsa-mir-220 hsa-mir-26b hsa-mir-26a hsa-mir-28 mmu-mir-292_3p mmu-mir-293 rno-mir-323 rno-mir-330 hsa-mir-34c rno-mir-340 hsa-mir-95	hsa-mir-107 hsa-mir-211 hsa-mir-34c rno-mir-330 hsa-mir-15a hsa-mir-28 hsa-mir-26b hsa-mir-95 hsa-mir-15b mmu-mir-292_3p	0004721 protein phosphatase activity IEA; 0008270 zinc ion binding IEA; 0006470 protein amino acid dephosphorylation IEA;	3' ACUAUC-GGGACAUG-UUACGACGA 5' hsa-mir-107 __ |||.:|.::|.||||.||||||||| __ 5' UGAGGGUUUCAGUACAAAUGCUGCU 3' ENST00000323456 E:-21.629999 S:121.000000 Loc:1082 Cons: 92.00%(mmu) 92.00%(rno)	3' UCCGCUUCCUACUGUUUCCCUU 5' hsa-mir-211 __ ..|:||||.||||.:||||||| __ 5' CUGUGAAGAAUGA-GAAGGGAA 3' ENST00000323456 E:-23.67 S:112.000000 Loc:773 Cons: 100.00%(mmu) 100.00%(rno)	3' GUUAGUCGAUUGAUGUGACGGA 5' hsa-mir-34c __ ||:|.|.|.||||:||:.|||| __ 5' CAGUGAACAAACUGCAUGGCCU 3' ENST00000323456 E:-18.08 S:110.000000 Loc:1928 Cons: 90.91%(mmu) 90.91%(rno)	3' AGAGACGUCCGGGACACGAAACG 5' rno-mir-330 __ ||.|||:|..|:|||||||.||: __ 5' UC-CUGUA-CCUCUGUGCUCUGU 3' ENST00000323456 E:-22.440001 S:108.000000 Loc:457 Cons: 90.48%(mmu) 90.48%(rno)	3' GUGUUUG-GUAAUACACGACGAU 5' hsa-mir-15a __ .||||||.::..||||||||:.| __ 5' GACAAACAUGCAAUGUGCUGUAA 3' ENST00000323456 E:-19.4 S:108.000000 Loc:2067 Cons: 95.65%(mmu) %(rno)	3' GAGUUAUCUGACACUCGAGGAA 5' hsa-mir-28 __ ...:|.|||||.||:||||:|. __ 5' GGAGAGAGACUCUGGGCUCUUG 3' ENST00000323456 E:-20.059999 S:101.000000 Loc:1954 Cons: 90.91%(mmu) %(rno)	3' UGGAUAGGACUUAAUGAACUU 5' hsa-mir-26b __ .|:|||||||||..||||||. __ 5' UCUUAUCCUGAA-CACUUGAC 3' ENST00000323456 E:-22.360001 S:100.000000 Loc:1004 Cons: 100.00%(mmu) 100.00%(rno)	3' ACGAGUUAUUUAUGG-GCAACUU 5' hsa-mir-95 __ .|||||:.|:|||||.:.||||: __ 5' AGCUCAG-AGAUACCAUCUUGAG 3' ENST00000323456 E:-21.309999 S:97.000000 Loc:100 Cons: 90.91%(mmu) 90.91%(rno)	3' ACAUUUG--GUACUACACGACGAU 5' hsa-mir-15b __ |||||::..|||||||||..||.| __ 5' UGUAAGUGACAUGAUGUG--GCCA 3' ENST00000323456 E:-18.32 S:93.000000 Loc:2017 Cons: 90.91%(mmu) %(rno)	3' UGUGAGUUUUGGACCGCCGUGAA 5' mmu-mir-292_3p __ |.:||||:..::|.|.||||||. __ 5' AGGCUCAGCCUUUAGAGGCACUC 3' ENST00000323456 E:-18.98 S:92.000000 Loc:488 Cons: 95.65%(mmu) %(rno)
ENST00000308665	ENSG00000124487	ENSMUSG00000000787		ENSRNOG00000023383	DEAD-BOX PROTEIN 3 (HELICASE-LIKE PROTEIN 2) (HLP2) (DEAD-BOX, X ISOFORM). [Source:SWISSPROT;Acc:O00571] ENSG00000124487 (1) (40223589 40224447 40237910 40240374 40579179) 2464 (2464 nt) HUGO:2745:DBX DDX14 DDX3 HLP2 [IPR001687:ATP/GTP-binding site motif A (P-loop); IPR000629:ATP-dependent helicase, DEAD-box; IPR001410:DEAD/DEAH box helicase; IPR001650:Helicase, C-terminal;]	10	-186.23	1039	ENSMUSG00000000787 (mmu-let-7e)	ENSRNOG00000023383 (mmu-let-7e)		hsa-let-7e hsa-mir-103 hsa-mir-130b hsa-mir-143 hsa-mir-152 hsa-mir-181a hsa-mir-184 hsa-mir-186 hsa-mir-190 hsa-mir-21 hsa-mir-24 mmu-mir-297 rno-mir-338	mmu-mir-297 hsa-mir-190 hsa-mir-181a hsa-mir-143 hsa-mir-181a rno-mir-338 100 hsa-mir-186 hsa-mir-152	0003677 DNA binding IEA; 0003723 RNA binding IEA; 0004004 ATP dependent RNA helicase activity TAS; 0005524 ATP binding IEA;	3' GUACGUG--UACGUGUGUAUGUA 5' mmu-mir-297 __ .|||:|:..||.||::||||||| __ 5' GAUGUAUGAAUACAUGCAUACAU 3' ENST00000308665 E:-20.59 S:119.000000 Loc:684 Cons: 91.30%(mmu) 91.30%(rno)	3' UGGAUUAUAUAGUUUG-UAUAGU 5' hsa-mir-190 __ .:|||||:|:.|||||.:|||:| __ 5' UUCUAAUGUGGCAAACUGUAUUA 3' ENST00000308665 E:-18.620001 S:115.000000 Loc:577 Cons: 95.65%(mmu) 95.65%(rno)	3' UGAGUGGCUGUCGCAACU-UACAA 5' hsa-mir-181a __ ::|||...:|.|||||||.||||| __ 5' GUUCA--AGCUGCGUUGAGAUGUU 3' ENST00000308665 E:-19.66 S:109.000000 Loc:1069 Cons: 95.45%(mmu) 95.45%(rno)	3' ACUCGAUGUCACGAAGUAGAGU 5' hsa-mir-143 __ ...||.:|||.||||:||:|:| __ 5' AAUGCAGCAG-GCUUUAUUUUA 3' ENST00000308665 E:-18.02 S:108.000000 Loc:1030 Cons: 95.24%(mmu) 95.24%(rno)	3' UGAGUGGCUGUCGCAACUUACAA 5' hsa-mir-181a __ ||.||.:|.:||:||||.||||| __ 5' ACGCA-UGCUAGUGUUG-AUGUU 3' ENST00000308665 E:-20.299999 S:103.000000 Loc:973 Cons: 100.00%(mmu) 100.00%(rno)	3' AGUUGUUUUAGUGACUACGACCU 5' rno-mir-338 __ ..||:|||.|:|||||..:|||: __ 5' AAAAUAAAUUUACUGAACUUGGG 3' ENST00000308665 E:-17.82 S:102.000000 Loc:387 Cons: 100.00%(mmu) 100.00%(rno)	3' UGAAUCGUCCAACAUAAUA--UAGGUAG 5' __ |||||.||||....||.||..||:|||| __ 5' ACUUAACAGG---AAUCAUCGAUUCAUC 3' ENST00000308665 E:-17.74 S:100.000000 Loc:442 Cons: 92.00%(mmu) 92.00%(rno)	3' UGAUAUGUUG--GAGGAUGGAGU 5' hsa-let-7e __ ...|||||:|..:||||.::||| __ 5' UAAAUACAGCAAUUCCUCUUUCA 3' ENST00000308665 E:-18.74 S:98.000000 Loc:739 Cons: 91.30%(mmu) 91.30%(rno)	3' UUCGGGUUUUCCUCUUAAGAAAC 5' hsa-mir-186 __ |:|:::...||||||||||.|.. __ 5' AGGUUU-UUAGGAGAAUUCAUCU 3' ENST00000308665 E:-17.190001 S:93.000000 Loc:844 Cons: %(mmu) 100.00%(rno)	3' GGUUCA-AGACAG-UACGUGACU 5' hsa-mir-152 __ :||..|.|:|||:.|||:||||. __ 5' UCAUUUGUUUGUUAAUGUACUGU 3' ENST00000308665 E:-17.549999 S:92.000000 Loc:287 Cons: 91.30%(mmu) 91.30%(rno)
ENST00000298767	ENSG00000062650	ENSMUSG00000041408		ENSRNOG00000011793	ENSG00000062650 (-1) (87859591 87861877 87946100 87946100 87790727) 2286 (2286 nt) [IPR001472:Bipartite nuclear localization signal;]	10	-200.64	1039	ENSMUSG00000041408 (mmu-miR-103)			hsa-mir-103 hsa-mir-181b hsa-mir-199a* hsa-mir-214 hsa-mir-25 mmu-mir-292_3p mmu-mir-298 rno-mir-329 rno-mir-330 rno-mir-333 rno-mir-335 hsa-mir-34c	rno-mir-329 hsa-mir-214 hsa-mir-181b hsa-mir-25 rno-mir-335 rno-mir-330 mmu-mir-292_3p hsa-mir-103 rno-mir-333 mmu-mir-298		3' UUUUUCCAAUCGACCCACACAA 5' rno-mir-329 __ |||||..||||:|.|||||||. __ 5' AAAAAUAUUAGUUUGGUGUGUA 3' ENST00000298767 E:-17.620001 S:117.000000 Loc:1274 Cons: 100.00%(mmu) %(rno)	3' GACGGACAGACACG--GACGACA 5' hsa-mir-214 __ |||.||||:.||||..||||||| __ 5' CUG-CUGUUAGUGCAACUGCUGU 3' ENST00000298767 E:-24.790001 S:116.000000 Loc:335 Cons: 90.91%(mmu) %(rno)	3' UUGGGUGGCUGUCGUUACUUACAA 5' hsa-mir-181b __ .|.|:||:||.:|:|:.||||||| __ 5' UAGCUACUGA-GGUAGCGAAUGUU 3' ENST00000298767 E:-22.780001 S:112.000000 Loc:404 Cons: 91.30%(mmu) %(rno)	3' AGUCUGGCUCUGUUCACGUUAC 5' hsa-mir-25 __ |||.:||.||.||:||||||.| __ 5' UCAUGCC-AGCCAGGUGCAAAG 3' ENST00000298767 E:-19.68 S:111.000000 Loc:376 Cons: 95.24%(mmu) %(rno)	3' UGUAAAAAG-CAAUAACGA-GAACU 5' rno-mir-335 __ :.||||||:.|||:|||:|.|.||| __ 5' GAAUUUUUUGGUUGUUGUUCCCUGA 3' ENST00000298767 E:-18.219999 S:105.000000 Loc:532 Cons: 92.00%(mmu) %(rno)	3' AGAGACGUCCGGG-ACACG-AAACG 5' rno-mir-330 __ .:|:|.|||||:|.|.|||.||||| __ 5' CUUUUUCAGGCUCAUUUGCUUUUGC 3' ENST00000298767 E:-21.59 S:100.000000 Loc:457 Cons: 92.00%(mmu) %(rno)	3' UGUGAGUUUUGG-ACCGCCGUGAA 5' mmu-mir-292_3p __ |||||:||.:|:..||.|||.||| __ 5' ACACUUAAUGCUAGGGAGGCUCUU 3' ENST00000298767 E:-20.620001 S:97.000000 Loc:803 Cons: 95.83%(mmu) %(rno)	3' AGUAUCGGGACAUGUUACGACGA 5' hsa-mir-103 __ |||.:|:.||..::|||||||.. __ 5' UCA-GGUGCUCGGUAAUGCUGGA 3' ENST00000298767 E:-18.209999 S:95.000000 Loc:16 Cons: 90.91%(mmu) %(rno)	3' UUUUCAUUGAUCGUGUGGUG 5' rno-mir-333 __ .||:|.|:|||..||||||. __ 5' UAAGGAAGCUAAAACACCAA 3' ENST00000298767 E:-17.67 S:94.000000 Loc:894 Cons: 100.00%(mmu) %(rno)	3' CCUUCUUGUCGGGAGGAGACGG 5' mmu-mir-298 __ |.|:.::|.|||:||:.:||:| __ 5' GCAGUGGCUGCCUUCUAUUGUC 3' ENST00000298767 E:-19.459999 S:92.000000 Loc:1408 Cons: 100.00%(mmu) %(rno)
ENST00000314878_P	ENSG00000178235	ENSMUSG00000052049		ENSRNOG00000009209	ENSG00000178235 (-1) (82251553 82251553 82253835 82253835 81291380) 4001 (4001 nt) [IPR001611:Leucine-rich repeat; IPR000483:Cysteine-rich flanking region, C-terminal;]	10	-193.57	1037	ENSMUSG00000052049 (rno-miR-140*)	ENSRNOG00000009209 (mmu-miR-103)		hsa-mir-103 rno-mir-140* hsa-mir-154 hsa-mir-181b hsa-mir-183 hsa-mir-187 hsa-mir-190 hsa-mir-21 hsa-mir-29c hsa-mir-29a mmu-mir-291_5p mmu-mir-297	hsa-mir-29a mmu-mir-297 mmu-mir-291_5p hsa-mir-187 hsa-mir-190 rno-mir-140* hsa-mir-21 hsa-mir-154 rno-mir-140* hsa-mir-183		3' UUGGCU--AAAGUCUACCACGAUC 5' hsa-mir-29a __ :||:|:..|||.|||||.||||:| __ 5' GACUGGCAUUUGAGAUGCUGCUGG 3' ENST00000314878_P E:-22.780001 S:116.000000 Loc:1647 Cons: 91.67%(mmu) 91.67%(rno)	3' GUACGUGUACGUGUGUAUGUA 5' mmu-mir-297 __ :.|.:||||.:|:|||||:|| __ 5' UCUAUACAUAUAUACAUAUAU 3' ENST00000314878_P E:-17.110001 S:113.000000 Loc:344 Cons: %(mmu) 95.24%(rno)	3' UCUCUCCCGGAGGUGAAACUAC 5' mmu-mir-291_5p __ ...|:|..|:|::|:||||||| __ 5' UUUGGGUUCUUUUAUUUUGAUG 3' ENST00000314878_P E:-20.559999 S:110.000000 Loc:826 Cons: 100.00%(mmu) %(rno)	3' GCCGACGUUGUG-UUCUGUGCU 5' hsa-mir-187 __ .|||.|:.:|||.|||:||:|| __ 5' GGGCAGUUGCACGAAGGCAUGA 3' ENST00000314878_P E:-22.700001 S:105.000000 Loc:446 Cons: 95.45%(mmu) 95.45%(rno)	3' UGGAUUAUAU-AGUUUGUAUAGU 5' hsa-mir-190 __ ||||:|||.:.||.|.|:||||| __ 5' ACCUGAUAAGUUCCAUCGUAUCA 3' ENST00000314878_P E:-17.82 S:105.000000 Loc:606 Cons: 95.65%(mmu) 95.65%(rno)	3' ACAGGCA-CC-AAGAUGGGACACCAU 5' rno-mir-140* __ .||.|.|.||.|.|.|:|||.||||| __ 5' AGUGCUUAGGCUGCGAUCCUAUGGUA 3' ENST00000314878_P E:-17.23 S:100.000000 Loc:1018 Cons: %(mmu) 92.31%(rno)	3' AGUUGU-AGUCAGACUAUUCGAU 5' hsa-mir-21 __ |||.||.||..|:|.||:||:|| __ 5' UCAUCAGUCCAUUUUAUGAGUUA 3' ENST00000314878_P E:-18.18 S:99.000000 Loc:763 Cons: 91.30%(mmu) 95.65%(rno)	3' GCUUCCGUUGUGCCUAUUGGAU 5' hsa-mir-154 __ |.:|||.|:||||.:.|||:|| __ 5' CCGAGGAAGCACGUGAAACUUA 3' ENST00000314878_P E:-21.85 S:99.000000 Loc:1091 Cons: 90.91%(mmu) 100.00%(rno)	3' ACAGGCACCAAGAUGGGACACC--AU 5' rno-mir-140* __ |.||:.|..||:|.||||||||..|| __ 5' UAUCUAU--UUUUCCCCUGUGGAUUA 3' ENST00000314878_P E:-17.790001 S:97.000000 Loc:386 Cons: 91.67%(mmu) 91.67%(rno)	3' GUCACUUAAGAUGGUCACGGUAU 5' hsa-mir-183 __ ||||..|.||.:..||||||||. __ 5' CAGUAUAAUCAGAAAGUGCCAUU 3' ENST00000314878_P E:-17.549999 S:93.000000 Loc:649 Cons: 100.00%(mmu) %(rno)
ENST00000252338	ENSG00000130054	ENSMUSG00000034392		ENSRNOG00000003037	TED PROTEIN. [Source:SWISSPROT;Acc:O75949] ENSG00000130054 (1) (67591869 67591917 67616590 67619140 67702945) 2550 (2550 nt) [IPR000694:Proline-rich region;]	10	-254.69	1033	ENSMUSG00000034392 (mmu-miR-129)	ENSRNOG00000003037 (rno-miR-129)		hsa-mir-129 hsa-mir-133a mmu-mir-133 hsa-mir-181b hsa-mir-188 mmu-mir-207 hsa-mir-211 hsa-mir-220 hsa-mir-24 hsa-mir-296 rno-mir-324_3p rno-mir-351 hsa-mir-93	hsa-mir-188 hsa-mir-93 hsa-mir-220 rno-mir-324_3p rno-mir-351 mmu-mir-207 hsa-mir-129 mmu-mir-133 hsa-mir-24 hsa-mir-181b	0016021 integral to membrane IEA;	3' UGGGAGGUGGUACGUUCCCUAC 5' hsa-mir-188 __ |.|||:.:||.||||:||.||| __ 5' AGCCUUGGCCCUGCAGGGAAUG 3' ENST00000252338 E:-25.950001 S:113.000000 Loc:348 Cons: 90.91%(mmu) %(rno)	3' GAUG-GACGUGCUUGUCGUGAAA 5' hsa-mir-93 __ ||::.||.||:||::||.||||| __ 5' CUGUGCUUCAUGAGUAGGACUUU 3' ENST00000252338 E:-22.200001 S:112.000000 Loc:2295 Cons: 91.30%(mmu) 95.65%(rno)	3' UUUCACAGUCUAUGCCACACC 5' hsa-mir-220 __ :|:||||.:||||.||||.|| __ 5' GAGGUGUAGGAUAAGGUGGGG 3' ENST00000252338 E:-22.860001 S:111.000000 Loc:84 Cons: 95.24%(mmu) %(rno)	3' GGUCGUCGUGG-ACCCCGUCACC 5' rno-mir-324_3p __ ::.|:.|||::.||||||||.|| __ 5' UUUGUUGCAUUGUGGGGCAGAGG 3' ENST00000252338 E:-25.639999 S:110.000000 Loc:2474 Cons: %(mmu) 91.30%(rno)	3' GUCCGAGUUUCCCGAGGAGUCCCU 5' rno-mir-351 __ ..|||.||:||||..||||||||| __ 5' AUGGC-CAGAGGG--CCUCAGGGA 3' ENST00000252338 E:-36.099998 S:109.000000 Loc:174 Cons: 90.48%(mmu) 90.48%(rno)	3' CUCCCUC-CUCUCGGUCCUCUUCG 5' mmu-mir-207 __ ...||||..|.||.||||||.||| __ 5' CCAGGAGAAAAAGGCAGGAGCAGC 3' ENST00000252338 E:-24.32 S:99.000000 Loc:210 Cons: 91.67%(mmu) %(rno)	3' CGUUCGGGUCUGGCGU-UUUUC 5' hsa-mir-129 __ ..||||||.||||.||.::||| __ 5' AAAAGCCCUGACCCCAGGGAAG 3' ENST00000252338 E:-23.48 S:98.000000 Loc:314 Cons: 90.91%(mmu) 90.91%(rno)	3' UGUCGACCAACUUCCCCUGGUU 5' mmu-mir-133 __ .|||||||..|:||||||..|: __ 5' UCAGCUGG--GGAGGGGAAGAG 3' ENST00000252338 E:-28.74 S:96.000000 Loc:1887 Cons: 90.00%(mmu) %(rno)	3' GA-CAAGGACGACUUGACUCGGU 5' hsa-mir-24 __ ||.||||||..||.||||||:|. __ 5' CUAGUUCCU-AUG-ACUGAGUCU 3' ENST00000252338 E:-23.059999 S:94.000000 Loc:2324 Cons: 95.24%(mmu) 95.24%(rno)	3' UUGGGUGGCUGUCGUUACUUACAA 5' hsa-mir-181b __ ...|||||...:|||||||:.|.. __ 5' CCACCACCCUAGGCAAUGAGGGGC 3' ENST00000252338 E:-22.34 S:91.000000 Loc:604 Cons: 91.67%(mmu) %(rno)
ENST00000262603	ENSG00000124183	ENSMUSG00000016934		ENSRNOG00000016045	DNA TOPOISOMERASE I (EC 5.99.1.2). [Source:SWISSPROT;Acc:P11387] ENSG00000124183 (1) (40342891 40342906 40437366 40438556 40451591) 1190 (1190 nt) HUGO:11986: [IPR001631:Eukaryotic-like DNA topoisomerase I; IPR001472:Bipartite nuclear localization signal;]	10	-198.01	1023	ENSMUSG00000016934 (hsa-miR-105)	ENSRNOG00000016045 (hsa-miR-105)		hsa-mir-105 hsa-mir-145 hsa-mir-149 hsa-mir-153 hsa-mir-154 hsa-mir-181c hsa-mir-181a hsa-mir-197 hsa-mir-204 hsa-mir-205 hsa-mir-211 hsa-mir-223 mmu-mir-290 hsa-mir-30e hsa-mir-32 rno-mir-323 rno-mir-327 rno-mir-328 rno-mir-350 hsa-mir-361	hsa-mir-205 hsa-mir-105 hsa-mir-153 rno-mir-323 hsa-mir-145 hsa-mir-181c rno-mir-350 hsa-mir-361 hsa-mir-30e rno-mir-327	0003677 DNA binding IEA; 0003917 DNA topoisomerase type I activity TAS; 0016853 isomerase activity IEA; 0006265 DNA topological change IEA; 0006268 DNA unwinding IEA; 0008151 cell growth and/or maintenance IEA;	3' GUCUGAGGCCACCUUACUUCCU 5' hsa-mir-205 __ .:|::|..||.||:|||||||: __ 5' GGGGUUGGGGAGGGAUGAAGGG 3' ENST00000262603 E:-25.5 S:115.000000 Loc:714 Cons: 100.00%(mmu) 100.00%(rno)	3' UGUCCUCAGACUCGUAAACU 5' hsa-mir-105 __ |.||||...||||:|||||: __ 5' AGAGGAAAAUGAGUAUUUGG 3' ENST00000262603 E:-20.389999 S:111.000000 Loc:904 Cons: 95.00%(mmu) 95.00%(rno)	3' AGUGAAAACACUGAUACGUU 5' hsa-mir-153 __ |:.|||||||.|:|:||:|| __ 5' UUUCUUUUGUAAUUGUGUAA 3' ENST00000262603 E:-17.040001 S:110.000000 Loc:967 Cons: 100.00%(mmu) 100.00%(rno)	3' UCUCC--AGCUGGCACAUUACACG 5' rno-mir-323 __ |||||..|:|.:.||.||:||||: __ 5' AGAGGCAUUGUUAGUUUAGUGUGU 3' ENST00000262603 E:-18.629999 S:105.000000 Loc:1055 Cons: %(mmu) 91.67%(rno)	3' UUCCCUAAGGACCCUUUUGACCUG 5' hsa-mir-145 __ .||.|...::|||||||:.||||: __ 5' CAGUGUGGUUUGGGAAAGAUGGAU 3' ENST00000262603 E:-21.809999 S:104.000000 Loc:35 Cons: 95.83%(mmu) 95.83%(rno)	3' UGAGUGGCUGUCCAACUUACAA 5' hsa-mir-181c __ |:|:.|:|||...||||:|||| __ 5' AUUUCCUGAC---UUGAGUGUU 3' ENST00000262603 E:-17.459999 S:101.000000 Loc:610 Cons: 100.00%(mmu) 100.00%(rno)	3' CACUUUCACAUACCC-GAAACACUU 5' rno-mir-350 __ |.|.|||||.|||||..|||||.|: __ 5' GGGCAAGUGGAUGGGAAUUUGUCAG 3' ENST00000262603 E:-18.690001 S:97.000000 Loc:260 Cons: 92.00%(mmu) %(rno)	3' CAUGGGGACCUCUAAGACUAUU 5' hsa-mir-361 __ .||..|||||||||.:|.|||| __ 5' AUAAACCUGGAGAUAUU-AUAA 3' ENST00000262603 E:-19.15 S:96.000000 Loc:135 Cons: 90.48%(mmu) 95.24%(rno)	3' AGGUCAGUUCCUACAAAUGU 5' hsa-mir-30e __ |.||||:.|||:|.|||:|| __ 5' UACAGUU-AGGGU-UUUGCA 3' ENST00000262603 E:-18.42 S:93.000000 Loc:373 Cons: 100.00%(mmu) 100.00%(rno)	3' UGGGAGUA-CGGGGAGUUCC 5' rno-mir-327 __ .|||.|||..::|||||||. __ 5' UCCCACAUCUUUCCUCAAGU 3' ENST00000262603 E:-20.92 S:91.000000 Loc:1094 Cons: 95.00%(mmu) 95.00%(rno)
ENST00000275262	ENSG00000112531	ENSMUSG00000037881		ENSRNOG00000017174	QUAKING ISOFORM 6. [Source:SPTREMBL;Acc:Q9P0X9] ENSG00000112531 (1) (163744963 163745514 163895030 163900454 166310328) 5424 (5424 nt) HUGO:21100:QK3 QKI [IPR004087:KH domain; IPR004088:KH domain, type 1;]	10	-187.29	1016		ENSRNOG00000017174 (hsa-miR-133a)		hsa-mir-133a mmu-mir-133 hsa-mir-144 hsa-mir-145 hsa-mir-146 rno-mir-151 hsa-mir-187 hsa-mir-197 hsa-mir-25 hsa-mir-31 hsa-mir-32 hsa-mir-321 hsa-mir-34c hsa-mir-98	hsa-mir-34c hsa-mir-98 hsa-mir-133a hsa-mir-146 hsa-mir-144 hsa-mir-321 hsa-mir-145 hsa-mir-187 hsa-mir-32	0003676 nucleic acid binding IEA;	3' GUUAGU-CGAUUGAUGUGACGGA 5' hsa-mir-34c __ |.||.|.|:|:.|||||||||:. __ 5' CCAUGAUGUUGCCUACACUGCUA 3' ENST00000275262 E:-19.17 S:111.000000 Loc:5309 Cons: %(mmu) 95.65%(rno)	3' UUGUUAUGU-UGAAUGAUGGAGU 5' hsa-mir-98 __ .:||:|.||.|||||:|:.|||| __ 5' UGCAGUUCAUACUUAUUGACUCA 3' ENST00000275262 E:-18.379999 S:110.000000 Loc:1527 Cons: %(mmu) 95.65%(rno)	3' UGUCGACCAACUUCCCCUGGUU 5' hsa-mir-133a __ ||..||.|||.|||.||||||| __ 5' ACUACU-GUU-AAGUGGACCAA 3' ENST00000275262 E:-17.709999 S:107.000000 Loc:4813 Cons: %(mmu) 100.00%(rno)	3' UUGGGUAC-CUUAAGUCAAGA-GU 5' hsa-mir-146 __ :|||.|.|..|:||:||||||.|| __ 5' GACCGAGGUUAGUUUAGUUCUGCA 3' ENST00000275262 E:-20.26 S:105.000000 Loc:2078 Cons: %(mmu) 91.67%(rno)	3' GAUGUAUCU-UACCGUAGAGAGU 5' __ .||:.||.|.:||||.|||:|:| __ 5' GUAUUUACAGGUGGCUUCUUUUA 3' ENST00000275262 E:-17.08 S:102.000000 Loc:4986 Cons: %(mmu) 95.65%(rno)	3' GAUCAUGUAGUAGAUAUGACAU 5' hsa-mir-144 __ ||:.||.:|...|||||||||. __ 5' CUGCUAAGUGUACUAUACUGUU 3' ENST00000275262 E:-17.059999 S:101.000000 Loc:1480 Cons: %(mmu) 95.45%(rno)	3' CUUGGGUGUUAGGGA-CCGAAU 5' hsa-mir-321 __ .||.||||||||:.|.|||||. __ 5' AAAACCACAAUCUGUAGGCUUU 3' ENST00000275262 E:-22.68 S:99.000000 Loc:1556 Cons: %(mmu) 90.91%(rno)	3' UUCCCUAAGGACCCUUUUGACCUG 5' hsa-mir-145 __ |||..|||.|.|||||:|:|.|:: __ 5' AAGAAAUU-CAGGGAAGAUUUGGU 3' ENST00000275262 E:-18.99 S:98.000000 Loc:4496 Cons: %(mmu) 95.65%(rno)	3' GCCGACGUUGUGUUCUGUGCU 5' hsa-mir-187 __ |.|||||||.|.|||:|||.. __ 5' CUGCUGCAAGA-AAGGCACUU 3' ENST00000275262 E:-18.549999 S:92.000000 Loc:1676 Cons: %(mmu) 100.00%(rno)	3' CGUUGAAUCAUUACACGUUAU 5' hsa-mir-32 __ ||||:|||...|.||||::|: __ 5' GCAAUUUAACUAGGUGCGGUG 3' ENST00000275262 E:-17.41 S:91.000000 Loc:1997 Cons: %(mmu) 100.00%(rno)
ENST00000338086	ENSG00000055917	ENSMUSG00000020594		ENSRNOG00000006180	PUMILIO HOMOLOG 2. [Source:RefSeq;Acc:NM_015317] ENSG00000055917 (-1) (20432969 20435858 20511633 20511656 20409386) 2889 (2889 nt) HUGO:14958:PUMH2 KIAA0235 [IPR001313:Pumilio/Puf RNA-binding;]	10	-189.27	1013	ENSMUSG00000020594 (mmu-let-7f)	ENSRNOG00000006180 (rno-miR-101b)		hsa-let-7f rno-mir-101b hsa-mir-124a hsa-mir-142_5p hsa-mir-18 hsa-mir-187 hsa-mir-199b hsa-mir-200c mmu-mir-202 hsa-mir-302 hsa-mir-31 hsa-mir-93	hsa-mir-199b hsa-mir-142_5p mmu-mir-202 hsa-mir-200c rno-mir-101b hsa-mir-187 hsa-mir-302 hsa-mir-18 hsa-mir-124a 95	0003723 RNA binding IEA;	3' CUUGUCUAUCAGAUUUGUGACCC 5' hsa-mir-199b __ ||.|||.|.||||||::.||||. __ 5' GACCAGUUUGUCUAAGUCCUGGC 3' ENST00000338086 E:-19.139999 S:108.000000 Loc:2726 Cons: %(mmu) 100.00%(rno)	3' CAUCACGAAAGAUGAAAUAC 5' hsa-mir-142_5p __ ..||||||||.||:|||:|. __ 5' AAAGUGCUUUGUAUUUUGUU 3' ENST00000338086 E:-18.34 S:107.000000 Loc:1784 Cons: %(mmu) 100.00%(rno)	3' AGAAGGGUACGCGAUAUGGAGA 5' mmu-mir-202 __ |:||||:.||||:.|.||||:| __ 5' UUUUCCUUUGCGUGAAACCUUU 3' ENST00000338086 E:-21.84 S:107.000000 Loc:450 Cons: 90.91%(mmu) 90.91%(rno)	3' AGGUAGUAA-UGGGCCGUCAUAA 5' hsa-mir-200c __ .||.||.||.|||:||||.|||. __ 5' GCCCUCUUUGACCUGGCAAUAUA 3' ENST00000338086 E:-19.32 S:104.000000 Loc:1214 Cons: %(mmu) 95.65%(rno)	3' GAAGUCGAUAGUGUCAUGACAU 5' rno-mir-101b __ |||::...|..|.||||||||| __ 5' CUUUGUACAGAAGAGUACUGUA 3' ENST00000338086 E:-17.59 S:103.000000 Loc:1519 Cons: %(mmu) 100.00%(rno)	3' GCCGACGUUGUGUUCUGUGCU 5' hsa-mir-187 __ |..|||.:|||:||||||:.| __ 5' CCUCUG-GACAUAAGACAUAA 3' ENST00000338086 E:-18.83 S:101.000000 Loc:1597 Cons: %(mmu) 95.00%(rno)	3' AGUGGUUUUGUACCUUCGUGAAU 5' hsa-mir-302 __ .:||.|||.|||||.:.|||||. __ 5' AUACAAAAUCAUGGUGACACUUC 3' ENST00000338086 E:-17.35 S:98.000000 Loc:722 Cons: %(mmu) 91.30%(rno)	3' AUAGACGUGAUCUACGUGGAAU 5' hsa-mir-18 __ |:.:||:||.||:||:||.||. __ 5' UGGUUGUAC-AGGUGUACAUUU 3' ENST00000338086 E:-18.08 S:97.000000 Loc:1114 Cons: %(mmu) 100.00%(rno)	3' ACCGUAAGUG-GCGCACGGAAUU 5' hsa-mir-124a __ ...||||:||..|||.||||||. __ 5' GUACAUUUACAAGCG-GCCUUAU 3' ENST00000338086 E:-21.75 S:95.000000 Loc:1629 Cons: %(mmu) 90.91%(rno)	3' UUGA-UAUGUUAGAUGAUGGAGU 5' hsa-let-7f __ :.||.:||.::|||||.|||.|| __ 5' GUCUGGUA-GGUCUACAACCCCA 3' ENST00000338086 E:-17.030001 S:93.000000 Loc:382 Cons: 95.45%(mmu) %(rno)
ENST00000311034	ENSG00000174576	ENSMUSG00000045903	1	ENSRNOG00000020009	HLH-PAS TRANSCRIPTION FACTOR NXF. [Source:RefSeq;Acc:NM_178864] ENSG00000174576 (1) (65963835 65964011 65968820 65969537 66009776) 717 (717 nt) [IPR000014:PAS domain;]	10	-244.36	1012	ENSMUSG00000045903 (mmu-miR-136)			hsa-mir-136 hsa-mir-193 rno-mir-20* mmu-mir-207 hsa-mir-210 hsa-mir-217 hsa-mir-28 mmu-mir-291_3p mmu-mir-292_3p hsa-mir-296 mmu-mir-297 rno-mir-324_3p rno-mir-324_5p rno-mir-328 rno-mir-339 hsa-mir-365-1	mmu-mir-292_3p rno-mir-324_5p hsa-mir-210 rno-mir-328 rno-mir-328 hsa-mir-28 hsa-mir-217 hsa-mir-136 rno-mir-324_3p rno-mir-324_3p	0004871 signal transducer activity IEA; 0007165 signal transduction IEA;	3' UGUGAGUUUUGGACCGCCGUGAA 5' mmu-mir-292_3p __ ||.||...:.|||||||||.||| __ 5' ACUCUGCCGCCCUGGCGGCCCUU 3' ENST00000311034 E:-26.59 S:111.000000 Loc:463 Cons: 95.65%(mmu) %(rno)	3' UGUGGUUACGGGAUCCCCUACGC 5' rno-mir-324_5p __ :|:||..||...|:||||:|||| __ 5' GCGCC--UGGGGUGGGGGGUGCG 3' ENST00000311034 E:-28.75 S:108.000000 Loc:505 Cons: 95.24%(mmu) %(rno)	3' GUC--GGCGACAGUGUGCGUGUC 5' hsa-mir-210 __ |||..|:||.||||||||::::. __ 5' CAGACCUGCCGUCACACGUGUGC 3' ENST00000311034 E:-24.75 S:105.000000 Loc:560 Cons: 91.30%(mmu) %(rno)	3' UGCCUUCCCGUCUCUCCCGGUC 5' rno-mir-328 __ .|.||:||.|||||:|||.:|. __ 5' UCUGAGGGCCAGAGGGGGAUAU 3' ENST00000311034 E:-26.07 S:103.000000 Loc:90 Cons: 95.45%(mmu) %(rno)	3' UGCCUUCCCGUCUCUCCCGGUC 5' rno-mir-328 __ :.||::|.|..|:||||||.|| __ 5' GGGGGGGAGGUGGGAGGGCAAG 3' ENST00000311034 E:-30.719999 S:103.000000 Loc:145 Cons: 90.91%(mmu) %(rno)	3' GAGUUAUCUGACACUC-GAGGAA 5' hsa-mir-28 __ :|||.|.|.:.|||||.:||||| __ 5' UUCACUCG-UAGUGAGUUUCCUU 3' ENST00000311034 E:-17.879999 S:100.000000 Loc:229 Cons: 95.45%(mmu) %(rno)	3' UAGGUUA-GU-CAAGGACUACGUCAU 5' hsa-mir-217 __ ..|.|:|.|:.||.||||:|||:|.| __ 5' CACGAGUGCGUGUACCUGGUGCGGGA 3' ENST00000311034 E:-23.799999 S:99.000000 Loc:588 Cons: 92.31%(mmu) %(rno)	3' AGGUAGUAGUUUUGUUUACCUCA 5' hsa-mir-136 __ .:::|||||||:||..:|||||. __ 5' AUUGUCAUCAAGAC--GUGGAGC 3' ENST00000311034 E:-23.129999 S:97.000000 Loc:36 Cons: 100.00%(mmu) %(rno)	3' GGUCGUCGUGGACCCCGUCACC 5' rno-mir-324_3p __ |||.::|..||||||.||||.. __ 5' CCAUUGG--CCUGGGCCAGUUC 3' ENST00000311034 E:-20.26 S:95.000000 Loc:304 Cons: 95.00%(mmu) %(rno)	3' GGUCGUCGUGGACCCCGUCACC 5' rno-mir-324_3p __ |.|||:|.:..|||||.|||.. __ 5' CAAGCGGAGAAUGGGGGAGUCU 3' ENST00000311034 E:-22.41 S:91.000000 Loc:262 Cons: 100.00%(mmu) %(rno)
ENST00000257131	ENSG00000134698	ENSMUSG00000042500		ENSRNOG00000025596	EUKARYOTIC TRANSLATION INITIATION FACTOR 2C, 4; ARGONAUTE 4. [Source:RefSeq;Acc:NM_017629] ENSG00000134698 (1) (35701491 35701491 35746868 35750082 35776473) 3214 (3214 nt) HUGO:18424:AGO4 FLJ20033 KIAA1567 [IPR003100:Argonaute and Dicer protein, PAZ; IPR003165:Stem cell self-renewal protein Piwi;]	10	-196.55	1007	ENSMUSG00000042500 (mmu-miR-125b)	ENSRNOG00000025596 (mmu-let-7b)		hsa-let-7b hsa-mir-125b hsa-mir-129 rno-mir-148b hsa-mir-148 mmu-mir-148a hsa-mir-152 hsa-mir-16 hsa-mir-188 hsa-mir-27b mmu-mir-295 rno-mir-324_5p hsa-mir-362	rno-mir-148b hsa-mir-27b hsa-mir-125b mmu-mir-295 hsa-mir-129 hsa-mir-188 hsa-mir-16 rno-mir-324_5p 95 hsa-mir-362		3' UGUUUCAAGACACUACGUGACU 5' rno-mir-148b __ |:.|..||:|.||||||||||: __ 5' AUUAUCUUUUCUGAUGCACUGG 3' ENST00000257131 E:-19.280001 S:121.000000 Loc:207 Cons: %(mmu) 95.45%(rno)	3' GUCUUGAAUCGGUGACACUU 5' hsa-mir-27b __ :..:||||.||||||||.|| __ 5' UCUGACUUUGCCACUGUAAA 3' ENST00000257131 E:-18.4 S:113.000000 Loc:489 Cons: 95.00%(mmu) %(rno)	3' AGUGUUCAAUCCCAGAG-UCCCU 5' hsa-mir-125b __ |:|||||..|||||:||.|.||| __ 5' UUACAAG-AAGGGUUUCUAUGGA 3' ENST00000257131 E:-23.280001 S:103.000000 Loc:285 Cons: 90.91%(mmu) %(rno)	3' UCUGAGUUUUCAUCAUCGUGAAA 5' mmu-mir-295 __ ..:|||::||.||||.|||||.. __ 5' CAGCUCGGAA-UAGUUGCACUGA 3' ENST00000257131 E:-18.76 S:102.000000 Loc:114 Cons: 90.91%(mmu) %(rno)	3' CGUUCGGGUCUGGCGUUUUUC 5' hsa-mir-129 __ ||.|.:|::||||.|||:|:| __ 5' GCCACUCUGGACC-CAAGAGG 3' ENST00000257131 E:-20.110001 S:97.000000 Loc:2181 Cons: %(mmu) 95.00%(rno)	3' UGGGAGGUGGUACGUUCCCUAC 5' hsa-mir-188 __ ..|||.||.::|||||.||.|| __ 5' UACCU-CAAUGUGCAAAGGCUG 3' ENST00000257131 E:-18.370001 S:96.000000 Loc:241 Cons: 95.24%(mmu) %(rno)	3' GCGGUUAUAAAUGCACGACGAU 5' hsa-mir-16 __ :|||.||.||||..|||||||: __ 5' UGCCCAU-UUUA--UGCUGCUG 3' ENST00000257131 E:-17.49 S:95.000000 Loc:808 Cons: 100.00%(mmu) %(rno)	3' UGUGGUUACGGGAUCCCCUACGC 5' rno-mir-324_5p __ ::::||||.|..|:||.|:||:| __ 5' GUGUCAAU-CAAUGGGAGGUGUG 3' ENST00000257131 E:-20.93 S:95.000000 Loc:2773 Cons: %(mmu) 100.00%(rno)	3' UUGGUGUGUUGGAUGAUGGAGU 5' hsa-let-7b __ ..:||.|:.:|||||.:||||. __ 5' UUUCAAAU-GCCUACCGCCUCU 3' ENST00000257131 E:-17.9 S:93.000000 Loc:55 Cons: %(mmu) 90.48%(rno)	3' GAGUGUGGAUCCAAGGUUCCUAA 5' hsa-mir-362 __ :||||||:|..|||.||:|||.. __ 5' UUCACACUU--GUU-CAGGGAGA 3' ENST00000257131 E:-22.030001 S:92.000000 Loc:2137 Cons: %(mmu) 90.00%(rno)
ENST00000264867	ENSG00000109819	ENSMUSG00000029167		ENSRNOG00000004473	PEROXISOME PROLIFERATIVE ACTIVATED RECEPTOR GAMMA COACTIVATOR 1; LIGAND EFFECT MODULATOR-6; PPAR GAMMA COACTIVATOR-1. [Source:RefSeq;Acc:NM_013261] ENSG00000109819 (-1) (23544528 23548328 23642463 236 HUGO:9237:PGC1 [IPR000504:RNA-binding region RNP-1 (RNA recognition motif);]	10	-197.87	1007	ENSMUSG00000029167 (mmu-let-7e)	ENSRNOG00000004473 (mmu-miR-136)		hsa-let-7e hsa-mir-136 hsa-mir-150 rno-mir-151 hsa-mir-154 hsa-mir-194 hsa-mir-199a* mmu-mir-293 hsa-mir-30d hsa-mir-301 hsa-mir-302 rno-mir-324_5p	rno-mir-151 hsa-mir-301 hsa-mir-136 103 mmu-mir-293 hsa-mir-150 hsa-mir-154 rno-mir-324_5p hsa-mir-302 hsa-mir-30d	0003676 nucleic acid binding IEA;	3' GGAGUUC-CUCGGAGUCAGAUCA 5' rno-mir-151 __ |||:|:|.||||:|||.||||.. __ 5' CCUUAGGUGAGCUUCAAUCUAAG 3' ENST00000264867 E:-26.280001 S:109.000000 Loc:1363 Cons: %(mmu) 91.30%(rno)	3' CGAAACUGUUAUGAUAACGUGAC 5' hsa-mir-301 __ .:||||.:|..:|||.||||||| __ 5' UUUUUGUUACAGCUA-UGCACUG 3' ENST00000264867 E:-18.040001 S:106.000000 Loc:1137 Cons: %(mmu) 100.00%(rno)	3' AGGUAGUAGUUU--UGUUUACCUCA 5' hsa-mir-136 __ ..:||:..||:|...:||||||||| __ 5' AGUAUUUACAGAUGUUAAAUGGAGU 3' ENST00000264867 E:-17.65 S:103.000000 Loc:1076 Cons: %(mmu) 92.00%(rno)	3' UGAUAUGU-UGGAGGAUGGAGU 5' hsa-let-7e __ .:||.:.|..:|||||||:|:| __ 5' CUUAGGAAUUUCUCCUACUUUA 3' ENST00000264867 E:-17.700001 S:102.000000 Loc:86 Cons: 95.45%(mmu) %(rno)	3' UGUGA-UGUUUGAGACGCCGUGA 5' mmu-mir-293 __ .:::|.|||:::||||||.:||. __ 5' UUGUUCACAGGUUCUGCGUUACA 3' ENST00000264867 E:-20.790001 S:102.000000 Loc:2480 Cons: %(mmu) 91.30%(rno)	3' GUGACCAUGUUCCCAACCCUCU 5' hsa-mir-150 __ ||.|||.|:..|||.||||||| __ 5' CA-UGGAAUCUGGG-UGGGAGA 3' ENST00000264867 E:-23.440001 S:99.000000 Loc:791 Cons: %(mmu) 100.00%(rno)	3' GCUUCCGUUGUGCCUAUUGGAU 5' hsa-mir-154 __ :|.||.||.:::||:||:||.| __ 5' UGCAGACACUGUGGGUAGCCCA 3' ENST00000264867 E:-17.74 S:98.000000 Loc:2969 Cons: %(mmu) 100.00%(rno)	3' UGUGG-UUACGGGAUCCCC-UACGC 5' rno-mir-324_5p __ ||||:.:||.:.:||||||.|||.. __ 5' ACACUGGAUUUGUUAGGGGAAUGAA 3' ENST00000264867 E:-20.299999 S:98.000000 Loc:1484 Cons: %(mmu) 92.00%(rno)	3' AGUGGUUUUGUACCUUCGUGAAU 5' hsa-mir-302 __ .:::.|::||.|||::||||.|: __ 5' AUGUGAGGAC-UGGGGGCACCUG 3' ENST00000264867 E:-18.200001 S:95.000000 Loc:369 Cons: 100.00%(mmu) %(rno)	3' GAAGGUCAGCCCCUACAAAUGU 5' hsa-mir-30d __ :.|||.|||..|||||.||:|. __ 5' UGUCCUGUC--GGAUGCUUGCU 3' ENST00000264867 E:-17.73 S:95.000000 Loc:2396 Cons: %(mmu) 90.00%(rno)
ENST00000271332	ENSG00000143126	ENSMUSG00000040439	1	ENSRNOG00000020058	CADHERIN EGF LAG SEVEN-PASS G-TYPE RECEPTOR 2 PRECURSOR (EPIDERMAL GROWTH FACTOR-LIKE 2) (MULTIPLE EPIDERMAL GROWTH FACTOR-LIKE DOMAINS 3) (FLAMINGO 1). [Source:SWISSPROT;Acc:Q9HCU4] ENSG00000143126 ( HUGO:3231:CDHF10 EGFL2 Flamingo1 KIAA0279 MEGF3 [IPR000152:Aspartic acid and asparagine hydroxylation site; IPR006209:EGF-like domain; IPR002126:Cadherin; IPR002049:Laminin-type EGF-like domain; IPR…	10	-210.37	1005	ENSMUSG00000040439 (mmu-miR-330)	ENSRNOG00000020058 (mmu-miR-100)		hsa-mir-100 rno-mir-135b hsa-mir-136 hsa-mir-185 hsa-mir-198 mmu-mir-202 hsa-mir-214 mmu-mir-291_5p mmu-mir-298 rno-mir-330 rno-mir-339	rno-mir-339 mmu-mir-291_5p hsa-mir-198 rno-mir-135b rno-mir-330 hsa-mir-136 hsa-mir-185 mmu-mir-202 hsa-mir-100 hsa-mir-198	0004930 G-protein coupled receptor activity NAS; 0005198 structural molecule activity IEA; 0005509 calcium ion binding IEA; 0007156 homophilic cell adhesion IEA; 0007218 neuropeptide signaling pathway IEA; 0007275 development IEA; 0016021 integral to membrane NAS;	3' ACUC-GAGGACCUCCUGUCCCU 5' rno-mir-339 __ ||.|.|||:.||||||.||||| __ 5' UGUGCCUCUGGGAGGAGAGGGA 3' ENST00000271332 E:-29.690001 S:117.000000 Loc:418 Cons: %(mmu) 95.45%(rno)	3' UCUCUCCCGGAGGUGA-AACUAC 5' mmu-mir-291_5p __ |.|.|||.:|||||||.||.||| __ 5' AAAAAGGAUCUCCACUCUUCAUG 3' ENST00000271332 E:-20.549999 S:106.000000 Loc:284 Cons: %(mmu) 95.65%(rno)	3' GGAUAGAGGGGAGACCUGG 5' hsa-mir-198 __ |||..||.|.||:|||||| __ 5' CCUCACUGCACUUUGGACC 3' ENST00000271332 E:-21.959999 S:104.000000 Loc:208 Cons: %(mmu) 94.74%(rno)	3' GUGUAUCCUU-A-CUUUUCGGUAU 5' rno-mir-135b __ |.|..|||||.|.||||||||.|: __ 5' CUCCCAGGAACUGGAAAAGCCCUG 3' ENST00000271332 E:-17.77 S:103.000000 Loc:595 Cons: %(mmu) 91.67%(rno)	3' AGAGACGUCCGGGACACGAAACG 5' rno-mir-330 __ ..||||.:|..||||.||.|||| __ 5' CAUCUGAGGAGCCUGGGCCUUGC 3' ENST00000271332 E:-23.75 S:101.000000 Loc:128 Cons: 100.00%(mmu) 100.00%(rno)	3' AGGUAGUAGUUUUGUUUACCUCA 5' hsa-mir-136 __ .||||||.|||||.:||.|||.. __ 5' GCCAUCACCAAAAGGAAAGGACA 3' ENST00000271332 E:-19.1 S:99.000000 Loc:466 Cons: %(mmu) 100.00%(rno)	3' CUUGACGGAAAG-AGAGGU 5' hsa-mir-185 __ |||:||.||.||.|||:|| __ 5' GAAUUGGCUCUCUUCUUCA 3' ENST00000271332 E:-17.290001 S:96.000000 Loc:1054 Cons: %(mmu) 94.74%(rno)	3' AGAAGGGUACGCGAUA-UGGAGA 5' mmu-mir-202 __ |:.||:.|..:|||:|.:||||| __ 5' UUGUCUAACCUGCUGUGGCCUCU 3' ENST00000271332 E:-20.049999 S:96.000000 Loc:1001 Cons: %(mmu) 91.30%(rno)	3' GUGUUC-AAGCCUAGAUGCCCAA 5' hsa-mir-100 __ ||||:|.|||..:|||..||||| __ 5' CACAGGUUUCAAGUCU--GGGUU 3' ENST00000271332 E:-18.68 S:92.000000 Loc:931 Cons: %(mmu) 95.24%(rno)	3' GGAUAGAGGGGAGACCUGG 5' hsa-mir-198 __ |||.||.::::.||||||: __ 5' CCUCUCCUUUUCCUGGACU 3' ENST00000271332 E:-21.530001 S:91.000000 Loc:726 Cons: %(mmu) 100.00%(rno)
ENST00000325745_P	ENSG00000160058	ENSMUSG00000040859		ENSRNOG00000008338	ENSG00000160058 (-1) (32334507 32334507 32362213 32362508 32304308) 4001 (4001 nt) [IPR005607:BSD domain;]	10	-231.15	1004	ENSMUSG00000040859 (mmu-miR-188)	ENSRNOG00000008338 (mmu-miR-122a)		hsa-mir-122a hsa-mir-15a hsa-mir-183 hsa-mir-184 hsa-mir-186 hsa-mir-188 hsa-mir-198 mmu-mir-298 hsa-mir-362 hsa-mir-95	mmu-mir-298 hsa-mir-95 hsa-mir-186 hsa-mir-198 hsa-mir-15a hsa-mir-362 hsa-mir-184 hsa-mir-188 hsa-mir-122a hsa-mir-183		3' CCUUCUUGUCGGGAGGAGACGG 5' mmu-mir-298 __ |||||:|||.|||.|:|||||: __ 5' GGAAGGACA-CCCCCUUCUGCU 3' ENST00000325745_P E:-32.290001 S:121.000000 Loc:2300 Cons: %(mmu) 100.00%(rno)	3' ACGAGUUAUUUAUGGGCAACUU 5' hsa-mir-95 __ |||.||:..::|||||.|||:| __ 5' UGCCCAGCUGGUACCCAUUGGA 3' ENST00000325745_P E:-19.709999 S:110.000000 Loc:3693 Cons: %(mmu) 100.00%(rno)	3' UUCG-GGUUUUCCUCUUAAGAAAC 5' hsa-mir-186 __ :|||.||.:|:||||:|.|||.|| __ 5' GAGCUCCCGAGGGAGGAAUCUCUG 3' ENST00000325745_P E:-23.49 S:107.000000 Loc:2808 Cons: %(mmu) 91.67%(rno)	3' GGAUAGAG-GGGAGACCUGG 5' hsa-mir-198 __ ||.:.|||.||:|||||.|| __ 5' CCCGGCUCACCUUCUGGCCC 3' ENST00000325745_P E:-26.809999 S:101.000000 Loc:3578 Cons: %(mmu) 90.00%(rno)	3' GUGUUUGGUAA--UACACGACGAU 5' hsa-mir-15a __ :.||::||.||..:||||:|||.. __ 5' UUCAGGCCCUUCUGUGUGUUGCCU 3' ENST00000325745_P E:-20.709999 S:99.000000 Loc:582 Cons: %(mmu) 91.67%(rno)	3' GAGUGUGGAUCCAAGGUUCCUAA 5' hsa-mir-362 __ .|||:|:|.:||||||.||||.. __ 5' AUCAUAUC-GGGUUCC-AGGAGC 3' ENST00000325745_P E:-26.23 S:97.000000 Loc:2234 Cons: %(mmu) 95.24%(rno)	3' UGGGAAUAGUCAAGAGGCAGGU 5' hsa-mir-184 __ |.||||.|::|||.|::||.|| __ 5' AACCUU-UUGGUUGUUUGUGCA 3' ENST00000325745_P E:-17.549999 S:94.000000 Loc:1117 Cons: %(mmu) 100.00%(rno)	3' UGGGAGGUGGUACGUUCCCUAC 5' hsa-mir-188 __ |.|||:||..:||.|:|||:|| __ 5' AACCUUCA--GUG-AGGGGGUG 3' ENST00000325745_P E:-24.43 S:93.000000 Loc:1023 Cons: 94.74%(mmu) %(rno)	3' UGUUUGUGGUAACAGUGUGAGGU 5' hsa-mir-122a __ |||::.||||....||::||||| __ 5' ACAGG-ACCACACCCAUGCUCCA 3' ENST00000325745_P E:-19.09 S:91.000000 Loc:2384 Cons: %(mmu) 100.00%(rno)	3' GUCACUUAAGAUGGUCACGGUAU 5' hsa-mir-183 __ |:|||::....||||..|||||: __ 5' CGGUGGGCCACACCACAGCCAUG 3' ENST00000325745_P E:-20.84 S:91.000000 Loc:2587 Cons: %(mmu) 100.00%(rno)
ENST00000236228	ENSG00000117569	ENSMUSG00000028134		ENSRNOG00000010827	POLYPYRIMIDINE TRACT BINDING PROTEIN 2; NEURAL POLYPYRIMIDINE TRACT BINDING PROTEIN; PTB-LIKE PROTEIN. [Source:RefSeq;Acc:NM_021190] ENSG00000117569 (1) (96659140 96688782 96750762 96752148 98590137) HUGO:17662:brPTB MIBP nPTB PTB PTBLP [IPR000504:RNA-binding region RNP-1 (RNA recognition motif);]	10	-190	1002	ENSMUSG00000028134 (hsa-miR-105)	ENSRNOG00000010827 (rno-let-7d*)		rno-let-7d* hsa-mir-105 hsa-mir-16 hsa-mir-199a* hsa-mir-205 hsa-mir-27a mmu-mir-290 mmu-mir-297 rno-mir-335 hsa-mir-34c	rno-mir-335 mmu-mir-290 hsa-mir-34c hsa-mir-16 mmu-mir-290 hsa-mir-105 98 hsa-mir-205 hsa-mir-27a hsa-mir-199a*	0003676 nucleic acid binding IEA;	3' UGUAAAAAGCAAUAACGAGAACU 5' rno-mir-335 __ |:|||||||||.:.||:|:|||| __ 5' AUAUUUUUCGUAGAUGUUUUUGA 3' ENST00000236228 E:-21.309999 S:125.000000 Loc:796 Cons: 100.00%(mmu) 100.00%(rno)	3' UUUUUCA-CGGGGGUAUCAAACUC 5' mmu-mir-290 __ :||||||.|...|||.|||||||. __ 5' GAAAAGUGGGGACCAGAGUUUGAU 3' ENST00000236228 E:-19.559999 S:109.000000 Loc:65 Cons: 95.83%(mmu) 95.83%(rno)	3' GUU-AGUCGAUUGAUGUG-ACGGA 5' hsa-mir-34c __ |||.|:||:|:||.|:||.||||| __ 5' CAACUUAGUUGAC-AUACGUGCCU 3' ENST00000236228 E:-21.84 S:100.000000 Loc:282 Cons: %(mmu) 91.30%(rno)	3' GCGGUUAUAAAUGCACGACGAU 5' hsa-mir-16 __ ..||||.:||||:||||..:|| __ 5' GACCAAAGUUUAUGUGCCUUUA 3' ENST00000236228 E:-19.49 S:100.000000 Loc:1035 Cons: 100.00%(mmu) 100.00%(rno)	3' UUUUUCACGG-GGGUAUCAAACUC 5' mmu-mir-290 __ |.|.|.||||.:||.|||||||.. __ 5' AUAUAUUGCCAUCCUUAGUUUGUA 3' ENST00000236228 E:-17.42 S:99.000000 Loc:847 Cons: 95.83%(mmu) 95.83%(rno)	3' UGUCCU-CAGACUCGUAAACU 5' hsa-mir-105 __ ...|||..|||||||||.||. __ 5' UGUGGAUUUCUGAGCAUGUGC 3' ENST00000236228 E:-17.68 S:98.000000 Loc:894 Cons: 95.24%(mmu) 95.24%(rno)	3' UCUUUCCGUCGUCCAGCAUAUC 5' rno-let-7d* __ |.|||||.|.:.|||:||.||| __ 5' AAAAAGG-AAUUGGUUGUUUAG 3' ENST00000236228 E:-17.76 S:95.000000 Loc:345 Cons: %(mmu) 100.00%(rno)	3' GUCUGAGGCCA-CCUUACUUCCU 5' hsa-mir-205 __ :|||:||.|.|..|||||.|||. __ 5' UAGAUUCAGUUAUGAAUGUAGGC 3' ENST00000236228 E:-17.34 S:93.000000 Loc:601 Cons: 95.65%(mmu) %(rno)	3' CCGCCUUGAAUCGGUGACACUU 5' hsa-mir-27a __ .|:||||...||.||:||||:| __ 5' UGUGGAA---AG-CAUUGUGGA 3' ENST00000236228 E:-19.530001 S:92.000000 Loc:700 Cons: 94.44%(mmu) 94.44%(rno)	3' UUGGUUACACGUCUGAUGACAU 5' hsa-mir-199a* __ |||:|:|||....:|||:|||: __ 5' AACUAGUGU---UGCUAUUGUG 3' ENST00000236228 E:-18.07 S:91.000000 Loc:315 Cons: %(mmu) 100.00%(rno)
ENST00000332385	ENSG00000174963	ENSMUSG00000036972		ENSRNOG00000014871	ZINC FINGER PROTEIN ZIC 4 (ZINC FINGER PROTEIN OF THE CEREBELLUM 4) (FRAGMENT). [Source:SWISSPROT;Acc:Q8N9L1] ENSG00000174963 (-1) (148426015 148427555 148441493 148445316 147534688) 1540 (1540 nt) HUGO:20393: [IPR007087:Zn-finger, C2H2 type;]	10	-205.81	1002	ENSMUSG00000036972 (mmu-miR-130a)	ENSRNOG00000014871 (mmu-miR-130a)		hsa-mir-130a hsa-mir-142_3p hsa-mir-18 hsa-mir-21 hsa-mir-23a hsa-mir-27b mmu-mir-291_3p mmu-mir-291_5p mmu-mir-292_3p hsa-mir-299 rno-mir-327 rno-mir-330 hsa-mir-9	hsa-mir-23a hsa-mir-18 hsa-mir-299 hsa-mir-142_3p hsa-mir-130a mmu-mir-291_5p mmu-mir-292_3p hsa-mir-27b rno-mir-327 mmu-mir-291_3p	0003677 DNA binding IEA; 0005634 nucleus IEA;	3' CCUUUAGGGACCGUUACACUA 5' hsa-mir-23a __ |||..||:.||||||||||.. __ 5' GGAUUUCUAUGGCAAUGUGCA 3' ENST00000332385 E:-22.860001 S:113.000000 Loc:131 Cons: 95.24%(mmu) 95.24%(rno)	3' AUAGACGUGAU-CUACGUGGAAU 5' hsa-mir-18 __ |.|||.|:|.|.|:||||:|||. __ 5' UUUCUUCGCCACGGUGCAUCUUC 3' ENST00000332385 E:-17.879999 S:108.000000 Loc:97 Cons: 95.65%(mmu) 95.65%(rno)	3' UACAUACACCCUGCCAUUUGGU 5' hsa-mir-299 __ :|||:.||..||||||:.|:|| __ 5' GUGUGAGUUUGACGGUGCAUCA 3' ENST00000332385 E:-22.549999 S:107.000000 Loc:556 Cons: 100.00%(mmu) 100.00%(rno)	3' AGGUAUUUCAUCCUUUGUGAUGU 5' hsa-mir-142_3p __ ||:.|:||||:|||:.:|:||:. __ 5' UCUUUGAAGUGGGAGUUAUUAUC 3' ENST00000332385 E:-19.690001 S:103.000000 Loc:1402 Cons: 95.65%(mmu) 95.65%(rno)	3' CGGGAAAAUUGUAAC-GUGAC 5' hsa-mir-130a __ ..||.|||||:|.||.||||| __ 5' CGCCAUUUAAUACUGUCACUG 3' ENST00000332385 E:-17.43 S:99.000000 Loc:694 Cons: 95.24%(mmu) 95.24%(rno)	3' UCUCUCCCG-GAGGUGAAACUAC 5' mmu-mir-291_5p __ ||||:|.||.:|:.:.||||||| __ 5' AGAGGGCGCGUUUGGGUUUGAUG 3' ENST00000332385 E:-22.59 S:99.000000 Loc:430 Cons: 91.30%(mmu) %(rno)	3' UGUGAGUUUUGGACCGCC--GUGAA 5' mmu-mir-292_3p __ .|:||:.|||...|||||..||||| __ 5' CCGCUUCAAA---GGCGGCACACUU 3' ENST00000332385 E:-21.82 S:97.000000 Loc:623 Cons: %(mmu) 90.91%(rno)	3' GUCUUGAAUCGGUGACACUU 5' hsa-mir-27b __ .||||...||||:||.|||| __ 5' AAGAAAAGAGCCGCU-UGAA 3' ENST00000332385 E:-19.200001 S:94.000000 Loc:371 Cons: %(mmu) 94.74%(rno)	3' UGGGAGUACGGGGAGUUCC 5' rno-mir-327 __ |.|||.:.||||.||.||| __ 5' AGCCUGGAGCCCGUCCAGG 3' ENST00000332385 E:-21.360001 S:91.000000 Loc:178 Cons: %(mmu) 100.00%(rno)	3' CCGUGUGUUUCACCUUCGUGAAA 5' mmu-mir-291_3p __ ..|||:|:||.|||..||||||. __ 5' CCCACGCGAA-UGG--GCACUUG 3' ENST00000332385 E:-20.43 S:91.000000 Loc:315 Cons: %(mmu) 100.00%(rno)
ENST00000308512	ENSG00000043143	ENSMUSG00000020387		ENSRNOG00000004956	ENSG00000043143 (1) (133938014 133972828 133991223 133995134 134060731) 3911 (3911 nt) HUGO:22984:KIAA0239 [IPR001965:Zn-finger-like, PHD finger;]	10	-215.67	998	ENSMUSG00000020387 (mmu-miR-134)	ENSRNOG00000004956 (rno-miR-140)		hsa-mir-134 hsa-mir-136 hsa-mir-140 hsa-mir-149 mmu-mir-202 hsa-mir-210 hsa-mir-216 hsa-mir-219 hsa-mir-27b hsa-mir-30a rno-mir-328 rno-mir-350	hsa-mir-210 hsa-mir-27b rno-mir-328 hsa-mir-219 mmu-mir-202 hsa-mir-140 rno-mir-350 hsa-mir-30a hsa-mir-134 hsa-mir-149	0003677 DNA binding IEA; 0006355 regulation of transcription, DNA-dependent IEA;	3' GUCGGCGACAGUGUGCGUGUC 5' hsa-mir-210 __ :|.:|.||||||||.|||||. __ 5' UACUCACUGUCACAAGCACAA 3' ENST00000308512 E:-21.889999 S:112.000000 Loc:495 Cons: 95.24%(mmu) 95.24%(rno)	3' GUCUUGAAUC-GGUGACACUU 5' hsa-mir-27b __ |.|::||.||.|||||||||: __ 5' CUGGGCUGAGCCCACUGUGAG 3' ENST00000308512 E:-24.299999 S:111.000000 Loc:1566 Cons: 90.48%(mmu) 90.48%(rno)	3' UGCCU-UCCCGUCUCUCCCGGUC 5' rno-mir-328 __ ||.||.:|||::.||||||||.| __ 5' ACUGAGGGGGUGCAGAGGGCCCG 3' ENST00000308512 E:-28.34 S:108.000000 Loc:535 Cons: %(mmu) 91.30%(rno)	3' UCUUAACGCAAACCUGUUAGU 5' hsa-mir-219 __ |||.|..|||||||:|.||:| __ 5' AGACUGUCGUUUGGGC-AUUA 3' ENST00000308512 E:-17.07 S:98.000000 Loc:344 Cons: 100.00%(mmu) 100.00%(rno)	3' AGAAGGGUACG-CGAUAUGGAGA 5' mmu-mir-202 __ .|.||||.|||.|||.|:||.|| __ 5' CCCUCCCUUGCUGCUCUGCCCCU 3' ENST00000308512 E:-20.23 S:98.000000 Loc:636 Cons: %(mmu) 91.30%(rno)	3' GAUGGUAUCCCAUUUUGGUGA 5' hsa-mir-140 __ |.||||...||||||:|||.. __ 5' CCACCA-CUGGUAAAGCCAGA 3' ENST00000308512 E:-18.370001 S:97.000000 Loc:1290 Cons: %(mmu) 95.00%(rno)	3' CACUUUCACAUAC-CCG-AAACACUU 5' rno-mir-350 __ ..|||||||.|||.|.|.|||||.|| __ 5' AAGAAAGUG-AUGUGCCAUUUGUUAA 3' ENST00000308512 E:-17.049999 S:96.000000 Loc:3492 Cons: 92.00%(mmu) 92.00%(rno)	3' CGACGUUU-GUAGGCUGAC-UUUC 5' hsa-mir-30a __ |||.||:|.||.||.||||.|:|| __ 5' GCU-CAGACCAGCCCACUGUAGAG 3' ENST00000308512 E:-18.959999 S:95.000000 Loc:804 Cons: 91.30%(mmu) 91.30%(rno)	3' GGGAGACCAGUUGGUCAGUGU 5' hsa-mir-134 __ :|||:.||..::||||||.|: __ 5' UCCUUCGG--GGCCAGUCUCG 3' ENST00000308512 E:-24.299999 S:92.000000 Loc:856 Cons: 94.74%(mmu) %(rno)	3' CCUCACUUCUGUGCCUC-GGUCU 5' hsa-mir-149 __ |.||||::..|.|||:|.||||: __ 5' GCAGUGGGAUCCCGGGGCCCAGG 3' ENST00000308512 E:-25.16 S:91.000000 Loc:1001 Cons: 91.30%(mmu) 91.30%(rno)
ENST00000283230_P	ENSG00000111596	ENSMUSG00000020166		ENSRNOG00000004909	CCR4-NOT TRANSCRIPTION COMPLEX, SUBUNIT 2; NOT2 (NEGATIVE REGULATOR OF TRANSCRIPTION 2, YEAST) HOMOLOG. [Source:RefSeq;Acc:NM_014515] ENSG00000111596 (1) (68923503 68990942 69033962 69033962 69046330) HUGO:7878:CDC36 NOT2 NOT2H [IPR007282:NOT2/NOT3/NOT5;]	10	-197.68	993	ENSMUSG00000020166 (mmu-let-7a)	ENSRNOG00000004909 (mmu-miR-18)		hsa-let-7a hsa-let-7d hsa-let-7c hsa-mir-18 hsa-mir-189 hsa-mir-193 hsa-mir-198 mmu-mir-201 mmu-mir-202 hsa-mir-218 mmu-mir-292_5p mmu-mir-300 hsa-mir-320 hsa-mir-321 rno-mir-324_5p hsa-mir-34a rno-mir-351 hsa-mir-361 hsa-mir-93	hsa-mir-93 108 mmu-mir-292_5p hsa-mir-34a rno-mir-324_5p hsa-mir-189 hsa-mir-361 mmu-mir-201 rno-mir-351 hsa-mir-218	0016455 RNA polymerase II transcription mediator activity TAS; 0006358 regulation of global transcription from Pol II promoter NAS; 0005634 nucleus NAS;	3' GAUGGACGUGCUUGUCGU-G-AAA 5' hsa-mir-93 __ ||:.|||:.:||||||||.|.||| __ 5' CUGGCUGUUUGAACAGCAGCGUUU 3' ENST00000283230_P E:-22.440001 S:108.000000 Loc:966 Cons: 91.67%(mmu) %(rno)	3' UUGAUAUGUUGGAUG--AUGGAGU 5' hsa-let-7a __ ||.|:|.::.|||:|..||||||| __ 5' AAAUGUUUGCCCUGCUGUACCUCA 3' ENST00000283230_P E:-17.68 S:106.000000 Loc:770 Cons: 91.67%(mmu) %(rno)	3' GUUUUCUCGGGGGUCAAACUCA 5' mmu-mir-292_5p __ ||||||.|:|.|||.||||||. __ 5' CAAAAG-GUCACCA-UUUGAGG 3' ENST00000283230_P E:-19.700001 S:105.000000 Loc:139 Cons: 90.00%(mmu) %(rno)	3' UGUUGGUCGAUUCUGUGAC-GGU 5' hsa-mir-34a __ |.||:.|||.||.||||||.||| __ 5' AGAAUGAGC-AAAACACUGUCCA 3' ENST00000283230_P E:-18.299999 S:101.000000 Loc:630 Cons: 95.45%(mmu) %(rno)	3' UGUGGUUACGGGAUCCCCUACGC 5' rno-mir-324_5p __ |||:|.||.|||.||.|.|||:| __ 5' ACAUCCAUACCCAAGUGAAUGUG 3' ENST00000283230_P E:-18.110001 S:97.000000 Loc:907 Cons: 100.00%(mmu) 100.00%(rno)	3' UGACUAUAGUCGAGUCAUCCGUG 5' hsa-mir-189 __ ||||||:|.:||||...|||||| __ 5' ACUGAUGU-GGCUC---AGGCAC 3' ENST00000283230_P E:-25.790001 S:97.000000 Loc:80 Cons: 94.74%(mmu) %(rno)	3' CAUGGGGACCUCUAAGACUAUU 5' hsa-mir-361 __ ..|::|||.|||:.||||:.|| __ 5' UAAUUCCUUGAGGAUCUGGCAA 3' ENST00000283230_P E:-20.129999 S:97.000000 Loc:109 Cons: 95.45%(mmu) 100.00%(rno)	3' UCUUGUUACGG-AAUGACUCAU 5' mmu-mir-201 __ ||:::.:||::.||||||||.. __ 5' AGGGUUGUGUUAUUACUGAGCU 3' ENST00000283230_P E:-17.02 S:95.000000 Loc:598 Cons: %(mmu) 90.91%(rno)	3' GUCCGAGUUUCCCGAGGAGUCCCU 5' rno-mir-351 __ ||..||.:||..|||..||||||: __ 5' CAUUCUGGAACUGCUGGUCAGGGG 3' ENST00000283230_P E:-21.24 S:94.000000 Loc:835 Cons: 100.00%(mmu) %(rno)	3' UGUACCAAUCUAGUUCGUGUU 5' hsa-mir-218 __ ::||||.|:..||.||||||| __ 5' GUAUGGCUGUCUC-AGCACAA 3' ENST00000283230_P E:-17.27 S:93.000000 Loc:41 Cons: 100.00%(mmu) %(rno)
ENST00000322680	ENSG00000148660	ENSMUSG00000021820		ENSRNOG00000009783	CALCIUM/CALMODULIN-DEPENDENT PROTEIN KINASE TYPE II GAMMA CHAIN (EC 2.7.1.123) (CAM-KINASE II GAMMA CHAIN) (CAM KINASE II GAMMA SUBUNIT) (CAMK-II GAMMA SUBUNIT) (FRAGMENT). [Source:SWISSPROT;Acc:Q1355 HUGO:1463:CAMKG [IPR000719:Protein kinase; IPR002290:Serine/Threonine protein kinase; IPR000515:Binding-protein-dependent transport systems inner membrane component;]	10	-214.92	992	ENSMUSG00000021820 (mmu-miR-150)	ENSRNOG00000009783 (mmu-miR-15a)		hsa-mir-15a hsa-mir-150 hsa-mir-18 hsa-mir-198 hsa-mir-199a hsa-mir-205 hsa-mir-214 hsa-mir-222 hsa-mir-24 mmu-mir-297 rno-mir-324_5p rno-mir-324_3p hsa-mir-33 rno-mir-336 rno-mir-338	hsa-mir-214 rno-mir-324_5p hsa-mir-222 hsa-mir-24 rno-mir-338 hsa-mir-150 rno-mir-324_5p hsa-mir-33 mmu-mir-297 hsa-mir-198	0004674 protein serine/threonine kinase activity IEA; 0005524 ATP binding IEA; 0016740 transferase activity IEA; 0006468 protein amino acid phosphorylation IEA; 0004685 calcium/calmodulin-dependent protein kinase activity NAS; 0005215 transporter activity IEA; 0000004 biological_process unknown ND; 0006810 transport IEA; 0008372 cellular_component unknown ND; 0016020 membrane IEA; 0004684 calmodu…	3' GACGGACAGACACGGACGACA 5' hsa-mir-214 __ ||.|.|||||||.:||||||| __ 5' CUUCGUGUCUGUCUCUGCUGU 3' ENST00000322680 E:-26.99 S:122.000000 Loc:173 Cons: 100.00%(mmu) 100.00%(rno)	3' UGUGGUU-AC-GGGAUCCCCUACGC 5' rno-mir-324_5p __ .::||||.||.||||:.||||||.| __ 5' CUGCCAAGUGCCCCUGUGGGAUGGG 3' ENST00000322680 E:-29.530001 S:105.000000 Loc:1006 Cons: 92.00%(mmu) %(rno)	3' CUCUGGGUCAUCGGUCUACAUCGA 5' hsa-mir-222 __ ||||||||.||||:..||.|:||| __ 5' GAGACCCA-UAGCUUCAUAUGGCU 3' ENST00000322680 E:-26.299999 S:102.000000 Loc:1747 Cons: 91.30%(mmu) %(rno)	3' GACAAGGACGACUUGACUCGGU 5' hsa-mir-24 __ |||.|.||..||:|:|.||||| __ 5' CUGGUGCU--UGGAUUUAGCCA 3' ENST00000322680 E:-19.17 S:101.000000 Loc:1584 Cons: 95.00%(mmu) %(rno)	3' AGUUGUUUUAGUGACUACGACCU 5' rno-mir-338 __ ..::.||:|..|:||:|||||.| __ 5' AAGGGAAGAGAAUUGGUGCUGCA 3' ENST00000322680 E:-17.9 S:99.000000 Loc:673 Cons: 91.30%(mmu) 91.30%(rno)	3' GUGACCAUGUUCCC--AACCCUCU 5' hsa-mir-150 __ |.|.|..|||:|||..||.||||| __ 5' CUCAGCCACAGGGGCUUUAGGAGA 3' ENST00000322680 E:-18.24 S:94.000000 Loc:1 Cons: 91.67%(mmu) %(rno)	3' UGUGGUUACGGGAUCCCCUACGC 5' rno-mir-324_5p __ .||:|.||.::|||..||||||. __ 5' UCAUCCAU-UUCUAUAGGAUGCA 3' ENST00000322680 E:-18.049999 S:93.000000 Loc:753 Cons: 95.45%(mmu) 100.00%(rno)	3' GUUACGUU-GAUGUUACGUG 5' hsa-mir-33 __ |..||||:.||:||:|||.. __ 5' CCCUGCAGUCUGCAGUGCCA 3' ENST00000322680 E:-19.01 S:92.000000 Loc:1662 Cons: 95.00%(mmu) 95.00%(rno)	3' GUACGUGUACGUGUGUAUGUA 5' mmu-mir-297 __ .||||||:..|.::|||:||. __ 5' AAUGCACGCCCCUGCAUGCAG 3' ENST00000322680 E:-18.52 S:92.000000 Loc:139 Cons: 100.00%(mmu) 100.00%(rno)	3' GGAUAGAGGGGAGACCUGG 5' hsa-mir-198 __ .:|:||.||:|||||.:|: __ 5' AUUGUC-CCUCUCUGUGCU 3' ENST00000322680 E:-21.209999 S:92.000000 Loc:1307 Cons: 100.00%(mmu) 100.00%(rno)
ENST00000263765_P	ENSG00000019485	ENSMUSG00000040368		ENSRNOG00000008674	PR-DOMAIN PROTEIN 11. [Source:SWISSPROT;Acc:Q9NQV5] ENSG00000019485 (1) (45081666 45081666 45210768 45210768 45132504) 4001 (4001 nt) HUGO:13996: [IPR001472:Bipartite nuclear localization signal;]	10	-220.37	979	ENSMUSG00000040368 (mmu-let-7i)	ENSRNOG00000008674 (mmu-let-7i)		hsa-let-7i hsa-mir-134 hsa-mir-18 hsa-mir-197 hsa-mir-198 rno-mir-324_3p rno-mir-327 rno-mir-336 rno-mir-351 hsa-mir-9	rno-mir-324_3p hsa-mir-197 hsa-mir-9 hsa-mir-198 hsa-mir-134 rno-mir-327 hsa-mir-18 93 rno-mir-324_3p rno-mir-327		3' GGUCGUCGUGGACC-CCGUCACC 5' rno-mir-324_3p __ |.||.|.:||||||.||::|||| __ 5' CAAGGACUACCUGGAGGUGGUGG 3' ENST00000263765_P E:-29 S:110.000000 Loc:2233 Cons: 91.30%(mmu) %(rno)	3' CGACCCACCUCUUCCACCACUU 5' hsa-mir-197 __ ..||..|||||:||.|||.||| __ 5' CAUGCCUGGAGGAGCUGGAGAA 3' ENST00000263765_P E:-20.450001 S:101.000000 Loc:2054 Cons: 90.91%(mmu) %(rno)	3' AGUAUGUCGAUCUAUUGGUUUCU 5' hsa-mir-9 __ ||||:.||...|||:||||::.| __ 5' UCAUGGAGGAUGAUGACCAGGAA 3' ENST00000263765_P E:-21.139999 S:101.000000 Loc:1116 Cons: 95.65%(mmu) %(rno)	3' GGAUAGAGGGGAGACCUGG 5' hsa-mir-198 __ :|||.||:||:.||||||. __ 5' UCUA-CUUCCUGCUGGACG 3' ENST00000263765_P E:-23.389999 S:99.000000 Loc:2358 Cons: 94.44%(mmu) 94.44%(rno)	3' GGGAG-ACCAGUUGGUCAGUGU 5' hsa-mir-134 __ :||||.|||.|.|||||||.|| __ 5' UCCUCAUGGACUACCAGUC-CA 3' ENST00000263765_P E:-26.129999 S:99.000000 Loc:2328 Cons: %(mmu) 95.24%(rno)	3' UGGGA-GUACGGGGAGUUCC 5' rno-mir-327 __ :|:.|.|.|||||:|||.|| __ 5' GCUGUGCCUGCCCUUCAUGG 3' ENST00000263765_P E:-20.43 S:98.000000 Loc:1981 Cons: 90.00%(mmu) 90.00%(rno)	3' AUAGACGUGAUCUACGUGGAAU 5' hsa-mir-18 __ .|.||||||.|||.|::|||.. __ 5' AACCUGCACAAGAAGUGCCUGC 3' ENST00000263765_P E:-18.290001 S:96.000000 Loc:1407 Cons: %(mmu) 100.00%(rno)	3' UCGUGUUUGAUGAUGGAGU 5' hsa-let-7i __ ||||||:|..:|||:|||. __ 5' AGCACAGAAAGCUAUCUCC 3' ENST00000263765_P E:-21.09 S:93.000000 Loc:1817 Cons: 100.00%(mmu) 100.00%(rno)	3' GGUCGUCGUGGACCCCGUCACC 5' rno-mir-324_3p __ ||:.|||:||..||.|||||.. __ 5' CCGCCAGUACACGGUGCAGUCC 3' ENST00000263765_P E:-23.33 S:91.000000 Loc:1312 Cons: %(mmu) 100.00%(rno)	3' UGGGAGUACGGGGAGUUCC 5' rno-mir-327 __ ||||...|||:|:||||.. __ 5' ACCC---UGCUCUUCAACA 3' ENST00000263765_P E:-17.120001 S:91.000000 Loc:1484 Cons: 100.00%(mmu) 100.00%(rno)
ENST00000326011_P	ENSG00000084676	ENSMUSG00000020647		ENSRNOG00000004068	NUCLEAR RECEPTOR COACTIVATOR 1 ISOFORM 1. [Source:RefSeq;Acc:NM_003743] ENSG00000084676 (1) (24781945 24856082 24965527 24965527 24990869) 4001 (4001 nt) HUGO:7668:F-SRC-1 NCoA-1 SRC1 [IPR001092:Basic helix-loop-helix dimerization domain bHLH; IPR000014:PAS domain; IPR001472:Bipartite nuclear localization signal;]	9	-195.43	973	ENSMUSG00000020647 (mmu-miR-135)	ENSRNOG00000004068 (mmu-miR-221)		hsa-mir-135 rno-mir-148b hsa-mir-148 mmu-mir-148a hsa-mir-206 hsa-mir-221 hsa-mir-30a hsa-mir-301 rno-mir-326 hsa-mir-34c rno-mir-352 hsa-mir-9 hsa-mir-92	hsa-mir-135 hsa-mir-9 hsa-mir-206 rno-mir-326 hsa-mir-92 hsa-mir-221 rno-mir-148b hsa-mir-30a hsa-mir-30a	0003713 transcription co-activator activity TAS; 0004871 signal transducer activity IEA; 0006350 transcription TAS; 0007165 signal transduction IEA; 0005634 nucleus TAS; 0004872 receptor activity IEA;	3' AGUGUAUCCU-UAUUUUUCGGUAU 5' hsa-mir-135 __ ||.|||:|.|.|.||||:|||||| __ 5' UC-CAUGGCAGAGAAAAGGCCAUA 3' ENST00000326011_P E:-19.549999 S:124.000000 Loc:1792 Cons: 91.30%(mmu) %(rno)	3' AGUAUGUCGA-UCUAUUGGUUUCU 5' hsa-mir-9 __ |:|.||||||.||:||:|:||||. __ 5' UUA-ACAGCUGAGGUAGCUAAAGU 3' ENST00000326011_P E:-24.93 S:118.000000 Loc:1068 Cons: 91.30%(mmu) %(rno)	3' GGUGUGUGAAGGAAUGUAAGGU 5' hsa-mir-206 __ |:|:::|.|||||..||||||| __ 5' CUAUGUAAUUCCUGUCAUUCCA 3' ENST00000326011_P E:-21.09 S:113.000000 Loc:2396 Cons: 100.00%(mmu) %(rno)	3' UGACCUCCUUCCCGGGU-CUCC 5' rno-mir-326 __ |:|||.||||||||:||.|.|| __ 5' AUUGGUGGAAGGGCUCAUGUGG 3' ENST00000326011_P E:-32.560001 S:111.000000 Loc:1955 Cons: 90.91%(mmu) %(rno)	3' UGUCCGG-CCCUGUUCACGUUAU 5' hsa-mir-92 __ ||||.::.|||:.||.||||||| __ 5' ACAGUUUGGGGGAAAAUGCAAUA 3' ENST00000326011_P E:-23.15 S:108.000000 Loc:929 Cons: 91.30%(mmu) %(rno)	3' CUUUGGGUCGUCUGUUACAUCGA 5' hsa-mir-221 __ ||.::||||::.|||:||.|.|| __ 5' GACGUCCAGUGUACAGUGAAUCU 3' ENST00000326011_P E:-17.48 S:104.000000 Loc:124 Cons: 95.65%(mmu) 91.30%(rno)	3' UGUUUCAAGACACU-ACGUGACU 5' rno-mir-148b __ .|||:|||:|.|.|.|||||||. __ 5' UCAAGGUUUUAUAAUUGCACUGU 3' ENST00000326011_P E:-20.639999 S:104.000000 Loc:2311 Cons: 95.65%(mmu) %(rno)	3' CGACGUUUGUAGGCUGACUUUC 5' hsa-mir-30a __ .|.|||:.:|.|:|||||||.. __ 5' UCAGCAGCUA-CUGACUGAAUA 3' ENST00000326011_P E:-18.4 S:99.000000 Loc:247 Cons: 100.00%(mmu) %(rno)	3' CGACGUUUGUAGGCUGACUUUC 5' hsa-mir-30a __ |||.|...:|||:|:.||||:| __ 5' GCUUC--UUAUCUGGAUGAAGG 3' ENST00000326011_P E:-17.629999 S:92.000000 Loc:567 Cons: 100.00%(mmu) %(rno)
ENST00000281708	ENSG00000109670	ENSMUSG00000028086		ENSRNOG00000010889	F-BOX PROTEIN FBW7 ISOFORM 2; ARCHIPELAGO, DROSOPHILA, HOMOLOG OF; F-BOX PROTEIN FBW7; F-BOX PROTEIN SEL-10; HOMOLOG OF C ELEGANS SEL-10. [Source:RefSeq;Acc:NM_018315] ENSG00000109670 (-1) (153820038 HUGO:16712:AGO CDC4 FBW7 FBX30 FBXW6 FLJ11071 SEL-10 SEL10 [IPR001680:G-protein beta WD-40 repeat; IPR001810:Cyclin-like F-box;]	9	-171.54	966		ENSRNOG00000010889 (rno-let-7d)		hsa-let-7d rno-mir-148b hsa-mir-15a hsa-mir-16 hsa-mir-184 hsa-mir-195 hsa-mir-196 mmu-mir-202 hsa-mir-21 hsa-mir-222 hsa-mir-27b mmu-mir-290 hsa-mir-30c rno-mir-338 rno-mir-340 rno-mir-352 hsa-mir-99a	mmu-mir-290 hsa-mir-195 rno-mir-338 hsa-mir-21 hsa-mir-30c hsa-mir-196 rno-mir-340 rno-mir-352 hsa-mir-184		3' UUUUUC--ACGGGGGUAUCAAACUC 5' mmu-mir-290 __ |||::|..||:.:|:||:||||||. __ 5' AAAGGGAUUGUGUCUAUGGUUUGAU 3' ENST00000281708 E:-19.780001 S:118.000000 Loc:1538 Cons: %(mmu) 92.00%(rno)	3' CGGUUAUAA-AGACACGACGAU 5' hsa-mir-195 __ |||||..||.|:|.|||||||| __ 5' GCCAAACUUAUUUAUGCUGCUA 3' ENST00000281708 E:-19.09 S:114.000000 Loc:773 Cons: %(mmu) 95.45%(rno)	3' AGUUGUUUUAGUGACUACGACCU 5' rno-mir-338 __ |.:|:..|||:.:|||||||||. __ 5' UGGAUUUAAUUCUUGAUGCUGGU 3' ENST00000281708 E:-20.48 S:113.000000 Loc:690 Cons: %(mmu) 95.65%(rno)	3' AGUUGUAGUC--AGACUAUUCGAU 5' hsa-mir-21 __ .||::||:||..||||.|||.||| __ 5' ACAGUAUUAGCCUCUGUUAAUCUA 3' ENST00000281708 E:-17.049999 S:109.000000 Loc:584 Cons: %(mmu) 91.67%(rno)	3' CGACUC-UCACAUCCUACAAAUGU 5' hsa-mir-30c __ .||.||.:|||.||||||||.:|. __ 5' UCUCAGUGGUGCAGGAUGUUGGCU 3' ENST00000281708 E:-19.799999 S:106.000000 Loc:103 Cons: %(mmu) 91.67%(rno)	3' GGUUGUUGUACUUUGAUGGAU 5' hsa-mir-196 __ .|||||:..|||||..||||| __ 5' GCAACAGAUUGAAAAGACCUA 3' ENST00000281708 E:-20.4 S:104.000000 Loc:131 Cons: %(mmu) 90.48%(rno)	3' CCGAUAUUUCAUUGACUC-UGCCU 5' rno-mir-340 __ |.||.|.|||.::|||||.|:||| __ 5' GCCUCU-AAGAGGCUGAGAAUGGA 3' ENST00000281708 E:-19.799999 S:102.000000 Loc:934 Cons: %(mmu) 95.65%(rno)	3' AUGAU-ACGUU-GGAUGAUGAGA 5' rno-mir-352 __ .|||:.|.||:.::||:|:|||| __ 5' AACUGUUACAGUUUUAUUGCUCU 3' ENST00000281708 E:-18 S:101.000000 Loc:1234 Cons: %(mmu) 91.30%(rno)	3' UGGGAAUAGUCAAGAGGCAGGU 5' hsa-mir-184 __ .:|:||||:..||||:|.|||| __ 5' UUCUUUAUU--UUCUUC-UCCA 3' ENST00000281708 E:-17.139999 S:99.000000 Loc:296 Cons: %(mmu) 100.00%(rno)
ENST00000258526_P	ENSG00000136040	ENSMUSG00000020026		ENSRNOG00000007970	PLEXIN C1; RECEPTOR FOR VIRALLY-ENCODED SEMAPHORIN; PLEXIN (SEMAPHORIN RECEPTOR). [Source:RefSeq;Acc:NM_005761] ENSG00000136040 (1) (93044967 93045216 93201529 93201529 93730881) 4001 (4001 nt) HUGO:9106:VESPR [IPR000215:Serpin; IPR002165:Plexin; IPR002909:Cell surface receptor IPT/TIG;]	9	-204.22	957	ENSMUSG00000020026 (mmu-let-7a)	ENSRNOG00000007970 (mmu-let-7a)		hsa-let-7a hsa-let-7c rno-mir-101b hsa-mir-125a hsa-mir-125b rno-mir-140* hsa-mir-17_5p hsa-mir-205 hsa-mir-210 hsa-mir-221 hsa-mir-28 mmu-mir-291_5p mmu-mir-293 rno-mir-322 hsa-mir-98	mmu-mir-291_5p 115 rno-mir-140* hsa-mir-210 hsa-mir-28 hsa-mir-125b mmu-mir-293 rno-mir-322 hsa-mir-205	0004867 serine protease inhibitor activity IEA; 0004872 receptor activity IEA; 0005102 receptor binding TAS; 0007155 cell adhesion TAS; 0007275 development IEA; 0005886 plasma membrane NR; 0016021 integral to membrane NR;	3' UCUCUCCCGGAGGUGAAACUAC 5' mmu-mir-291_5p __ ||||||.|..|:|.|||||||| __ 5' AGAGAGAG--UUCCCUUUGAUG 3' ENST00000258526_P E:-25.780001 S:115.000000 Loc:3603 Cons: %(mmu) 90.00%(rno)	3' UUGAUAUGUUGGAUGAUGGAGU 5' hsa-let-7a __ .|.||||||||:|:.||:||:| __ 5' UAGUAUACAACUUGGUAUCUUA 3' ENST00000258526_P E:-22.540001 S:112.000000 Loc:1041 Cons: 95.45%(mmu) 95.45%(rno)	3' ACAGGCACCAAGAUGGGACACCAU 5' rno-mir-140* __ ..|::.|||.|..||||||||||. __ 5' GAUUUCUGG-UGAACCCUGUGGUU 3' ENST00000258526_P E:-27.379999 S:112.000000 Loc:899 Cons: 100.00%(mmu) 100.00%(rno)	3' GUCGGCGACAGUGUGCGUGUC 5' hsa-mir-210 __ .||.|...|.||||:|||||| __ 5' GAGACCAAGGCACAUGCACAG 3' ENST00000258526_P E:-23.49 S:109.000000 Loc:131 Cons: 100.00%(mmu) 95.24%(rno)	3' GAGUUAU-CUGACACUCGAGGAA 5' hsa-mir-28 __ :|:||||..||||||..:||||| __ 5' UUUAAUACCACUGUGUUUUCCUU 3' ENST00000258526_P E:-19.969999 S:105.000000 Loc:1223 Cons: 91.30%(mmu) 95.65%(rno)	3' AGUGUU-CAAUCCCAGAGUCCCU 5' hsa-mir-125b __ ..||||.||.:||||.|:||||. __ 5' AAACAAGGUGGGGGUGUUAGGGC 3' ENST00000258526_P E:-26.959999 S:104.000000 Loc:433 Cons: %(mmu) 91.30%(rno)	3' UGUGAUGUUUGAGACGCCGUGA 5' mmu-mir-293 __ |.|||||.|:||.||:.||||| __ 5' AAACUAC-AGCUAUGUAGCACU 3' ENST00000258526_P E:-19.110001 S:103.000000 Loc:335 Cons: 95.24%(mmu) 100.00%(rno)	3' ACAAC-GUCGCGAAGUACAAA 5' rno-mir-322 __ |||||..||.||.||:||||| __ 5' UGUUGAAAGGGC-UCGUGUUU 3' ENST00000258526_P E:-18.75 S:99.000000 Loc:589 Cons: 95.00%(mmu) 95.00%(rno)	3' GUCUGAGGCCACCUUACUUCCU 5' hsa-mir-205 __ |..|||..|||||.||||||.. __ 5' CUCACUGAGGUGGUAUGAAGAU 3' ENST00000258526_P E:-20.24 S:98.000000 Loc:1979 Cons: 95.45%(mmu) %(rno)
ENST00000264892	ENSG00000138757	ENSMUSG00000029405		ENSRNOG00000002433	RAS-GTPASE-ACTIVATING PROTEIN BINDING PROTEIN 2 (GAP SH3-DOMAIN BINDING PROTEIN 2) (G3BP-2). [Source:SWISSPROT;Acc:Q9UN86] ENSG00000138757 (-1) (77026366 77029009 77045604 77056693 77013967) 2643 (264 [IPR000504:RNA-binding region RNP-1 (RNA recognition motif); IPR002075:Nuclear transport factor 2 (NTF2);]	9	-185.82	950	ENSMUSG00000029405 (mmu-miR-130b)	ENSRNOG00000002433 (rno-miR-101b)		rno-mir-101b hsa-mir-105 hsa-mir-130b hsa-mir-15b hsa-mir-204 hsa-mir-205 mmu-mir-290 mmu-mir-292_5p hsa-mir-302 rno-mir-340	rno-mir-340 rno-mir-101b mmu-mir-290 hsa-mir-204 hsa-mir-130b hsa-mir-302 hsa-mir-205 hsa-mir-15b hsa-mir-105	0003723 RNA binding NAS; 0008565 protein transporter activity IEA; 0030159 receptor signaling complex scaffold activity NAS; 0006606 protein-nucleus import IEA; 0006810 transport IEA; 0007253 cytoplasmic sequestering of NF-kappaB NAS; 0007265 RAS protein signal transduction NAS; 0005634 nucleus IEA; 0005737 cytoplasm NAS;	3' CCGAUAUUUCA-UUGACUCUGCCU 5' rno-mir-340 __ ||:|||.|:.|.||:||||::||| __ 5' GGUUAUCAGUUAAAUUGAGGUGGA 3' ENST00000264892 E:-23.860001 S:122.000000 Loc:130 Cons: 95.83%(mmu) 95.83%(rno)	3' GAAGUCGAUAGUGUCAUGACAU 5' rno-mir-101b __ .||||.||...:|||||||||: __ 5' GUUCACCU---GCAGUACUGUG 3' ENST00000264892 E:-20.34 S:113.000000 Loc:2309 Cons: %(mmu) 94.74%(rno)	3' UUUUUCACGGGGGUAUCAAACUC 5' mmu-mir-290 __ ||.:||..|::||||.||||||| __ 5' AAUGAGGUCUUCCAU-GUUUGAG 3' ENST00000264892 E:-23.459999 S:111.000000 Loc:1842 Cons: %(mmu) 100.00%(rno)	3' UCCG-UAUCCUACUGUU-UCCCUU 5' hsa-mir-204 __ ..||.|.||||.|:|||.|||||| __ 5' CUGCAACAGGA-GGCAACAGGGAA 3' ENST00000264892 E:-22.459999 S:104.000000 Loc:510 Cons: %(mmu) 91.30%(rno)	3' UACGGGAAAG-UAGUAACGUGAC 5' hsa-mir-130b __ ..|||:|||:.||||||.|.:|| __ 5' CAGCCUUUUUGAUCAUUUCUUUG 3' ENST00000264892 E:-18.049999 S:103.000000 Loc:92 Cons: 95.65%(mmu) 95.65%(rno)	3' AGUGGUUUUGUACCUUCGUGAAU 5' hsa-mir-302 __ ||:::..|:||||||||.||||. __ 5' UCGUU--AGCAUGGAAG-ACUUC 3' ENST00000264892 E:-20 S:102.000000 Loc:1656 Cons: %(mmu) 90.00%(rno)	3' GUCUGAGGCCACCUUACUUCCU 5' hsa-mir-205 __ :|||||.:||..||||.||||| __ 5' UAGACU-UGG-AGAAUUAAGGA 3' ENST00000264892 E:-19.99 S:101.000000 Loc:204 Cons: 100.00%(mmu) 100.00%(rno)	3' ACAUUUGGU-ACUACACGACGAU 5' hsa-mir-15b __ ..|||||:|.||||||.||||.: __ 5' AAUAAACUACUGAUGU-CUGCAG 3' ENST00000264892 E:-18.82 S:98.000000 Loc:2622 Cons: %(mmu) 95.45%(rno)	3' UGUCCUCA-GACUCGUAAACU 5' hsa-mir-105 __ :.:|||||.|||.|::||||. __ 5' GAGGGAGUCCUGUGUGUUUGU 3' ENST00000264892 E:-18.84 S:96.000000 Loc:1103 Cons: %(mmu) 90.48%(rno)
ENST00000295067	ENSG00000186487	ENSMUSG00000020675		ENSRNOG00000004269	ENSG00000186487 (1) (2735960 2735960 2755429 2869389 2914005) 4276 (4276 nt) [IPR002515:Zn-finger, C2HC type; IPR000886:Endoplasmic reticulum targeting sequence;]	9	-174.26	942	ENSMUSG00000020675 (mmu-miR-1)			hsa-mir-1 hsa-mir-10a hsa-mir-147 hsa-mir-197 hsa-mir-200a hsa-mir-205 hsa-mir-220 hsa-mir-224 hsa-mir-30d hsa-mir-301 rno-mir-351 mmu-mir-7b	hsa-mir-1 hsa-mir-200a mmu-mir-7b hsa-mir-224 hsa-mir-10a hsa-mir-147 hsa-mir-30d hsa-mir-205 hsa-mir-197		3' AUGUA--UGAAGAAAUGUAAGGU 5' hsa-mir-1 __ ||.||..:.||:|||:||||||| __ 5' UAAAUGAGGUUUUUUGCAUUCCA 3' ENST00000295067 E:-17.65 S:122.000000 Loc:2158 Cons: 91.30%(mmu) %(rno)	3' UGUAGCAAUGGUCUGUCACAAU 5' hsa-mir-200a __ ::|.|.||||||||.||||||. __ 5' GUAAC-UUACCAGAAAGUGUUC 3' ENST00000295067 E:-19.469999 S:112.000000 Loc:1589 Cons: 95.24%(mmu) %(rno)	3' UUGUUUUAGUGU-UCAGAAGGU 5' mmu-mir-7b __ .||||||.|.:|.|||:||||| __ 5' UACAAAAGCUUACAGUUUUCCA 3' ENST00000295067 E:-19.49 S:111.000000 Loc:3474 Cons: 95.45%(mmu) %(rno)	3' AUUUGCCUUGGUGAU-CACUGAAC 5' hsa-mir-224 __ |:..:||||.:|:||.|||||||. __ 5' UGCUUGGAAAUAUUAUGUGACUUU 3' ENST00000295067 E:-19.02 S:105.000000 Loc:2092 Cons: 95.83%(mmu) %(rno)	3' GUGUUUAAGCCUAGAUGUCCCAU 5' hsa-mir-10a __ .:||:|...|||.:||||||||. __ 5' AGCAGAACAGGACUUACAGGGUC 3' ENST00000295067 E:-23.34 S:103.000000 Loc:3188 Cons: 100.00%(mmu) %(rno)	3' CGUCUUCGUAAAGGUGUGUG 5' hsa-mir-147 __ |||.|.||||||||.|||.. __ 5' GCAUAUGCAUUUCCCCACCG 3' ENST00000295067 E:-18.530001 S:103.000000 Loc:3712 Cons: 95.00%(mmu) %(rno)	3' GAAGGU-CAGCCCCUACAA-AUGU 5' hsa-mir-30d __ ||||||.|||...||||||.|:|| __ 5' CUUCCAUGUC-UUGAUGUUAUGCA 3' ENST00000295067 E:-20.6 S:98.000000 Loc:3084 Cons: 91.30%(mmu) %(rno)	3' GUCUGAG-GCCACCUU-ACUUCCU 5' hsa-mir-205 __ ::.:|||.|.||||||.|||||.. __ 5' UGUGCUCUCUGUGGAACUGAAGUU 3' ENST00000295067 E:-18.950001 S:96.000000 Loc:4066 Cons: 91.67%(mmu) %(rno)	3' CGACCCACCUCUUCC-ACCACUU 5' hsa-mir-197 __ |:|.|.|..||:|||.|||||.| __ 5' GUUUGUUUUAGGAGGAUGGUGUA 3' ENST00000295067 E:-17.209999 S:92.000000 Loc:2123 Cons: 95.65%(mmu) %(rno)
ENST00000317216	ENSG00000179388	ENSMUSG00000033730	1	ENSRNOG00000017828	EARLY GROWTH RESPONSE PROTEIN 3 (EGR-3) (ZINC FINGER PROTEIN PILOT). [Source:SWISSPROT;Acc:Q06889] ENSG00000179388 (-1) (22567112 22569924 22572395 22572753 22524254) 2812 (2812 nt) HUGO:3240: [IPR007087:Zn-finger, C2H2 type;]	9	-208.03	941	ENSMUSG00000033730 (mmu-miR-149)	ENSRNOG00000017828 (mmu-miR-101)		hsa-mir-101 rno-mir-101b hsa-mir-140 hsa-mir-141 hsa-mir-148 mmu-mir-148a hsa-mir-149 hsa-mir-15a hsa-mir-16 hsa-mir-199a* mmu-mir-201 hsa-mir-210 hsa-mir-219 mmu-mir-297 mmu-mir-298 hsa-mir-31 rno-mir-328 rno-mir-330 rno-mir-331 rno-mir-333 rno-mir-337 hsa-mir-93	hsa-mir-219 hsa-mir-93 rno-mir-328 mmu-mir-298 mmu-mir-148a hsa-mir-210 hsa-mir-16 hsa-mir-149 hsa-mir-101	0003700 transcription factor activity TAS; 0006355 regulation of transcription, DNA-dependent IEA; 0007517 muscle development TAS; 0007623 circadian rhythm TAS; 0005634 nucleus IEA;	3' UCUUAACGCAAAC--CUGUUAGU 5' hsa-mir-219 __ ...||||:|||||..|||||||| __ 5' UAUAUUGUGUUUGCUGACAAUCA 3' ENST00000317216 E:-22.65 S:122.000000 Loc:2728 Cons: %(mmu) 91.30%(rno)	3' GAUGGACGUGCUUGUCGUGAAA 5' hsa-mir-93 __ :|.::||||..:||||:|:||| __ 5' UUCUUUGCAGAGACAGUAUUUU 3' ENST00000317216 E:-18.219999 S:114.000000 Loc:2063 Cons: %(mmu) 100.00%(rno)	3' UGCCUUCCCGUCUCUCCCGGUC 5' rno-mir-328 __ .||.:||||.:|||:|||:.|| __ 5' UCGAGAGGG-GGAGGGGGUAAG 3' ENST00000317216 E:-29.07 S:105.000000 Loc:411 Cons: %(mmu) 95.24%(rno)	3' CCUUCUUGUCGGGA-GGAGACGG 5' mmu-mir-298 __ |||||..::||:||.|:|:|||| __ 5' GGAAG-CUGGCUCUGCUUUUGCC 3' ENST00000317216 E:-25.809999 S:104.000000 Loc:1081 Cons: %(mmu) 90.91%(rno)	3' UGUUUCAAGACAUCACGUGACU 5' mmu-mir-148a __ ||||||.||||.|||.:||.|| __ 5' ACAAAGGUCUGGAGUUUACAGA 3' ENST00000317216 E:-17.799999 S:103.000000 Loc:1786 Cons: %(mmu) 100.00%(rno)	3' GUCGGC-GACAGUGUGCGUGUC 5' hsa-mir-210 __ :.||:|.|.|.|:|||||||:. __ 5' UUGCUGCCCGCCGCACGCACGC 3' ENST00000317216 E:-25.09 S:101.000000 Loc:454 Cons: %(mmu) 95.45%(rno)	3' GCGGUUAUAAAUGCACGA-CGAU 5' hsa-mir-16 __ |||.|:|:|.|:||||||.||.. __ 5' CGCGAGUGUGUGCGUGCUCGCGU 3' ENST00000317216 E:-23.700001 S:101.000000 Loc:495 Cons: %(mmu) 91.30%(rno)	3' CCUCACUUCUGUGCCUCGGUCU 5' hsa-mir-149 __ ..||..|||:|::||:|.|:|| __ 5' UUAGCCAAGGCGUGGGGGCGGA 3' ENST00000317216 E:-24.41 S:96.000000 Loc:224 Cons: 100.00%(mmu) %(rno)	3' GAAGUCAAUAGUGUCAUGACAU 5' hsa-mir-101 __ ..|::||||||.||||:|.||: __ 5' ACUUGGUUAUC-CAGUGCAGUG 3' ENST00000317216 E:-21.280001 S:95.000000 Loc:1268 Cons: %(mmu) 90.48%(rno)
ENST00000288199	ENSG00000157450	ENSMUSG00000032217		ENSRNOG00000012842	RING FINGER PROTEIN 111; ARKADIA. [Source:RefSeq;Acc:NM_017610] ENSG00000157450 (1) (57039078 57039078 57103155 57104679 57113377) 1524 (1524 nt) HUGO:17384:ARK Arkadia FLJ38008 [IPR001211:Phospholipase A2; IPR001841:Zn-finger, RING;]	9	-185.52	935	ENSMUSG00000032217 (mmu-miR-144)	ENSRNOG00000012842 (mmu-miR-144)		hsa-mir-144 hsa-mir-16 hsa-mir-188 hsa-mir-19b hsa-mir-19a hsa-mir-199a* hsa-mir-206 hsa-mir-220 hsa-mir-24 hsa-mir-27b mmu-mir-293 hsa-mir-321 rno-mir-325 hsa-mir-34c hsa-mir-9	hsa-mir-206 hsa-mir-27b hsa-mir-199a* hsa-mir-34c hsa-mir-9 hsa-mir-34c hsa-mir-188 hsa-mir-16 hsa-mir-188		3' GGUGUGUGAAGGAAUGUAAGGU 5' hsa-mir-206 __ :::||::.||||||::|||.|| __ 5' UUGCAUGGUUCCUUGUAUUGCA 3' ENST00000288199 E:-19.459999 S:114.000000 Loc:238 Cons: 95.45%(mmu) 95.45%(rno)	3' GUCUUGAAUCGGUGACACUU 5' hsa-mir-27b __ |||..:||.||::||||||| __ 5' CAG-UUUUUGCUGCUGUGAA 3' ENST00000288199 E:-20.030001 S:111.000000 Loc:752 Cons: 94.74%(mmu) 94.74%(rno)	3' UUGGUUACACGUCUGAUGACAU 5' hsa-mir-199a* __ |::.|||.||||||.||||||: __ 5' AGUAAAUCUGCAGA-UACUGUG 3' ENST00000288199 E:-18.57 S:111.000000 Loc:1096 Cons: %(mmu) 95.24%(rno)	3' GUUAGUCGA-UU-GAUGUGACGGA 5' hsa-mir-34c __ .|:||||||.||.|||||.||:|| __ 5' AAGUCAGCUGAAUCUACA-UGUCU 3' ENST00000288199 E:-24.76 S:109.000000 Loc:1044 Cons: %(mmu) 91.30%(rno)	3' AGUAUGUCGAUCUAUUGGUUUCU 5' hsa-mir-9 __ |.:|||.||.||..||||||||| __ 5' UGGUACUGC-AGUCAACCAAAGA 3' ENST00000288199 E:-20.540001 S:106.000000 Loc:46 Cons: 100.00%(mmu) 100.00%(rno)	3' GUUAGUCGAUUGAUGUGACGGA 5' hsa-mir-34c __ ||:||||.|||:..|||||:|| __ 5' CAGUCAG-UAAUAUCACUGUCU 3' ENST00000288199 E:-23.26 S:105.000000 Loc:1398 Cons: %(mmu) 95.24%(rno)	3' UGGGAGGUGGUACGUUC-CCUAC 5' hsa-mir-188 __ :||..|::|:.||:|||.||||. __ 5' GCCACCUGCUUUGUAAGUGGAUU 3' ENST00000288199 E:-20.91 S:97.000000 Loc:1478 Cons: %(mmu) 95.65%(rno)	3' GCGGUUAUAAAUGCACGACGAU 5' hsa-mir-16 __ :|:|||....|||.||:||||| __ 5' UGUCAA--CCUAC-UGUUGCUA 3' ENST00000288199 E:-17.34 S:91.000000 Loc:1132 Cons: %(mmu) 94.74%(rno)	3' UGGGAGGUGGU--ACGUUCCCUAC 5' hsa-mir-188 __ .|||...|:||..|.:|||||||. __ 5' UCCCAGGAUCACUUUUAAGGGAUU 3' ENST00000288199 E:-20.65 S:91.000000 Loc:998 Cons: 91.67%(mmu) 91.67%(rno)
ENST00000298399	ENSG00000165588	ENSMUSG00000021848		ENSRNOG00000013406	HOMEOBOX PROTEIN OTX2. [Source:SWISSPROT;Acc:P32243] ENSG00000165588 (-1) (55257468 55258494 55262215 55267228 54036833) 1026 (1026 nt) HUGO:8522: [IPR001356:Homeobox; IPR003022:Transcription factor Otx2; IPR003025:Transcription factor Otx;]	9	-190.71	934	ENSMUSG00000021848 (mmu-miR-124a)	ENSRNOG00000013406 (mmu-miR-124a)		hsa-mir-124a rno-mir-140* hsa-mir-141 hsa-mir-152 hsa-mir-17_5p hsa-mir-18 hsa-mir-199a hsa-mir-204 hsa-mir-211 hsa-mir-215 hsa-mir-28 mmu-mir-295 rno-mir-328 rno-mir-340 rno-mir-341 rno-mir-350 rno-mir-352 rno-mir-7*	rno-mir-140* hsa-mir-124a hsa-mir-28 rno-mir-328 rno-mir-350 hsa-mir-141 hsa-mir-215 hsa-mir-204 mmu-mir-295	0003700 transcription factor activity NAS; 0006355 regulation of transcription, DNA-dependent NAS; 0007275 development NAS; 0005634 nucleus NAS;	3' ACAGGCACC-AAGAUGGGACACCAU 5' rno-mir-140* __ ..||:||||.||:||.:|||||.|| __ 5' CAUCUGUGGUUUUUAAUCUGUGCUA 3' ENST00000298399 E:-26.700001 S:113.000000 Loc:588 Cons: 96.00%(mmu) 96.00%(rno)	3' ACCGUAAGUGGCGCACGGAAUU 5' hsa-mir-124a __ .|.||.|||.:|:|||:||||. __ 5' AGACAAUCAGUGUGUGUCUUAU 3' ENST00000298399 E:-22.85 S:111.000000 Loc:557 Cons: 100.00%(mmu) 100.00%(rno)	3' GAGUUAUCUGACACUCGAGGAA 5' hsa-mir-28 __ :||||.|.|||||||.|||||. __ 5' UUCAA-A-ACUGUGAUCUCCUG 3' ENST00000298399 E:-21.41 S:110.000000 Loc:614 Cons: 100.00%(mmu) 100.00%(rno)	3' UGCCUUCCCGUCUCUCCCGGUC 5' rno-mir-328 __ |.|||||||.||:||.||:||. __ 5' AAGGAAGGG-AGGGAAGGUCAU 3' ENST00000298399 E:-27.790001 S:106.000000 Loc:321 Cons: 95.24%(mmu) %(rno)	3' CACUUUCACAUACCCGAAACACUU 5' rno-mir-350 __ ...||..|.|..|||||.|||||| __ 5' AAAAACUUUUCAGGGCUGUGUGAA 3' ENST00000298399 E:-17.870001 S:104.000000 Loc:459 Cons: 95.83%(mmu) %(rno)	3' GGUAGAAAU-GGUCUGUCA-CAA 5' hsa-mir-141 __ |||.:||||.||||:||.|.||| __ 5' CCAGUUUUAGCCAGGCAUUGGUU 3' ENST00000298399 E:-18.73 S:103.000000 Loc:55 Cons: 91.30%(mmu) %(rno)	3' CAGACAGUUAAGUAUCCAGUA 5' hsa-mir-215 __ .|||||.|.|..||||||:|| __ 5' UUCUGUGAUUAAAUAGGUUAU 3' ENST00000298399 E:-17.540001 S:101.000000 Loc:675 Cons: 100.00%(mmu) 100.00%(rno)	3' UCCGUAUCCUACUGUUUCCCUU 5' hsa-mir-204 __ ||||||||.|.||.|||.|.|: __ 5' AGGCAUAGAAGGAAAAACGAAG 3' ENST00000298399 E:-18.799999 S:95.000000 Loc:128 Cons: 95.45%(mmu) %(rno)	3' UCUGAGUU-UUCAUC-AUCGUGAAA 5' mmu-mir-295 __ .|||.|||..:||||.|:|||||.. __ 5' UGAC-CAACUGGUAGUUGGCACUGA 3' ENST00000298399 E:-19.02 S:91.000000 Loc:433 Cons: %(mmu) 91.67%(rno)
ENST00000314540	ENSG00000153250	ENSMUSG00000026970		ENSRNOG00000008482	SINGLE-STRANDED DNA-BINDING PROTEIN MSSP-1 (RNA BINDING MOTIF, SINGLE- STRANDED INTERACTING PROTEIN 1). [Source:SWISSPROT;Acc:P29558] ENSG00000153250 (-1) (161333059 161334692 161552418 161552851 1613 HUGO:9907:MSSP-1 MSSP-2 MSSP-3 SCR2 YC1 [IPR000504:RNA-binding region RNP-1 (RNA recognition motif); IPR002343:Paraneoplastic encephalomyelitis antigen;]	9	-169.66	930	ENSMUSG00000026970 (mmu-miR-145)	ENSRNOG00000008482 (mmu-miR-130a)		hsa-mir-130a hsa-mir-145 hsa-mir-146 hsa-mir-15b hsa-mir-19b hsa-mir-19a hsa-mir-199a* hsa-mir-221 hsa-mir-25 rno-mir-324_5p rno-mir-330 rno-mir-350	hsa-mir-19b rno-mir-350 hsa-mir-199a* hsa-mir-146 hsa-mir-25 hsa-mir-221 hsa-mir-19a rno-mir-330 hsa-mir-145	0003723 RNA binding IEA; 0000004 biological_process unknown ND; 0008372 cellular_component unknown ND; 0003690 double-stranded DNA binding TAS; 0003697 single-stranded DNA binding TAS; 0003723 RNA binding TAS; 0006260 DNA replication TAS; 0006396 RNA processing TAS; 0006445 regulation of translation TAS; 0005634 nucleus IEA; 0003690 double-stranded DNA binding NAS; 0003697 single-stranded DNA bin…	3' AGUCAAAACGUACCUAAACGUGU 5' hsa-mir-19b __ |||.||||.|.|||:|.|||||| __ 5' UCAAUUUU-C-UGGGUAUGCACA 3' ENST00000314540 E:-17.98 S:114.000000 Loc:324 Cons: %(mmu) 100.00%(rno)	3' CACUUUCACAUACCCGAAACACUU 5' rno-mir-350 __ .|||||.....||||||||.|||| __ 5' AUGAAA-----UGGGCUUUCUGAA 3' ENST00000314540 E:-18.67 S:113.000000 Loc:435 Cons: %(mmu) 100.00%(rno)	3' UUGGUUAC-ACGUCUGAUGACAU 5' hsa-mir-199a* __ |||:||||.||:|||.|:||.|: __ 5' AACUAAUGAUGUAGAAUGCUUUG 3' ENST00000314540 E:-18.52 S:107.000000 Loc:653 Cons: %(mmu) 91.30%(rno)	3' UUGGGUACCUUAAGUCAAGAGU 5' hsa-mir-146 __ .||||||||.:|||.||.||:: __ 5' CACCCAUGGUGUUCUGUGCUUG 3' ENST00000314540 E:-22.02 S:105.000000 Loc:472 Cons: %(mmu) 95.45%(rno)	3' AGUCUGGCUCUGUUCACGUUAC 5' hsa-mir-25 __ ..||||:.|..|||||||.||| __ 5' GAAGACUUAUCCAAGUGC-AUG 3' ENST00000314540 E:-18.549999 S:102.000000 Loc:355 Cons: %(mmu) 100.00%(rno)	3' CUUUGGGUCGUCUGUUACAUCGA 5' hsa-mir-221 __ ..|||:|..:.||::.||||||| __ 5' UUAACUCUUUUGAUGCUGUAGCU 3' ENST00000314540 E:-17.91 S:102.000000 Loc:611 Cons: %(mmu) 91.30%(rno)	3' AGUCAAAACGUAUCUAA--ACGUGU 5' hsa-mir-19a __ .||||||||||.||:||..||.|.| __ 5' ACAGUUUUGCACAGGUUCUUGAAAA 3' ENST00000314540 E:-19.549999 S:99.000000 Loc:98 Cons: 92.00%(mmu) 92.00%(rno)	3' AGAGACGUCCGGGACACGAAACG 5' rno-mir-330 __ |:||||.|....:||||||||.. __ 5' UUUCUG-AUCAAUUGUGCUUUAG 3' ENST00000314540 E:-18.74 S:96.000000 Loc:65 Cons: 100.00%(mmu) %(rno)	3' UUC--CCUAAGGACCCUUUUGACCUG 5' hsa-mir-145 __ |||..||:....||.|||::|||.|| __ 5' AAGAAGGG----UGUGAAGGCUGAAC 3' ENST00000314540 E:-17.719999 S:92.000000 Loc:32 Cons: 90.91%(mmu) %(rno)
ENST00000262904	ENSG00000112242	ENSMUSG00000016477		ENSRNOG00000018354	TRANSCRIPTION FACTOR E2F3 (E2F-3). [Source:SWISSPROT;Acc:O00716] ENSG00000112242 (1) (20510377 20510443 20598640 20601921 20642737) 3281 (3281 nt) HUGO:3115: [IPR003316:Transcription factor E2F/dimerisation partner (TDP);]	9	-189.99	928	ENSMUSG00000016477 (mmu-let-7e)	ENSRNOG00000018354 (mmu-let-7e)		hsa-let-7e hsa-let-7g hsa-let-7a hsa-let-7d hsa-mir-10a hsa-mir-146 hsa-mir-181b hsa-mir-184 hsa-mir-200a hsa-mir-204 hsa-mir-211 hsa-mir-28 rno-mir-342	hsa-mir-200a 119 hsa-mir-211 hsa-mir-28 hsa-mir-184 hsa-mir-10a hsa-mir-146 97 94	0003700 transcription factor activity TAS; 0005515 protein binding TAS; 0000074 regulation of cell cycle IEA; 0006355 regulation of transcription, DNA-dependent IEA; 0006367 transcription initiation from Pol II promoter TAS; 0005634 nucleus IEA; 0005667 transcription factor complex IEA;	3' UGUA-GCAAUGGUCUGUCACAAU 5' hsa-mir-200a __ ||||..|.|::||.||||||||| __ 5' ACAUGAGCUGUCAAACAGUGUUA 3' ENST00000262904 E:-19.58 S:119.000000 Loc:2587 Cons: %(mmu) 95.65%(rno)	3' UUGAUAUGUUGGAUGAUGGAGU 5' hsa-let-7a __ |:||:|:.|.|:|||.||:||| __ 5' AGCUGUG-AUCUUACCACUUCA 3' ENST00000262904 E:-19.549999 S:107.000000 Loc:3198 Cons: %(mmu) 100.00%(rno)	3' UCCGCUUCCUACUGUUUCCCUU 5' hsa-mir-211 __ :||:|::|||.|:.|:|||||: __ 5' GGGUGGGGGA-GGGAGAGGGAG 3' ENST00000262904 E:-31.870001 S:106.000000 Loc:1990 Cons: %(mmu) 90.48%(rno)	3' GAGUUAUCUGACACUCGAGGAA 5' hsa-mir-28 __ ...|||:.||||||:|.|::|| __ 5' GGAAAUGCACUGUGGGGUUUUU 3' ENST00000262904 E:-18.49 S:105.000000 Loc:2034 Cons: %(mmu) 100.00%(rno)	3' UGGGAAUAGU-CAAGAGGCAGGU 5' hsa-mir-184 __ .|||||..:|..||||:|.|||| __ 5' UCCCUUCCUACCUUCUUCCUCCA 3' ENST00000262904 E:-19.299999 S:103.000000 Loc:77 Cons: 95.65%(mmu) 95.65%(rno)	3' GUGUUUAAGCCUAGAUGUCCCAU 5' hsa-mir-10a __ .|:|:|||:....:||||||||: __ 5' AAUAGAUUU---GUUACAGGGUG 3' ENST00000262904 E:-23.450001 S:101.000000 Loc:3168 Cons: %(mmu) 100.00%(rno)	3' UUGGGUACCUUAAGUCAAGAGU 5' hsa-mir-146 __ .||:||.|||:..||.|||||| __ 5' CACUCAGGGAGACCACUUCUCA 3' ENST00000262904 E:-20.030001 S:98.000000 Loc:1183 Cons: %(mmu) 100.00%(rno)	3' UGAUACGUUGGAUGAUGGAGA 5' hsa-let-7d __ |.|:|||||:|.:.|::|||| __ 5' AAUGUGCAAUCAGGUGUCUCU 3' ENST00000262904 E:-20.459999 S:96.000000 Loc:268 Cons: 95.24%(mmu) 95.24%(rno)	3' UGACAU--GUUUGAUGAUGGAGU 5' hsa-let-7g __ :..|||..||||||||||..||| __ 5' GGAGUAGGCAAACUACUA-AUCA 3' ENST00000262904 E:-17.26 S:93.000000 Loc:3056 Cons: %(mmu) 90.91%(rno)
ENST00000328734_P	ENSG00000184709	ENSMUSG00000026961		ENSRNOG00000011457	ENSG00000184709 (-1) (135420734 135420734 135421619 135421619 135366468) 4001 (4001 nt) [IPR001611:Leucine-rich repeat; IPR000483:Cysteine-rich flanking region, C-terminal;]	9	-234.76	925		ENSRNOG00000011457 (mmu-miR-107)		hsa-mir-107 hsa-mir-125b hsa-mir-127 hsa-mir-181b hsa-mir-186 hsa-mir-188 rno-mir-324_3p rno-mir-326 rno-mir-328 rno-mir-329 rno-mir-337 rno-mir-339 rno-mir-7* hsa-mir-93	rno-mir-324_3p rno-mir-337 rno-mir-326 rno-mir-339 hsa-mir-107 rno-mir-328 rno-mir-7* rno-mir-329		3' GGUCGUCGUGGACCCCG-UCACC 5' rno-mir-324_3p __ :.:||||:.:|||||||.:|||| __ 5' UGGGCAGUCUCUGGGGCGGGUGG 3' ENST00000328734_P E:-35.02 S:116.000000 Loc:1044 Cons: %(mmu) 95.65%(rno)	3' UUUCCGUAGUAUAUCCUCGACUU 5' rno-mir-337 __ |:||.|..||.:|:|||||||:: __ 5' AGAGAC--CAGGUGGGAGCUGGG 3' ENST00000328734_P E:-20.860001 S:110.000000 Loc:1773 Cons: %(mmu) 90.48%(rno)	3' UGAC-CUCCUUCCCGGGUCUCC 5' rno-mir-326 __ .|||.|:||:||||..|||||| __ 5' UCUGCGGGGGAGGGGGCAGAGG 3' ENST00000328734_P E:-35.389999 S:109.000000 Loc:1425 Cons: %(mmu) 90.91%(rno)	3' ACUCGAGGACCUCCUGUCCCU 5' rno-mir-339 __ ..:|:.:||||:||:|:|||. __ 5' CAGGUGUCUGGGGGGCGGGGC 3' ENST00000328734_P E:-30.719999 S:105.000000 Loc:3160 Cons: %(mmu) 100.00%(rno)	3' ACUAUCGGGACAUGUUACGACGA 5' hsa-mir-107 __ |||||||||..||.||||:.||| __ 5' UGAUAGCCC--UA-AAUGUGGCU 3' ENST00000328734_P E:-23.549999 S:102.000000 Loc:3744 Cons: %(mmu) 100.00%(rno)	3' UGCCUUCCCGUCUCUCCCGGUC 5' rno-mir-328 __ .|.||:.||:.|||.|||||.| __ 5' UCUGAGAGGUUGAGCGGGCCCG 3' ENST00000328734_P E:-22.059999 S:98.000000 Loc:1174 Cons: %(mmu) 100.00%(rno)	3' GCGGGAGAGUUGGGUCGAAAA 5' __ :||||...|:||:|||||.|. __ 5' UGCCCAGCCGACUCAGCUCUG 3' ENST00000328734_P E:-24.65 S:98.000000 Loc:927 Cons: %(mmu) 95.24%(rno)	3' AUACCGUC-UGACACUAAACAAC 5' rno-mir-7* __ .:.|||||.||||||..||.||| __ 5' CGCGGCAGCACUGUGUCUUUUUG 3' ENST00000328734_P E:-21.08 S:94.000000 Loc:1527 Cons: %(mmu) 95.65%(rno)	3' UUUUUCCAAUCGACCCACACAA 5' rno-mir-329 __ ...::||..:||||||.|||.| __ 5' CCUGGGGGAGGCUGGGGGUGCU 3' ENST00000328734_P E:-21.43 S:93.000000 Loc:1334 Cons: %(mmu) 95.45%(rno)
ENST00000258484	ENSG00000135999	ENSMUSG00000026763		ENSRNOG00000004790	ENSG00000135999 (1) (149613337 149658552 149754715 149755899 150000670) 1184 (1184 nt) [IPR001472:Bipartite nuclear localization signal;]	9	-173.22	918	ENSMUSG00000026763 (mmu-miR-122a)	ENSRNOG00000004790 (mmu-miR-122a)		hsa-mir-122a hsa-mir-130a hsa-mir-144 hsa-mir-18 hsa-mir-187 hsa-mir-25 hsa-mir-30c rno-mir-328 rno-mir-335 rno-mir-344	rno-mir-335 hsa-mir-18 hsa-mir-144 hsa-mir-130a hsa-mir-18 rno-mir-344 hsa-mir-187 hsa-mir-25 hsa-mir-30c		3' UGUAAAAAGCAAU-AACGAGAACU 5' rno-mir-335 __ ||.||...:||||.|||:|||||| __ 5' ACUUUCCCUGUUACUUGUUCUUGA 3' ENST00000258484 E:-17.139999 S:113.000000 Loc:1124 Cons: 95.83%(mmu) 95.83%(rno)	3' AUAGACGUGAUCUACGUGGAAU 5' hsa-mir-18 __ .||:||.||||||||.||:||. __ 5' AAUUUG-ACUAGAUGGACUUUU 3' ENST00000258484 E:-22.59 S:112.000000 Loc:496 Cons: 100.00%(mmu) 100.00%(rno)	3' GAUCAUGUAGUAGAU-AUGACAU 5' hsa-mir-144 __ .||||..||:.||||.||||||: __ 5' AUAGU--AUUUUCUAUUACUGUG 3' ENST00000258484 E:-17.530001 S:107.000000 Loc:568 Cons: 95.24%(mmu) 95.24%(rno)	3' CGGGAAAAUUGUAACGUGAC 5' hsa-mir-130a __ .|::|..|::||||.||||| __ 5' ACUUUAGUGGCAUUUCACUG 3' ENST00000258484 E:-18 S:103.000000 Loc:525 Cons: 100.00%(mmu) 100.00%(rno)	3' AUAGACG-UGAUCUACGUGGAAU 5' hsa-mir-18 __ .||:|||.|||:.|||.|::||| __ 5' AAUUUGCAACUGAAUGGAUUUUA 3' ENST00000258484 E:-18.620001 S:102.000000 Loc:261 Cons: 95.65%(mmu) 95.65%(rno)	3' UGCCAGUCCGAAACCGAUCUAGU 5' rno-mir-344 __ :.||..:||:|.||||.||||:: __ 5' GGGGGAGGGUUGUGGCAAGAUUG 3' ENST00000258484 E:-20.84 S:102.000000 Loc:921 Cons: 95.65%(mmu) 100.00%(rno)	3' GCCGACGUUGUGUUCUGUGCU 5' hsa-mir-187 __ :||||.|||.:||||..|||: __ 5' UGGCUACAAGGCAAGUAACGG 3' ENST00000258484 E:-22.790001 S:97.000000 Loc:969 Cons: 100.00%(mmu) 100.00%(rno)	3' AGUCUGGCUCUGU-UCACGUUAC 5' hsa-mir-25 __ |::|||.....||.||||:|:|| __ 5' UUGGACACCUUCAUAGUGUAGUG 3' ENST00000258484 E:-17.35 S:91.000000 Loc:1015 Cons: %(mmu) 95.65%(rno)	3' CGACUCU-CACAUC-CUACAAAUGU 5' hsa-mir-30c __ .:.||.|.||||||.|:|||||.|| __ 5' UUAGAUACGUGUAGUGGUGUUU-CA 3' ENST00000258484 E:-18.360001 S:91.000000 Loc:1074 Cons: %(mmu) 91.67%(rno)
ENST00000296543	ENSG00000164134	ENSMUSG00000027740		ENSRNOG00000012385	TRANSCRIPTIONAL COACTIVATOR TUBEDOWN-100 ISOFORM 1; PUTATIVE N-ACETYLTRANSFERASE; GASTRIC CANCER ANTIGEN GA19. [Source:RefSeq;Acc:NM_057175] ENSG00000164134 (1) (140800282 140832955 140886865 14088956 [IPR001440:TPR repeat;]	9	-174.21	917	ENSMUSG00000027740 (mmu-let-7d)	ENSRNOG00000012385 (mmu-let-7b)		hsa-let-7d hsa-let-7b hsa-mir-103 hsa-mir-122a hsa-mir-125b hsa-mir-128b hsa-mir-128a hsa-mir-152 hsa-mir-182 hsa-mir-23a hsa-mir-301 hsa-mir-320 rno-mir-325 hsa-mir-34c mmu-mir-7b	hsa-mir-103 hsa-mir-320 hsa-mir-122a hsa-mir-182 rno-mir-325 97 hsa-mir-23a hsa-mir-152 mmu-mir-7b	0016740 transferase activity IEA;	3' AGUAUCGGGACAUGUUACGACGA 5' hsa-mir-103 __ .||||.:...|||.||||||||| __ 5' CCAUAAUGAAGUAGAAUGCUGCU 3' ENST00000296543 E:-19.52 S:114.000000 Loc:1389 Cons: %(mmu) 91.30%(rno)	3' AAGCGGGAGAGU-UGG-GUCGAAAA 5' hsa-mir-320 __ ||.|:.:|||::.|||.|||:|||| __ 5' UUGGUGUUCUUGUACCACAGUUUUU 3' ENST00000296543 E:-20.889999 S:112.000000 Loc:640 Cons: 92.00%(mmu) 92.00%(rno)	3' UGU-UUGUGGUAACAGUGUGAGGU 5' hsa-mir-122a __ |:|.||:|::.|||||||:|.||. __ 5' AUAUAAUAUUUUUGUCACGCACCU 3' ENST00000296543 E:-19.66 S:110.000000 Loc:45 Cons: 91.67%(mmu) 91.67%(rno)	3' ACACUC-AAGAUGGUA-ACGGUUU 5' hsa-mir-182 __ ||||||.||:|||:||.|.:||:| __ 5' UGUGAGAUUUUACUAUAUCUCAGA 3' ENST00000296543 E:-20.15 S:104.000000 Loc:358 Cons: %(mmu) 91.67%(rno)	3' UGUGA-AUGAC-UCGUGGAUGAUCC 5' rno-mir-325 __ :||||.|:.||.:|||||.||||.. __ 5' GCACUGUGAUGUGGCACCAACUAAU 3' ENST00000296543 E:-20.02 S:101.000000 Loc:787 Cons: 92.00%(mmu) 92.00%(rno)	3' UGAU-ACGUUGGAU-GAUGGAGA 5' hsa-let-7d __ |.|:.||||:::||..||||||| __ 5' AGUGCUGCAGUUUAGAUACCUCU 3' ENST00000296543 E:-20.309999 S:97.000000 Loc:967 Cons: 91.30%(mmu) %(rno)	3' CCUUUAGGGACCGUUACACUA 5' hsa-mir-23a __ ||||:|.....|||||||||. __ 5' GGAAGU---AUGCAAUGUGAA 3' ENST00000296543 E:-17.76 S:96.000000 Loc:485 Cons: 100.00%(mmu) 100.00%(rno)	3' GGUUCAAGACAGUA-CGUGACU 5' hsa-mir-152 __ .:||.|.||||:.|.||||||: __ 5' AUAAAUGCUGUUUUAGCACUGG 3' ENST00000296543 E:-17.32 S:92.000000 Loc:387 Cons: 95.45%(mmu) %(rno)	3' UUGUUUUAGUGUUCAGAAGGU 5' mmu-mir-7b __ .|||:.:|||||:||:|.:.| __ 5' CACAGUGUCACAGGUUUGUAA 3' ENST00000296543 E:-18.58 S:91.000000 Loc:1001 Cons: 100.00%(mmu) 100.00%(rno)
ENST00000316715	ENSG00000046653	ENSMUSG00000031342		ENSRNOG00000004613	NEURONAL MEMBRANE GLYCOPROTEIN M6-B (M6B). [Source:SWISSPROT;Acc:Q13491] ENSG00000046653 (-1) (13150576 13152426 13196449 13196658 13114144) 1850 (1850 nt) HUGO:4461: [IPR001614:Myelin proteolipid protein (PLP);]	9	-177.25	915	ENSMUSG00000031342 (mmu-miR-125a)	ENSRNOG00000004613 (mmu-let-7e)		hsa-let-7e hsa-let-7c hsa-mir-124a hsa-mir-125a hsa-mir-182 hsa-mir-183 hsa-mir-188 hsa-mir-210 hsa-mir-22 mmu-mir-290 hsa-mir-302 hsa-mir-34c hsa-mir-34a	hsa-mir-182 hsa-mir-183 hsa-mir-34a mmu-mir-290 100 hsa-mir-22 hsa-mir-124a hsa-mir-125a hsa-mir-34c	0005554 molecular_function unknown ND; 0007399 neurogenesis NAS; 0016021 integral to membrane NAS;	3' ACACUCAAGAU-GGUAACGGUUU 5' hsa-mir-182 __ ..||||||:.|.|||||.:|||| __ 5' CUUGAGUUUAAGCCAUUUUCAAA 3' ENST00000316715 E:-17.65 S:114.000000 Loc:1107 Cons: 95.65%(mmu) 95.65%(rno)	3' GUCACUUAAGAUGGUCACGGUAU 5' hsa-mir-183 __ ||.|...|||||:||||||||.: __ 5' CAAUAUUUUCUAUCAGUGCCAAG 3' ENST00000316715 E:-22.74 S:112.000000 Loc:1774 Cons: 100.00%(mmu) 100.00%(rno)	3' UGUUGGUCGAUUCUGUGACGGU 5' hsa-mir-34a __ .|.|.|||:.:||:::|||:|| __ 5' UCCAGCAGUGGAGGUGCUGUCA 3' ENST00000316715 E:-24.23 S:106.000000 Loc:1586 Cons: 95.45%(mmu) 95.45%(rno)	3' UUUUUCACGGGGGUAUCAAACUC 5' mmu-mir-290 __ .||:|||...|:::|:|||||:. __ 5' UAAGAGUUAACUUGUGGUUUGGC 3' ENST00000316715 E:-18.030001 S:101.000000 Loc:1304 Cons: 100.00%(mmu) 100.00%(rno)	3' UUGGUAUGUUGGAUGAUGGAGU 5' hsa-let-7c __ :|||.|.:|||||.||||:|:. __ 5' GACC-UCUAACCUCCUACUUUU 3' ENST00000316715 E:-19.27 S:100.000000 Loc:975 Cons: %(mmu) 95.24%(rno)	3' UGUCAAGAAGUU--GACCGUCGAA 5' hsa-mir-22 __ .:|.||:|.:||..||||:||||. __ 5' UUACUUUUCUAAUUCUGGUAGCUA 3' ENST00000316715 E:-19.030001 S:99.000000 Loc:1649 Cons: 91.67%(mmu) 91.67%(rno)	3' ACCGU-AAGUGGCGCACGGAAUU 5' hsa-mir-124a __ ...||.|||||:|:.||:||.|| __ 5' AAACACUUCACUGUCUGUCUCAA 3' ENST00000316715 E:-17.77 S:95.000000 Loc:108 Cons: %(mmu) 91.30%(rno)	3' GUGUCCAAUUUCCCAGAGUCCCU 5' hsa-mir-125a __ :::|||.||..||||.|:||.|| __ 5' UGUAGG-UACUGGGUAUUAGUGA 3' ENST00000316715 E:-17.450001 S:94.000000 Loc:1173 Cons: 90.91%(mmu) %(rno)	3' GUUAGUCGAUUGAUGUGACGGA 5' hsa-mir-34c __ :.|||||..|:||:|.||||.. __ 5' UCAUCAGACAGCUGCUCUGCAG 3' ENST00000316715 E:-21.08 S:94.000000 Loc:48 Cons: %(mmu) 100.00%(rno)
ENST00000280435	ENSG00000127152	ENSMUSG00000048251		ENSRNOG00000005776	B-CELL CLL/LYMPHOMA 11B ISOFORM 2; B-CELL LYMPHOMA/LEUKAEMIA 11B; ZINC FINGER PROTEIN HRIT1 ALPHA. [Source:RefSeq;Acc:NM_022898] ENSG00000127152 (-1) (97625665 97630529 97714215 97727856 96102657) 486 HUGO:13222:CTIP-2 [IPR007087:Zn-finger, C2H2 type; IPR002965:Proline-rich extensin;]	9	-180.82	914	ENSMUSG00000048251 (mmu-miR-133)	ENSRNOG00000005776 (mmu-miR-133)		mmu-mir-133 hsa-mir-133a hsa-mir-181a hsa-mir-187 hsa-mir-198 hsa-mir-216 hsa-mir-220 hsa-mir-26b mmu-mir-298 hsa-mir-302 rno-mir-340	hsa-mir-181a hsa-mir-216 hsa-mir-220 hsa-mir-302 hsa-mir-198 hsa-mir-26b mmu-mir-133 mmu-mir-298 hsa-mir-187		3' UGAGUGGCUGUCGCAACUUACAA 5' hsa-mir-181a __ ||..:::||:|.|||||||||.. __ 5' ACAAGUUGAUAUCGUUGAAUGAA 3' ENST00000280435 E:-20.32 S:114.000000 Loc:1935 Cons: %(mmu) 95.65%(rno)	3' GUGUCAACGGUCGACUCUAAU 5' hsa-mir-216 __ :::|...|.|||||||||||: __ 5' UGUAAGGGACAGCUGAGAUUG 3' ENST00000280435 E:-21.75 S:113.000000 Loc:1468 Cons: 100.00%(mmu) 100.00%(rno)	3' UUUC-AC-AGUCUAUGCCACACC 5' hsa-mir-220 __ ||.|.||.|:|||||:||.|||| __ 5' AACGCUGCUUAGAUAUGGAGUGG 3' ENST00000280435 E:-21.84 S:111.000000 Loc:1871 Cons: 91.30%(mmu) %(rno)	3' AGUGGUUUUGUACCUUC-GUGAAU 5' hsa-mir-302 __ .:|||||.|:..|||||.||:||. __ 5' AUACCAAUAUCAGGAAGCCAUUUU 3' ENST00000280435 E:-20.690001 S:103.000000 Loc:3718 Cons: 91.67%(mmu) %(rno)	3' GGAUAGAGGGGAGACCUGG 5' hsa-mir-198 __ ||.:.||.|||||||||.: __ 5' CCCGCCU-CCCUCUGGAAU 3' ENST00000280435 E:-23.950001 S:98.000000 Loc:2572 Cons: 94.44%(mmu) %(rno)	3' UGGAUAGGACUUAAUGAACUU 5' hsa-mir-26b __ .|||||.:|||:|..|||||: __ 5' UCCUAU-UUGAGUCUCUUGAG 3' ENST00000280435 E:-20.030001 S:95.000000 Loc:1616 Cons: 100.00%(mmu) 100.00%(rno)	3' UGUCGACCAACUUCCCCUGGUU 5' mmu-mir-133 __ |:..||.||..|||.||||||: __ 5' AUUACU-GUAAAAGUGGACCAG 3' ENST00000280435 E:-17.59 S:95.000000 Loc:2216 Cons: 95.24%(mmu) 95.24%(rno)	3' CCUUCUUGUCGGGAGGAGACGG 5' mmu-mir-298 __ ...||.|.|.:::|::|||||| __ 5' UUUAGUA-AAUUUUUUUCUGCC 3' ENST00000280435 E:-17.280001 S:94.000000 Loc:2382 Cons: 100.00%(mmu) %(rno)	3' GCCGACGUUGUGUUCUGUGCU 5' hsa-mir-187 __ :||||.|.|.||||||.|:.: __ 5' UGGCUUCUAAACAAGAAAUUG 3' ENST00000280435 E:-17.370001 S:91.000000 Loc:1409 Cons: 100.00%(mmu) 100.00%(rno)
ENST00000277993	ENSG00000148772	ENSMUSG00000025019		ENSRNOG00000026587	ENSG00000148772 (1) (98257751 98257751 98380266 98383250 98405629) 2984 (2984 nt) [IPR007889:Helix-turn-helix, Psq;]	9	-178.76	911	ENSMUSG00000025019 (mmu-miR-139)	ENSRNOG00000026587 (mmu-let-7g)		hsa-let-7g hsa-let-7a hsa-let-7i hsa-mir-139 rno-mir-151 hsa-mir-17_5p hsa-mir-199a* hsa-mir-21 hsa-mir-215 hsa-mir-218 mmu-mir-291_3p mmu-mir-293 mmu-mir-294 hsa-mir-301 rno-mir-325 rno-mir-333 rno-mir-339 rno-mir-349 rno-mir-352	rno-mir-352 107 hsa-mir-17_5p rno-mir-333 rno-mir-151 99 hsa-mir-21 rno-mir-339 hsa-mir-139		3' AUGAUACGUUGGAUGAUGAGA 5' rno-mir-352 __ ||||:||..||:|:||.||:| __ 5' UACUGUGACACUUGCUUCUUU 3' ENST00000277993 E:-18.870001 S:107.000000 Loc:88 Cons: 90.48%(mmu) 100.00%(rno)	3' UUGAUAUG-UUG-GAUGAUGGAGU 5' hsa-let-7a __ ||||:.::.|:|.|||||:|.||| __ 5' AACUGGGUGAGCACUACUGCAUCA 3' ENST00000277993 E:-17.93 S:107.000000 Loc:29 Cons: %(mmu) 91.67%(rno)	3' UGAUGGACGUGACAUUCGUG-AAAC 5' hsa-mir-17_5p __ |||||||.::||||||.:.|.|||| __ 5' ACUACCUUUGCUGUAAUUUCAUUUG 3' ENST00000277993 E:-22.15 S:107.000000 Loc:718 Cons: %(mmu) 92.00%(rno)	3' UUUUCAUUGAUCGUGUGGUG 5' rno-mir-333 __ |||:||.|..:||||||||: __ 5' AAAGGUUA--GGCACACCAU 3' ENST00000277993 E:-19 S:105.000000 Loc:1818 Cons: %(mmu) 100.00%(rno)	3' GGAGUUCCU-CGGAGUCAGAUCA 5' rno-mir-151 __ ..|.:||||.||||||.|:|||. __ 5' AAUGGAGGAUGCCUCAUUUUAGC 3' ENST00000277993 E:-22.32 S:104.000000 Loc:857 Cons: %(mmu) 91.30%(rno)	3' UGACAUGUUUGAUGAUGG-AGU 5' hsa-let-7g __ |.|||:||.||.||||||.||| __ 5' AAUGUGCACAC-ACUACCUUCA 3' ENST00000277993 E:-20.809999 S:99.000000 Loc:670 Cons: %(mmu) 90.48%(rno)	3' AGUUGU-AGU-CAGACUAUUCGAU 5' hsa-mir-21 __ .:||:|.|||.|||||..|||||. __ 5' GUAAUAUUCAUGUCUGUGAAGCUU 3' ENST00000277993 E:-19.030001 S:96.000000 Loc:2703 Cons: %(mmu) 91.67%(rno)	3' ACUCGAGGACCUCCUGUCCCU 5' rno-mir-339 __ |.|.|||.||||||||:.|.. __ 5' UUAUCUCAUGGAGGACGAGCU 3' ENST00000277993 E:-21.129999 S:94.000000 Loc:793 Cons: %(mmu) 95.24%(rno)	3' UCUG-UGCACGUGACAUCU 5' hsa-mir-139 __ :|||..|.|||.||||||| __ 5' GGACUCCUUGC-CUGUAGA 3' ENST00000277993 E:-17.52 S:92.000000 Loc:274 Cons: 94.44%(mmu) 94.44%(rno)
ENST00000262445_P	ENSG00000065559	ENSMUSG00000033352		ENSRNOG00000003834	DUAL SPECIFICITY MITOGEN-ACTIVATED PROTEIN KINASE KINASE 4 (EC 2.7.1.-) (MAP KINASE KINASE 4) (JNK ACTIVATING KINASE 1) (C-JUN N- TERMINAL KINASE KINASE 1) (JNKK) (SAPK/ERK KINASE 1) (SEK1). [Source:S HUGO:6844:JNKK1 MEK4 MKK4 PRKMK4 SERK1 [IPR000719:Protein kinase; IPR002290:Serine/Threonine protein kinase;]	9	-178.66	907	ENSMUSG00000033352 (mmu-let-7d)	ENSRNOG00000003834 (rno-let-7d)		hsa-let-7d hsa-let-7g hsa-let-7f rno-let-7d* hsa-mir-124a hsa-mir-128a hsa-mir-128b hsa-mir-132 hsa-mir-136 hsa-mir-28 rno-mir-326 rno-mir-333 hsa-mir-9	hsa-mir-136 hsa-mir-28 hsa-mir-132 104 101 101 hsa-mir-9 hsa-mir-124a rno-mir-333	0004674 protein serine/threonine kinase activity IEA; 0004713 protein-tyrosine kinase activity IEA; 0005524 ATP binding IEA; 0016740 transferase activity IEA; 0006468 protein amino acid phosphorylation IEA; 0007165 signal transduction TAS; 0007254 JNK cascade TAS;	3' AGGUAGUAGUUUUGUUUACCUCA 5' hsa-mir-136 __ |:::.|||:.|.:|||||||||. __ 5' UUUGCCAUU-AUGCAAAUGGAGA 3' ENST00000262445_P E:-22.23 S:113.000000 Loc:1981 Cons: 90.91%(mmu) %(rno)	3' GAGUUAUCUGACACUCGAGG--AA 5' hsa-mir-28 __ ..|.:||.|:|||||||||:..|| __ 5' AACUGUACAUUGUGAGCUCUGGUU 3' ENST00000262445_P E:-19.360001 S:107.000000 Loc:2198 Cons: 91.67%(mmu) 91.67%(rno)	3' GCUGGUACCGACAUCUGACAAU 5' hsa-mir-132 __ |||:||..|:|||.||||||.| __ 5' CGAUCA-AGUUGUUGACUGUGA 3' ENST00000262445_P E:-21.719999 S:106.000000 Loc:267 Cons: 100.00%(mmu) 100.00%(rno)	3' UCUUUCCGUCGUCCAGCAUAUC 5' rno-let-7d* __ .||:|||.||||.|.||||.|| __ 5' UGAGAGGAAGCAAGACGUAAAG 3' ENST00000262445_P E:-19.969999 S:101.000000 Loc:35 Cons: %(mmu) 100.00%(rno)	3' UGACAUGU-UUGAUGAUGGAGU 5' hsa-let-7g __ |.|||:||.::.||:|:|||:| __ 5' AAUGUGCAGGGAUAUUGCCUUA 3' ENST00000262445_P E:-21.790001 S:101.000000 Loc:2268 Cons: 90.91%(mmu) 90.91%(rno)	3' UGAUACGUUG-GAUGAUGGAGA 5' hsa-let-7d __ :||..|:|||.:.|||:|:||| __ 5' GCUCAGUAACAUAACUGCUUCU 3' ENST00000262445_P E:-17.74 S:96.000000 Loc:2309 Cons: 95.45%(mmu) 95.45%(rno)	3' AGUAUGUCGAUCUAUUGGUUUCU 5' hsa-mir-9 __ |:.|:.||||:|:.:||.||:|| __ 5' UUCUGGAGCUGGGAGACAAAGGA 3' ENST00000262445_P E:-19.139999 S:95.000000 Loc:463 Cons: 91.30%(mmu) 95.65%(rno)	3' ACCGUAAGUGGCGCACGGAAUU 5' hsa-mir-124a __ .|.:|.|.:|..:|||||||:| __ 5' AGCUAGUAGCAAUGUGCCUUGA 3' ENST00000262445_P E:-18.75 S:94.000000 Loc:988 Cons: 100.00%(mmu) %(rno)	3' UUUUCAUUGAUCGUGU-GGUG 5' rno-mir-333 __ |:|||.|:||.|||||.|||. __ 5' AGAAG-AGCUUGCACAGCCAA 3' ENST00000262445_P E:-17.959999 S:94.000000 Loc:429 Cons: 90.00%(mmu) 90.00%(rno)
ENST00000256015	ENSG00000133639	ENSMUSG00000036478		ENSRNOG00000004284	BTG1 PROTEIN (B-CELL TRANSLOCATION GENE 1 PROTEIN). [Source:SWISSPROT;Acc:P31607] ENSG00000133639 (-1) (91039367 91040324 91041779 91042088 90079066) 957 (957 nt) HUGO:1130: [IPR002087:Anti-proliferative protein;]	9	-178.21	906	ENSMUSG00000036478 (mmu-let-7a)	ENSRNOG00000004284 (mmu-miR-218)		hsa-let-7a hsa-let-7g hsa-let-7f hsa-mir-128a hsa-mir-188 hsa-mir-20 hsa-mir-218 hsa-mir-28 hsa-mir-29b mmu-mir-290 mmu-mir-291_3p hsa-mir-30d hsa-mir-30a hsa-mir-302 rno-mir-325	mmu-mir-290 hsa-mir-28 hsa-mir-218 hsa-mir-128a hsa-mir-302 99 hsa-mir-188 hsa-mir-20 hsa-mir-30d	0008283 cell proliferation TAS; 0008285 negative regulation of cell proliferation TAS;	3' UUUUUCACGGGGGUAUCAAACUC 5' mmu-mir-290 __ .:|.||||...||||||||||:. __ 5' UGACAGUG---CCAUAGUUUGGA 3' ENST00000256015 E:-19.08 S:111.000000 Loc:157 Cons: 100.00%(mmu) 90.00%(rno)	3' GAGUUAUCUGACACUCGAGGAA 5' hsa-mir-28 __ :|:|||||.|||||||.|||.. __ 5' UUUAAUAGCCUGUGAG-UCCAA 3' ENST00000256015 E:-22.950001 S:105.000000 Loc:197 Cons: 95.24%(mmu) 90.48%(rno)	3' UGU--ACCAAUCUAGUUCGUGUU 5' hsa-mir-218 __ |||..||...|||||.:|||||| __ 5' ACAGCUGUGAAGAUCUGGCACAA 3' ENST00000256015 E:-17.43 S:104.000000 Loc:101 Cons: 91.30%(mmu) 91.30%(rno)	3' UUUUCUCUGGCCA-AG-UGACACU 5' hsa-mir-128a __ ||||||.||:.||.||.||||||: __ 5' AAAAGACACU-GUCUCAACUGUGG 3' ENST00000256015 E:-21.24 S:103.000000 Loc:620 Cons: 91.30%(mmu) %(rno)	3' AGUGGUUUUGUACCUUCGUGAAU 5' hsa-mir-302 __ ...::.||||||||.||:|||.: __ 5' CGUUUUAAACAUGGUAGUACUGG 3' ENST00000256015 E:-19.35 S:99.000000 Loc:432 Cons: 91.30%(mmu) %(rno)	3' UUGAUAUGUUAGAUGAUGGAGU 5' hsa-let-7f __ ..||:|||.||:|:|||.||:: __ 5' CUCUGUAC-AUUUGCUAGCUUG 3' ENST00000256015 E:-17.940001 S:99.000000 Loc:663 Cons: 100.00%(mmu) %(rno)	3' UGG-GAGGUGGUACGUUCCCUAC 5' hsa-mir-188 __ |:|.||::|::.|||.|||||.| __ 5' AUCACUUUAUU-UGCUAGGGAGG 3' ENST00000256015 E:-19.299999 S:97.000000 Loc:225 Cons: 90.91%(mmu) %(rno)	3' AUGGACGUGAUAUUCGUGAAAU 5' hsa-mir-20 __ .|::||||||||.|.|||||.| __ 5' AAUUUGCACUAUUA-CACUUGA 3' ENST00000256015 E:-19.51 S:96.000000 Loc:361 Cons: 100.00%(mmu) %(rno)	3' GAAGGUCAGCCCCUA-CAAAUGU 5' hsa-mir-30d __ ..|||..|:||||||.|.|||:: __ 5' GCUCCUCUUGGGGAUGGAUUAUG 3' ENST00000256015 E:-21.41 S:92.000000 Loc:64 Cons: 95.65%(mmu) 95.65%(rno)
ENST00000320361	ENSG00000107758	ENSMUSG00000021816		ENSRNOG00000007757	SERINE/THREONINE PROTEIN PHOSPHATASE 2B CATALYTIC SUBUNIT, BETA ISOFORM (EC 3.1.3.16) (CALMODULIN-DEPENDENT CALCINEURIN A SUBUNIT, BETA ISOFORM) (CAM-PRP CATALYTIC SUBUNIT). [Source:SWISSPROT;Acc:P162 HUGO:9315:CALNB [IPR006186:Serine/threonine-specific protein phosphatase and bis(5-nucleosyl)-tetraphosphatase; IPR004843:Metallo-phosphoesterase; IPR000694:Proline-rich region;]	9	-184.48	906	ENSMUSG00000021816 (mmu-let-7f)	ENSRNOG00000007757 (mmu-miR-125a)		hsa-let-7f hsa-let-7c hsa-let-7e hsa-let-7a hsa-mir-125a hsa-mir-125b hsa-mir-15a hsa-mir-224 mmu-mir-297 rno-mir-324_3p rno-mir-326 rno-mir-331 rno-mir-338 rno-mir-347	hsa-mir-224 mmu-mir-297 rno-mir-338 rno-mir-331 100 96 rno-mir-347 hsa-mir-125b	0000158 protein phosphatase type 2A activity IEA; 0004723 calcium-dependent protein serine/threonine phosphatase activity IEA; 0004724 magnesium-dependent protein serine/threonine phosphatase activity IEA; 0005509 calcium ion binding IDA; 0005516 calmodulin binding NAS; 0008420 CTD phosphatase activity IEA; 0015071 protein phosphatase type 2C activity IEA; 0016787 hydrolase activity IEA; 0017018 …	3' AUUUGCCUUGGU-GAUCACUGAAC 5' hsa-mir-224 __ ..|:||||||||.|||.||.:||| __ 5' GCAGCGGAACCAUCUAUUGUUUUG 3' ENST00000320361 E:-25.049999 S:111.000000 Loc:1289 Cons: 91.67%(mmu) %(rno)	3' GUACGUGUACGUG-UGUAUGUA 5' mmu-mir-297 __ .|||:|||.|:||.||||::|| __ 5' GAUGUACAGGUACGACAUGUAU 3' ENST00000320361 E:-20.309999 S:110.000000 Loc:871 Cons: 95.45%(mmu) %(rno)	3' GAUGUAUC-UUACCGUAGAGAGU 5' __ :.||||||...|||:||:|:|:| __ 5' UAACAUAGUCUUGGUAUUUUUUA 3' ENST00000320361 E:-21.52 S:107.000000 Loc:558 Cons: 91.30%(mmu) 91.30%(rno)	3' AGUUGUUUUAGU-GACUACGACCU 5' rno-mir-338 __ .||.||:::|.|.:||.||||||. __ 5' CCACCAGGGUGAUUUGCUGCUGGC 3' ENST00000320361 E:-18.58 S:100.000000 Loc:954 Cons: 95.83%(mmu) %(rno)	3' AAGAUCCUA--UCCGGGUCCCCG 5' rno-mir-331 __ |||..||||..||||:::.|||| __ 5' UUCCUGGAUGGAGGCUUGAGGGC 3' ENST00000320361 E:-23.82 S:100.000000 Loc:139 Cons: 91.30%(mmu) %(rno)	3' UUGAUAUGUUAGAUGAUGGAGU 5' hsa-let-7f __ ..||:||:::|||.||::||.| __ 5' CCCUGUAUGGUCUCCUGUCUAA 3' ENST00000320361 E:-17.559999 S:99.000000 Loc:1329 Cons: 90.91%(mmu) %(rno)	3' UGAUA-UGUUGGA-GGAUGGAGU 5' hsa-let-7e __ |||.|.::::|||.|:|.||||| __ 5' ACUUUGGUGGCCUGCUUCCCUCA 3' ENST00000320361 E:-18.65 S:94.000000 Loc:1236 Cons: 91.30%(mmu) %(rno)	3' ACCCGCUGGGUCUCCCUGU 5' rno-mir-347 __ .||||..||||.|.||||| __ 5' CGGGC--CCCAAAUGGACA 3' ENST00000320361 E:-20.5 S:93.000000 Loc:30 Cons: 94.12%(mmu) %(rno)	3' AGUGUUCAAUCCCAGAGUCCCU 5' hsa-mir-125b __ ..:::||..||||.||::|||. __ 5' CAGUGAGCAAGGGGCUUGGGGC 3' ENST00000320361 E:-18.49 S:92.000000 Loc:217 Cons: 100.00%(mmu) 100.00%(rno)
ENST00000300737	ENSG00000167323	ENSMUSG00000030987		ENSRNOG00000020425	STROMAL INTERACTION MOLECULE 1 PRECURSOR. [Source:SWISSPROT;Acc:Q13586] ENSG00000167323 (1) (3841242 3841810 4077337 4078746 4080321) 1409 (1409 nt) HUGO:11386:D11S4896E GOK [IPR001660:Sterile alpha motif SAM;]	9	-186.15	897	ENSMUSG00000030987 (mmu-let-7b)	ENSRNOG00000020425 (mmu-let-7e)		hsa-let-7b hsa-let-7e hsa-mir-124a mmu-mir-148a rno-mir-148b hsa-mir-148 hsa-mir-181b hsa-mir-194 hsa-mir-206 hsa-mir-214 mmu-mir-298 hsa-mir-320 rno-mir-330 rno-mir-346	mmu-mir-298 hsa-mir-214 hsa-mir-124a hsa-mir-206 rno-mir-330 98 95 rno-mir-346 mmu-mir-148a	0005194 cell adhesion molecule activity NAS; 0005515 protein binding IPI; 0008284 positive regulation of cell proliferation TAS; 0016337 cell-cell adhesion NAS; 0045786 negative regulation of cell cycle IEA; 0005871 kinesin complex IEA; 0005887 integral to plasma membrane TAS;	3' CCUUCUUGUCGGGAGGAGACGG 5' mmu-mir-298 __ |.||.:::|.:::||||||||| __ 5' GUAAAGGUAUUUUUCCUCUGCC 3' ENST00000300737 E:-23.92 S:117.000000 Loc:1200 Cons: %(mmu) 90.91%(rno)	3' GACGGACAGACACGGACGACA 5' hsa-mir-214 __ |.||:|..||||.:||||||| __ 5' CAGCUU--CUGUCUCUGCUGU 3' ENST00000300737 E:-22.01 S:107.000000 Loc:304 Cons: 100.00%(mmu) 100.00%(rno)	3' ACCGU-AAGUGGCGCACGGAAUU 5' hsa-mir-124a __ ...||.||||.:||.||:||||: __ 5' CUCCACUUCAGUGCAUGUCUUAG 3' ENST00000300737 E:-19.030001 S:103.000000 Loc:246 Cons: 95.65%(mmu) 95.65%(rno)	3' GGUGUGUGAAGGAAUGUAAGGU 5' hsa-mir-206 __ :||:|.|.|||:||:.|.|||| __ 5' UCAUAAAAUUCUUUGAAGUCCA 3' ENST00000300737 E:-17.49 S:99.000000 Loc:1362 Cons: %(mmu) 95.45%(rno)	3' AGAGACGUCCGGGACACGAAACG 5' rno-mir-330 __ |||||.|....|||||.:||||| __ 5' UCUCUCCCUUACCUGU-UUUUGC 3' ENST00000300737 E:-19.49 S:98.000000 Loc:1171 Cons: %(mmu) 90.91%(rno)	3' UGAUAUGUUGGAGGAUGGAGU 5' hsa-let-7e __ :||.|.|::.|||||.||||. __ 5' GCU-UUCGGGCUCCUCCCUCC 3' ENST00000300737 E:-20.889999 S:96.000000 Loc:360 Cons: 90.00%(mmu) 90.00%(rno)	3' UUGGUGUGUUGGAUGAUGG-AGU 5' hsa-let-7b __ ||||..|:::.||:||:|:.||| __ 5' AACC--AUGGGCUGCUGCUGUCA 3' ENST00000300737 E:-18.58 S:94.000000 Loc:216 Cons: 90.48%(mmu) %(rno)	3' UCUCCGUCCGUGAGUCCGUCUGU 5' rno-mir-346 __ .|:|||.||:.||:|||.:|::: __ 5' UGGGGCUGGU-CUUAGGAGGGUG 3' ENST00000300737 E:-25.780001 S:92.000000 Loc:1281 Cons: %(mmu) 95.45%(rno)	3' UGUUUCAAG-ACAUCACGUGACU 5' mmu-mir-148a __ |||::|.||.|.|:|.||.|||: __ 5' ACAGGGCUCUUAUGGAGCCCUGG 3' ENST00000300737 E:-18.959999 S:91.000000 Loc:892 Cons: 91.30%(mmu) %(rno)
ENST00000297210_P	ENSG00000164651	ENSMUSG00000048562		ENSRNOG00000005943	ENSG00000164651 (-1) (20568222 20568225 20569730 20569979 19945802) 4001 (4001 nt) HUGO:19196: [IPR007087:Zn-finger, C2H2 type; IPR000104:Antifreeze protein, type I;]	8	-173.73	895	ENSMUSG00000048562 (mmu-miR-135)	ENSRNOG00000005943 (rno-let-7d*)		rno-let-7d* hsa-mir-135 rno-mir-135b hsa-mir-137 hsa-mir-181b hsa-mir-206 hsa-mir-24 mmu-mir-298 hsa-mir-320 rno-mir-325 mmu-mir-7b	rno-mir-135b hsa-mir-181b hsa-mir-24 hsa-mir-320 mmu-mir-7b rno-mir-325 105	0003677 DNA binding IEA; 0005634 nucleus IEA;	3' GUGUAUCCUUACUUUUCGGUAU 5' rno-mir-135b __ |||||.|.|||||||||||.|. __ 5' CACAUUGAAAUGAAAAGCCUUU 3' ENST00000297210_P E:-20.41 S:123.000000 Loc:1894 Cons: 100.00%(mmu) 100.00%(rno)	3' UUGGGUGGCUGUCGUUACUUACAA 5' hsa-mir-181b __ |::.||::..:|||||||::|||| __ 5' AGUGCAUU--UAGCAAUGGGUGUU 3' ENST00000297210_P E:-21.110001 S:120.000000 Loc:2682 Cons: 95.45%(mmu) 95.45%(rno)	3' GACAAGGACGACUUGACUCGGU 5' hsa-mir-24 __ ...||||||:||||.||||::| __ 5' AGAUUCCUGUUGAAAUGAGUUA 3' ENST00000297210_P E:-25.75 S:119.000000 Loc:2539 Cons: 100.00%(mmu) 100.00%(rno)	3' AAGC-GGGAGAGUUGGGUCGAAAA 5' hsa-mir-320 __ ||:|.||:|:||.|||:.|:|||| __ 5' UUUGUCCUUUUCUACCUCGUUUUU 3' ENST00000297210_P E:-20.99 S:117.000000 Loc:1014 Cons: %(mmu) 95.83%(rno)	3' GCGGGAGAG--UUGGGUCGAAAA 5' __ |||.||:||..::||:||:|||. __ 5' CGCACUUUCGGGGCCUAGUUUUG 3' ENST00000297210_P E:-22.040001 S:108.000000 Loc:1535 Cons: 91.30%(mmu) 91.30%(rno)	3' UUGUUUUAGUGUUCAGAAGGU 5' mmu-mir-7b __ |||.||:..|||||.|||||| __ 5' AACCAAGGGACAAG-CUUCCA 3' ENST00000297210_P E:-18.940001 S:107.000000 Loc:3718 Cons: %(mmu) 90.00%(rno)	3' UGUGAAUGACUCGUGGAUGAUCC 5' rno-mir-325 __ ::|||||:|..|||::|:||:|. __ 5' GUACUUAUU-UGCAUUUGCUGGC 3' ENST00000297210_P E:-23.059999 S:106.000000 Loc:1642 Cons: 100.00%(mmu) 100.00%(rno)	3' UCUUUCCGUCGUCCAGCAUAUC 5' rno-let-7d* __ ..:||||.:.|||||:||.|:| __ 5' CAGAAGGAGUCAGGUUGU-UGG 3' ENST00000297210_P E:-21.43 S:95.000000 Loc:2333 Cons: %(mmu) 100.00%(rno)
ENST00000287169	ENSG00000156599	ENSMUSG00000034075	1	ENSRNOG00000006832	ZINC FINGER DHHC DOMAIN CONTAINING PROTEIN 5 (ZINC FINGER PROTEIN 375). [Source:SWISSPROT;Acc:Q9C0B5] ENSG00000156599 (1) (57210842 57215923 57242863 57244012 57255403) 1149 (1149 nt) HUGO:18472:KIAA1748 ZNF375 [IPR001594:Zn-finger, DHHC type;]	9	-190.77	895	ENSMUSG00000034075 (hsa-miR-133a)	ENSRNOG00000006832 (hsa-miR-133a)		hsa-mir-133a mmu-mir-133 hsa-mir-189 hsa-mir-199a hsa-mir-29a mmu-mir-297 rno-mir-324_5p rno-mir-327 rno-mir-330 rno-mir-346 rno-mir-347 rno-mir-349 hsa-mir-363	hsa-mir-29a rno-mir-327 hsa-mir-189 mmu-mir-297 rno-mir-324_5p rno-mir-346 hsa-mir-133a hsa-mir-199a rno-mir-349	0016021 integral to membrane IEA;	3' UUGGCUAAAGU-CUACCACGAUC 5' hsa-mir-29a __ |:||.|..|||..||||||||:| __ 5' AGCCCACCUCACUAUGGUGCUGG 3' ENST00000287169 E:-21.309999 S:108.000000 Loc:1000 Cons: 91.30%(mmu) 95.65%(rno)	3' UGGGAGUACGGGGAGUUCC 5' rno-mir-327 __ |||:||.|.:||||||||| __ 5' ACCUUCCU-UCCCUCAAGG 3' ENST00000287169 E:-28 S:107.000000 Loc:60 Cons: 94.44%(mmu) 100.00%(rno)	3' UGACUAUAGUC-GAGUCAUCCGUG 5' hsa-mir-189 __ .|||:.|.|||.||||||:|.||: __ 5' CCUGG-ACCAGACUCAGUGGACAU 3' ENST00000287169 E:-22.690001 S:105.000000 Loc:239 Cons: 95.65%(mmu) 95.65%(rno)	3' GUACGUGUACG-UGUGUAUGUA 5' mmu-mir-297 __ ::||:||||.:.|:|:|||:|| __ 5' UGUGUACAUAUAAUAUAUAUAU 3' ENST00000287169 E:-17.51 S:103.000000 Loc:371 Cons: 95.45%(mmu) %(rno)	3' UGUGGUUACGGGAUCCCCUACGC 5' rno-mir-324_5p __ .||||:||.:||.||.|||||.| __ 5' CCACCGAU-UCCAAGAGGAUGAG 3' ENST00000287169 E:-23.66 S:98.000000 Loc:111 Cons: %(mmu) 100.00%(rno)	3' UCUCCGUCCGUGAGUCCGUCUGU 5' rno-mir-346 __ :|.||::||.:.|||||.|.|:| __ 5' GGUGGUGGGAGAUCAGGAAAAUA 3' ENST00000287169 E:-19.24 S:96.000000 Loc:738 Cons: %(mmu) 91.30%(rno)	3' UGUCGA-C-CAACUUCCCCUGGUU 5' hsa-mir-133a __ |:.|||.|...||:||||.||||: __ 5' AUUGCUCGCCCUGGAGGGAACCAG 3' ENST00000287169 E:-20.41 S:94.000000 Loc:268 Cons: 91.67%(mmu) 91.67%(rno)	3' UUGUCCAUCAGACUUGUGACCC 5' hsa-mir-199a __ |::.||.:..||||:.|||||| __ 5' AGUUGGGGCCCUGAG-ACUGGG 3' ENST00000287169 E:-20.41 S:92.000000 Loc:171 Cons: %(mmu) 100.00%(rno)	3' UCUCCAAUUCU-GUCGUCCCGAC 5' rno-mir-349 __ ||||...|:||.::|||||.||. __ 5' AGAGAGAAGGAGUGGCAGGCCUA 3' ENST00000287169 E:-17.540001 S:92.000000 Loc:943 Cons: 95.65%(mmu) 95.65%(rno)
ENST00000194900	ENSG00000082458	ENSMUSG00000000881		ENSRNOG00000002767	PRESYNAPTIC PROTEIN SAP102 (SYNAPSE-ASSOCIATED PROTEIN 102) (NEUROENDOCRINE-DLG) (NE-DLG) (DISCS, LARGE HOMOLOG 3). [Source:SWISSPROT;Acc:Q92796] ENSG00000082458 (1) (68531843 68531843 68588910 685921 HUGO:2902:NE-Dlg SAP102 [IPR008144:Guanylate kinase; IPR001452:SH3 domain; IPR001478:PDZ/DHR/GLGF domain;]	9	-198.45	895	ENSMUSG00000000881 (mmu-let-7e)	ENSRNOG00000002767 (mmu-let-7e)		hsa-let-7e hsa-let-7c hsa-let-7b hsa-let-7d hsa-mir-129 hsa-mir-15a hsa-mir-15b hsa-mir-154 hsa-mir-195 hsa-mir-196 hsa-mir-199a* hsa-mir-214 mmu-mir-297 rno-mir-326 rno-mir-352	hsa-mir-15b hsa-mir-196 rno-mir-326 rno-mir-352 mmu-mir-297 93 hsa-mir-129 hsa-mir-214 hsa-mir-154	0004385 guanylate kinase activity NAS; 0007242 intracellular signaling cascade IEA; 0008285 negative regulation of cell proliferation NAS; 0008372 cellular_component unknown ND;	3' ACAUUUGGUACUACACGACGAU 5' hsa-mir-15b __ ...||||||||.||||||.||: __ 5' CCAAAACCAUGUUGUGCUACUG 3' ENST00000194900 E:-23.85 S:112.000000 Loc:990 Cons: 100.00%(mmu) 100.00%(rno)	3' GGUUGUUGUACUUUGAUGGAU 5' hsa-mir-196 __ |||:||:.||||::|||.||: __ 5' CCAGCAGAAUGAGGCUAACUG 3' ENST00000194900 E:-22.950001 S:112.000000 Loc:1781 Cons: 95.24%(mmu) 95.24%(rno)	3' UGACCUCCUUCCCGGGUCUCC 5' rno-mir-326 __ ||||||||:|.|.|.|||:|| __ 5' ACUGGAGGGACGACGCAGGGG 3' ENST00000194900 E:-30.51 S:103.000000 Loc:1620 Cons: 95.24%(mmu) 95.24%(rno)	3' AUGAUACGUU-GGAUGAUGAGA 5' rno-mir-352 __ .:||:||.||.|:|::|:||:| __ 5' AGCUGUGAAACCUUGUUGCUUU 3' ENST00000194900 E:-20.07 S:103.000000 Loc:1466 Cons: 95.45%(mmu) 95.45%(rno)	3' GUACGUGUACGUGUGUAUGUA 5' mmu-mir-297 __ ||.||:|..|||||.:|:||. __ 5' CAAGCGCUAGCACAGGUGCAA 3' ENST00000194900 E:-18.299999 S:95.000000 Loc:254 Cons: 95.24%(mmu) %(rno)	3' UGAUAUGUUGGAGGAUGGAGU 5' hsa-let-7e __ .||.|.|..||||||.||||. __ 5' CCUCUUC--CCUCCUCCCUCU 3' ENST00000194900 E:-18.120001 S:93.000000 Loc:46 Cons: 94.74%(mmu) 94.74%(rno)	3' CGUUCGGGUCUGGCGUUUUUC 5' hsa-mir-129 __ |:::||:.|.:||.||::||| __ 5' GUGGGCUGA-GCCACAGGAAG 3' ENST00000194900 E:-19.83 S:93.000000 Loc:2726 Cons: %(mmu) 95.00%(rno)	3' GACGGACAGACACGGACG-ACA 5' hsa-mir-214 __ |..||||..||||:||||.||. __ 5' CCACCUG-AUGUGUCUGCAUGA 3' ENST00000194900 E:-24 S:92.000000 Loc:931 Cons: 90.48%(mmu) %(rno)	3' GCUUCCG-UUGUGCCUAUUGGAU 5' hsa-mir-154 __ :||||||.||.|.||||||..|: __ 5' UGAAGGCAAAAAGGGAUAAAGUG 3' ENST00000194900 E:-20.82 S:92.000000 Loc:1870 Cons: 91.30%(mmu) %(rno)
ENST00000244745	ENSG00000124766	ENSMUSG00000043626		ENSRNOG00000018588	TRANSCRIPTION FACTOR SOX-4. [Source:SWISSPROT;Acc:Q06945] ENSG00000124766 (1) (21701951 21702745 21704169 21706826 22677775) 2657 (2657 nt) HUGO:11200: [IPR000910:HMG1/2 (high mobility group) box; IPR001472:Bipartite nuclear localization signal;]	9	-179.37	894	ENSMUSG00000043626 (mmu-miR-101b)	ENSRNOG00000018588 (rno-miR-101b)		rno-mir-101b hsa-mir-107 hsa-mir-17_3p hsa-mir-199a* hsa-mir-199b hsa-mir-206 hsa-mir-27b hsa-mir-29c mmu-mir-292_3p hsa-mir-34a hsa-mir-95	hsa-mir-199b hsa-mir-29c hsa-mir-34a hsa-mir-206 hsa-mir-17_3p rno-mir-101b mmu-mir-292_3p hsa-mir-199a* hsa-mir-107	0003700 transcription factor activity TAS; 0006355 regulation of transcription, DNA-dependent IEA; 0005634 nucleus IEA;	3' CUUGUCUAUCAGAUUU-GUGACCC 5' hsa-mir-199b __ .|||:.:..||:||||.||||||. __ 5' AAACGUGCCGUUUAAACCACUGGA 3' ENST00000244745 E:-18.139999 S:106.000000 Loc:2118 Cons: 95.83%(mmu) 95.83%(rno)	3' AUUGGCUAAAGU-UUACCACGAU 5' hsa-mir-29c __ |||:||:..||:.:||||||:|: __ 5' UAAUCGGAAUCGUGAUGGUGUUG 3' ENST00000244745 E:-22.860001 S:103.000000 Loc:1058 Cons: 91.30%(mmu) 91.30%(rno)	3' UGUUGGUCGAUUCUGU-GACGGU 5' hsa-mir-34a __ |||:.||.|||:|||:.|||||. __ 5' ACAGGCA-CUAGGACGUCUGCCU 3' ENST00000244745 E:-26.370001 S:103.000000 Loc:2391 Cons: 90.91%(mmu) %(rno)	3' GGUGUGUGAAGGAAUGUAAGGU 5' hsa-mir-206 __ :|||..:|||::||.|||||:. __ 5' UCACCAGCUUUUUUUCAUUCUU 3' ENST00000244745 E:-17.85 S:102.000000 Loc:1231 Cons: %(mmu) 90.91%(rno)	3' UGUUCA-CGGAAGUGACGUCA 5' hsa-mir-17_3p __ .:|.||..|||||||||.||. __ 5' UUACGUCUCCUUCACUGAAGG 3' ENST00000244745 E:-18.790001 S:97.000000 Loc:1608 Cons: 95.24%(mmu) 95.24%(rno)	3' GAAGUCGAUAGUGUC-AUGACAU 5' rno-mir-101b __ .|||||.|.|:|:||.|::|||: __ 5' GUUCAGGU-UUAUAGCUGUUGUG 3' ENST00000244745 E:-17.4 S:96.000000 Loc:2274 Cons: 95.45%(mmu) 95.45%(rno)	3' UGUGAGUUUUGGAC-CGCCGUGAA 5' mmu-mir-292_3p __ ..||||.|||:|||.||.|.|||| __ 5' CAACUC-AAAUCUGUGCUGGACUU 3' ENST00000244745 E:-21.93 S:96.000000 Loc:1277 Cons: %(mmu) 95.65%(rno)	3' UUGGUUACACGUCUGAUGACAU 5' hsa-mir-199a* __ ..:||||.|||||:||.||.|| __ 5' CUUCAAUCUGCAGGCUUCU-UA 3' ENST00000244745 E:-17.049999 S:96.000000 Loc:1873 Cons: 100.00%(mmu) 100.00%(rno)	3' ACUAUCGGGACAUGUUACGACGA 5' hsa-mir-107 __ .|||..::|||||:||..|||:| __ 5' AGAU--UUCUGUAUAAGACUGUU 3' ENST00000244745 E:-18.98 S:95.000000 Loc:1134 Cons: 90.48%(mmu) 90.48%(rno)
ENST00000318979_P	ENSG00000068137	ENSMUSG00000035172		ENSRNOG00000020238	ENSG00000068137 (-1) (41193245 41193245 41201746 41202134 41134568) 4001 (4001 nt) [IPR001849:Pleckstrin-like; IPR000857:Core domain in kinesin and myosin motor; IPR001137:Glycoside hydrolase, family 11;]	9	-196.31	892	ENSMUSG00000035172 (mmu-miR-339)	ENSRNOG00000020238 (mmu-miR-107)		hsa-mir-107 hsa-mir-122a hsa-mir-126* hsa-mir-197 hsa-mir-199a hsa-mir-199a* mmu-mir-207 hsa-mir-217 hsa-mir-221 hsa-mir-26b hsa-mir-26a rno-mir-339 rno-mir-347 hsa-mir-361	hsa-mir-221 hsa-mir-197 hsa-mir-217 mmu-mir-207 hsa-mir-122a hsa-mir-199a* rno-mir-339 hsa-mir-199a hsa-mir-199a	0003774 motor activity IEA; 0003779 actin binding IEA; 0005524 ATP binding IEA; 0005856 cytoskeleton IEA; 0004553 hydrolase activity, hydrolyzing O-glycosyl compounds IEA; 0005975 carbohydrate metabolism IEA;	3' CUUUGGGUCGU-CUGUUACAUCGA 5' hsa-mir-221 __ ||.:::.||.|.|:|:|||||||. __ 5' GAUGUUGAGGAUGGCGAUGUAGCA 3' ENST00000318979_P E:-18.940001 S:107.000000 Loc:1851 Cons: %(mmu) 91.67%(rno)	3' CGACCCACCUC-UUCCACCACUU 5' hsa-mir-197 __ .|.||||.|.|.|:|||||||:. __ 5' CCGGGGUAGCGCAGGGUGGUGGU 3' ENST00000318979_P E:-25.299999 S:106.000000 Loc:2340 Cons: %(mmu) 95.65%(rno)	3' UAGGUUAGUCAAGGACUACGUCAU 5' hsa-mir-217 __ ..||:|..||.|.|||:||::||. __ 5' CACCGAGGAGAUGCUGGUGUGGUU 3' ENST00000318979_P E:-21.959999 S:102.000000 Loc:1578 Cons: %(mmu) 95.83%(rno)	3' CUCCCUCCUCUCGGUCCUCUUCG 5' mmu-mir-207 __ .||..:|..||.|::|||||||. __ 5' CAGCUGGUUGAUCUGGGAGAAGG 3' ENST00000318979_P E:-20.219999 S:100.000000 Loc:2502 Cons: %(mmu) 100.00%(rno)	3' UGUUUGUGGUAACAGUGUGAGGU 5' hsa-mir-122a __ ::::||||||...||||::||:. __ 5' GUGGACACCA---UCACGUUCUU 3' ENST00000318979_P E:-20.49 S:96.000000 Loc:1900 Cons: %(mmu) 100.00%(rno)	3' UUGGUUACACGUCUGAUGACAU 5' hsa-mir-199a* __ :|:|..|.|||||:||.:|||: __ 5' GAUC-CUCUGCAGGCUCUUGUG 3' ENST00000318979_P E:-19.5 S:96.000000 Loc:1717 Cons: %(mmu) 100.00%(rno)	3' ACUCGAGGAC-CUCCUGUCCCU 5' rno-mir-339 __ |.:||.||||..:||||||||. __ 5' UUGGC-CCUGCAGGGACAGGGC 3' ENST00000318979_P E:-27.16 S:96.000000 Loc:19 Cons: 90.48%(mmu) %(rno)	3' UUGUCCAUCAGACUUGU-GACCC 5' hsa-mir-199a __ :|||.|.|...||:|||.||||| __ 5' GACAUG-AUGGUGGACACCUGGG 3' ENST00000318979_P E:-19.790001 S:95.000000 Loc:2369 Cons: %(mmu) 95.45%(rno)	3' UUGU-CCAUCAGACUUGUGACCC 5' hsa-mir-199a __ :|||.||....|||:|::||||. __ 5' GACAGGGCCACCUGGAUGCUGGC 3' ENST00000318979_P E:-22.950001 S:94.000000 Loc:1655 Cons: %(mmu) 95.65%(rno)
ENST00000264184	ENSG00000054267	ENSMUSG00000039219		ENSRNOG00000016391	ENSG00000054267 (-1) (232371368 232372989 232465216 232465216 232333281) 1621 (1621 nt) HUGO:15550:BCAA BRCAA1 SAP180 [IPR000504:RNA-binding region RNP-1 (RNA recognition motif); IPR001472:Bipartite nuclear localization signal; IPR001606:ARID (AT-rich interaction domain) protein;]	9	-176.47	891	ENSMUSG00000039219 (mmu-let-7b)	ENSRNOG00000016391 (mmu-miR-18)		hsa-let-7b hsa-mir-122a hsa-mir-139 hsa-mir-18 hsa-mir-181b hsa-mir-189 hsa-mir-20 hsa-mir-224 hsa-mir-27b mmu-mir-291_5p hsa-mir-302 rno-mir-328	hsa-mir-181b hsa-mir-20 hsa-mir-302 hsa-mir-122a hsa-mir-18 hsa-mir-27b hsa-mir-224 hsa-mir-189 hsa-mir-139	0003723 RNA binding IEA; 0003676 nucleic acid binding IEA; 0003677 DNA binding IEA; 0005622 intracellular IEA; 0005554 molecular_function unknown ND; 0000004 biological_process unknown ND; 0008372 cellular_component unknown ND;	3' UUGGGUGGCUGUCGUUACUUACAA 5' hsa-mir-181b __ :|::::::||||||||..|||||| __ 5' GAUUUGUUGACAGCAA--AAUGUU 3' ENST00000264184 E:-23.299999 S:114.000000 Loc:1475 Cons: %(mmu) 100.00%(rno)	3' AUGGACGUGAUAUUCGUGAAAU 5' hsa-mir-20 __ .||:||..|||.|||||||||: __ 5' GACUUG--CUA-AAGCACUUUG 3' ENST00000264184 E:-19.690001 S:105.000000 Loc:7 Cons: 94.74%(mmu) 94.74%(rno)	3' AGUGGUUUUGUACCUUCGUGAAU 5' hsa-mir-302 __ |::::|||:|.|||||.||:||: __ 5' UUGUUAAAGC-UGGAA-CAUUUG 3' ENST00000264184 E:-18.57 S:104.000000 Loc:361 Cons: 100.00%(mmu) 100.00%(rno)	3' UGUUUGUGGUAACAGUGUGAGGU 5' hsa-mir-122a __ ||||:|||:|||.|:|:|:|:.| __ 5' ACAAGCACUAUU-UUAUAUUUAA 3' ENST00000264184 E:-18.74 S:98.000000 Loc:88 Cons: 100.00%(mmu) %(rno)	3' AUAGACGUG-AUCUACGUGGAAU 5' hsa-mir-18 __ ..|:.||||.||.:|||||:||. __ 5' ACUUGGCACUUAAGUGCACUUUU 3' ENST00000264184 E:-19.040001 S:98.000000 Loc:133 Cons: 95.65%(mmu) 95.65%(rno)	3' GUCUUGAAUCGGUGACACUU 5' hsa-mir-27b __ .||:.|||..||||||||:. __ 5' AAGGCCUU--CCACUGUGGC 3' ENST00000264184 E:-19.040001 S:96.000000 Loc:240 Cons: 100.00%(mmu) 100.00%(rno)	3' AUUUGCCUUGGUGAUCACUGAAC 5' hsa-mir-224 __ .:||:|||||:|||.||.||||. __ 5' GGAAUGGAACUACU-GU-ACUUU 3' ENST00000264184 E:-21.93 S:94.000000 Loc:647 Cons: 90.48%(mmu) %(rno)	3' UGACUAUAGUCGAGUCAUCCGUG 5' hsa-mir-189 __ .:|.|||.|.||.||||.||||| __ 5' UUUUAUA-CUGCACAGU-GGCAC 3' ENST00000264184 E:-17.84 S:91.000000 Loc:55 Cons: 100.00%(mmu) 100.00%(rno)	3' UCUGUGCACGUGACAUCU 5' hsa-mir-139 __ ...|||.|||.||||||| __ 5' UUUCAC-UGC-CUGUAGA 3' ENST00000264184 E:-18.32 S:91.000000 Loc:271 Cons: 100.00%(mmu) %(rno)
ENST00000304886	ENSG00000132639	ENSMUSG00000027273		ENSRNOG00000006037	SYNAPTOSOMAL-ASSOCIATED PROTEIN 25 (SNAP-25) (SUPER PROTEIN) (SUP). [Source:SWISSPROT;Acc:P13795] ENSG00000132639 (1) (10194477 10251140 10281845 10283065 10410952) 1220 (1220 nt) HUGO:11132:SNAP SNAP-25 [IPR000928:SNAP-25; IPR000727:Target SNARE coiled-coil domain;]	9	-172.03	886	ENSMUSG00000027273 (mmu-let-7b)	ENSRNOG00000006037 (mmu-miR-193)		hsa-let-7b hsa-let-7e hsa-mir-189 hsa-mir-193 hsa-mir-24 mmu-mir-292_3p mmu-mir-297 rno-mir-327 rno-mir-333 hsa-mir-34a hsa-mir-95	hsa-mir-193 hsa-mir-34a 105 rno-mir-333 mmu-mir-297 rno-mir-327 mmu-mir-292_3p hsa-mir-189 hsa-mir-95	0005554 molecular_function unknown ND; 0001504 neurotransmitter uptake NAS; 0007269 neurotransmitter secretion NAS; 0007273 regulation of synapse NAS; 0016081 synaptic vesicle docking NAS; 0005871 kinesin complex IEA; 0008372 cellular_component unknown ND; 0019717 synaptosome IEA;	3' GACCCUGAAACAUCCGGUCAA 5' hsa-mir-193 __ :||..|:||||||.||:|||| __ 5' UUGACAUUUUGUA-GCUAGUU 3' ENST00000304886 E:-17.98 S:106.000000 Loc:1174 Cons: 100.00%(mmu) 100.00%(rno)	3' UGUUGGUCGAUUCUGUGACGGU 5' hsa-mir-34a __ |||.:|..|.:||.:||||||| __ 5' ACAUUCCACAGAGUUACUGCCA 3' ENST00000304886 E:-20.639999 S:105.000000 Loc:359 Cons: 95.45%(mmu) %(rno)	3' UGAUAUGUUGGAGGAUGGAGU 5' hsa-let-7e __ |:||.|:..||||||::|||. __ 5' AUUAAAU-UCCUCCUGUCUCC 3' ENST00000304886 E:-19.440001 S:103.000000 Loc:1134 Cons: 95.00%(mmu) %(rno)	3' UUUUCAUUGAU-CGUGUGGUG 5' rno-mir-333 __ ...||.|:|||.||||||||. __ 5' UCUAG-AGCUAUGCACACCAA 3' ENST00000304886 E:-20.43 S:98.000000 Loc:1017 Cons: 95.00%(mmu) 95.00%(rno)	3' GUAC-GUGUACGUGUGUAUGUA 5' mmu-mir-297 __ ::||.:.:|||||:.:||:||| __ 5' UGUGAUUUAUGCAUUUAUGCAU 3' ENST00000304886 E:-17.309999 S:98.000000 Loc:512 Cons: 95.45%(mmu) %(rno)	3' UGGGAGUACGGGGAGUUCC 5' rno-mir-327 __ ::|:|::.|::|||||.|| __ 5' GUCUUUG-GUUCCUCAUGG 3' ENST00000304886 E:-19.639999 S:94.000000 Loc:423 Cons: 100.00%(mmu) %(rno)	3' UGUGAGUUUUGGACCGCCGUGAA 5' mmu-mir-292_3p __ |:|.|.:..|::|||:|||.||. __ 5' AUAGUGGUCAUUUGGUGGCUCUA 3' ENST00000304886 E:-18.299999 S:94.000000 Loc:206 Cons: 95.65%(mmu) %(rno)	3' UGACUAUAGUCGAGUCAUCCGUG 5' hsa-mir-189 __ ..||:|||:|.||.||||||:.: __ 5' CAUGGUAUUAUCU-AGUAGGUCU 3' ENST00000304886 E:-18.860001 S:94.000000 Loc:64 Cons: 95.45%(mmu) %(rno)	3' ACGAGUUAUUUAUGGGCAACUU 5' hsa-mir-95 __ ||||||||..:|:.|:|||||. __ 5' UGCUCAAU--GUG-CUGUUGAU 3' ENST00000304886 E:-19.43 S:94.000000 Loc:304 Cons: 100.00%(mmu) %(rno)
ENST00000293406	ENSG00000161654	ENSMUSG00000020922		ENSRNOG00000020894	ENSG00000161654 (-1) (42587169 42588741 42619120 42619171 42573458) 1572 (1572 nt) []	9	-185.15	885	ENSMUSG00000020922 (mmu-miR-129)	ENSRNOG00000020894 (rno-miR-129)		hsa-mir-129 hsa-mir-181c hsa-mir-187 mmu-mir-202 hsa-mir-204 hsa-mir-205 mmu-mir-207 hsa-mir-26b hsa-mir-31 rno-mir-341 rno-mir-343 rno-mir-344 hsa-mir-93	mmu-mir-207 hsa-mir-93 hsa-mir-181c hsa-mir-26b hsa-mir-31 rno-mir-344 hsa-mir-187 hsa-mir-129 mmu-mir-202		3' CUC-CCUCCUCUCGGUCCUCUUCG 5' mmu-mir-207 __ .||.|||||..:|||:||:||:|. __ 5' CAGCGGAGGCAGGCCGGGGGAGGG 3' ENST00000293406 E:-34.330002 S:110.000000 Loc:59 Cons: 91.67%(mmu) 95.83%(rno)	3' GAUGGACGUGCUUGUCGUGAAA 5' hsa-mir-93 __ :|||:||.||.|||||.||||. __ 5' UUACUUG-ACUAACAG-ACUUC 3' ENST00000293406 E:-17.190001 S:102.000000 Loc:200 Cons: 100.00%(mmu) %(rno)	3' UGAGUGGCUGUCCAACUUACAA 5' hsa-mir-181c __ :||:|.:|||||.|||.||||. __ 5' GCUUA-UGACAGUUUGUAUGUG 3' ENST00000293406 E:-17.98 S:101.000000 Loc:1174 Cons: %(mmu) 95.24%(rno)	3' UGGAU--AGGACUUAAUGAACUU 5' hsa-mir-26b __ ||:|:..|:||||||.|.||||| __ 5' ACUUGCCUUCUGAAUGA-UUGAA 3' ENST00000293406 E:-17.09 S:99.000000 Loc:365 Cons: 90.91%(mmu) %(rno)	3' GUCGAUACGGUCGUAGAACGG 5' hsa-mir-31 __ .:.||.|.||||||||..||| __ 5' GGACUCUUCCAGCAUCCAGCC 3' ENST00000293406 E:-20.59 S:97.000000 Loc:18 Cons: 100.00%(mmu) %(rno)	3' UGCCAGUCCGAAACCGAUCUAGU 5' rno-mir-344 __ ..||||...:|||..|||||||| __ 5' CAGGUC-UCUUUUUACUAGAUCA 3' ENST00000293406 E:-19.91 S:96.000000 Loc:630 Cons: %(mmu) 100.00%(rno)	3' GCCGACGUUGUGUUCUGUGCU 5' hsa-mir-187 __ :..:|.:.:||||:|:||:|: __ 5' UUUUUUUUGCACAGGGCAUGG 3' ENST00000293406 E:-19.25 S:96.000000 Loc:525 Cons: %(mmu) 95.24%(rno)	3' CGUUCGGGUCUGGCGUUUUUC 5' hsa-mir-129 __ .|||||||.|.|:.|||||.| __ 5' UCAAGCCCUGCCUUCAAAAUG 3' ENST00000293406 E:-18.889999 S:93.000000 Loc:1493 Cons: 100.00%(mmu) 100.00%(rno)	3' AGAAGGGUACGCGAUAUGGAGA 5' mmu-mir-202 __ ||||||||..|.:.||.||||| __ 5' UCUUCCCA--CCUCAUCCCUCU 3' ENST00000293406 E:-19.92 S:91.000000 Loc:657 Cons: 95.00%(mmu) 100.00%(rno)
ENST00000264097	ENSG00000057103	ENSMUSG00000026610		ENSRNOG00000002593	ESTROGEN-RELATED RECEPTOR GAMMA (ESTROGEN RECEPTOR RELATED PROTEIN 3) (ERR GAMMA-2). [Source:SWISSPROT;Acc:O75454] ENSG00000057103 (-1) (213733094 213736779 213907318 213953293 213652177) 3685 (3685 n HUGO:3474: [IPR001628:Zn-finger, C4-type steroid receptor; IPR001723:Steroid hormone receptor; IPR000003:Retinoid X receptor; IPR000324:Vitamin D receptor; IPR003078:Retinoic acid receptor; IPR00053…	9	-167.85	874	ENSMUSG00000026610 (mmu-miR-103)	ENSRNOG00000002593 (mmu-miR-103)		hsa-mir-103 hsa-mir-140 hsa-mir-153 hsa-mir-16 hsa-mir-181b hsa-mir-182 rno-mir-330 rno-mir-342 rno-mir-351 hsa-mir-93	rno-mir-330 hsa-mir-16 hsa-mir-181b hsa-mir-93 hsa-mir-153 hsa-mir-182 hsa-mir-140 rno-mir-351 hsa-mir-103	0003700 transcription factor activity IEA; 0003707 steroid hormone receptor activity IEA; 0005496 steroid binding IEA; 0006355 regulation of transcription, DNA-dependent NAS; 0005634 nucleus NAS;	3' AGAGACGUCCGGGACACGA-AACG 5' rno-mir-330 __ |.|:..|..||:|||||:|.|||| __ 5' UAUUAACUCGCUCUGUGUUGUUGC 3' ENST00000264097 E:-21.450001 S:102.000000 Loc:2289 Cons: %(mmu) 95.83%(rno)	3' GCGGUUAUAAAUGCACGACGAU 5' hsa-mir-16 __ .|||||||..||:|||||.:|. __ 5' AGCCAAUA--UAUGUGCUUUUC 3' ENST00000264097 E:-19.1 S:102.000000 Loc:1593 Cons: 90.00%(mmu) 95.00%(rno)	3' UUGGGUGGCUGUCGUUACUUACAA 5' hsa-mir-181b __ ...:|||.||:.|||||..||||| __ 5' UUAUCACGGAU-GCAAUUUAUGUU 3' ENST00000264097 E:-20.139999 S:101.000000 Loc:1138 Cons: 95.65%(mmu) 91.30%(rno)	3' GAUGGACGUG-CUUGUCGUGAAA 5' hsa-mir-93 __ :|||||||.:.|:|.|.||:||| __ 5' UUACCUGCCUAGGAAAACAUUUU 3' ENST00000264097 E:-18.24 S:99.000000 Loc:3305 Cons: 91.30%(mmu) 91.30%(rno)	3' AGUGAAAACACUGAUACGUU 5' hsa-mir-153 __ .:|:||||||||.|:||:|. __ 5' AUAUUUUUGUGA-UGUGUAC 3' ENST00000264097 E:-17.030001 S:96.000000 Loc:3490 Cons: 100.00%(mmu) 100.00%(rno)	3' ACACUCA-AGAUGGUAA-CGGUUU 5' hsa-mir-182 __ ..||.||.||||:||||.||:|.| __ 5' ACUGUGUAUCUAUCAUUAGCUAUA 3' ENST00000264097 E:-18.08 S:95.000000 Loc:2415 Cons: 91.67%(mmu) %(rno)	3' GAU-GGUAUCCCAUUUUGGUGA 5' hsa-mir-140 __ :||..||.||||||:||::|.. __ 5' UUAGACACAGGGUAGAAUUAGA 3' ENST00000264097 E:-17.059999 S:95.000000 Loc:1965 Cons: 95.45%(mmu) 95.45%(rno)	3' GUCCGAGUUUC--CCGAGGAGUCCCU 5' rno-mir-351 __ :||.:.|.|.|....:|::||||||| __ 5' UAGCUACUAUGUAACUUUUUCAGGGA 3' ENST00000264097 E:-18.379999 S:93.000000 Loc:867 Cons: 92.31%(mmu) 92.31%(rno)	3' AGUAUCGGGACAU-GUUA-CGACGA 5' hsa-mir-103 __ ..||:|.||.||:.:|:|.|||||| __ 5' CAAUGGACCAGUGUUAGUAGCUGCU 3' ENST00000264097 E:-18.370001 S:91.000000 Loc:1755 Cons: 92.00%(mmu) 92.00%(rno)
ENST00000290158	ENSG00000108424	ENSMUSG00000001440		ENSRNOG00000009275	IMPORTIN BETA-1 SUBUNIT (KARYOPHERIN BETA-1 SUBUNIT) (NUCLEAR FACTOR P97) (IMPORTIN 90). [Source:SWISSPROT;Acc:Q14974] ENSG00000108424 (1) (46202249 46202249 46234408 46235642 46247269) 1234 (1234 nt) HUGO:6400:IMB1 Impnb IPOB MGC2155 MGC2156 MGC2157 NTF97 [IPR000225:Armadillo repeat; IPR001494:Importin-beta, N-terminal;]	9	-177.83	871	ENSMUSG00000001440 (mmu-let-7e)	ENSRNOG00000009275 (mmu-let-7e)		hsa-let-7e hsa-mir-105 hsa-mir-140 hsa-mir-149 hsa-mir-17_3p hsa-mir-181b hsa-mir-181a hsa-mir-189 hsa-mir-199a hsa-mir-211 hsa-mir-222 hsa-mir-25 hsa-mir-299 rno-mir-340 rno-mir-342 rno-mir-349	hsa-mir-189 hsa-mir-181a hsa-mir-149 hsa-mir-17_3p 96 hsa-mir-25 hsa-mir-140 hsa-mir-211 rno-mir-349	0008139 nuclear localization sequence binding TAS; 0008270 zinc ion binding TAS; 0008565 protein transporter activity IEA; 0000059 protein-nucleus import, docking IEA; 0000060 protein-nucleus import, translocation TAS; 0006607 NLS-bearing substrate-nucleus import TAS; 0006886 intracellular protein transport IEA; 0005634 nucleus IEA; 0005643 nuclear pore TAS; 0005648 importin, beta-subunit TAS; 00…	3' UGACUAU-AGUCGAGUCAUCCGUG 5' hsa-mir-189 __ :|||.||.|.||||.||||.|||| __ 5' GCUGUUAGUGAGCUAAGUAAGCAC 3' ENST00000290158 E:-20.719999 S:111.000000 Loc:186 Cons: %(mmu) 95.83%(rno)	3' UGAGUGGCUGUCGCAACUUACAA 5' hsa-mir-181a __ ::.|||.||...:|.|||||||| __ 5' GUGCACGGA---UGCUGAAUGUU 3' ENST00000290158 E:-18.030001 S:99.000000 Loc:78 Cons: %(mmu) 100.00%(rno)	3' CCUCACUUCUGUGCCUCGGUCU 5' hsa-mir-149 __ .|||..:|.|.|:||||||.|: __ 5' UGAGGAGAAAGAUGGAGCCUGG 3' ENST00000290158 E:-24.280001 S:97.000000 Loc:434 Cons: 95.45%(mmu) 95.45%(rno)	3' UGUUCACG-GAAGUGACGUCA 5' hsa-mir-17_3p __ .|||.|.|...|||:|||||| __ 5' UCAACUUCAAGUCAUUGCAGU 3' ENST00000290158 E:-17.219999 S:96.000000 Loc:580 Cons: 95.24%(mmu) 95.24%(rno)	3' UGAUAUGUUGGAGGAUGGAGU 5' hsa-let-7e __ |||:.|.||:||||.|:||:. __ 5' ACUGGA-AAUCUCCCAUCUUU 3' ENST00000290158 E:-18.370001 S:95.000000 Loc:35 Cons: 95.00%(mmu) 95.00%(rno)	3' AGUCUGGCUC-UGUUCACGU-UAC 5' hsa-mir-25 __ .|||.|:|||.|::||||::.:|| __ 5' ACAGUCUGAGAAUGAGUGUGUGUG 3' ENST00000290158 E:-20.879999 S:95.000000 Loc:535 Cons: 91.67%(mmu) 91.67%(rno)	3' GAUGGUAUCCCAUUUUGGUGA 5' hsa-mir-140 __ :|||:.|||||.||||.|||| __ 5' UUACUCUAGGG-AAAA-CACU 3' ENST00000290158 E:-17.77 S:94.000000 Loc:787 Cons: 100.00%(mmu) %(rno)	3' UCCGCUUCCUACUGUUUCCCUU 5' hsa-mir-211 __ :||.||:||:.||.|||..||| __ 5' GGGGGAGGGGGGAGAAAAAGAA 3' ENST00000290158 E:-19.700001 S:92.000000 Loc:890 Cons: 90.91%(mmu) %(rno)	3' UCUCCAAUUCUGUCGUCCCGAC 5' rno-mir-349 __ |||||.|:||..||::.||||. __ 5' AGAGGAUGAGUGAGUGAGGCUU 3' ENST00000290158 E:-20.860001 S:92.000000 Loc:106 Cons: 100.00%(mmu) 100.00%(rno)
ENST00000313432	ENSG00000174437	ENSMUSG00000029467		ENSRNOG00000001285	SARCOPLASMIC/ENDOPLASMIC RETICULUM CALCIUM ATPASE 2 (EC 3.6.3.8) (CALCIUM PUMP 2) (SERCA2) (SR CA(2+)-ATPASE 2) (CALCIUM-TRANSPORTING ATPASE SARCOPLASMIC RETICULUM TYPE, SLOW TWITCH SKELETAL MUSCLE IS HUGO:812:ATP2B DAR SERCA2 [IPR001757:ATPase, E1-E2 type; IPR000695:H+ transporting ATPase, proton pump; IPR006069:Cation transporting ATPase; IPR008250:E1-E2 ATPase-associated region; IPR006068:Cati…	8	-162.07	866	ENSMUSG00000029467 (mmu-let-7i)			hsa-let-7i hsa-let-7c hsa-mir-103 hsa-mir-106b hsa-mir-107 hsa-mir-152 hsa-mir-200a hsa-mir-210 hsa-mir-214 hsa-mir-22 hsa-mir-221 mmu-mir-298 rno-mir-338 hsa-mir-34a hsa-mir-98	hsa-mir-34a hsa-mir-98 rno-mir-338 hsa-mir-200a hsa-mir-103 mmu-mir-298	0000287 magnesium ion binding IEA; 0005388 calcium-transporting ATPase activity TAS; 0005509 calcium ion binding IEA; 0005524 ATP binding IEA; 0016787 hydrolase activity IEA; 0006810 transport TAS; 0006812 cation transport IEA; 0006816 calcium ion transport IEA; 0007155 cell adhesion TAS; 0008152 metabolism IEA; 0008544 epidermal differentiation TAS; 0015992 proton transport IEA; 0005624 membrane…	3' UGUUGGUCGAUUCUGUGACGGU 5' hsa-mir-34a __ ..|:|||||..|||||:||:|| __ 5' UGAGCCAGC--AGACAUUGUCA 3' ENST00000313432 E:-27.52 S:120.000000 Loc:308 Cons: 100.00%(mmu) %(rno)	3' UUGUUAUGUUGAAUGAUGGAGU 5' hsa-mir-98 __ |:||:.::..|||:|||||||| __ 5' AGCAGAGU--CUUGCUACCUCA 3' ENST00000313432 E:-22.459999 S:119.000000 Loc:477 Cons: 95.00%(mmu) %(rno)	3' AGUUGUUUUAGUGACUACGACCU 5' rno-mir-338 __ |.||||.|.|.:|||:||.|||| __ 5' UGAACAUACUGGCUGGUGAUGGA 3' ENST00000313432 E:-18.75 S:113.000000 Loc:90 Cons: 91.30%(mmu) %(rno)	3' UGAAUCGUCCAACAUAAUAUAGGUAG 5' __ |||.|.:||..||||||:|:||:.|: __ 5' ACUAAAUAGCAUGUAUUGUGUCUUUU 3' ENST00000313432 E:-17.58 S:110.000000 Loc:382 Cons: 100.00%(mmu) %(rno)	3' UGUAGCAAUGGUCUGUCACAAU 5' hsa-mir-200a __ .:||:|.||.||||||.||||. __ 5' UUAUUG-UAACAGACAUUGUUU 3' ENST00000313432 E:-17.879999 S:107.000000 Loc:758 Cons: 100.00%(mmu) %(rno)	3' GCGGGAGAGUUGGGUCGAAAA 5' __ :|:||.||:.||.:||:|||| __ 5' UGUCC-CUUCACAUAGUUUUU 3' ENST00000313432 E:-18.09 S:102.000000 Loc:707 Cons: 90.00%(mmu) %(rno)	3' AGUAUCGGGACAUGUUAC--GACGA 5' hsa-mir-103 __ ..|.||.|.||||||:||..|||:| __ 5' AAAAAG-CAUGUACAGUGUUCUGUU 3' ENST00000313432 E:-20.719999 S:99.000000 Loc:254 Cons: 91.67%(mmu) %(rno)	3' CCUUC-UUGUCGGGAGGAGACGG 5' mmu-mir-298 __ ..|||.|||.|:|:.::|||||: __ 5' UAAAGCAACUGUCUAUUUCUGCU 3' ENST00000313432 E:-19.07 S:96.000000 Loc:58 Cons: 95.65%(mmu) %(rno)
ENST00000271609_P	ENSG00000143355	ENSMUSG00000019230		ENSRNOG00000010357	LIM/HOMEOBOX PROTEIN LHX9. [Source:SWISSPROT;Acc:Q9NQ69] ENSG00000143355 (1) (195169921 195169921 195186648 195186648 195489939) 4001 (4001 nt) HUGO:14222: [IPR001356:Homeobox; IPR001781:Zn-binding protein, LIM;]	8	-157.99	863	ENSMUSG00000019230 (mmu-let-7g)	ENSRNOG00000010357 (mmu-let-7g)		hsa-let-7g hsa-let-7e hsa-mir-1 rno-mir-101b hsa-mir-132 mmu-mir-133 hsa-mir-133a hsa-mir-16 hsa-mir-181a hsa-mir-181c hsa-mir-181b hsa-mir-196 rno-mir-324_3p rno-mir-325 hsa-mir-7	hsa-mir-181b hsa-mir-1 rno-mir-101b 111 hsa-mir-133a hsa-mir-16 96 hsa-mir-196	0003700 transcription factor activity IEA; 0006355 regulation of transcription, DNA-dependent IEA; 0005634 nucleus IEA;	3' UUGGGUGGCUGUCGUUACUUACAA 5' hsa-mir-181b __ :::|::..|:|||:::|||||||| __ 5' GGUCUG--GGCAGUGGUGAAUGUU 3' ENST00000271609_P E:-21.17 S:119.000000 Loc:1182 Cons: 100.00%(mmu) %(rno)	3' AUGUAUGAAGA-AAUGUAAGGU 5' hsa-mir-1 __ |.|||||||||.|||||||::: __ 5' UUCAUACUUCUAUUACAUUUUG 3' ENST00000271609_P E:-20.110001 S:118.000000 Loc:1627 Cons: %(mmu) 90.91%(rno)	3' GAAGUCGAUA--GUGUCAUGACAU 5' rno-mir-101b __ ||||||||:|..||::.||:|||| __ 5' CUUCAGCUGUACCAUGAUAUUGUA 3' ENST00000271609_P E:-24.110001 S:118.000000 Loc:907 Cons: 91.67%(mmu) %(rno)	3' UGAUAUGUUGGAGGAUGGAGU 5' hsa-let-7e __ |||:|.:.|||||:||::||. __ 5' ACUGUUUUACCUCUUAUUUCU 3' ENST00000271609_P E:-21.629999 S:110.000000 Loc:1924 Cons: 100.00%(mmu) %(rno)	3' UGUCGACCAACUUCCCCUGGUU 5' hsa-mir-133a __ ::|.|..|||.:|||||||.|| __ 5' GUAUCCUGUUAGAGGGGACAAA 3' ENST00000271609_P E:-18.52 S:105.000000 Loc:1962 Cons: 100.00%(mmu) %(rno)	3' GCGGUUAUAAAUGCACGACGAU 5' hsa-mir-16 __ ..:||:.||.||:|||:||:|. __ 5' AAUCAGGAUAUAUGUGUUGUUU 3' ENST00000271609_P E:-18.16 S:105.000000 Loc:1858 Cons: 100.00%(mmu) %(rno)	3' UGACAUG--UUUGAUGAUGGAGU 5' hsa-let-7g __ |:||||:..||||||:|.||.|. __ 5' AUUGUAUAGAAACUAUUUCCCCU 3' ENST00000271609_P E:-17.25 S:96.000000 Loc:2121 Cons: 91.30%(mmu) 91.30%(rno)	3' GGUUGUUGUAC-UUUGAUGGAU 5' hsa-mir-196 __ ||:||.::.||.|||:|.|||| __ 5' CCGAC-GUUUGAAAAUUCCCUA 3' ENST00000271609_P E:-17.040001 S:92.000000 Loc:2694 Cons: 95.24%(mmu) 95.24%(rno)
ENST00000281043	ENSG00000134323	ENSMUSG00000037169		ENSRNOG00000006308	N-MYC PROTO-ONCOGENE PROTEIN. [Source:SWISSPROT;Acc:P04198] ENSG00000134323 (1) (16103785 16103926 16107958 16108862 17706482) 904 (904 nt) HUGO:7559:NMYC [IPR001092:Basic helix-loop-helix dimerization domain bHLH; IPR002418:Transcription regulator Myc;]	8	-173.9	856	ENSMUSG00000037169 (mmu-miR-122a)	ENSRNOG00000006308 (mmu-miR-122a)		hsa-mir-122a hsa-mir-147 hsa-mir-152 hsa-mir-16 hsa-mir-17_5p hsa-mir-181b hsa-mir-210 mmu-mir-290 hsa-mir-30a mmu-mir-300 hsa-mir-9	hsa-mir-17_5p hsa-mir-152 hsa-mir-30a hsa-mir-122a hsa-mir-181b hsa-mir-9 hsa-mir-147 hsa-mir-210	0003700 transcription factor activity TAS; 0006357 regulation of transcription from Pol II promoter TAS; 0008151 cell growth and/or maintenance IEA; 0005634 nucleus TAS; 0005717 chromatin TAS; 0003700 transcription factor activity IEA; 0000004 biological_process unknown ND; 0006355 regulation of transcription, DNA-dependent IEA; 0005634 nucleus IEA; 0008372 cellular_component unknown ND;	3' UGAUGGACGUGACAU-UCGUGAAAC 5' hsa-mir-17_5p __ |.|:.|||||:..||.||||||||| __ 5' AGUG-CUGCAUCUUAUAGCACUUUG 3' ENST00000281043 E:-23.6 S:116.000000 Loc:842 Cons: 91.67%(mmu) 91.67%(rno)	3' GGUUCAAGACAGUACGUGACU 5' hsa-mir-152 __ ::||..|||||:|||:||||. __ 5' UUAAUCUCUGUUAUGUACUGU 3' ENST00000281043 E:-22.940001 S:116.000000 Loc:548 Cons: 90.48%(mmu) 90.48%(rno)	3' CGACGUUUGUAGGCUGACUUUC 5' hsa-mir-30a __ ||.||.|::||:.|||||:||| __ 5' GCGGCCAGUAUUAGACUGGAAG 3' ENST00000281043 E:-19.959999 S:115.000000 Loc:460 Cons: 100.00%(mmu) %(rno)	3' UGUUUGUGGUAACAGUGUGAGGU 5' hsa-mir-122a __ ::|||:|||||||.||||.|||: __ 5' GUAAAUACCAUUGACACA-UCCG 3' ENST00000281043 E:-26.84 S:113.000000 Loc:400 Cons: 90.91%(mmu) 90.91%(rno)	3' UUGGGUGGCUGUCGUUACUUACAA 5' hsa-mir-181b __ |.:.::::||||.:||.||||||| __ 5' AUUGUGUUGACAUUAA-GAAUGUU 3' ENST00000281043 E:-17.92 S:104.000000 Loc:63 Cons: 100.00%(mmu) 100.00%(rno)	3' AGUAUGU-CGAUCUAUUGGUUUCU 5' hsa-mir-9 __ .:|||||..||:|:|||:.|:||: __ 5' GUAUACAUCCUGGGUAAUGAGAGG 3' ENST00000281043 E:-21.75 S:103.000000 Loc:429 Cons: 91.67%(mmu) %(rno)	3' CGUCUUCGUA-AAGGUGUGUG 5' hsa-mir-147 __ ..||:|||||.||::::|:|| __ 5' UGAGGAGCAUGUUUUGUAUAC 3' ENST00000281043 E:-17.93 S:96.000000 Loc:519 Cons: 90.48%(mmu) 95.24%(rno)	3' GUCGGCGACAGUG-UGCGUGUC 5' hsa-mir-210 __ |||:|.|||.|||..:|||||. __ 5' CAGUCACUGCCACUUUGCACAU 3' ENST00000281043 E:-22.959999 S:93.000000 Loc:18 Cons: 95.45%(mmu) %(rno)
ENST00000224034_P	ENSG00000107185	ENSMUSG00000028468		ENSRNOG00000016309	ENSG00000107185 (1) (35739753 35739753 35742871 35742871 35782152) 4001 (4001 nt) []	8	-179.88	848		ENSRNOG00000016309 (mmu-let-7e)		hsa-let-7e rno-mir-129* hsa-mir-181c hsa-mir-199a mmu-mir-201 hsa-mir-25 mmu-mir-291_3p mmu-mir-294 hsa-mir-302	hsa-mir-25 rno-mir-129* mmu-mir-294 110 hsa-mir-199a mmu-mir-291_3p hsa-mir-181c		3' AGUCUGGC-UCUGUUCACGUUAC 5' hsa-mir-25 __ .|||:.:|.|||||:|||||||| __ 5' ACAGGAUGCAGACAGGUGCAAUG 3' ENST00000224034_P E:-32.380001 S:132.000000 Loc:807 Cons: %(mmu) 91.30%(rno)	3' UACGAAAAACCCCAUUCCCGAA 5' rno-mir-129* __ .||:||..||.|||:|||||.| __ 5' CUGUUUCCUGAGGUGAGGGCAU 3' ENST00000224034_P E:-21.389999 S:111.000000 Loc:1479 Cons: %(mmu) 100.00%(rno)	3' UGUGUGUUUUCCCUUCGUGAAA 5' mmu-mir-294 __ .::.||.::|||||:|||:||. __ 5' CUGGACCGGAGGGAGGCAUUUC 3' ENST00000224034_P E:-21.620001 S:110.000000 Loc:1745 Cons: %(mmu) 95.45%(rno)	3' UGAUAUGUUGGAGGAUGGAGU 5' hsa-let-7e __ |||:.:||:.:||||:||||. __ 5' ACUG-GCAGGUUCCUGCCUCC 3' ENST00000224034_P E:-25.23 S:108.000000 Loc:341 Cons: %(mmu) 90.00%(rno)	3' UUGUCCAUCAGACUUGUGACCC 5' hsa-mir-199a __ |.||||.:||.||.|::||||| __ 5' ACCAGG-GGUGUGUAUGCUGGG 3' ENST00000224034_P E:-23.42 S:105.000000 Loc:1715 Cons: %(mmu) 90.48%(rno)	3' CCGUGUGUUUC-ACCUUCGUGAAA 5' mmu-mir-291_3p __ |.|.::.|:||..|||||||:|.. __ 5' GACCUGGAGAGAAGGAAGCAUUCC 3' ENST00000224034_P E:-17.4 S:95.000000 Loc:1662 Cons: %(mmu) 91.67%(rno)	3' UGAGUGGCUGUCCAACUUACAA 5' hsa-mir-181c __ .|||||.|:|.||..|:||||| __ 5' UCUCACAGGCUGG--GGAUGUU 3' ENST00000224034_P E:-20.52 S:95.000000 Loc:1406 Cons: %(mmu) 90.00%(rno)	3' CCGUCACAUCAAUCGACUAACG 5' __ .||.|||.||..||||||||.. __ 5' AGCUGUG-AG--AGCUGAUUCA 3' ENST00000224034_P E:-17.92 S:92.000000 Loc:1526 Cons: %(mmu) 100.00%(rno)
ENST00000257785	ENSG00000135333	ENSMUSG00000028289		ENSRNOG00000007030	EPHRIN TYPE-A RECEPTOR 7 PRECURSOR (EC 2.7.1.112) (TYROSINE-PROTEIN KINASE RECEPTOR EHK-3) (EPH HOMOLOGY KINASE-3) (RECEPTOR PROTEIN- TYROSINE KINASE HEK11). [Source:SWISSPROT;Acc:Q15375] ENSG00000135 HUGO:3390:Hek11 [IPR000719:Protein kinase; IPR001245:Tyrosine protein kinase; IPR001426:Receptor tyrosine kinase, class V; IPR006209:EGF-like domain; IPR003962:Fibronectin, type III subdomain; IPR00…	8	-159.04	844	ENSMUSG00000028289 (mmu-let-7c)	ENSRNOG00000007030 (mmu-let-7c)		hsa-let-7c hsa-let-7b hsa-let-7g hsa-let-7a hsa-let-7i hsa-mir-103 hsa-mir-107 hsa-mir-17_5p hsa-mir-210 hsa-mir-23b rno-mir-325 hsa-mir-34a rno-mir-340 hsa-mir-9 hsa-mir-98	hsa-mir-34a rno-mir-340 hsa-mir-98 hsa-mir-103 rno-mir-325 hsa-mir-17_5p hsa-mir-23b hsa-mir-210	0004872 receptor activity IEA; 0005003 ephrin receptor activity IEA; 0005524 ATP binding IEA; 0016740 transferase activity IEA; 0006468 protein amino acid phosphorylation IEA; 0007169 transmembrane receptor protein tyrosine kinase signaling pathway IEA; 0016021 integral to membrane IEA;	3' UGUUGGUCGAUUCUGUGACGGU 5' hsa-mir-34a __ |||::||.||.|||||||.||| __ 5' ACAGUCACCU-AGACACUUCCA 3' ENST00000257785 E:-24.02 S:122.000000 Loc:1938 Cons: 90.48%(mmu) 90.48%(rno)	3' CCGAUAUUUCAUUGACUCUGCCU 5' rno-mir-340 __ |||||||:|..||||.|.|:||| __ 5' GGCUAUAGAAAAACUCAAAUGGA 3' ENST00000257785 E:-20.450001 S:113.000000 Loc:1743 Cons: 95.65%(mmu) 95.65%(rno)	3' UUGUUA--UGUUGAAUGAUGGAGU 5' hsa-mir-98 __ :|||||..||||..||||||||.| __ 5' GACAAUAAACAAAGUACUACCUGA 3' ENST00000257785 E:-20.610001 S:112.000000 Loc:221 Cons: 91.67%(mmu) 91.67%(rno)	3' AGUAUCGGGACAUGUUACGACGA 5' hsa-mir-103 __ |:|.|.|.|||||||:||:|.:| __ 5' UUAAAUCACUGUACAGUGUUAUU 3' ENST00000257785 E:-19.1 S:109.000000 Loc:1804 Cons: 91.30%(mmu) %(rno)	3' UGUGAAUGACUCGUGGAUGAUCC 5' rno-mir-325 __ |.|:|||...||||||||.|||. __ 5' AGAUUUAAGAAGCACCUA-UAGA 3' ENST00000257785 E:-17.34 S:99.000000 Loc:122 Cons: %(mmu) 90.91%(rno)	3' UGAUGGACGUGACAUUCGU-GAAAC 5' hsa-mir-17_5p __ |:||.||.|||..|::|:|.||||| __ 5' AUUA-CUACAC--UGGGUACCUUUG 3' ENST00000257785 E:-18.02 S:97.000000 Loc:501 Cons: 90.91%(mmu) %(rno)	3' CACCAUUAGGGACCGUUACACUA 5' hsa-mir-23b __ .||||..|.::||.:||||||:. __ 5' UUGGUCUUGUUUGAUAAUGUGGG 3' ENST00000257785 E:-18.860001 S:97.000000 Loc:1493 Cons: %(mmu) 91.30%(rno)	3' GUCGGCGACAGUGUGCGUGUC 5' hsa-mir-210 __ ::|||.:...:|:|:|||:|| __ 5' UGGCCUUCAGUAUAUGCAUAG 3' ENST00000257785 E:-20.639999 S:95.000000 Loc:50 Cons: 95.24%(mmu) %(rno)
ENST00000245323	ENSG00000125266	ENSMUSG00000001300		ENSRNOG00000014648	EPHRIN-B2 PRECURSOR (EPH-RELATED RECEPTOR TYROSINE KINASE LIGAND 5) (LERK-5) (HTK LIGAND) (HTK-L). [Source:SWISSPROT;Acc:P52799] ENSG00000125266 (-1) (104840099 104843389 104885313 104885338 103840273 HUGO:3227:EPLG5 Htk-L LERK5 [IPR001799:Ephrin;]	8	-160.87	837	ENSMUSG00000001300 (mmu-miR-103)	ENSRNOG00000014648 (hsa-miR-198)		hsa-mir-103 hsa-mir-17_5p hsa-mir-198 hsa-mir-214 hsa-mir-217 hsa-mir-25 mmu-mir-294 hsa-mir-302 hsa-mir-320 hsa-mir-34a rno-mir-340 hsa-mir-363	hsa-mir-302 hsa-mir-217 hsa-mir-25 hsa-mir-17_5p hsa-mir-198 rno-mir-340 hsa-mir-103 hsa-mir-363	0005106 ephrin TAS; 0005108 transmembrane ephrin TAS; 0007267 cell-cell signaling TAS; 0007275 development IEA; 0007397 histogenesis and organogenesis TAS; 0007399 neurogenesis IEA; 0005887 integral to plasma membrane TAS;	3' AGUGGUUU-UGUACC-UUCGUGAAU 5' hsa-mir-302 __ |:|::|||.|||.||.|||||:||| __ 5' UUAUUAAACACAGGGAAAGCAUUUA 3' ENST00000245323 E:-19.01 S:123.000000 Loc:1145 Cons: %(mmu) 92.00%(rno)	3' UAGGUUAGUCAAGGACUACGUCAU 5' hsa-mir-217 __ :||::.|:.||.:|||:|||||.| __ 5' GUCUGUUUUGUGUCUGGUGCAGAA 3' ENST00000245323 E:-19.629999 S:114.000000 Loc:2595 Cons: 100.00%(mmu) %(rno)	3' AGUCUGGCUC-UGU-UCACGUUAC 5' hsa-mir-25 __ .||||::|.|.|||.||.|||||| __ 5' CCAGAUUGUGUACAUAGAGCAAUG 3' ENST00000245323 E:-21.99 S:106.000000 Loc:2864 Cons: 91.67%(mmu) 91.67%(rno)	3' UGAUGGACGUGACAUUCGUGAAAC 5' hsa-mir-17_5p __ .||:::..:|:.||||.||||||| __ 5' CCUGUUACUAUGGUAA-CACUUUG 3' ENST00000245323 E:-20.09 S:105.000000 Loc:2048 Cons: 95.65%(mmu) %(rno)	3' GGAUAG--AGGGGAGACCUGG 5' hsa-mir-198 __ ..|:||..||||||:||.||: __ 5' AGUGUCAUUCCCCUUUGCACU 3' ENST00000245323 E:-20.02 S:99.000000 Loc:2972 Cons: 90.48%(mmu) 90.48%(rno)	3' CCGAUAUUUCAUUGACUCUGCCU 5' rno-mir-340 __ ..||.||:|||..:|.||||||| __ 5' CUCU-UAGAGUCCUUAAGACGGA 3' ENST00000245323 E:-19.610001 S:98.000000 Loc:1445 Cons: 90.91%(mmu) %(rno)	3' AGUAUCGGGACAUGUUACGACGA 5' hsa-mir-103 __ |||||.::||||:.|:.|:|||. __ 5' UCAUAUUUCUGUGGAGGGUUGCC 3' ENST00000245323 E:-22.49 S:96.000000 Loc:2300 Cons: 100.00%(mmu) %(rno)	3' AAUGUCUAC-CUAUGGCACGUUA 5' hsa-mir-363 __ ..||.|.||.|:|||:|.||||| __ 5' GGACUGUUGUGGUACUG-GCAAU 3' ENST00000245323 E:-18.030001 S:96.000000 Loc:1041 Cons: %(mmu) 95.45%(rno)
ENST00000294744	ENSG00000162706	ENSMUSG00000005338		ENSRNOG00000003365	NECTIN-LIKE PROTEIN 1; TSLC1-LIKE 1; BRAIN IMMUNOGLOBULIN RECEPTOR PRECURSOR. [Source:RefSeq;Acc:NM_021189] ENSG00000162706 (1) (156358208 156358348 156387504 156389724 156391522) 2220 (2220 nt) [IPR007110:Immunoglobulin-like;]	8	-192.71	836	ENSMUSG00000005338 (mmu-miR-133)	ENSRNOG00000003365 (mmu-miR-149)		mmu-mir-133 hsa-mir-133a hsa-mir-149 hsa-mir-17_3p hsa-mir-18 hsa-mir-181b hsa-mir-19a hsa-mir-19b hsa-mir-204 mmu-mir-207 hsa-mir-211 hsa-mir-24 hsa-mir-25	hsa-mir-17_3p mmu-mir-207 hsa-mir-18 hsa-mir-24 mmu-mir-133 hsa-mir-25 hsa-mir-149	0004872 receptor activity IEA;	3' UGUUCACGGAAGUGACGUCA 5' hsa-mir-17_3p __ |.|||...|||||||||||| __ 5' AAAAGGAGCUUCACUGCAGU 3' ENST00000294744 E:-23.9 S:123.000000 Loc:1072 Cons: 95.00%(mmu) 100.00%(rno)	3' CUCCCUCCUCUCGGUCCUCUUCG 5' mmu-mir-207 __ ||||||||||:||.:||:||:|. __ 5' GAGGGAGGAGGGCGGGGGGAGGG 3' ENST00000294744 E:-42.919998 S:123.000000 Loc:179 Cons: %(mmu) 91.30%(rno)	3' AUAGACGUGAUCUACGUGGAAU 5' hsa-mir-18 __ |:|||||.:|:|:|||:.:||. __ 5' UGUCUGCUUUGGGUGCGGUUUU 3' ENST00000294744 E:-24.77 S:104.000000 Loc:138 Cons: 100.00%(mmu) 100.00%(rno)	3' GACAAGGACGA-CUUGACUCGGU 5' hsa-mir-24 __ ||.|||||.:|..|:||||.||| __ 5' CUUUUCCUCUUCAAGCUGAACCA 3' ENST00000294744 E:-18.120001 S:100.000000 Loc:1999 Cons: 91.30%(mmu) 91.30%(rno)	3' UGUCGACCAACUUCCCCUGGUU 5' mmu-mir-133 __ :.|||.||...:||||||||:. __ 5' GGAGCAGG---GAGGGGACCGU 3' ENST00000294744 E:-25.110001 S:98.000000 Loc:2126 Cons: 100.00%(mmu) %(rno)	3' AGUCUGGCUCUGUUCACGUUAC 5' hsa-mir-25 __ .||.|..|:|:||:.||||||. __ 5' GCAAAAAGGGGCAGCUGCAAUC 3' ENST00000294744 E:-17.23 S:98.000000 Loc:1786 Cons: 95.45%(mmu) %(rno)	3' GCGGGAGAGU--UGGGUCGAAAA 5' __ :..:|||.||..||||.|||||| __ 5' UUGUCUCCCAGCACCC-GCUUUU 3' ENST00000294744 E:-19.049999 S:98.000000 Loc:1970 Cons: 90.91%(mmu) 90.91%(rno)	3' CCUCACUUCUGUGCCUCGGUCU 5' hsa-mir-149 __ |.|.|..:||||.||||.|||: __ 5' GCACUACGGACAGGGAGGCAGG 3' ENST00000294744 E:-21.610001 S:92.000000 Loc:546 Cons: %(mmu) 90.91%(rno)
ENST00000259605	ENSG00000137075	ENSMUSG00000035696		ENSRNOG00000013956	RING FINGER PROTEIN 38. [Source:RefSeq;Acc:NM_022781] ENSG00000137075 (-1) (36326401 36334906 36380616 36380619 36294922) 3056 (3056 nt) HUGO:18052: [IPR001841:Zn-finger, RING;]	8	-164.36	833	ENSMUSG00000035696 (mmu-let-7d)			hsa-let-7d hsa-let-7b hsa-mir-10a rno-mir-101b hsa-mir-15b hsa-mir-194 hsa-mir-199a hsa-mir-218 hsa-mir-301 hsa-mir-321 hsa-mir-92	hsa-mir-194 hsa-mir-321 rno-mir-101b 109 hsa-mir-92 hsa-mir-199a hsa-mir-10a 92		3' AGGUGUACCUCAACGACAAUGU 5' hsa-mir-194 __ |:|.|.||.:.||||||||:|| __ 5' UUCCCUUGUGUUUGCUGUUGCA 3' ENST00000259605 E:-19.66 S:121.000000 Loc:842 Cons: 100.00%(mmu) %(rno)	3' CUUGGGUGUUAGGGACCGAAU 5' hsa-mir-321 __ |.||:.|||.|||||||:||. __ 5' GCACUAACAUUCCCUGGUUUU 3' ENST00000259605 E:-22.620001 S:117.000000 Loc:485 Cons: 100.00%(mmu) %(rno)	3' GAAGUCGAUAGUG-UCAUGACAU 5' rno-mir-101b __ .||:|...|.|||.||||||||| __ 5' AUUUAAACAGCACUAGUACUGUA 3' ENST00000259605 E:-19.360001 S:109.000000 Loc:809 Cons: 95.65%(mmu) %(rno)	3' UUGGUGUGUUGGAUGAUGGAGU 5' hsa-let-7b __ ||:|.|.||||:|:||:::||. __ 5' AAUCUC-CAACUUGCUGUUUCC 3' ENST00000259605 E:-20.030001 S:101.000000 Loc:1078 Cons: 95.24%(mmu) %(rno)	3' UGUCCGGCCCUGUUCACGUUAU 5' hsa-mir-92 __ .||||.:||..|||||||.:|. __ 5' UCAGGAUGGAUCAAGUGCUGUU 3' ENST00000259605 E:-23.32 S:101.000000 Loc:1516 Cons: 90.91%(mmu) %(rno)	3' UUGUCCAUCAGACUUGUGACCC 5' hsa-mir-199a __ |||||||:..|.|||:|||.|. __ 5' AACAGGUGUCCAGAAUACUUGC 3' ENST00000259605 E:-19.940001 S:98.000000 Loc:1623 Cons: 95.45%(mmu) %(rno)	3' GUGUUUAAGCCU-AGAUGUCCCAU 5' hsa-mir-10a __ |.|||.||:|||.|:.|.|||||. __ 5' CCCAAUUUUGGAGUUGAGAGGGUU 3' ENST00000259605 E:-19.09 S:95.000000 Loc:3004 Cons: 91.67%(mmu) %(rno)	3' UUGGUGUGUUGGAU-GAUGGAGU 5' hsa-let-7b __ :|:.|:|:|:.|.|.||||||:| __ 5' GAUGAUAUAG-CAAUCUACCUUA 3' ENST00000259605 E:-20.34 S:91.000000 Loc:589 Cons: 95.45%(mmu) %(rno)
ENST00000326325_P	ENSG00000046651	ENSMUSG00000040586		ENSRNOG00000004574	ORAL-FACIAL-DIGITAL SYNDROME 1 PROTEIN (PROTEIN 71-7A). [Source:SWISSPROT;Acc:O75665] ENSG00000046651 (1) (13114306 13114793 13148653 13148653 13623752) 4001 (4001 nt) HUGO:2567:71-7A CXorf5 HGNC:8123 [IPR002086:Aldehyde dehydrogenase;]	8	-164.53	833		ENSRNOG00000004574 (rno-let-7d*)		rno-let-7d* hsa-let-7g hsa-let-7i hsa-mir-122a hsa-mir-141 hsa-mir-181b hsa-mir-189 hsa-mir-301 hsa-mir-31 rno-mir-324_3p rno-mir-330 rno-mir-336	hsa-mir-122a hsa-mir-181b hsa-mir-31 rno-mir-330 rno-mir-324_3p hsa-mir-301 hsa-mir-189 98	0005554 molecular_function unknown ND; 0000004 biological_process unknown ND; 0005871 kinesin complex IEA; 0008372 cellular_component unknown ND;	3' UGUUUGU-GGUAACAGUGUGAGGU 5' hsa-mir-122a __ |||||:|.::|||||.|||||:.| __ 5' ACAAAUAUUUAUUGUAACACUUGA 3' ENST00000326325_P E:-20.01 S:115.000000 Loc:1933 Cons: %(mmu) 95.83%(rno)	3' UUGGGUGGCUGUC-GUUACUU-ACAA 5' hsa-mir-181b __ |:|:::..|||||.||:||||.|||| __ 5' AGCUUG-AGACAGACAGUGAAGUGUU 3' ENST00000326325_P E:-22.4 S:112.000000 Loc:3641 Cons: %(mmu) 92.00%(rno)	3' GUCGAUACGGUCGUAGAACGG 5' hsa-mir-31 __ |.|.||.|||.||||:||||: __ 5' CUGGUAAGCCUGCAUUUUGCU 3' ENST00000326325_P E:-19.709999 S:108.000000 Loc:3850 Cons: %(mmu) 100.00%(rno)	3' AGAGACGUCCGGGACACGAAACG 5' rno-mir-330 __ |:.|||:...:|||.|||||||. __ 5' UUCCUGUUCUUCCUUUGCUUUGA 3' ENST00000326325_P E:-20.75 S:103.000000 Loc:3823 Cons: %(mmu) 95.65%(rno)	3' GGUC-GUCGUGG-ACCCCGUCACC 5' rno-mir-324_3p __ ..||.|||:|:|.||.||.||||| __ 5' GAAGACAGUAUCAUGAGGAAGUGG 3' ENST00000326325_P E:-23.950001 S:101.000000 Loc:3898 Cons: %(mmu) 91.67%(rno)	3' CGAAACUGUU-AUGAUAACGUGAC 5' hsa-mir-301 __ .||||||.||..|||:.|||||.. __ 5' CCUUUGAAAAGCACUGAUGCACCC 3' ENST00000326325_P E:-17.68 S:99.000000 Loc:2508 Cons: %(mmu) 95.83%(rno)	3' UGACUAUAGUCGAGUCAUCC-GUG 5' hsa-mir-189 __ .||.|.||:||:|::||:||.:|| __ 5' UCU-ACAUUAGUUUGGUGGGAUAC 3' ENST00000326325_P E:-18.540001 S:98.000000 Loc:3673 Cons: %(mmu) 95.65%(rno)	3' UCUUUCCGUCGUCCAGCAUAUC 5' rno-let-7d* __ ||:|:|.:||.|||||.|:|:| __ 5' AGGAGGUUAG-AGGUC-UGUGG 3' ENST00000326325_P E:-21.49 S:97.000000 Loc:2782 Cons: %(mmu) 95.00%(rno)
ENST00000238875	ENSG00000119862	ENSMUSG00000042363		ENSRNOG00000005464	ENSG00000119862 (1) (64656189 64656214 64660096 64663043 64726000) 2947 (2947 nt) [IPR001079:Galectin, galactose-binding lectin;]	8	-148.27	830	ENSMUSG00000042363 (mmu-miR-127)	ENSRNOG00000005464 (mmu-miR-181a)		hsa-mir-127 hsa-mir-130b hsa-mir-181a hsa-mir-185 hsa-mir-196 hsa-mir-25 mmu-mir-291_3p mmu-mir-294 hsa-mir-30e hsa-mir-30d hsa-mir-302	hsa-mir-30e hsa-mir-196 hsa-mir-181a hsa-mir-302 hsa-mir-185 hsa-mir-130b hsa-mir-127 hsa-mir-25		3' AGGUCAGUUCCUACAAAUGU 5' hsa-mir-30e __ |::||||.|||:|.|||||| __ 5' UUUAGUC-AGGGUAUUUACA 3' ENST00000238875 E:-20.040001 S:114.000000 Loc:399 Cons: 100.00%(mmu) 100.00%(rno)	3' GGUUGUUGUACUUUGAUGGAU 5' hsa-mir-196 __ :||||..:.|||||||:::|| __ 5' UCAAC--UUUGAAACUGUUUA 3' ENST00000238875 E:-17.690001 S:108.000000 Loc:1732 Cons: 100.00%(mmu) 100.00%(rno)	3' UGAGUGGC-UGUCGCAACUUACAA 5' hsa-mir-181a __ |:|:||:|.:::|:||..|||||| __ 5' AUUUACUGUGUGGUGUAAAAUGUU 3' ENST00000238875 E:-19.1 S:106.000000 Loc:2858 Cons: %(mmu) 91.67%(rno)	3' AGUGGUUUUGUAC--CUUCGUGAAU 5' hsa-mir-302 __ |:|.||.||||||..||:|||||.| __ 5' UUA-CACAACAUGCAGAGGCACUGA 3' ENST00000238875 E:-19.389999 S:104.000000 Loc:1599 Cons: 91.67%(mmu) 91.67%(rno)	3' CUUGACGGAAAGAGAGGU 5' hsa-mir-185 __ ..|:||.||||:|||||. __ 5' ACAUUG-CUUUUUCUCCU 3' ENST00000238875 E:-17.07 S:103.000000 Loc:812 Cons: 94.12%(mmu) %(rno)	3' UACGGGAAAGUAGUAACGUGAC 5' hsa-mir-130b __ :||::.||.|||:||..||||| __ 5' GUGUUGUUACAUUAUGUCACUG 3' ENST00000238875 E:-17.41 S:102.000000 Loc:2889 Cons: 100.00%(mmu) %(rno)	3' UC-GGUUCGAGUCUGCCUAGGCU 5' hsa-mir-127 __ ||.||||.||.|.|:||||::|. __ 5' AGACCAAACUAAAAUGGAUUUGU 3' ENST00000238875 E:-19.74 S:97.000000 Loc:220 Cons: 91.30%(mmu) %(rno)	3' AGUCUGGCUCUGUUCACGUUAC 5' hsa-mir-25 __ ||||:.:..|:.||.||||||| __ 5' UCAGGAU--GGAAAAUGCAAUG 3' ENST00000238875 E:-17.83 S:96.000000 Loc:2356 Cons: 90.00%(mmu) %(rno)
ENST00000263964	ENSG00000114363	ENSMUSG00000027630		ENSRNOG00000011216	NUCLEAR RECEPTOR CO-REPRESSOR/HDAC3 COMPLEX SUBUNIT TBLR1 (TBL1- RELATED PROTEIN 1). [Source:SWISSPROT;Acc:Q9BZK7] ENSG00000114363 (-1) (178062048 178064199 178103678 178235926 178060607) 2151 (2151 n [IPR001680:G-protein beta WD-40 repeat;]	8	-165.73	830	ENSMUSG00000027630 (mmu-miR-122a)	ENSRNOG00000011216 (rno-miR-101b)		rno-mir-101b hsa-mir-122a hsa-mir-181b hsa-mir-199a* mmu-mir-202 mmu-mir-290 mmu-mir-298 hsa-mir-302 hsa-mir-34c	hsa-mir-302 hsa-mir-181b hsa-mir-122a mmu-mir-290 mmu-mir-202 hsa-mir-34c rno-mir-101b mmu-mir-298		3' AGUGGUUUUGUACCUUCGUGAAU 5' hsa-mir-302 __ |:||:||:::|.||.||||:||: __ 5' UUACUAAGGUAGGGUAGCAUUUG 3' ENST00000263964 E:-21.719999 S:119.000000 Loc:1830 Cons: %(mmu) 91.30%(rno)	3' UUGGGUGGCUGUC-GUUACUUACAA 5' hsa-mir-181b __ ||.|||:.|||.|.|.||||||||. __ 5' AAGCCAUGGACCGACUAUGAAUGUG 3' ENST00000263964 E:-23.610001 S:114.000000 Loc:13 Cons: 96.00%(mmu) 96.00%(rno)	3' UGUUUGUGGUAAC-AGUGUGAGGU 5' hsa-mir-122a __ :||:|||||||.|.|:|:|:||:. __ 5' GCAGACACCAUGGAUUAUAUUCUU 3' ENST00000263964 E:-24.92 S:106.000000 Loc:364 Cons: 91.67%(mmu) 91.67%(rno)	3' UUUUUCACGGGGGUAUC-AAACUC 5' mmu-mir-290 __ ||||:|.|.|..|:|||.||||:| __ 5' AAAAGGAG-CAACGUAGUUUUGGG 3' ENST00000263964 E:-19.1 S:102.000000 Loc:967 Cons: %(mmu) 91.30%(rno)	3' AGAAGGGUACGCGAUAUGGAGA 5' mmu-mir-202 __ ...||:.||.:|||:|:||.|| __ 5' GAAUCUAAUCUGCUGUGCCCCU 3' ENST00000263964 E:-17.110001 S:100.000000 Loc:219 Cons: 90.91%(mmu) %(rno)	3' GUUAGUCGAUUGAUGUGACGGA 5' hsa-mir-34c __ :||.|:||..|:.||||||||. __ 5' UAA-CGGCAUAUAACACUGCCA 3' ENST00000263964 E:-19.77 S:98.000000 Loc:1159 Cons: %(mmu) 90.48%(rno)	3' GAAGUCGAUA-GUGUCAUGACAU 5' rno-mir-101b __ ||||||:.:|..:||||.:|||| __ 5' CUUCAGUAGUGAGCAGU-UUGUA 3' ENST00000263964 E:-18.32 S:97.000000 Loc:395 Cons: %(mmu) 90.91%(rno)	3' CCUUCUUGUCGGGA-GGAGACGG 5' mmu-mir-298 __ ..||.:||||||:|.::|||.|| __ 5' UAAAUGACAGCCUUGUUUCUCCC 3' ENST00000263964 E:-21.18 S:94.000000 Loc:333 Cons: %(mmu) 91.30%(rno)
ENST00000245342_P	ENSG00000125285	ENSMUSG00000043864		ENSRNOG00000027386	TRANSCRIPTION FACTOR SOX-21. [Source:SWISSPROT;Acc:Q9Y651] ENSG00000125285 (-1) (93061474 93061474 93062304 93062304 92946485) 4001 (4001 nt) HUGO:11197:SOX25 [IPR000104:Antifreeze protein, type I; IPR000910:HMG1/2 (high mobility group) box; IPR001472:Bipartite nuclear localization signal;]	8	-180.31	829	ENSMUSG00000043864 (mmu-let-7d)	ENSRNOG00000027386 (rno-let-7d)		hsa-let-7d hsa-mir-10a hsa-mir-103 hsa-mir-127 hsa-mir-155 mmu-mir-292_3p mmu-mir-298 rno-mir-325 rno-mir-341 rno-mir-343 hsa-mir-362	mmu-mir-298 hsa-mir-155 hsa-mir-362 rno-mir-341 rno-mir-325 rno-mir-343 hsa-mir-10a	0003700 transcription factor activity NAS; 0006325 establishment and/or maintenance of chromatin architecture NAS; 0006355 regulation of transcription, DNA-dependent NAS; 0005634 nucleus NAS; 0003677 DNA binding IEA; 0003702 RNA polymerase II transcription factor activity TAS; 0006357 regulation of transcription from Pol II promoter TAS;	3' CCUUCUUGUCGGGAGGAGACGG 5' mmu-mir-298 __ ..|||:.||||||||:|||.:: __ 5' CAAAGGUCAGCCCUCUUCUUUU 3' ENST00000245342_P E:-27.110001 S:110.000000 Loc:3888 Cons: %(mmu) 95.45%(rno)	3' GGGGAUAGUGCUAAUCGUAAUU 5' hsa-mir-155 __ :||||:.||||:|||..||||| __ 5' UCCCUGACACGGUUA--AUUAA 3' ENST00000245342_P E:-22.23 S:105.000000 Loc:2600 Cons: 100.00%(mmu) 100.00%(rno)	3' UGAAUCGUCCAACAUAAUAUAGGUAG 5' __ :|||:|.|...|||:||||.|:|:|: __ 5' GCUUGG-AAAAUGUGUUAUUUUCGUU 3' ENST00000245342_P E:-18.389999 S:105.000000 Loc:956 Cons: 92.00%(mmu) %(rno)	3' GAGUGUGGAU-CCAAGGUUC-CUAA 5' hsa-mir-362 __ :|.|:.|.||.|||||::||.|||| __ 5' UUAAUUCAUAUGGUUCUGAGCGAUU 3' ENST00000245342_P E:-20.030001 S:104.000000 Loc:2540 Cons: 92.00%(mmu) 92.00%(rno)	3' UGACUGGCUGGCUGGCU-AGCU 5' rno-mir-341 __ .:|||||.|.:|||||:.|||| __ 5' CUUGACC-AGUGACCGGCUCGA 3' ENST00000245342_P E:-28.4 S:103.000000 Loc:632 Cons: %(mmu) 90.48%(rno)	3' UGUGAAUGACUCG--UGGAUGAUCC 5' rno-mir-325 __ .|||||.:|||.:..|::||||||| __ 5' UCACUU-UUGAAUAGAUUUACUAGG 3' ENST00000245342_P E:-21.91 S:103.000000 Loc:1703 Cons: 91.67%(mmu) 91.67%(rno)	3' UGACCCGUGUGCCUCCCUCU 5' rno-mir-343 __ .:|.|.|.||||||||.:|| __ 5' UUUUGACCCACGGAGGUGGA 3' ENST00000245342_P E:-20.719999 S:101.000000 Loc:311 Cons: 90.00%(mmu) 100.00%(rno)	3' GUGUUUAAGCCU-AGAUGU-CCCAU 5' hsa-mir-10a __ .||.||||:|||.|.|.||.||||| __ 5' AACUAAUUUGGACUGUCCAGGGGUA 3' ENST00000245342_P E:-21.52 S:98.000000 Loc:2572 Cons: 92.00%(mmu) 92.00%(rno)
ENST00000261205	ENSG00000067715	ENSMUSG00000035864		ENSRNOG00000006426	SYNAPTOTAGMIN I (SYTI) (P65). [Source:SWISSPROT;Acc:P21579] ENSG00000067715 (1) (78113747 78113768 78345372 78347311 78203936) 1939 (1939 nt) HUGO:11509:P65 SVP65 SYT [IPR000008:C2 domain; IPR001565:Synaptotagmin;]	8	-159.11	828	ENSMUSG00000035864 (mmu-miR-130b)	ENSRNOG00000006426 (rno-miR-148b)		hsa-mir-130b rno-mir-148b hsa-mir-17_5p hsa-mir-206 hsa-mir-21 mmu-mir-295 rno-mir-336 hsa-mir-7	hsa-mir-7 hsa-mir-21 hsa-mir-17_5p hsa-mir-130b rno-mir-148b hsa-mir-206 mmu-mir-295 rno-mir-336	0005215 transporter activity IEA; 0005543 phospholipid binding TAS; 0006810 transport IEA; 0007268 synaptic transmission TAS; 0005803 secretory vesicle TAS; 0008021 synaptic vesicle IEA; 0016021 integral to membrane IEA; 0045202 synaptic junction IEA;	3' UUGUUUUAGUGAUCAG-AAGGU 5' hsa-mir-7 __ .|::||:.:|||||||.||||| __ 5' UAUGAAGCUACUAGUCAUUCCA 3' ENST00000261205 E:-21.030001 S:119.000000 Loc:1405 Cons: 90.91%(mmu) 90.91%(rno)	3' AGUUGUAGUC-AGACUAUUCGAU 5' hsa-mir-21 __ .|||:.||||..||||.|||||| __ 5' CCAAU-UCAGAACUGAAAAGCUA 3' ENST00000261205 E:-19.809999 S:112.000000 Loc:1605 Cons: 90.91%(mmu) 90.91%(rno)	3' UGAUGGACGU--GACAUUCGUGAAAC 5' hsa-mir-17_5p __ ..||::||:|..:|||||||::||.. __ 5' UGUAUUUGUAUGUUGUAAGCGUUUCC 3' ENST00000261205 E:-20.280001 S:111.000000 Loc:311 Cons: 92.31%(mmu) 92.31%(rno)	3' UACGGGAAAGUAGUAACGUGAC 5' hsa-mir-130b __ |.|:||.||||||||..||||| __ 5' AAGUCC-UUCAUCAUACCACUG 3' ENST00000261205 E:-24.469999 S:109.000000 Loc:171 Cons: 90.48%(mmu) %(rno)	3' UGUUUCAAGACAC-UACGUGACU 5' rno-mir-148b __ .||.|||||..||.|||||||.. __ 5' CCAUAGUUC--UGAAUGCACUUC 3' ENST00000261205 E:-19.99 S:96.000000 Loc:1187 Cons: 95.24%(mmu) 95.24%(rno)	3' GGUGUGUGAAGGAAUGUAAGGU 5' hsa-mir-206 __ :..||||||.::.||:||.||| __ 5' UAUCACACUGUUGUAUAUACCA 3' ENST00000261205 E:-17.450001 S:95.000000 Loc:263 Cons: %(mmu) 100.00%(rno)	3' UCUGAGUUUUCAUC-AUCGUGAAA 5' mmu-mir-295 __ ||.:||...|||:|.|||||||.. __ 5' AGUUUCCUCAGUGGAUAGCACUCA 3' ENST00000261205 E:-17.040001 S:93.000000 Loc:1486 Cons: %(mmu) 95.83%(rno)	3' UCUGA-UCUAUA-CCUUCCCACU 5' rno-mir-336 __ .||||.||||||.|||:.|.||| __ 5' UGACUGAGAUAUAGGAGAGCUGA 3' ENST00000261205 E:-19.040001 S:93.000000 Loc:393 Cons: %(mmu) 91.30%(rno)
ENST00000336824	ENSG00000075420	ENSMUSG00000039286		ENSRNOG00000024089	FAD104. [Source:RefSeq;Acc:NM_022763] ENSG00000075420 (1) (173151151 173151183 173436178 173439400 173682397) 3222 (3222 nt) [IPR001687:ATP/GTP-binding site motif A (P-loop); IPR003529:Long hematopoietin receptor, gp130 family 2; IPR003962:Fibronectin, type III subdomain; IPR003961:Fibronectin, type III;]	8	-158.85	827	ENSMUSG00000039286 (mmu-let-7g)	ENSRNOG00000024089 (mmu-miR-106b)		hsa-let-7g hsa-mir-106b hsa-mir-107 hsa-mir-17_5p hsa-mir-185 hsa-mir-196 hsa-mir-20 hsa-mir-206 mmu-mir-292_3p hsa-mir-321 rno-mir-327 hsa-mir-33 rno-mir-351 hsa-mir-363 hsa-mir-93	hsa-mir-33 hsa-mir-363 hsa-mir-321 hsa-mir-206 mmu-mir-292_3p 102 hsa-mir-196 hsa-mir-185	0004896 hematopoietin/interferon-class (D200-domain) cytokine receptor activity IEA; 0016020 membrane IEA;	3' GUUAC-GUUGAUGUUACGUG 5' hsa-mir-33 __ .||||.|||:||||:||||. __ 5' AAAUGCCAAUUACAGUGCAA 3' ENST00000336824 E:-21.66 S:115.000000 Loc:1707 Cons: 90.00%(mmu) 95.00%(rno)	3' AAUGUCUACCUAUGGCACGUUA 5' hsa-mir-363 __ |||.|||.||:.|::||||||| __ 5' UUA-AGA-GGGCAUUGUGCAAU 3' ENST00000336824 E:-20.4 S:108.000000 Loc:718 Cons: 100.00%(mmu) 100.00%(rno)	3' CUUGGGUGUUAGGGACCGAAU 5' hsa-mir-321 __ .||||||.|:||.:|||.||| __ 5' UAACCCAAAGUCAUUGGAUUA 3' ENST00000336824 E:-19.559999 S:106.000000 Loc:1402 Cons: %(mmu) 95.24%(rno)	3' GGUGUG-UGA-AGGAAUGUAAGGU 5' hsa-mir-206 __ ||.|||.::|...|.||||||||| __ 5' CCUCACUGUUGGACAUACAUUCCA 3' ENST00000336824 E:-19.24 S:103.000000 Loc:2996 Cons: 91.67%(mmu) 91.67%(rno)	3' UGUGAGUUUUGGACCGCCGUGAA 5' mmu-mir-292_3p __ |||:|:||:|.:|||.||::|.. __ 5' ACAUUUAAGAGUUGGAGGUGCAA 3' ENST00000336824 E:-20.629999 S:102.000000 Loc:1458 Cons: 95.65%(mmu) %(rno)	3' UGACAUGUUUGAUGAUGGAGU 5' hsa-let-7g __ ::|||.||:|.||:||||.|| __ 5' GUUGU-CAGAGUAUUACCACA 3' ENST00000336824 E:-18.42 S:100.000000 Loc:444 Cons: 95.00%(mmu) %(rno)	3' GGUUGUUGUACUUUGAUGGAU 5' hsa-mir-196 __ ::||||.:|||.|:||:|||: __ 5' UUAACACUAUG-AGCUGCCUG 3' ENST00000336824 E:-21.02 S:99.000000 Loc:617 Cons: 95.00%(mmu) 95.00%(rno)	3' CUUGAC-GGAAAGAGAGGU 5' hsa-mir-185 __ .|||||.|||||.||.:|| __ 5' AAACUGCCCUUUGUCCUCA 3' ENST00000336824 E:-17.92 S:94.000000 Loc:2769 Cons: 94.74%(mmu) %(rno)
ENST00000239940	ENSG00000070087	ENSMUSG00000027805		ENSRNOG00000017427	PROFILIN II. [Source:SWISSPROT;Acc:P35080] ENSG00000070087 (-1) (151003607 151005185 151009552 151009617 150978494) 1578 (1578 nt) HUGO:8882: [IPR002097:Profilin/allergen;]	8	-171.15	827		ENSRNOG00000017427 (mmu-miR-130b)		hsa-mir-130b hsa-mir-150 hsa-mir-154 hsa-mir-184 hsa-mir-198 hsa-mir-20 hsa-mir-206 hsa-mir-27b mmu-mir-290 rno-mir-325 rno-mir-346 hsa-mir-7	rno-mir-325 hsa-mir-27b mmu-mir-290 hsa-mir-150 hsa-mir-198 hsa-mir-206 hsa-mir-184 rno-mir-346	0003779 actin binding NAS; 0005546 phosphatidylinositol-4,5-bisphosphate binding NAS; 0007010 cytoskeleton organization and biogenesis IEA; 0008064 regulation of actin polymerization and/or depolymerization NAS; 0030036 actin cytoskeleton organization and biogenesis IEA; 0015629 actin cytoskeleton NAS;	3' UGUGAAUGACUCGUGGAUGAUCC 5' rno-mir-325 __ :|||||..||||||::||||.|| __ 5' GCACUU--UGAGCAUUUACUUGG 3' ENST00000239940 E:-27.459999 S:119.000000 Loc:671 Cons: %(mmu) 90.48%(rno)	3' GUCUUGA-AUCGGUGACACUU 5' hsa-mir-27b __ ..|||||.|.||:|:|||||: __ 5' AUGAACUGUUGCUAUUGUGAG 3' ENST00000239940 E:-22.209999 S:111.000000 Loc:1301 Cons: %(mmu) 95.24%(rno)	3' UUUUUCACGGGGGUAUCAAACUC 5' mmu-mir-290 __ |:.|..|||::|:||.|||||:| __ 5' AGUAUUUGCUUCUAUUGUUUGGG 3' ENST00000239940 E:-20.02 S:109.000000 Loc:1380 Cons: %(mmu) 100.00%(rno)	3' GUGACCAU-GU-UCCCAACCCUCU 5' hsa-mir-150 __ |.:|.|||.|:.|.|||||||||: __ 5' CUUUUGUAGCGCAUGGUUGGGAGG 3' ENST00000239940 E:-21.25 S:105.000000 Loc:706 Cons: %(mmu) 91.67%(rno)	3' GGAUAGAGGGGAGACCUGG 5' hsa-mir-198 __ |||:|.||:|||:||.|:| __ 5' CCUGUGUCUCCUUUGUAUC 3' ENST00000239940 E:-24.33 S:105.000000 Loc:114 Cons: %(mmu) 100.00%(rno)	3' GGUGUGUGAAGGAAUGUAAGGU 5' hsa-mir-206 __ ||.::|||||:.|||||.||:: __ 5' CCCUGCACUUUGUUACA-UCUG 3' ENST00000239940 E:-17.91 S:94.000000 Loc:1462 Cons: %(mmu) 100.00%(rno)	3' UGGGAAUAGUCAAGAGGCAGGU 5' hsa-mir-184 __ |.:|||:|::.|..|::||||| __ 5' AAUCUUGUUGCUGAUUUGUCCA 3' ENST00000239940 E:-18.559999 S:93.000000 Loc:1433 Cons: %(mmu) 100.00%(rno)	3' UCUCCGUCCGUGAGUCCGUCUGU 5' rno-mir-346 __ |.|||.|||:::.||.|.||:|| __ 5' AAAGGAAGGUGUCCACGGAGGCA 3' ENST00000239940 E:-19.41 S:91.000000 Loc:243 Cons: %(mmu) 91.30%(rno)
ENST00000261443	ENSG00000009307	ENSMUSG00000027853		ENSRNOG00000018056	UNR PROTEIN. [Source:SWISSPROT;Acc:O75534] ENSG00000009307 (-1) (114558265 114559517 114581238 114599312 114557509) 1252 (1252 nt) [IPR002059:Cold-shock DNA-binding domain; IPR002016:Haem peroxidase;]	8	-169.77	824	ENSMUSG00000027853 (mmu-miR-103)	ENSRNOG00000018056 (mmu-miR-103)		hsa-mir-103 hsa-mir-107 hsa-mir-122a hsa-mir-128b hsa-mir-128a hsa-mir-16 hsa-mir-197 mmu-mir-292_3p mmu-mir-300 hsa-mir-302 rno-mir-331 rno-mir-7*	hsa-mir-122a hsa-mir-302 hsa-mir-197 rno-mir-7* mmu-mir-292_3p rno-mir-331 hsa-mir-128b hsa-mir-16	0003677 DNA binding IEA; 0003723 RNA binding IEA; 0006355 regulation of transcription, DNA-dependent IEA; 0008584 male gonad development TAS;	3' UGUUUGUGGUAACAGUGUGAGGU 5' hsa-mir-122a __ |:..|:|.:.||||||||.|||| __ 5' AUUUAUAAUCUUGUCACAAUCCA 3' ENST00000261443 E:-19.68 S:113.000000 Loc:576 Cons: 100.00%(mmu) 100.00%(rno)	3' AGUGGUUUUGUACCUUCGUGAAU 5' hsa-mir-302 __ ||.||:|||:.|||||.:||||| __ 5' UC-CCGAAAUCUGGAA-UACUUA 3' ENST00000261443 E:-20.549999 S:111.000000 Loc:87 Cons: 95.24%(mmu) 95.24%(rno)	3' CGACCCACCUCUUCCACCACUU 5' hsa-mir-197 __ |:||||..|:|||..||||||| __ 5' GUUGGG--GGGAAUCUGGUGAA 3' ENST00000261443 E:-25.68 S:107.000000 Loc:39 Cons: 95.00%(mmu) 95.00%(rno)	3' AUACCGUCUGACACUA-AACAAC 5' rno-mir-7* __ |||...|||||||.||.|||||| __ 5' UAU---AGACUGUUAUCUUGUUG 3' ENST00000261443 E:-18.879999 S:106.000000 Loc:318 Cons: 90.00%(mmu) %(rno)	3' UGUGAGUUUUGGACCGCCGUGAA 5' mmu-mir-292_3p __ |||||::|..|:|||:|..:||| __ 5' ACACUUGACCCUUGGUGUAGCUU 3' ENST00000261443 E:-19.280001 S:101.000000 Loc:934 Cons: 91.30%(mmu) %(rno)	3' AAGAUCCUAUCCGGGUCCCCG 5' rno-mir-331 __ ..|.|||:|..||:||||||. __ 5' GACAAGGGUCAGCUCAGGGGA 3' ENST00000261443 E:-27.66 S:99.000000 Loc:1068 Cons: 95.24%(mmu) 95.24%(rno)	3' CUUUCUCUGGCCAAGU-GACACU 5' hsa-mir-128b __ .||||||:||.|||:|.||.||. __ 5' UAAAGAGGCC-GUUUAUCUUUGU 3' ENST00000261443 E:-20.32 S:96.000000 Loc:1144 Cons: 95.45%(mmu) 95.45%(rno)	3' GCG-GUUAUAAAUGCACGACGAU 5' hsa-mir-16 __ :||.|||.|.||:|.|||||||. __ 5' UGCACAA-ACUUGC-UGCUGCUU 3' ENST00000261443 E:-17.719999 S:91.000000 Loc:774 Cons: 90.48%(mmu) 90.48%(rno)
ENST00000262838	ENSG00000077279	ENSMUSG00000031285		ENSRNOG00000005182	DOUBLECORTIN (LISSENCEPHALIN-X) (LIS-X) (DOUBLIN). [Source:SWISSPROT;Acc:O43602] ENSG00000077279 (-1) (109300978 109308886 109418173 109418345 109277723) 7908 (7908 nt) HUGO:2714:DBCN DC LISX SCLH XLIS [IPR003533:Doublecortin;]	8	-159.05	822	ENSMUSG00000031285 (mmu-let-7a)	ENSRNOG00000005182 (mmu-miR-103)		hsa-let-7a hsa-mir-103 hsa-mir-132 hsa-mir-146 hsa-mir-147 hsa-mir-181c hsa-mir-19b hsa-mir-19a hsa-mir-212 mmu-mir-300 rno-mir-337	rno-mir-337 112 mmu-mir-300 hsa-mir-146 hsa-mir-147 hsa-mir-181c hsa-mir-19b hsa-mir-103	0008017 microtubule binding TAS; 0007242 intracellular signaling cascade NR; 0007417 central nervous system development TAS; 0005856 cytoskeleton TAS; 0005875 microtubule associated complex TAS;	3' UUUCCGUAGUAUAUCCUCGACUU 5' rno-mir-337 __ |||.|:||.||||.||:||||:: __ 5' AAAUGUAU-AUAUUGGGGCUGGG 3' ENST00000262838 E:-19.059999 S:112.000000 Loc:2809 Cons: 95.45%(mmu) 95.45%(rno)	3' UUGAUAUGUUGGAUGAUGGAGU 5' hsa-let-7a __ |.|||||.|.||||.||::||| __ 5' AUCUAUA-AUCCUAAUAUUUCA 3' ENST00000262838 E:-17.379999 S:108.000000 Loc:1282 Cons: 100.00%(mmu) %(rno)	3' CUUCUCUCGAACGGGAACGUAU 5' mmu-mir-300 __ ..|.|||||.|||:||||||.. __ 5' CCAAAGAGC-UGCUCUUGCAAU 3' ENST00000262838 E:-23.5 S:108.000000 Loc:7786 Cons: 100.00%(mmu) %(rno)	3' UUG-GGUAC-CUUAAGUCAAGAGU 5' hsa-mir-146 __ |||.|::||.|||||:.|||:||| __ 5' AACACUGUGAGAAUUU-GUUUUCA 3' ENST00000262838 E:-18.110001 S:105.000000 Loc:878 Cons: 91.30%(mmu) %(rno)	3' CGUC-UUCGUAAA-GGUGUGUG 5' hsa-mir-147 __ .|||.||||||||.||||.||| __ 5' UCAGCAAGCAUUUGCCAC-CAC 3' ENST00000262838 E:-24.33 S:100.000000 Loc:2665 Cons: %(mmu) 90.48%(rno)	3' UGAGUGGCUGUCCAAC-UUACAA 5' hsa-mir-181c __ ..|.|::|::.|||||.|:|||| __ 5' UGUAAUUGGU-GGUUGUAGUGUU 3' ENST00000262838 E:-17.26 S:100.000000 Loc:6838 Cons: 95.45%(mmu) %(rno)	3' AGUCA-AAACGUACCUAAACGUGU 5' hsa-mir-19b __ ..|||...|||||||..|||:||| __ 5' AGAGUAAAUGCAUGGUAUUGUACA 3' ENST00000262838 E:-21.26 S:98.000000 Loc:6892 Cons: 91.67%(mmu) %(rno)	3' AGUAUCGGGACAUGUUAC-GACGA 5' hsa-mir-103 __ ..||||||.|.||..|||.||||| __ 5' GGAUAGCCAU-UAGCAUGACUGCU 3' ENST00000262838 E:-18.15 S:91.000000 Loc:2913 Cons: %(mmu) 95.65%(rno)
ENST00000261961_P	ENSG00000113763	ENSMUSG00000025876		ENSRNOG00000025920	SIMILAR TO TRANSMEMBRANE RECEPTOR UNC5H1 (FRAGMENT). [Source:SPTREMBL;Acc:Q96GP4] ENSG00000113763 (1) (176281900 176281909 176287810 176287810 176430637) 4001 (4001 nt) [IPR007110:Immunoglobulin-like; IPR000488:Death domain; IPR000906:ZU5 domain;]	8	-172.25	822	ENSMUSG00000025876 (mmu-miR-143)	ENSRNOG00000025920 (rno-miR-129*)		rno-mir-129* hsa-mir-143 hsa-mir-147 hsa-mir-15a hsa-mir-16 hsa-mir-17_3p hsa-mir-18 mmu-mir-292_5p rno-mir-333 hsa-mir-34c hsa-mir-34a rno-mir-346	hsa-mir-34a hsa-mir-34c hsa-mir-15a hsa-mir-147 hsa-mir-143 hsa-mir-17_3p rno-mir-333 mmu-mir-292_5p	0004872 receptor activity IEA; 0007165 signal transduction IEA; 0016021 integral to membrane IEA;	3' UGUUGGUCGAUUCUGUGACGGU 5' hsa-mir-34a __ .|.|||..|..||||||||||| __ 5' UCCACCCCCACAGACACUGCCA 3' ENST00000261961_P E:-24.33 S:120.000000 Loc:1443 Cons: %(mmu) 90.91%(rno)	3' GUUAGU-CGA-UUGAUGUGACGGA 5' hsa-mir-34c __ |||.||..:|.|:||.|||||||| __ 5' CAACCACAUUCAGCUCCACUGCCU 3' ENST00000261961_P E:-23.700001 S:111.000000 Loc:3961 Cons: %(mmu) 91.67%(rno)	3' GUGUUUGGUAAUACAC-GACGAU 5' hsa-mir-15a __ ::|||||..||.||||.|||||: __ 5' UGCAAACAUUUCUGUGCCUGCUG 3' ENST00000261961_P E:-19.6 S:105.000000 Loc:402 Cons: 95.65%(mmu) %(rno)	3' CGUCUUCGUAAAGGUGUGUG 5' hsa-mir-147 __ .|||::||..||||.||||| __ 5' ACAGGGGCCCUUCCCCACAC 3' ENST00000261961_P E:-25.76 S:104.000000 Loc:68 Cons: %(mmu) 90.00%(rno)	3' ACUCGAUGU-CACGAAGUAGAGU 5' hsa-mir-143 __ ...||..|:.||||.|||||||| __ 5' CAUGCCUCGUGUGC-UCAUCUCA 3' ENST00000261961_P E:-21.1 S:97.000000 Loc:542 Cons: 95.45%(mmu) %(rno)	3' UGUUCACGGAAGUGACGUCA 5' hsa-mir-17_3p __ .:||||||.|||||.|||.| __ 5' UUAAGUGCAUUCAC-GCACU 3' ENST00000261961_P E:-17.889999 S:97.000000 Loc:896 Cons: 94.74%(mmu) %(rno)	3' UUUUCAUUGAUCGUGUGGUG 5' rno-mir-333 __ :|.|..:.||:|||||||.| __ 5' GACACAGCCUGGCACACCUC 3' ENST00000261961_P E:-18.190001 S:95.000000 Loc:1544 Cons: %(mmu) 100.00%(rno)	3' GUUUUCU-CGGGGGUCAAACUCA 5' mmu-mir-292_5p __ :.:||||.|:|||::||.|||.. __ 5' UUGAAGAUGUCCCUGGUCUGAAG 3' ENST00000261961_P E:-21.68 S:93.000000 Loc:1834 Cons: %(mmu) 91.30%(rno)
ENST00000250113	ENSG00000129245	ENSMUSG00000018765		ENSRNOG00000011876	FRAGILE X MENTAL RETARDATION SYNDROME RELATED PROTEIN 2. [Source:SWISSPROT;Acc:P51116] ENSG00000129245 (-1) (7695141 7695729 7718416 7718735 7694054) 588 (588 nt) HUGO:4024:FMR1L2 [IPR004087:KH domain; IPR004088:KH domain, type 1;]	8	-175.34	820	ENSMUSG00000018765 (mmu-miR-136)	ENSRNOG00000011876 (rno-miR-135b)		rno-mir-135b hsa-mir-135 hsa-mir-136 rno-mir-140* hsa-mir-18 hsa-mir-194 mmu-mir-202 hsa-mir-223 hsa-mir-27a hsa-mir-27b hsa-mir-296 hsa-mir-30d hsa-mir-30b rno-mir-329 rno-mir-331 rno-mir-336 rno-mir-339	hsa-mir-18 rno-mir-135b rno-mir-336 rno-mir-331 rno-mir-339 mmu-mir-202 hsa-mir-194 hsa-mir-296	0003723 RNA binding TAS; 0009405 pathogenesis TAS; 0005634 nucleus TAS; 0005737 cytoplasm TAS; 0005842 cytosolic large ribosomal subunit (sensu Eukarya) TAS; 0005844 polysome NR;	3' AUAGACGUGAUCUACGUGGAAU 5' hsa-mir-18 __ .|||.|.|||:||||::||||. __ 5' CAUCAG-ACUGGAUGUGCCUUU 3' ENST00000250113 E:-20.139999 S:114.000000 Loc:250 Cons: 90.48%(mmu) 95.24%(rno)	3' GUGUAUC-CUUACUUUUCGGUAU 5' rno-mir-135b __ :::.|:|.|:||||:|||.|:|| __ 5' UGUCUGGUGGAUGAGAAGGCGUA 3' ENST00000250113 E:-19.82 S:106.000000 Loc:541 Cons: %(mmu) 95.65%(rno)	3' UCU-GAUCUAUACCUUCCCACU 5' rno-mir-336 __ :||.||||...||||:|||||. __ 5' GGAGCUAG---UGGAGGGGUGU 3' ENST00000250113 E:-24.290001 S:106.000000 Loc:161 Cons: 94.74%(mmu) 94.74%(rno)	3' AAGAUCCUAUCCGGGUCCCCG 5' rno-mir-331 __ ||:|:|.:|||..|||||||: __ 5' UUUUGGAGUAGAACCAGGGGU 3' ENST00000250113 E:-25.32 S:105.000000 Loc:473 Cons: %(mmu) 95.24%(rno)	3' ACUCGAGG-ACCUCCUGUCCCU 5' rno-mir-339 __ |.|.|.|:.||||.|||:|||| __ 5' UCAUCACUGUGGAAGACGGGGA 3' ENST00000250113 E:-22.25 S:103.000000 Loc:415 Cons: %(mmu) 95.45%(rno)	3' AGAAGGGUACGCGAUAUGGAGA 5' mmu-mir-202 __ .|.||||.|..|||||.||||. __ 5' GCCUCCCCU--GCUAUCCCUCC 3' ENST00000250113 E:-20.65 S:98.000000 Loc:366 Cons: 95.00%(mmu) 95.00%(rno)	3' AGGUGU-ACCUCAACGACAAUGU 5' hsa-mir-194 __ .|::|:.|||||.||||.|||:. __ 5' CCUGCGCUGGAGCUGCUCUUAUC 3' ENST00000250113 E:-18.43 S:95.000000 Loc:91 Cons: 95.65%(mmu) 95.65%(rno)	3' UGUCCUAACUCCCCCCCGGGA 5' hsa-mir-296 __ .||||:.|.|||||.|.|:|| __ 5' CCAGGG-UAAGGGGAGCCUCU 3' ENST00000250113 E:-24.440001 S:93.000000 Loc:221 Cons: %(mmu) 90.00%(rno)
ENST00000338140_P	ENSG00000160967	ENSMUSG00000029705		ENSRNOG00000001424	CCAAT DISPLACEMENT PROTEIN (CDP) (CUT-LIKE 1). [Source:SWISSPROT;Acc:P39880] ENSG00000160967 (1) (101019484 101019492 101452503 101452503 101504017) 4001 (4001 nt) HUGO:2557:CDP [IPR000533:Tropomyosin; IPR001356:Homeobox; IPR003350:Homeodomain protein CUT;]	8	-170.19	819	ENSMUSG00000029705 (mmu-miR-101b)	ENSRNOG00000001424 (mmu-let-7g)		hsa-let-7g rno-mir-101b hsa-mir-122a hsa-mir-140 hsa-mir-181b hsa-mir-181a hsa-mir-204 hsa-mir-206 hsa-mir-211 hsa-mir-22 hsa-mir-30a rno-mir-340	hsa-mir-122a hsa-mir-22 rno-mir-101b hsa-mir-206 hsa-mir-140 hsa-mir-204 rno-mir-340 hsa-mir-181b	0003700 transcription factor activity IEA; 0003702 RNA polymerase II transcription factor activity TAS; 0000122 negative regulation of transcription from Pol II promoter TAS; 0007275 development TAS; 0005634 nucleus IEA; 0005871 kinesin complex IEA;	3' UGUU-UGUGGUAACAGUGUGAGGU 5' hsa-mir-122a __ ||||.|:::.:||||||:|||.:| __ 5' ACAAGAUGUAGUUGUCAUACUGUA 3' ENST00000338140_P E:-21.25 S:114.000000 Loc:2045 Cons: %(mmu) 91.67%(rno)	3' UGUCAAGAAGUUGACCGUCGAA 5' hsa-mir-22 __ |||||.:||:|||..||||||. __ 5' ACAGUCUUUUAACCUGCAGCUG 3' ENST00000338140_P E:-23.379999 S:109.000000 Loc:2344 Cons: %(mmu) 95.45%(rno)	3' GAAGUCGAU-AGUGU-CAUGACAU 5' rno-mir-101b __ :||::.:||.|:|:|.||:||||| __ 5' UUUUGCUUAUUUAUAGGUGCUGUA 3' ENST00000338140_P E:-17.26 S:106.000000 Loc:1937 Cons: 91.67%(mmu) 91.67%(rno)	3' GGUGUGUGAAGGAAUGUAAGGU 5' hsa-mir-206 __ ..|||||||..:||:.|||||. __ 5' AAACACACUAGUUUGGAUUCCU 3' ENST00000338140_P E:-21.25 S:101.000000 Loc:729 Cons: 100.00%(mmu) 100.00%(rno)	3' GAUGGUAUCCCAUUUUGGUGA 5' hsa-mir-140 __ ..:|||.||||.||||:|:|. __ 5' GGGCCACAGGGCAAAAUCGCC 3' ENST00000338140_P E:-21.219999 S:101.000000 Loc:313 Cons: %(mmu) 100.00%(rno)	3' UCCGUAUCCUACUGUUUCCCUU 5' hsa-mir-204 __ |||.|.:||||||.|::||.|| __ 5' AGG-AAGGGAUGAAAGGGGCAA 3' ENST00000338140_P E:-21.26 S:97.000000 Loc:1979 Cons: %(mmu) 100.00%(rno)	3' CCGAUAUUUCAUUGACUCUGCCU 5' rno-mir-340 __ ||||.||::|.::|||:||.|.| __ 5' GGCUCUAGGG-GGCUGGGAGGCA 3' ENST00000338140_P E:-22.1 S:96.000000 Loc:2449 Cons: 90.91%(mmu) %(rno)	3' UUGGGUGGCUGUCGUUACUUACAA 5' hsa-mir-181b __ |:.|::|||:|||:|.||::|.|. __ 5' AGACUGCCGGCAGUAUUGGGUAUA 3' ENST00000338140_P E:-22.469999 S:95.000000 Loc:2017 Cons: %(mmu) 100.00%(rno)
ENST00000263062	ENSG00000120616	ENSMUSG00000024240		ENSRNOG00000014834	ENHANCER OF POLYCOMB 1. [Source:RefSeq;Acc:NM_025209] ENSG00000120616 (-1) (32560694 32561997 32639849 32640152 32481683) 1303 (1303 nt) HUGO:19876: [IPR001472:Bipartite nuclear localization signal;]	8	-171.2	819	ENSMUSG00000024240 (mmu-miR-103)	ENSRNOG00000014834 (mmu-miR-107)		hsa-mir-103 hsa-mir-107 hsa-mir-124a hsa-mir-126 hsa-mir-129 hsa-mir-130b rno-mir-140* hsa-mir-184 hsa-mir-197 hsa-mir-199a* hsa-mir-22 hsa-mir-220 hsa-mir-28 rno-mir-323 rno-mir-330 hsa-mir-9	hsa-mir-28 hsa-mir-103 hsa-mir-22 hsa-mir-129 hsa-mir-184 rno-mir-140* hsa-mir-130b hsa-mir-197	0016563 transcriptional activator activity TAS; 0016564 transcriptional repressor activity IDA; 0006350 transcription TAS; 0005634 nucleus IDA;	3' GAGUUAUCUGACACUCGAGGAA 5' hsa-mir-28 __ :|.::|||.|||||:.|||||| __ 5' UUAGGUAG-CUGUGGACUCCUU 3' ENST00000263062 E:-23.1 S:113.000000 Loc:479 Cons: 100.00%(mmu) 100.00%(rno)	3' AGUAUCGGGACAUGU-UACGACGA 5' hsa-mir-103 __ |.|||.||:||||:|.|||:|.|| __ 5' UAAUACCCUUGUAUAUAUGUUACU 3' ENST00000263062 E:-17.950001 S:107.000000 Loc:234 Cons: 95.83%(mmu) %(rno)	3' UGUCAAGAA-GUUGACCGUCGAA 5' hsa-mir-22 __ :.|||.|||.|||||||.||:|| __ 5' GGAGUCCUUACAACUGG-AGUUU 3' ENST00000263062 E:-20.75 S:107.000000 Loc:866 Cons: 95.45%(mmu) 95.45%(rno)	3' CGUUCGGGUC-UGGCGUUUUUC 5' hsa-mir-129 __ |||||.||||.|||.||||.|. __ 5' GCAAGGCCAGAACCACAAAUAU 3' ENST00000263062 E:-21.940001 S:102.000000 Loc:1085 Cons: 90.91%(mmu) %(rno)	3' UGGGAAUAGUCAAGAGGCAGGU 5' hsa-mir-184 __ ::||||:..||||:||:||.:| __ 5' GUCCUUG--AGUUUUCUGUGUA 3' ENST00000263062 E:-21.91 S:102.000000 Loc:542 Cons: 100.00%(mmu) 100.00%(rno)	3' ACAGGCACCAA-GAUGGGACACCAU 5' rno-mir-140* __ ..||..|||||.||::.||||.||| __ 5' CUUCAUUGGUUCCUGUGCUGUAGUA 3' ENST00000263062 E:-19.059999 S:97.000000 Loc:450 Cons: 92.00%(mmu) 92.00%(rno)	3' UACGGGAAAGUAGUA-ACGUGAC 5' hsa-mir-130b __ :||:|.|..||||||.||||:.| __ 5' GUGUCAUCACAUCAUGUGCAUGG 3' ENST00000263062 E:-17.16 S:97.000000 Loc:364 Cons: 95.65%(mmu) 95.65%(rno)	3' CGACCCACCUCUUCCACCACUU 5' hsa-mir-197 __ .:||||.|.:|::|||||.||: __ 5' CUUGGGGGUGGGGGGUGG-GAG 3' ENST00000263062 E:-29.33 S:94.000000 Loc:293 Cons: 90.48%(mmu) %(rno)
ENST00000263873	ENSG00000081327	ENSMUSG00000043818		ENSRNOG00000011677	ENSG00000081327 (1) (196724482 196747310 196802308 196804961 197706900) 2653 (2653 nt) [IPR007087:Zn-finger, C2H2 type; IPR000345:Cytochrome c heme-binding site; IPR003689:Zinc transporter ZIP;]	7	-153.72	818	ENSMUSG00000025986 (mmu-miR-153) ENSMUSG00000043818 (mmu-miR-18)	ENSRNOG00000011677 (rno-miR-101b)		rno-mir-101b hsa-mir-107 hsa-mir-129 hsa-mir-153 hsa-mir-17_5p hsa-mir-18 hsa-mir-19a hsa-mir-20 hsa-mir-7	hsa-mir-19a hsa-mir-153 hsa-mir-17_5p hsa-mir-107 hsa-mir-7 rno-mir-101b hsa-mir-129	0046873 metal ion transporter activity IEA; 0030001 metal ion transport IEA; 0016020 membrane IEA;	3' AGUCAAAACGUAUCUAAACGUGU 5' hsa-mir-19a __ .:|.|||||:|||.|||||||:| __ 5' CUAUUUUUGUAUAUAUUUGCAUA 3' ENST00000263873 E:-18.17 S:129.000000 Loc:586 Cons: %(mmu) 100.00%(rno)	3' AGUGAAAACACUGAUACGUU 5' hsa-mir-153 __ ..||||.||||:|||||||: __ 5' AAACUUCUGUGGCUAUGCAG 3' ENST00000263873 E:-24.76 S:125.000000 Loc:308 Cons: 95.00%(mmu) 100.00%(rno)	3' UGAUGGACGUGACAUUCGUGAAAC 5' hsa-mir-17_5p __ ::|.|:||:||||||.||||.||| __ 5' GUUCCUUGUACUGUAUGCACAUUG 3' ENST00000263873 E:-25.01 S:123.000000 Loc:55 Cons: 91.67%(mmu) %(rno)	3' ACUAUCGGGACAUGUUACGACGA 5' hsa-mir-107 __ .|.||..|:||||||||||||:. __ 5' CGUUA--CUUGUACAAUGCUGUC 3' ENST00000263873 E:-24.129999 S:118.000000 Loc:2272 Cons: %(mmu) 95.24%(rno)	3' UUGUUUUAGUGAUCAGA-AGGU 5' hsa-mir-7 __ .|:||||.|||||||||.|::| __ 5' UAUAAAA-CACUAGUCUCUUUA 3' ENST00000263873 E:-18.5 S:111.000000 Loc:279 Cons: 90.48%(mmu) 90.48%(rno)	3' GAAGUCGAUAG-UGUCAUGACAU 5' rno-mir-101b __ :||||.:|:||.|||||:.|||: __ 5' UUUCA-UUGUCAACAGUGGUGUG 3' ENST00000263873 E:-21.9 S:107.000000 Loc:2571 Cons: %(mmu) 95.45%(rno)	3' CGUUCGGGUCUGGCGUUUUUC 5' hsa-mir-129 __ .::||||:|.|||.|||:|:| __ 5' UUGAGCCUA-ACCACAAGAGG 3' ENST00000263873 E:-21.25 S:105.000000 Loc:126 Cons: %(mmu) 90.00%(rno)
ENST00000303562	ENSG00000170345	ENSMUSG00000021250		ENSRNOG00000008015	PROTO-ONCOGENE PROTEIN C-FOS (CELLULAR ONCOGENE FOS) (G0/G1 SWITCH REGULATORY PROTEIN 7). [Source:SWISSPROT;Acc:P01100] ENSG00000170345 (1) (73735572 73735727 73738168 73738948 73888879) 780 (780 nt) HUGO:3796: [IPR004827:Basic-leucine zipper (bZIP) transcription factor; IPR000837:Fos transforming protein; IPR001472:Bipartite nuclear localization signal;]	8	-163.88	818	ENSMUSG00000021250 (mmu-miR-125b)	ENSRNOG00000008015 (mmu-miR-137)		hsa-mir-125b hsa-mir-125a hsa-mir-137 rno-mir-140* hsa-mir-144 hsa-mir-181c hsa-mir-181a hsa-mir-214 hsa-mir-222 hsa-mir-23b hsa-mir-29a rno-mir-325 rno-mir-338	rno-mir-338 hsa-mir-181c rno-mir-140* hsa-mir-23b hsa-mir-144 hsa-mir-125b hsa-mir-214 hsa-mir-222	0003677 DNA binding IEA; 0003704 specific RNA polymerase II transcription factor activity TAS; 0006306 DNA methylation TAS; 0006357 regulation of transcription from Pol II promoter TAS; 0006954 inflammatory response TAS; 0008151 cell growth and/or maintenance NR; 0005634 nucleus TAS;	3' AGUUGUUUUAG-U-GACUACGACCU 5' rno-mir-338 __ |:|.:::|||:.|.|||:||||||| __ 5' UUAUUGGAAUUAACCUGGUGCUGGA 3' ENST00000303562 E:-22.83 S:125.000000 Loc:349 Cons: 92.00%(mmu) 92.00%(rno)	3' UGAGUGGCUGU-CCA-ACUUACAA 5' hsa-mir-181c __ ..|::::||.:.|||.|||||||| __ 5' CAUUGUUGAGGUGGUCUGAAUGUU 3' ENST00000303562 E:-17.870001 S:108.000000 Loc:577 Cons: %(mmu) 91.67%(rno)	3' ACAGGCACCAAGAUGGGACACCAU 5' rno-mir-140* __ |.|.:.|..|||||||:||.|||. __ 5' UUUAUUUUUUUCUACCUUGAGGUC 3' ENST00000303562 E:-18.01 S:100.000000 Loc:685 Cons: 95.83%(mmu) 91.67%(rno)	3' CACCAUUAGGGACCGUUA-CACUA 5' hsa-mir-23b __ ...||.:|:|||||||||.|||.. __ 5' ACUGU-GUUCCUGGCAAUAGUGUG 3' ENST00000303562 E:-23.67 S:100.000000 Loc:420 Cons: 91.30%(mmu) 95.65%(rno)	3' GAUC-AUGUAGUAG-AUAUGACAU 5' hsa-mir-144 __ .|||.||:|||..|.|:||||||| __ 5' AUAGCUAUAUC--CAUGUACUGUA 3' ENST00000303562 E:-19.26 S:100.000000 Loc:510 Cons: 90.91%(mmu) %(rno)	3' AGU-GUUCAAU-CCCAGAGUCCCU 5' hsa-mir-125b __ .||.||:|.|:.|||.||||.||| __ 5' ACACCAGGCUGUGGGCCUCAAGGA 3' ENST00000303562 E:-21.030001 S:98.000000 Loc:133 Cons: 91.67%(mmu) %(rno)	3' GACGGA--CAGACACGGACGACA 5' hsa-mir-214 __ ..||||..|||||||:||.:|.| __ 5' AGGCCUGGGUCUGUGUCUCUUUU 3' ENST00000303562 E:-23.139999 S:96.000000 Loc:280 Cons: 91.30%(mmu) 91.30%(rno)	3' CUCUGGGUCAUCGGUCUACAUCGA 5' hsa-mir-222 __ ...|||:..|....|||||||||. __ 5' CUUACCUCUUCCGGAGAUGUAGCA 3' ENST00000303562 E:-18.07 S:91.000000 Loc:189 Cons: %(mmu) 91.67%(rno)
ENST00000264073	ENSG00000066044	ENSMUSG00000040028		ENSRNOG00000001069	ELAV-LIKE PROTEIN 1 (HU-ANTIGEN R) (HUR). [Source:SWISSPROT;Acc:Q15717] ENSG00000066044 (-1) (7933159 7934367 7962699 8120224 8118365) 1208 (1208 nt) HUGO:3312:Hua HuR MelG [IPR000504:RNA-binding region RNP-1 (RNA recognition motif); IPR002343:Paraneoplastic encephalomyelitis antigen;]	8	-151.72	812	ENSMUSG00000040028 (mmu-miR-125a)	ENSRNOG00000001069 (mmu-miR-125a)		hsa-mir-125a hsa-mir-129 hsa-mir-134 hsa-mir-199b hsa-mir-214 mmu-mir-294 hsa-mir-302 hsa-mir-9	hsa-mir-125a hsa-mir-214 hsa-mir-9 hsa-mir-199b mmu-mir-294 hsa-mir-134 hsa-mir-134 hsa-mir-302	0003730 mRNA 3' UTR binding NR; 0006401 RNA catabolism NR; 0007275 development TAS;	3' GUGUCCAAUUUCCCAGAGUCCCU 5' hsa-mir-125a __ .|::|...||||.||:||||||| __ 5' AAUGGACCAAAGAGUUUCAGGGA 3' ENST00000264073 E:-22.290001 S:113.000000 Loc:670 Cons: 91.30%(mmu) 91.30%(rno)	3' GACGGACAGACACGGACGACA 5' hsa-mir-214 __ :|||:|.|:||||::|.:||| __ 5' UUGCUUUUUUGUGUUUUUUGU 3' ENST00000264073 E:-19.84 S:109.000000 Loc:1136 Cons: 100.00%(mmu) 100.00%(rno)	3' AGUAUGUC-GAUCUAUUGGUUUCU 5' hsa-mir-9 __ |::|||:|..|||||||::.|||| __ 5' UUGUACGGAAUAGAUAAUU-AAGA 3' ENST00000264073 E:-18.1 S:107.000000 Loc:17 Cons: 95.65%(mmu) 95.65%(rno)	3' CUUGUCUAUCAGAUUUGUGACCC 5' hsa-mir-199b __ ||:.||:|..|:||.||.||||| __ 5' GAGAAGGU-UUUUAUACUCUGGG 3' ENST00000264073 E:-17.879999 S:100.000000 Loc:126 Cons: 90.91%(mmu) %(rno)	3' UGUGUGUUUUCCCUUCGUGAAA 5' mmu-mir-294 __ ||||.||:.||..|||:||||. __ 5' ACACUCAGCAGAAAAGUACUUA 3' ENST00000264073 E:-17.01 S:98.000000 Loc:996 Cons: 95.45%(mmu) %(rno)	3' GGGAGACCAGUUGGUCAGUGU 5' hsa-mir-134 __ ||:.|||.|||.:|||||.|: __ 5' CCUCCUGCUCACUCAGUCCCG 3' ENST00000264073 E:-21.120001 S:97.000000 Loc:507 Cons: %(mmu) 90.48%(rno)	3' GGGAGACCAGUUGGUCAGUGU 5' hsa-mir-134 __ :.|.:||..:||||||||.|. __ 5' UGCAUUGACUAACCAGUCCCU 3' ENST00000264073 E:-17.91 S:94.000000 Loc:258 Cons: %(mmu) 95.24%(rno)	3' AGUGGUUUUGUACCUUCGUGA-AU 5' hsa-mir-302 __ .|||.:||||||..:||||:|.|| __ 5' ACACAGAAACAUUUGAGCAUUGUA 3' ENST00000264073 E:-17.57 S:94.000000 Loc:892 Cons: 95.83%(mmu) %(rno)
ENST00000321203	ENSG00000172825	ENSMUSG00000047213		ENSRNOG00000010084	ENSG00000172825 (1) (64131139 64148699 64172225 64175304 64371633) 3079 (3079 nt) [IPR007275:YT521-B-like protein;]	8	-151.83	812	ENSMUSG00000047213 (mmu-let-7c)			hsa-let-7c hsa-let-7b hsa-mir-130b hsa-mir-143 rno-mir-151 hsa-mir-153 hsa-mir-18 hsa-mir-199a* hsa-mir-30d	hsa-mir-143 hsa-mir-153 rno-mir-151 hsa-mir-30d hsa-mir-18 hsa-mir-199a* hsa-mir-130b		3' ACUCGAUGUCACGAAGUAGAGU 5' hsa-mir-143 __ .|||:.|||.|||||||.||:. __ 5' AGAGUCACACUGCUUCAACUUU 3' ENST00000321203 E:-19.93 S:109.000000 Loc:371 Cons: 90.91%(mmu) %(rno)	3' AGUGAAAACACUGAUACGUU 5' hsa-mir-153 __ |..|||||||.|:||||||. __ 5' UGUCUUUUGUAAUUAUGCAU 3' ENST00000321203 E:-17.41 S:108.000000 Loc:252 Cons: 100.00%(mmu) %(rno)	3' GGAGUUCCUCGGAGUCAGAUCA 5' rno-mir-151 __ ..|.||.|..||||||||||.| __ 5' AGUAAAUGUACCUCAGUCUAAU 3' ENST00000321203 E:-19.51 S:107.000000 Loc:769 Cons: 95.45%(mmu) %(rno)	3' GAAGG-UCAGCCCCUACAAAUGU 5' hsa-mir-30d __ .||||.|.|:..||:|||||:|: __ 5' AUUCCUAUUUCUGGGUGUUUGCG 3' ENST00000321203 E:-19.9 S:107.000000 Loc:831 Cons: 91.30%(mmu) %(rno)	3' AUAGACGUGAUCUAC-GUGGAAU 5' hsa-mir-18 __ |.|||||.:.||:||.||:|||. __ 5' UUUCUGCUUAAGGUGACAUCUUU 3' ENST00000321203 E:-19.65 S:100.000000 Loc:89 Cons: 95.65%(mmu) %(rno)	3' UUGGUUAC-ACGUCUGAUGACAU 5' hsa-mir-199a* __ .||:||.|.||:|||||.|||.| __ 5' CACUAACGAUGUAGACU-CUGGA 3' ENST00000321203 E:-18.209999 S:96.000000 Loc:31 Cons: 90.91%(mmu) %(rno)	3' UACGGGAAAGUAGUAACGU-GAC 5' hsa-mir-130b __ |||..:||||||||..|||.||| __ 5' AUG-GUUUUCAUCAGCGCAUCUG 3' ENST00000321203 E:-19.41 S:93.000000 Loc:145 Cons: 95.45%(mmu) %(rno)	3' GAUGU-AUCUUACCGUAGAGAGU 5' __ :|:||.|:...|||||||.||:| __ 5' UUGCAGUGUCCUGGCAUC-CUUA 3' ENST00000321203 E:-17.809999 S:92.000000 Loc:966 Cons: 90.91%(mmu) %(rno)
ENST00000261406_P	ENSG00000126749	ENSMUSG00000004268		ENSRNOG00000012828	PROBABLE RIBOSOME BIOGENESIS PROTEIN NEP1 (C2F PROTEIN). [Source:SWISSPROT;Acc:Q92979] ENSG00000126749 (1) (6950276 6950348 6955232 6955232 7038315) 4001 (4001 nt) [IPR005304:Suppressor Mra1;]	8	-162.21	811	ENSMUSG00000004268 (mmu-let-7e)	ENSRNOG00000012828 (mmu-miR-128b)		hsa-let-7e hsa-mir-128b hsa-mir-128a hsa-mir-130b hsa-mir-136 hsa-mir-149 hsa-mir-150 hsa-mir-181b rno-mir-323 rno-mir-338	rno-mir-338 hsa-mir-181b hsa-mir-136 hsa-mir-149 hsa-mir-150 hsa-mir-130b rno-mir-323 95	0005554 molecular_function unknown ND; 0000004 biological_process unknown ND; 0006364 rRNA processing IEA; 0005634 nucleus IEA; 0008372 cellular_component unknown ND;	3' AGUUGUUUUAGUGACUACGACCU 5' rno-mir-338 __ |::|.|:.|..|.|||||||||| __ 5' UUGAGAGCAGGAAUGAUGCUGGA 3' ENST00000261406_P E:-22.879999 S:113.000000 Loc:3752 Cons: 91.30%(mmu) 91.30%(rno)	3' UUGGGUGGCUGUC-GUUACUUACAA 5' hsa-mir-181b __ ||||||:..|.||.||:||:|||.| __ 5' AACCCAUGAAGAGCCAGUGGAUGGU 3' ENST00000261406_P E:-23.66 S:112.000000 Loc:1604 Cons: 92.00%(mmu) %(rno)	3' AGGUAGUAGUUUUGUUUACCUCA 5' hsa-mir-136 __ ||||..:|.|:||.||:|||||. __ 5' UCCAAGGU-AGAAAAAGUGGAGC 3' ENST00000261406_P E:-18.1 S:103.000000 Loc:416 Cons: 95.45%(mmu) 95.45%(rno)	3' CCUCACUUCUGUGCCUCGGUCU 5' hsa-mir-149 __ .||.|||:|..|:||.|||||. __ 5' UGAAUGAGGCAAUGGUGCCAGU 3' ENST00000261406_P E:-22.59 S:101.000000 Loc:2560 Cons: %(mmu) 90.91%(rno)	3' GUGACCAUGUUCCCAACCCUCU 5' hsa-mir-150 __ .|.|.|||.|||||.|||.:|| __ 5' AAAUAGUAGAAGGGCUGGAGGA 3' ENST00000261406_P E:-20.379999 S:98.000000 Loc:1640 Cons: %(mmu) 90.91%(rno)	3' UACGGGAAAGUAGUAACGUGAC 5' hsa-mir-130b __ .|.||:|..||.||||||.:|| __ 5' UUUCCUUGGCACCAUUGCUUUG 3' ENST00000261406_P E:-18.940001 S:95.000000 Loc:1361 Cons: %(mmu) 100.00%(rno)	3' UCUCCAGCUG-GCACAUUACACG 5' rno-mir-323 __ :|||.|.|.|.:.|||:|||||. __ 5' GGAGAUAGUCUUCUGUGAUGUGG 3' ENST00000261406_P E:-18.15 S:95.000000 Loc:3678 Cons: 95.65%(mmu) 95.65%(rno)	3' UGAUAUGUUGGAGGAUGGAGU 5' hsa-let-7e __ |..||:||..|||||.|||.| __ 5' AAAAUGCAUACUCCUUCCUGA 3' ENST00000261406_P E:-17.51 S:94.000000 Loc:2684 Cons: 90.48%(mmu) %(rno)
ENST00000264431	ENSG00000109756	ENSMUSG00000034067	1	ENSRNOG00000021581	PDZ DOMAIN CONTAINING GUANINE NUCLEOTIDE EXCHANGE FACTOR (GEF) 1; RA(RAS/RAP1A-ASSOCIATING)-GEF; PDZ DOMAIN CONTAINING GUANINE NUCLEOTIDE EXCHANGE FACTOR(GEF)1; RA(RAS/RAP1A-ASSOCIATING)-GEF; PDZ DOMA HUGO:16854:DKFZP586O1422 KIAA0313 PDZ-GEF1 RA-GEF Rap GEP [IPR000595:Cyclic nucleotide-binding domain; IPR001478:PDZ/DHR/GLGF domain; IPR001895:Guanine-nucleotide dissociation stimulator CDC25; IPR0…	8	-163.44	811	ENSMUSG00000034067 (mmu-let-7g)	ENSRNOG00000021581 (mmu-let-7i)		hsa-let-7i hsa-let-7g hsa-mir-136 hsa-mir-141 hsa-mir-198 hsa-mir-205 hsa-mir-26b mmu-mir-300 rno-mir-340 rno-mir-344	hsa-mir-205 hsa-mir-26b hsa-mir-136 105 hsa-mir-141 101 mmu-mir-300 rno-mir-340	0005085 guanyl-nucleotide exchange factor activity IEA; 0007218 neuropeptide signaling pathway IEA; 0007264 small GTPase mediated signal transduction IEA;	3' GUCUGAGGCCACCUUACUUCCU 5' hsa-mir-205 __ ||||||||||...|:||||||. __ 5' CAGACUCCGGAAAAGUGAAGGC 3' ENST00000264431 E:-32.720001 S:109.000000 Loc:1389 Cons: %(mmu) 100.00%(rno)	3' UGGAUAGG--ACUUAAUGAACUU 5' hsa-mir-26b __ |.|||.||..||||.||||||:: __ 5' AGCUAGCCAUUGAACUACUUGGG 3' ENST00000264431 E:-17.190001 S:106.000000 Loc:450 Cons: %(mmu) 91.30%(rno)	3' AGGUAGUAGUUUUGU--UUACCUCA 5' hsa-mir-136 __ ||:.|:|..||:|||..::|||||| __ 5' UCUUUUAGAAAGACAUUGGUGGAGU 3' ENST00000264431 E:-17.620001 S:105.000000 Loc:1877 Cons: %(mmu) 92.00%(rno)	3' UGACAUGUUUGAUGAUGGAGU 5' hsa-let-7g __ :||||.:|.|||:||.::||| __ 5' GCUGUUUAUACUGCUCUUUCA 3' ENST00000264431 E:-19.030001 S:104.000000 Loc:1120 Cons: 95.24%(mmu) 95.24%(rno)	3' GGUAGAAAUGGUCUGUCACAA 5' hsa-mir-141 __ |||..|.|:||:|||||.||. __ 5' CCAAAUAUGCCGGACAGGGUG 3' ENST00000264431 E:-19.469999 S:101.000000 Loc:673 Cons: %(mmu) 95.24%(rno)	3' UCGUGU-UUGAUGA-UGGAGU 5' hsa-let-7i __ |.||:|.:|||:||.|:|||| __ 5' AACAUAGGACUGCUAAUCUCA 3' ENST00000264431 E:-19.719999 S:100.000000 Loc:1775 Cons: %(mmu) 90.48%(rno)	3' CUUCUCUCGAACGGGAACGUAU 5' mmu-mir-300 __ |||||.|..|||||||.|||.. __ 5' GAAGA-A-AUUGCCCUGGCACU 3' ENST00000264431 E:-18.870001 S:95.000000 Loc:213 Cons: 100.00%(mmu) %(rno)	3' CCGAUAUUUCAUUGAC-UCUGCCU 5' rno-mir-340 __ ||:||||...|.::||.|||:||. __ 5' GGUUAUAUUUUUGUUGAAGAUGGU 3' ENST00000264431 E:-18.82 S:91.000000 Loc:1944 Cons: 95.83%(mmu) %(rno)
ENST00000260506	ENSG00000137942	ENSMUSG00000039735		ENSRNOG00000013798	ENSG00000137942 (1) (93468200 93470292 93489774 93492017 94239396) 2243 (2243 nt) [IPR001452:SH3 domain;]	8	-172.6	811	ENSMUSG00000039735 (mmu-let-7c)	ENSRNOG00000013798 (mmu-let-7c)		hsa-let-7c hsa-let-7b hsa-mir-124a rno-mir-151 hsa-mir-214 hsa-mir-28 rno-mir-336 rno-mir-339 hsa-mir-361	rno-mir-151 hsa-mir-214 hsa-mir-124a 105 hsa-mir-361 rno-mir-339 95 hsa-mir-28		3' GGAGUUCCUCGGAGUCAGAUCA 5' rno-mir-151 __ :||:.||.|.|||||||||:|. __ 5' UCUUCAGCA-CCUCAGUCUGGG 3' ENST00000260506 E:-26.68 S:114.000000 Loc:745 Cons: 95.24%(mmu) 100.00%(rno)	3' GACGGACAGACACGGACGACA 5' hsa-mir-214 __ |||.||||.|.||:||.|||| __ 5' CUGGCUGUGUUUGUCUUCUGU 3' ENST00000260506 E:-22.059999 S:106.000000 Loc:1836 Cons: 100.00%(mmu) %(rno)	3' ACCGUAAG-UGGCGCACGGAAUU 5' hsa-mir-124a __ |..|||||.|.:||.|||||||| __ 5' UUCCAUUCAAAUGC-UGCCUUAA 3' ENST00000260506 E:-21.66 S:105.000000 Loc:860 Cons: 95.45%(mmu) 95.45%(rno)	3' UUGGUAUGUUGGAUGAUGGAGU 5' hsa-let-7c __ .:.||||:|::.||:|||||:. __ 5' UGACAUAUAGUGUAUUACCUUU 3' ENST00000260506 E:-20.83 S:103.000000 Loc:1664 Cons: %(mmu) 90.91%(rno)	3' CAUGGGGACCUC-UAAG-ACUAUU 5' hsa-mir-361 __ ||:..||||.||.|||:.|||||| __ 5' GUGAACCUGAAGUAUUUAUGAUAA 3' ENST00000260506 E:-17.389999 S:100.000000 Loc:656 Cons: %(mmu) 91.67%(rno)	3' ACUCGAGGACCUCCUGUCCCU 5' rno-mir-339 __ .|:|:|:||.|||||.|.||: __ 5' AGGGUUUCU-GAGGAAAUGGG 3' ENST00000260506 E:-26.33 S:95.000000 Loc:3 Cons: 100.00%(mmu) %(rno)	3' UUGGUGUGUUG-GAUGAUGGAGU 5' hsa-let-7b __ :|:::|.||||.||||.||:.|| __ 5' GAUUGC-CAACACUACCACUACA 3' ENST00000260506 E:-18.959999 S:94.000000 Loc:900 Cons: 90.91%(mmu) %(rno)	3' GAGUUAUCUGACACUCGAGGAA 5' hsa-mir-28 __ :||.:|||:..|..||:||||| __ 5' UUCCGUAGGAGGCAAGUUCCUU 3' ENST00000260506 E:-18.690001 S:94.000000 Loc:1980 Cons: 90.91%(mmu) %(rno)
ENST00000333834_P	ENSG00000182909	ENSMUSG00000043432		ENSRNOG00000018621	ENSG00000182909 (-1) (59665082 59665082 59666521 59666521 59568288) 4001 (4001 nt) [IPR000571:Zn-finger, C-x8-C-x5-C-x3-H type;]	8	-189.85	811	ENSMUSG00000043432 (mmu-miR-149)	ENSRNOG00000018621 (mmu-miR-149)		hsa-mir-149 hsa-mir-193 hsa-mir-217 hsa-mir-223 mmu-mir-298 rno-mir-326 rno-mir-331 rno-mir-343	rno-mir-331 hsa-mir-149 hsa-mir-149 hsa-mir-149 hsa-mir-223 mmu-mir-298 hsa-mir-217	0003676 nucleic acid binding IEA;	3' AAGAUCCUAUCCGGGUCCCCG 5' rno-mir-331 __ .|.||||..|||||||||||| __ 5' GUGUAGGCCAGGCCCAGGGGC 3' ENST00000333834_P E:-36.5 S:131.000000 Loc:1225 Cons: 90.48%(mmu) 90.48%(rno)	3' CCUCACUUCUGUGCCUCGGUCU 5' hsa-mir-149 __ .|||.|||.||||.|||.|||. __ 5' AGAGAGAAAACACUGAGACAGC 3' ENST00000333834_P E:-18.99 S:102.000000 Loc:855 Cons: 100.00%(mmu) %(rno)	3' CCUCACUUCUGUGCCUCGGUCU 5' hsa-mir-149 __ ..:|||::.|.||||:|.|||: __ 5' CCGGUGGGAAAACGGGGGCAGG 3' ENST00000333834_P E:-24.299999 S:102.000000 Loc:1013 Cons: 90.91%(mmu) %(rno)	3' GCGGGAGAGUUGGGUCGA-AAA 5' __ |..|||..||::||||||.||| __ 5' CAGCCUGACAGUCCAGCUGUUU 3' ENST00000333834_P E:-21.58 S:101.000000 Loc:216 Cons: 95.45%(mmu) 95.45%(rno)	3' CCUCACUUCUGUGCCUC-GGUCU 5' hsa-mir-149 __ ||:..||||.:|:||||.|.||| __ 5' GGGCGGAAGCUAUGGAGACAAGA 3' ENST00000333834_P E:-23.32 S:97.000000 Loc:1317 Cons: %(mmu) 95.65%(rno)	3' CCCCAUAAACUGUUUGACUGU 5' hsa-mir-223 __ .||||:.|..:.|::|||||| __ 5' UGGGUGCUCAGAAGGCUGACA 3' ENST00000333834_P E:-20.07 S:94.000000 Loc:1157 Cons: 90.48%(mmu) %(rno)	3' CCUUCUUGUCGGG-AGGAGACGG 5' mmu-mir-298 __ ||..|:||:|||:.||:|||.:| __ 5' GGCUGGACGGCCUGUCUUCUUUC 3' ENST00000333834_P E:-25.42 S:93.000000 Loc:762 Cons: %(mmu) 91.30%(rno)	3' UAGGUUAGUCAAGGACUACGUCAU 5' hsa-mir-217 __ .|||.:..|||||:||:||.||.. __ 5' CUCCCG--AGUUCUUGGUGAAGAU 3' ENST00000333834_P E:-19.67 S:91.000000 Loc:3861 Cons: 95.45%(mmu) 95.45%(rno)
ENST00000335785	ENSG00000137770	ENSMUSG00000033411	1	ENSRNOG00000022141	ENSG00000137770 (1) (42435883 42467269 42532428 42533736 42545450) 1308 (1308 nt) [IPR004274:NLI interacting factor;]	8	-165.33	810	ENSMUSG00000033411 (mmu-miR-107)	ENSRNOG00000022141 (rno-miR-101b)		rno-mir-101b hsa-mir-107 hsa-mir-122a mmu-mir-293 mmu-mir-298 hsa-mir-30a rno-mir-322 rno-mir-336 hsa-mir-34a	rno-mir-322 hsa-mir-34a rno-mir-336 mmu-mir-293 hsa-mir-122a hsa-mir-30a mmu-mir-298 mmu-mir-298		3' ACAACGUCGCGAAGUA-CAAA 5' rno-mir-322 __ .||||.:|||||||||.|||| __ 5' AGUUGAGGCGCUUCAUAGUUU 3' ENST00000335785 E:-25.33 S:123.000000 Loc:530 Cons: 90.48%(mmu) 90.48%(rno)	3' UGUUGG-UC-GAUUCUGUGACGGU 5' hsa-mir-34a __ ..:||:.||.|.||.|||:||||| __ 5' UGGACUAAGACAAAAACAUUGCCA 3' ENST00000335785 E:-18.91 S:103.000000 Loc:52 Cons: 91.67%(mmu) %(rno)	3' UCUGAUCUAUACCUUCCCACU 5' rno-mir-336 __ ||:||...|||||||||..|| __ 5' AGGCUUUUUAUGGAAGGUAGA 3' ENST00000335785 E:-20.51 S:101.000000 Loc:1254 Cons: 100.00%(mmu) 100.00%(rno)	3' UGUGAUGU-UUGAGACGCCGUGA 5' mmu-mir-293 __ :|..|:||.||:.|||:|||||. __ 5' GCUAUGCAUAAUCCUGUGGCACA 3' ENST00000335785 E:-19.49 S:100.000000 Loc:1084 Cons: 95.65%(mmu) 95.65%(rno)	3' UGUUUGUGGUAACAGUGUGAG-GU 5' hsa-mir-122a __ :..|::|||..|||:|::|||.|| __ 5' GGUAGUACCUCUGUUAUGCUCUCA 3' ENST00000335785 E:-19.51 S:99.000000 Loc:1016 Cons: 91.67%(mmu) %(rno)	3' CGACGUUUGUAGGCUGACUUUC 5' hsa-mir-30a __ .|||:.||:||:|.||||.|:| __ 5' UCUGU-AAUAUUCUACUGUAGG 3' ENST00000335785 E:-18.469999 S:97.000000 Loc:703 Cons: 100.00%(mmu) %(rno)	3' CCUUCUUGUCGGGAGGAGACGG 5' mmu-mir-298 __ ..|||||:..:|:.::|||||| __ 5' UAAAGAAU--UCUGUUUCUGCC 3' ENST00000335785 E:-19.190001 S:95.000000 Loc:272 Cons: %(mmu) 100.00%(rno)	3' CCUUCUUGUCGG-GAGGAGACGG 5' mmu-mir-298 __ ||:...::||||.||::||||:: __ 5' GGGUUUGUAGCCACUUUUCUGUU 3' ENST00000335785 E:-23.92 S:92.000000 Loc:382 Cons: %(mmu) 95.65%(rno)
ENST00000313486	ENSG00000174238	ENSMUSG00000017781		ENSRNOG00000003846	ENSG00000174238 (-1) (1627878 1631486 1672679 1672680 1626561) 2569 (2569 nt) [IPR001666:Phosphatidylinositol transfer protein; IPR001472:Bipartite nuclear localization signal;]	8	-167.89	810	ENSMUSG00000017781 (mmu-miR-134)	ENSRNOG00000003846 (mmu-miR-137)		hsa-mir-134 hsa-mir-137 hsa-mir-141 hsa-mir-155 hsa-mir-184 hsa-mir-198 rno-mir-330 hsa-mir-7	hsa-mir-155 hsa-mir-7 hsa-mir-141 rno-mir-330 hsa-mir-137 hsa-mir-134 hsa-mir-198 hsa-mir-184		3' GGGGAUAGUGCUAAUCGUAAUU 5' hsa-mir-155 __ ||||.|.||:|:|||||:.|:| __ 5' CCCCCAGCAUGGUUAGCGCUGA 3' ENST00000313486 E:-26.799999 S:112.000000 Loc:1544 Cons: 90.91%(mmu) 90.91%(rno)	3' UUGUUUUAGUGAUCAGAAGGU 5' hsa-mir-7 __ |:|||:|.:.||:.||||:|| __ 5' AGCAAGAGUCCUGAUCUUUCA 3' ENST00000313486 E:-17.17 S:107.000000 Loc:960 Cons: 90.48%(mmu) 90.48%(rno)	3' GGUAGAAAUGGUCUGUCACAA 5' hsa-mir-141 __ |::|.|||:|.||||||||.| __ 5' CUGU-UUUGCAAGACAGUGGU 3' ENST00000313486 E:-18.209999 S:106.000000 Loc:20 Cons: %(mmu) 90.00%(rno)	3' AGAGACGUCC-GGGACACGAAACG 5' rno-mir-330 __ |:|||.:|||.||||||.||.||: __ 5' UUUCU-UAGGUCCCUGUCCUCUGU 3' ENST00000313486 E:-22.91 S:105.000000 Loc:919 Cons: 91.30%(mmu) %(rno)	3' GAUGCGCAUAAGAA-UUCGUUAU 5' hsa-mir-137 __ ||::||..||||||.|:||||.. __ 5' CUGUGCCCAUUCUUCAGGCAACU 3' ENST00000313486 E:-17.129999 S:101.000000 Loc:102 Cons: 91.30%(mmu) 91.30%(rno)	3' GGGAGACCAGUUGGUCAGUGU 5' hsa-mir-134 __ |||...|.|||:||||||.|. __ 5' CCCAAGGCUCAGCCAGUCUCU 3' ENST00000313486 E:-23.57 S:96.000000 Loc:598 Cons: 90.48%(mmu) %(rno)	3' GGAUA-GAGGGGAGACCUGG 5' hsa-mir-198 __ :..||.||:||||.|||.|| __ 5' UGGAUGCUUCCCUGUGGCCC 3' ENST00000313486 E:-23.559999 S:92.000000 Loc:1499 Cons: 90.00%(mmu) %(rno)	3' UGGGAAU-AGUCAAGAGGCAGGU 5' hsa-mir-184 __ ..|||||.|||.||||..||.|| __ 5' UGCCUUACUCAUUUCUAAGUGCA 3' ENST00000313486 E:-18.540001 S:91.000000 Loc:1434 Cons: %(mmu) 95.65%(rno)
ENST00000295952	ENSG00000163681	ENSMUSG00000021870		ENSRNOG00000011307	SARCOLEMMA ASSOCIATED PROTEIN; SARCOLEMMAL-ASSOCIATED PROTEIN. [Source:RefSeq;Acc:NM_007159] ENSG00000163681 (1) (57784391 57784391 57870463 57872242 57884894) 1779 (1779 nt) HUGO:16643:KIAA1601 SLAP [IPR000533:Tropomyosin; IPR002777:Prefoldin-related KE2 protein;]	8	-161.27	809	ENSMUSG00000021870 (mmu-let-7d)	ENSRNOG00000011307 (mmu-let-7f)		hsa-let-7f hsa-let-7d hsa-let-7a hsa-let-7e hsa-mir-106b hsa-mir-135 rno-mir-135b mmu-mir-202 mmu-mir-300 hsa-mir-302 rno-mir-328 rno-mir-338 hsa-mir-93 hsa-mir-95	rno-mir-135b rno-mir-338 hsa-mir-106b mmu-mir-202 hsa-mir-93 hsa-mir-302 97 94	0006936 muscle contraction TAS; 0005790 smooth endoplasmic reticulum TAS; 0005887 integral to plasma membrane TAS;	3' GUGUAUCCUUACUUUUCGGUAU 5' rno-mir-135b __ :||||:||||.||:|:|||.|: __ 5' UACAUGGGAA-GAGAGGCCCUG 3' ENST00000295952 E:-25.139999 S:112.000000 Loc:404 Cons: 95.24%(mmu) 100.00%(rno)	3' AGUUGUUUUAGUGACUACGACCU 5' rno-mir-338 __ .:::||..|.||||.|||||||: __ 5' CUGGCAUCA-CACUCAUGCUGGG 3' ENST00000295952 E:-20.290001 S:105.000000 Loc:41 Cons: 90.91%(mmu) %(rno)	3' UAGACGUGACAGUCGUGAAAU 5' hsa-mir-106b __ |.|||:|..||||.::||||| __ 5' AGCUGUAGGGUCAUUGCUUUA 3' ENST00000295952 E:-19.66 S:105.000000 Loc:121 Cons: 95.24%(mmu) 100.00%(rno)	3' AGAAGGGUACGCGAUAUGGAGA 5' mmu-mir-202 __ ..||::|.|.|.||.||||||| __ 5' CAUUUUCUUCCUCUUUACCUCU 3' ENST00000295952 E:-18.969999 S:101.000000 Loc:76 Cons: 90.91%(mmu) 95.45%(rno)	3' GAUGGACGUGCUUGUCGUGAAA 5' hsa-mir-93 __ |||::|||||.||||.|||.|. __ 5' CUAUUUGCACUAACA-CACGUG 3' ENST00000295952 E:-19.690001 S:99.000000 Loc:1722 Cons: 100.00%(mmu) 100.00%(rno)	3' AGUGGUUU-UGUACCUUCGUGAAU 5' hsa-mir-302 __ ||||:|:|..:|||||:|.|.||| __ 5' UCACUAGAUUUAUGGAGG-AAUUA 3' ENST00000295952 E:-20.82 S:97.000000 Loc:1456 Cons: %(mmu) 91.30%(rno)	3' UGAUACGUUGGAUGAUGGAGA 5' hsa-let-7d __ .|.:||..|||.|.||||||| __ 5' CCAGUGGUACCCAGUACCUCU 3' ENST00000295952 E:-17.18 S:96.000000 Loc:1570 Cons: 100.00%(mmu) %(rno)	3' UGAUAUGUUGGAGGAUGGAGU 5' hsa-let-7e __ .|.:||||.|.||||.||||. __ 5' UCCGUACACCGUCCUCCCUCU 3' ENST00000295952 E:-19.52 S:94.000000 Loc:15 Cons: 95.24%(mmu) 95.24%(rno)
ENST00000264903	ENSG00000138767	ENSMUSG00000034724	1	ENSRNOG00000002075	CCR4-NOT TRANSCRIPTION COMPLEX, SUBUNIT 6-LIKE. [Source:RefSeq;Acc:NM_144571] ENSG00000138767 (-1) (79096567 79099980 79124362 79124363 78492992) 3413 (3413 nt) HUGO:18042:DKFZp434K098 [IPR005135:Endonuclease/exonuclease/phosphatase family; IPR001611:Leucine-rich repeat;]	8	-155.86	808	ENSMUSG00000034724 (mmu-let-7b)	ENSRNOG00000002075 (mmu-let-7a)		hsa-let-7a hsa-let-7b hsa-let-7c hsa-let-7d hsa-mir-196 hsa-mir-200c mmu-mir-202 hsa-mir-214 hsa-mir-23b hsa-mir-23a hsa-mir-27a hsa-mir-9	hsa-mir-214 113 hsa-mir-9 hsa-mir-23a hsa-mir-200c 101 hsa-mir-196 92		3' GACGGACAGACACGGACGACA 5' hsa-mir-214 __ ||.:|..|.||||::|||||| __ 5' CUUUCAUUAUGUGUUUGCUGU 3' ENST00000264903 E:-19.52 S:113.000000 Loc:110 Cons: %(mmu) 95.24%(rno)	3' UGAUACGUUGGAUGAUGGAGA 5' hsa-let-7d __ .:.|||||.::||||:::||| __ 5' UUCAUGCACUUUACUGUUUCU 3' ENST00000264903 E:-19.709999 S:110.000000 Loc:1431 Cons: 100.00%(mmu) 100.00%(rno)	3' AGUAUGUCGAUCUAUUGGUUUCU 5' hsa-mir-9 __ .::|||||:|:.|.||:|||||. __ 5' CUGUACAGUUGUA-AAUCAAAGU 3' ENST00000264903 E:-18.700001 S:103.000000 Loc:43 Cons: 100.00%(mmu) 100.00%(rno)	3' CCUUUAGGGACCGUUACACUA 5' hsa-mir-23a __ .|:||.|::|||||:||.||. __ 5' UGGAA-CUUUGGCAGUGAGAA 3' ENST00000264903 E:-20.440001 S:101.000000 Loc:2780 Cons: %(mmu) 100.00%(rno)	3' AGGU-AGUAAUGGGCCGUCAUAA 5' hsa-mir-200c __ .|||.||||||:||.|:.||||| __ 5' ACCAUUCAUUAUCCUGU-GUAUU 3' ENST00000264903 E:-21.870001 S:101.000000 Loc:2501 Cons: %(mmu) 95.45%(rno)	3' UUGAUAUGUUGGAU-G-AUGGAGU 5' hsa-let-7a __ |:|.|||:..||||.|.|||:||| __ 5' AGCAAUAUUUCCUACCAUACUUCA 3' ENST00000264903 E:-18.52 S:97.000000 Loc:2232 Cons: %(mmu) 91.67%(rno)	3' GGUUGUUGUACUUUGAUGGAU 5' hsa-mir-196 __ :.|:|||||..:.|||:|||| __ 5' UAAGCAACA--GCACUGCCUA 3' ENST00000264903 E:-19.309999 S:92.000000 Loc:3275 Cons: %(mmu) 100.00%(rno)	3' UGAUACGUUGGA--UGAUGGAGA 5' hsa-let-7d __ .||:|..|:|||..|||.|||:| __ 5' UCUGUAAAGCCUGAACUCCCUUU 3' ENST00000264903 E:-17.790001 S:91.000000 Loc:1797 Cons: %(mmu) 91.30%(rno)
ENST00000314177	ENSG00000134138	ENSMUSG00000027210		ENSRNOG00000004730	HOMEOBOX PROTEIN MEIS2 (MEIS1-RELATED PROTEIN 1). [Source:SWISSPROT;Acc:O14770] ENSG00000134138 (-1) (34899289 34900430 35106429 35109560 34826717) 1141 (1141 nt) HUGO:7001:MRG1 [IPR001356:Homeobox;]	8	-166.25	804	ENSMUSG00000027210 (mmu-let-7b)	ENSRNOG00000004730 (mmu-miR-149)		hsa-let-7b hsa-mir-149 hsa-mir-15a hsa-mir-199a* mmu-mir-202 hsa-mir-22 hsa-mir-220 hsa-mir-320	hsa-mir-22 hsa-mir-220 hsa-mir-320 hsa-mir-15a 103 mmu-mir-202 hsa-mir-149 93	0003700 transcription factor activity NR; 0003704 specific RNA polymerase II transcription factor activity TAS; 0003714 transcription co-repressor activity TAS; 0000122 negative regulation of transcription from Pol II promoter TAS; 0006355 regulation of transcription, DNA-dependent IEA; 0005634 nucleus IEA; 0003700 transcription factor activity IEA;	3' UGUCAAGAAGUUGA-CCGUCGAA 5' hsa-mir-22 __ |||..||||.|::|.|||||||| __ 5' ACA-AUCUUAAGUUGGGCAGCUU 3' ENST00000314177 E:-18.85 S:108.000000 Loc:724 Cons: 95.45%(mmu) 90.91%(rno)	3' UUUCACAGUCUAUGCCACACC 5' hsa-mir-220 __ ..|||.||||||.:|.||||| __ 5' CUAGUAUCAGAUCUGCUGUGG 3' ENST00000314177 E:-21.190001 S:104.000000 Loc:940 Cons: 100.00%(mmu) 100.00%(rno)	3' AAGCGGGAGAGU-UGGGUCGAAAA 5' hsa-mir-320 __ ..:|:.:|:|||.:|||:||.||| __ 5' AAUGUGUUUUCAUGCCCGGCCUUU 3' ENST00000314177 E:-22.870001 S:104.000000 Loc:530 Cons: 95.83%(mmu) 95.83%(rno)	3' GUGUUUGGUAAUACACGACGAU 5' hsa-mir-15a __ :.||.||:|.|:||||:||:|. __ 5' UCCACACUA-UGUGUGUUGUUC 3' ENST00000314177 E:-18.02 S:103.000000 Loc:354 Cons: %(mmu) 100.00%(rno)	3' UUGGUGUGUUGG-AUGAUGGAGU 5' hsa-let-7b __ :|:|||:|.:::.|::|:||||| __ 5' GAUCACGCCGUUAUGUUGCCUCA 3' ENST00000314177 E:-23.5 S:102.000000 Loc:291 Cons: 91.30%(mmu) %(rno)	3' AGAAGGGUACGCGAUAUGGAGA 5' mmu-mir-202 __ .:.|:|:|||:|:|.||||||. __ 5' AUAUUCUAUGUGUU-UACCUCA 3' ENST00000314177 E:-22.07 S:99.000000 Loc:895 Cons: 100.00%(mmu) 100.00%(rno)	3' CCUCACUUCUGUGCCUCGGUCU 5' hsa-mir-149 __ .|:|.||..|.|.|||||.||| __ 5' UGGGGGAUAAAAAGGAGCAAGA 3' ENST00000314177 E:-20.110001 S:93.000000 Loc:817 Cons: 100.00%(mmu) 95.45%(rno)	3' UUG-GUGUGUUGGAUGAUGGAGU 5' hsa-let-7b __ |||.|||:|||...||||::|:| __ 5' AACACACGCAA-AAACUAUUUUA 3' ENST00000314177 E:-19.639999 S:91.000000 Loc:25 Cons: 95.45%(mmu) %(rno)
ENST00000322002	ENSG00000176887	ENSMUSG00000055974		ENSRNOG00000008220	TRANSCRIPTION FACTOR SOX-11. [Source:SWISSPROT;Acc:P35716] ENSG00000176887 (1) (5854538 5854593 5855918 5863255 6132831) 7337 (7337 nt) HUGO:11191: [IPR001687:ATP/GTP-binding site motif A (P-loop); IPR000910:HMG1/2 (high mobility group) box; IPR001472:Bipartite nuclear localization signal;]	8	-169.92	804	ENSMUSG00000055974 (mmu-let-7f)	ENSRNOG00000008220 (mmu-let-7f)		hsa-let-7f hsa-let-7c hsa-let-7a hsa-let-7i hsa-mir-139 hsa-mir-147 mmu-mir-201 hsa-mir-302 hsa-mir-321 rno-mir-326 rno-mir-327 hsa-mir-34c	hsa-mir-139 rno-mir-327 hsa-mir-147 hsa-mir-302 98 hsa-mir-321 rno-mir-326	0003677 DNA binding IEA; 0006355 regulation of transcription, DNA-dependent IEA; 0007399 neurogenesis TAS; 0005634 nucleus IEA;	3' UUGGUAUGUUGGAUGAUGGAGU 5' hsa-let-7c __ .||||.|||:||||..|||||| __ 5' UACCAGACAGCCUA-GACCUCA 3' ENST00000322002 E:-28.26 S:107.000000 Loc:873 Cons: 90.48%(mmu) 90.48%(rno)	3' UCUGUG-CACGUGACAUCU 5' hsa-mir-139 __ ||||.|..||||||||.|| __ 5' AGACUCAAUGCACUGUCGA 3' ENST00000322002 E:-17.610001 S:105.000000 Loc:1487 Cons: 94.74%(mmu) 94.74%(rno)	3' UGGGAGUA-CGGGGAGUUCC 5' rno-mir-327 __ .||:|:||.|:.:||||||| __ 5' UCCUUUAUCGUGUCUCAAGG 3' ENST00000322002 E:-25.08 S:103.000000 Loc:277 Cons: 95.00%(mmu) 95.00%(rno)	3' CGUCUUCGUAAAGGUGUGUG 5' hsa-mir-147 __ .|||:.|:||||::::|||. __ 5' UCAGGCGUAUUUUUGUACAG 3' ENST00000322002 E:-17.379999 S:102.000000 Loc:962 Cons: 100.00%(mmu) %(rno)	3' AGUGGUUUUGUACCUUCGUGAAU 5' hsa-mir-302 __ |||.:||:||.|..|:||||||. __ 5' UCAGUAAGACUUUCAGGCACUUC 3' ENST00000322002 E:-17.799999 S:100.000000 Loc:1010 Cons: 100.00%(mmu) 100.00%(rno)	3' UCGUGUUUGAUGAUGGAGU 5' hsa-let-7i __ |||||.||||::|||:.:| __ 5' AGCAC-AACUGUUACUCUA 3' ENST00000322002 E:-18.620001 S:97.000000 Loc:502 Cons: 94.44%(mmu) 94.44%(rno)	3' CUUGGGUGUUA-GGGACCGAAU 5' hsa-mir-321 __ .:::.|::.||.:|||||:||| __ 5' UGGUACGUUAUGUCCUGGUUUA 3' ENST00000322002 E:-19.139999 S:96.000000 Loc:1084 Cons: 95.45%(mmu) 95.45%(rno)	3' UGACCUCCUUCCCGGGUCU-CC 5' rno-mir-326 __ ..||||.|.:||.||||||.|| __ 5' UGUGGAUG-GGGCCCCAGAUGG 3' ENST00000322002 E:-26.030001 S:94.000000 Loc:1328 Cons: %(mmu) 90.48%(rno)
ENST00000246047	ENSG00000125848	ENSMUSG00000051379		ENSRNOG00000004874	LEUCINE-RICH REPEAT TRANSMEMBRANE PROTEIN FLRT3 PRECURSOR (FIBRONECTIN-LIKE DOMAIN-CONTAINING LEUCINE-RICH TRANSMEMBRANE PROTEIN 3). [Source:SWISSPROT;Acc:Q9NZU0] ENSG00000125848 (-1) (14298634 143012 HUGO:3762: [IPR001211:Phospholipase A2; IPR003961:Fibronectin, type III; IPR001611:Leucine-rich repeat; IPR000372:Cysteine-rich flanking region, N-terminal; IPR000483:Cysteine-rich flanking region, …	8	-161.51	803	ENSMUSG00000051379 (mmu-let-7c)	ENSRNOG00000004874 (mmu-let-7c)		hsa-let-7c hsa-mir-124a hsa-mir-128b hsa-mir-128a hsa-mir-16 hsa-mir-17_5p hsa-mir-18 hsa-mir-189 hsa-mir-27b hsa-mir-320 rno-mir-324_3p hsa-mir-95	hsa-mir-128b hsa-mir-17_5p hsa-mir-320 hsa-mir-16 rno-mir-324_3p hsa-mir-189 91 hsa-mir-18	0004895 cell adhesion receptor activity TAS; 0005057 receptor signaling protein activity NAS; 0030022 adhesive extracellular matrix constituent activity NAS; 0000004 biological_process unknown ND; 0007155 cell adhesion IEA; 0007165 signal transduction TAS; 0005887 integral to plasma membrane NAS;	3' CUUUCU-CUGGCCAAGUGACACU 5' hsa-mir-128b __ |.||||.|||:.|||.||||||| __ 5' GUAAGAUGACUUGUUGACUGUGA 3' ENST00000246047 E:-24.549999 S:122.000000 Loc:306 Cons: 95.65%(mmu) 95.65%(rno)	3' UGAUGGACGUGACAUUCGUGAAAC 5' hsa-mir-17_5p __ .|.|..||||:||||.||.||||| __ 5' CCAAAGUGCAUUGUACGCCCUUUG 3' ENST00000246047 E:-20.82 S:111.000000 Loc:1277 Cons: 95.83%(mmu) 95.83%(rno)	3' AAGCGGGAGAGUUGGGUCGAAAA 5' hsa-mir-320 __ ..|||:...|..|::|||||||| __ 5' AACGCUACAUGUAUUCAGCUUUU 3' ENST00000246047 E:-20.01 S:105.000000 Loc:1327 Cons: 100.00%(mmu) 100.00%(rno)	3' GCGGUUAUAAAUGC-ACGACGAU 5' hsa-mir-16 __ :|::|:|:||||:|.||:|.:|| __ 5' UGUUAGUGUUUAUGAUGUUUUUA 3' ENST00000246047 E:-18.92 S:100.000000 Loc:892 Cons: 95.65%(mmu) 91.30%(rno)	3' GGUCGUCGUGGACCCCGUCACC 5' rno-mir-324_3p __ .|.||.||:.:||..|:||||| __ 5' ACUGCUGCGAUUGAUGUAGUGG 3' ENST00000246047 E:-23.59 S:92.000000 Loc:181 Cons: 90.91%(mmu) %(rno)	3' UGACUAUA-GUCGAGUCAUCCGUG 5' hsa-mir-189 __ |||||.||.||..||||..||||: __ 5' ACUGA-AUACA--UCAGCUGGCAU 3' ENST00000246047 E:-18.610001 S:91.000000 Loc:645 Cons: 95.24%(mmu) %(rno)	3' UUGGUAUGUUGGAUGAUGGAGU 5' hsa-let-7c __ .:|||||:||::||.||::|.| __ 5' UGCCAUAUAAUUUA-UAUUUAA 3' ENST00000246047 E:-17.23 S:91.000000 Loc:127 Cons: 100.00%(mmu) 100.00%(rno)	3' AUAGACGUGAUCUACGUGGAAU 5' hsa-mir-18 __ .||:||:|||:.||.:.||||: __ 5' AAUUUGUACUGUAUUUUCCUUG 3' ENST00000246047 E:-17.780001 S:91.000000 Loc:243 Cons: 100.00%(mmu) %(rno)
ENST00000325600_P	ENSG00000124313	ENSMUSG00000041115		ENSRNOG00000003466	ENSG00000124313 (-1) (52230176 52230176 52317313 52317313 52221396) 4001 (4001 nt) [IPR002965:Proline-rich extensin; IPR000048:IQ calmodulin-binding region; IPR000904:SEC7-like domain; IPR001472:Bipartite nuclear localization signal;]	8	-174.51	799	ENSMUSG00000041115 (mmu-let-7g)	ENSRNOG00000003466 (mmu-let-7g)		hsa-let-7g hsa-mir-143 hsa-mir-147 hsa-mir-204 mmu-mir-207 hsa-mir-214 hsa-mir-31 hsa-mir-34a rno-mir-343	hsa-mir-143 hsa-mir-214 hsa-mir-204 rno-mir-343 hsa-mir-34a 97 mmu-mir-207 hsa-mir-31		3' ACUCGAUGUCACGAAGUAGAGU 5' hsa-mir-143 __ ||:|..:|||||||||.||||. __ 5' UGGG--GCAGUGCUUCCUCUCU 3' ENST00000325600_P E:-23.790001 S:113.000000 Loc:588 Cons: 95.00%(mmu) 95.00%(rno)	3' GACGGACAGACACGGACGACA 5' hsa-mir-214 __ .||:.|.|:|.|||||||||. __ 5' AUGUGUCUUUUUGCCUGCUGG 3' ENST00000325600_P E:-23.129999 S:107.000000 Loc:511 Cons: %(mmu) 95.24%(rno)	3' UCCGUAUCCUACUGUUUCCCUU 5' hsa-mir-204 __ |||:.|:||||||.:|||||.| __ 5' AGGUCUGGGAUGA-GAAGGGCA 3' ENST00000325600_P E:-24.860001 S:103.000000 Loc:730 Cons: 95.24%(mmu) %(rno)	3' UGACC-CGUGUGCCUCCCUCU 5' rno-mir-343 __ ..|||.||.||:||||.|||: __ 5' UGUGGAGCCCAUGGAGAGAGG 3' ENST00000325600_P E:-24.85 S:101.000000 Loc:1371 Cons: 95.24%(mmu) %(rno)	3' UGUUGG--UCGAUUCUGUGACGGU 5' hsa-mir-34a __ :.|:|:..:|:|.||:||:||:|. __ 5' GGAGCUGGGGUUCAGGCAUUGUCU 3' ENST00000325600_P E:-18.059999 S:97.000000 Loc:1248 Cons: 91.67%(mmu) %(rno)	3' UGACAUGUUUGAUGAUGGAGU 5' hsa-let-7g __ |.||||:.|.:|:.|:||||| __ 5' AAUGUAU-AUUUGAUGCCUCA 3' ENST00000325600_P E:-17.25 S:94.000000 Loc:1291 Cons: 100.00%(mmu) 100.00%(rno)	3' CUCCCUCCUC-UCGGUCCUCUUCG 5' mmu-mir-207 __ |:||.|||:|.|.||||.|..||| __ 5' GGGGCAGGGGCACCCAGCAUCAGC 3' ENST00000325600_P E:-21.99 S:92.000000 Loc:859 Cons: 91.67%(mmu) %(rno)	3' GUCGAUACGGUCGUAGAACGG 5' hsa-mir-31 __ |:|||.|..|||.|.|||||| __ 5' CGGCU-U--CAGGAACUUGCC 3' ENST00000325600_P E:-20.58 S:92.000000 Loc:656 Cons: %(mmu) 94.44%(rno)
ENST00000303660	ENSG00000169554	ENSMUSG00000026872	1	ENSRNOG00000004677	ZINC FINGER HOMEOBOX PROTEIN 1B (SMAD INTERACTING PROTEIN 1) (SMADIP1) (HRIHFB2411). [Source:SWISSPROT;Acc:O60315] ENSG00000169554 (-1) (145356354 145357787 145485686 145488685 145432351) 1433 (1433 n HUGO:14881:KIAA0569 SIP-1 [IPR007087:Zn-finger, C2H2 type;]	8	-185.12	798	ENSMUSG00000026872 (mmu-let-7b)	ENSRNOG00000004677 (rno-let-7d*)		rno-let-7d* hsa-let-7b hsa-mir-106b hsa-mir-124a hsa-mir-17_3p hsa-mir-200a hsa-mir-206 rno-mir-328 hsa-mir-34a hsa-mir-93	rno-mir-328 102 102 hsa-mir-34a hsa-mir-106b hsa-mir-200a hsa-mir-17_3p hsa-mir-124a	0003700 transcription factor activity IEA; 0016564 transcriptional repressor activity ISS; 0019208 phosphatase regulator activity NAS; 0046332 SMAD binding NAS; 0006355 regulation of transcription, DNA-dependent IEA; 0007399 neurogenesis NAS; 0016481 negative regulation of transcription IC; 0005634 nucleus IC;	3' UGCCUUC-CCGUCUCUCCCGGUC 5' rno-mir-328 __ ..|||||..|:||||||||.||| __ 5' CAGGAAGCUGUAGAGAGGGACAG 3' ENST00000303660 E:-32.369999 S:120.000000 Loc:105 Cons: %(mmu) 95.65%(rno)	3' UUGGUGUGUUGGAUGAUGGAGU 5' hsa-let-7b __ ||||||||||::|...:||||| __ 5' AACCACACAAUUUUAGGCCUCA 3' ENST00000303660 E:-28.66 S:102.000000 Loc:524 Cons: 95.45%(mmu) %(rno)	3' UCUU-UCCGUCGUCCAGCAUAUC 5' rno-let-7d* __ ||||.|||||||||.||.|.||| __ 5' AGAAUAGGCAGCAGUUCCU-UAG 3' ENST00000303660 E:-23.07 S:99.000000 Loc:822 Cons: %(mmu) 90.91%(rno)	3' UGUUGGUCG-A-UUCUGUGACGGU 5' hsa-mir-34a __ ::.|||.||.|.||.|||||||:: __ 5' GUUACCUGCUUGAAAACACUGCUG 3' ENST00000303660 E:-18.76 S:99.000000 Loc:46 Cons: 91.67%(mmu) %(rno)	3' UA-GACGUGACA-GUCGUGAAAU 5' hsa-mir-106b __ ||.|||:|.|||.|||:|:|.|| __ 5' AUACUGUAGUGUACAGUAUUAUA 3' ENST00000303660 E:-19.290001 S:97.000000 Loc:1015 Cons: 91.30%(mmu) 91.30%(rno)	3' UGUAGCAAUGGUC--UGUCACAAU 5' hsa-mir-200a __ ||.|:...|||||...|||||||| __ 5' ACCUUUGCACCAGCUUCAGUGUUA 3' ENST00000303660 E:-19.059999 S:94.000000 Loc:758 Cons: %(mmu) 91.67%(rno)	3' UGUUCACGGAAGUGAC--GUCA 5' hsa-mir-17_3p __ :||||||||.||.:||..|||| __ 5' GCAAGUGCCAUCCUUGUACAGU 3' ENST00000303660 E:-22.5 S:94.000000 Loc:715 Cons: 90.91%(mmu) %(rno)	3' ACCGUAAGUG-GCGCACGGAAUU 5' hsa-mir-124a __ .|.::||||:.|.|||||||.|. __ 5' AGCUGUUCAUGCACGUGCCUGAC 3' ENST00000303660 E:-21.41 S:93.000000 Loc:76 Cons: %(mmu) 95.65%(rno)
ENST00000308854	ENSG00000116698	ENSMUSG00000042772		ENSRNOG00000027962	ENSG00000116698 (1) (180681074 180681137 180760447 180762702 180844602) 2255 (2255 nt) HUGO:16792:KIAA0250 [IPR001687:ATP/GTP-binding site motif A (P-loop); IPR001440:TPR repeat;]	8	-179.12	793	ENSMUSG00000042772 (mmu-miR-135b)	ENSRNOG00000027962 (mmu-miR-125b)		hsa-mir-125b rno-mir-135b hsa-mir-146 hsa-mir-147 hsa-mir-181b hsa-mir-188 mmu-mir-207 hsa-mir-217 hsa-mir-22 rno-mir-327 rno-mir-349	mmu-mir-207 rno-mir-327 hsa-mir-22 hsa-mir-181b hsa-mir-147 rno-mir-349 hsa-mir-217		3' CUCCCUCCUCUCGGUCCUCUUCG 5' mmu-mir-207 __ .|||||.|:.||.::|||||||| __ 5' AAGGGAAGGCAGAUGGGAGAAGC 3' ENST00000308854 E:-29.190001 S:118.000000 Loc:331 Cons: 95.65%(mmu) 100.00%(rno)	3' UGGGAGUACGGGG--AGUUCC 5' rno-mir-327 __ ::.|||:.|||||..||:||| __ 5' GUGCUCGAGCCCCAAUCGAGG 3' ENST00000308854 E:-26.209999 S:99.000000 Loc:712 Cons: %(mmu) 90.48%(rno)	3' GCGGGAGAGUUGGGUCGAAAA 5' __ :.|:..||:.||||||:||.| __ 5' UACUACCUUUACCCAGUUUGU 3' ENST00000308854 E:-18.950001 S:98.000000 Loc:1861 Cons: 90.48%(mmu) %(rno)	3' UGUCA--AGAAGUUGACCGUCGAA 5' hsa-mir-22 __ |||||...||.||:.|||||||.. __ 5' ACAGUCCCCUGCAGGUGGCAGCCC 3' ENST00000308854 E:-23.309999 S:97.000000 Loc:70 Cons: %(mmu) 91.67%(rno)	3' UUGGGUGGCU-GU-CGUUACUUACAA 5' hsa-mir-181b __ |:|||:|:||.::.|||...|||||| __ 5' AGCCCGCUGAGUGUGCACGAAAUGUU 3' ENST00000308854 E:-22.469999 S:96.000000 Loc:137 Cons: 92.31%(mmu) 92.31%(rno)	3' CGUCUUCGUAAAGGUGUGUG 5' hsa-mir-147 __ .|.|||.:..|||||:|||| __ 5' ACUGAA-UUCUUCCAUACAC 3' ENST00000308854 E:-17.16 S:96.000000 Loc:495 Cons: 100.00%(mmu) 100.00%(rno)	3' UCUCCAAUUCUGUCGUCCCGAC 5' rno-mir-349 __ :.|.|||::|.:.|||||.||| __ 5' GCAUGUUGGGUUUGCAGGACUG 3' ENST00000308854 E:-19.67 S:95.000000 Loc:44 Cons: 100.00%(mmu) %(rno)	3' UAGGUUAGUCAAGGACUACGUCAU 5' hsa-mir-217 __ ..::|:|||.||||||:...|||| __ 5' UGUUAGUCAUUUCCUGGAAAAGUA 3' ENST00000308854 E:-22.16 S:94.000000 Loc:1347 Cons: %(mmu) 100.00%(rno)
ENST00000249364	ENSG00000128595	ENSMUSG00000029767		ENSRNOG00000006197	CALUMENIN PRECURSOR (CROCALBIN) (IEF SSP 9302). [Source:SWISSPROT;Acc:O43852] ENSG00000128595 (1) (127933398 127942600 127963183 127965489 127986062) 2306 (2306 nt) HUGO:1458: [IPR002048:Calcium-binding EF-hand;]	7	-161.48	788	ENSMUSG00000029767 (mmu-let-7c)	ENSRNOG00000006197 (mmu-let-7c)		hsa-let-7c hsa-let-7e hsa-let-7b hsa-mir-132 rno-mir-140* hsa-mir-143 hsa-mir-212 hsa-mir-29a hsa-mir-29c mmu-mir-290 hsa-mir-321 rno-mir-322 hsa-mir-363 hsa-mir-9	hsa-mir-9 hsa-mir-29a hsa-mir-321 mmu-mir-290 112 hsa-mir-143 hsa-mir-212	0005509 calcium ion binding TAS; 0005783 endoplasmic reticulum TAS; 0005794 Golgi apparatus TAS;	3' AGUAUGUCGAUCUAUUGGUUUCU 5' hsa-mir-9 __ ..|.||||||:||.|||:||||: __ 5' AGAAACAGCUGGAAAACUAAAGG 3' ENST00000249364 E:-25.280001 S:121.000000 Loc:759 Cons: 91.30%(mmu) 91.30%(rno)	3' UUGGCUAAAGUCUACCACGAUC 5' hsa-mir-29a __ ||:..|.|||||:|||||||:| __ 5' AAUACA-UUCAGGUGGUGCUGG 3' ENST00000249364 E:-27.360001 S:121.000000 Loc:1677 Cons: 95.24%(mmu) 95.24%(rno)	3' CUUG-GGUGUUAGGGACCGAAU 5' hsa-mir-321 __ .||:.||||.|.|:|||||||| __ 5' UAAUGCCACCAACUCUGGCUUA 3' ENST00000249364 E:-23.68 S:114.000000 Loc:1932 Cons: %(mmu) 90.91%(rno)	3' UUUUUCACGGGGGUAUCAAACUC 5' mmu-mir-290 __ |:|:||.|.|:|:.|:||||||| __ 5' AGAGAG-GGCUCUUUGGUUUGAG 3' ENST00000249364 E:-23.940001 S:112.000000 Loc:1316 Cons: %(mmu) 95.45%(rno)	3' UGAUAUGUUGGAGGAUGGAGU 5' hsa-let-7e __ ||.|.:.|.||||.||||||| __ 5' ACCAGGGAUCCUCAUACCUCA 3' ENST00000249364 E:-18.190001 S:109.000000 Loc:1214 Cons: 100.00%(mmu) 100.00%(rno)	3' ACUCGAUGUCACGA-AGUAGAGU 5' hsa-mir-143 __ |.:|:|:|||||:|.|:||||:: __ 5' UUGGUUGCAGUGUUCUUAUCUUG 3' ENST00000249364 E:-21.41 S:108.000000 Loc:1155 Cons: %(mmu) 95.65%(rno)	3' CCGGCACUGACCUCUGACAAU 5' hsa-mir-212 __ ...||..|||.|||||||||| __ 5' UUGCGCUACU-GAGACUGUUA 3' ENST00000249364 E:-21.620001 S:103.000000 Loc:72 Cons: 100.00%(mmu) 100.00%(rno)
ENST00000308249	ENSG00000175175	ENSMUSG00000046442		ENSRNOG00000024730	PROTEIN PHOSPHATASE 1E; PARTNER OF PIX 1. [Source:RefSeq;Acc:NM_014906] ENSG00000175175 (1) (57307870 57307997 57532813 57536953 57707540) 4140 (4140 nt) HUGO:19322:KIAA1072 POPX1 PP2CH [IPR000222:Protein phosphatase 2C subfamily; IPR001932:Protein phosphatase 2C-like; IPR000694:Proline-rich region;]	8	-158.84	787	ENSMUSG00000046442 (mmu-let-7b)	ENSRNOG00000024730 (mmu-miR-18)		hsa-let-7b hsa-mir-103 hsa-mir-124a hsa-mir-130a hsa-mir-133a mmu-mir-133 rno-mir-148b hsa-mir-16 hsa-mir-18 hsa-mir-181b rno-mir-330	rno-mir-330 hsa-mir-18 hsa-mir-130a hsa-mir-133a hsa-mir-103 hsa-mir-16 hsa-mir-181b	0000287 magnesium ion binding IEA; 0004722 protein serine/threonine phosphatase activity IEA; 0016787 hydrolase activity IEA; 0006470 protein amino acid dephosphorylation IEA; 0008287 protein serine/threonine phosphatase complex IEA;	3' UUGGUGUGUUG-GAUGAUGGAGU 5' hsa-let-7b __ :||:|||||:|..|::||.|||| __ 5' GACUACACAGCAGUGUUAACUCA 3' ENST00000308249 E:-22.950001 S:104.000000 Loc:2139 Cons: 91.30%(mmu) %(rno)	3' AGAGACGUCCGGGACACGAAACG 5' rno-mir-330 __ ..||||::..::.||||:||||: __ 5' AGUCUGUGAAUUAUGUGUUUUGU 3' ENST00000308249 E:-17.58 S:104.000000 Loc:2638 Cons: 100.00%(mmu) %(rno)	3' AUAGACGUGAUCUACGUGGAAU 5' hsa-mir-18 __ .|||||..||.||||::|||.| __ 5' AAUCUGGUCU-GAUGUGCCUAA 3' ENST00000308249 E:-18.219999 S:103.000000 Loc:379 Cons: %(mmu) 95.24%(rno)	3' CGGGAAAAUUGUAACGUGAC 5' hsa-mir-130a __ .:||||.|.|||||.||||| __ 5' CUCCUUGU-ACAUU-CACUG 3' ENST00000308249 E:-19.17 S:100.000000 Loc:2871 Cons: 100.00%(mmu) %(rno)	3' UGUCGACC-AACUUCCCCUGGUU 5' hsa-mir-133a __ ::|.:|||..||||||.|:|::| __ 5' GUAAUUGGAAUGAAGGAGGCUGA 3' ENST00000308249 E:-18.639999 S:98.000000 Loc:1029 Cons: 91.30%(mmu) %(rno)	3' AGUAUCGGGACAUGUUACG--ACGA 5' hsa-mir-103 __ .||..||::|||:.|||||..||:| __ 5' GCAGUGCUUUGUGAAAUGCAGUGUU 3' ENST00000308249 E:-18.360001 S:95.000000 Loc:2391 Cons: 92.00%(mmu) %(rno)	3' GCGGUUAUAAAUGCACG-ACGAU 5' hsa-mir-16 __ :|||..|||||:|.|||.||||: __ 5' UGCCCUUAUUUGC-UGCUUGCUG 3' ENST00000308249 E:-22.99 S:92.000000 Loc:2467 Cons: 90.91%(mmu) %(rno)	3' UUGGGUGGCUGUCGUUACUUACAA 5' hsa-mir-181b __ |:.::||:||||||.|.|..|||| __ 5' AGAUUACUGACAGCCAGGUCUGUU 3' ENST00000308249 E:-20.93 S:91.000000 Loc:1092 Cons: 91.67%(mmu) %(rno)
ENST00000283928	ENSG00000153814	ENSMUSG00000049263		ENSRNOG00000027026	JUXTAPOSED WITH ANOTHER ZINC FINGER PROTEIN 1. [Source:SWISSPROT;Acc:Q86VZ6] ENSG00000153814 (-1) (27612473 27614691 27962468 27962634 27444776) 2218 (2218 nt) [IPR007087:Zn-finger, C2H2 type;]	7	-163.12	784	ENSMUSG00000049263 (mmu-miR-128a)	ENSRNOG00000027026 (mmu-miR-182)		hsa-mir-128a hsa-mir-182 mmu-mir-202 hsa-mir-23a mmu-mir-290 mmu-mir-297 rno-mir-325 hsa-mir-9	rno-mir-325 hsa-mir-182 hsa-mir-9 mmu-mir-202 mmu-mir-297 mmu-mir-290 hsa-mir-128a	0006355 regulation of transcription, DNA-dependent IEA; 0008151 cell growth and/or maintenance IEA; 0005634 nucleus IEA;	3' UGUGAAUGACUCGUGGAUGAUCC 5' rno-mir-325 __ |||:|.|:||||::|||:||:|| __ 5' ACAUUGAUUGAGUGCCUGCUGGG 3' ENST00000283928 E:-31.85 S:132.000000 Loc:728 Cons: 91.30%(mmu) %(rno)	3' ACACUCAAGAUGGUAACGGUUU 5' hsa-mir-182 __ |||.||||||.|:||||||||. __ 5' UGU-AGUUCU-CUAUUGCCAAC 3' ENST00000283928 E:-22.629999 S:123.000000 Loc:922 Cons: 100.00%(mmu) 95.00%(rno)	3' AGUAUGUCGAUCUAUUGGUUUCU 5' hsa-mir-9 __ ||.|:||||.||:|:::|||||| __ 5' UCUUGCAGC-AGGUGGUCAAAGA 3' ENST00000283928 E:-25.879999 S:122.000000 Loc:1220 Cons: 95.45%(mmu) 90.91%(rno)	3' AGAAGGGUACGCGAUAUGGAGA 5' mmu-mir-202 __ |:.|||||.|:|||||.|||:. __ 5' UUCUCCCAAGUGCUAUUCCUUA 3' ENST00000283928 E:-22.99 S:111.000000 Loc:1338 Cons: %(mmu) 100.00%(rno)	3' GUACGUGUACGUGUGUAUGUA 5' mmu-mir-297 __ :.||:||||.::|||||::|. __ 5' UUUGUACAUUUGCACAUGUAA 3' ENST00000283928 E:-17.860001 S:105.000000 Loc:173 Cons: 100.00%(mmu) %(rno)	3' UUUUUCACGGGGGUAUCAAACUC 5' mmu-mir-290 __ .:|.|||.||.:|||:..||||| __ 5' CGACAGUACCAUCAUGCCUUGAG 3' ENST00000283928 E:-17.15 S:97.000000 Loc:1309 Cons: 91.30%(mmu) %(rno)	3' UUUUCUCUGGCCAAGUGACACU 5' hsa-mir-128a __ |::||:|:|:||..|||||.|| __ 5' AGGAGGGGCUGG--CACUGAGA 3' ENST00000283928 E:-24.76 S:94.000000 Loc:338 Cons: 100.00%(mmu) %(rno)
ENST00000287538	ENSG00000156925	ENSMUSG00000005314		ENSRNOG00000000861	ZINC FINGER PROTEIN ZIC 3 (ZINC FINGER PROTEIN OF THE CEREBELLUM 3). [Source:SWISSPROT;Acc:O60481] ENSG00000156925 (1) (135353953 135354458 135357836 135359862 136270511) 2026 (2026 nt) HUGO:12874:HTX HTX1 ZNF203 [IPR007087:Zn-finger, C2H2 type;]	8	-154.66	782	ENSMUSG00000005314 (mmu-let-7e)	ENSRNOG00000000861 (hsa-miR-105)		hsa-let-7e hsa-mir-105 rno-mir-148b hsa-mir-181b hsa-mir-181a hsa-mir-181c hsa-mir-26a hsa-mir-26b mmu-mir-295 hsa-mir-299 rno-mir-344	rno-mir-148b 108 hsa-mir-26b hsa-mir-181b hsa-mir-299 rno-mir-344 hsa-mir-181c hsa-mir-105	0003677 DNA binding IEA; 0006355 regulation of transcription, DNA-dependent IEA; 0007368 determination of left/right asymmetry TAS; 0005634 nucleus IEA;	3' UGUUUCAAGACACUACGUGACU 5' rno-mir-148b __ .||||||.||||.|||:.:||| __ 5' CCAAAGUCCUGUUAUGUCUUGA 3' ENST00000287538 E:-19.82 S:108.000000 Loc:424 Cons: 100.00%(mmu) %(rno)	3' UGAUA-UGUUGGAGGAUGGAGU 5' hsa-let-7e __ ||.||..|||:||:.|||:||| __ 5' AC-AUCUCAAUCUUGUACUUCA 3' ENST00000287538 E:-18.440001 S:100.000000 Loc:1066 Cons: 95.24%(mmu) %(rno)	3' UGGAUAGGACUUAAUGAACUU 5' hsa-mir-26b __ ||:|:||||..:||.|||||: __ 5' ACUUGUCCU--GUUUCUUGAG 3' ENST00000287538 E:-21.73 S:99.000000 Loc:302 Cons: 94.74%(mmu) 100.00%(rno)	3' UUGGGUGGCUGUCGUUACUUACAA 5' hsa-mir-181b __ ..::|:||..:||:::|||.|||| __ 5' UUUUCGCC-UUAGUGGUGAUUGUU 3' ENST00000287538 E:-19.08 S:98.000000 Loc:377 Cons: 95.65%(mmu) 95.65%(rno)	3' UACAUACACC-CUGCCAUUUGGU 5' hsa-mir-299 __ ..||:.||||.||:|.|||||:: __ 5' UGGUG-GUGGUGAUGUUAAACUG 3' ENST00000287538 E:-18.280001 S:97.000000 Loc:344 Cons: 95.45%(mmu) %(rno)	3' UGCCAGUCCGAAA-CCGAUCUAGU 5' rno-mir-344 __ .|.|..|||:|||.|||.|||||. __ 5' CCAGGAAGGUUUUGGGCAAGAUCC 3' ENST00000287538 E:-21.379999 S:96.000000 Loc:135 Cons: %(mmu) 91.67%(rno)	3' UGAGUGGCUGUCCAACUUACAA 5' hsa-mir-181c __ |.|::.||:||||.||.||||. __ 5' AAUUG-CGGCAGGAUGCAUGUC 3' ENST00000287538 E:-18.700001 S:93.000000 Loc:1194 Cons: 90.48%(mmu) %(rno)	3' UGUCCUCAGACUCGUAAACU 5' hsa-mir-105 __ .||||...|||||.||.||| __ 5' UCAGG---CUGAGGAUGUGA 3' ENST00000287538 E:-17.23 S:91.000000 Loc:519 Cons: 94.12%(mmu) 94.12%(rno)
[truncated: 4,316 more rows]
