# Supplementary material for: Human MicroRNA Targets
Source: PLoS Biol. 2004 Oct 5;2(11):e363. doi: 10.1371/journal.pbio.0020363 (PMC521178; doi:10.1371/journal.pbio.0020363)
Supplement: Table S3 — (17.0 MB XLS). [file pbio.0020363.st003.xls]

## Sheet: table_by_mirna_all.txt
									Predicted mammalian miRNA targets by miRNA (Updates will be made available at htp://www.microrna.org).
MicroRNA	Human Transcript	Human Gene	Mouse Orthologue	Rat Orthologue	Expression of the gene	Expression of the miRNA	Number of target sites in the coding region	Number of target sites in the coding region for the same microRNA	Annotation [Domains]	Total Conserved Hits	Total Energy (kcal/mol)	Total Score	Mouse Transcript (miRNA)	Rat Transcript (miRNA)	Other miRNAs	GO Terms	Alignments
hsa-let-7a	ENST00000252744	ENSG00000130449	ENSMUSG00000032846	ENSRNOG00000014528	carcinoid , Pooled human melanocyte, fetal heart, and pregnant uterus , Human Lung Epithelial cells , pooled germ cell tumors , anaplastic oligodendroglioma , Pituitary , Pooled , Trabecular meshwork , fetal eyes, lens, eye anterior segment, optic nerve, retina, Retina Foveal and Macular, RPE and Choroid , kidney , tumor, 5 pooled (see description) , well-differentiated endometrial adenocarcinoma…	Brain (abundant), Liver, Heart, Skeletal Muscle, Lung (abundant), Kidney (abundant), Spleen (abundant) (L. F. Sempere et al., Genome Biol 5, R13 (2004)); heart, lung, liver, spleen, colon, kidney, skin, testis, ovary, cortex, midbrain, eye (M. Lagos-Quintana et al., Curr Biol 12, 735-9 (Apr 30, 2002).); cortical neurons (J. Kim et al., Proc Natl Acad Sci U S A 101, 360-5 (Jan 6, 2004).)			ENSG00000130449 (1) (60833056 60833058 60856029 60857882 60998595) 1853 (1853 nt) []	3	52.87	287	ENSMUSG00000032846 (mmu-let-7a)	ENSRNOG00000014528 (mmu-let-7a)	hsa-let-7a hsa-let-7f hsa-let-7g hsa-let-7e rno-let-7d* rno-mir-101b hsa-mir-122a hsa-mir-125b hsa-mir-128b hsa-mir-143 hsa-mir-144 mmu-mir-148a hsa-mir-148 hsa-mir-17_5p hsa-mir-199a hsa-mir-27b hsa-mir-27a rno-mir-328 rno-mir-330 hsa-mir-34c rno-mir-349 hsa-mir-362		3' UUGAUAU-GUUGGAUGAUGGAGU 5' hsa-let-7a __ |||.|.|.||:|||.|||:||:: __ 5' AACAAAAGCAGCCUUCUAUCUUG 3' ENST00000252744 E:-17.540001 S:104.000000 Loc:1380 Cons: %(mmu) 95.65%(rno)	3' UUGAUAUGUUGGAUGAUGGAGU 5' hsa-let-7a __ :|||:|.||||.|||..:|||| __ 5' GACUGU-CAACAUACAUUCUCA 3' ENST00000252744 E:-17.66 S:92.000000 Loc:575 Cons: 100.00%(mmu) 100.00%(rno)	3' UUGAUAUGU-UGGAUGAUGGAGU 5' hsa-let-7a __ ..||:||:|.:::.||.:||||| __ 5' UUCUGUAUACGUUCACAGCCUCA 3' ENST00000252744 E:-17.67 S:91.000000 Loc:324 Cons: 95.65%(mmu) 95.65%(rno)
hsa-let-7a	ENST00000251245	ENSG00000117713	ENSMUSG00000007880	ENSRNOG00000006137	carcinoid	Brain (abundant), Liver, Heart, Skeletal Muscle, Lung (abundant), Kidney (abundant), Spleen (abundant) (L. F. Sempere et al., Genome Biol 5, R13 (2004)); heart, lung, liver, spleen, colon, kidney, skin, testis, ovary, cortex, midbrain, eye (M. Lagos-Quintana et al., Curr Biol 12, 735-9 (Apr 30, 2002).); cortical neurons (J. Kim et al., Proc Natl Acad Sci U S A 101, 360-5 (Jan 6, 2004).)			SWI/SNF-RELATED, MATRIX-ASSOCIATED, ACTIN-DEPENDENT REGULATOR OF CHROMATIN SUBFAMILY F MEMBER 1 (SWI-SNF COMPLEX PROTEIN P270) (B120). [Source:SWISSPROT;Acc:O14497] ENSG00000117713 (1) (26627213 26627 HUGO:11110:B120 C10rf4 C1orf4 P270 [IPR001606:ARID (AT-rich interaction domain) protein; IPR000694:Proline-rich region;]	3	54.82	283	ENSMUSG00000007880 (mmu-let-7a)		hsa-let-7e hsa-let-7a rno-mir-101b hsa-mir-106b hsa-mir-128a hsa-mir-128b hsa-mir-129 hsa-mir-130b hsa-mir-132 hsa-mir-139 rno-mir-140* hsa-mir-17_5p hsa-mir-185 hsa-mir-195 hsa-mir-210 hsa-mir-217 hsa-mir-222 hsa-mir-24 hsa-mir-31 hsa-mir-320 hsa-mir-321 rno-mir-325 rno-mir-330 hsa-mir-34a	0003677 DNA binding IEA; 0005634 nucleus IEA; 0000004 biological_process unknown ND;	3' UUGAUAUGUU--GGAUGAUGGAGU 5' hsa-let-7a __ ...||.|.|:..|:|:||::|||| __ 5' CUGUAAAAAGUCCUUGCUGUCUCA 3' ENST00000251245 E:-18.610001 S:97.000000 Loc:1034 Cons: 91.67%(mmu) %(rno)	3' UUGAUAUGUUGGAUGAUGGAGU 5' hsa-let-7a __ .|||:|||.||||:.|||:.:| __ 5' UACUGUAC-ACCUGAUACUGUA 3' ENST00000251245 E:-18.940001 S:94.000000 Loc:585 Cons: 100.00%(mmu) %(rno)	3' UUGAUAUGUUGGAUGAUGGAGU 5' hsa-let-7a __ |.:|||:|||...||.|||||| __ 5' AUUUAUGCAA--AACCACCUCA 3' ENST00000251245 E:-17.27 S:92.000000 Loc:73 Cons: 100.00%(mmu) %(rno)
hsa-let-7a	ENST00000248594	ENSG00000127947	ENSMUSG00000028771	ENSRNOG00000013135	placenta , leiomyosarcoma , testis , carcinoid , squamous cell carcinoma, poorly differentiated (4 pooled tumors, including primary and metastatic) , tumor, 5 pooled (see description) , normal gingiva (cell line from immortalized keratinocytes) , well-differentiated endometrial adenocarcinoma, 7 pooled tumors , breast , Adipose , poorly-differentiated endometrial adenocarcinoma, 2 pooled tumors ,…	Brain (abundant), Liver, Heart, Skeletal Muscle, Lung (abundant), Kidney (abundant), Spleen (abundant) (L. F. Sempere et al., Genome Biol 5, R13 (2004)); heart, lung, liver, spleen, colon, kidney, skin, testis, ovary, cortex, midbrain, eye (M. Lagos-Quintana et al., Curr Biol 12, 735-9 (Apr 30, 2002).); cortical neurons (J. Kim et al., Proc Natl Acad Sci U S A 101, 360-5 (Jan 6, 2004).)			PROTEIN-TYROSINE PHOSPHATASE, NON-RECEPTOR TYPE 12 (EC 3.1.3.48) (PROTEIN-TYROSINE PHOSPHATASE G1) (PTPG1). [Source:SWISSPROT;Acc:Q05209] ENSG00000127947 (1) (76778466 76778915 76880648 76881439 76937 HUGO:9645:PTP-PEST PTPG1 [IPR000387:Tyrosine specific protein phosphatase and dual specificity protein phosphatase; IPR000242:Tyrosine specific protein phosphatase;]	2	37.88	209	ENSMUSG00000028771 (mmu-let-7a)	ENSRNOG00000013135 (mmu-let-7a)	hsa-let-7g hsa-let-7e hsa-let-7a hsa-let-7f hsa-let-7c rno-mir-101b hsa-mir-103 hsa-mir-107 hsa-mir-217 rno-mir-327 hsa-mir-98	0004726 non-membrane spanning protein tyrosine phosphatase activity TAS; 0004727 prenylated protein tyrosine phosphatase activity IEA; 0016787 hydrolase activity IEA; 0006470 protein amino acid dephosphorylation TAS; 0005625 soluble fraction TAS; 0005737 cytoplasm TAS;	3' UUGAUAUGUUGGAUGAUGGAGU 5' hsa-let-7a __ |:|.:|::|:.:|::|||||:| __ 5' AGCAGUGUAGAUUGUUACCUUA 3' ENST00000248594 E:-17.139999 S:110.000000 Loc:97 Cons: 100.00%(mmu) 100.00%(rno)	3' UUGA-UAUGUUGGAU-GAUGGAGU 5' hsa-let-7a __ .:||.:.||.|:|||.||:|||:| __ 5' UGCUGGGACCAUCUACCUGCCUUA 3' ENST00000248594 E:-20.74 S:99.000000 Loc:128 Cons: 91.67%(mmu) 91.67%(rno)
hsa-let-7a	ENST00000254454_P	ENSG00000132128	ENSMUSG00000028703	ENSRNOG00000013642	prostate , tumor, 5 pooled (see description) , embryonic stem cells, DMSO-treated H9 cell line , germinal center B cell , Pooled human melanocyte, fetal heart, and pregnant uterus	Brain (abundant), Liver, Heart, Skeletal Muscle, Lung (abundant), Kidney (abundant), Spleen (abundant) (L. F. Sempere et al., Genome Biol 5, R13 (2004)); heart, lung, liver, spleen, colon, kidney, skin, testis, ovary, cortex, midbrain, eye (M. Lagos-Quintana et al., Curr Biol 12, 735-9 (Apr 30, 2002).); cortical neurons (J. Kim et al., Proc Natl Acad Sci U S A 101, 360-5 (Jan 6, 2004).)			MUF1 PROTEIN; LIKELY ORTHOLOG OF MOUSE MUF1; ELONGIN BC-INTERACTING LEUCINE-RICH REPEAT PROTEIN. [Source:RefSeq;Acc:NM_006369] ENSG00000132128 (-1) (46114294 46114294 46121701 46138895 46078345) 4001 [IPR001611:Leucine-rich repeat;]	2	45.3	206		ENSRNOG00000013642 (mmu-let-7a)	hsa-let-7b hsa-let-7c hsa-let-7a rno-mir-325		3' UUGAUAUGUUGGAUGAUGGAGU 5' hsa-let-7a __ .:||.||||.|||:||.||||| __ 5' CGCUCUACAUCCUGCU-CCUCA 3' ENST00000254454_P E:-24.02 S:109.000000 Loc:799 Cons: %(mmu) 90.48%(rno)	3' UUGAUAUGUUGGA--UGAUGGAGU 5' hsa-let-7a __ ..|.|.:||:|||..|.||||||| __ 5' UCCCAGGCAGCCUGGAGUACCUCA 3' ENST00000254454_P E:-21.280001 S:97.000000 Loc:496 Cons: %(mmu) 91.67%(rno)
hsa-let-7a	ENST00000277993	ENSG00000148772	ENSMUSG00000025019	ENSRNOG00000026587	placenta , pooled , Ewing's sarcoma	Brain (abundant), Liver, Heart, Skeletal Muscle, Lung (abundant), Kidney (abundant), Spleen (abundant) (L. F. Sempere et al., Genome Biol 5, R13 (2004)); heart, lung, liver, spleen, colon, kidney, skin, testis, ovary, cortex, midbrain, eye (M. Lagos-Quintana et al., Curr Biol 12, 735-9 (Apr 30, 2002).); cortical neurons (J. Kim et al., Proc Natl Acad Sci U S A 101, 360-5 (Jan 6, 2004).)			ENSG00000148772 (1) (98257751 98257751 98380266 98383250 98405629) 2984 (2984 nt) [IPR007889:Helix-turn-helix, Psq;]	2	38.71	198		ENSRNOG00000026587 (mmu-let-7a)	hsa-let-7g hsa-let-7a hsa-let-7i hsa-mir-139 rno-mir-151 hsa-mir-17_5p hsa-mir-199a* hsa-mir-21 hsa-mir-215 hsa-mir-218 mmu-mir-291_3p mmu-mir-293 mmu-mir-294 hsa-mir-301 rno-mir-325 rno-mir-333 rno-mir-339 rno-mir-349 rno-mir-352		3' UUGAUAUG-UUG-GAUGAUGGAGU 5' hsa-let-7a __ ||||:.::.|:|.|||||:|.||| __ 5' AACUGGGUGAGCACUACUGCAUCA 3' ENST00000277993 E:-17.93 S:107.000000 Loc:29 Cons: %(mmu) 91.67%(rno)	3' UUGAUAUGUUGGAUG-AUGGAGU 5' hsa-let-7a __ :.||:||.|:|||:|.|:|:|:. __ 5' GCCUGUAGAGCCUGCAUGCUUUU 3' ENST00000277993 E:-20.780001 S:91.000000 Loc:285 Cons: %(mmu) 91.30%(rno)
hsa-let-7a	ENST00000320361	ENSG00000107758	ENSMUSG00000021816	ENSRNOG00000007757	Liver and Spleen	Brain (abundant), Liver, Heart, Skeletal Muscle, Lung (abundant), Kidney (abundant), Spleen (abundant) (L. F. Sempere et al., Genome Biol 5, R13 (2004)); heart, lung, liver, spleen, colon, kidney, skin, testis, ovary, cortex, midbrain, eye (M. Lagos-Quintana et al., Curr Biol 12, 735-9 (Apr 30, 2002).); cortical neurons (J. Kim et al., Proc Natl Acad Sci U S A 101, 360-5 (Jan 6, 2004).)			SERINE/THREONINE PROTEIN PHOSPHATASE 2B CATALYTIC SUBUNIT, BETA ISOFORM (EC 3.1.3.16) (CALMODULIN-DEPENDENT CALCINEURIN A SUBUNIT, BETA ISOFORM) (CAM-PRP CATALYTIC SUBUNIT). [Source:SWISSPROT;Acc:P162 HUGO:9315:CALNB [IPR006186:Serine/threonine-specific protein phosphatase and bis(5-nucleosyl)-tetraphosphatase; IPR004843:Metallo-phosphoesterase; IPR000694:Proline-rich region;]	2	39.1	190	ENSMUSG00000021816 (mmu-let-7a)		hsa-let-7f hsa-let-7c hsa-let-7e hsa-let-7a hsa-mir-125a hsa-mir-125b hsa-mir-15a hsa-mir-224 mmu-mir-297 rno-mir-324_3p rno-mir-326 rno-mir-331 rno-mir-338 rno-mir-347 hsa-mir-sf164_seth	0000158 protein phosphatase type 2A activity IEA; 0004723 calcium-dependent protein serine/threonine phosphatase activity IEA; 0004724 magnesium-dependent protein serine/threonine phosphatase activity IEA; 0005509 calcium ion binding IDA; 0005516 calmodulin binding NAS; 0008420 CTD phosphatase activity IEA; 0015071 protein phosphatase type 2C activity IEA; 0016787 hydrolase activity IEA; 0017018 …	3' UUGAUAUGUUGGAUGAUGGAGU 5' hsa-let-7a __ ..||:||::::||.||::||.| __ 5' CCCUGUAUGGUCUCCUGUCUAA 3' ENST00000320361 E:-17.620001 S:96.000000 Loc:1329 Cons: 90.91%(mmu) %(rno)	3' UUGAUA-UGUUGGAUG-AUGGAGU 5' hsa-let-7a __ .|||.|.::::|||:|.|.||||| __ 5' UACUUUGGUGGCCUGCUUCCCUCA 3' ENST00000320361 E:-21.48 S:94.000000 Loc:1236 Cons: 91.67%(mmu) %(rno)
hsa-let-7a	ENST00000222145	ENSG00000105538	ENSMUSG00000044562	ENSRNOG00000021004	pooled , Pooled human melanocyte, fetal heart, and pregnant uterus , aorta , colon tumor, RER+ , kidney , Liver and Spleen , placenta , fibrotheoma , anaplastic oligodendroglioma , breast , prostate , cervical carcinoma cell line , normal head/neck tissue , squamous cell carcinoma , uterus , head_normal , hippocampus , pooled brain, lung, testis , Purified pancreatic islet , carcinoid , medulla ,…	Brain (abundant), Liver, Heart, Skeletal Muscle, Lung (abundant), Kidney (abundant), Spleen (abundant) (L. F. Sempere et al., Genome Biol 5, R13 (2004)); heart, lung, liver, spleen, colon, kidney, skin, testis, ovary, cortex, midbrain, eye (M. Lagos-Quintana et al., Curr Biol 12, 735-9 (Apr 30, 2002).); cortical neurons (J. Kim et al., Proc Natl Acad Sci U S A 101, 360-5 (Jan 6, 2004).)	1		ENSG00000105538 (-1) (53915655 53924273 53935351 53935654 53912027) 1538 (1538 nt) [IPR000159:RA domain; IPR000694:Proline-rich region;]	1	22.26	124	ENSMUSG00000044562 (mmu-let-7a)		hsa-let-7g hsa-let-7e hsa-let-7d hsa-let-7f hsa-let-7c hsa-let-7a hsa-mir-103 hsa-mir-24 hsa-mir-7 hsa-mir-98	0007218 neuropeptide signaling pathway IEA;	3' UUGAUAUGUUGGAUGAUGGAGU 5' hsa-let-7a __ |:|.:|.|.::||||||||||| __ 5' AGCAGU-CUGUCUACUACCUCA 3' ENST00000222145 E:-22.26 S:124.000000 Loc:535 Cons: 90.48%(mmu) %(rno)
hsa-let-7a	ENST00000263881	ENSG00000011566	ENSMUSG00000024242	ENSRNOG00000007172	testis	Brain (abundant), Liver, Heart, Skeletal Muscle, Lung (abundant), Kidney (abundant), Spleen (abundant) (L. F. Sempere et al., Genome Biol 5, R13 (2004)); heart, lung, liver, spleen, colon, kidney, skin, testis, ovary, cortex, midbrain, eye (M. Lagos-Quintana et al., Curr Biol 12, 735-9 (Apr 30, 2002).); cortical neurons (J. Kim et al., Proc Natl Acad Sci U S A 101, 360-5 (Jan 6, 2004).)			MITOGEN-ACTIVATED PROTEIN KINASE KINASE KINASE KINASE 3 (EC 2.7.1.37) (MAPK/ERK KINASE KINASE KINASE 3) (MEK KINASE KINASE 3) (MEKKK 3) (GERMINAL CENTER KINASE RELATED PROTEIN KINASE) (GLK). [Source:S HUGO:6865:GLK RAB8IPL1 [IPR000719:Protein kinase; IPR001180:Citron-like;]	1	18.66	121	ENSMUSG00000024242 (mmu-let-7a)	ENSRNOG00000007172 (mmu-let-7a)	hsa-let-7f hsa-let-7a hsa-let-7c hsa-let-7b hsa-mir-18 hsa-mir-182 hsa-mir-206 hsa-mir-221 rno-mir-338 hsa-mir-363 hsa-mir-98	0004674 protein serine/threonine kinase activity IDA; 0004682 protein kinase CK2 activity IEA; 0004691 cAMP-dependent protein kinase activity IEA; 0005083 small GTPase regulatory/interacting protein activity IEA; 0005524 ATP binding IDA; 0016740 transferase activity IEA; 0006468 protein amino acid phosphorylation IDA; 0006950 response to stress IDA; 0007243 protein kinase cascade IDA;	3' UUGAUAUGUUGGAUGAUGGAGU 5' hsa-let-7a __ ||:.||.:|:.:|||||||||| __ 5' AAUAAUUUAG-UUACUACCUCA 3' ENST00000263881 E:-18.66 S:121.000000 Loc:1042 Cons: 100.00%(mmu) 100.00%(rno)
hsa-let-7a	ENST00000238339	ENSG00000119396	ENSMUSG00000026878	ENSRNOG00000018901	B-cell, chronic lymphotic leukemia , well-differentiated endometrial adenocarcinoma, 7 pooled tumors , Liver , poorly-differentiated endometrial adenocarcinoma, 2 pooled tumors , anaplastic oligodendroglioma , mandible, pooled , squamous cell carcinoma, poorly differentiated (4 pooled tumors, including primary and metastatic) , renal cell tumor , skeletal muscle , frontal lobe , Human Placenta , …	Brain (abundant), Liver, Heart, Skeletal Muscle, Lung (abundant), Kidney (abundant), Spleen (abundant) (L. F. Sempere et al., Genome Biol 5, R13 (2004)); heart, lung, liver, spleen, colon, kidney, skin, testis, ovary, cortex, midbrain, eye (M. Lagos-Quintana et al., Curr Biol 12, 735-9 (Apr 30, 2002).); cortical neurons (J. Kim et al., Proc Natl Acad Sci U S A 101, 360-5 (Jan 6, 2004).)			RAS-RELATED PROTEIN RAB-14. [Source:SWISSPROT;Acc:P35287] ENSG00000119396 (-1) (119316461 119319719 119331735 119340137 119188600) 3258 (3258 nt) HUGO:16524: [IPR001687:ATP/GTP-binding site motif A (P-loop); IPR001806:Ras GTPase superfamily;]	1	23.59	120	ENSMUSG00000026878 (mmu-let-7a)	ENSRNOG00000018901 (mmu-let-7a)	hsa-let-7b hsa-let-7a hsa-let-7i hsa-let-7f hsa-let-7c hsa-let-7g hsa-mir-126 hsa-mir-136 hsa-mir-214 mmu-mir-298 rno-mir-338 hsa-mir-93 hsa-mir-98 hsa-mir-sf164_seth	0003928 RAB small monomeric GTPase activity NAS; 0005525 GTP binding IEA; 0008565 protein transporter activity IEA; 0006886 intracellular protein transport IEA; 0007264 small GTPase mediated signal transduction NAS; 0007269 neurotransmitter secretion NAS; 0016192 vesicle-mediated transport NAS; 0008372 cellular_component unknown ND;	3' UUGAUAUGUUGGAUGAUGGAGU 5' hsa-let-7a __ |:|.:|||..::||||:||||| __ 5' AGCAGUACUUUUUACUGCCUCA 3' ENST00000238339 E:-23.59 S:120.000000 Loc:51 Cons: 95.45%(mmu) 90.91%(rno)
hsa-let-7a	ENST00000324068	ENSG00000077274	ENSMUSG00000041755	ENSRNOG00000004882	placenta , placenta_normal , colon , embryonic stem cells, embryoid bodies derived from H1, H7 and H9 cells , pre-eclamptic placenta , head_neck , PLACENTA COT 25-NORMALIZED , cervix , choriocarcinoma , five pooled sarcomas, including myxoid liposarcoma, solitary fibrous tumor, malignant fibrous histiocytoma, gastrointestinal stromal tumor, and mesothelioma , Human Placenta , pooled germ cell tum…	Brain (abundant), Liver, Heart, Skeletal Muscle, Lung (abundant), Kidney (abundant), Spleen (abundant) (L. F. Sempere et al., Genome Biol 5, R13 (2004)); heart, lung, liver, spleen, colon, kidney, skin, testis, ovary, cortex, midbrain, eye (M. Lagos-Quintana et al., Curr Biol 12, 735-9 (Apr 30, 2002).); cortical neurons (J. Kim et al., Proc Natl Acad Sci U S A 101, 360-5 (Jan 6, 2004).)			CALPAIN 6 (CALPAMODULIN) (CALPM) (CALPAIN-LIKE PROTEASE X-LINKED). [Source:SWISSPROT;Acc:Q9Y6Q1] ENSG00000077274 (-1) (109252302 109253776 109271135 109277722 108802965) 1474 (1474 nt) HUGO:1483:CalpM CANPX CAPNX [IPR001300:Calpain-type cysteine protease, C2 family; IPR000008:C2 domain;]	1	23.99	119	ENSMUSG00000041755 (mmu-let-7a)	ENSRNOG00000004882 (mmu-let-7a)	hsa-let-7e hsa-let-7c hsa-let-7f hsa-let-7b hsa-let-7d hsa-let-7a hsa-mir-210	0004198 calpain activity TAS; 0006508 proteolysis and peptidolysis IEA; 0005622 intracellular IEA;	3' UUGAUAUGUUGGAUG-AUGGAGU 5' hsa-let-7a __ |:|||.|:||||||:.||||||. __ 5' AGCUACAUAACCUAUAUACCUCC 3' ENST00000324068 E:-23.99 S:119.000000 Loc:168 Cons: 95.65%(mmu) 91.30%(rno)
hsa-let-7a	ENST00000263563	ENSG00000107719	ENSMUSG00000020092	ENSRNOG00000000561		Brain (abundant), Liver, Heart, Skeletal Muscle, Lung (abundant), Kidney (abundant), Spleen (abundant) (L. F. Sempere et al., Genome Biol 5, R13 (2004)); heart, lung, liver, spleen, colon, kidney, skin, testis, ovary, cortex, midbrain, eye (M. Lagos-Quintana et al., Curr Biol 12, 735-9 (Apr 30, 2002).); cortical neurons (J. Kim et al., Proc Natl Acad Sci U S A 101, 360-5 (Jan 6, 2004).)			ENSG00000107719 (1) (71583174 71630296 71671092 71672808 71777163) 1716 (1716 nt) []	1	23.54	119	ENSMUSG00000020092 (mmu-let-7a)	ENSRNOG00000000561 (mmu-let-7a)	hsa-let-7i hsa-let-7d hsa-let-7c hsa-let-7e hsa-let-7a hsa-let-7b hsa-let-7f hsa-mir-181b hsa-mir-98		3' UUGAUAUG-UUGGAU-GAUGGAGU 5' hsa-let-7a __ ||:.||||..:||||.|||||||| __ 5' AAUAAUACUUGCCUACCUACCUCA 3' ENST00000263563 E:-23.540001 S:119.000000 Loc:1613 Cons: 91.67%(mmu) 91.67%(rno)
hsa-let-7a	ENST00000272306_P	ENSG00000143940	ENSMUSG00000044072	ENSRNOG00000005255		Brain (abundant), Liver, Heart, Skeletal Muscle, Lung (abundant), Kidney (abundant), Spleen (abundant) (L. F. Sempere et al., Genome Biol 5, R13 (2004)); heart, lung, liver, spleen, colon, kidney, skin, testis, ovary, cortex, midbrain, eye (M. Lagos-Quintana et al., Curr Biol 12, 735-9 (Apr 30, 2002).); cortical neurons (J. Kim et al., Proc Natl Acad Sci U S A 101, 360-5 (Jan 6, 2004).)			ENSG00000143940 (1) (55155686 55155686 55171765 55171765 55434466) 4001 (4001 nt) [IPR001680:G-protein beta WD-40 repeat;]	1	23.68	118	ENSMUSG00000044072 (mmu-let-7a)	ENSRNOG00000005255 (mmu-let-7a)	hsa-let-7b hsa-let-7e hsa-let-7a hsa-let-7c hsa-let-7f hsa-let-7d hsa-mir-143 hsa-mir-195 hsa-mir-206 hsa-mir-362		3' UUGAUAUGUUGGAUGAUGGAGU 5' hsa-let-7a __ |::|:|::::.||:||::|||| __ 5' AGUUGUGUGGGCUGCUGUCUCA 3' ENST00000272306_P E:-23.68 S:118.000000 Loc:603 Cons: 95.45%(mmu) 95.45%(rno)
hsa-let-7a	ENST00000255263	ENSG00000132912	ENSMUSG00000024603	ENSRNOG00000019298	total brain , Placenta	Brain (abundant), Liver, Heart, Skeletal Muscle, Lung (abundant), Kidney (abundant), Spleen (abundant) (L. F. Sempere et al., Genome Biol 5, R13 (2004)); heart, lung, liver, spleen, colon, kidney, skin, testis, ovary, cortex, midbrain, eye (M. Lagos-Quintana et al., Curr Biol 12, 735-9 (Apr 30, 2002).); cortical neurons (J. Kim et al., Proc Natl Acad Sci U S A 101, 360-5 (Jan 6, 2004).)			DYNACTIN 4 (P62); DYNACTIN P62 SUBUNIT. [Source:RefSeq;Acc:NM_016221] ENSG00000132912 (-1) (150116820 150119221 150167065 150167091 150109135) 2401 (2401 nt) HUGO:15518: []	1	21.66	117		ENSRNOG00000019298 (mmu-let-7a)	hsa-let-7a hsa-let-7f hsa-let-7d hsa-let-7g hsa-let-7c hsa-let-7e hsa-let-7b hsa-mir-34c	0005634 nucleus TAS; 0005737 cytoplasm TAS; 0005813 centrosome TAS; 0005869 dynactin complex NR;	3' UUGAUAUGUUGGAUGAUGGAGU 5' hsa-let-7a __ ||.|:|:.||.||:||:|:||| __ 5' AAAUGUGGAAGCUGCUGCUUCA 3' ENST00000255263 E:-21.66 S:117.000000 Loc:55 Cons: %(mmu) 95.45%(rno)
hsa-let-7a	ENST00000283229	ENSG00000153234	ENSMUSG00000026826	ENSRNOG00000005600	poorly differentiated adenocarcinoma with signet ring cell features , White Matter , 2 pooled tumors (clear cell type) , Primary Lung Cystic Fibrosis Epithelial Cells , well-differentiated endometrial adenocarcinoma, 7 pooled tumors , Aveolar Macrophage , Pooled , total brain , kidney , lacrimal gland , tumor, 5 pooled (see description) , carcinoid , pooled germ cell tumors , whole brain , Liver …	Brain (abundant), Liver, Heart, Skeletal Muscle, Lung (abundant), Kidney (abundant), Spleen (abundant) (L. F. Sempere et al., Genome Biol 5, R13 (2004)); heart, lung, liver, spleen, colon, kidney, skin, testis, ovary, cortex, midbrain, eye (M. Lagos-Quintana et al., Curr Biol 12, 735-9 (Apr 30, 2002).); cortical neurons (J. Kim et al., Proc Natl Acad Sci U S A 101, 360-5 (Jan 6, 2004).)			ORPHAN NUCLEAR RECEPTOR NURR1 (IMMEDIATE-EARLY RESPONSE PROTEIN NOT) (TRANSCRIPTIONALLY INDUCIBLE NUCLEAR RECEPTOR). [Source:SWISSPROT;Acc:P43354] ENSG00000153234 (-1) (157383496 157384801 157389243 1 HUGO:7981:HZF-3 NOT NURR1 RNR1 TINUR [IPR001628:Zn-finger, C4-type steroid receptor; IPR003073:Orphan nuclear receptor, NURR type; IPR003070:Orphan nuclear receptor; IPR001723:Steroid hormone recept…	1	21.05	117	ENSMUSG00000026826 (mmu-let-7a)		hsa-let-7d hsa-let-7a hsa-let-7i hsa-let-7c hsa-let-7b hsa-mir-132 hsa-mir-183 hsa-mir-34a	0003700 transcription factor activity IEA; 0003707 steroid hormone receptor activity IEA; 0006355 regulation of transcription, DNA-dependent IEA; 0006960 antimicrobial humoral response (sensu Invertebrata) TAS; 0007165 signal transduction NR; 0005634 nucleus TAS;	3' UUGAUAUGU-UGGAUGAUGGAGU 5' hsa-let-7a __ .::||||.:.||:|:||||:||| __ 5' UGUUAUAGGCACUUGCUACUUCA 3' ENST00000283229 E:-21.049999 S:117.000000 Loc:704 Cons: 95.65%(mmu) %(rno)
hsa-let-7a	ENST00000293385	ENSG00000161642	ENSMUSG00000000552	ENSRNOG00000017818	embryonic stem cells, embryoid bodies derived from H1, H7 and H9 cells , leukopheresis , colon , Aveolar Macrophage , Iris , leiomyosarcoma cell line , lung_normal , stomach , small cell carcinoma , thyroid gland , glioblastoma with EGFR amplification , adrenal cortex carcinoma, cell line , retina , embryonic stem cell, retinoic acid and mitogen-treated hES cell line H7 , cervical carcinoma cell …	Brain (abundant), Liver, Heart, Skeletal Muscle, Lung (abundant), Kidney (abundant), Spleen (abundant) (L. F. Sempere et al., Genome Biol 5, R13 (2004)); heart, lung, liver, spleen, colon, kidney, skin, testis, ovary, cortex, midbrain, eye (M. Lagos-Quintana et al., Curr Biol 12, 735-9 (Apr 30, 2002).); cortical neurons (J. Kim et al., Proc Natl Acad Sci U S A 101, 360-5 (Jan 6, 2004).)			ENSG00000161642 (-1) (53049187 53050307 53064616 53064748 53044536) 1120 (1120 nt) [IPR007087:Zn-finger, C2H2 type; IPR000690:Zn-finger, C2H2 matrin type;]	1	21.38	115	ENSMUSG00000000552 (mmu-let-7a)	ENSRNOG00000017818 (mmu-let-7a)	hsa-let-7b hsa-let-7c hsa-let-7e hsa-let-7a mmu-mir-133 hsa-mir-133a hsa-mir-142_3p mmu-mir-207 hsa-mir-296 hsa-mir-302 rno-mir-324_3p rno-mir-346	0003723 RNA binding IEA; 0005634 nucleus IEA;	3' UUGAUAUGUUGGAUGAUGGAGU 5' hsa-let-7a __ :::|.|||.:|||:|.|||||| __ 5' GGUUUUACCGCCUGCAACCUCA 3' ENST00000293385 E:-21.379999 S:115.000000 Loc:506 Cons: 100.00%(mmu) 100.00%(rno)
hsa-let-7a	ENST00000325193	ENSG00000167081	ENSMUSG00000038718	ENSRNOG00000022162	senescent fibroblast , kidney , head_neck , germinal center B cell	Brain (abundant), Liver, Heart, Skeletal Muscle, Lung (abundant), Kidney (abundant), Spleen (abundant) (L. F. Sempere et al., Genome Biol 5, R13 (2004)); heart, lung, liver, spleen, colon, kidney, skin, testis, ovary, cortex, midbrain, eye (M. Lagos-Quintana et al., Curr Biol 12, 735-9 (Apr 30, 2002).); cortical neurons (J. Kim et al., Proc Natl Acad Sci U S A 101, 360-5 (Jan 6, 2004).)			PRE-B-CELL LEUKEMIA TRANSCRIPTION FACTOR-3 (HOMEOBOX PROTEIN PBX3). [Source:SWISSPROT;Acc:P40426] ENSG00000167081 (1) (124054008 124068006 124104247 124105412 124465174) 1165 (1165 nt) HUGO:8634: [IPR001356:Homeobox; IPR005542:PBX domain;]	1	20.97	115	ENSMUSG00000038718 (mmu-let-7a)	ENSRNOG00000022162 (mmu-let-7a)	hsa-let-7b hsa-let-7f hsa-let-7a hsa-let-7i hsa-mir-98	0003700 transcription factor activity IEA; 0006355 regulation of transcription, DNA-dependent IEA; 0005634 nucleus IEA; 0007387 anterior compartment specification TAS; 0007388 posterior compartment specification TAS;	3' UUGAUAUGUUG-GAUGAUGGAGU 5' hsa-let-7a __ |||...|||:|.:||:||||||| __ 5' AAC---ACAGCUUUAUUACCUCA 3' ENST00000325193 E:-20.969999 S:115.000000 Loc:832 Cons: 95.00%(mmu) 95.00%(rno)
hsa-let-7a	ENST00000336596	ENSG00000044524	ENSMUSG00000052504	ENSRNOG00000000722	breast , olfactory epithelium , lung_normal	Brain (abundant), Liver, Heart, Skeletal Muscle, Lung (abundant), Kidney (abundant), Spleen (abundant) (L. F. Sempere et al., Genome Biol 5, R13 (2004)); heart, lung, liver, spleen, colon, kidney, skin, testis, ovary, cortex, midbrain, eye (M. Lagos-Quintana et al., Curr Biol 12, 735-9 (Apr 30, 2002).); cortical neurons (J. Kim et al., Proc Natl Acad Sci U S A 101, 360-5 (Jan 6, 2004).)			EPHRIN TYPE-A RECEPTOR 3 PRECURSOR (EC 2.7.1.112) (TYROSINE-PROTEIN KINASE RECEPTOR ETK1) (HEK) (HEK4). [Source:SWISSPROT;Acc:P29320] ENSG00000044524 (1) (89077575 89077800 89449553 89452183 95020170) HUGO:3387:ETK ETK1 HEK TYRO4 [IPR000719:Protein kinase; IPR001245:Tyrosine protein kinase; IPR001426:Receptor tyrosine kinase, class V; IPR006209:EGF-like domain; IPR003962:Fibronectin, type III sub…	1	20.34	115	ENSMUSG00000052504 (mmu-let-7a)		hsa-let-7d hsa-let-7b hsa-let-7c hsa-let-7a hsa-let-7g hsa-mir-17_5p	0004872 receptor activity IEA; 0005003 ephrin receptor activity IEA; 0005524 ATP binding IEA; 0016740 transferase activity IEA; 0006468 protein amino acid phosphorylation IEA; 0007165 signal transduction TAS; 0007169 transmembrane receptor protein tyrosine kinase signaling pathway IEA; 0005887 integral to plasma membrane TAS;	3' UUGAUAUGU-UGGAUGAUGGAGU 5' hsa-let-7a __ |.||:..||.|::||||||||:| __ 5' AUCUGGCCAUAUUUACUACCUUA 3' ENST00000336596 E:-20.34 S:115.000000 Loc:470 Cons: 91.30%(mmu) %(rno)
hsa-let-7a	ENST00000335334	ENSG00000186097	ENSMUSG00000027507	ENSRNOG00000011319	colon tumor, RER+	Brain (abundant), Liver, Heart, Skeletal Muscle, Lung (abundant), Kidney (abundant), Spleen (abundant) (L. F. Sempere et al., Genome Biol 5, R13 (2004)); heart, lung, liver, spleen, colon, kidney, skin, testis, ovary, cortex, midbrain, eye (M. Lagos-Quintana et al., Curr Biol 12, 735-9 (Apr 30, 2002).); cortical neurons (J. Kim et al., Proc Natl Acad Sci U S A 101, 360-5 (Jan 6, 2004).)			ZINC FINGER PROTEIN RINZF. [Source:RefSeq;Acc:NM_023929] ENSG00000186097 (1) (81447816 81447981 81481725 81482555 81520991) 830 (830 nt) [IPR001687:ATP/GTP-binding site motif A (P-loop); IPR007087:Zn-finger, C2H2 type; IPR000210:BTB/POZ domain;]	1	18.31	115		ENSRNOG00000011319 (mmu-let-7a)	hsa-let-7f hsa-let-7b hsa-let-7c hsa-let-7a rno-mir-151 rno-mir-352 hsa-mir-98	0005515 protein binding IEA;	3' UUGAUAUGUUGGAUGAUGGAGU 5' hsa-let-7a __ :||.||:.|.::||||||:||| __ 5' GAC-AUGAAUUUUACUACUUCA 3' ENST00000335334 E:-18.309999 S:115.000000 Loc:679 Cons: %(mmu) 100.00%(rno)
hsa-let-7a	ENST00000263190	ENSG00000036549	ENSMUSG00000039068	ENSRNOG00000011219	serous papillary carcinoma, high grade, 2 pooled tumors , pooled germ cell tumors , brain , bone marrow stroma , Pooled-Glandular , Pooled-Skin , Pituitary , PLACENTA , cochlea , Embryonic Stem cells , normal nasopharynx , total brain , normal squamous epithelium from retromolar trigone , two pooled squamous cell carcinomas , head_neck , adenocarcinoma , breast , colon , 2 pooled high-grade trans…	Brain (abundant), Liver, Heart, Skeletal Muscle, Lung (abundant), Kidney (abundant), Spleen (abundant) (L. F. Sempere et al., Genome Biol 5, R13 (2004)); heart, lung, liver, spleen, colon, kidney, skin, testis, ovary, cortex, midbrain, eye (M. Lagos-Quintana et al., Curr Biol 12, 735-9 (Apr 30, 2002).); cortical neurons (J. Kim et al., Proc Natl Acad Sci U S A 101, 360-5 (Jan 6, 2004).)			ENSG00000036549 (-1) (77452784 77453918 77521632 77521684 77107708) 1134 (1134 nt) [IPR001005:Myb DNA-binding domain; IPR000433:Zn-finger, ZZ type; IPR001472:Bipartite nuclear localization signal;]	1	22.52	114	ENSMUSG00000039068 (mmu-let-7a)		hsa-let-7a hsa-let-7b hsa-let-7i hsa-let-7f hsa-let-7d hsa-let-7c rno-mir-101b hsa-mir-126* mmu-mir-293 mmu-mir-298	0003677 DNA binding IEA; 0005634 nucleus IEA;	3' UUGAUAUGUUGGAUGAUGGAGU 5' hsa-let-7a __ ||.||.|||:|||.||:||||. __ 5' AAAUACACAGCCUUCUGCCUCU 3' ENST00000263190 E:-22.52 S:114.000000 Loc:787 Cons: 95.45%(mmu) %(rno)
hsa-let-7a	ENST00000262913	ENSG00000090117	ENSMUSG00000032998	ENSRNOG00000008787		Brain (abundant), Liver, Heart, Skeletal Muscle, Lung (abundant), Kidney (abundant), Spleen (abundant) (L. F. Sempere et al., Genome Biol 5, R13 (2004)); heart, lung, liver, spleen, colon, kidney, skin, testis, ovary, cortex, midbrain, eye (M. Lagos-Quintana et al., Curr Biol 12, 735-9 (Apr 30, 2002).); cortical neurons (J. Kim et al., Proc Natl Acad Sci U S A 101, 360-5 (Jan 6, 2004).)			PUTATIVE FORKHEAD BOX PROTEIN KIAA1041. [Source:SWISSPROT;Acc:Q9UPW0] ENSG00000090117 (-1) (42055514 42058675 42190058 42194424 42043684) 3161 (3161 nt) [IPR001766:Fork head transcription factor;]	1	22.23	114	ENSMUSG00000032998 (mmu-let-7a)		hsa-let-7a hsa-let-7b hsa-let-7c hsa-mir-106b hsa-mir-219 rno-mir-324_3p hsa-mir-34c rno-mir-352 hsa-mir-98	0003700 transcription factor activity IEA; 0006355 regulation of transcription, DNA-dependent IEA; 0005634 nucleus IEA;	3' UUGAUAUGUUGGAUGAUGGAGU 5' hsa-let-7a __ |:||:.|:|||:||||:|:|:. __ 5' AGCUGGAUAACUUACUGCUUUU 3' ENST00000262913 E:-22.23 S:114.000000 Loc:148 Cons: 95.45%(mmu) %(rno)
hsa-let-7a	ENST00000230608_P	ENSG00000112837	ENSMUSG00000032419	ENSRNOG00000010685	placenta , PLACENTA COT 25-NORMALIZED , placenta_normal , amnion_normal , Liver and Spleen , NEUROBLASTOMA , pooled , senescent fibroblast , Cell lines	Brain (abundant), Liver, Heart, Skeletal Muscle, Lung (abundant), Kidney (abundant), Spleen (abundant) (L. F. Sempere et al., Genome Biol 5, R13 (2004)); heart, lung, liver, spleen, colon, kidney, skin, testis, ovary, cortex, midbrain, eye (M. Lagos-Quintana et al., Curr Biol 12, 735-9 (Apr 30, 2002).); cortical neurons (J. Kim et al., Proc Natl Acad Sci U S A 101, 360-5 (Jan 6, 2004).)			T-BOX TRANSCRIPTION FACTOR TBX18 (T-BOX PROTEIN 18) (FRAGMENT). [Source:SWISSPROT;Acc:O95935] ENSG00000112837 (-1) (85441999 85441999 85468036 85468036 84921181) 4001 (4001 nt) HUGO:11595: [IPR001699:Transcription factor, T-box; IPR002070:Transcription factor, Brachyury;]	1	20.1	113	ENSMUSG00000032419 (mmu-let-7a)	ENSRNOG00000010685 (mmu-let-7a)	hsa-let-7a hsa-let-7c hsa-let-7e hsa-let-7b hsa-mir-122a hsa-mir-144 hsa-mir-18 hsa-mir-188	0003700 transcription factor activity NAS; 0006355 regulation of transcription, DNA-dependent NAS; 0007275 development NAS; 0005634 nucleus NAS; 0003700 transcription factor activity IEA; 0006355 regulation of transcription, DNA-dependent IEA; 0005634 nucleus IEA;	3' UUGAUAUGUUGGAUGAUGGAGU 5' hsa-let-7a __ |||||||.|||:|.:.|||||| __ 5' AACUAUAAAACUUUUAACCUCA 3' ENST00000230608_P E:-20.1 S:113.000000 Loc:1281 Cons: 90.91%(mmu) 95.45%(rno)
hsa-let-7a	ENST00000271776	ENSG00000143494	ENSMUSG00000037568	ENSRNOG00000003832	aorta , squamous cell carcinoma , lymphoma, follicular mixed small and large cell , squamous cell carcinoma, poorly differentiated (4 pooled tumors, including primary and metastatic) , 2 pooled tumors (clear cell type) , Ewing's sarcoma , heart , colon tumor RER+ , germinal center B cell	Brain (abundant), Liver, Heart, Skeletal Muscle, Lung (abundant), Kidney (abundant), Spleen (abundant) (L. F. Sempere et al., Genome Biol 5, R13 (2004)); heart, lung, liver, spleen, colon, kidney, skin, testis, ovary, cortex, midbrain, eye (M. Lagos-Quintana et al., Curr Biol 12, 735-9 (Apr 30, 2002).); cortical neurons (J. Kim et al., Proc Natl Acad Sci U S A 101, 360-5 (Jan 6, 2004).)			ENSG00000143494 (1) (210180475 210181383 210218424 210220744 210281096) 2320 (2320 nt) []	1	17.93	113	ENSMUSG00000037568 (mmu-let-7a)	ENSRNOG00000003832 (mmu-let-7a)	hsa-let-7a hsa-let-7f		3' UUGAUAUGUUGGAUGAUGGAGU 5' hsa-let-7a __ ..:||.:||:.:||:||||||| __ 5' UUUUAAGCAG-UUAUUACCUCA 3' ENST00000271776 E:-17.93 S:113.000000 Loc:434 Cons: 100.00%(mmu) 90.48%(rno)
hsa-let-7a	ENST00000269095_P	ENSG00000108852	ENSMUSG00000017314	ENSRNOG00000020850	four pooled pituitary adenomas , total brain , rhabdomyosarcoma , FETAL BRAIN , PLACENTA COT 25-NORMALIZED , anaplastic oligodendroglioma , pooled , carcinoid , embryonic stem cells, embryoid bodies derived from H1, H7 and H9 cells , embryonic stem cells, cell lines H1, H7, and H9 , breast , cervical carcinoma cell line , brain , thyroid gland , retina , pooled germ cell tumors , whole brain , bo…	Brain (abundant), Liver, Heart, Skeletal Muscle, Lung (abundant), Kidney (abundant), Spleen (abundant) (L. F. Sempere et al., Genome Biol 5, R13 (2004)); heart, lung, liver, spleen, colon, kidney, skin, testis, ovary, cortex, midbrain, eye (M. Lagos-Quintana et al., Curr Biol 12, 735-9 (Apr 30, 2002).); cortical neurons (J. Kim et al., Proc Natl Acad Sci U S A 101, 360-5 (Jan 6, 2004).)			MAGUK P55 SUBFAMILY MEMBER 2 (MPP2 PROTEIN) (DISCS, LARGE HOMOLOG 2). [Source:SWISSPROT;Acc:Q14168] ENSG00000108852 (-1) (42430340 42430340 42456993 42460054 42385710) 4001 (4001 nt) HUGO:7220:DLG2 [IPR008144:Guanylate kinase; IPR001452:SH3 domain; IPR001478:PDZ/DHR/GLGF domain; IPR004172:L27 domain;]	1	25.3	112	ENSMUSG00000017314 (mmu-let-7a)		hsa-let-7c hsa-let-7b hsa-let-7g hsa-let-7f hsa-let-7a hsa-mir-134	0004385 guanylate kinase activity TAS; 0005515 protein binding ISS; 0006461 protein complex assembly ISS; 0007242 intracellular signaling cascade IEA; 0005624 membrane fraction TAS; 0005887 integral to plasma membrane TAS; 0016020 membrane ISS;	3' UUGAUAUGUUGGAUGAUGGAGU 5' hsa-let-7a __ ..||:.:||:|||.|||||||. __ 5' CUCUGAGCAGCCUCCUACCUCC 3' ENST00000269095_P E:-25.299999 S:112.000000 Loc:2109 Cons: 90.91%(mmu) %(rno)
hsa-let-7a	ENST00000284981	ENSG00000142192	ENSMUSG00000022892	ENSRNOG00000001546	lung	Brain (abundant), Liver, Heart, Skeletal Muscle, Lung (abundant), Kidney (abundant), Spleen (abundant) (L. F. Sempere et al., Genome Biol 5, R13 (2004)); heart, lung, liver, spleen, colon, kidney, skin, testis, ovary, cortex, midbrain, eye (M. Lagos-Quintana et al., Curr Biol 12, 735-9 (Apr 30, 2002).); cortical neurons (J. Kim et al., Proc Natl Acad Sci U S A 101, 360-5 (Jan 6, 2004).)			AMYLOID BETA A4 PROTEIN PRECURSOR (APP) (ABPP) (ALZHEIMERS DISEASE AMYLOID PROTEIN) (CEREBRAL VASCULAR AMYLOID PEPTIDE) (CVAP) (PROTEASE NEXIN-II) (PN-II) (APPI) (PREA4) [CONTAINS: SOLUBLE APP-ALPHA ( HUGO:620:AD1 [IPR002223:Pancreatic trypsin inhibitor (Kunitz); IPR008155:Amyloidogenic glycoprotein (Amyloid A4); IPR001255:Beta-amyloid peptide (beta-APP); IPR008154:Amyloid A4 extracellular region…	1	24.86	112	ENSMUSG00000022892 (mmu-let-7a)	ENSRNOG00000001546 (mmu-let-7a)	hsa-let-7c hsa-let-7e hsa-let-7f hsa-let-7d hsa-let-7a hsa-let-7b hsa-let-7g hsa-mir-130a hsa-mir-130b hsa-mir-199a* hsa-mir-210 hsa-mir-214 rno-mir-325 rno-mir-352 hsa-mir-98 hsa-mir-mz_mihaela		3' UUGAUAUGUUGGAUGAUGGAGU 5' hsa-let-7a __ .|||:||||:.:|:||:|:||. __ 5' UACUGUACAGAUUGCUGCUUCU 3' ENST00000284981 E:-24.860001 S:112.000000 Loc:532 Cons: 100.00%(mmu) 100.00%(rno)
hsa-let-7a	ENST00000258526_P	ENSG00000136040	ENSMUSG00000020026	ENSRNOG00000007970	cervix , embryonic stem cells, embryoid bodies derived from H1, H7 and H9 cells , corresponding non cancerous liver tissue , marrow , Hypothalamus , fibrotheoma , glioblastoma with EGFR amplification , placenta , fetal eyes, lens, eye anterior segment, optic nerve, retina, Retina Foveal and Macular, RPE and Choroid , melanocyte , three pooled meningiomas , Pooled muscle (cardiac and skeletal) , n…	Brain (abundant), Liver, Heart, Skeletal Muscle, Lung (abundant), Kidney (abundant), Spleen (abundant) (L. F. Sempere et al., Genome Biol 5, R13 (2004)); heart, lung, liver, spleen, colon, kidney, skin, testis, ovary, cortex, midbrain, eye (M. Lagos-Quintana et al., Curr Biol 12, 735-9 (Apr 30, 2002).); cortical neurons (J. Kim et al., Proc Natl Acad Sci U S A 101, 360-5 (Jan 6, 2004).)			PLEXIN C1; RECEPTOR FOR VIRALLY-ENCODED SEMAPHORIN; PLEXIN (SEMAPHORIN RECEPTOR). [Source:RefSeq;Acc:NM_005761] ENSG00000136040 (1) (93044967 93045216 93201529 93201529 93730881) 4001 (4001 nt) HUGO:9106:VESPR [IPR000215:Serpin; IPR002165:Plexin; IPR002909:Cell surface receptor IPT/TIG;]	1	22.54	112	ENSMUSG00000020026 (mmu-let-7a)	ENSRNOG00000007970 (mmu-let-7a)	hsa-let-7a hsa-let-7c rno-mir-101b hsa-mir-125a hsa-mir-125b rno-mir-140* hsa-mir-17_5p hsa-mir-205 hsa-mir-210 hsa-mir-221 hsa-mir-28 mmu-mir-291_5p mmu-mir-293 rno-mir-322 hsa-mir-98	0004867 serine protease inhibitor activity IEA; 0004872 receptor activity IEA; 0005102 receptor binding TAS; 0007155 cell adhesion TAS; 0007275 development IEA; 0005886 plasma membrane NR; 0016021 integral to membrane NR;	3' UUGAUAUGUUGGAUGAUGGAGU 5' hsa-let-7a __ .|.||||||||:|:.||:||:| __ 5' UAGUAUACAACUUGGUAUCUUA 3' ENST00000258526_P E:-22.540001 S:112.000000 Loc:1041 Cons: 95.45%(mmu) 95.45%(rno)
hsa-let-7a	ENST00000285141	ENSG00000154864	ENSMUSG00000041482	ENSRNOG00000024758	germinal center B cell , normal prostate	Brain (abundant), Liver, Heart, Skeletal Muscle, Lung (abundant), Kidney (abundant), Spleen (abundant) (L. F. Sempere et al., Genome Biol 5, R13 (2004)); heart, lung, liver, spleen, colon, kidney, skin, testis, ovary, cortex, midbrain, eye (M. Lagos-Quintana et al., Curr Biol 12, 735-9 (Apr 30, 2002).); cortical neurons (J. Kim et al., Proc Natl Acad Sci U S A 101, 360-5 (Jan 6, 2004).)			ENSG00000154864 (-1) (10660864 10661524 10687798 10687814 9669403) 660 (660 nt) []	1	20.75	112	ENSMUSG00000041482 (mmu-let-7a)	ENSRNOG00000024758 (mmu-let-7a)	hsa-let-7f hsa-let-7g hsa-let-7c hsa-let-7a hsa-let-7b hsa-mir-34c hsa-mir-98		3' UUGAUAUGUUGGAUGAUGGAGU 5' hsa-let-7a __ |::.||||..|:||||:|||:| __ 5' AGUGAUAC-UCUUACUGCCUUA 3' ENST00000285141 E:-20.75 S:112.000000 Loc:584 Cons: 95.24%(mmu) 90.48%(rno)
hsa-let-7a	ENST00000255557	ENSG00000133193	ENSMUSG00000041629	ENSRNOG00000002851	poorly-differentiated endometrial adenocarcinoma, 2 pooled tumors , Primary Lung Cystic Fibrosis Epithelial Cells , colon , aorta , squamous cell carcinoma, poorly differentiated (4 pooled tumors, including primary and metastatic) , testis , pooled germ cell tumors , Liver , adenocarcinoma , prostate , Prostate , poorly differentiated adenocarcinoma with signet ring cell features , Human Placenta…	Brain (abundant), Liver, Heart, Skeletal Muscle, Lung (abundant), Kidney (abundant), Spleen (abundant) (L. F. Sempere et al., Genome Biol 5, R13 (2004)); heart, lung, liver, spleen, colon, kidney, skin, testis, ovary, cortex, midbrain, eye (M. Lagos-Quintana et al., Curr Biol 12, 735-9 (Apr 30, 2002).); cortical neurons (J. Kim et al., Proc Natl Acad Sci U S A 101, 360-5 (Jan 6, 2004).)			ENSG00000133193 (-1) (71800628 71802791 71825370 71825542 71685956) 2163 (2163 nt) []	1	20.5	112		ENSRNOG00000002851 (mmu-let-7a)	hsa-let-7a hsa-let-7g hsa-let-7d hsa-let-7b hsa-let-7c hsa-mir-214 hsa-mir-220 mmu-mir-293 rno-mir-333 hsa-mir-93		3' UUGAUAUGUUGG-AUGAUGGAGU 5' hsa-let-7a __ ||:||.||.:||.|||||||||. __ 5' AAUUA-ACUGCCAUACUACCUCU 3' ENST00000255557 E:-20.5 S:112.000000 Loc:477 Cons: %(mmu) 90.91%(rno)
hsa-let-7a	ENST00000282002	ENSG00000152192	ENSMUSG00000048349	ENSRNOG00000009669	pooled , pooled germ cell tumors , multiple sclerosis lesions , lung , testis , fetal eyes, lens, eye anterior segment, optic nerve, retina, Retina Foveal and Macular, RPE and Choroid , white blood cells , embryonic stem cells, embryoid bodies derived from H1, H7 and H9 cells , fetal eye , medulla , embryonic stem cells, cell lines H1, H7, and H9	Brain (abundant), Liver, Heart, Skeletal Muscle, Lung (abundant), Kidney (abundant), Spleen (abundant) (L. F. Sempere et al., Genome Biol 5, R13 (2004)); heart, lung, liver, spleen, colon, kidney, skin, testis, ovary, cortex, midbrain, eye (M. Lagos-Quintana et al., Curr Biol 12, 735-9 (Apr 30, 2002).); cortical neurons (J. Kim et al., Proc Natl Acad Sci U S A 101, 360-5 (Jan 6, 2004).)			POU DOMAIN, CLASS 4, TRANSCRIPTION FACTOR 1 (BRAIN-SPECIFIC HOMEOBOX/POU DOMAIN PROTEIN 3A) (BRN-3A) (OCT-T1) (HOMEOBOX/POU DOMAIN PROTEIN RDC-1). [Source:SWISSPROT;Acc:Q01851] ENSG00000152192 (-1) (7 HUGO:9218:BRN3A RDC-1 [IPR001356:Homeobox; IPR000327:POU domain;]	1	22.41	111	ENSMUSG00000048349 (mmu-let-7a)		hsa-let-7d hsa-let-7i hsa-let-7g hsa-let-7a hsa-let-7f hsa-mir-147 hsa-mir-30a rno-mir-324_3p	0003700 transcription factor activity TAS; 0006357 regulation of transcription from Pol II promoter TAS; 0007275 development IEA; 0007409 axonogenesis TAS; 0007416 synaptogenesis TAS; 0005634 nucleus IEA;	3' UUGAUAUGUUGGAUGAUGGAGU 5' hsa-let-7a __ :|:|..|||::|||||:|||.. __ 5' GAUUUCACAGUCUACUGCCUGU 3' ENST00000282002 E:-22.41 S:111.000000 Loc:1917 Cons: 100.00%(mmu) %(rno)
hsa-let-7a	ENST00000308385	ENSG00000139318	ENSMUSG00000019960	ENSRNOG00000023896	glioblastoma (pooled)	Brain (abundant), Liver, Heart, Skeletal Muscle, Lung (abundant), Kidney (abundant), Spleen (abundant) (L. F. Sempere et al., Genome Biol 5, R13 (2004)); heart, lung, liver, spleen, colon, kidney, skin, testis, ovary, cortex, midbrain, eye (M. Lagos-Quintana et al., Curr Biol 12, 735-9 (Apr 30, 2002).); cortical neurons (J. Kim et al., Proc Natl Acad Sci U S A 101, 360-5 (Jan 6, 2004).)	1		DUAL SPECIFICITY PROTEIN PHOSPHATASE 6 (EC 3.1.3.48) (EC 3.1.3.16) (MITOGEN-ACTIVATED PROTEIN KINASE PHOSPHATASE 3) (MAP KINASE PHOSPHATASE 3) (MKP-3) (DUAL SPECIFICITY PROTEIN PHOSPHATASE PYST1). [So HUGO:3072:MKP-3 PYST1 [IPR001763:Rhodanese-like; IPR000340:Dual specificity protein phosphatase;]	1	20.03	111	ENSMUSG00000019960 (mmu-let-7a)		hsa-let-7f hsa-let-7b hsa-let-7c hsa-let-7e hsa-let-7a hsa-let-7d hsa-mir-141 hsa-mir-181a hsa-mir-34a rno-mir-351	0000158 protein phosphatase type 2A activity IEA; 0004723 calcium-dependent protein serine/threonine phosphatase activity IEA; 0004724 magnesium-dependent protein serine/threonine phosphatase activity IEA; 0004725 protein tyrosine phosphatase activity IDA; 0008420 CTD phosphatase activity IEA; 0015071 protein phosphatase type 2C activity IEA; 0016787 hydrolase activity IEA; 0017017 MAP kinase pho…	3' UUGAUAUGUUGGAUGAUGGAGU 5' hsa-let-7a __ .:|||.|||::.||:||||||. __ 5' UGCUAAACAGUAUAUUACCUCU 3' ENST00000308385 E:-20.030001 S:111.000000 Loc:918 Cons: 95.45%(mmu) %(rno)
hsa-let-7a	ENST00000285420	ENSG00000155100	ENSMUSG00000040550	ENSRNOG00000006636	whole brain , placenta_normal	Brain (abundant), Liver, Heart, Skeletal Muscle, Lung (abundant), Kidney (abundant), Spleen (abundant) (L. F. Sempere et al., Genome Biol 5, R13 (2004)); heart, lung, liver, spleen, colon, kidney, skin, testis, ovary, cortex, midbrain, eye (M. Lagos-Quintana et al., Curr Biol 12, 735-9 (Apr 30, 2002).); cortical neurons (J. Kim et al., Proc Natl Acad Sci U S A 101, 360-5 (Jan 6, 2004).)			ENSG00000155100 (1) (92039161 92039196 92053679 92055897 92071474) 2218 (2218 nt) [IPR003323:OTU-like cysteine protease;]	1	18.82	111		ENSRNOG00000006636 (mmu-let-7a)	hsa-let-7g hsa-let-7a		3' UUGAUAUGUUG-GAUGAUGGAGU 5' hsa-let-7a __ .|||:.|.|||.|.|||||||:| __ 5' UACUGAAAAACACAACUACCUUA 3' ENST00000285420 E:-18.82 S:111.000000 Loc:83 Cons: %(mmu) 91.30%(rno)
hsa-let-7a	ENST00000258418	ENSG00000135932	ENSMUSG00000036707	ENSRNOG00000017297	kidney , embryonal carcinoma, cell line , Prostate , Primary Lung Cystic Fibrosis Epithelial Cells , adenocarcinoma , moderately-differentiated endometrial adenocarcinoma, 3 pooled tumors , skeletal muscle , Human Placenta , Pooled-Skin , Pituitary , FETAL BRAIN , White Matter , Testis , Aveolar Macrophage , thymus, pooled , Iris , tumor, 5 pooled (see description) , poorly-differentiated endomet…	Brain (abundant), Liver, Heart, Skeletal Muscle, Lung (abundant), Kidney (abundant), Spleen (abundant) (L. F. Sempere et al., Genome Biol 5, R13 (2004)); heart, lung, liver, spleen, colon, kidney, skin, testis, ovary, cortex, midbrain, eye (M. Lagos-Quintana et al., Curr Biol 12, 735-9 (Apr 30, 2002).); cortical neurons (J. Kim et al., Proc Natl Acad Sci U S A 101, 360-5 (Jan 6, 2004).)			MO25 PROTEIN (CGI-66). [Source:SWISSPROT;Acc:Q9Y376] ENSG00000135932 (1) (231780204 231827256 231885958 231888321 231932166) 2363 (2363 nt) [IPR004892:Mo25 protein;]	1	17.06	111	ENSMUSG00000036707 (mmu-let-7a)	ENSRNOG00000017297 (mmu-let-7a)	hsa-let-7a hsa-let-7c hsa-let-7f hsa-let-7d hsa-mir-143 hsa-mir-181b hsa-mir-184 hsa-mir-210		3' UUGAUAUGUUGGAUGAUGGAGU 5' hsa-let-7a __ .|.|||::||.|||:|||||.| __ 5' UAGUAUGUAA-CUAUUACCUAA 3' ENST00000258418 E:-17.059999 S:111.000000 Loc:840 Cons: 95.24%(mmu) 95.24%(rno)
hsa-let-7a	ENST00000282970_P	ENSG00000153012	ENSMUSG00000039252	ENSRNOG00000003887	whole brain , pooled , uterus , Primary Lung Epithelial Cells , White Matter , kidney , pooled germ cell tumors , pectoral muscle (after mastectomy) , total brain , placenta , lung_tumor , embryonic stem cells, DMSO-treated H9 cell line , Liver and Spleen , colon_ins , lymphoma, cell line , melanocyte , hypernephroma, cell line , adenocarcinoma , testis , leiomyosarcoma , fetal eyes, lens, eye an…	Brain (abundant), Liver, Heart, Skeletal Muscle, Lung (abundant), Kidney (abundant), Spleen (abundant) (L. F. Sempere et al., Genome Biol 5, R13 (2004)); heart, lung, liver, spleen, colon, kidney, skin, testis, ovary, cortex, midbrain, eye (M. Lagos-Quintana et al., Curr Biol 12, 735-9 (Apr 30, 2002).); cortical neurons (J. Kim et al., Proc Natl Acad Sci U S A 101, 360-5 (Jan 6, 2004).)			LEUCINE-RICH REPEAT LGI FAMILY MEMBER 2 PRECURSOR (LEUCINE-RICH GLIOMA-INACTIVATED PROTEIN 2) (LGI1-LIKE PROTEIN 2). [Source:SWISSPROT;Acc:Q8N0V4] ENSG00000153012 (-1) (24755956 24755956 24783198 2478 HUGO:18710:FLJ10675 KIAA1916 [IPR001687:ATP/GTP-binding site motif A (P-loop); IPR001611:Leucine-rich repeat; IPR000483:Cysteine-rich flanking region, C-terminal; IPR005492:EPTP domain;]	1	19.22	110		ENSRNOG00000003887 (mmu-let-7a)	hsa-let-7a hsa-let-7e hsa-let-7c		3' UUGAUAUGUUGGAUGAUGGAGU 5' hsa-let-7a __ ..||:.|||||:||.||::||| __ 5' CUCUGGACAACUUAAUAUUUCA 3' ENST00000282970_P E:-19.219999 S:110.000000 Loc:1009 Cons: %(mmu) 90.91%(rno)
hsa-let-7a	ENST00000262493	ENSG00000087258	ENSMUSG00000031748	ENSRNOG00000019482	brain , carcinoid , whole brain , fetal eyes, lens, eye anterior segment, optic nerve, retina, Retina Foveal and Macular, RPE and Choroid , Testis , total brain , Purified pancreatic islet , well-differentiated endometrial adenocarcinoma, 7 pooled tumors , melanoma (MeWo cell line) , nervous_normal , breast , embryonic stem cells, DMSO-treated H9 cell line , neuroblastoma , heart , testis , anapl…	Brain (abundant), Liver, Heart, Skeletal Muscle, Lung (abundant), Kidney (abundant), Spleen (abundant) (L. F. Sempere et al., Genome Biol 5, R13 (2004)); heart, lung, liver, spleen, colon, kidney, skin, testis, ovary, cortex, midbrain, eye (M. Lagos-Quintana et al., Curr Biol 12, 735-9 (Apr 30, 2002).); cortical neurons (J. Kim et al., Proc Natl Acad Sci U S A 101, 360-5 (Jan 6, 2004).)	1		GUANINE NUCLEOTIDE-BINDING PROTEIN G(O), ALPHA SUBUNIT 1. [Source:SWISSPROT;Acc:P09471] ENSG00000087258 (1) (56001634 56001634 56164451 56166629 56260834) 1157 (1157 nt) HUGO:4389: [IPR001687:ATP/GTP-binding site motif A (P-loop); IPR001230:Prenyl group binding site (CAAX box); IPR001019:Guanine nucleotide binding protein (G-protein), alpha subunit; IPR001408:G-protein alpha subunit, group I; IPR…	1	21.05	109	ENSMUSG00000031748 (mmu-let-7a)		hsa-let-7c hsa-let-7d hsa-let-7a hsa-let-7b hsa-let-7e hsa-mir-103 hsa-mir-107 hsa-mir-139 hsa-mir-199a* rno-mir-20* hsa-mir-210 rno-mir-330	0003927 heterotrimeric G-protein GTPase activity TAS; 0005057 receptor signaling protein activity NR; 0005525 GTP binding IEA; 0006936 muscle contraction TAS; 0007165 signal transduction IEA; 0007186 G-protein coupled receptor protein signaling pathway IEA; 0007399 neurogenesis NR; 0007411 axon guidance NR;	3' UUGAUAUGUUGGAUGAUGGAGU 5' hsa-let-7a __ ..||:|.:|||||||.|||.|| __ 5' CCCUGUCUAACCUACGACCCCA 3' ENST00000262493 E:-21.049999 S:109.000000 Loc:121 Cons: 100.00%(mmu) %(rno)
hsa-let-7a	ENST00000229387	ENSG00000111783	ENSMUSG00000020037	ENSRNOG00000007360	carcinoid , prostate , Liver and Spleen	Brain (abundant), Liver, Heart, Skeletal Muscle, Lung (abundant), Kidney (abundant), Spleen (abundant) (L. F. Sempere et al., Genome Biol 5, R13 (2004)); heart, lung, liver, spleen, colon, kidney, skin, testis, ovary, cortex, midbrain, eye (M. Lagos-Quintana et al., Curr Biol 12, 735-9 (Apr 30, 2002).); cortical neurons (J. Kim et al., Proc Natl Acad Sci U S A 101, 360-5 (Jan 6, 2004).)			REGULATORY FACTOR X4 ISOFORM B; TRANSCRIPTION FACTOR NYD-SP10. [Source:RefSeq;Acc:NM_002920] ENSG00000111783 (1) (105581059 105581059 105657714 105659047 105670917) 1333 (1333 nt) HUGO:9985: [IPR003150:DNA-binding RFX; IPR001472:Bipartite nuclear localization signal;]	1	20.02	109	ENSMUSG00000020037 (mmu-let-7a)		hsa-let-7d hsa-let-7b hsa-let-7c hsa-let-7a hsa-mir-198 mmu-mir-293 rno-mir-346 rno-mir-352	0003677 DNA binding IEA; 0006355 regulation of transcription, DNA-dependent IEA;	3' UUGAUA-UG-UUGGAUGAUGGAGU 5' hsa-let-7a __ ||:|||.::.:|||||:||||.:| __ 5' AAUUAUGGUGGACCUAUUACCCUA 3' ENST00000229387 E:-20.02 S:109.000000 Loc:1130 Cons: 91.67%(mmu) %(rno)
hsa-let-7a	ENST00000216727	ENSG00000100836	ENSMUSG00000022198	ENSRNOG00000015732	pooled , pooled germ cell tumors , embryonal carcinoma , germinal center B cell , anaplastic oligodendroglioma , Liver and Spleen	Brain (abundant), Liver, Heart, Skeletal Muscle, Lung (abundant), Kidney (abundant), Spleen (abundant) (L. F. Sempere et al., Genome Biol 5, R13 (2004)); heart, lung, liver, spleen, colon, kidney, skin, testis, ovary, cortex, midbrain, eye (M. Lagos-Quintana et al., Curr Biol 12, 735-9 (Apr 30, 2002).); cortical neurons (J. Kim et al., Proc Natl Acad Sci U S A 101, 360-5 (Jan 6, 2004).)			POLY(A) BINDING PROTEIN, NUCLEAR 1; OCULOPHARYNGEAL MUSCULAR DYSTROPHY; POLY(A)-BINDING PROTEIN, NUCLEAR 1; POLY(A) BINDING PROTEIN II; POLY(A) BINDING PROTEIN 2. [Source:RefSeq;Acc:NM_004643] ENSG000 HUGO:8565:OPMD PAB2 PABP2 [IPR000504:RNA-binding region RNP-1 (RNA recognition motif); IPR000694:Proline-rich region;]	1	19.15	109		ENSRNOG00000015732 (mmu-let-7a)	hsa-let-7d hsa-let-7a mmu-mir-133 hsa-mir-133a hsa-mir-17_3p hsa-mir-186 hsa-mir-188 hsa-mir-204 hsa-mir-205 mmu-mir-291_5p rno-mir-326 rno-mir-336 rno-mir-339 rno-mir-343 rno-mir-347	0003723 RNA binding TAS; 0006396 RNA processing TAS; 0006936 muscle contraction TAS; 0005634 nucleus NR;	3' UUGAUAUGUUGGAUGAUGGAGU 5' hsa-let-7a __ ||||:|.|.:|:|::|||||:. __ 5' AACUGUUCUGCUUGUUACCUUC 3' ENST00000216727 E:-19.15 S:109.000000 Loc:383 Cons: %(mmu) 90.91%(rno)
hsa-let-7a	ENST00000264101	ENSG00000082482	ENSMUSG00000037624	ENSRNOG00000002653	lung , pooled , anaplastic oligodendroglioma , Pooled muscle (cardiac and skeletal) , heart	Brain (abundant), Liver, Heart, Skeletal Muscle, Lung (abundant), Kidney (abundant), Spleen (abundant) (L. F. Sempere et al., Genome Biol 5, R13 (2004)); heart, lung, liver, spleen, colon, kidney, skin, testis, ovary, cortex, midbrain, eye (M. Lagos-Quintana et al., Curr Biol 12, 735-9 (Apr 30, 2002).); cortical neurons (J. Kim et al., Proc Natl Acad Sci U S A 101, 360-5 (Jan 6, 2004).)			POTASSIUM CHANNEL SUBFAMILY K MEMBER 2 (OUTWARD RECTIFYING POTASSIUM CHANNEL PROTEIN TREK-1) (TREK-1 K+ CHANNEL SUBUNIT) (TWO-PORE POTASSIUM CHANNEL TPKC1). [Source:SWISSPROT;Acc:O95069] ENSG000000824 HUGO:6277:TREK-1 [IPR003976:Trek K+ channel; IPR003280:K+ channel, two pore; IPR001622:K+ channel, pore region;]	1	22.96	108	ENSMUSG00000037624 (mmu-let-7a)		hsa-let-7a hsa-let-7b hsa-let-7c hsa-let-7d	0005244 voltage-gated ion channel activity IEA; 0005267 potassium channel activity IEA; 0015271 outward rectifier potassium channel activity NAS; 0006811 ion transport IEA; 0006813 potassium ion transport NAS; 0016021 integral to membrane IEA;	3' UUGAUAUGUUGGAUGAUGGAGU 5' hsa-let-7a __ ..:|||:||:|||.:|||||.| __ 5' UCUUAUGCAGCCUUUUACCUAA 3' ENST00000264101 E:-22.959999 S:108.000000 Loc:438 Cons: 95.45%(mmu) %(rno)
hsa-let-7a	ENST00000265686_P	ENSG00000110719	ENSMUSG00000001750	ENSRNOG00000017220	leukopheresis , embryonic stem cells, cell lines H1, H7, and H9 , breast_normal , prostate_normal , retinoblastoma , leiomyosarcoma , amnion_normal , epithelioid carcinoma , Bone marrow , melanotic melanoma, high MDR (cell line) , lung_normal , dorsal root ganglia , colon tumor, RER+ , colon_ins , osteosarcoma, cell line , placenta_normal , marrow , lung_tumor , lung, cell line , moderately diffe…	Brain (abundant), Liver, Heart, Skeletal Muscle, Lung (abundant), Kidney (abundant), Spleen (abundant) (L. F. Sempere et al., Genome Biol 5, R13 (2004)); heart, lung, liver, spleen, colon, kidney, skin, testis, ovary, cortex, midbrain, eye (M. Lagos-Quintana et al., Curr Biol 12, 735-9 (Apr 30, 2002).); cortical neurons (J. Kim et al., Proc Natl Acad Sci U S A 101, 360-5 (Jan 6, 2004).)			VACUOLAR PROTON TRANSLOCATING ATPASE 116 KDA SUBUNIT A ISOFORM 3 (V- ATPASE 116-KDA ISOFORM A3) (OSTEOCLASTIC PROTON PUMP 116 KDA SUBUNIT) (OC-116 KDA) (OC116) (T-CELL IMMUNE REGULATOR 1) (T CELL IMMU HUGO:11647:a3 Atp6i ATP6N1C ATP6V0A3 OC-116 OC116 TIRC7 [IPR002490:V-type ATPase, 116 kDa subunit;]	1	22.92	108		ENSRNOG00000017220 (mmu-let-7a)	hsa-let-7f hsa-let-7a	0015992 proton transport IEA; 0016020 membrane IEA; 0005215 transporter activity TAS; 0015078 hydrogen ion transporter activity IEA; 0006968 cellular defense response TAS; 0008284 positive regulation of cell proliferation TAS; 0005887 integral to plasma membrane TAS;	3' UUGAUAUGUUGGAUGAUGGAGU 5' hsa-let-7a __ .||.|||||:.||:||::|||. __ 5' CAC-AUACAGGCUGCUGUCUCC 3' ENST00000265686_P E:-22.92 S:108.000000 Loc:2212 Cons: %(mmu) 95.24%(rno)
hsa-let-7a	ENST00000249714_P	ENSG00000184716	ENSMUSG00000046110	ENSRNOG00000015499		Brain (abundant), Liver, Heart, Skeletal Muscle, Lung (abundant), Kidney (abundant), Spleen (abundant) (L. F. Sempere et al., Genome Biol 5, R13 (2004)); heart, lung, liver, spleen, colon, kidney, skin, testis, ovary, cortex, midbrain, eye (M. Lagos-Quintana et al., Curr Biol 12, 735-9 (Apr 30, 2002).); cortical neurons (J. Kim et al., Proc Natl Acad Sci U S A 101, 360-5 (Jan 6, 2004).)			ENSG00000184716 (-1) (41803347 41803347 41807737 41807737 41785241) 4001 (4001 nt) [IPR006058:2Fe-2S ferredoxin; IPR005016:TMS membrane protein/tumour differentially expressed protein;]	1	21.82	108		ENSRNOG00000015499 (mmu-let-7a)	hsa-let-7c hsa-let-7a hsa-let-7f hsa-mir-128b hsa-mir-128a hsa-mir-129 mmu-mir-133 hsa-mir-133a hsa-mir-148 mmu-mir-148a hsa-mir-154 hsa-mir-195 hsa-mir-199a hsa-mir-199b hsa-mir-204 hsa-mir-205 hsa-mir-206 hsa-mir-211 hsa-mir-214 hsa-mir-22 hsa-mir-221 hsa-mir-23b hsa-mir-23a mmu-mir-290 mmu-mir-295 rno-mir-326 rno-mir-327 rno-mir-330 rno-mir-338 rno-mir-339 rno-mir-345 rno-mir-346 rno-mir-347		3' UUGAUAUGUUGGAUGAUGGAGU 5' hsa-let-7a __ |:|.||:||.:||:||.||||| __ 5' AGCAAUGCACUCUGCU-CCUCA 3' ENST00000249714_P E:-21.82 S:108.000000 Loc:1887 Cons: %(mmu) 95.24%(rno)
hsa-let-7a	ENST00000257018_P	ENSG00000134595	ENSMUSG00000045179	ENSRNOG00000003417	anaplastic oligodendroglioma , whole brain , pooled germ cell tumors , embryonic stem cell, retinoic acid and mitogen-treated hES cell line H7	Brain (abundant), Liver, Heart, Skeletal Muscle, Lung (abundant), Kidney (abundant), Spleen (abundant) (L. F. Sempere et al., Genome Biol 5, R13 (2004)); heart, lung, liver, spleen, colon, kidney, skin, testis, ovary, cortex, midbrain, eye (M. Lagos-Quintana et al., Curr Biol 12, 735-9 (Apr 30, 2002).); cortical neurons (J. Kim et al., Proc Natl Acad Sci U S A 101, 360-5 (Jan 6, 2004).)			TRANSCRIPTION FACTOR SOX-3. [Source:SWISSPROT;Acc:P41225] ENSG00000134595 (-1) (138291492 138291492 138292832 138292832 137614590) 4001 (4001 nt) HUGO:11199: [IPR001687:ATP/GTP-binding site motif A (P-loop); IPR000104:Antifreeze protein, type I; IPR000910:HMG1/2 (high mobility group) box; IPR001472:Bipartite nuclear localization signal;]	1	21.03	108	ENSMUSG00000045179 (mmu-let-7a)	ENSRNOG00000003417 (mmu-let-7a)	hsa-let-7c hsa-let-7b hsa-let-7a hsa-let-7f hsa-let-7g hsa-mir-103 hsa-mir-122a hsa-mir-128a hsa-mir-134 hsa-mir-15b hsa-mir-191 hsa-mir-215 hsa-mir-222 mmu-mir-293 hsa-mir-320 rno-mir-328 hsa-mir-34a rno-mir-343	0003677 DNA binding TAS; 0006355 regulation of transcription, DNA-dependent IEA; 0007417 central nervous system development TAS; 0005634 nucleus IEA;	3' UUGAUAUGUUGGAUGAUGGAGU 5' hsa-let-7a __ ..||.||.|.|||::||||||: __ 5' CCCUUUA-AUCCUGUUACCUCG 3' ENST00000257018_P E:-21.030001 S:108.000000 Loc:1657 Cons: 100.00%(mmu) 100.00%(rno)
hsa-let-7a	ENST00000337371_P	ENSG00000123572	ENSMUSG00000031272	ENSRNOG00000008880	colon tumor, RER+	Brain (abundant), Liver, Heart, Skeletal Muscle, Lung (abundant), Kidney (abundant), Spleen (abundant) (L. F. Sempere et al., Genome Biol 5, R13 (2004)); heart, lung, liver, spleen, colon, kidney, skin, testis, ovary, cortex, midbrain, eye (M. Lagos-Quintana et al., Curr Biol 12, 735-9 (Apr 30, 2002).); cortical neurons (J. Kim et al., Proc Natl Acad Sci U S A 101, 360-5 (Jan 6, 2004).)			ENSG00000123572 (1) (103950903 103950903 103969028 103969028 104184156) 4001 (4001 nt) [IPR000719:Protein kinase; IPR002290:Serine/Threonine protein kinase; IPR001180:Citron-like; IPR000276:Rhodopsin-like GPCR superfamily;]	1	19.86	108		ENSRNOG00000008880 (mmu-let-7a)	hsa-let-7a hsa-let-7i hsa-let-7b hsa-let-7c hsa-let-7f hsa-let-7g hsa-let-7d hsa-mir-153 hsa-mir-27a		3' UUGAUAUGUUGGAUGAUGGAGU 5' hsa-let-7a __ |.||||:..|.||:||||||.| __ 5' ACCUAUGGUAACUGCUACCUGA 3' ENST00000337371_P E:-19.860001 S:108.000000 Loc:3638 Cons: %(mmu) 95.45%(rno)
hsa-let-7a	ENST00000303391	ENSG00000169057	ENSMUSG00000031393	ENSRNOG00000019947	tumor, 5 pooled (see description) , pooled , NEUROBLASTOMA COT 25-NORMALIZED , NEUROBLASTOMA , FETAL BRAIN , four pooled pituitary adenomas , Testis , Blood vessels - aorta, basilar and artery , White Matter , kidney , melanoma (MeWo cell line) , total brain , lymph , adenocarcinoma , papillary serous ovarian metastasis , mixed , amygdala , colon , Human Lung Epithelial cells , Islets of Langerha…	Brain (abundant), Liver, Heart, Skeletal Muscle, Lung (abundant), Kidney (abundant), Spleen (abundant) (L. F. Sempere et al., Genome Biol 5, R13 (2004)); heart, lung, liver, spleen, colon, kidney, skin, testis, ovary, cortex, midbrain, eye (M. Lagos-Quintana et al., Curr Biol 12, 735-9 (Apr 30, 2002).); cortical neurons (J. Kim et al., Proc Natl Acad Sci U S A 101, 360-5 (Jan 6, 2004).)			METHYL-CPG-BINDING PROTEIN 2 (MECP-2 PROTEIN) (MECP2). [Source:SWISSPROT;Acc:P51608] ENSG00000169057 (-1) (151755168 151763722 151825571 151825669 151790752) 8554 (8554 nt) HUGO:6990:RTT [IPR001739:Methyl-CpG binding; IPR000637:HMG-I and HMG-Y DNA-binding domain (A+T-hook); IPR001472:Bipartite nuclear localization signal;]	1	17.67	108	ENSMUSG00000031393 (mmu-let-7a)		hsa-let-7f hsa-let-7a hsa-mir-144 hsa-mir-195 hsa-mir-199a mmu-mir-295	0003677 DNA binding TAS; 0003714 transcription co-repressor activity TAS; 0000122 negative regulation of transcription from Pol II promoter TAS; 0006355 regulation of transcription, DNA-dependent IEA; 0005634 nucleus TAS;	3' UUGAUAUGUUGGAUGAUGGAGU 5' hsa-let-7a __ |::|:|.:|:.:|||||||||. __ 5' AGUUGU-UAG-UUACUACCUCC 3' ENST00000303391 E:-17.67 S:108.000000 Loc:3431 Cons: 90.00%(mmu) %(rno)
hsa-let-7a	ENST00000262838	ENSG00000077279	ENSMUSG00000031285	ENSRNOG00000005182	brain	Brain (abundant), Liver, Heart, Skeletal Muscle, Lung (abundant), Kidney (abundant), Spleen (abundant) (L. F. Sempere et al., Genome Biol 5, R13 (2004)); heart, lung, liver, spleen, colon, kidney, skin, testis, ovary, cortex, midbrain, eye (M. Lagos-Quintana et al., Curr Biol 12, 735-9 (Apr 30, 2002).); cortical neurons (J. Kim et al., Proc Natl Acad Sci U S A 101, 360-5 (Jan 6, 2004).)			DOUBLECORTIN (LISSENCEPHALIN-X) (LIS-X) (DOUBLIN). [Source:SWISSPROT;Acc:O43602] ENSG00000077279 (-1) (109300978 109308886 109418173 109418345 109277723) 7908 (7908 nt) HUGO:2714:DBCN DC LISX SCLH XLIS [IPR003533:Doublecortin;]	1	17.38	108	ENSMUSG00000031285 (mmu-let-7a)		hsa-let-7a hsa-mir-103 hsa-mir-132 hsa-mir-146 hsa-mir-147 hsa-mir-181c hsa-mir-19b hsa-mir-19a hsa-mir-212 mmu-mir-300 rno-mir-337	0008017 microtubule binding TAS; 0007242 intracellular signaling cascade NR; 0007417 central nervous system development TAS; 0005856 cytoskeleton TAS; 0005875 microtubule associated complex TAS;	3' UUGAUAUGUUGGAUGAUGGAGU 5' hsa-let-7a __ |.|||||.|.||||.||::||| __ 5' AUCUAUA-AUCCUAAUAUUUCA 3' ENST00000262838 E:-17.379999 S:108.000000 Loc:1282 Cons: 100.00%(mmu) %(rno)
hsa-let-7a	ENST00000324778	ENSG00000116191	ENSMUSG00000026594	ENSRNOG00000004736	carcinoid , pooled	Brain (abundant), Liver, Heart, Skeletal Muscle, Lung (abundant), Kidney (abundant), Spleen (abundant) (L. F. Sempere et al., Genome Biol 5, R13 (2004)); heart, lung, liver, spleen, colon, kidney, skin, testis, ovary, cortex, midbrain, eye (M. Lagos-Quintana et al., Curr Biol 12, 735-9 (Apr 30, 2002).); cortical neurons (J. Kim et al., Proc Natl Acad Sci U S A 101, 360-5 (Jan 6, 2004).)			RAL-A EXCHANGE FACTOR RALGPS2. [Source:RefSeq;Acc:NM_152663] ENSG00000116191 (1) (176019826 176019826 176124870 176125675 176234408) 805 (805 nt) [IPR001849:Pleckstrin-like; IPR001895:Guanine-nucleotide dissociation stimulator CDC25;]	1	22.78	107	ENSMUSG00000026594 (mmu-let-7a)		hsa-let-7a hsa-let-7f hsa-let-7c hsa-let-7b hsa-let-7d hsa-let-7g mmu-mir-202 rno-mir-330	0005085 guanyl-nucleotide exchange factor activity IEA; 0007242 intracellular signaling cascade IEA;	3' UUGAUAUGUUGGAUGAUGGAGU 5' hsa-let-7a __ |.||:|:.||.|.|||:|||:| __ 5' ACCUGUGGAAACCACUGCCUUA 3' ENST00000324778 E:-22.780001 S:107.000000 Loc:236 Cons: 95.45%(mmu) %(rno)
hsa-let-7a	ENST00000263212	ENSG00000100034	ENSMUSG00000026181	ENSRNOG00000001849	squamous cell carcinoma , parathyroid tumor , poorly differentiated adenocarcinoma with signet ring cell features , well-differentiated endometrial adenocarcinoma, 7 pooled tumors , adenocarcinoma , kidney , prostate , 2 pooled tumors (clear cell type) , testis , cervix , Adipose , PLACENTA COT 25-NORMALIZED , whole brain , Testis , tumor, 5 pooled (see description) , normal squamous epithelium f…	Brain (abundant), Liver, Heart, Skeletal Muscle, Lung (abundant), Kidney (abundant), Spleen (abundant) (L. F. Sempere et al., Genome Biol 5, R13 (2004)); heart, lung, liver, spleen, colon, kidney, skin, testis, ovary, cortex, midbrain, eye (M. Lagos-Quintana et al., Curr Biol 12, 735-9 (Apr 30, 2002).); cortical neurons (J. Kim et al., Proc Natl Acad Sci U S A 101, 360-5 (Jan 6, 2004).)			CA(2+)/CALMODULIN-DEPENDENT PROTEIN KINASE PHOSPHATASE (EC 3.1.3.16) (CAM-KINASE PHOSPHATASE) (CAMKPASE) (PARTNER OF PIX 2) (HFEM-2) (PROTEIN PHOSPHATASE 1F). [Source:SWISSPROT;Acc:P49593] ENSG0000010 HUGO:19388:FEM-2 KIAA0015 POPX2 [IPR000222:Protein phosphatase 2C subfamily; IPR001932:Protein phosphatase 2C-like;]	1	21.47	107	ENSMUSG00000026181 (mmu-let-7a)		hsa-let-7a hsa-let-7c hsa-let-7b hsa-let-7e	0000158 protein phosphatase type 2A activity IEA; 0000287 magnesium ion binding IEA; 0004723 calcium-dependent protein serine/threonine phosphatase activity IEA; 0004724 magnesium-dependent protein serine/threonine phosphatase activity IEA; 0008420 CTD phosphatase activity IEA; 0015071 protein phosphatase type 2C activity IEA; 0016787 hydrolase activity IEA; 0017018 myosin phosphatase activity IE…	3' UUGAUAUGUUGGAUGAUGGAGU 5' hsa-let-7a __ ||||..|.::|||:||::|||. __ 5' AACUUGAAGGCCUGCUGUCUCC 3' ENST00000263212 E:-21.469999 S:107.000000 Loc:2140 Cons: 90.91%(mmu) %(rno)
hsa-let-7a	ENST00000276198	ENSG00000147246	ENSMUSG00000041380	ENSRNOG00000007826	pooled germ cell tumors , Pooled-Skin , multiple sclerosis lesions , mixed , Embryonic Stem cells , total brain , hippocampus	Brain (abundant), Liver, Heart, Skeletal Muscle, Lung (abundant), Kidney (abundant), Spleen (abundant) (L. F. Sempere et al., Genome Biol 5, R13 (2004)); heart, lung, liver, spleen, colon, kidney, skin, testis, ovary, cortex, midbrain, eye (M. Lagos-Quintana et al., Curr Biol 12, 735-9 (Apr 30, 2002).); cortical neurons (J. Kim et al., Proc Natl Acad Sci U S A 101, 360-5 (Jan 6, 2004).)			5-HYDROXYTRYPTAMINE 2C RECEPTOR (5-HT-2C) (SEROTONIN RECEPTOR) (5HT-1C). [Source:SWISSPROT;Acc:P28335] ENSG00000147246 (1) (112582804 112725599 112906231 112908877 113188259) 2646 (2646 nt) HUGO:5295:HTR1C [IPR000276:Rhodopsin-like GPCR superfamily; IPR000377:5-Hydroxytryptamine 2C receptor; IPR002231:5-Hydroxytryptamine receptor;]	1	21.02	107		ENSRNOG00000007826 (mmu-let-7a)	hsa-let-7e hsa-let-7g hsa-let-7a hsa-mir-106b hsa-mir-146 hsa-mir-15b hsa-mir-189 hsa-mir-19b hsa-mir-198 hsa-mir-199a* hsa-mir-217 hsa-mir-23b rno-mir-327 rno-mir-352 rno-mir-7* hsa-mir-9 hsa-mir-98	0001584 rhodopsin-like receptor activity IEA; 0004993 serotonin receptor activity NR; 0007210 serotonin receptor signaling pathway NR; 0007268 synaptic transmission TAS; 0007631 feeding behavior TAS; 0005887 integral to plasma membrane NR;	3' UUGAUAUGUUGGAUGAUGGAGU 5' hsa-let-7a __ |:||.|:||||||..|||:|:| __ 5' AGCUUUGCAACCUUGUACUUUA 3' ENST00000276198 E:-21.02 S:107.000000 Loc:123 Cons: %(mmu) 90.91%(rno)
hsa-let-7a	ENST00000306105	ENSG00000164442	ENSMUSG00000039910	ENSRNOG00000012193	Aveolar Macrophage , placenta , bone marrow stroma , glioblastoma (pooled) , cochlea , thymus, pooled , moderately differentiated adenocarcinoma , Chondrosarcoma Lung Metastasis cell lines , pooled , carcinoid , parathyroid tumor , poorly-differentiated endometrial adenocarcinoma, 2 pooled tumors , Adipose , embryonic stem cells, cell lines H1, H7, and H9 , Eye , colon_normal , Human Placenta , e…	Brain (abundant), Liver, Heart, Skeletal Muscle, Lung (abundant), Kidney (abundant), Spleen (abundant) (L. F. Sempere et al., Genome Biol 5, R13 (2004)); heart, lung, liver, spleen, colon, kidney, skin, testis, ovary, cortex, midbrain, eye (M. Lagos-Quintana et al., Curr Biol 12, 735-9 (Apr 30, 2002).); cortical neurons (J. Kim et al., Proc Natl Acad Sci U S A 101, 360-5 (Jan 6, 2004).)			CBP/P300-INTERACTING TRANSACTIVATOR 2 (MSG-RELATED PROTEIN 1) (MRG1 PROTEIN) (P35SRJ). [Source:SWISSPROT;Acc:Q99967] ENSG00000164442 (-1) (139673972 139674839 139675651 139676327 139593718) 867 (867 n HUGO:1987:MRG1 [IPR007576:CITED;]	1	20.31	107	ENSMUSG00000039910 (mmu-let-7a)	ENSRNOG00000012193 (mmu-let-7a)	hsa-let-7a hsa-let-7e hsa-let-7b hsa-let-7f hsa-let-7c hsa-mir-122a hsa-mir-130b rno-mir-135b hsa-mir-153 hsa-mir-17_5p hsa-mir-193 hsa-mir-210 hsa-mir-301 hsa-mir-320 hsa-mir-sf202_seth	0003700 transcription factor activity TAS; 0005515 protein binding NAS; 0006357 regulation of transcription from Pol II promoter TAS; 0005634 nucleus NAS;	3' UUGAUAUGUUGGAUGAUGGAGU 5' hsa-let-7a __ .|||:.||||.||:|.|:|||: __ 5' UACUGCACAAACUGCCAUCUCG 3' ENST00000306105 E:-20.309999 S:107.000000 Loc:449 Cons: 100.00%(mmu) 95.45%(rno)
hsa-let-7a	ENST00000262904	ENSG00000112242	ENSMUSG00000016477	ENSRNOG00000018354	pooled , Pooled human melanocyte, fetal heart, and pregnant uterus , lymphoma, follicular mixed small and large cell , anaplastic oligodendroglioma , thymus, pooled , poorly differentiated adenocarcinoma with signet ring cell features , kidney , colon tumor , Aveolar Macrophage , Pooled , Embryonic Stem cells , melanoma (MeWo cell line) , moderately differentiated adenocarcinoma , Human Placenta …	Brain (abundant), Liver, Heart, Skeletal Muscle, Lung (abundant), Kidney (abundant), Spleen (abundant) (L. F. Sempere et al., Genome Biol 5, R13 (2004)); heart, lung, liver, spleen, colon, kidney, skin, testis, ovary, cortex, midbrain, eye (M. Lagos-Quintana et al., Curr Biol 12, 735-9 (Apr 30, 2002).); cortical neurons (J. Kim et al., Proc Natl Acad Sci U S A 101, 360-5 (Jan 6, 2004).)			TRANSCRIPTION FACTOR E2F3 (E2F-3). [Source:SWISSPROT;Acc:O00716] ENSG00000112242 (1) (20510377 20510443 20598640 20601921 20642737) 3281 (3281 nt) HUGO:3115: [IPR003316:Transcription factor E2F/dimerisation partner (TDP);]	1	19.55	107		ENSRNOG00000018354 (mmu-let-7a)	hsa-let-7e hsa-let-7g hsa-let-7a hsa-let-7d hsa-mir-10a hsa-mir-146 hsa-mir-181b hsa-mir-184 hsa-mir-200a hsa-mir-204 hsa-mir-211 hsa-mir-28 rno-mir-342	0003700 transcription factor activity TAS; 0005515 protein binding TAS; 0000074 regulation of cell cycle IEA; 0006355 regulation of transcription, DNA-dependent IEA; 0006367 transcription initiation from Pol II promoter TAS; 0005634 nucleus IEA; 0005667 transcription factor complex IEA;	3' UUGAUAUGUUGGAUGAUGGAGU 5' hsa-let-7a __ |:||:|:.|.|:|||.||:||| __ 5' AGCUGUG-AUCUUACCACUUCA 3' ENST00000262904 E:-19.549999 S:107.000000 Loc:3198 Cons: %(mmu) 100.00%(rno)
hsa-let-7a	ENST00000295108	ENSG00000162992	ENSMUSG00000034701	ENSRNOG00000005609	Purified pancreatic islet , retinoblastoma , whole embryo, mainly head , Islets of Langerhans , Retina Foveal and Macular , FETAL BRAIN , frontal lobe , total brain , Human Brain - Cerebellar Cortex , tumor, 5 pooled (see description) , fetal eye , fetal eyes , RPE and Choroid , neuroblastoma, cell line , insulinoma , adenocarcinoma , four pooled poorly-differentiated adenocarcinomas , retina , p…	Brain (abundant), Liver, Heart, Skeletal Muscle, Lung (abundant), Kidney (abundant), Spleen (abundant) (L. F. Sempere et al., Genome Biol 5, R13 (2004)); heart, lung, liver, spleen, colon, kidney, skin, testis, ovary, cortex, midbrain, eye (M. Lagos-Quintana et al., Curr Biol 12, 735-9 (Apr 30, 2002).); cortical neurons (J. Kim et al., Proc Natl Acad Sci U S A 101, 360-5 (Jan 6, 2004).)			NEUROGENIC DIFFERENTIATION FACTOR 1 (NEUROD1) (NEUROD). [Source:SWISSPROT;Acc:Q13562] ENSG00000162992 (-1) (182743738 182745060 182746130 182747797 181060730) 1322 (1322 nt) HUGO:7762:BETA2 BHF-1 NeuroD [IPR001092:Basic helix-loop-helix dimerization domain bHLH; IPR001472:Bipartite nuclear localization signal;]	1	17.76	107		ENSRNOG00000005609 (mmu-let-7a)	hsa-let-7b hsa-let-7a hsa-let-7c hsa-mir-103 hsa-mir-15a hsa-mir-199b hsa-mir-199a hsa-mir-25 hsa-mir-301 hsa-mir-34c hsa-mir-98 hsa-mir-sf202_seth	0003677 DNA binding IEA; 0003702 RNA polymerase II transcription factor activity TAS; 0006355 regulation of transcription, DNA-dependent IEA; 0007399 neurogenesis IEA; 0030154 cell differentiation IEA; 0005634 nucleus IEA;	3' UUGAUAUGUUGGAUGAUGGAGU 5' hsa-let-7a __ .|:|.|||.||:|::|||||:. __ 5' CAUUUUACUACUUGUUACCUUU 3' ENST00000295108 E:-17.76 S:107.000000 Loc:400 Cons: %(mmu) 100.00%(rno)
hsa-let-7a	ENST00000314622	ENSG00000178694	ENSMUSG00000050312	ENSRNOG00000027762	adenocarcinoma , pectoral muscle (after mastectomy) , prostate , multiple sclerosis lesions , colon tumor, RER+ , Liver and Spleen , 2 pooled tumors (clear cell type)	Brain (abundant), Liver, Heart, Skeletal Muscle, Lung (abundant), Kidney (abundant), Spleen (abundant) (L. F. Sempere et al., Genome Biol 5, R13 (2004)); heart, lung, liver, spleen, colon, kidney, skin, testis, ovary, cortex, midbrain, eye (M. Lagos-Quintana et al., Curr Biol 12, 735-9 (Apr 30, 2002).); cortical neurons (J. Kim et al., Proc Natl Acad Sci U S A 101, 360-5 (Jan 6, 2004).)			ENSG00000178694 (1) (95104182 95104182 95166235 95168285 97389429) 2050 (2050 nt) [IPR001678:Bacterial Sun/eukaryotic nucleolar Nop1/Nop2;]	1	17.14	107	ENSMUSG00000050312 (mmu-let-7a)	ENSRNOG00000027762 (mmu-let-7a)	hsa-let-7f hsa-let-7a hsa-let-7b rno-mir-148b hsa-mir-320 hsa-mir-sf202_seth		3' UUGAUAUGUUGGA-UGAUGGAGU 5' hsa-let-7a __ .||||.|.||:||.|:||:||:| __ 5' CACUACAGAAUCUGAUUAUCUUA 3' ENST00000314622 E:-17.139999 S:107.000000 Loc:835 Cons: 91.30%(mmu) 91.30%(rno)
hsa-let-7a	ENST00000280560	ENSG00000150967	ENSMUSG00000029408	ENSRNOG00000001082	Liver , pooled , pooled germ cell tumors , Brain , NEUROBLASTOMA COT 50-NORMALIZED , total brain , whole brain , embryonic stem cells, embryoid bodies derived from H1, H7 and H9 cells , multiple sclerosis lesions , retinoblastoma , epidermoid carcinoma, cell line , brain , medulla , mammary adenocarcinoma, cell line , human retina , Ascites , Stomach , small cell carcinoma , serous papillary carc…	Brain (abundant), Liver, Heart, Skeletal Muscle, Lung (abundant), Kidney (abundant), Spleen (abundant) (L. F. Sempere et al., Genome Biol 5, R13 (2004)); heart, lung, liver, spleen, colon, kidney, skin, testis, ovary, cortex, midbrain, eye (M. Lagos-Quintana et al., Curr Biol 12, 735-9 (Apr 30, 2002).); cortical neurons (J. Kim et al., Proc Natl Acad Sci U S A 101, 360-5 (Jan 6, 2004).)			ATP-BINDING CASSETTE, SUB-FAMILY B, MEMBER 9 PRECURSOR (ATP-BINDING CASSETTE TRANSPORTER 9) (ABC TRANSPORTER 9 PROTEIN) (TAP-LIKE PROTEIN) (TAPL) (HABCB9). [Source:SWISSPROT;Acc:Q9NP78] ENSG0000015096 HUGO:50:EST122234 [IPR001687:ATP/GTP-binding site motif A (P-loop); IPR003439:ABC transporter; IPR001140:ABC transporter, transmembrane region;]	1	17.11	107	ENSMUSG00000029408 (mmu-let-7a)	ENSRNOG00000001082 (mmu-let-7a)	hsa-let-7b hsa-let-7c hsa-let-7a hsa-let-7e hsa-let-7d hsa-let-7f hsa-mir-128a hsa-mir-196 hsa-mir-98	0000166 nucleotide binding IEA; 0004009 ATP-binding cassette (ABC) transporter activity NAS; 0005524 ATP binding NAS; 0015198 oligopeptide transporter activity IEA; 0006810 transport NAS; 0006857 oligopeptide transport IEA; 0005764 lysosome IEA; 0016021 integral to membrane NAS; 0004009 ATP-binding cassette (ABC) transporter activity IEA; 0005524 ATP binding IEA; 0006810 transport IEA; 0016020 me…	3' UUGAUAUGUUGGAUGAUGGAGU 5' hsa-let-7a __ :.|.|||.|::.|||||||||. __ 5' GUCAAUAAAGUGUACUACCUCU 3' ENST00000280560 E:-17.110001 S:107.000000 Loc:890 Cons: 100.00%(mmu) 100.00%(rno)
hsa-let-7a	ENST00000278959	ENSG00000149582	ENSMUSG00000002032	ENSRNOG00000014218	whole brain , Human Placenta , FETAL BRAIN , poorly-differentiated endometrial adenocarcinoma, 2 pooled tumors , CNCAP(3)T-225 cell line , breast , Blood vessels - aorta, basilar and artery , total brain , Human Brain - Cerebellar Cortex , fetal eyes, lens, eye anterior segment, optic nerve, retina, Retina Foveal and Macular, RPE and Choroid , uterus , pooled lung and spleen , insulinoma , lacrim…	Brain (abundant), Liver, Heart, Skeletal Muscle, Lung (abundant), Kidney (abundant), Spleen (abundant) (L. F. Sempere et al., Genome Biol 5, R13 (2004)); heart, lung, liver, spleen, colon, kidney, skin, testis, ovary, cortex, midbrain, eye (M. Lagos-Quintana et al., Curr Biol 12, 735-9 (Apr 30, 2002).); cortical neurons (J. Kim et al., Proc Natl Acad Sci U S A 101, 360-5 (Jan 6, 2004).)			ENSG00000149582 (1) (117939569 117940169 117942947 117944195 117980759) 1248 (1248 nt) []	1	23.6	106	ENSMUSG00000002032 (mmu-let-7a)	ENSRNOG00000014218 (mmu-let-7a)	hsa-let-7f hsa-let-7d hsa-let-7c hsa-let-7e hsa-let-7a hsa-let-7b rno-mir-339		3' UUGAUAUGUU-GGAUGAUGGAGU 5' hsa-let-7a __ .:||||::|:.|:|::|.||||| __ 5' UGCUAUGUAGCCUUGUUCCCUCA 3' ENST00000278959 E:-23.6 S:106.000000 Loc:444 Cons: 91.30%(mmu) 91.30%(rno)
hsa-let-7a	ENST00000335464	ENSG00000109066	ENSMUSG00000045980	ENSRNOG00000025669	tumor	Brain (abundant), Liver, Heart, Skeletal Muscle, Lung (abundant), Kidney (abundant), Spleen (abundant) (L. F. Sempere et al., Genome Biol 5, R13 (2004)); heart, lung, liver, spleen, colon, kidney, skin, testis, ovary, cortex, midbrain, eye (M. Lagos-Quintana et al., Curr Biol 12, 735-9 (Apr 30, 2002).); cortical neurons (J. Kim et al., Proc Natl Acad Sci U S A 101, 360-5 (Jan 6, 2004).)			ENSG00000109066 (1) (73369782 73370557 73429949 73433012 73517852) 3063 (3063 nt) [IPR002422:Amino acid/polyamine transporter, family II;]	1	22.54	106		ENSRNOG00000025669 (mmu-let-7a)	hsa-let-7i hsa-let-7d hsa-let-7a hsa-let-7f hsa-mir-124a	0005279 amino acid-polyamine transporter activity IEA; 0006865 amino acid transport IEA; 0016020 membrane IEA;	3' UUGAUAUGUUGGAUGAUGGAGU 5' hsa-let-7a __ .||||.:||:.||:||:||||. __ 5' CACUA-GCAG-CUGCUGCCUCU 3' ENST00000335464 E:-22.540001 S:106.000000 Loc:437 Cons: %(mmu) 100.00%(rno)
hsa-let-7a	ENST00000274545	ENSG00000145863	ENSMUSG00000020428	ENSRNOG00000003569	whole brain , total brain , Hypothalamus , cerebellum , Human Brain - Cerebellar Cortex	Brain (abundant), Liver, Heart, Skeletal Muscle, Lung (abundant), Kidney (abundant), Spleen (abundant) (L. F. Sempere et al., Genome Biol 5, R13 (2004)); heart, lung, liver, spleen, colon, kidney, skin, testis, ovary, cortex, midbrain, eye (M. Lagos-Quintana et al., Curr Biol 12, 735-9 (Apr 30, 2002).); cortical neurons (J. Kim et al., Proc Natl Acad Sci U S A 101, 360-5 (Jan 6, 2004).)			GAMMA-AMINOBUTYRIC-ACID RECEPTOR ALPHA-6 SUBUNIT PRECURSOR (GABA(A) RECEPTOR). [Source:SWISSPROT;Acc:Q16445] ENSG00000145863 (1) (161093891 161093891 161109674 161110494 161258713) 820 (820 nt) HUGO:4080: [IPR006201:Neurotransmitter-gated ion-channel; IPR001390:Gamma-aminobutyric-acid A receptor, alpha subunit; IPR006028:Gamma-aminobutyric acid A receptor; IPR006202:Neurotransmitter-gated ion-cha…	1	21.31	106	ENSMUSG00000020428 (mmu-let-7a)	ENSRNOG00000003569 (mmu-let-7a)	hsa-let-7a hsa-let-7g hsa-let-7d hsa-let-7e hsa-let-7f mmu-mir-297	0004890 GABA-A receptor activity IEA; 0005216 ion channel activity IEA; 0005230 extracellular ligand-gated ion channel activity IEA; 0008503 benzodiazepine receptor activity TAS; 0006811 ion transport IEA; 0006821 chloride transport IEA; 0007165 signal transduction TAS; 0007214 gamma-aminobutyric acid signaling pathway IEA; 0007268 synaptic transmission IEA; 0005887 integral to plasma membrane TA…	3' UUGAUAUGUUGGAUGAUGGAGU 5' hsa-let-7a __ .:||:|:|..:||.:||||||| __ 5' CGCUGUGC--UCUUUUACCUCA 3' ENST00000274545 E:-21.309999 S:106.000000 Loc:538 Cons: 90.00%(mmu) 90.00%(rno)
hsa-let-7a	ENST00000322177_P	ENSG00000178718	ENSMUSG00000032304	ENSRNOG00000018812	liver , NEUROBLASTOMA , embryonic stem cells, cell lines H1, H7, and H9 , embryonic stem cell, retinoic acid and mitogen-treated hES cell line H7 , head_neck , well-differentiated endometrial adenocarcinoma, 7 pooled tumors , kidney , brain , FETAL BRAIN , retinoblastoma , neuroblastoma , colon tumor, RER+ , adenocarcinoma cell line , Pooled human melanocyte, fetal heart, and pregnant uterus , ch…	Brain (abundant), Liver, Heart, Skeletal Muscle, Lung (abundant), Kidney (abundant), Spleen (abundant) (L. F. Sempere et al., Genome Biol 5, R13 (2004)); heart, lung, liver, spleen, colon, kidney, skin, testis, ovary, cortex, midbrain, eye (M. Lagos-Quintana et al., Curr Biol 12, 735-9 (Apr 30, 2002).); cortical neurons (J. Kim et al., Proc Natl Acad Sci U S A 101, 360-5 (Jan 6, 2004).)			ENSG00000178718 (-1) (72964142 72964142 72964741 72964741 72946291) 4001 (4001 nt) []	1	21.28	106		ENSRNOG00000018812 (mmu-let-7a)	hsa-let-7a hsa-let-7g		3' UUGAUAUGUUGGAUGAUGGAGU 5' hsa-let-7a __ ..||:.|:||.||:||:||||. __ 5' UCCUG-AUAAGCUGCUGCCUCC 3' ENST00000322177_P E:-21.280001 S:106.000000 Loc:1289 Cons: %(mmu) 90.48%(rno)
hsa-let-7a	ENST00000294244	ENSG00000168005	ENSMUSG00000024970	ENSRNOG00000025061	neuroblastoma , prostate , Hypothalamus , kidney , retina	Brain (abundant), Liver, Heart, Skeletal Muscle, Lung (abundant), Kidney (abundant), Spleen (abundant) (L. F. Sempere et al., Genome Biol 5, R13 (2004)); heart, lung, liver, spleen, colon, kidney, skin, testis, ovary, cortex, midbrain, eye (M. Lagos-Quintana et al., Curr Biol 12, 735-9 (Apr 30, 2002).); cortical neurons (J. Kim et al., Proc Natl Acad Sci U S A 101, 360-5 (Jan 6, 2004).)	1		ENSG00000168005 (1) (63356443 63356450 63369971 63370546 63382369) 575 (575 nt) []	1	20.99	106	ENSMUSG00000024970 (mmu-let-7a)	ENSRNOG00000025061 (mmu-let-7a)	hsa-let-7f hsa-let-7c hsa-let-7g hsa-let-7d hsa-let-7b hsa-let-7a mmu-mir-298		3' UUGAUAUGUUGGAUGAUGGAGU 5' hsa-let-7a __ ||||:.::..||.||||||||: __ 5' AACUGAGU--CCCACUACCUCG 3' ENST00000294244 E:-20.99 S:106.000000 Loc:370 Cons: 100.00%(mmu) 100.00%(rno)
hsa-let-7a	ENST00000259034	ENSG00000136518	ENSMUSG00000027671	ENSRNOG00000011553	pre-eclamptic placenta , PLACENTA COT 25-NORMALIZED , glioblastoma (pooled) , NEUROBLASTOMA , moderately-differentiated adenocarcinoma , B CELLS (RAMOS CELL LINE) , T CELLS (JURKAT CELL LINE) , FETAL LIVER , THYMUS , normal nasopharynx , endometrioid ovarian metastasis , Bulk tissue from Human Spinal cord , lymph , colon_normal , nervous_tumor , 2 pooled high-grade transitional cell tumors , embr…	Brain (abundant), Liver, Heart, Skeletal Muscle, Lung (abundant), Kidney (abundant), Spleen (abundant) (L. F. Sempere et al., Genome Biol 5, R13 (2004)); heart, lung, liver, spleen, colon, kidney, skin, testis, ovary, cortex, midbrain, eye (M. Lagos-Quintana et al., Curr Biol 12, 735-9 (Apr 30, 2002).); cortical neurons (J. Kim et al., Proc Natl Acad Sci U S A 101, 360-5 (Jan 6, 2004).)			53 KDA BRG1-ASSOCIATED FACTOR A (ACTIN-RELATED PROTEIN BAF53A) (ARPNBETA). [Source:SWISSPROT;Acc:O96019] ENSG00000136518 (1) (180601621 180601794 180626711 180627101 180643489) 390 (390 nt) [IPR001969:Eukaryotic/viral aspartic protease, active site; IPR004001:Actin; IPR004000:Actin/actin-like;]	1	18.3	106		ENSRNOG00000011553 (mmu-let-7a)	hsa-let-7a hsa-let-7g hsa-mir-132 mmu-mir-202	0003682 chromatin binding TAS; 0003774 motor activity IEA; 0005200 structural constituent of cytoskeleton IEA; 0006338 chromatin modeling TAS; 0007165 signal transduction TAS; 0009613 response to pest/pathogen/parasite TAS; 0005634 nucleus IEA; 0005884 actin filament IEA;	3' UUGAU-AUGUUGGAUGAUGGAGU 5' hsa-let-7a __ :||||.||.||.:||||:|||.. __ 5' GACUAGUAAAAGUUACUGCCUAU 3' ENST00000259034 E:-18.299999 S:106.000000 Loc:319 Cons: %(mmu) 95.65%(rno)
hsa-let-7a	ENST00000283230_P	ENSG00000111596	ENSMUSG00000020166	ENSRNOG00000004909	Burkitt lymphoma , pooled germ cell tumors , B CELLS (RAMOS CELL LINE) , lymphoma, follicular mixed small and large cell , kidney , Stomach	Brain (abundant), Liver, Heart, Skeletal Muscle, Lung (abundant), Kidney (abundant), Spleen (abundant) (L. F. Sempere et al., Genome Biol 5, R13 (2004)); heart, lung, liver, spleen, colon, kidney, skin, testis, ovary, cortex, midbrain, eye (M. Lagos-Quintana et al., Curr Biol 12, 735-9 (Apr 30, 2002).); cortical neurons (J. Kim et al., Proc Natl Acad Sci U S A 101, 360-5 (Jan 6, 2004).)			CCR4-NOT TRANSCRIPTION COMPLEX, SUBUNIT 2; NOT2 (NEGATIVE REGULATOR OF TRANSCRIPTION 2, YEAST) HOMOLOG. [Source:RefSeq;Acc:NM_014515] ENSG00000111596 (1) (68923503 68990942 69033962 69033962 69046330) HUGO:7878:CDC36 NOT2 NOT2H [IPR007282:NOT2/NOT3/NOT5;]	1	17.68	106	ENSMUSG00000020166 (mmu-let-7a)		hsa-let-7a hsa-let-7d hsa-let-7c hsa-mir-18 hsa-mir-189 hsa-mir-193 hsa-mir-198 mmu-mir-201 mmu-mir-202 hsa-mir-218 mmu-mir-292_5p mmu-mir-300 hsa-mir-320 hsa-mir-321 rno-mir-324_5p hsa-mir-34a rno-mir-351 hsa-mir-361 hsa-mir-93	0016455 RNA polymerase II transcription mediator activity TAS; 0006358 regulation of global transcription from Pol II promoter NAS; 0005634 nucleus NAS;	3' UUGAUAUGUUGGAUG--AUGGAGU 5' hsa-let-7a __ ||.|:|.::.|||:|..||||||| __ 5' AAAUGUUUGCCCUGCUGUACCUCA 3' ENST00000283230_P E:-17.68 S:106.000000 Loc:770 Cons: 91.67%(mmu) %(rno)
hsa-let-7a	ENST00000222598_P	ENSG00000105880	ENSMUSG00000029755	ENSRNOG00000010905	Pooled human melanocyte, fetal heart, and pregnant uterus	Brain (abundant), Liver, Heart, Skeletal Muscle, Lung (abundant), Kidney (abundant), Spleen (abundant) (L. F. Sempere et al., Genome Biol 5, R13 (2004)); heart, lung, liver, spleen, colon, kidney, skin, testis, ovary, cortex, midbrain, eye (M. Lagos-Quintana et al., Curr Biol 12, 735-9 (Apr 30, 2002).); cortical neurons (J. Kim et al., Proc Natl Acad Sci U S A 101, 360-5 (Jan 6, 2004).)			HOMEOBOX PROTEIN DLX-5. [Source:SWISSPROT;Acc:P56178] ENSG00000105880 (-1) (96261779 96261779 96265666 96265874 96092820) 4001 (4001 nt) HUGO:2918: [IPR001356:Homeobox; IPR000047:Helix-turn-helix motif, lambda-like repressor;]	1	17.52	106	ENSMUSG00000029755 (mmu-let-7a)	ENSRNOG00000010905 (mmu-let-7a)	hsa-let-7b hsa-let-7c hsa-let-7a hsa-let-7f	0003700 transcription factor activity IEA; 0001501 skeletal development TAS; 0006355 regulation of transcription, DNA-dependent IEA; 0007275 development IEA; 0007399 neurogenesis TAS; 0005634 nucleus IEA;	3' UUGAUAUGUUGGAUGAUGGAGU 5' hsa-let-7a __ :.||.|:.||:|||:.|||||| __ 5' GCCU-UGAAAUCUAUGACCUCA 3' ENST00000222598_P E:-17.52 S:106.000000 Loc:216 Cons: 100.00%(mmu) 100.00%(rno)
hsa-let-7a	ENST00000242010	ENSG00000122482	ENSMUSG00000049606	ENSRNOG00000002112	placenta , lung , 2 pooled tumors (clear cell type) , pre-eclamptic placenta , Pooled-Skin , normal epithelium , Pooled , Embryonic Stem cells , liver , Trabecular meshwork , normal nasopharynx , squamous cell carcinoma, poorly differentiated (4 pooled tumors, including primary and metastatic) , melanoma (MeWo cell line) , CNCAP(3)T-225 cell line , colon , pooled germ cell tumors , colon tumor, R…	Brain (abundant), Liver, Heart, Skeletal Muscle, Lung (abundant), Kidney (abundant), Spleen (abundant) (L. F. Sempere et al., Genome Biol 5, R13 (2004)); heart, lung, liver, spleen, colon, kidney, skin, testis, ovary, cortex, midbrain, eye (M. Lagos-Quintana et al., Curr Biol 12, 735-9 (Apr 30, 2002).); cortical neurons (J. Kim et al., Proc Natl Acad Sci U S A 101, 360-5 (Jan 6, 2004).)			ENSG00000122482 (-1) (90847670 90849156 90873636 90954082 90649596) 1486 (1486 nt) [IPR007087:Zn-finger, C2H2 type;]	1	21.15	105	ENSMUSG00000049606 (mmu-let-7a)		hsa-let-7b hsa-let-7c hsa-let-7e hsa-let-7d hsa-let-7g hsa-let-7a hsa-let-7f hsa-mir-141 hsa-mir-147 hsa-mir-152 hsa-mir-17_5p hsa-mir-200a mmu-mir-202 rno-mir-344 rno-mir-352 hsa-mir-98		3' UUGAUAUGUUGG-AUGAUGGAGU 5' hsa-let-7a __ |::.:|:||.||.|:|||||||. __ 5' AGUGGUGCAUCCAUGCUACCUCC 3' ENST00000242010 E:-21.15 S:105.000000 Loc:701 Cons: 91.30%(mmu) %(rno)
hsa-let-7a	ENST00000259477	ENSG00000136950	ENSMUSG00000026755	ENSRNOG00000014317	pooled	Brain (abundant), Liver, Heart, Skeletal Muscle, Lung (abundant), Kidney (abundant), Spleen (abundant) (L. F. Sempere et al., Genome Biol 5, R13 (2004)); heart, lung, liver, spleen, colon, kidney, skin, testis, ovary, cortex, midbrain, eye (M. Lagos-Quintana et al., Curr Biol 12, 735-9 (Apr 30, 2002).); cortical neurons (J. Kim et al., Proc Natl Acad Sci U S A 101, 360-5 (Jan 6, 2004).)			ENSG00000136950 (1) (123007615 123007615 123015264 123016048 123338928) 784 (784 nt) [IPR006789:ARP2/3 complex 16 kDa subunit (p16-Arc);]	1	19.56	105	ENSMUSG00000026755 (mmu-let-7a)		hsa-let-7b hsa-let-7a hsa-let-7e hsa-mir-197 hsa-mir-204 hsa-mir-214 hsa-mir-321		3' UUGAUAUGU--UGGAUGAUGGAGU 5' hsa-let-7a __ .|:|:||.|..:|||:||:|.||| __ 5' CAUUGUAAAGUGCCUGCUGCAUCA 3' ENST00000259477 E:-19.559999 S:105.000000 Loc:425 Cons: 91.67%(mmu) %(rno)
hsa-let-7a	ENST00000286371	ENSG00000069849	ENSMUSG00000032412	ENSRNOG00000011501	Liver and Spleen , pooled , Retina Foveal and Macular	Brain (abundant), Liver, Heart, Skeletal Muscle, Lung (abundant), Kidney (abundant), Spleen (abundant) (L. F. Sempere et al., Genome Biol 5, R13 (2004)); heart, lung, liver, spleen, colon, kidney, skin, testis, ovary, cortex, midbrain, eye (M. Lagos-Quintana et al., Curr Biol 12, 735-9 (Apr 30, 2002).); cortical neurons (J. Kim et al., Proc Natl Acad Sci U S A 101, 360-5 (Jan 6, 2004).)			SODIUM/POTASSIUM-TRANSPORTING ATPASE BETA-3 CHAIN (SODIUM/POTASSIUM- DEPENDENT ATPASE BETA-3 SUBUNIT) (ATPB-3). [Source:SWISSPROT;Acc:P54709] ENSG00000069849 (1) (142916553 142916553 142965452 1429662 HUGO:806: [IPR000402:Na+/K+ ATPase, beta subunit;]	1	19.37	105	ENSMUSG00000032412 (mmu-let-7a)	ENSRNOG00000011501 (mmu-let-7a)	hsa-let-7a hsa-let-7b hsa-let-7c hsa-mir-196 hsa-mir-214	0005391 sodium/potassium-exchanging ATPase activity TAS; 0006810 transport TAS; 0006813 potassium ion transport IEA; 0006814 sodium ion transport IEA; 0005890 sodium/potassium-exchanging ATPase complex TAS; 0016021 integral to membrane IEA;	3' UUGAUAUGUUGGAUGAUGGAGU 5' hsa-let-7a __ ||.||.||.:|||::|:||||. __ 5' AAGUA-ACUGCCUGUUGCCUCU 3' ENST00000286371 E:-19.370001 S:105.000000 Loc:169 Cons: 95.24%(mmu) 95.24%(rno)
hsa-let-7a	ENST00000269733_P	ENSG00000105135	ENSMUSG00000032763	ENSRNOG00000028512	NEUROBLASTOMA COT 25-NORMALIZED , 2 pooled tumors (clear cell type) , Aveolar Macrophage , serous papillary carcinoma, high grade, 2 pooled tumors , moderately differentiated adenocarcinoma , pooled germ cell tumors , Chondrosarcoma Lung Metastasis cell lines , lymph , adenocarcinoma , moderately-differentiated endometrial adenocarcinoma, 3 pooled tumors , Placenta , colon , breast , tumor , Burk…	Brain (abundant), Liver, Heart, Skeletal Muscle, Lung (abundant), Kidney (abundant), Spleen (abundant) (L. F. Sempere et al., Genome Biol 5, R13 (2004)); heart, lung, liver, spleen, colon, kidney, skin, testis, ovary, cortex, midbrain, eye (M. Lagos-Quintana et al., Curr Biol 12, 735-9 (Apr 30, 2002).); cortical neurons (J. Kim et al., Proc Natl Acad Sci U S A 101, 360-5 (Jan 6, 2004).)			ILVB (BACTERIAL ACETOLACTATE SYNTHASE)-LIKE ISOFORM 1; ACETOLACTATE SYNTHASE HOMOLOG. [Source:RefSeq;Acc:NM_006844] ENSG00000105135 (-1) (15086965 15086965 15096870 15097577 14951506) 4001 (4001 nt) HUGO:8163:OR10B2 [IPR000387:Tyrosine specific protein phosphatase and dual specificity protein phosphatase; IPR000399:Pyruvate decarboxylase;]	1	20.41	104	ENSMUSG00000032763 (mmu-let-7a)		hsa-let-7f hsa-let-7a hsa-mir-129 hsa-mir-130b hsa-mir-205 mmu-mir-297 hsa-mir-98	0004721 protein phosphatase activity IEA; 0006470 protein amino acid dephosphorylation IEA; 0005554 molecular_function unknown ND; 0016829 lyase activity IEA; 0000004 biological_process unknown ND; 0008372 cellular_component unknown ND;	3' UUGAUAUGUU-GGAUGAUGGAGU 5' hsa-let-7a __ :||.:||||:.||.|||||||.: __ 5' GACGGUACAGUCCCACUACCUGG 3' ENST00000269733_P E:-20.41 S:104.000000 Loc:3824 Cons: 95.65%(mmu) %(rno)
hsa-let-7a	ENST00000263160	ENSG00000091664	ENSMUSG00000030500	ENSRNOG00000016147	carcinoid	Brain (abundant), Liver, Heart, Skeletal Muscle, Lung (abundant), Kidney (abundant), Spleen (abundant) (L. F. Sempere et al., Genome Biol 5, R13 (2004)); heart, lung, liver, spleen, colon, kidney, skin, testis, ovary, cortex, midbrain, eye (M. Lagos-Quintana et al., Curr Biol 12, 735-9 (Apr 30, 2002).); cortical neurons (J. Kim et al., Proc Natl Acad Sci U S A 101, 360-5 (Jan 6, 2004).)			DIFFERENTIATION-ASSOCIATED NA-DEPENDENT INORGANIC PHOSPHATE COTR; DIFFERENTIATION-ASSOCIATED NA-DEPENDENT INORGANIC PHOSPHATE COTRANSPORTER; LIKELY ORTHOLOG OF MOUSE VESICULAR GLUTAMATE TRANSPORTER 2. HUGO:16703:DNPI [IPR005828:General substrate transporter;]	1	19.9	104	ENSMUSG00000030500 (mmu-let-7a)	ENSRNOG00000016147 (mmu-let-7a)	hsa-let-7b hsa-let-7a hsa-let-7c hsa-mir-126* hsa-mir-18 hsa-mir-208 rno-mir-352	0005215 transporter activity IEA; 0006810 transport IEA; 0016021 integral to membrane IEA;	3' UUGAUAUGUUGGAUGAUGGAGU 5' hsa-let-7a __ :|||:.|.:.|||:||||:.|| __ 5' GACUGGAGGCCCUGCUACUGCA 3' ENST00000263160 E:-19.9 S:104.000000 Loc:1543 Cons: 100.00%(mmu) 95.45%(rno)
hsa-let-7a	ENST00000337147	ENSG00000092820	ENSMUSG00000006030	ENSRNOG00000018524	Pooled	Brain (abundant), Liver, Heart, Skeletal Muscle, Lung (abundant), Kidney (abundant), Spleen (abundant) (L. F. Sempere et al., Genome Biol 5, R13 (2004)); heart, lung, liver, spleen, colon, kidney, skin, testis, ovary, cortex, midbrain, eye (M. Lagos-Quintana et al., Curr Biol 12, 735-9 (Apr 30, 2002).); cortical neurons (J. Kim et al., Proc Natl Acad Sci U S A 101, 360-5 (Jan 6, 2004).)			EZRIN (P81) (CYTOVILLIN) (VILLIN 2). [Source:SWISSPROT;Acc:P15311] ENSG00000092820 (-1) (159096064 159097232 159115898 159148545 158975058) 1168 (1168 nt) HUGO:12691: [IPR000299:Band 4.1 domain; IPR000798:Ezrin/radixin/moesin ERM;]	1	19.72	104		ENSRNOG00000018524 (mmu-let-7a)	hsa-let-7b hsa-let-7a hsa-let-7f hsa-let-7e hsa-let-7d hsa-let-7g rno-mir-331	0005856 cytoskeleton IEA; 0005198 structural molecule activity IEA; 0007016 cytoskeletal anchoring NR; 0005902 microvillus NR;	3' UUGAUAUGUUGGAUGAUGGAGU 5' hsa-let-7a __ ..||:||:|.::|::|||||:. __ 5' UUCUGUAUAUUUUGUUACCUUU 3' ENST00000337147 E:-19.719999 S:104.000000 Loc:735 Cons: %(mmu) 100.00%(rno)
hsa-let-7a	ENST00000252455	ENSG00000130175	ENSMUSG00000003402	ENSRNOG00000013360	breast , well-differentiated endometrial adenocarcinoma, 7 pooled tumors , pooled , 2 pooled tumors (clear cell type) , Brain , NEUROBLASTOMA , FETAL BRAIN , placenta , FETAL LIVER , Lung , B CELLS (RAMOS CELL LINE) , PLACENTA , four pooled pituitary adenomas , colonic mucosa from 3 patients with Crohn's disease , Testis , Aveolar Macrophage , normal endometrium, mid-secretory phase, cycle day 23…	Brain (abundant), Liver, Heart, Skeletal Muscle, Lung (abundant), Kidney (abundant), Spleen (abundant) (L. F. Sempere et al., Genome Biol 5, R13 (2004)); heart, lung, liver, spleen, colon, kidney, skin, testis, ovary, cortex, midbrain, eye (M. Lagos-Quintana et al., Curr Biol 12, 735-9 (Apr 30, 2002).); cortical neurons (J. Kim et al., Proc Natl Acad Sci U S A 101, 360-5 (Jan 6, 2004).)			PROTEIN KINASE C SUBSTRATE, 80 KDA PROTEIN, HEAVY CHAIN (PKCSH) (80K-H PROTEIN). [Source:SWISSPROT;Acc:P14314] ENSG00000130175 (1) (11407939 11407939 11421227 11422780 11510744) 1007 (1007 nt) HUGO:9411:G19P1 [IPR000886:Endoplasmic reticulum targeting sequence; IPR002048:Calcium-binding EF-hand;]	1	19.31	104	ENSMUSG00000003402 (mmu-let-7a)		hsa-let-7a hsa-let-7b hsa-let-7c	0005509 calcium ion binding IEA; 0005554 molecular_function unknown ND; 0007243 protein kinase cascade NAS; 0005622 intracellular NAS; 0016301 kinase activity IEA;	3' UUGAUAUGUUGGAUGAUGGAGU 5' hsa-let-7a __ ||:.|..::||||::.|||||| __ 5' AAUGACUUGACCUGUGACCUCA 3' ENST00000252455 E:-19.309999 S:104.000000 Loc:960 Cons: 95.45%(mmu) %(rno)
hsa-let-7a	ENST00000337878	ENSG00000122566	ENSMUSG00000004980	ENSRNOG00000011175	head_neck , carcinoid , colon_normal , Pooled-Glandular , lymphoma, follicular mixed small and large cell , squamous cell carcinoma , Liver , adenocarcinoma , placenta , hepatocellular carcinoma , Adrenal gland , Hypothalamus , colon_ins , head_normal , Primary Lung Cystic Fibrosis Epithelial Cells , Chondrosarcoma , pooled , Pooled human melanocyte, fetal heart, and pregnant uterus , Adipose , s…	Brain (abundant), Liver, Heart, Skeletal Muscle, Lung (abundant), Kidney (abundant), Spleen (abundant) (L. F. Sempere et al., Genome Biol 5, R13 (2004)); heart, lung, liver, spleen, colon, kidney, skin, testis, ovary, cortex, midbrain, eye (M. Lagos-Quintana et al., Curr Biol 12, 735-9 (Apr 30, 2002).); cortical neurons (J. Kim et al., Proc Natl Acad Sci U S A 101, 360-5 (Jan 6, 2004).)			HETEROGENEOUS NUCLEAR RIBONUCLEOPROTEINS A2/B1 (HNRNP A2 / HNRNP B1). [Source:SWISSPROT;Acc:P22626] ENSG00000122566 (-1) (25972206 25974408 25979761 25979761 25471852) 2202 (2202 nt) HUGO:5033: [IPR000504:RNA-binding region RNP-1 (RNA recognition motif);]	1	18.46	104		ENSRNOG00000011175 (mmu-let-7a)	hsa-let-7i hsa-let-7a hsa-let-7f rno-mir-101b hsa-mir-103 hsa-mir-134 hsa-mir-143 rno-mir-151 hsa-mir-152 hsa-mir-183 hsa-mir-188 hsa-mir-218 rno-mir-346 mmu-mir-7b	0003723 RNA binding TAS; 0008436 heterogeneous nuclear ribonucleoprotein TAS; 0006396 RNA processing TAS; 0005634 nucleus TAS; 0030529 ribonucleoprotein complex IEA; 0003676 nucleic acid binding IEA; 0019013 viral nucleocapsid IEA;	3' UUGAU-AUGUUGGAUGAUGGAGU 5' hsa-let-7a __ :||.|.||:|.:||:||:||.|| __ 5' GACAAGUAUAUUCUGCUGCCACA 3' ENST00000337878 E:-18.459999 S:104.000000 Loc:1404 Cons: %(mmu) 95.65%(rno)
hsa-let-7a	ENST00000259945_P	ENSG00000137398	ENSMUSG00000045409	ENSRNOG00000000785	pooled germ cell tumors , heart , adenocarcinoma , poorly-differentiated endometrial adenocarcinoma, 2 pooled tumors , anaplastic oligodendroglioma , 2 pooled tumors (clear cell type) , Blood vessels - aorta, basilar and artery , Pituitary , NEUROBLASTOMA COT 25-NORMALIZED , Human Lung Epithelial cells , FETAL BRAIN , Testis , lymph , CNCAP(3)T-225 cell line , pooled , tumor , serous papillary ca…	Brain (abundant), Liver, Heart, Skeletal Muscle, Lung (abundant), Kidney (abundant), Spleen (abundant) (L. F. Sempere et al., Genome Biol 5, R13 (2004)); heart, lung, liver, spleen, colon, kidney, skin, testis, ovary, cortex, midbrain, eye (M. Lagos-Quintana et al., Curr Biol 12, 735-9 (Apr 30, 2002).); cortical neurons (J. Kim et al., Proc Natl Acad Sci U S A 101, 360-5 (Jan 6, 2004).)			RING FINGER PROTEIN 23 (TESTIS-ABUNDANT FINGER PROTEIN) (TRIPARTITE MOTIF-CONTAINING PROTEIN 39). [Source:SWISSPROT;Acc:Q9HCM9] ENSG00000137398 (1) (30401182 30403237 30416184 30416184 30419085) 2901 HUGO:10065:RNF23 [IPR001841:Zn-finger, RING; IPR003879:Butyrophylin-like; IPR003877:SPla/RYanodine receptor SPRY; IPR000315:Zn-finger, B-box;]	1	18.39	104	ENSMUSG00000045409 (mmu-let-7a)		hsa-let-7a hsa-mir-129 rno-mir-140* hsa-mir-17_5p hsa-mir-181b hsa-mir-214 mmu-mir-293 rno-mir-330 rno-mir-7* hsa-mir-93	0005554 molecular_function unknown ND; 0008270 zinc ion binding IEA; 0000004 biological_process unknown ND; 0005622 intracellular IEA; 0005871 kinesin complex IEA; 0008372 cellular_component unknown ND;	3' UUGAUAUGUUGGAUGAUGGAGU 5' hsa-let-7a __ ..|.:|.|..|||||.|||||| __ 5' UUCAGUUCCUCCUACCACCUCA 3' ENST00000259945_P E:-18.389999 S:104.000000 Loc:1336 Cons: 100.00%(mmu) %(rno)
hsa-let-7a	ENST00000317288_P	ENSG00000105991	ENSMUSG00000029844	ENSRNOG00000005628	kidney , prostate , colon tumor, RER+ , melanocyte , heart , mediastinal germ cell tumor , brain	Brain (abundant), Liver, Heart, Skeletal Muscle, Lung (abundant), Kidney (abundant), Spleen (abundant) (L. F. Sempere et al., Genome Biol 5, R13 (2004)); heart, lung, liver, spleen, colon, kidney, skin, testis, ovary, cortex, midbrain, eye (M. Lagos-Quintana et al., Curr Biol 12, 735-9 (Apr 30, 2002).); cortical neurons (J. Kim et al., Proc Natl Acad Sci U S A 101, 360-5 (Jan 6, 2004).)			HOMEOBOX PROTEIN HOX-A1 (HOX-1F). [Source:SWISSPROT;Acc:P49639] ENSG00000105991 (-1) (26877187 26877187 26877788 26877788 26646482) 4001 (4001 nt) HUGO:5099:HOX1 HOX1F [IPR001356:Homeobox; IPR000047:Helix-turn-helix motif, lambda-like repressor;]	1	18.37	104	ENSMUSG00000029844 (mmu-let-7a)		hsa-let-7a hsa-let-7d hsa-let-7f rno-mir-101b hsa-mir-147 hsa-mir-149 hsa-mir-98	0003700 transcription factor activity IEA; 0003702 RNA polymerase II transcription factor activity TAS; 0006355 regulation of transcription, DNA-dependent IEA; 0007275 development TAS; 0005634 nucleus IEA;	3' UUGA-UAUGUUGGA-UGAUGGAGU 5' hsa-let-7a __ |.||.|.|||.:||.||||||||. __ 5' ACCUCAGACACUCUGACUACCUCC 3' ENST00000317288_P E:-18.370001 S:104.000000 Loc:828 Cons: 91.67%(mmu) %(rno)
hsa-let-7a	ENST00000289272	ENSG00000081842	ENSMUSG00000007440	ENSRNOG00000020019		Brain (abundant), Liver, Heart, Skeletal Muscle, Lung (abundant), Kidney (abundant), Spleen (abundant) (L. F. Sempere et al., Genome Biol 5, R13 (2004)); heart, lung, liver, spleen, colon, kidney, skin, testis, ovary, cortex, midbrain, eye (M. Lagos-Quintana et al., Curr Biol 12, 735-9 (Apr 30, 2002).); cortical neurons (J. Kim et al., Proc Natl Acad Sci U S A 101, 360-5 (Jan 6, 2004).)			PROTOCADHERIN ALPHA 13 PRECURSOR (PCDH-ALPHA13). [Source:SWISSPROT;Acc:Q9Y5I0] ENSG00000081842 (1) (140290355 140290355 140418023 140420430 140459481) 2407 (2407 nt) HUGO:8677: [IPR002126:Cadherin; IPR001993:Mitochondrial substrate carrier;]	1	18.16	104	ENSMUSG00000007440 (mmu-let-7a)		hsa-let-7f hsa-let-7b hsa-let-7d hsa-let-7a rno-mir-140* hsa-mir-149 hsa-mir-16 hsa-mir-185 hsa-mir-187 hsa-mir-188 hsa-mir-19b hsa-mir-196 hsa-mir-206 hsa-mir-21 hsa-mir-214 hsa-mir-98 hsa-mir-sf164_seth hsa-mir-sf202_seth	0005194 cell adhesion molecule activity IEA; 0005509 calcium ion binding IEA; 0007155 cell adhesion IEA; 0007156 homophilic cell adhesion IEA; 0016021 integral to membrane IEA; 0007155 cell adhesion TAS; 0007399 neurogenesis TAS; 0005887 integral to plasma membrane TAS;	3' UUGA-UAUGUUGGAUGAUGGAGU 5' hsa-let-7a __ .::|.||:|||.|||:|||||.: __ 5' UGUUAAUGCAA-CUAUUACCUAG 3' ENST00000289272 E:-18.16 S:104.000000 Loc:1479 Cons: 95.45%(mmu) %(rno)
hsa-let-7a	ENST00000075120	ENSG00000059804	ENSMUSG00000003153	ENSRNOG00000008376	embryonic stem cell, retinoic acid and mitogen-treated hES cell line H7 , embryonic stem cells, embryoid bodies derived from H1, H7 and H9 cells , embryonic stem cells, DMSO-treated H9 cell line , glioblastoma (pooled) , Brain , embryonic stem cells, cell lines H1, H7, and H9 , head_neck , skin , glioblastoma with EGFR amplification , prostate_normal , alveolar rhabdomyosarcoma , olfactory epithe…	Brain (abundant), Liver, Heart, Skeletal Muscle, Lung (abundant), Kidney (abundant), Spleen (abundant) (L. F. Sempere et al., Genome Biol 5, R13 (2004)); heart, lung, liver, spleen, colon, kidney, skin, testis, ovary, cortex, midbrain, eye (M. Lagos-Quintana et al., Curr Biol 12, 735-9 (Apr 30, 2002).); cortical neurons (J. Kim et al., Proc Natl Acad Sci U S A 101, 360-5 (Jan 6, 2004).)			SOLUTE CARRIER FAMILY 2, FACILITATED GLUCOSE TRANSPORTER, MEMBER 3 (GLUCOSE TRANSPORTER TYPE 3, BRAIN). [Source:SWISSPROT;Acc:P11169] ENSG00000059804 (-1) (7963094 7965276 7979897 7980138 7907319) 218 HUGO:11007:GLUT3 [IPR005829:Sugar transporter superfamily; IPR003663:Sugar transporter; IPR002945:Glucose transporter GLUT3, type 3; IPR005828:General substrate transporter;]	1	17.3	104	ENSMUSG00000003153 (mmu-let-7a)		hsa-let-7a hsa-let-7f	0005215 transporter activity IEA; 0005351 sugar porter activity IEA; 0005355 glucose transporter activity TAS; 0005975 carbohydrate metabolism NR; 0008643 carbohydrate transport IEA; 0015758 glucose transport TAS; 0005624 membrane fraction NR; 0016021 integral to membrane NR;	3' UUGAUAUGUUGGAUGAUGGAGU 5' hsa-let-7a __ ||||.|:.||::|::.|||||| __ 5' AACU-UGGAAUUUGUAACCUCA 3' ENST00000075120 E:-17.299999 S:104.000000 Loc:1247 Cons: 90.48%(mmu) %(rno)
hsa-let-7a	ENST00000257785	ENSG00000135333	ENSMUSG00000028289	ENSRNOG00000007030	pooled , poorly differentiated adenocarcinoma with signet ring cell features , serous papillary carcinoma, high grade, 2 pooled tumors , well-differentiated endometrial adenocarcinoma, 7 pooled tumors , carcinoid , 2 pooled tumors (clear cell type) , FETAL BRAIN , cochlea , Embryonic Stem cells , embryonic stem cells, embryoid bodies derived from H1, H7 and H9 cells , Blood vessels - aorta, basil…	Brain (abundant), Liver, Heart, Skeletal Muscle, Lung (abundant), Kidney (abundant), Spleen (abundant) (L. F. Sempere et al., Genome Biol 5, R13 (2004)); heart, lung, liver, spleen, colon, kidney, skin, testis, ovary, cortex, midbrain, eye (M. Lagos-Quintana et al., Curr Biol 12, 735-9 (Apr 30, 2002).); cortical neurons (J. Kim et al., Proc Natl Acad Sci U S A 101, 360-5 (Jan 6, 2004).)			EPHRIN TYPE-A RECEPTOR 7 PRECURSOR (EC 2.7.1.112) (TYROSINE-PROTEIN KINASE RECEPTOR EHK-3) (EPH HOMOLOGY KINASE-3) (RECEPTOR PROTEIN- TYROSINE KINASE HEK11). [Source:SWISSPROT;Acc:Q15375] ENSG00000135 HUGO:3390:Hek11 [IPR000719:Protein kinase; IPR001245:Tyrosine protein kinase; IPR001426:Receptor tyrosine kinase, class V; IPR006209:EGF-like domain; IPR003962:Fibronectin, type III subdomain; IPR00…	1	17.01	104	ENSMUSG00000028289 (mmu-let-7a)	ENSRNOG00000007030 (mmu-let-7a)	hsa-let-7c hsa-let-7b hsa-let-7g hsa-let-7a hsa-let-7i hsa-mir-103 hsa-mir-107 hsa-mir-17_5p hsa-mir-210 hsa-mir-23b rno-mir-325 hsa-mir-34a rno-mir-340 hsa-mir-9 hsa-mir-98	0004872 receptor activity IEA; 0005003 ephrin receptor activity IEA; 0005524 ATP binding IEA; 0016740 transferase activity IEA; 0006468 protein amino acid phosphorylation IEA; 0007169 transmembrane receptor protein tyrosine kinase signaling pathway IEA; 0016021 integral to membrane IEA;	3' UUGAUAUGUUGGAUGAUGGAGU 5' hsa-let-7a __ .|.||.||||..||||||||.| __ 5' CAAUAAACAAAGUACUACCUGA 3' ENST00000257785 E:-17.01 S:104.000000 Loc:224 Cons: 100.00%(mmu) 100.00%(rno)
hsa-let-7a	ENST00000232496_P	ENSG00000114383	ENSMUSG00000010054	ENSRNOG00000021528	kidney , testis , Blood vessels - aorta, basilar and artery , NEUROBLASTOMA COT 10-NORMALIZED , poorly differentiated adenocarcinoma with signet ring cell features , adenocarcinoma , renal cell tumor , Purified pancreatic islet , Trabecular meshwork , nervous_normal , embryonic stem cell, retinoic acid and mitogen-treated hES cell line H7 , embryonic stem cells, DMSO-treated H9 cell line , well-d…	Brain (abundant), Liver, Heart, Skeletal Muscle, Lung (abundant), Kidney (abundant), Spleen (abundant) (L. F. Sempere et al., Genome Biol 5, R13 (2004)); heart, lung, liver, spleen, colon, kidney, skin, testis, ovary, cortex, midbrain, eye (M. Lagos-Quintana et al., Curr Biol 12, 735-9 (Apr 30, 2002).); cortical neurons (J. Kim et al., Proc Natl Acad Sci U S A 101, 360-5 (Jan 6, 2004).)			FUS-1 PROTEIN (FUSION 1 PROTEIN). [Source:SWISSPROT;Acc:O75896] ENSG00000114383 (-1) (50322564 50322564 50324542 50324542 50319173) 3393 (3393 nt) HUGO:17034:C3orf11 FUS1 PAP []	1	21.79	103	ENSMUSG00000010054 (mmu-let-7a)	ENSRNOG00000021528 (mmu-let-7a)	hsa-let-7f hsa-let-7c hsa-let-7d hsa-let-7e hsa-let-7a hsa-let-7b hsa-let-7g	0007267 cell-cell signaling TAS; 0008283 cell proliferation TAS; 0045786 negative regulation of cell cycle IEA;	3' UUGAUAUGUUGGAUGAUGGAGU 5' hsa-let-7a __ |.:|..:|.:::|:|||||||: __ 5' AUUUCAGCCGUUUGCUACCUCG 3' ENST00000232496_P E:-21.790001 S:103.000000 Loc:473 Cons: 100.00%(mmu) 100.00%(rno)
hsa-let-7a	ENST00000262464	ENSG00000138829	ENSMUSG00000024598	ENSRNOG00000022901	placenta , placenta_normal , poorly-differentiated endometrial adenocarcinoma, 2 pooled tumors , cochlea , embryonic stem cell, retinoic acid and mitogen-treated hES cell line H7 , embryonic stem cells, cell lines H1, H7, and H9 , leiomios , head_neck , Embryonic Stem cells , serous papillary carcinoma, high grade, 2 pooled tumors , pooled , PLACENTA COT 25-NORMALIZED , heart , Human Placenta , L…	Brain (abundant), Liver, Heart, Skeletal Muscle, Lung (abundant), Kidney (abundant), Spleen (abundant) (L. F. Sempere et al., Genome Biol 5, R13 (2004)); heart, lung, liver, spleen, colon, kidney, skin, testis, ovary, cortex, midbrain, eye (M. Lagos-Quintana et al., Curr Biol 12, 735-9 (Apr 30, 2002).); cortical neurons (J. Kim et al., Proc Natl Acad Sci U S A 101, 360-5 (Jan 6, 2004).)	1		FIBRILLIN 2 PRECURSOR. [Source:SWISSPROT;Acc:P35556] ENSG00000138829 (-1) (127669945 127671363 127949512 127949512 126924749) 1418 (1418 nt) HUGO:3604:CCA [IPR000152:Aspartic acid and asparagine hydroxylation site; IPR006209:EGF-like domain; IPR001881:EGF-like calcium-binding; IPR001438:Type II EGF-like signature; IPR002212:Matrix fibril-associated; IPR006149:Nematode-specific EB region; IPR00069…	1	21.03	103	ENSMUSG00000024598 (mmu-let-7a)	ENSRNOG00000022901 (mmu-let-7a)	hsa-let-7c hsa-let-7a hsa-let-7b hsa-let-7f hsa-let-7e hsa-mir-122a	0005201 extracellular matrix structural constituent TAS; 0005509 calcium ion binding IEA; 0007345 embryogenesis and morphogenesis TAS; 0007397 histogenesis and organogenesis TAS; 0005578 extracellular matrix TAS;	3' UUGAUAUGUUGGAUGAUGGAGU 5' hsa-let-7a __ |::||||||.|.||.|:||||| __ 5' AGUUAUACACCAUA-UGCCUCA 3' ENST00000262464 E:-21.030001 S:103.000000 Loc:1103 Cons: 100.00%(mmu) 100.00%(rno)
hsa-let-7a	ENST00000253792	ENSG00000131473	ENSMUSG00000020917	ENSRNOG00000016924	cochlea , Embryonic Stem cells , pooled , tumor, 5 pooled (see description) , CNCAP(3)T-225 cell line , Embryonic stem cell, pooled H7 ES cell line, passage 22 , lymph , mixed , liver , cervix , Adipose , colon , glioblastoma (pooled) , skin , Liver , Bone , melanoma (MeWo cell line) , breast , Burkitt lymphoma , tumor , ovary , Islets of Langerhans , lung_tumor , renal cell adenocarcinoma , squa…	Brain (abundant), Liver, Heart, Skeletal Muscle, Lung (abundant), Kidney (abundant), Spleen (abundant) (L. F. Sempere et al., Genome Biol 5, R13 (2004)); heart, lung, liver, spleen, colon, kidney, skin, testis, ovary, cortex, midbrain, eye (M. Lagos-Quintana et al., Curr Biol 12, 735-9 (Apr 30, 2002).); cortical neurons (J. Kim et al., Proc Natl Acad Sci U S A 101, 360-5 (Jan 6, 2004).)			ATP-CITRATE SYNTHASE (EC 2.3.3.8) (ATP-CITRATE (PRO-S-)-LYASE) (CITRATE CLEAVAGE ENZYME). [Source:SWISSPROT;Acc:P53396] ENSG00000131473 (-1) (40396345 40397228 40443291 40443291 40394816) 883 (883 nt) HUGO:115: [IPR005810:Succinyl-CoA ligase, alpha subunit; IPR005809:Succinyl-CoA synthetase, beta subunit; IPR005811:ATP-citrate lyase/succinyl-CoA ligase; IPR003781:CoA-binding domain;]	1	19.9	103	ENSMUSG00000020917 (mmu-let-7a)		hsa-let-7i hsa-let-7d hsa-let-7b hsa-let-7c hsa-let-7e hsa-let-7a hsa-let-7f hsa-let-7g mmu-mir-293 rno-mir-326 hsa-mir-34a rno-mir-352	0000287 magnesium ion binding IEA; 0003878 ATP citrate synthase activity TAS; 0004108 citrate (Si)-synthase activity IEA; 0005524 ATP binding IEA; 0016740 transferase activity IEA; 0006099 tricarboxylic acid cycle IEA; 0006101 citrate metabolism TAS; 0006200 ATP catabolism TAS; 0008152 metabolism IEA; 0008610 lipid biosynthesis IEA; 0015936 coenzyme A metabolism TAS; 0009346 citrate lyase complex…	3' UUGAUAUGUUGGAUGAUGGAGU 5' hsa-let-7a __ ..||:.:||:.||:|.|||||| __ 5' UUCUGGGCAG-CUGCCACCUCA 3' ENST00000253792 E:-19.9 S:103.000000 Loc:813 Cons: 100.00%(mmu) %(rno)
hsa-let-7a	ENST00000265339	ENSG00000119048	ENSMUSG00000020390	ENSRNOG00000005064	carcinoid , kidney , anaplastic oligodendroglioma , melanocyte , Primary Lung Epithelial Cells , Cell Line	Brain (abundant), Liver, Heart, Skeletal Muscle, Lung (abundant), Kidney (abundant), Spleen (abundant) (L. F. Sempere et al., Genome Biol 5, R13 (2004)); heart, lung, liver, spleen, colon, kidney, skin, testis, ovary, cortex, midbrain, eye (M. Lagos-Quintana et al., Curr Biol 12, 735-9 (Apr 30, 2002).); cortical neurons (J. Kim et al., Proc Natl Acad Sci U S A 101, 360-5 (Jan 6, 2004).)			UBIQUITIN-CONJUGATING ENZYME E2 B (EC 6.3.2.19) (UBIQUITIN-PROTEIN LIGASE B) (UBIQUITIN CARRIER PROTEIN B) (HR6B) (HHR6B) (E2-17 KDA). [Source:SWISSPROT;Acc:P23567] ENSG00000119048 (1) (133783086 1337 HUGO:12473:HHR6B UBC2 [IPR000608:Ubiquitin-conjugating enzymes;]	1	19.52	103	ENSMUSG00000020390 (mmu-let-7a)		hsa-let-7a hsa-let-7f rno-mir-101b hsa-mir-103 hsa-mir-126 hsa-mir-139 hsa-mir-220	0004840 ubiquitin conjugating enzyme activity TAS; 0004842 ubiquitin-protein ligase activity IEA; 0016874 ligase activity IEA; 0006301 postreplication repair TAS; 0006511 ubiquitin-dependent protein catabolism TAS; 0006512 ubiquitin cycle IEA; 0005634 nucleus IEA;	3' UUGAUAUGUUGGAUGAUGGAGU 5' hsa-let-7a __ ||||:|||..::|:|.|::||| __ 5' AACUGUACCUUUUGCGAUUUCA 3' ENST00000265339 E:-19.52 S:103.000000 Loc:707 Cons: 90.91%(mmu) %(rno)
hsa-let-7a	ENST00000336420	ENSG00000187325	ENSMUSG00000047242	ENSRNOG00000002453	Liver and Spleen	Brain (abundant), Liver, Heart, Skeletal Muscle, Lung (abundant), Kidney (abundant), Spleen (abundant) (L. F. Sempere et al., Genome Biol 5, R13 (2004)); heart, lung, liver, spleen, colon, kidney, skin, testis, ovary, cortex, midbrain, eye (M. Lagos-Quintana et al., Curr Biol 12, 735-9 (Apr 30, 2002).); cortical neurons (J. Kim et al., Proc Natl Acad Sci U S A 101, 360-5 (Jan 6, 2004).)			TBP-ASSOCIATED FACTOR 9L; NEURONAL CELL DEATH-RELATED PROTEIN; TAF9-LIKE RNA POLYMERASE II, TATA BOX BINDING PROTEIN (TBP)-ASSOCIATED FACTOR, 31 KD; NEURONAL CELL DEATH-RELATED GENE IN NEURON-7; TRANS HUGO:17306:DN-7 DN7 TAFII31L TFIID-31 [IPR003162:Transcription factor TAFII-31; IPR007124:Histone-fold/TFIID-TAF/NF-Y;]	1	18.68	103	ENSMUSG00000047242 (mmu-let-7a)	ENSRNOG00000002453 (mmu-let-7a)	hsa-let-7a hsa-let-7e hsa-mir-301	0003677 DNA binding IEA; 0006352 transcription initiation IEA; 0005669 transcription factor TFIID complex IEA;	3' UUGAUAUGUUGGAU-GAUGGAGU 5' hsa-let-7a __ |||.|..:|.|||:.|||||||| __ 5' AAC-ACCUACCCUGCCUACCUCA 3' ENST00000336420 E:-18.68 S:103.000000 Loc:1723 Cons: 90.91%(mmu) 90.91%(rno)
hsa-let-7a	ENST00000255305_P	ENSG00000132953	ENSMUSG00000021952	ENSRNOG00000010137		Brain (abundant), Liver, Heart, Skeletal Muscle, Lung (abundant), Kidney (abundant), Spleen (abundant) (L. F. Sempere et al., Genome Biol 5, R13 (2004)); heart, lung, liver, spleen, colon, kidney, skin, testis, ovary, cortex, midbrain, eye (M. Lagos-Quintana et al., Curr Biol 12, 735-9 (Apr 30, 2002).); cortical neurons (J. Kim et al., Proc Natl Acad Sci U S A 101, 360-5 (Jan 6, 2004).)			EXPORTIN 4 (EXP4). [Source:SWISSPROT;Acc:Q9C0E2] ENSG00000132953 (-1) (19155861 19155861 19182091 19274876 19146058) 4001 (4001 nt) HUGO:17796:FLJ13046 KIAA1721 []	1	17.2	103	ENSMUSG00000021952 (mmu-let-7a)		hsa-let-7a hsa-let-7d hsa-let-7c hsa-let-7b hsa-let-7e hsa-let-7f hsa-mir-125b hsa-mir-130a hsa-mir-137 hsa-mir-199a mmu-mir-298 hsa-mir-365-1 hsa-mir-96	0008565 protein transporter activity IEA; 0006886 intracellular protein transport IEA; 0005634 nucleus IEA;	3' UUGAUAU-GUUGGA-UGAUGGAGU 5' hsa-let-7a __ ||||:||.|.|::|.|:|:|||:| __ 5' AACUGUAGCCAUUUCAUUGCCUUA 3' ENST00000255305_P E:-17.200001 S:103.000000 Loc:873 Cons: 91.67%(mmu) %(rno)
hsa-let-7a	ENST00000311252	ENSG00000095787	ENSMUSG00000048739	ENSRNOG00000018698	squamous cell carcinoma, poorly differentiated (4 pooled tumors, including primary and metastatic) , tumor, 5 pooled (see description)	Brain (abundant), Liver, Heart, Skeletal Muscle, Lung (abundant), Kidney (abundant), Spleen (abundant) (L. F. Sempere et al., Genome Biol 5, R13 (2004)); heart, lung, liver, spleen, colon, kidney, skin, testis, ovary, cortex, midbrain, eye (M. Lagos-Quintana et al., Curr Biol 12, 735-9 (Apr 30, 2002).); cortical neurons (J. Kim et al., Proc Natl Acad Sci U S A 101, 360-5 (Jan 6, 2004).)			WW DOMAIN-CONTAINING ADAPTER WITH A COILED-COIL REGION ISOFORM 1. [Source:RefSeq;Acc:NM_016628] ENSG00000095787 (1) (28826437 28826515 28912541 28913464 28970460) 923 (923 nt) [IPR001202:WW/Rsp5/WWP domain;]	1	20.81	102	ENSMUSG00000048739 (mmu-let-7a)		hsa-let-7g hsa-let-7f hsa-let-7a hsa-mir-204 hsa-mir-211 hsa-mir-25 rno-mir-342 rno-mir-350		3' UUGAUAUGUUGGAUGAUGGAGU 5' hsa-let-7a __ ||||:||.||:||::|:||.|| __ 5' AACUGUA-AAUCUGUUGCC-CA 3' ENST00000311252 E:-20.809999 S:102.000000 Loc:35 Cons: 95.00%(mmu) %(rno)
hsa-let-7a	ENST00000317413_P	ENSG00000180592	ENSMUSG00000054074	ENSRNOG00000000149		Brain (abundant), Liver, Heart, Skeletal Muscle, Lung (abundant), Kidney (abundant), Spleen (abundant) (L. F. Sempere et al., Genome Biol 5, R13 (2004)); heart, lung, liver, spleen, colon, kidney, skin, testis, ovary, cortex, midbrain, eye (M. Lagos-Quintana et al., Curr Biol 12, 735-9 (Apr 30, 2002).); cortical neurons (J. Kim et al., Proc Natl Acad Sci U S A 101, 360-5 (Jan 6, 2004).)			ENSG00000180592 (-1) (21808031 21808031 21808426 21808426 21723956) 4001 (4001 nt) []	1	19.53	102	ENSMUSG00000054074 (mmu-let-7a)	ENSRNOG00000000149 (mmu-let-7a)	hsa-let-7b hsa-let-7c hsa-let-7a hsa-let-7f hsa-mir-132 hsa-mir-143 hsa-mir-147 hsa-mir-150 hsa-mir-154 hsa-mir-17_5p hsa-mir-199a* hsa-mir-206 mmu-mir-207 hsa-mir-21 hsa-mir-27a hsa-mir-27b hsa-mir-30a hsa-mir-33 rno-mir-340 hsa-mir-93		3' UUGA-UAUGUUGGAUGAUGGAGU 5' hsa-let-7a __ |:||.:.|||.::||||:::||: __ 5' AGCUGGAACACUUUACUGUUUCG 3' ENST00000317413_P E:-19.530001 S:102.000000 Loc:275 Cons: 91.30%(mmu) 91.30%(rno)
hsa-let-7a	ENST00000263455	ENSG00000066468	ENSMUSG00000030849	ENSRNOG00000016374	Liver and Spleen	Brain (abundant), Liver, Heart, Skeletal Muscle, Lung (abundant), Kidney (abundant), Spleen (abundant) (L. F. Sempere et al., Genome Biol 5, R13 (2004)); heart, lung, liver, spleen, colon, kidney, skin, testis, ovary, cortex, midbrain, eye (M. Lagos-Quintana et al., Curr Biol 12, 735-9 (Apr 30, 2002).); cortical neurons (J. Kim et al., Proc Natl Acad Sci U S A 101, 360-5 (Jan 6, 2004).)			FIBROBLAST GROWTH FACTOR RECEPTOR 2 PRECURSOR (EC 2.7.1.112) (FGFR-2) (KERATINOCYTE GROWTH FACTOR RECEPTOR 2). [Source:SWISSPROT;Acc:P21802] ENSG00000066468 (-1) (122902443 122903958 123017918 1230225 HUGO:3689:BEK CEK3 CFD1 ECT1 JWS K-SAM KGFR TK14 TK25 [IPR000719:Protein kinase; IPR001245:Tyrosine protein kinase; IPR007110:Immunoglobulin-like;]	1	18.43	102	ENSMUSG00000030849 (mmu-let-7a)		hsa-let-7f hsa-let-7b hsa-let-7c hsa-let-7a rno-mir-337 rno-mir-338 rno-mir-352 hsa-mir-362 hsa-mir-sf164_seth	0004713 protein-tyrosine kinase activity NAS; 0004872 receptor activity IEA; 0005007 fibroblast growth factor receptor activity NAS; 0005524 ATP binding IEA; 0016740 transferase activity IEA; 0006468 protein amino acid phosphorylation NAS; 0016021 integral to membrane NAS; 0004674 protein serine/threonine kinase activity IEA; 0004713 protein-tyrosine kinase activity IEA; 0006468 protein amino aci…	3' UUGAUAUGUUGGAUGAUGGAGU 5' hsa-let-7a __ :||||..:||:|||:|:|:|.: __ 5' GACUAGUUAAUCUAUUGCUUGG 3' ENST00000263455 E:-18.43 S:102.000000 Loc:698 Cons: 100.00%(mmu) %(rno)
hsa-let-7a	ENST00000272845	ENSG00000144406	ENSMUSG00000026006	ENSRNOG00000028322		Brain (abundant), Liver, Heart, Skeletal Muscle, Lung (abundant), Kidney (abundant), Spleen (abundant) (L. F. Sempere et al., Genome Biol 5, R13 (2004)); heart, lung, liver, spleen, colon, kidney, skin, testis, ovary, cortex, midbrain, eye (M. Lagos-Quintana et al., Curr Biol 12, 735-9 (Apr 30, 2002).); cortical neurons (J. Kim et al., Proc Natl Acad Sci U S A 101, 360-5 (Jan 6, 2004).)			ENSG00000144406 (1) (210896496 210896496 211034908 211037581 211069900) 2673 (2673 nt) [IPR001472:Bipartite nuclear localization signal; IPR001687:ATP/GTP-binding site motif A (P-loop);]	1	17.95	102		ENSRNOG00000028322 (mmu-let-7a)	hsa-let-7a hsa-let-7e hsa-mir-149 hsa-mir-30a hsa-mir-31		3' UUGAUAUGUUGGAUGAUGGAGU 5' hsa-let-7a __ ||:.|||:..|:|.||:||||| __ 5' AAUCAUAU-CCUUCCUGCCUCA 3' ENST00000272845 E:-17.950001 S:102.000000 Loc:2195 Cons: %(mmu) 100.00%(rno)
hsa-let-7a	ENST00000233071	ENSG00000082153	ENSMUSG00000026033	ENSRNOG00000013977	anaplastic oligodendroglioma , colon tumor, RER+ , pooled , renal cell tumor , Hypothalamus , colon_ins	Brain (abundant), Liver, Heart, Skeletal Muscle, Lung (abundant), Kidney (abundant), Spleen (abundant) (L. F. Sempere et al., Genome Biol 5, R13 (2004)); heart, lung, liver, spleen, colon, kidney, skin, testis, ovary, cortex, midbrain, eye (M. Lagos-Quintana et al., Curr Biol 12, 735-9 (Apr 30, 2002).); cortical neurons (J. Kim et al., Proc Natl Acad Sci U S A 101, 360-5 (Jan 6, 2004).)			BASIC LEUCINE ZIPPER AND W2 DOMAINS 1; BASIC LEUCINE-ZIPPER PROTEIN BZAP45. [Source:RefSeq;Acc:NM_014670] ENSG00000082153 (1) (201879168 201880484 201889444 201891105 201956639) 1661 (1661 nt) HUGO:18380:BZAP45 KIAA0005 [IPR001687:ATP/GTP-binding site motif A (P-loop); IPR003307:eIF4-gamma/eIF5/eIF2-epsilon;]	1	17.74	102	ENSMUSG00000026033 (mmu-let-7a)	ENSRNOG00000013977 (mmu-let-7a)	hsa-let-7c hsa-let-7b hsa-let-7f hsa-let-7e hsa-let-7a hsa-mir-186 hsa-mir-190	0003743 translation initiation factor activity IEA; 0006446 regulation of translational initiation IEA;	3' UUGAUAUGUUGGAUGAUGGAGU 5' hsa-let-7a __ ..||.||||.|:|.|||||||. __ 5' UUCU-UACAUCUUCCUACCUCC 3' ENST00000233071 E:-17.74 S:102.000000 Loc:72 Cons: 100.00%(mmu) 100.00%(rno)
hsa-let-7a	ENST00000223951	ENSG00000107105	ENSMUSG00000008489	ENSRNOG00000006853	testis , pooled , retina , embryonic stem cells, embryoid bodies derived from H1, H7 and H9 cells , Hypothalamus , brain , total brain , lacrimal gland , hypothalamus , embryonic stem cells, DMSO-treated H9 cell line , hippocampus , medulla , pooled germ cell tumors , Cell lines	Brain (abundant), Liver, Heart, Skeletal Muscle, Lung (abundant), Kidney (abundant), Spleen (abundant) (L. F. Sempere et al., Genome Biol 5, R13 (2004)); heart, lung, liver, spleen, colon, kidney, skin, testis, ovary, cortex, midbrain, eye (M. Lagos-Quintana et al., Curr Biol 12, 735-9 (Apr 30, 2002).); cortical neurons (J. Kim et al., Proc Natl Acad Sci U S A 101, 360-5 (Jan 6, 2004).)			ELAV-LIKE PROTEIN 2 (HU-ANTIGEN B) (HUB) (ELAV-LIKE NEURONAL PROTEIN 1) (NERVOUS SYSTEM-SPECIFIC RNA BINDING PROTEIN HEL-N1). [Source:SWISSPROT;Acc:Q12926] ENSG00000107105 (-1) (23680105 23682555 2375 HUGO:3313:HEL-N1 HuB [IPR000504:RNA-binding region RNP-1 (RNA recognition motif); IPR002343:Paraneoplastic encephalomyelitis antigen;]	1	17.63	102	ENSMUSG00000008489 (mmu-let-7a)		hsa-let-7f hsa-let-7a hsa-let-7c hsa-let-7d rno-mir-101b hsa-mir-141 hsa-mir-143 hsa-mir-144 rno-mir-148b hsa-mir-155 hsa-mir-16 hsa-mir-181c hsa-mir-182 hsa-mir-206 hsa-mir-25 hsa-mir-26b hsa-mir-26a mmu-mir-291_5p mmu-mir-291_3p mmu-mir-292_5p mmu-mir-293 mmu-mir-297 mmu-mir-298 rno-mir-323 rno-mir-325 hsa-mir-34a hsa-mir-34c rno-mir-7* hsa-mir-95	0003723 RNA binding IEA; 0003730 mRNA 3' UTR binding TAS; 0006355 regulation of transcription, DNA-dependent TAS;	3' UUGAUAUGUUGGAUGAUGGAGU 5' hsa-let-7a __ .||..|:||.:|||:|:|||:. __ 5' CACAUUGCAUUCUAUUGCCUUC 3' ENST00000223951 E:-17.629999 S:102.000000 Loc:233 Cons: 100.00%(mmu) %(rno)
hsa-let-7a	ENST00000302418	ENSG00000170759	ENSMUSG00000006740	ENSRNOG00000017466	adenocarcinoma , normal nasopharynx	Brain (abundant), Liver, Heart, Skeletal Muscle, Lung (abundant), Kidney (abundant), Spleen (abundant) (L. F. Sempere et al., Genome Biol 5, R13 (2004)); heart, lung, liver, spleen, colon, kidney, skin, testis, ovary, cortex, midbrain, eye (M. Lagos-Quintana et al., Curr Biol 12, 735-9 (Apr 30, 2002).); cortical neurons (J. Kim et al., Proc Natl Acad Sci U S A 101, 360-5 (Jan 6, 2004).)			KINESIN HEAVY CHAIN (UBIQUITOUS KINESIN HEAVY CHAIN) (UKHC). [Source:SWISSPROT;Acc:P33176] ENSG00000170759 (-1) (32304077 32308463 32348907 32349221 32221777) 394 (394 nt) HUGO:6324:KNS KNS1 [IPR001687:ATP/GTP-binding site motif A (P-loop); IPR001752:Kinesin, motor region;]	1	17.39	102	ENSMUSG00000006740 (mmu-let-7a)		hsa-let-7g hsa-let-7f hsa-let-7a	0003777 microtubule motor activity TAS; 0005524 ATP binding IEA; 0007018 microtubule-based movement TAS; 0005871 kinesin complex TAS;	3' UUGAUAUGUUGGAUGAUGGAGU 5' hsa-let-7a __ ..:|:||.|.:||:||:|:||. __ 5' UCUUGUAAACUCUGCUGCUUCC 3' ENST00000302418 E:-17.389999 S:102.000000 Loc:174 Cons: 100.00%(mmu) %(rno)
hsa-let-7a	ENST00000328439	ENSG00000101172	ENSMUSG00000010505	ENSRNOG00000017346	carcinoid , lung , well-differentiated endometrial adenocarcinoma, 7 pooled tumors , moderately-differentiated adenocarcinoma , pooled germ cell tumors , lymphoma, follicular mixed small and large cell , tumor, 5 pooled (see description) , Human Lung Epithelial cells , testis , NEUROBLASTOMA COT 10-NORMALIZED , whole brain , PLACENTA , FETAL LIVER , total brain , Liver and Spleen , follicular lym…	Brain (abundant), Liver, Heart, Skeletal Muscle, Lung (abundant), Kidney (abundant), Spleen (abundant) (L. F. Sempere et al., Genome Biol 5, R13 (2004)); heart, lung, liver, spleen, colon, kidney, skin, testis, ovary, cortex, midbrain, eye (M. Lagos-Quintana et al., Curr Biol 12, 735-9 (Apr 30, 2002).); cortical neurons (J. Kim et al., Proc Natl Acad Sci U S A 101, 360-5 (Jan 6, 2004).)			MYELIN TRANSCRIPTION FACTOR 1 (MYT1) (MYTI) (PROTEOLIPID PROTEIN BINDING PROTEIN) (PLPB1). [Source:SWISSPROT;Acc:Q01538] ENSG00000101172 (1) (63522175 63556563 63598149 63599952 63648230) 1803 (1803 n HUGO:15882:FLJ10883 [IPR002515:Zn-finger, C2HC type; IPR001472:Bipartite nuclear localization signal; IPR000682:Protein-L-isoaspartate(D-aspartate) O-methyltransferase;]	1	20.49	101	ENSMUSG00000010505 (mmu-let-7a)	ENSRNOG00000017346 (mmu-let-7a)	hsa-let-7e hsa-let-7g hsa-let-7d hsa-let-7c hsa-let-7a hsa-mir-125b hsa-mir-125a hsa-mir-146 hsa-mir-30c hsa-mir-362	0003700 transcription factor activity NAS; 0008270 zinc ion binding NAS; 0006355 regulation of transcription, DNA-dependent NAS; 0005634 nucleus NAS; 0004719 protein-L-isoaspartate (D-aspartate) O-methyltransferase activity IEA; 0006464 protein modification IEA;	3' UUGAUAUGUUGGAUGAUGGAGU 5' hsa-let-7a __ .|||:|:.|.|||.||.||||| __ 5' UACUGUG-ACCCUCCUUCCUCA 3' ENST00000328439 E:-20.49 S:101.000000 Loc:1707 Cons: 100.00%(mmu) 100.00%(rno)
hsa-let-7a	ENST00000258341	ENSG00000135862	ENSMUSG00000026478	ENSRNOG00000002680	Iris , pooled , prostate , well-differentiated endometrial adenocarcinoma, 7 pooled tumors , lung , testis , pooled colon, kidney, stomach , Chondrosarcoma Grade II , Retina , Cell lines	Brain (abundant), Liver, Heart, Skeletal Muscle, Lung (abundant), Kidney (abundant), Spleen (abundant) (L. F. Sempere et al., Genome Biol 5, R13 (2004)); heart, lung, liver, spleen, colon, kidney, skin, testis, ovary, cortex, midbrain, eye (M. Lagos-Quintana et al., Curr Biol 12, 735-9 (Apr 30, 2002).); cortical neurons (J. Kim et al., Proc Natl Acad Sci U S A 101, 360-5 (Jan 6, 2004).)			LAMININ GAMMA-1 CHAIN PRECURSOR (LAMININ B2 CHAIN). [Source:SWISSPROT;Acc:P11047] ENSG00000135862 (1) (180231934 180232233 180351306 180354108 180394781) 2802 (2802 nt) HUGO:6492:LAMB2 [IPR006209:EGF-like domain; IPR002049:Laminin-type EGF-like domain; IPR001368:TNFR/CD27/30/40/95 cysteine-rich region; IPR000034:Laminin B; IPR008211:Laminin, N-terminal;]	1	19.73	101	ENSMUSG00000026478 (mmu-let-7a)	ENSRNOG00000002680 (mmu-let-7a)	hsa-let-7e hsa-let-7a hsa-let-7d hsa-mir-199a hsa-mir-29b mmu-mir-298 rno-mir-330 rno-mir-352	0005194 cell adhesion molecule activity IEA; 0005198 structural molecule activity IEA; 0006461 protein complex assembly TAS; 0007155 cell adhesion IEA; 0007492 endoderm development TAS; 0005604 basement membrane TAS; 0005871 kinesin complex IEA;	3' UUGAUAUGUUGGAUGAUGGAGU 5' hsa-let-7a __ .|||||:||||:|..|||:|:: __ 5' CACUAUGCAACUUUGUACUUUG 3' ENST00000258341 E:-19.73 S:101.000000 Loc:1395 Cons: 95.45%(mmu) 95.45%(rno)
hsa-let-7a	ENST00000225917_P	ENSG00000108774	ENSMUSG00000019173	ENSRNOG00000018568	PLACENTA COT 25-NORMALIZED , Pooled human melanocyte, fetal heart, and pregnant uterus , PLACENTA , colonic mucosa from 5 ulcerative colitis patients , Bone , squamous cell carcinoma, poorly differentiated (4 pooled tumors, including primary and metastatic) , Aveolar Macrophage , colon , Liver , Human Lung Epithelial cells , NEUROBLASTOMA , Lens , FETAL LIVER , thymus, pooled , Chondrosarcoma Lun…	Brain (abundant), Liver, Heart, Skeletal Muscle, Lung (abundant), Kidney (abundant), Spleen (abundant) (L. F. Sempere et al., Genome Biol 5, R13 (2004)); heart, lung, liver, spleen, colon, kidney, skin, testis, ovary, cortex, midbrain, eye (M. Lagos-Quintana et al., Curr Biol 12, 735-9 (Apr 30, 2002).); cortical neurons (J. Kim et al., Proc Natl Acad Sci U S A 101, 360-5 (Jan 6, 2004).)			RAS-RELATED PROTEIN RAB-5C (RAB5L) (L1880). [Source:SWISSPROT;Acc:P51148] ENSG00000108774 (-1) (40650966 40650966 40655685 40655754 40646529) 4001 (4001 nt) HUGO:9785:RABL [IPR001687:ATP/GTP-binding site motif A (P-loop); IPR001806:Ras GTPase superfamily;]	1	19.22	101	ENSMUSG00000019173 (mmu-let-7a)	ENSRNOG00000018568 (mmu-let-7a)	hsa-let-7g hsa-let-7a hsa-mir-197 hsa-mir-204 mmu-mir-207 hsa-mir-211 hsa-mir-213 hsa-mir-299 hsa-mir-31 rno-mir-336 rno-mir-341	0003928 RAB small monomeric GTPase activity TAS; 0005525 GTP binding IEA; 0008565 protein transporter activity IEA; 0006886 intracellular protein transport IEA; 0007264 small GTPase mediated signal transduction IEA;	3' UUGAUAUGUUGGAUGAUGGAGU 5' hsa-let-7a __ ..||:|||||..|||||.:||| __ 5' UUCUGUACAA-AUACUAAUUCA 3' ENST00000225917_P E:-19.219999 S:101.000000 Loc:183 Cons: 100.00%(mmu) 100.00%(rno)
hsa-let-7a	ENST00000329102	ENSG00000184171	ENSMUSG00000031227	ENSRNOG00000002660	colon , nervous_normal , normal squamous epithelium , fetal spleen	Brain (abundant), Liver, Heart, Skeletal Muscle, Lung (abundant), Kidney (abundant), Spleen (abundant) (L. F. Sempere et al., Genome Biol 5, R13 (2004)); heart, lung, liver, spleen, colon, kidney, skin, testis, ovary, cortex, midbrain, eye (M. Lagos-Quintana et al., Curr Biol 12, 735-9 (Apr 30, 2002).); cortical neurons (J. Kim et al., Proc Natl Acad Sci U S A 101, 360-5 (Jan 6, 2004).)			HEPATOCELLULAR CARCINOMA-ASSOCIATED PROTEIN HCA1. [Source:RefSeq;Acc:NM_020932] ENSG00000184171 (1) (74514587 74514692 74517667 74518214 75837739) 547 (547 nt) [IPR002190:MAGE protein;]	1	18.18	101	ENSMUSG00000031227 (mmu-let-7a)		hsa-let-7a hsa-let-7c hsa-let-7b hsa-let-7d hsa-mir-145 hsa-mir-17_5p hsa-mir-194 hsa-mir-214 hsa-mir-26a rno-mir-324_5p		3' UUGAUAUGUUGGAUGAUGGAGU 5' hsa-let-7a __ :|:|:.||.||:|:||::|||. __ 5' GAUUG-ACCACUUGCUGUCUCU 3' ENST00000329102 E:-18.18 S:101.000000 Loc:199 Cons: 95.24%(mmu) %(rno)
hsa-let-7a	ENST00000264864	ENSG00000038210	ENSMUSG00000029186	ENSRNOG00000003924	neuroblastoma , fetal eyes, lens, eye anterior segment, optic nerve, retina, Retina Foveal and Macular, RPE and Choroid , Liver and Spleen , pooled , lung , melanocyte	Brain (abundant), Liver, Heart, Skeletal Muscle, Lung (abundant), Kidney (abundant), Spleen (abundant) (L. F. Sempere et al., Genome Biol 5, R13 (2004)); heart, lung, liver, spleen, colon, kidney, skin, testis, ovary, cortex, midbrain, eye (M. Lagos-Quintana et al., Curr Biol 12, 735-9 (Apr 30, 2002).); cortical neurons (J. Kim et al., Proc Natl Acad Sci U S A 101, 360-5 (Jan 6, 2004).)			PHOSPHATIDYLINOSITOL 4-KINASE TYPE-II BETA; LIKELY ORTHOLOG OF MOUSE PHOSPHATIDYLINOSITOL 4-KINASE TYPE 2 BETA. [Source:RefSeq;Acc:NM_018323] ENSG00000038210 (1) (24986536 24986669 25029692 25031596 2 [IPR000403:Phosphatidylinositol 3- and 4-kinase; IPR001472:Bipartite nuclear localization signal;]	1	18.1	101		ENSRNOG00000003924 (mmu-let-7a)	hsa-let-7a hsa-let-7c hsa-let-7b hsa-mir-143 hsa-mir-144 hsa-mir-184	0004428 inositol/phosphatidylinositol kinase activity IEA;	3' UUGAUAUGUUGGAUGAUGGAGU 5' hsa-let-7a __ |||..|:|:.:||.|||||||. __ 5' AAC-CUGCGUUCUCCUACCUCU 3' ENST00000264864 E:-18.1 S:101.000000 Loc:1412 Cons: %(mmu) 90.48%(rno)
hsa-let-7a	ENST00000263826	ENSG00000117020	ENSMUSG00000019699	ENSRNOG00000021497	pooled , Pooled human melanocyte, fetal heart, and pregnant uterus , carcinoid , whole brain , Liver , uterus , Testis , pooled germ cell tumors , brain , Lens , total brain , kidney , lymph , lacrimal gland , breast , neuroblastoma , nervous_normal , prostate_tumor , embryonic stem cells, embryoid bodies derived from H1, H7 and H9 cells , embryonic stem cells, cell lines H1, H7, and H9 , 2 poole…	Brain (abundant), Liver, Heart, Skeletal Muscle, Lung (abundant), Kidney (abundant), Spleen (abundant) (L. F. Sempere et al., Genome Biol 5, R13 (2004)); heart, lung, liver, spleen, colon, kidney, skin, testis, ovary, cortex, midbrain, eye (M. Lagos-Quintana et al., Curr Biol 12, 735-9 (Apr 30, 2002).); cortical neurons (J. Kim et al., Proc Natl Acad Sci U S A 101, 360-5 (Jan 6, 2004).)			RAC-GAMMA SERINE/THREONINE PROTEIN KINASE (EC 2.7.1.-) (RAC-PK-GAMMA) (PROTEIN KINASE AKT-3) (PROTEIN KINASE B, GAMMA) (PKB GAMMA) (STK-2). [Source:SWISSPROT;Acc:Q9Y243] ENSG00000117020 (-1) (24061320 HUGO:393:PKBG PRKBG RAC-gamma [IPR000719:Protein kinase; IPR002290:Serine/Threonine protein kinase; IPR001245:Tyrosine protein kinase; IPR001849:Pleckstrin-like; IPR000961:Protein kinase C-terminal …	1	17.84	101	ENSMUSG00000019699 (mmu-let-7a)	ENSRNOG00000021497 (mmu-let-7a)	hsa-let-7a hsa-let-7g hsa-let-7f rno-mir-101b hsa-mir-184 hsa-mir-194 mmu-mir-202 rno-mir-337 rno-mir-346	0004674 protein serine/threonine kinase activity IEA; 0005524 ATP binding IEA; 0016740 transferase activity IEA; 0006468 protein amino acid phosphorylation TAS; 0007165 signal transduction TAS;	3' UUGAU-AUGUUGGAUGAUGGAGU 5' hsa-let-7a __ .:||:.|:|.:.|||||::||:| __ 5' UGCUGUUGCUG-CUACUGUCUUA 3' ENST00000263826 E:-17.84 S:101.000000 Loc:229 Cons: 95.45%(mmu) 95.45%(rno)
hsa-let-7a	ENST00000228327_P	ENSG00000067798	ENSMUSG00000020181	ENSRNOG00000006682	uterus	Brain (abundant), Liver, Heart, Skeletal Muscle, Lung (abundant), Kidney (abundant), Spleen (abundant) (L. F. Sempere et al., Genome Biol 5, R13 (2004)); heart, lung, liver, spleen, colon, kidney, skin, testis, ovary, cortex, midbrain, eye (M. Lagos-Quintana et al., Curr Biol 12, 735-9 (Apr 30, 2002).); cortical neurons (J. Kim et al., Proc Natl Acad Sci U S A 101, 360-5 (Jan 6, 2004).)			NEURON NAVIGATOR 3; PORE MEMBRANE AND/OR FILAMENT INTERACTING LIKE PROTEIN 1; STEERIN 3. [Source:RefSeq;Acc:NM_014903] ENSG00000067798 (1) (76727153 76727710 77106765 77106765 78113748) 4001 (4001 nt) HUGO:15998:KIAA0938 POMFIL1 [IPR001687:ATP/GTP-binding site motif A (P-loop); IPR001715:Calponin-like actin-binding;]	1	17.78	101	ENSMUSG00000020181 (mmu-let-7a)		hsa-let-7f hsa-let-7c hsa-let-7b hsa-let-7a mmu-mir-202 hsa-mir-29a hsa-mir-29c rno-mir-325 hsa-mir-34a hsa-mir-34c hsa-mir-98	0000166 nucleotide binding IEA; 0005524 ATP binding IEA;	3' UUGAUAUGUUGGA-UGAUGGAGU 5' hsa-let-7a __ .|:.:|:|.::||.|||:|||:| __ 5' UAUGGUGCUGUCUCACUGCCUUA 3' ENST00000228327_P E:-17.780001 S:101.000000 Loc:805 Cons: 95.65%(mmu) %(rno)
hsa-let-7a	ENST00000294383	ENSG00000162402	ENSMUSG00000028514	ENSRNOG00000005802	total brain	Brain (abundant), Liver, Heart, Skeletal Muscle, Lung (abundant), Kidney (abundant), Spleen (abundant) (L. F. Sempere et al., Genome Biol 5, R13 (2004)); heart, lung, liver, spleen, colon, kidney, skin, testis, ovary, cortex, midbrain, eye (M. Lagos-Quintana et al., Curr Biol 12, 735-9 (Apr 30, 2002).); cortical neurons (J. Kim et al., Proc Natl Acad Sci U S A 101, 360-5 (Jan 6, 2004).)			UBIQUITIN CARBOXYL-TERMINAL HYDROLASE 24 (EC 3.1.2.15) (UBIQUITIN THIOLESTERASE 24) (UBIQUITIN-SPECIFIC PROCESSING PROTEASE 24) (DEUBIQUITINATING ENZYME 24) (FRAGMENT). [Source:SWISSPROT;Acc:Q9UPU5] E HUGO:12623:KIAA1057 [IPR001394:Ubiquitin thiolesterase, family 2;]	1	17.7	101	ENSMUSG00000028514 (mmu-let-7a)	ENSRNOG00000005802 (mmu-let-7a)	hsa-let-7f hsa-let-7a mmu-mir-202 mmu-mir-298	0004197 cysteine-type endopeptidase activity IEA; 0004221 ubiquitin thiolesterase activity IEA; 0016787 hydrolase activity IEA; 0006511 ubiquitin-dependent protein catabolism IEA;	3' UUGAUAUGUUGGAUGAUGGAGU 5' hsa-let-7a __ ||:|.|.|..:||:|||||||. __ 5' AAUU-UUC-CUCUGCUACCUCU 3' ENST00000294383 E:-17.700001 S:101.000000 Loc:2532 Cons: 100.00%(mmu) 100.00%(rno)
hsa-let-7a	ENST00000326226_P	ENSG00000173917	ENSMUSG00000047830	ENSRNOG00000008365	uterus , germinal center B cell	Brain (abundant), Liver, Heart, Skeletal Muscle, Lung (abundant), Kidney (abundant), Spleen (abundant) (L. F. Sempere et al., Genome Biol 5, R13 (2004)); heart, lung, liver, spleen, colon, kidney, skin, testis, ovary, cortex, midbrain, eye (M. Lagos-Quintana et al., Curr Biol 12, 735-9 (Apr 30, 2002).); cortical neurons (J. Kim et al., Proc Natl Acad Sci U S A 101, 360-5 (Jan 6, 2004).)			HOMEOBOX PROTEIN HOX-B2 (HOX-2H) (HOX-2.8) (K8). [Source:SWISSPROT;Acc:P14652] ENSG00000173917 (-1) (47095336 47095336 47096654 47096654 47082911) 4001 (4001 nt) HUGO:5113:HOX2 HOX2H [IPR001356:Homeobox; IPR001827:Homeobox protein, antennapedia type; IPR002965:Proline-rich extensin; IPR000047:Helix-turn-helix motif, lambda-like repressor; IPR000694:Proline-rich region;]	1	17.66	101		ENSRNOG00000008365 (mmu-let-7a)	hsa-let-7a hsa-mir-143 hsa-mir-200a hsa-mir-28 hsa-mir-96	0003700 transcription factor activity NR; 0006355 regulation of transcription, DNA-dependent IEA; 0007275 development TAS; 0008015 circulation TAS; 0005634 nucleus IEA; 0003700 transcription factor activity NAS; 0006355 regulation of transcription, DNA-dependent NAS; 0007275 development NAS; 0005634 nucleus IDA;	3' UUGAUAUGUUGGAUGAUGGAGU 5' hsa-let-7a __ .|.||.|||:|:||:|:.||:| __ 5' UAAUACACAGCUUAUUGGCUUA 3' ENST00000326226_P E:-17.66 S:101.000000 Loc:2527 Cons: %(mmu) 90.91%(rno)
hsa-let-7a	ENST00000256496	ENSG00000134108	ENSMUSG00000030105	ENSRNOG00000007312	testis , sympathetic trunk	Brain (abundant), Liver, Heart, Skeletal Muscle, Lung (abundant), Kidney (abundant), Spleen (abundant) (L. F. Sempere et al., Genome Biol 5, R13 (2004)); heart, lung, liver, spleen, colon, kidney, skin, testis, ovary, cortex, midbrain, eye (M. Lagos-Quintana et al., Curr Biol 12, 735-9 (Apr 30, 2002).); cortical neurons (J. Kim et al., Proc Natl Acad Sci U S A 101, 360-5 (Jan 6, 2004).)			ENSG00000134108 (1) (5138977 5139151 5195398 5197599 5204434) 2201 (2201 nt) [IPR001687:ATP/GTP-binding site motif A (P-loop); IPR006689:ARF/SAR superfamily; IPR001806:Ras GTPase superfamily;]	1	17.56	101	ENSMUSG00000030105 (mmu-let-7a)		hsa-let-7a hsa-mir-103 hsa-mir-130b hsa-mir-143 hsa-mir-198 hsa-mir-214 rno-mir-325	0003925 small monomeric GTPase activity IEA; 0005525 GTP binding IEA; 0007264 small GTPase mediated signal transduction IEA;	3' UUGAUAUGUUGGAU-GAUGGAGU 5' hsa-let-7a __ ||||.||.:||||:.||:|:|:| __ 5' AACUCUA-GACCUGCCUGCUUUA 3' ENST00000256496 E:-17.559999 S:101.000000 Loc:1083 Cons: 95.45%(mmu) %(rno)
hsa-let-7a	ENST00000216214	ENSG00000100376	ENSMUSG00000022434	ENSRNOG00000013764	colon_est , testis , fetal eyes, lens, eye anterior segment, optic nerve, retina, Retina Foveal and Macular, RPE and Choroid , embryonic stem cells, DMSO-treated H9 cell line	Brain (abundant), Liver, Heart, Skeletal Muscle, Lung (abundant), Kidney (abundant), Spleen (abundant) (L. F. Sempere et al., Genome Biol 5, R13 (2004)); heart, lung, liver, spleen, colon, kidney, skin, testis, ovary, cortex, midbrain, eye (M. Lagos-Quintana et al., Curr Biol 12, 735-9 (Apr 30, 2002).); cortical neurons (J. Kim et al., Proc Natl Acad Sci U S A 101, 360-5 (Jan 6, 2004).)			ENSG00000100376 (1) (43982381 43994827 44008857 44013203 44086139) 372 (372 nt) [IPR001472:Bipartite nuclear localization signal;]	1	17.19	101	ENSMUSG00000022434 (mmu-let-7a)		hsa-let-7g hsa-let-7a		3' UUGAUAUGUUGGAUGAUGGAGU 5' hsa-let-7a __ :|||:.|:::.:.:|||||||| __ 5' GACUG-AUGGAUAGCUACCUCA 3' ENST00000216214 E:-17.190001 S:101.000000 Loc:249 Cons: 90.48%(mmu) %(rno)
hsa-let-7a	ENST00000296417	ENSG00000164032	ENSMUSG00000037894	ENSRNOG00000010306	poorly differentiated adenocarcinoma with signet ring cell features , Pituitary , nervous_normal , Subchondral Bone	Brain (abundant), Liver, Heart, Skeletal Muscle, Lung (abundant), Kidney (abundant), Spleen (abundant) (L. F. Sempere et al., Genome Biol 5, R13 (2004)); heart, lung, liver, spleen, colon, kidney, skin, testis, ovary, cortex, midbrain, eye (M. Lagos-Quintana et al., Curr Biol 12, 735-9 (Apr 30, 2002).); cortical neurons (J. Kim et al., Proc Natl Acad Sci U S A 101, 360-5 (Jan 6, 2004).)			HISTONE H2A.Z (H2A/Z). [Source:SWISSPROT;Acc:P17317] ENSG00000164032 (-1) (101327636 101328013 101329739 101329827 101326147) 377 (377 nt) HUGO:4741:H2AZ [IPR002119:Histone H2A; IPR007125:Histone core; IPR007124:Histone-fold/TFIID-TAF/NF-Y;]	1	17.15	101	ENSMUSG00000037894 (mmu-let-7a)	ENSRNOG00000010306 (mmu-let-7a)	hsa-let-7b hsa-let-7c hsa-let-7g hsa-let-7a hsa-mir-122a hsa-mir-128b hsa-mir-128a mmu-mir-202 hsa-mir-212 mmu-mir-291_5p mmu-mir-295 rno-mir-350	0003677 DNA binding IEA; 0006334 nucleosome assembly IEA; 0007001 chromosome organization and biogenesis (sensu Eukarya) IEA; 0000786 nucleosome IEA; 0005634 nucleus IEA; 0005694 chromosome IEA;	3' UUGAUAUGUUGGAUGAUGGAGU 5' hsa-let-7a __ :.||:.|:..|:|::||:|||| __ 5' GCCUGGAUUCCUUGUUAUCUCA 3' ENST00000296417 E:-17.15 S:101.000000 Loc:7 Cons: 95.45%(mmu) 90.91%(rno)
hsa-let-7a	ENST00000218157_P	ENSG00000102038	ENSMUSG00000031099	ENSRNOG00000003762	moderately-differentiated endometrial adenocarcinoma, 3 pooled tumors , thymus, pooled , poorly-differentiated endometrial adenocarcinoma, 2 pooled tumors , Adipose , Aveolar Macrophage , poorly differentiated adenocarcinoma with signet ring cell features , adenocarcinoma , White Matter , colon , Testis , brain , embryonic trophoblasts, made from WA01 stem cells , cochlea , four pooled pituitary …	Brain (abundant), Liver, Heart, Skeletal Muscle, Lung (abundant), Kidney (abundant), Spleen (abundant) (L. F. Sempere et al., Genome Biol 5, R13 (2004)); heart, lung, liver, spleen, colon, kidney, skin, testis, ovary, cortex, midbrain, eye (M. Lagos-Quintana et al., Curr Biol 12, 735-9 (Apr 30, 2002).); cortical neurons (J. Kim et al., Proc Natl Acad Sci U S A 101, 360-5 (Jan 6, 2004).)			POSSIBLE GLOBAL TRANSCRIPTION ACTIVATOR SNF2L1. [Source:SWISSPROT;Acc:P28370] ENSG00000102038 (-1) (127287909 127287909 127362970 127362970 125891809) 4001 (4001 nt) HUGO:11097:SNF2L SNF2L1 SNF2LB [IPR001687:ATP/GTP-binding site motif A (P-loop); IPR000330:SNF2 related domain; IPR001005:Myb DNA-binding domain; IPR001650:Helicase, C-terminal;]	1	17.05	101	ENSMUSG00000031099 (mmu-let-7a)		hsa-let-7e hsa-let-7f hsa-let-7a hsa-mir-126 hsa-mir-144 hsa-mir-205 hsa-mir-214 hsa-mir-27b rno-mir-330	0003677 DNA binding IEA; 0005524 ATP binding IEA; 0008026 ATP dependent helicase activity IEA; 0006338 chromatin modeling TAS; 0006355 regulation of transcription, DNA-dependent IEA; 0005634 nucleus TAS;	3' UUGAUAUGUU--GGAUGAUGGAGU 5' hsa-let-7a __ .|:|.|||||..|:|.||||||.| __ 5' UAUUUUACAAUGCUUUCUACCUGA 3' ENST00000218157_P E:-17.049999 S:101.000000 Loc:1284 Cons: 91.67%(mmu) %(rno)
hsa-let-7a	ENST00000004891	ENSG00000006062	ENSMUSG00000020941	ENSRNOG00000003278	Primary Lung Cystic Fibrosis Epithelial Cells , well-differentiated endometrial adenocarcinoma, 7 pooled tumors , testis , THYMUS , stomach , total brain , pooled germ cell tumors , head_neck , moderately-differentiated endometrial adenocarcinoma, 3 pooled tumors , embryonic stem cell, retinoic acid and mitogen-treated hES cell line H7 , embryonic stem cells, cell lines H1, H7, and H9 , leukopher…	Brain (abundant), Liver, Heart, Skeletal Muscle, Lung (abundant), Kidney (abundant), Spleen (abundant) (L. F. Sempere et al., Genome Biol 5, R13 (2004)); heart, lung, liver, spleen, colon, kidney, skin, testis, ovary, cortex, midbrain, eye (M. Lagos-Quintana et al., Curr Biol 12, 735-9 (Apr 30, 2002).); cortical neurons (J. Kim et al., Proc Natl Acad Sci U S A 101, 360-5 (Jan 6, 2004).)			MITOGEN-ACTIVATED PROTEIN KINASE KINASE KINASE 14 (EC 2.7.1.37) (NF- KAPPA BETA-INDUCING KINASE) (SERINE/THREONINE PROTEIN KINASE NIK) (HSNIK). [Source:SWISSPROT;Acc:Q99558] ENSG00000006062 (-1) (4381 HUGO:6853:FTDCR1B HSNIK NIK [IPR000719:Protein kinase; IPR002290:Serine/Threonine protein kinase;]	1	20.91	100		ENSRNOG00000003278 (mmu-let-7a)	hsa-let-7g hsa-let-7f hsa-let-7a mmu-mir-292_5p	0004674 protein serine/threonine kinase activity NR; 0004682 protein kinase CK2 activity IEA; 0004691 cAMP-dependent protein kinase activity IEA; 0005524 ATP binding IEA; 0016740 transferase activity IEA; 0006468 protein amino acid phosphorylation NR;	3' UUGAUAUGUUGGA-UGAUGGAGU 5' hsa-let-7a __ .|||.|:||.:||.|:.|||||| __ 5' CACUUUGCACUCUGAUGACCUCA 3' ENST00000004891 E:-20.91 S:100.000000 Loc:1009 Cons: %(mmu) 95.65%(rno)
hsa-let-7a	ENST00000207451	ENSG00000092847	ENSMUSG00000041530	ENSRNOG00000027320	pooled germ cell tumors , aorta	Brain (abundant), Liver, Heart, Skeletal Muscle, Lung (abundant), Kidney (abundant), Spleen (abundant) (L. F. Sempere et al., Genome Biol 5, R13 (2004)); heart, lung, liver, spleen, colon, kidney, skin, testis, ovary, cortex, midbrain, eye (M. Lagos-Quintana et al., Curr Biol 12, 735-9 (Apr 30, 2002).); cortical neurons (J. Kim et al., Proc Natl Acad Sci U S A 101, 360-5 (Jan 6, 2004).)			EUKARYOTIC TRANSLATION INITIATION FACTOR 2C 1 (EIF2C 1) (EIF-2C 1) (PUTATIVE RNA-BINDING PROTEIN Q99). [Source:SWISSPROT;Acc:Q9UL18] ENSG00000092847 (1) (35776472 35776685 35812870 35817561 35823982) HUGO:3262: [IPR003100:Argonaute and Dicer protein, PAZ; IPR003165:Stem cell self-renewal protein Piwi;]	1	20.35	100	ENSMUSG00000041530 (mmu-let-7a)	ENSRNOG00000027320 (mmu-let-7a)	hsa-let-7c hsa-let-7a hsa-let-7i hsa-let-7b hsa-mir-125a hsa-mir-128b hsa-mir-136 hsa-mir-185 mmu-mir-207 hsa-mir-221 hsa-mir-29c hsa-mir-29b mmu-mir-292_3p mmu-mir-293 mmu-mir-298 hsa-mir-30a hsa-mir-321 rno-mir-327 hsa-mir-365-1 hsa-mir-98 hsa-mir-sf202_seth	0003743 translation initiation factor activity TAS; 0006412 protein biosynthesis IEA; 0006446 regulation of translational initiation TAS; 0005850 eukaryotic translation initiation factor 2 complex TAS;	3' UUGAUAUGUUGGAUG-AUGGAGU 5' hsa-let-7a __ .|||:.|.|:|||||.|.|||:| __ 5' CACUGGAGAGCCUACAUUCCUUA 3' ENST00000207451 E:-20.35 S:100.000000 Loc:2251 Cons: 95.65%(mmu) 95.65%(rno)
hsa-let-7a	ENST00000334256	ENSG00000186432	ENSMUSG00000027782	ENSRNOG00000010768	breast , embryonic stem cells, embryoid bodies derived from H1, H7 and H9 cells , normal nasopharynx , Pituitary , insulinoma , embryonic stem cell, retinoic acid and mitogen-treated hES cell line H7 , colon , uterus , embryonic stem cells, DMSO-treated H9 cell line , Eye , 2 pooled Wilms' tumors, one primary and one metastatic to brain , three pooled meningiomas , endometrioid ovarian metastasis…	Brain (abundant), Liver, Heart, Skeletal Muscle, Lung (abundant), Kidney (abundant), Spleen (abundant) (L. F. Sempere et al., Genome Biol 5, R13 (2004)); heart, lung, liver, spleen, colon, kidney, skin, testis, ovary, cortex, midbrain, eye (M. Lagos-Quintana et al., Curr Biol 12, 735-9 (Apr 30, 2002).); cortical neurons (J. Kim et al., Proc Natl Acad Sci U S A 101, 360-5 (Jan 6, 2004).)			IMPORTIN ALPHA-4 SUBUNIT (KARYOPHERIN ALPHA-4 SUBUNIT) (QIP1 PROTEIN). [Source:SWISSPROT;Acc:O00629] ENSG00000186432 (-1) (161538877 161540805 161603983 161604289 161488540) 1928 (1928 nt) HUGO:6397:IPOA3 MGC12217 MGC26703 QIP1 SRP3 [IPR000225:Armadillo repeat; IPR002652:Importin alpha-like protein, beta-binding region; IPR001472:Bipartite nuclear localization signal;]	1	20.24	100	ENSMUSG00000027782 (mmu-let-7a)		hsa-let-7a hsa-let-7b hsa-let-7f hsa-let-7c hsa-let-7d hsa-mir-107 hsa-mir-124a hsa-mir-125a hsa-mir-128a hsa-mir-128b hsa-mir-141 hsa-mir-15b hsa-mir-153 hsa-mir-154 hsa-mir-18 hsa-mir-181a hsa-mir-19a hsa-mir-19b hsa-mir-194 hsa-mir-199a* hsa-mir-199a hsa-mir-211 hsa-mir-212 hsa-mir-24 mmu-mir-292_5p mmu-mir-297 mmu-mir-300 rno-mir-322 rno-mir-330 rno-mir-351 rno-mir-352 hsa-mir-362 hsa-mir-95	0008565 protein transporter activity IEA; 0006607 NLS-bearing substrate-nucleus import TAS; 0006886 intracellular protein transport IEA; 0005634 nucleus IEA; 0005647 importin, alpha-subunit TAS;	3' UUGA-UAUGUUGGAUGAUGGAGU 5' hsa-let-7a __ ::||.||:.:|:||:||:|:.|| __ 5' GGCUCAUGGGAUCUGCUGCUGCA 3' ENST00000334256 E:-20.24 S:100.000000 Loc:114 Cons: 95.65%(mmu) %(rno)
hsa-let-7a	ENST00000333135_P	ENSG00000169851	ENSMUSG00000054854	ENSRNOG00000012367	Pooled human melanocyte, fetal heart, and pregnant uterus , pooled , poorly differentiated adenocarcinoma with signet ring cell features , adenocarcinoma , thymus, pooled , Human Lung Epithelial cells , colon tumor, RER+ , squamous cell carcinoma, poorly differentiated (4 pooled tumors, including primary and metastatic) , normal prostate , Brain , lung , pooled germ cell tumors , Blood vessels - …	Brain (abundant), Liver, Heart, Skeletal Muscle, Lung (abundant), Kidney (abundant), Spleen (abundant) (L. F. Sempere et al., Genome Biol 5, R13 (2004)); heart, lung, liver, spleen, colon, kidney, skin, testis, ovary, cortex, midbrain, eye (M. Lagos-Quintana et al., Curr Biol 12, 735-9 (Apr 30, 2002).); cortical neurons (J. Kim et al., Proc Natl Acad Sci U S A 101, 360-5 (Jan 6, 2004).)			PROTOCADHERIN 7 PRECURSOR (BRAIN-HEART PROTOCADHERIN) (BH-PCDH). [Source:SWISSPROT;Acc:O60245] ENSG00000169851 (1) (30473928 30473928 30895354 30895354 33866977) 4001 (4001 nt) HUGO:8659:BH-Pcdh [IPR002126:Cadherin; IPR002173:Carbohydrate kinase, PfkB;]	1	18.24	100	ENSMUSG00000054854 (mmu-let-7a)		hsa-let-7a hsa-let-7f hsa-let-7c hsa-let-7b hsa-mir-122a hsa-mir-144 hsa-mir-219 rno-mir-337 rno-mir-347	0005194 cell adhesion molecule activity IEA; 0005509 calcium ion binding IEA; 0007155 cell adhesion IEA; 0007156 homophilic cell adhesion IEA; 0005887 integral to plasma membrane TAS;	3' UUGAUAUGUUGGAUGAUGGAGU 5' hsa-let-7a __ :|||||.::.:||:||||:|.: __ 5' GACUAU-UGUUCUGCUACUUGG 3' ENST00000333135_P E:-18.24 S:100.000000 Loc:3718 Cons: 100.00%(mmu) %(rno)
hsa-let-7a	ENST00000177056	ENSG00000074743	ENSMUSG00000038602	ENSRNOG00000000412		Brain (abundant), Liver, Heart, Skeletal Muscle, Lung (abundant), Kidney (abundant), Spleen (abundant) (L. F. Sempere et al., Genome Biol 5, R13 (2004)); heart, lung, liver, spleen, colon, kidney, skin, testis, ovary, cortex, midbrain, eye (M. Lagos-Quintana et al., Curr Biol 12, 735-9 (Apr 30, 2002).); cortical neurons (J. Kim et al., Proc Natl Acad Sci U S A 101, 360-5 (Jan 6, 2004).)			DJ230I3.1 (NOVEL PROTEIN) (FRAGMENT). [Source:SPTREMBL;Acc:Q9NQP3] ENSG00000074743 (1) (118521175 118633728 118652071 118684398 118868700) 3638 (3638 nt) [IPR001370:Baculovirus inhibitor of apoptosis protein repeat (BIR);]	1	17.59	100		ENSRNOG00000000412 (mmu-let-7a)	hsa-let-7c hsa-let-7f hsa-let-7a hsa-let-7d hsa-mir-10a rno-mir-135b hsa-mir-194 hsa-mir-34a		3' UUG-AUAUGUUGGAUGAUGGAGU 5' hsa-let-7a __ |||.|.|.|..:||:||||||:. __ 5' AACAUCUUCUCUCUGCUACCUUU 3' ENST00000177056 E:-17.59 S:100.000000 Loc:2332 Cons: %(mmu) 91.30%(rno)
hsa-let-7a	ENST00000306503	ENSG00000171150	ENSMUSG00000037104	ENSRNOG00000028504	kidney , schizophrenic brain S-11 frontal lobe , Bone , testis , serous papillary carcinoma, high grade, 2 pooled tumors , Purified pancreatic islet , moderately-differentiated endometrial adenocarcinoma, 3 pooled tumors , Human Placenta , Pooled , Embryonic Stem cells , moderately differentiated adenocarcinoma , three pooled meningiomas , colon , 2 pooled high-grade transitional cell tumors , em…	Brain (abundant), Liver, Heart, Skeletal Muscle, Lung (abundant), Kidney (abundant), Spleen (abundant) (L. F. Sempere et al., Genome Biol 5, R13 (2004)); heart, lung, liver, spleen, colon, kidney, skin, testis, ovary, cortex, midbrain, eye (M. Lagos-Quintana et al., Curr Biol 12, 735-9 (Apr 30, 2002).); cortical neurons (J. Kim et al., Proc Natl Acad Sci U S A 101, 360-5 (Jan 6, 2004).)			CYTOKINE INDUCIBLE SH2-CONTAINING PROTEIN 5 (SUPPRESSOR OF CYTOKINE SIGNALING 5) (SOCS-5) (CYTOKINE-INDUCIBLE SH2 PROTEIN 6) (CIS-6). [Source:SWISSPROT;Acc:O75159] ENSG00000171150 (1) (46900625 469602 HUGO:16852:CIS6 Cish5 CISH6 KIAA0671 SOCS-5 [IPR000980:SH2 motif; IPR001472:Bipartite nuclear localization signal;]	1	17.53	100		ENSRNOG00000028504 (mmu-let-7a)	hsa-let-7f hsa-let-7g hsa-let-7a rno-mir-101b hsa-mir-107 hsa-mir-17_5p mmu-mir-202 hsa-mir-214 rno-mir-324_3p rno-mir-330 rno-mir-338	0005515 protein binding ISS; 0019210 kinase inhibitor activity ISS; 0001558 regulation of cell growth IEA; 0007242 intracellular signaling cascade IEA; 0007259 JAK-STAT cascade ISS; 0009968 negative regulation of signal transduction NAS; 0019221 cytokine and chemokine mediated signaling pathway ISS; 0045627 positive regulation of T-helper 1 cell differentiation ISS; 0045629 negative regulation of…	3' UUGAUAUGUUGGAUGAUGGAGU 5' hsa-let-7a __ ..:|:||:.|:||:||:::|:| __ 5' CCUUGUAU-AUCUGCUGUUUUA 3' ENST00000306503 E:-17.530001 S:100.000000 Loc:1468 Cons: %(mmu) 90.48%(rno)
hsa-let-7a	ENST00000322002	ENSG00000176887	ENSMUSG00000055974	ENSRNOG00000008220	brain , glioblastoma (pooled) , anaplastic oligodendroglioma , Pooled human melanocyte, fetal heart, and pregnant uterus , FETAL BRAIN , Embryonic Stem cells , tumor, 5 pooled (see description) , pooled germ cell tumors , total brain , fetal eyes, lens, eye anterior segment, optic nerve, retina, Retina Foveal and Macular, RPE and Choroid , embryonic stem cell, retinoic acid and mitogen-treated hE…	Brain (abundant), Liver, Heart, Skeletal Muscle, Lung (abundant), Kidney (abundant), Spleen (abundant) (L. F. Sempere et al., Genome Biol 5, R13 (2004)); heart, lung, liver, spleen, colon, kidney, skin, testis, ovary, cortex, midbrain, eye (M. Lagos-Quintana et al., Curr Biol 12, 735-9 (Apr 30, 2002).); cortical neurons (J. Kim et al., Proc Natl Acad Sci U S A 101, 360-5 (Jan 6, 2004).)			TRANSCRIPTION FACTOR SOX-11. [Source:SWISSPROT;Acc:P35716] ENSG00000176887 (1) (5854538 5854593 5855918 5863255 6132831) 7337 (7337 nt) HUGO:11191: [IPR001687:ATP/GTP-binding site motif A (P-loop); IPR000910:HMG1/2 (high mobility group) box; IPR001472:Bipartite nuclear localization signal;]	1	22.7	99	ENSMUSG00000055974 (mmu-let-7a)	ENSRNOG00000008220 (mmu-let-7a)	hsa-let-7f hsa-let-7c hsa-let-7a hsa-let-7i hsa-mir-139 hsa-mir-147 mmu-mir-201 hsa-mir-302 hsa-mir-321 rno-mir-326 rno-mir-327 hsa-mir-34c	0003677 DNA binding IEA; 0006355 regulation of transcription, DNA-dependent IEA; 0007399 neurogenesis TAS; 0005634 nucleus IEA;	3' UUGAUAUGUUGGAUGAUGGAGU 5' hsa-let-7a __ .||.|.|||:||||..|||||| __ 5' UACCAGACAGCCUA-GACCUCA 3' ENST00000322002 E:-22.700001 S:99.000000 Loc:873 Cons: 90.48%(mmu) 90.48%(rno)
hsa-let-7a	ENST00000000412	ENSG00000003056	ENSMUSG00000007458	ENSRNOG00000014992	Pooled human melanocyte, fetal heart, and pregnant uterus	Brain (abundant), Liver, Heart, Skeletal Muscle, Lung (abundant), Kidney (abundant), Spleen (abundant) (L. F. Sempere et al., Genome Biol 5, R13 (2004)); heart, lung, liver, spleen, colon, kidney, skin, testis, ovary, cortex, midbrain, eye (M. Lagos-Quintana et al., Curr Biol 12, 735-9 (Apr 30, 2002).); cortical neurons (J. Kim et al., Proc Natl Acad Sci U S A 101, 360-5 (Jan 6, 2004).)			CATION-DEPENDENT MANNOSE-6-PHOSPHATE RECEPTOR PRECURSOR (CD MAN-6-P RECEPTOR) (CD-MPR) (46 KDA MANNOSE 6-PHOSPHATE RECEPTOR) (MPR 46). [Source:SWISSPROT;Acc:P20645] ENSG00000003056 (-1) (8984231 89856 HUGO:6752: [IPR000296:Cation-dependent mannose-6-phosphate receptor;]	1	20.86	99	ENSMUSG00000007458 (mmu-let-7a)	ENSRNOG00000014992 (mmu-let-7a)	hsa-let-7b hsa-let-7a hsa-let-7g hsa-let-7c	0004888 transmembrane receptor activity TAS; 0005215 transporter activity IEA; 0006810 transport IEA; 0006898 receptor mediated endocytosis TAS; 0008333 endosome to lysosome transport TAS; 0005764 lysosome IEA; 0005887 integral to plasma membrane TAS;	3' UUGAUAUGUUGGAUGAUGGAGU 5' hsa-let-7a __ |.||:|.|..:||:||:.|||| __ 5' ACCUGUCCCUUCUGCUGGCUCA 3' ENST00000000412 E:-20.860001 S:99.000000 Loc:1020 Cons: 90.91%(mmu) 95.45%(rno)
hsa-let-7a	ENST00000324746	ENSG00000169139	ENSMUSG00000022674	ENSRNOG00000001829	germinal center B cell , pooled	Brain (abundant), Liver, Heart, Skeletal Muscle, Lung (abundant), Kidney (abundant), Spleen (abundant) (L. F. Sempere et al., Genome Biol 5, R13 (2004)); heart, lung, liver, spleen, colon, kidney, skin, testis, ovary, cortex, midbrain, eye (M. Lagos-Quintana et al., Curr Biol 12, 735-9 (Apr 30, 2002).); cortical neurons (J. Kim et al., Proc Natl Acad Sci U S A 101, 360-5 (Jan 6, 2004).)			UBIQUITIN-CONJUGATING ENZYME E2 VARIANT 2; 1 ALPHA,25-DIHYDROXYVITAMIN D3-INDUCIBLE; ENTEROCYTE DIFFERENTIATION PROMOTING FACTOR; METHYL METHANESULFONATE SENSITIVE 2, S. CEREVISIAE, HOMOLOG OF. [Sourc HUGO:12495:DDVit-1 EDPF-1 MMS2 UEV-2 [IPR000608:Ubiquitin-conjugating enzymes;]	1	18.64	99	ENSMUSG00000022674 (mmu-let-7a)		hsa-let-7c hsa-let-7a hsa-let-7b rno-mir-337	0004840 ubiquitin conjugating enzyme activity TAS; 0004842 ubiquitin-protein ligase activity IEA; 0016874 ligase activity IEA; 0000074 regulation of cell cycle TAS; 0000209 protein polyubiquitination TAS; 0006282 regulation of DNA repair TAS; 0006512 ubiquitin cycle IEA; 0008283 cell proliferation TAS;	3' UUGAUAUGUUGGAUGAUGGAGU 5' hsa-let-7a __ ||.|..|||||||.|||.|||| __ 5' AAAUCAACAACCUUCUA-CUCA 3' ENST00000324746 E:-18.639999 S:99.000000 Loc:25 Cons: 95.24%(mmu) %(rno)
hsa-let-7a	ENST00000337337	ENSG00000114416	ENSMUSG00000027680	ENSRNOG00000011938	pooled	Brain (abundant), Liver, Heart, Skeletal Muscle, Lung (abundant), Kidney (abundant), Spleen (abundant) (L. F. Sempere et al., Genome Biol 5, R13 (2004)); heart, lung, liver, spleen, colon, kidney, skin, testis, ovary, cortex, midbrain, eye (M. Lagos-Quintana et al., Curr Biol 12, 735-9 (Apr 30, 2002).); cortical neurons (J. Kim et al., Proc Natl Acad Sci U S A 101, 360-5 (Jan 6, 2004).)			FRAGILE X MENTAL RETARDATION SYNDROME RELATED PROTEIN 1. [Source:SWISSPROT;Acc:P51114] ENSG00000114416 (1) (181951375 181951387 182014993 182015247 182750636) 254 (254 nt) HUGO:4023: [IPR001687:ATP/GTP-binding site motif A (P-loop); IPR004087:KH domain; IPR004088:KH domain, type 1;]	1	18.3	99	ENSMUSG00000027680 (mmu-let-7a)		hsa-let-7a hsa-mir-103 hsa-mir-107 hsa-mir-18 mmu-mir-207 mmu-mir-292_5p rno-mir-325 hsa-mir-9	0003723 RNA binding TAS; 0006915 apoptosis TAS; 0005730 nucleolus TAS; 0005737 cytoplasm TAS; 0005844 polysome TAS;	3' UUGAUAUGUUGGAUGAUGGAGU 5' hsa-let-7a __ .|||.|:..|||||||::.|:| __ 5' UACUUUGACACCUACUGUGUUA 3' ENST00000337337 E:-18.299999 S:99.000000 Loc:168 Cons: 100.00%(mmu) %(rno)
hsa-let-7a	ENST00000263227_P	ENSG00000005238	ENSMUSG00000036002	ENSRNOG00000009323	adenocarcinoma , lung_tumor , Primary Lung Cystic Fibrosis Epithelial Cells , colon	Brain (abundant), Liver, Heart, Skeletal Muscle, Lung (abundant), Kidney (abundant), Spleen (abundant) (L. F. Sempere et al., Genome Biol 5, R13 (2004)); heart, lung, liver, spleen, colon, kidney, skin, testis, ovary, cortex, midbrain, eye (M. Lagos-Quintana et al., Curr Biol 12, 735-9 (Apr 30, 2002).); cortical neurons (J. Kim et al., Proc Natl Acad Sci U S A 101, 360-5 (Jan 6, 2004).)			ENSG00000005238 (-1) (35094619 35094619 35098271 35105893 35093092) 1529 (1529 nt) []	1	18.07	99	ENSMUSG00000036002 (mmu-let-7a)	ENSRNOG00000009323 (mmu-let-7a)	hsa-let-7e hsa-let-7a hsa-mir-26a rno-mir-324_3p		3' UUGAUAUGUUGGAU-GAUGGAGU 5' hsa-let-7a __ :|||.|..:|||.|.|||||||| __ 5' GACUCU--GACCCACCUACCUCA 3' ENST00000263227_P E:-18.07 S:99.000000 Loc:245 Cons: 95.24%(mmu) 95.24%(rno)
hsa-let-7a	ENST00000324344	ENSG00000177160	ENSMUSG00000048787	ENSRNOG00000014037	Pooled-Skin , prostate , Aveolar Macrophage , cochlea , normal breast , moderately-differentiated adenocarcinoma , denis_drash , embryonic stem cells, embryoid bodies derived from H1, H7 and H9 cells , embryonic stem cell, retinoic acid and mitogen-treated hES cell line H7 , breast_normal , head_neck , leiomyosarcoma , prostate_tumor , carcinoid , Liver and Spleen , Human Placenta , kidney , 2 po…	Brain (abundant), Liver, Heart, Skeletal Muscle, Lung (abundant), Kidney (abundant), Spleen (abundant) (L. F. Sempere et al., Genome Biol 5, R13 (2004)); heart, lung, liver, spleen, colon, kidney, skin, testis, ovary, cortex, midbrain, eye (M. Lagos-Quintana et al., Curr Biol 12, 735-9 (Apr 30, 2002).); cortical neurons (J. Kim et al., Proc Natl Acad Sci U S A 101, 360-5 (Jan 6, 2004).)			ENSG00000177160 (-1) (20835958 20837761 20840413 20878213 20784349) 1803 (1803 nt) [IPR005176:Protein of unknown function DUF298;]	1	17.6	99	ENSMUSG00000048787 (mmu-let-7a)	ENSRNOG00000014037 (mmu-let-7a)	hsa-let-7c hsa-let-7a hsa-let-7f hsa-let-7b hsa-mir-103 hsa-mir-107 hsa-mir-143 hsa-mir-144 hsa-mir-17_5p hsa-mir-181b hsa-mir-194 hsa-mir-196 mmu-mir-201 mmu-mir-291_3p mmu-mir-294 mmu-mir-297 hsa-mir-30b hsa-mir-301 rno-mir-330 rno-mir-339 hsa-mir-34c rno-mir-343 hsa-mir-363 hsa-mir-98		3' UUGAUAUGUUGGAUGAUGGAGU 5' hsa-let-7a __ :|..|.:||:..|:|||||||| __ 5' GAGAAAGCAG--UGCUACCUCA 3' ENST00000324344 E:-17.6 S:99.000000 Loc:807 Cons: 100.00%(mmu) 100.00%(rno)
hsa-let-7a	ENST00000317714	ENSG00000118873	ENSMUSG00000049413	ENSRNOG00000002353	pooled , poorly differentiated adenocarcinoma with signet ring cell features , Blood vessels - aorta, basilar and artery , Testis , liver , anaplastic oligodendroglioma , lymph , Human Lung Epithelial cells , 2 pooled tumors (clear cell type) , total brain , carcinoid , endometrioid ovarian metastasis , well-differentiated endometrial adenocarcinoma, 7 pooled tumors , lacrimal gland , embryonic s…	Brain (abundant), Liver, Heart, Skeletal Muscle, Lung (abundant), Kidney (abundant), Spleen (abundant) (L. F. Sempere et al., Genome Biol 5, R13 (2004)); heart, lung, liver, spleen, colon, kidney, skin, testis, ovary, cortex, midbrain, eye (M. Lagos-Quintana et al., Curr Biol 12, 735-9 (Apr 30, 2002).); cortical neurons (J. Kim et al., Proc Natl Acad Sci U S A 101, 360-5 (Jan 6, 2004).)			RAB3 GTPASE-ACTIVATING PROTEIN, NON-CATALYTIC SUBUNIT. [Source:RefSeq;Acc:NM_012414] ENSG00000118873 (-1) (217377927 217440012 217501970 217502063 217497547) 1138 (1138 nt) []	1	17.33	99		ENSRNOG00000002353 (mmu-let-7a)	hsa-let-7g hsa-let-7f hsa-let-7a	0005096 GTPase activator activity TAS; 0006886 intracellular protein transport TAS; 0005625 soluble fraction TAS;	3' UUGAUAUGUUGGAUGAUGGAGU 5' hsa-let-7a __ ..||:||:|..||:|||::|:. __ 5' UUCUGUAUAUACUGCUAUUUUC 3' ENST00000317714 E:-17.33 S:99.000000 Loc:1060 Cons: %(mmu) 100.00%(rno)
hsa-let-7a	ENST00000297852	ENSG00000165152	ENSMUSG00000039611	ENSRNOG00000006800	embryonic stem cell, retinoic acid and mitogen-treated hES cell line H7 , embryonic stem cells, cell lines H1, H7, and H9 , head_neck , neuroblastoma , Islets of Langerhans , total brain , colon , NEUROBLASTOMA COT 10-NORMALIZED , PLACENTA , carcinoid , small cell carcinoma , pooled , prostate_normal , fibrotheoma , NEUROBLASTOMA COT 50-NORMALIZED , normal pigmented retinal epithelium , testis , …	Brain (abundant), Liver, Heart, Skeletal Muscle, Lung (abundant), Kidney (abundant), Spleen (abundant) (L. F. Sempere et al., Genome Biol 5, R13 (2004)); heart, lung, liver, spleen, colon, kidney, skin, testis, ovary, cortex, midbrain, eye (M. Lagos-Quintana et al., Curr Biol 12, 735-9 (Apr 30, 2002).); cortical neurons (J. Kim et al., Proc Natl Acad Sci U S A 101, 360-5 (Jan 6, 2004).)			ENSG00000165152 (-1) (99617447 99618001 99619212 99629313 99577944) 554 (554 nt) []	1	22.78	98	ENSMUSG00000039611 (mmu-let-7a)		hsa-let-7a hsa-let-7e hsa-let-7b hsa-let-7c hsa-mir-217 hsa-mir-34b		3' UUGAUAUGUUGG-AUGAUGGAGU 5' hsa-let-7a __ ..|.|.|||:||..|||:||||| __ 5' CUCCACACAGCCACACUGCCUCA 3' ENST00000297852 E:-22.780001 S:98.000000 Loc:215 Cons: 91.30%(mmu) %(rno)
hsa-let-7a	ENST00000337156	ENSG00000102531	ENSMUSG00000033487	ENSRNOG00000014478	retina	Brain (abundant), Liver, Heart, Skeletal Muscle, Lung (abundant), Kidney (abundant), Spleen (abundant) (L. F. Sempere et al., Genome Biol 5, R13 (2004)); heart, lung, liver, spleen, colon, kidney, skin, testis, ovary, cortex, midbrain, eye (M. Lagos-Quintana et al., Curr Biol 12, 735-9 (Apr 30, 2002).); cortical neurons (J. Kim et al., Proc Natl Acad Sci U S A 101, 360-5 (Jan 6, 2004).)			BA203I16.1 (HYPOTHETICAL PROTEIN KIAA0970). [Source:SPTREMBL;Acc:Q9H1W1] ENSG00000102531 (1) (47482510 47482510 47579532 47581917 47592476) 2385 (2385 nt) [IPR000694:Proline-rich region; IPR001687:ATP/GTP-binding site motif A (P-loop); IPR003962:Fibronectin, type III subdomain; IPR003961:Fibronectin, type III;]	1	21.65	98		ENSRNOG00000014478 (mmu-let-7a)	hsa-let-7c hsa-let-7f hsa-let-7g hsa-let-7a hsa-let-7d hsa-mir-1 hsa-mir-183 hsa-mir-185 hsa-mir-212 hsa-mir-98		3' UUGAUAUGUUGGAUGAUGGAGU 5' hsa-let-7a __ .:|||||:..:||||..||||| __ 5' UGCUAUAU-UUCUACCUCCUCA 3' ENST00000337156 E:-21.65 S:98.000000 Loc:455 Cons: %(mmu) 100.00%(rno)
hsa-let-7a	ENST00000248430_P	ENSG00000074582	ENSMUSG00000026172	ENSRNOG00000016754	whole brain , renal cell tumor , Liver , pooled germ cell tumors , Human Lung Epithelial cells , colon tumor, RER+ , pre-eclamptic placenta , NEUROBLASTOMA COT 25-NORMALIZED , Liver and Spleen , NEUROBLASTOMA , T CELLS (JURKAT CELL LINE) , Primary Lung Cystic Fibrosis Epithelial Cells , Aveolar Macrophage , Lens , pooled , CNCAP(3)T-225 cell line , total brain , Placenta , moderately-differentiat…	Brain (abundant), Liver, Heart, Skeletal Muscle, Lung (abundant), Kidney (abundant), Spleen (abundant) (L. F. Sempere et al., Genome Biol 5, R13 (2004)); heart, lung, liver, spleen, colon, kidney, skin, testis, ovary, cortex, midbrain, eye (M. Lagos-Quintana et al., Curr Biol 12, 735-9 (Apr 30, 2002).); cortical neurons (J. Kim et al., Proc Natl Acad Sci U S A 101, 360-5 (Jan 6, 2004).)			BCS1-LIKE. [Source:RefSeq;Acc:NM_004328] ENSG00000074582 (1) (219728251 219728251 219730649 219730649 219739333) 4001 (4001 nt) HUGO:1020:BCS h-BCS Hs.6719 [IPR001687:ATP/GTP-binding site motif A (P-loop); IPR003959:AAA ATPase, central region;]	1	20.28	98		ENSRNOG00000016754 (mmu-let-7a)	hsa-let-7a hsa-let-7d hsa-mir-152 hsa-mir-181b hsa-mir-296 rno-mir-326 rno-mir-346	0000166 nucleotide binding IEA; 0005524 ATP binding IEA; 0006461 protein complex assembly TAS; 0015980 energy derivation by oxidation of organic compounds TAS; 0005750 respiratory chain complex III (sensu Eukarya) TAS;	3' UUGAUAUGUUGGAUGAUGGAGU 5' hsa-let-7a __ .|||:.||.|||.|||:|||:. __ 5' CACUGCAC-ACCGACUGCCUUC 3' ENST00000248430_P E:-20.280001 S:98.000000 Loc:1842 Cons: %(mmu) 100.00%(rno)
hsa-let-7a	ENST00000304275	ENSG00000171843	ENSMUSG00000028496	ENSRNOG00000011280	pooled , testis , Pooled human melanocyte, fetal heart, and pregnant uterus , colon tumor, RER+ , Pooled-Skin , NEUROBLASTOMA COT 25-NORMALIZED , FETAL BRAIN , frontal lobe , liver , total brain , Ovary , denis_drash , renal cell tumor , embryonic stem cells, embryoid bodies derived from H1, H7 and H9 cells , embryonic stem cells, DMSO-treated H9 cell line , embryonic stem cell, retinoic acid and…	Brain (abundant), Liver, Heart, Skeletal Muscle, Lung (abundant), Kidney (abundant), Spleen (abundant) (L. F. Sempere et al., Genome Biol 5, R13 (2004)); heart, lung, liver, spleen, colon, kidney, skin, testis, ovary, cortex, midbrain, eye (M. Lagos-Quintana et al., Curr Biol 12, 735-9 (Apr 30, 2002).); cortical neurons (J. Kim et al., Proc Natl Acad Sci U S A 101, 360-5 (Jan 6, 2004).)			AF-9 PROTEIN. [Source:SWISSPROT;Acc:P42568] ENSG00000171843 (-1) (20334968 20336441 20404246 20612450 19885975) 1473 (1473 nt) HUGO:7136:AF-9 AF9 [IPR001472:Bipartite nuclear localization signal;]	1	19.85	98	ENSMUSG00000028496 (mmu-let-7a)	ENSRNOG00000011280 (mmu-let-7a)	hsa-let-7a hsa-mir-107 hsa-mir-134 hsa-mir-147 hsa-mir-206 hsa-mir-222 hsa-mir-26b hsa-mir-98	0006355 regulation of transcription, DNA-dependent IEA; 0008151 cell growth and/or maintenance IEA; 0005634 nucleus TAS;	3' UUGAUAUGUUGGAUGAUGGAGU 5' hsa-let-7a __ :..|||.||||..|||:|||:| __ 5' GCAUAUUCAACACACUGCCUUA 3' ENST00000304275 E:-19.85 S:98.000000 Loc:370 Cons: 100.00%(mmu) 100.00%(rno)
hsa-let-7a	ENST00000277359	ENSG00000148248	ENSMUSG00000014867	ENSRNOG00000005247	insulinoma , tumor , Chondrosarcoma , three pooled meningiomas , myeloid cells, 18 pooled CML cases, BCR/ABL rearrangement positive, includes both chronic phase and myeloid blast crisis , normal epithelium , 2 pooled high-grade transitional cell tumors , leiomios , stomach_normal , pnet , ovary , amygdala , lymph , five pooled sarcomas, including myxoid liposarcoma, solitary fibrous tumor, malign…	Brain (abundant), Liver, Heart, Skeletal Muscle, Lung (abundant), Kidney (abundant), Spleen (abundant) (L. F. Sempere et al., Genome Biol 5, R13 (2004)); heart, lung, liver, spleen, colon, kidney, skin, testis, ovary, cortex, midbrain, eye (M. Lagos-Quintana et al., Curr Biol 12, 735-9 (Apr 30, 2002).); cortical neurons (J. Kim et al., Proc Natl Acad Sci U S A 101, 360-5 (Jan 6, 2004).)	1		SURFEIT LOCUS PROTEIN 4. [Source:SWISSPROT;Acc:O15260] ENSG00000148248 (-1) (131504386 131506414 131518885 131519015 131499375) 2028 (2028 nt) HUGO:11476: [IPR002995:Surf4 protein;]	1	19.62	98	ENSMUSG00000014867 (mmu-let-7a)		hsa-let-7a	0005554 molecular_function unknown ND; 0000004 biological_process unknown ND; 0005789 endoplasmic reticulum membrane ISS; 0016021 integral to membrane IEA;	3' UUGAUAUGUUGGAUGAUGGAGU 5' hsa-let-7a __ :|||..||..||.::||||||| __ 5' GACUCAAC--CCAGUUACCUCA 3' ENST00000277359 E:-19.620001 S:98.000000 Loc:903 Cons: 95.00%(mmu) %(rno)
hsa-let-7a	ENST00000309011	ENSG00000173264	ENSMUSG00000024958	ENSRNOG00000021145	PLACENTA COT 25-NORMALIZED , colonic mucosa from 3 patients with Crohn's disease , Aveolar Macrophage , moderately differentiated adenocarcinoma , Chondrosarcoma Lung Metastasis cell lines , cervix , Cervix , lymph , Purified pancreatic islet , Human Placenta , pooled germ cell tumors , pre-eclamptic placenta , colon tumor, RER+ , anaplastic oligodendroglioma , thymus, pooled , Liver , nervous_tu…	Brain (abundant), Liver, Heart, Skeletal Muscle, Lung (abundant), Kidney (abundant), Spleen (abundant) (L. F. Sempere et al., Genome Biol 5, R13 (2004)); heart, lung, liver, spleen, colon, kidney, skin, testis, ovary, cortex, midbrain, eye (M. Lagos-Quintana et al., Curr Biol 12, 735-9 (Apr 30, 2002).); cortical neurons (J. Kim et al., Proc Natl Acad Sci U S A 101, 360-5 (Jan 6, 2004).)			CHROMOSOME 11 HYPOTHETICAL PROTEIN ORF4. [Source:RefSeq;Acc:NM_020155] ENSG00000173264 (1) (63828691 63829357 63832197 63832323 63835774) 126 (126 nt) []	1	19.58	98	ENSMUSG00000024958 (mmu-let-7a)	ENSRNOG00000021145 (mmu-let-7a)	hsa-let-7d hsa-let-7a mmu-mir-298	0005554 molecular_function unknown ND; 0000004 biological_process unknown ND; 0016021 integral to membrane NAS;	3' UUGA-UAUGUUGGAUGAUGGAGU 5' hsa-let-7a __ ..||.:.|::||||:|.|||||. __ 5' CCCUGGCAUGACCUGCCACCUCU 3' ENST00000309011 E:-19.58 S:98.000000 Loc:41 Cons: 95.65%(mmu) 95.65%(rno)
hsa-let-7a	ENST00000281961	ENSG00000152154	ENSMUSG00000024245	ENSRNOG00000007907	retina	Brain (abundant), Liver, Heart, Skeletal Muscle, Lung (abundant), Kidney (abundant), Spleen (abundant) (L. F. Sempere et al., Genome Biol 5, R13 (2004)); heart, lung, liver, spleen, colon, kidney, skin, testis, ovary, cortex, midbrain, eye (M. Lagos-Quintana et al., Curr Biol 12, 735-9 (Apr 30, 2002).); cortical neurons (J. Kim et al., Proc Natl Acad Sci U S A 101, 360-5 (Jan 6, 2004).)			ENSG00000152154 (1) (39867594 39867650 39918926 39919636 41358274) 710 (710 nt) []	1	19.28	98		ENSRNOG00000007907 (mmu-let-7a)	hsa-let-7a hsa-let-7c hsa-let-7b hsa-let-7d hsa-mir-124a		3' UUGAUAUGUUGGAUGAUGGA--GU 5' hsa-let-7a __ .||..|.||||||::|:|||..|| __ 5' UACAUUCCAACCUGUUGCCUGCCA 3' ENST00000281961 E:-19.280001 S:98.000000 Loc:87 Cons: %(mmu) 91.67%(rno)
hsa-let-7a	ENST00000216330	ENSG00000100442	ENSMUSG00000020949	ENSRNOG00000004629	normal nasopharynx , Retina	Brain (abundant), Liver, Heart, Skeletal Muscle, Lung (abundant), Kidney (abundant), Spleen (abundant) (L. F. Sempere et al., Genome Biol 5, R13 (2004)); heart, lung, liver, spleen, colon, kidney, skin, testis, ovary, cortex, midbrain, eye (M. Lagos-Quintana et al., Curr Biol 12, 735-9 (Apr 30, 2002).); cortical neurons (J. Kim et al., Proc Natl Acad Sci U S A 101, 360-5 (Jan 6, 2004).)			FK506-BINDING PROTEIN 3 (EC 5.2.1.8) (PEPTIDYL-PROLYL CIS-TRANS ISOMERASE) (PPIASE) (ROTAMASE) (25 KDA FKBP) (FKBP-25) (RAPAMYCIN- SELECTIVE 25 KDA IMMUNOPHILIN). [Source:SWISSPROT;Acc:Q00688] ENSG000 HUGO:3719:FKBP-25 PPIase [IPR001179:Peptidylprolyl isomerase, FKBP-type;]	1	18.72	98		ENSRNOG00000004629 (mmu-let-7a)	hsa-let-7c hsa-let-7a	0004600 cyclophilin IEA; 0004872 receptor activity TAS; 0005528 FK506 binding TAS; 0016853 isomerase activity IEA; 0030051 FK506-sensitive peptidyl-prolyl cis-trans isomerase IEA; 0042027 cyclophilin-type peptidyl-prolyl cis-trans isomerase activity IEA; 0006457 protein folding IEA; 0005634 nucleus IEA;	3' UUGAUAUGUUGGAUGAUGGAGU 5' hsa-let-7a __ ||||.|.:..|||.:||||||| __ 5' AACU-U-UUUCCUUUUACCUCA 3' ENST00000216330 E:-18.719999 S:98.000000 Loc:230 Cons: %(mmu) 90.00%(rno)
hsa-let-7a	ENST00000264709	ENSG00000119772	ENSMUSG00000020661	ENSRNOG00000012555	colon , pooled germ cell tumors , Liver and Spleen , B-cell, chronic lymphotic leukemia , pooled , placenta , heart , Human Lung Epithelial cells , carcinoid , head_neck , lung , FETAL BRAIN , 2 pooled Wilms' tumors, one primary and one metastatic to brain , Embryonic Stem cells , Islets of Langerhans , embryonic stem cell, retinoic acid and mitogen-treated hES cell line H7 , leiomios , embryonic…	Brain (abundant), Liver, Heart, Skeletal Muscle, Lung (abundant), Kidney (abundant), Spleen (abundant) (L. F. Sempere et al., Genome Biol 5, R13 (2004)); heart, lung, liver, spleen, colon, kidney, skin, testis, ovary, cortex, midbrain, eye (M. Lagos-Quintana et al., Curr Biol 12, 735-9 (Apr 30, 2002).); cortical neurons (J. Kim et al., Proc Natl Acad Sci U S A 101, 360-5 (Jan 6, 2004).)			DNA (CYTOSINE-5)-METHYLTRANSFERASE 3A (EC 2.1.1.37) (DNMT3A) (DNA METHYLTRANSFERASE HSAIIIA) (DNA MTASE HSAIIIA) (M.HSAIIIA). [Source:SWISSPROT;Acc:Q9Y6K1] ENSG00000119772 (-1) (25430381 25431683 2551 HUGO:2978: [IPR001525:C-5 cytosine-specific DNA methylase; IPR000313:PWWP domain;]	1	17.8	98	ENSMUSG00000020661 (mmu-let-7a)	ENSRNOG00000012555 (mmu-let-7a)	hsa-let-7d hsa-let-7a hsa-let-7i hsa-mir-24 hsa-mir-29b hsa-mir-29c hsa-mir-9	0003677 DNA binding IEA; 0008168 methyltransferase activity IEA; 0008326 site-specific DNA-methyltransferase (cytosine-specific) activity IEA; 0016740 transferase activity IEA; 0006306 DNA methylation IEA;	3' UUGAUAUGUUG-GAUGAUGGAGU 5' hsa-let-7a __ ..|||.|.:.|.||::||||||. __ 5' UUCUAGAAGCCGCUGUUACCUCU 3' ENST00000264709 E:-17.799999 S:98.000000 Loc:757 Cons: 95.65%(mmu) 95.65%(rno)
hsa-let-7a	ENST00000249356	ENSG00000128590	ENSMUSG00000014905	ENSRNOG00000004006	kidney , placenta , testis , carcinoid , tumor, 5 pooled (see description) , moderately-differentiated endometrial adenocarcinoma, 3 pooled tumors , Pooled-Glandular , Human Placenta , poorly-differentiated endometrial adenocarcinoma, 2 pooled tumors , pre-eclamptic placenta , Lung , normal nasopharynx , moderately-differentiated adenocarcinoma , Purified pancreatic islet , whole brain , well-dif…	Brain (abundant), Liver, Heart, Skeletal Muscle, Lung (abundant), Kidney (abundant), Spleen (abundant) (L. F. Sempere et al., Genome Biol 5, R13 (2004)); heart, lung, liver, spleen, colon, kidney, skin, testis, ovary, cortex, midbrain, eye (M. Lagos-Quintana et al., Curr Biol 12, 735-9 (Apr 30, 2002).); cortical neurons (J. Kim et al., Proc Natl Acad Sci U S A 101, 360-5 (Jan 6, 2004).)			DNAJ HOMOLOG SUBFAMILY B MEMBER 9 (MICROVASCULAR ENDOTHELIAL DIFFERENTIATION GENE-1 PROTEIN) (MDG-1). [Source:SWISSPROT;Acc:Q9UBS3] ENSG00000128590 (1) (107770835 107772702 107774328 107775823 1102917 HUGO:6968:MDG1 [IPR001623:Heat shock protein DnaJ, N-terminal; IPR003095:Heat shock protein DnaJ;]	1	22.91	97		ENSRNOG00000004006 (mmu-let-7a)	hsa-let-7d hsa-let-7g hsa-let-7a mmu-mir-202 hsa-mir-32 rno-mir-325	0003754 chaperone activity IEA; 0005634 nucleus IEA;	3' UUGAUAUGUU-GGAUGAUGGA-GU 5' hsa-let-7a __ ..||:|:|||.|:|||||:.|.|| __ 5' UUCUGUGCAACCUUACUAUGUGCA 3' ENST00000249356 E:-22.91 S:97.000000 Loc:855 Cons: %(mmu) 91.67%(rno)
hsa-let-7a	ENST00000309868	ENSG00000173210	ENSMUSG00000032735	ENSRNOG00000019365		Brain (abundant), Liver, Heart, Skeletal Muscle, Lung (abundant), Kidney (abundant), Spleen (abundant) (L. F. Sempere et al., Genome Biol 5, R13 (2004)); heart, lung, liver, spleen, colon, kidney, skin, testis, ovary, cortex, midbrain, eye (M. Lagos-Quintana et al., Curr Biol 12, 735-9 (Apr 30, 2002).); cortical neurons (J. Kim et al., Proc Natl Acad Sci U S A 101, 360-5 (Jan 6, 2004).)			ENSG00000173210 (1) (148549643 148550169 148666477 148668509 148679969) 2032 (2032 nt) [IPR001781:Zn-binding protein, LIM; IPR003128:Villin headpiece;]	1	18.98	97	ENSMUSG00000032735 (mmu-let-7a)		hsa-let-7d hsa-let-7f hsa-let-7a hsa-mir-181c hsa-mir-181a hsa-mir-23a rno-mir-328 rno-mir-336 rno-mir-352	0003779 actin binding IEA; 0007010 cytoskeleton organization and biogenesis IEA;	3' UUGAU-AUGUUGGAUG-AUGGAGU 5' hsa-let-7a __ ..:||.|||||:|||:.|:|||.| __ 5' CCUUAUUACAAUCUAUGUGCCUGA 3' ENST00000309868 E:-18.98 S:97.000000 Loc:910 Cons: 91.67%(mmu) %(rno)
hsa-let-7a	ENST00000311051_P	ENSG00000166313	ENSMUSG00000037032	ENSRNOG00000018020	poorly-differentiated endometrial adenocarcinoma, 2 pooled tumors , tumor, 5 pooled (see description) , pooled , Pooled human melanocyte, fetal heart, and pregnant uterus , B-cell, chronic lymphotic leukemia , Lens , poorly differentiated adenocarcinoma with signet ring cell features , head_neck , Pooled-Glandular , adenocarcinoma , uterus , embryonic stem cells, cell lines H1, H7, and H9 , embry…	Brain (abundant), Liver, Heart, Skeletal Muscle, Lung (abundant), Kidney (abundant), Spleen (abundant) (L. F. Sempere et al., Genome Biol 5, R13 (2004)); heart, lung, liver, spleen, colon, kidney, skin, testis, ovary, cortex, midbrain, eye (M. Lagos-Quintana et al., Curr Biol 12, 735-9 (Apr 30, 2002).); cortical neurons (J. Kim et al., Proc Natl Acad Sci U S A 101, 360-5 (Jan 6, 2004).)			AMYLOID BETA A4 PRECURSOR PROTEIN-BINDING FAMILY B MEMBER 1 (FE65 PROTEIN). [Source:SWISSPROT;Acc:O00213] ENSG00000166313 (-1) (6381073 6381073 6396886 6396886 6377213) 3862 (3862 nt) HUGO:581:Fe65 RIR [IPR001202:WW/Rsp5/WWP domain; IPR006020:Phosphotyrosine interaction domain;]	1	18.97	97		ENSRNOG00000018020 (mmu-let-7a)	hsa-let-7a rno-mir-135b hsa-mir-146 rno-mir-148b hsa-mir-152 mmu-mir-298 rno-mir-340 hsa-mir-9	0004871 signal transducer activity TAS; 0008022 protein C-terminus binding TAS; 0007165 signal transduction TAS;	3' UUGAUAUGUUGGAUGAUGGAGU 5' hsa-let-7a __ |:..|.:|..|||.||:||||| __ 5' AGGGAGGCUCCCUUCUGCCUCA 3' ENST00000311051_P E:-18.969999 S:97.000000 Loc:1467 Cons: %(mmu) 90.91%(rno)
hsa-let-7a	ENST00000313889	ENSG00000132485	ENSMUSG00000028180	ENSRNOG00000009990	Primary Lung Cystic Fibrosis Epithelial Cells , malignant melanoma, metastatic to lymph node , Blood vessels - aorta, basilar and artery , PLACENTA , Embryonic Stem cells , liver , cochlea , Lens , normal nasopharynx , poorly-differentiated endometrial adenocarcinoma, 2 pooled tumors , CNCAP(3)T-225 cell line , medulloblastoma , colon , Pooled-Skin , kidney , Ovary , brain , Peripheral Nervous sy…	Brain (abundant), Liver, Heart, Skeletal Muscle, Lung (abundant), Kidney (abundant), Spleen (abundant) (L. F. Sempere et al., Genome Biol 5, R13 (2004)); heart, lung, liver, spleen, colon, kidney, skin, testis, ovary, cortex, midbrain, eye (M. Lagos-Quintana et al., Curr Biol 12, 735-9 (Apr 30, 2002).); cortical neurons (J. Kim et al., Proc Natl Acad Sci U S A 101, 360-5 (Jan 6, 2004).)			ZINC FINGER PROTEIN 265 (ZINC FINGER, SPLICING). [Source:SWISSPROT;Acc:O95218] ENSG00000132485 (-1) (70898891 70900651 70916594 70916628 70883408) 1760 (1760 nt) HUGO:13058:ZIS ZIS1 ZIS2 [IPR001687:ATP/GTP-binding site motif A (P-loop); IPR001876:Zn-finger, Ran-binding;]	1	18.94	97	ENSMUSG00000028180 (mmu-let-7a)		hsa-let-7c hsa-let-7e hsa-let-7a hsa-mir-143 hsa-mir-146 mmu-mir-292_3p	0003700 transcription factor activity TAS; 0003723 RNA binding TAS; 0008380 RNA splicing TAS; 0005634 nucleus TAS;	3' UUGAU--AUGUUGGAUGAUGGAGU 5' hsa-let-7a __ .|:||..|||||||..:|:|:||| __ 5' CAUUAUUUACAACCAUUUGCUUCA 3' ENST00000313889 E:-18.940001 S:97.000000 Loc:192 Cons: 91.67%(mmu) %(rno)
hsa-let-7a	ENST00000264903	ENSG00000138767	ENSMUSG00000034724	ENSRNOG00000002075	placenta , Blood vessels - aorta, basilar and artery , well-differentiated endometrial adenocarcinoma, 7 pooled tumors , thymus, pooled , three pooled meningiomas , Pooled , normal nasopharynx , lymph , Pooled-Skin , pre-eclamptic placenta , neuroblastoma , kidney , adenocarcinoma , THYMUS , 2 pooled tumors (clear cell type) , breast , lymphoma, follicular mixed small and large cell , moderately-…	Brain (abundant), Liver, Heart, Skeletal Muscle, Lung (abundant), Kidney (abundant), Spleen (abundant) (L. F. Sempere et al., Genome Biol 5, R13 (2004)); heart, lung, liver, spleen, colon, kidney, skin, testis, ovary, cortex, midbrain, eye (M. Lagos-Quintana et al., Curr Biol 12, 735-9 (Apr 30, 2002).); cortical neurons (J. Kim et al., Proc Natl Acad Sci U S A 101, 360-5 (Jan 6, 2004).)	1		CCR4-NOT TRANSCRIPTION COMPLEX, SUBUNIT 6-LIKE. [Source:RefSeq;Acc:NM_144571] ENSG00000138767 (-1) (79096567 79099980 79124362 79124363 78492992) 3413 (3413 nt) HUGO:18042:DKFZp434K098 [IPR005135:Endonuclease/exonuclease/phosphatase family; IPR001611:Leucine-rich repeat;]	1	18.52	97		ENSRNOG00000002075 (mmu-let-7a)	hsa-let-7a hsa-let-7b hsa-let-7c hsa-let-7d hsa-mir-196 hsa-mir-200c mmu-mir-202 hsa-mir-214 hsa-mir-23b hsa-mir-23a hsa-mir-27a hsa-mir-9 hsa-mir-mz_mihaela		3' UUGAUAUGUUGGAU-G-AUGGAGU 5' hsa-let-7a __ |:|.|||:..||||.|.|||:||| __ 5' AGCAAUAUUUCCUACCAUACUUCA 3' ENST00000264903 E:-18.52 S:97.000000 Loc:2232 Cons: %(mmu) 91.67%(rno)
hsa-let-7a	ENST00000264621	ENSG00000114746	ENSMUSG00000027806	ENSRNOG00000011370	prostate_normal , amnion_normal , colon , pooled germ cell tumors , kidney , pooled , lymph , carcinoid , nervous_normal , nervous_tumor , colon_normal , papillary serous ovarian metastasis , embryonic stem cell, retinoic acid and mitogen-treated hES cell line H7 , embryonic stem cells, embryoid bodies derived from H1, H7 and H9 cells , breast_normal , neuroblastoma , malignant melanoma, metastat…	Brain (abundant), Liver, Heart, Skeletal Muscle, Lung (abundant), Kidney (abundant), Spleen (abundant) (L. F. Sempere et al., Genome Biol 5, R13 (2004)); heart, lung, liver, spleen, colon, kidney, skin, testis, ovary, cortex, midbrain, eye (M. Lagos-Quintana et al., Curr Biol 12, 735-9 (Apr 30, 2002).); cortical neurons (J. Kim et al., Proc Natl Acad Sci U S A 101, 360-5 (Jan 6, 2004).)			ENSG00000114746 (1) (151447031 151448047 151497332 151498273 151585428) 941 (941 nt) [IPR000580:TSC-22 / Dip / Bun family; IPR003072:Orphan nuclear receptor, NOR1 type;]	1	18.43	97	ENSMUSG00000027806 (mmu-let-7a)		hsa-let-7a hsa-let-7b hsa-mir-185 hsa-mir-206 hsa-mir-23b rno-mir-327 rno-mir-352 hsa-mir-9 hsa-mir-sf164_seth	0003700 transcription factor activity IEA; 0006355 regulation of transcription, DNA-dependent IEA;	3' UUGAUAUGUUGGAUGAUGGAGU 5' hsa-let-7a __ ||:|:|.|||||||||.:.|.| __ 5' AAUUGUUCAACCUACUUUGUAA 3' ENST00000264621 E:-18.43 S:97.000000 Loc:869 Cons: 100.00%(mmu) %(rno)
hsa-let-7a	ENST00000310931_P	ENSG00000115677	ENSMUSG00000034088	ENSRNOG00000017042	germinal center B cell , Chondrosarcoma	Brain (abundant), Liver, Heart, Skeletal Muscle, Lung (abundant), Kidney (abundant), Spleen (abundant) (L. F. Sempere et al., Genome Biol 5, R13 (2004)); heart, lung, liver, spleen, colon, kidney, skin, testis, ovary, cortex, midbrain, eye (M. Lagos-Quintana et al., Curr Biol 12, 735-9 (Apr 30, 2002).); cortical neurons (J. Kim et al., Proc Natl Acad Sci U S A 101, 360-5 (Jan 6, 2004).)			VIGILIN (HIGH DENSITY LIPOPROTEIN-BINDING PROTEIN) (HDL-BINDING PROTEIN). [Source:SWISSPROT;Acc:Q00341] ENSG00000115677 (-1) (242489756 242489756 242527024 242527024 242409600) 4001 (4001 nt) HUGO:4857:HBP VGL [IPR004087:KH domain; IPR004088:KH domain, type 1;]	1	18.38	97	ENSMUSG00000034088 (mmu-let-7a)	ENSRNOG00000017042 (mmu-let-7a)	hsa-let-7c hsa-let-7a hsa-let-7b hsa-mir-181b hsa-mir-185 hsa-mir-98	0003723 RNA binding IEA; 0005319 lipid transporter activity IEA; 0008289 lipid binding TAS; 0006869 lipid transport IEA; 0008203 cholesterol metabolism TAS; 0005634 nucleus IEA; 0005886 plasma membrane TAS;	3' UUGAUAUGUUGGAUGAUGGAGU 5' hsa-let-7a __ |::|:..|..|:|.|||||||| __ 5' AGUUG-CCUUCUUUCUACCUCA 3' ENST00000310931_P E:-18.379999 S:97.000000 Loc:895 Cons: 100.00%(mmu) 90.48%(rno)
hsa-let-7a	ENST00000262126_P	ENSG00000101745	ENSMUSG00000034647	ENSRNOG00000012948	pooled , aorta , Human Lung Epithelial cells , colon tumor, RER+ , adenocarcinoma , kidney , ovary , marrow , Pooled human melanocyte, fetal heart, and pregnant uterus , Primary Lung Cystic Fibrosis Epithelial Cells , Subchondral Bone , Chondrosarcoma Grade II	Brain (abundant), Liver, Heart, Skeletal Muscle, Lung (abundant), Kidney (abundant), Spleen (abundant) (L. F. Sempere et al., Genome Biol 5, R13 (2004)); heart, lung, liver, spleen, colon, kidney, skin, testis, ovary, cortex, midbrain, eye (M. Lagos-Quintana et al., Curr Biol 12, 735-9 (Apr 30, 2002).); cortical neurons (J. Kim et al., Proc Natl Acad Sci U S A 101, 360-5 (Jan 6, 2004).)			ENSG00000101745 (1) (9172431 9172431 9271124 9271124 9327191) 4001 (4001 nt) [IPR002110:Ankyrin; IPR001472:Bipartite nuclear localization signal;]	1	18.13	97	ENSMUSG00000034647 (mmu-let-7a)		hsa-let-7a hsa-let-7f hsa-let-7g hsa-let-7d		3' UUGAUAUGUUGGAUGAUGGAGU 5' hsa-let-7a __ .|||:|:.||..||||:|||:. __ 5' UACUGUGGAA--UACUGCCUUU 3' ENST00000262126_P E:-18.129999 S:97.000000 Loc:53 Cons: 100.00%(mmu) %(rno)
hsa-let-7a	ENST00000265175	ENSG00000138802	ENSMUSG00000001052	ENSRNOG00000023373	whole brain	Brain (abundant), Liver, Heart, Skeletal Muscle, Lung (abundant), Kidney (abundant), Spleen (abundant) (L. F. Sempere et al., Genome Biol 5, R13 (2004)); heart, lung, liver, spleen, colon, kidney, skin, testis, ovary, cortex, midbrain, eye (M. Lagos-Quintana et al., Curr Biol 12, 735-9 (Apr 30, 2002).); cortical neurons (J. Kim et al., Proc Natl Acad Sci U S A 101, 360-5 (Jan 6, 2004).)	1		PROTEIN TRANSPORT PROTEIN SEC24B (SEC24-RELATED PROTEIN B). [Source:SWISSPROT;Acc:O95487] ENSG00000138802 (1) (110813691 110813846 110919651 110920429 111040171) 778 (778 nt) HUGO:10704: [IPR000425:MIP family; IPR007123:Gelsolin region; IPR006895:Sec23/Sec24 zinc finger; IPR006896:Sec23/Sec24 trunk domain; IPR006900:Sec23/Sec24 helical domain;]	1	18.08	97	ENSMUSG00000001052 (mmu-let-7a)		hsa-let-7a hsa-let-7c hsa-let-7b hsa-let-7d	0008565 protein transporter activity IEA; 0006886 intracellular protein transport IEA; 0016192 vesicle-mediated transport TAS; 0005783 endoplasmic reticulum IEA; 0005794 Golgi apparatus IEA; 0005800 COPII vesicle TAS; 0005803 secretory vesicle TAS; 0016020 membrane TAS;	3' UUGAUA-U-GUUGGAUGAUGGAGU 5' hsa-let-7a __ |.:|||.|.||:|||||||.:|.| __ 5' AUUUAUGAUCAGCCUACUAAUUAA 3' ENST00000265175 E:-18.08 S:97.000000 Loc:740 Cons: 91.67%(mmu) %(rno)
hsa-let-7a	ENST00000262393	ENSG00000087095	ENSMUSG00000017376	ENSRNOG00000008704	testis , lymph , placenta , moderately-differentiated adenocarcinoma , nervous_tumor , lacrimal gland , nervous_normal , embryonic stem cell, retinoic acid and mitogen-treated hES cell line H7 , embryonic stem cells, embryoid bodies derived from H1, H7 and H9 cells , embryonic stem cells, DMSO-treated H9 cell line , follicular carcinoma , head_neck , retina , pooled germ cell tumors , retinoblast…	Brain (abundant), Liver, Heart, Skeletal Muscle, Lung (abundant), Kidney (abundant), Spleen (abundant) (L. F. Sempere et al., Genome Biol 5, R13 (2004)); heart, lung, liver, spleen, colon, kidney, skin, testis, ovary, cortex, midbrain, eye (M. Lagos-Quintana et al., Curr Biol 12, 735-9 (Apr 30, 2002).); cortical neurons (J. Kim et al., Proc Natl Acad Sci U S A 101, 360-5 (Jan 6, 2004).)			NEMO-LIKE KINASE; LIKELY ORTHOLOG OF MOUSE NEMO LIKE KINASE. [Source:RefSeq;Acc:NM_016231] ENSG00000087095 (1) (26515252 26515500 26667226 26668147 26538913) 921 (921 nt) [IPR000719:Protein kinase; IPR002290:Serine/Threonine protein kinase; IPR003527:MAP kinase; IPR000104:Antifreeze protein, type I;]	1	17.63	97		ENSRNOG00000008704 (mmu-let-7a)	hsa-let-7b hsa-let-7a hsa-let-7c hsa-mir-30c	0004674 protein serine/threonine kinase activity IEA; 0004707 MAP kinase activity IEA; 0005524 ATP binding IEA; 0016740 transferase activity IEA; 0006468 protein amino acid phosphorylation IEA; 0005634 nucleus TAS;	3' UUGAUAUGUUGGAUGAUGGAGU 5' hsa-let-7a __ ||:||.||||||.|||||:|.. __ 5' AAUUA-ACAACC-ACUACUUGU 3' ENST00000262393 E:-17.629999 S:97.000000 Loc:113 Cons: %(mmu) 100.00%(rno)
hsa-let-7a	ENST00000313285	ENSG00000125733	ENSMUSG00000019487	ENSRNOG00000019796	pooled , embryonic stem cells, embryoid bodies derived from H1, H7 and H9 cells , Metastatic Chondrosarcoma	Brain (abundant), Liver, Heart, Skeletal Muscle, Lung (abundant), Kidney (abundant), Spleen (abundant) (L. F. Sempere et al., Genome Biol 5, R13 (2004)); heart, lung, liver, spleen, colon, kidney, skin, testis, ovary, cortex, midbrain, eye (M. Lagos-Quintana et al., Curr Biol 12, 735-9 (Apr 30, 2002).); cortical neurons (J. Kim et al., Proc Natl Acad Sci U S A 101, 360-5 (Jan 6, 2004).)			CDC42-INTERACTING PROTEIN 4 (THYROID RECEPTOR INTERACTING PROTEIN 10) (TRIP-10). [Source:SWISSPROT;Acc:Q15642] ENSG00000125733 (1) (6690725 6690773 6702222 6702515 6723723) 293 (293 nt) HUGO:12304: [IPR001452:SH3 domain; IPR001060:Cdc15/Fes/CIP4;]	1	19.39	96	ENSMUSG00000019487 (mmu-let-7a)		hsa-let-7a hsa-let-7e hsa-let-7f hsa-let-7g hsa-let-7d rno-mir-339	0005515 protein binding TAS; 0005554 molecular_function unknown ND; 0007165 signal transduction TAS; 0030036 actin cytoskeleton organization and biogenesis NAS; 0005737 cytoplasm NAS; 0005871 kinesin complex IEA;	3' UUGAUAUGUUGGAUGAUGGAGU 5' hsa-let-7a __ ::||:|.|::.||:||:|:||. __ 5' GGCUGU-CGG-CUGCUGCUUCU 3' ENST00000313285 E:-19.389999 S:96.000000 Loc:25 Cons: 95.00%(mmu) %(rno)
hsa-let-7a	ENST00000238081	ENSG00000134308	ENSMUSG00000051898	ENSRNOG00000008104	pre-eclamptic placenta , Blood vessels - aorta, basilar and artery , Pituitary , PLACENTA COT 25-NORMALIZED , stomach , liver , FETAL BRAIN , carcinoma in situ from retromolar trigone , brain , 2 pooled Wilms' tumors, one primary and one metastatic to brain , Pooled , leiomios , nervous_tumor , CNCAP(3)T-225 cell line , Chondrosarcoma Lung Metastasis cell lines , moderately differentiated adenoca…	Brain (abundant), Liver, Heart, Skeletal Muscle, Lung (abundant), Kidney (abundant), Spleen (abundant) (L. F. Sempere et al., Genome Biol 5, R13 (2004)); heart, lung, liver, spleen, colon, kidney, skin, testis, ovary, cortex, midbrain, eye (M. Lagos-Quintana et al., Curr Biol 12, 735-9 (Apr 30, 2002).); cortical neurons (J. Kim et al., Proc Natl Acad Sci U S A 101, 360-5 (Jan 6, 2004).)			14-3-3 PROTEIN TAU (14-3-3 PROTEIN THETA) (14-3-3 PROTEIN T-CELL) (HS1 PROTEIN). [Source:SWISSPROT;Acc:P27348] ENSG00000134308 (-1) (9745845 9747154 9792320 9792845 9717474) 1309 (1309 nt) HUGO:12854:14-3-3 protein tau HS1 [IPR000308:14-3-3 protein;]	1	19.37	96		ENSRNOG00000008104 (mmu-let-7a)	hsa-let-7a hsa-let-7b hsa-let-7e hsa-mir-103 hsa-mir-130b hsa-mir-15b hsa-mir-16 hsa-mir-195 hsa-mir-199a* hsa-mir-22 mmu-mir-297 hsa-mir-320 rno-mir-330 hsa-mir-sf202_seth	0008426 protein kinase C inhibitor activity NR; 0019904 protein domain specific binding IEA; 0000074 regulation of cell cycle NR; 0006887 exocytosis NR;	3' UUGAUAUGUUGGAUGAUGGAGU 5' hsa-let-7a __ .|||.|||.||||.||:|||:. __ 5' CACU-UAC-ACCUCCUGCCUUU 3' ENST00000238081 E:-19.370001 S:96.000000 Loc:659 Cons: %(mmu) 95.00%(rno)
hsa-let-7a	ENST00000261798	ENSG00000113712	ENSMUSG00000024576	ENSRNOG00000017106	prostate	Brain (abundant), Liver, Heart, Skeletal Muscle, Lung (abundant), Kidney (abundant), Spleen (abundant) (L. F. Sempere et al., Genome Biol 5, R13 (2004)); heart, lung, liver, spleen, colon, kidney, skin, testis, ovary, cortex, midbrain, eye (M. Lagos-Quintana et al., Curr Biol 12, 735-9 (Apr 30, 2002).); cortical neurons (J. Kim et al., Proc Natl Acad Sci U S A 101, 360-5 (Jan 6, 2004).)			CASEIN KINASE I, ALPHA ISOFORM (EC 2.7.1.-) (CKI-ALPHA) (CK1). [Source:SWISSPROT;Acc:P48729] ENSG00000113712 (-1) (148904059 148913515 148959037 148959168 148787349) 870 (870 nt) HUGO:2451: [IPR000719:Protein kinase; IPR002290:Serine/Threonine protein kinase;]	1	19.29	96	ENSMUSG00000024576 (mmu-let-7a)		hsa-let-7c hsa-let-7a hsa-let-7f rno-mir-101b hsa-mir-105 hsa-mir-130b hsa-mir-134 hsa-mir-146 hsa-mir-149 hsa-mir-15b hsa-mir-221 hsa-mir-24 mmu-mir-290 mmu-mir-292_5p hsa-mir-30d rno-mir-330	0004674 protein serine/threonine kinase activity IEA; 0004681 casein kinase I activity TAS; 0004713 protein-tyrosine kinase activity IEA; 0005524 ATP binding IEA; 0016740 transferase activity IEA; 0006468 protein amino acid phosphorylation TAS; 0007166 cell surface receptor linked signal transduction TAS;	3' UUGAUAUGUUG-GAUGAUGGAGU 5' hsa-let-7a __ ||||||||.:|.:|:..|:|||| __ 5' AACUAUACUGCUUUGAGAUCUCA 3' ENST00000261798 E:-19.290001 S:96.000000 Loc:350 Cons: 95.65%(mmu) %(rno)
hsa-let-7a	ENST00000277225	ENSG00000148143	ENSMUSG00000028424	ENSRNOG00000019021	testis , adenocarcinoma, cell line , colonic mucosa from 3 patients with Crohn's disease , kidney , colon , whole brain , Primary Lung Cystic Fibrosis Epithelial Cells , Embryonic Stem cells , moderately-differentiated endometrial adenocarcinoma, 3 pooled tumors , Islets of Langerhans , embryonic stem cells, embryoid bodies derived from H1, H7 and H9 cells , embryonic stem cell, retinoic acid and…	Brain (abundant), Liver, Heart, Skeletal Muscle, Lung (abundant), Kidney (abundant), Spleen (abundant) (L. F. Sempere et al., Genome Biol 5, R13 (2004)); heart, lung, liver, spleen, colon, kidney, skin, testis, ovary, cortex, midbrain, eye (M. Lagos-Quintana et al., Curr Biol 12, 735-9 (Apr 30, 2002).); cortical neurons (J. Kim et al., Proc Natl Acad Sci U S A 101, 360-5 (Jan 6, 2004).)			ENSG00000148143 (1) (105069383 105069497 105116388 105153627 105425399) 1171 (1171 nt) [IPR007087:Zn-finger, C2H2 type;]	1	18.76	96	ENSMUSG00000028424 (mmu-let-7a)	ENSRNOG00000019021 (mmu-let-7a)	hsa-let-7f hsa-let-7a hsa-let-7b hsa-mir-17_5p hsa-mir-204 hsa-mir-28		3' UUGAUAUGUUGGAUGAUGGAGU 5' hsa-let-7a __ :|||:.||||:|||:|..:||| __ 5' GACUGAACAAUCUAUU--UUCA 3' ENST00000277225 E:-18.76 S:96.000000 Loc:811 Cons: 100.00%(mmu) 100.00%(rno)
hsa-let-7a	ENST00000256579	ENSG00000134186	ENSMUSG00000027881	ENSRNOG00000020438	lymphoma, follicular mixed small and large cell , CD34+, T negative, patient with chronic myelogenous leukemia , pooled , moderately-differentiated endometrial adenocarcinoma, 3 pooled tumors , Human Placenta , pre-eclamptic placenta , PLACENTA COT 25-NORMALIZED , carcinoid , well-differentiated endometrial adenocarcinoma, 7 pooled tumors , Primary Lung Cystic Fibrosis Epithelial Cells , THYMUS ,…	Brain (abundant), Liver, Heart, Skeletal Muscle, Lung (abundant), Kidney (abundant), Spleen (abundant) (L. F. Sempere et al., Genome Biol 5, R13 (2004)); heart, lung, liver, spleen, colon, kidney, skin, testis, ovary, cortex, midbrain, eye (M. Lagos-Quintana et al., Curr Biol 12, 735-9 (Apr 30, 2002).); cortical neurons (J. Kim et al., Proc Natl Acad Sci U S A 101, 360-5 (Jan 6, 2004).)			ENSG00000134186 (1) (108581575 108581826 108589254 108591032 108611646) 1778 (1778 nt) [IPR005037:PRP38 family;]	1	18.28	96	ENSMUSG00000027881 (mmu-let-7a)		hsa-let-7b hsa-let-7c hsa-let-7e hsa-let-7a hsa-mir-130b hsa-mir-199a* hsa-mir-199b mmu-mir-202 hsa-mir-206 mmu-mir-297 mmu-mir-300 rno-mir-329 rno-mir-330 hsa-mir-sf196_seth		3' UUGAUAUGUUGGAUGAUGGAGU 5' hsa-let-7a __ ..||.|.:|:|.|.|||||||| __ 5' UCCU-UUUAGCAUUCUACCUCA 3' ENST00000256579 E:-18.280001 S:96.000000 Loc:648 Cons: 100.00%(mmu) %(rno)
hsa-let-7a	ENST00000263054_P	ENSG00000108018	ENSMUSG00000043531	ENSRNOG00000011313	whole brain , cochlea , pooled , nervous_normal , rhabdomyosarcoma , total brain , 2 pooled Wilms' tumors, one primary and one metastatic to brain , primitive neuroectoderm , dorsal root ganglia , brain , pooled germ cell tumors , fetal eyes , fetal eye , prostate , kidney , normal prostatic epithelial cells	Brain (abundant), Liver, Heart, Skeletal Muscle, Lung (abundant), Kidney (abundant), Spleen (abundant) (L. F. Sempere et al., Genome Biol 5, R13 (2004)); heart, lung, liver, spleen, colon, kidney, skin, testis, ovary, cortex, midbrain, eye (M. Lagos-Quintana et al., Curr Biol 12, 735-9 (Apr 30, 2002).); cortical neurons (J. Kim et al., Proc Natl Acad Sci U S A 101, 360-5 (Jan 6, 2004).)			VPS10 DOMAIN-CONTAINING RECEPTOR SORCS1 PRECURSOR (HSORCS). [Source:SWISSPROT;Acc:Q8WY21] ENSG00000108018 (-1) (108001765 108001765 108588871 108588871 107204991) 4001 (4001 nt) [IPR000601:PKD; IPR002860:Glycosyl hydrolase, BNR repeat;]	1	17.94	96		ENSRNOG00000011313 (mmu-let-7a)	hsa-let-7g hsa-let-7e hsa-let-7a hsa-let-7b rno-mir-135b mmu-mir-290 hsa-mir-30d hsa-mir-301 rno-mir-323	0016021 integral to membrane IEA;	3' UUGAUAUGUUGGAUGAUGGAGU 5' hsa-let-7a __ |.||:...::|:|.|||:|||| __ 5' ACCUGCCAGGCUUCCUAUCUCA 3' ENST00000263054_P E:-17.940001 S:96.000000 Loc:2214 Cons: %(mmu) 95.45%(rno)
hsa-let-7a	ENST00000256015	ENSG00000133639	ENSMUSG00000036478	ENSRNOG00000004284	carcinoid	Brain (abundant), Liver, Heart, Skeletal Muscle, Lung (abundant), Kidney (abundant), Spleen (abundant) (L. F. Sempere et al., Genome Biol 5, R13 (2004)); heart, lung, liver, spleen, colon, kidney, skin, testis, ovary, cortex, midbrain, eye (M. Lagos-Quintana et al., Curr Biol 12, 735-9 (Apr 30, 2002).); cortical neurons (J. Kim et al., Proc Natl Acad Sci U S A 101, 360-5 (Jan 6, 2004).)			BTG1 PROTEIN (B-CELL TRANSLOCATION GENE 1 PROTEIN). [Source:SWISSPROT;Acc:P31607] ENSG00000133639 (-1) (91039367 91040324 91041779 91042088 90079066) 957 (957 nt) HUGO:1130: [IPR002087:Anti-proliferative protein;]	1	17.77	96	ENSMUSG00000036478 (mmu-let-7a)		hsa-let-7a hsa-let-7g hsa-let-7f hsa-mir-128a hsa-mir-188 hsa-mir-20 hsa-mir-218 hsa-mir-28 hsa-mir-29b mmu-mir-290 mmu-mir-291_3p hsa-mir-30d hsa-mir-30a hsa-mir-302 rno-mir-325	0008283 cell proliferation TAS; 0008285 negative regulation of cell proliferation TAS;	3' UUGAUAUGUUGGAUGAUGGAGU 5' hsa-let-7a __ ..||:|||.|::|:|||.||:: __ 5' CUCUGUAC-AUUUGCUAGCUUG 3' ENST00000256015 E:-17.77 S:96.000000 Loc:663 Cons: 100.00%(mmu) %(rno)
hsa-let-7a	ENST00000321613	ENSG00000168490	ENSMUSG00000003469	ENSRNOG00000010555	brain , nervous_normal , nervous_tumor , large cell carcinoma , glioblastoma with EGFR amplification , osteosarcoma, cell line , placenta_normal , embryonic stem cells, cell lines H1, H7, and H9 , NEUROBLASTOMA COT 25-NORMALIZED , PLACENTA COT 25-NORMALIZED , hippocampus , pooled frontal lobe , poorly differentiated adenocarcinoma with signet ring cell features , whole brain , embryonic stem cell…	Brain (abundant), Liver, Heart, Skeletal Muscle, Lung (abundant), Kidney (abundant), Spleen (abundant) (L. F. Sempere et al., Genome Biol 5, R13 (2004)); heart, lung, liver, spleen, colon, kidney, skin, testis, ovary, cortex, midbrain, eye (M. Lagos-Quintana et al., Curr Biol 12, 735-9 (Apr 30, 2002).); cortical neurons (J. Kim et al., Proc Natl Acad Sci U S A 101, 360-5 (Jan 6, 2004).)			ENSG00000168490 (-1) (22099174 22100804 22107808 22111542 22036284) 1630 (1630 nt) HUGO:16865:KIAA0273 PAHX-AP [IPR003961:Fibronectin, type III;]	1	20.71	95	ENSMUSG00000003469 (mmu-let-7a)		hsa-let-7f hsa-let-7a hsa-let-7c hsa-mir-17_5p hsa-mir-185 rno-mir-343		3' UUGAUAUGUUGGAUGAUGGAGU 5' hsa-let-7a __ |:||:|:||.::|:||..|||: __ 5' AGCUGUGCACUUUGCUCACUCG 3' ENST00000321613 E:-20.709999 S:95.000000 Loc:913 Cons: 90.91%(mmu) %(rno)
hsa-let-7a	ENST00000331536	ENSG00000005469	ENSMUSG00000003623	ENSRNOG00000006779	whole brain , placenta , glioblastoma (pooled) , metastatic prostate bone lesion , well-differentiated endometrial adenocarcinoma, 7 pooled tumors , prostate , PLACENTA COT 25-NORMALIZED , anaplastic oligodendroglioma , Trabecular meshwork , adenocarcinoma , total brain , Liver and Spleen , carcinoid , B-cell, chronic lymphotic leukemia , embryonic stem cells, DMSO-treated H9 cell line , embryoni…	Brain (abundant), Liver, Heart, Skeletal Muscle, Lung (abundant), Kidney (abundant), Spleen (abundant) (L. F. Sempere et al., Genome Biol 5, R13 (2004)); heart, lung, liver, spleen, colon, kidney, skin, testis, ovary, cortex, midbrain, eye (M. Lagos-Quintana et al., Curr Biol 12, 735-9 (Apr 30, 2002).); cortical neurons (J. Kim et al., Proc Natl Acad Sci U S A 101, 360-5 (Jan 6, 2004).)			PEROXISOMAL CARNITINE OCTANOYLTRANSFERASE (EC 2.3.1.-) (COT). [Source:SWISSPROT;Acc:Q9UKG9] ENSG00000005469 (1) (86587040 86590414 86639989 86641138 86869759) 1149 (1149 nt) HUGO:2366:COT [IPR000542:Acyltransferase ChoActase/COT/CPT;]	1	20.27	95	ENSMUSG00000003623 (mmu-let-7a)	ENSRNOG00000006779 (mmu-let-7a)	hsa-let-7f hsa-let-7e hsa-let-7a hsa-let-7c	0008415 acyltransferase activity IEA; 0016740 transferase activity IEA; 0008458 carnitine O-octanoyltransferase activity TAS; 0006091 energy pathways TAS; 0006631 fatty acid metabolism TAS; 0006810 transport IEA; 0005777 peroxisome TAS;	3' UUGAUAUGU--UGGAUGAUGGAGU 5' hsa-let-7a __ ||||||:||..|::||..:||||| __ 5' AACUAUGCAGUAUUUA-AGCCUCA 3' ENST00000331536 E:-20.27 S:95.000000 Loc:244 Cons: 91.30%(mmu) 91.30%(rno)
hsa-let-7a	ENST00000266744	ENSG00000139352	ENSMUSG00000020052	ENSRNOG00000004294	carcinoid , small cell carcinoma , anaplastic oligodendroglioma , Peripheral Nervous system , lymph , medulloblastoma , glioblastoma (pooled) , NEUROBLASTOMA COT 25-NORMALIZED , NEUROBLASTOMA COT 10-NORMALIZED , placenta , 2 pooled tumors (clear cell type) , pooled , Islets of Langerhans , embryo , whole embryo, mainly head , fibrotheoma , anaplastic oligodendroglioma with 1p/19q loss , nervous_n…	Brain (abundant), Liver, Heart, Skeletal Muscle, Lung (abundant), Kidney (abundant), Spleen (abundant) (L. F. Sempere et al., Genome Biol 5, R13 (2004)); heart, lung, liver, spleen, colon, kidney, skin, testis, ovary, cortex, midbrain, eye (M. Lagos-Quintana et al., Curr Biol 12, 735-9 (Apr 30, 2002).); cortical neurons (J. Kim et al., Proc Natl Acad Sci U S A 101, 360-5 (Jan 6, 2004).)			ACHAETE-SCUTE HOMOLOG 1 (HASH1). [Source:SWISSPROT;Acc:P50553] ENSG00000139352 (1) (101853931 101854490 101855200 101856754 102077061) 1195 (1195 nt) HUGO:738:ASH1 HASH1 [IPR001092:Basic helix-loop-helix dimerization domain bHLH; IPR001472:Bipartite nuclear localization signal;]	1	18.8	95	ENSMUSG00000020052 (mmu-let-7a)	ENSRNOG00000004294 (mmu-let-7a)	hsa-let-7d hsa-let-7c hsa-let-7a hsa-let-7f hsa-let-7b hsa-mir-210 hsa-mir-221 mmu-mir-290	0003700 transcription factor activity NR; 0006357 regulation of transcription from Pol II promoter NR; 0007399 neurogenesis IEA; 0030154 cell differentiation IEA; 0005634 nucleus IEA;	3' UUGAUAUGUUGGAUGAUGGAGU 5' hsa-let-7a __ :.:|||:||:.|||||::|.|| __ 5' GUUUAUGCAG-CUACUGUC-CA 3' ENST00000266744 E:-18.799999 S:95.000000 Loc:1015 Cons: 100.00%(mmu) 100.00%(rno)
hsa-let-7a	ENST00000307932	ENSG00000172943	ENSMUSG00000041229	ENSRNOG00000002708	prostate , Liver and Spleen	Brain (abundant), Liver, Heart, Skeletal Muscle, Lung (abundant), Kidney (abundant), Spleen (abundant) (L. F. Sempere et al., Genome Biol 5, R13 (2004)); heart, lung, liver, spleen, colon, kidney, skin, testis, ovary, cortex, midbrain, eye (M. Lagos-Quintana et al., Curr Biol 12, 735-9 (Apr 30, 2002).); cortical neurons (J. Kim et al., Proc Natl Acad Sci U S A 101, 360-5 (Jan 6, 2004).)			ENSG00000172943 (-1) (52929906 52932382 53035952 53037102 52680465) 2476 (2476 nt) [IPR006209:EGF-like domain; IPR001965:Zn-finger-like, PHD finger; IPR003347:Transcription factor jumonji, jmjC; IPR001472:Bipartite nuclear localization signal;]	1	18.55	95	ENSMUSG00000041229 (mmu-let-7a)		hsa-let-7a hsa-let-7g rno-mir-340 hsa-mir-361	0003677 DNA binding IEA; 0006355 regulation of transcription, DNA-dependent IEA;	3' UUGAUAUGUUGGA-UGAUGGAGU 5' hsa-let-7a __ |:..|.|.|:|||.:|||||||. __ 5' AGGCAAAAAGCCUGGCUACCUCC 3' ENST00000307932 E:-18.549999 S:95.000000 Loc:1606 Cons: 91.30%(mmu) %(rno)
hsa-let-7a	ENST00000238616	ENSG00000119638	ENSMUSG00000034290	ENSRNOG00000007001	pooled , embryonic stem cells, DMSO-treated H9 cell line , placenta , thymus, pooled , germinal center B cell , Purified pancreatic islet , mantle cell lymphoma , liver , fetal eyes, lens, eye anterior segment, optic nerve, retina, Retina Foveal and Macular, RPE and Choroid , sympathetic trunk , lymphocyte , fetal eye , prostate , metastatic prostate bone lesion , carcinoid	Brain (abundant), Liver, Heart, Skeletal Muscle, Lung (abundant), Kidney (abundant), Spleen (abundant) (L. F. Sempere et al., Genome Biol 5, R13 (2004)); heart, lung, liver, spleen, colon, kidney, skin, testis, ovary, cortex, midbrain, eye (M. Lagos-Quintana et al., Curr Biol 12, 735-9 (Apr 30, 2002).); cortical neurons (J. Kim et al., Proc Natl Acad Sci U S A 101, 360-5 (Jan 6, 2004).)			NIMA RELATED KINASE 9; NIMA-RELATED KINASE NEK8. [Source:RefSeq;Acc:NM_033116] ENSG00000119638 (-1) (73538863 73541308 73583761 73583771 73520773) 2445 (2445 nt) HUGO:18591:DKFZp434D0935 MGC16714 Nek8 NERCC [IPR002290:Serine/Threonine protein kinase; IPR001245:Tyrosine protein kinase; IPR000408:Regulator of chromosome condensation, RCC1; IPR000719:Protein kinase;]	1	18.55	95	ENSMUSG00000034290 (mmu-let-7a)		hsa-let-7b hsa-let-7a hsa-mir-142_3p hsa-mir-152 hsa-mir-196 hsa-mir-224 hsa-mir-31 rno-mir-331 hsa-mir-34b hsa-mir-98	0004674 protein serine/threonine kinase activity IEA; 0004713 protein-tyrosine kinase activity IEA; 0005524 ATP binding IEA; 0006468 protein amino acid phosphorylation IEA;	3' UUGAUAU-GUUG-GAUGAUGGAGU 5' hsa-let-7a __ |:|.|.|.||:|.||:.||||||| __ 5' AGCAACAGCAGCUCUG-UACCUCA 3' ENST00000238616 E:-18.549999 S:95.000000 Loc:251 Cons: 91.30%(mmu) %(rno)
hsa-let-7a	ENST00000266564	ENSG00000139197	ENSMUSG00000005069	ENSRNOG00000010407	lymph , fetal eyes, lens, eye anterior segment, optic nerve, retina, Retina Foveal and Macular, RPE and Choroid , insulinoma , normal nasopharynx , squamous cell carcinoma, poorly differentiated (4 pooled tumors, including primary and metastatic) , head_neck , pooled , Pooled human melanocyte, fetal heart, and pregnant uterus , adenocarcinoma, cell line , testis , Liver and Spleen , rhabdomyosarc…	Brain (abundant), Liver, Heart, Skeletal Muscle, Lung (abundant), Kidney (abundant), Spleen (abundant) (L. F. Sempere et al., Genome Biol 5, R13 (2004)); heart, lung, liver, spleen, colon, kidney, skin, testis, ovary, cortex, midbrain, eye (M. Lagos-Quintana et al., Curr Biol 12, 735-9 (Apr 30, 2002).); cortical neurons (J. Kim et al., Proc Natl Acad Sci U S A 101, 360-5 (Jan 6, 2004).)			PEROXISOMAL TARGETING SIGNAL 1 RECEPTOR (PEROXISMORE RECEPTOR 1) (PEROXISOMAL C-TERMINAL TARGETING SIGNAL IMPORT RECEPTOR) (PTS1-BP) (PEROXIN-5) (PTS1 RECEPTOR). [Source:SWISSPROT;Acc:P50542] ENSG0000 HUGO:9719:PEX5 PTS1R [IPR001440:TPR repeat;]	1	18.25	95	ENSMUSG00000005069 (mmu-let-7a)	ENSRNOG00000010407 (mmu-let-7a)	hsa-let-7a hsa-let-7b hsa-let-7e hsa-mir-103 hsa-mir-107 hsa-mir-130b rno-mir-140* hsa-mir-188 hsa-mir-195 rno-mir-324_3p	0000268 peroxisome targeting sequence binding TAS; 0004872 receptor activity IEA; 0006625 protein-peroxisome targeting TAS; 0005778 peroxisomal membrane TAS; 0005052 peroxisome targeting signal-1 receptor activity TAS; 0008565 protein transporter activity IEA; 0006886 intracellular protein transport IEA;	3' UUGAU-AUGUUGGAUGAUGGAGU 5' hsa-let-7a __ :|||:.||.|:|||.:|:|||:: __ 5' GACUGCUA-AGCCUCUUGCCUUG 3' ENST00000266564 E:-18.25 S:95.000000 Loc:1076 Cons: 90.91%(mmu) 90.91%(rno)
hsa-let-7a	ENST00000296777	ENSG00000164326	ENSMUSG00000021647	ENSRNOG00000017712	Adrenal gland , Hypothalamus , pituitary , carcinoid , hypothalamus , fetal eyes, lens, eye anterior segment, optic nerve, retina, Retina Foveal and Macular, RPE and Choroid , Pooled human melanocyte, fetal heart, and pregnant uterus , hippocampus , medulla , Retina , nervous_tumor , adrenal gland , prostate , Bulk tissue from Human Spinal cord	Brain (abundant), Liver, Heart, Skeletal Muscle, Lung (abundant), Kidney (abundant), Spleen (abundant) (L. F. Sempere et al., Genome Biol 5, R13 (2004)); heart, lung, liver, spleen, colon, kidney, skin, testis, ovary, cortex, midbrain, eye (M. Lagos-Quintana et al., Curr Biol 12, 735-9 (Apr 30, 2002).); cortical neurons (J. Kim et al., Proc Natl Acad Sci U S A 101, 360-5 (Jan 6, 2004).)			COCAINE- AND AMPHETAMINE-REGULATED TRANSCRIPT PROTEIN PRECURSOR [CONTAINS: CART(1-39); CART(32-89)]. [Source:SWISSPROT;Acc:Q16568] ENSG00000164326 (1) (71099175 71099194 71100515 71100945 71487257) 43 []	1	17.9	95		ENSRNOG00000017712 (mmu-let-7a)	hsa-let-7b hsa-let-7a hsa-let-7c	0007165 signal transduction TAS; 0007218 neuropeptide signaling pathway IEA; 0007267 cell-cell signaling TAS; 0007268 synaptic transmission IEA; 0005615 extracellular space TAS;	3' UUGAUAUGUUGGAUGAUGGAGU 5' hsa-let-7a __ ::||.|.:..|||:||:::||| __ 5' GGCUCU-UUUCCUGCUGUUUCA 3' ENST00000296777 E:-17.9 S:95.000000 Loc:121 Cons: %(mmu) 90.48%(rno)
hsa-let-7a	ENST00000307328	ENSG00000169162	ENSMUSG00000020358	ENSRNOG00000003645	lung, cell line , five pooled sarcomas, including myxoid liposarcoma, solitary fibrous tumor, malignant fibrous histiocytoma, gastrointestinal stromal tumor, and mesothelioma , small cell carcinoma , tumor, 5 pooled (see description) , squamous cell carcinoma, poorly differentiated (4 pooled tumors, including primary and metastatic) , moderately-differentiated endometrial adenocarcinoma, 3 pooled…	Brain (abundant), Liver, Heart, Skeletal Muscle, Lung (abundant), Kidney (abundant), Spleen (abundant) (L. F. Sempere et al., Genome Biol 5, R13 (2004)); heart, lung, liver, spleen, colon, kidney, skin, testis, ovary, cortex, midbrain, eye (M. Lagos-Quintana et al., Curr Biol 12, 735-9 (Apr 30, 2002).); cortical neurons (J. Kim et al., Proc Natl Acad Sci U S A 101, 360-5 (Jan 6, 2004).)			HETEROGENEOUS NUCLEAR RIBONUCLEOPROTEIN A/B (HNRNP A/B) (APOBEC-1 BINDING PROTEIN 1) (ABBP-1). [Source:SWISSPROT;Acc:Q99729] ENSG00000169162 (1) (177745132 177745440 177751225 177751763 178400556) 538 HUGO:5034:ABBP1 [IPR001687:ATP/GTP-binding site motif A (P-loop); IPR000504:RNA-binding region RNP-1 (RNA recognition motif);]	1	20.93	94	ENSMUSG00000020358 (mmu-let-7a)		hsa-let-7g hsa-let-7f hsa-let-7a hsa-let-7c hsa-mir-122a hsa-mir-124a hsa-mir-129 rno-mir-140* hsa-mir-17_5p hsa-mir-206 hsa-mir-30a hsa-mir-301 hsa-mir-321 rno-mir-325 hsa-mir-361 hsa-mir-99b	0003723 RNA binding IEA; 0005634 nucleus IEA;	3' UUGAUAUGUUGGAUGAUGGAGU 5' hsa-let-7a __ .|||:|||..::|:.|||||:. __ 5' UACUGUACUUUUUGGUACCUUU 3' ENST00000307328 E:-20.93 S:94.000000 Loc:414 Cons: 100.00%(mmu) %(rno)
hsa-let-7a	ENST00000280562	ENSG00000090975	ENSMUSG00000029406	ENSRNOG00000001075	uterus , pooled germ cell tumors , THYMUS , metastatic melanoma to bowel , embryonic stem cell, retinoic acid and mitogen-treated hES cell line H7 , embryonic stem cells, cell lines H1, H7, and H9 , embryonic stem cells, embryoid bodies derived from H1, H7 and H9 cells , head_neck , thymus, pooled , leukopheresis , breast , testis_normal , fibrotheoma , glioblastoma with EGFR amplification , adre…	Brain (abundant), Liver, Heart, Skeletal Muscle, Lung (abundant), Kidney (abundant), Spleen (abundant) (L. F. Sempere et al., Genome Biol 5, R13 (2004)); heart, lung, liver, spleen, colon, kidney, skin, testis, ovary, cortex, midbrain, eye (M. Lagos-Quintana et al., Curr Biol 12, 735-9 (Apr 30, 2002).); cortical neurons (J. Kim et al., Proc Natl Acad Sci U S A 101, 360-5 (Jan 6, 2004).)			PHOSPHATIDYLINOSITOL TRANSFER PROTEIN, MEMBRANE-ASSOCIATED 2; PYK2 N-TERMINAL DOMAIN-INTERACTING RECEPTOR 3; RETINAL DEGENERATION B ALPHA 2 (DROSOPHILA). [Source:RefSeq;Acc:NM_020845] ENSG00000090975 HUGO:21044:NIR3 RDGB2 RDGBA2 [IPR001666:Phosphatidylinositol transfer protein; IPR004177:DDHD domain;]	1	20.47	94	ENSMUSG00000029406 (mmu-let-7a)	ENSRNOG00000001075 (mmu-let-7a)	hsa-let-7b hsa-let-7c hsa-let-7a hsa-let-7e hsa-let-7d hsa-mir-130a rno-mir-135b hsa-mir-135 rno-mir-345 rno-mir-349 rno-mir-352 hsa-mir-7 hsa-mir-92	0046872 metal ion binding IEA; 0006810 transport IEA; 0005622 intracellular IEA; 0005509 calcium ion binding NAS; 0008152 metabolism NAS; 0016021 integral to membrane NAS;	3' UUGAUAUGUUGGA-UGAUGGAGU 5' hsa-let-7a __ ||||:|.||||||.|||:.:|:. __ 5' AACUGUUCAACCUCACUGGUUUU 3' ENST00000280562 E:-20.469999 S:94.000000 Loc:442 Cons: 91.30%(mmu) 91.30%(rno)
hsa-let-7a	ENST00000320719	ENSG00000169282	ENSMUSG00000027827	ENSRNOG00000010422	anaplastic oligodendroglioma	Brain (abundant), Liver, Heart, Skeletal Muscle, Lung (abundant), Kidney (abundant), Spleen (abundant) (L. F. Sempere et al., Genome Biol 5, R13 (2004)); heart, lung, liver, spleen, colon, kidney, skin, testis, ovary, cortex, midbrain, eye (M. Lagos-Quintana et al., Curr Biol 12, 735-9 (Apr 30, 2002).); cortical neurons (J. Kim et al., Proc Natl Acad Sci U S A 101, 360-5 (Jan 6, 2004).)			VOLTAGE-GATED POTASSIUM CHANNEL BETA-1 SUBUNIT (K+ CHANNEL BETA-1 SUBUNIT) (KV-BETA-1). [Source:SWISSPROT;Acc:Q14722] ENSG00000169282 (1) (157159314 157159314 157575449 157577456 157713312) 2007 (2007 HUGO:6228:AKR6A3 hKvb3 hKvBeta3 KCNA1B Kvb1.3 [IPR001395:Aldo/keto reductase; IPR001472:Bipartite nuclear localization signal; IPR001687:ATP/GTP-binding site motif A (P-loop);]	1	20.2	94		ENSRNOG00000010422 (mmu-let-7a)	hsa-let-7a hsa-mir-17_5p hsa-mir-189 hsa-mir-198 rno-mir-352 hsa-mir-93 hsa-mir-98	0005249 voltage-gated potassium channel activity IEA; 0015459 potassium channel regulator activity TAS; 0006811 ion transport IEA; 0006813 potassium ion transport TAS; 0005737 cytoplasm NR; 0016021 integral to membrane IEA;	3' UUGAUAUGUUGGAUGAUGGAGU 5' hsa-let-7a __ .|||..:||:|:|:||:.|||| __ 5' CACUUAGCAGCUUGCUG-CUCA 3' ENST00000320719 E:-20.200001 S:94.000000 Loc:87 Cons: %(mmu) 100.00%(rno)
hsa-let-7a	ENST00000295736	ENSG00000033867	ENSMUSG00000021733	ENSRNOG00000005957	pooled	Brain (abundant), Liver, Heart, Skeletal Muscle, Lung (abundant), Kidney (abundant), Spleen (abundant) (L. F. Sempere et al., Genome Biol 5, R13 (2004)); heart, lung, liver, spleen, colon, kidney, skin, testis, ovary, cortex, midbrain, eye (M. Lagos-Quintana et al., Curr Biol 12, 735-9 (Apr 30, 2002).); cortical neurons (J. Kim et al., Proc Natl Acad Sci U S A 101, 360-5 (Jan 6, 2004).)			SOLUTE CARRIER FAMILY 4, SODIUM BICARBONATE COTRANSPORTER, MEMBER 7; SODIUM BICARBONATE COTRANSPORTER 2; SOLUTE CARRIER FAMILY 4, SODIUM BICARBONATE COTRANSPORTER, MEMBER 6. [Source:RefSeq;Acc:NM_0036 HUGO:11033:NBC3 SBC2 SLC4A6 [IPR001687:ATP/GTP-binding site motif A (P-loop); IPR003020:HCO3- transporter; IPR001472:Bipartite nuclear localization signal; IPR003024:Na+/HCO3- co-transporter;]	1	19.87	94		ENSRNOG00000005957 (mmu-let-7a)	hsa-let-7a hsa-mir-152	0005452 inorganic anion exchanger activity IEA; 0008510 sodium:bicarbonate symporter activity NAS; 0006820 anion transport IEA; 0015701 bicarbonate transport NAS; 0016021 integral to membrane NAS; 0016020 membrane IEA;	3' UUGAUAUGUUGGAU-GAUGGAGU 5' hsa-let-7a __ .:||||::.||:.|.:||||||| __ 5' UGCUAUGU-ACUGAUUUACCUCA 3' ENST00000295736 E:-19.870001 S:94.000000 Loc:2402 Cons: %(mmu) 95.45%(rno)
hsa-let-7a	ENST00000264094	ENSG00000115318	ENSMUSG00000000693	ENSRNOG00000007638	whole brain , Bone , colonic mucosa from 3 patients with Crohn's disease , anaplastic oligodendroglioma , PLACENTA COT 25-NORMALIZED , breast , pooled germ cell tumors , tumor, 5 pooled (see description) , pooled , kidney , normal gingiva (cell line from immortalized keratinocytes) , placenta , malignant melanoma, metastatic to lymph node , White Matter , Testis , medulloblastoma , mixed , head_n…	Brain (abundant), Liver, Heart, Skeletal Muscle, Lung (abundant), Kidney (abundant), Spleen (abundant) (L. F. Sempere et al., Genome Biol 5, R13 (2004)); heart, lung, liver, spleen, colon, kidney, skin, testis, ovary, cortex, midbrain, eye (M. Lagos-Quintana et al., Curr Biol 12, 735-9 (Apr 30, 2002).); cortical neurons (J. Kim et al., Proc Natl Acad Sci U S A 101, 360-5 (Jan 6, 2004).)			LYSYL OXIDASE HOMOLOG 3 PRECURSOR (EC 1.4.3.-) (LYSYL OXIDASE-LIKE PROTEIN 3). [Source:SWISSPROT;Acc:P58215] ENSG00000115318 (-1) (74734484 74735271 74754299 74755600 74731426) 787 (787 nt) HUGO:13869: [IPR001190:Speract/scavenger receptor; IPR001695:Lysyl oxidase;]	1	19.62	94		ENSRNOG00000007638 (mmu-let-7a)	hsa-let-7g hsa-let-7a hsa-mir-215	0004720 protein-lysine 6-oxidase activity NAS; 0005044 scavenger receptor activity IEA; 0005507 copper ion binding NAS; 0016491 oxidoreductase activity IEA; 0000004 biological_process unknown ND; 0005576 extracellular IDA; 0016020 membrane IEA;	3' UUGAUAUGUUG--GAUGAUGGAGU 5' hsa-let-7a __ ::.|.|:.::|..|.|:||||||| __ 5' GGGUCUGAGGCUGCCAUUACCUCA 3' ENST00000264094 E:-19.620001 S:94.000000 Loc:43 Cons: %(mmu) 91.67%(rno)
hsa-let-7a	ENST00000264473	ENSG00000114030	ENSMUSG00000022905	ENSRNOG00000000399	Liver and Spleen	Brain (abundant), Liver, Heart, Skeletal Muscle, Lung (abundant), Kidney (abundant), Spleen (abundant) (L. F. Sempere et al., Genome Biol 5, R13 (2004)); heart, lung, liver, spleen, colon, kidney, skin, testis, ovary, cortex, midbrain, eye (M. Lagos-Quintana et al., Curr Biol 12, 735-9 (Apr 30, 2002).); cortical neurons (J. Kim et al., Proc Natl Acad Sci U S A 101, 360-5 (Jan 6, 2004).)			IMPORTIN ALPHA-1 SUBUNIT (KARYOPHERIN ALPHA-1 SUBUNIT) (SRP1-BETA) (RAG COHORT PROTEIN 2) (NUCLEOPROTEIN INTERACTOR 1) (NPI-1). [Source:SWISSPROT;Acc:P52294] ENSG00000114030 (-1) (123466518 123466733 HUGO:6394:IPOA5 NPI-1 RCH2 SRP1 [IPR000225:Armadillo repeat; IPR002652:Importin alpha-like protein, beta-binding region; IPR001472:Bipartite nuclear localization signal;]	1	18.52	94	ENSMUSG00000022905 (mmu-let-7a)	ENSRNOG00000000399 (mmu-let-7a)	hsa-let-7c hsa-let-7a hsa-let-7b hsa-mir-124a hsa-mir-146 hsa-mir-206 rno-mir-352	0005515 protein binding TAS; 0008139 nuclear localization sequence binding TAS; 0008565 protein transporter activity IEA; 0000018 regulation of DNA recombination TAS; 0006607 NLS-bearing substrate-nucleus import TAS; 0006886 intracellular protein transport IEA; 0005634 nucleus IEA; 0005643 nuclear pore TAS; 0005647 importin, alpha-subunit TAS; 0005737 cytoplasm TAS;	3' UUGAUAUGU-UGGAUGAUGGAGU 5' hsa-let-7a __ :.||.|:|:.||||:||.:||:| __ 5' GCCU-UGCGCACCUGCUCUCUUA 3' ENST00000264473 E:-18.52 S:94.000000 Loc:131 Cons: 95.45%(mmu) 95.45%(rno)
hsa-let-7a	ENST00000308675_P	ENSG00000174482	ENSMUSG00000045083	ENSRNOG00000005634	frontal lobe	Brain (abundant), Liver, Heart, Skeletal Muscle, Lung (abundant), Kidney (abundant), Spleen (abundant) (L. F. Sempere et al., Genome Biol 5, R13 (2004)); heart, lung, liver, spleen, colon, kidney, skin, testis, ovary, cortex, midbrain, eye (M. Lagos-Quintana et al., Curr Biol 12, 735-9 (Apr 30, 2002).); cortical neurons (J. Kim et al., Proc Natl Acad Sci U S A 101, 360-5 (Jan 6, 2004).)			ENSG00000174482 (-1) (27938849 27938849 27940669 27940669 27557119) 4001 (4001 nt) [IPR001611:Leucine-rich repeat; IPR007110:Immunoglobulin-like; IPR000372:Cysteine-rich flanking region, N-terminal; IPR000483:Cysteine-rich flanking region, C-terminal;]	1	18.09	94	ENSMUSG00000045083 (mmu-let-7a)	ENSRNOG00000005634 (mmu-let-7a)	hsa-let-7a hsa-let-7b hsa-let-7d hsa-mir-128a hsa-mir-129 hsa-mir-30c		3' UUGAUAUGUUG-GAUGA-UGGAGU 5' hsa-let-7a __ ||||:..||||.||::|.||:||. __ 5' AACUGCUCAACUCUGUUAACUUCU 3' ENST00000308675_P E:-18.09 S:94.000000 Loc:710 Cons: 91.67%(mmu) 91.67%(rno)
hsa-let-7a	ENST00000262518_P	ENSG00000080603	ENSMUSG00000042397	ENSRNOG00000018637	pooled germ cell tumors , embryonic stem cells, embryoid bodies derived from H1, H7 and H9 cells , placenta , marrow , germinal center B cell , testis	Brain (abundant), Liver, Heart, Skeletal Muscle, Lung (abundant), Kidney (abundant), Spleen (abundant) (L. F. Sempere et al., Genome Biol 5, R13 (2004)); heart, lung, liver, spleen, colon, kidney, skin, testis, ovary, cortex, midbrain, eye (M. Lagos-Quintana et al., Curr Biol 12, 735-9 (Apr 30, 2002).); cortical neurons (J. Kim et al., Proc Natl Acad Sci U S A 101, 360-5 (Jan 6, 2004).)			SNF2-RELATED CBP ACTIVATOR PROTEIN. [Source:RefSeq;Acc:NM_006662] ENSG00000080603 (1) (30755052 30755052 30787114 30787114 30795784) 4001 (4001 nt) [IPR000637:HMG-I and HMG-Y DNA-binding domain (A+T-hook); IPR002965:Proline-rich extensin; IPR000330:SNF2 related domain; IPR001650:Helicase, C-terminal;]	1	17.84	94		ENSRNOG00000018637 (mmu-let-7a)	hsa-let-7a hsa-mir-141 hsa-mir-150 hsa-mir-199a hsa-mir-200c hsa-mir-200a hsa-mir-204 mmu-mir-207 hsa-mir-211 hsa-mir-22 hsa-mir-31 rno-mir-336 rno-mir-339	0003677 DNA binding IEA; 0005524 ATP binding IEA; 0008026 ATP dependent helicase activity IEA; 0016787 hydrolase activity IEA; 0006355 regulation of transcription, DNA-dependent IEA; 0005634 nucleus IEA;	3' UUGAUAUGUUGGAUGAUGGAGU 5' hsa-let-7a __ :|||.|::.|.|.|||||:|.| __ 5' GACUCUGUUAACCACUACUUGA 3' ENST00000262518_P E:-17.84 S:94.000000 Loc:58 Cons: %(mmu) 100.00%(rno)
hsa-let-7a	ENST00000315015	ENSG00000177764	ENSMUSG00000044666	ENSRNOG00000007520	placenta	Brain (abundant), Liver, Heart, Skeletal Muscle, Lung (abundant), Kidney (abundant), Spleen (abundant) (L. F. Sempere et al., Genome Biol 5, R13 (2004)); heart, lung, liver, spleen, colon, kidney, skin, testis, ovary, cortex, midbrain, eye (M. Lagos-Quintana et al., Curr Biol 12, 735-9 (Apr 30, 2002).); cortical neurons (J. Kim et al., Proc Natl Acad Sci U S A 101, 360-5 (Jan 6, 2004).)			ENSG00000177764 (1) (273214 273228 274442 275960 301240) 1518 (1518 nt) HUGO:16230:dJ1103G7.7 ZCCHC3 [IPR001878:Zn-finger, CCHC type; IPR001472:Bipartite nuclear localization signal;]	1	17.42	94	ENSMUSG00000044666 (mmu-let-7a)	ENSRNOG00000007520 (mmu-let-7a)	hsa-let-7b hsa-let-7a hsa-mir-143 hsa-mir-149	0003676 nucleic acid binding IEA;	3' UUGAUAUGUUGGAUGAUGGAGU 5' hsa-let-7a __ .:.|:..||.:|.||||||||. __ 5' CGGUGCUCAUUCCACUACCUCU 3' ENST00000315015 E:-17.42 S:94.000000 Loc:861 Cons: 95.45%(mmu) 95.45%(rno)
hsa-let-7a	ENST00000302567	ENSG00000017260	ENSMUSG00000032570	ENSRNOG00000013305	pooled , total brain , whole brain	Brain (abundant), Liver, Heart, Skeletal Muscle, Lung (abundant), Kidney (abundant), Spleen (abundant) (L. F. Sempere et al., Genome Biol 5, R13 (2004)); heart, lung, liver, spleen, colon, kidney, skin, testis, ovary, cortex, midbrain, eye (M. Lagos-Quintana et al., Curr Biol 12, 735-9 (Apr 30, 2002).); cortical neurons (J. Kim et al., Proc Natl Acad Sci U S A 101, 360-5 (Jan 6, 2004).)			CALCIUM-TRANSPORTING ATPASE TYPE 2C, MEMBER 1 (EC 3.6.3.8) (ATPASE 2C1) (ATP-DEPENDENT CA(2+) PUMP PMR1) (HUSSY-28). [Source:SWISSPROT;Acc:P98194] ENSG00000017260 (1) (131933744 131970169 132041103 13 HUGO:13211:ATP2C1A KIAA1347 PMR1 [IPR001757:ATPase, E1-E2 type; IPR000695:H+ transporting ATPase, proton pump; IPR006069:Cation transporting ATPase; IPR008250:E1-E2 ATPase-associated region; IPR0060…	1	17.38	94	ENSMUSG00000032570 (mmu-let-7a)		hsa-let-7c hsa-let-7a hsa-let-7e hsa-let-7b hsa-mir-213	0000287 magnesium ion binding IEA; 0005388 calcium-transporting ATPase activity TAS; 0005524 ATP binding IEA; 0016787 hydrolase activity IEA; 0006812 cation transport IEA; 0006816 calcium ion transport TAS; 0006874 calcium ion homeostasis TAS; 0008152 metabolism IEA; 0008544 epidermal differentiation TAS; 0016021 integral to membrane TAS;	3' UUGAUAUGUUGGAUGAUG-GAGU 5' hsa-let-7a __ |.||:.||.||||.||:|.||:| __ 5' ACCUGAACCACCUUCUGCACUUA 3' ENST00000302567 E:-17.379999 S:94.000000 Loc:272 Cons: 95.65%(mmu) %(rno)
hsa-let-7a	ENST00000324210	ENSG00000152601	ENSMUSG00000027763	ENSRNOG00000014076	embryonal carcinoma, cell line , NEUROBLASTOMA COT 25-NORMALIZED , Iris , amygdala , normal nasopharynx , squamous cell carcinoma , colon , juvenile granulosa tumor , lymph , prostate , serous papillary carcinoma, high grade, 2 pooled tumors , normal prostate , moderately-differentiated endometrial adenocarcinoma, 3 pooled tumors , FETAL BRAIN , leiomyosarcoma , Eye , embryonic stem cells, embryo…	Brain (abundant), Liver, Heart, Skeletal Muscle, Lung (abundant), Kidney (abundant), Spleen (abundant) (L. F. Sempere et al., Genome Biol 5, R13 (2004)); heart, lung, liver, spleen, colon, kidney, skin, testis, ovary, cortex, midbrain, eye (M. Lagos-Quintana et al., Curr Biol 12, 735-9 (Apr 30, 2002).); cortical neurons (J. Kim et al., Proc Natl Acad Sci U S A 101, 360-5 (Jan 6, 2004).)			MUSCLEBLIND-LIKE PROTEIN (TRIPLET-EXPANSION RNA-BINDING PROTEIN). [Source:SWISSPROT;Acc:Q9NR56] ENSG00000152601 (1) (153307166 153338892 153498025 153504477 153873646) 3413 (3413 nt) HUGO:6923:KIAA0428 MBNL [IPR000571:Zn-finger, C-x8-C-x5-C-x3-H type;]	1	17.21	94	ENSMUSG00000027763 (mmu-let-7a)	ENSRNOG00000014076 (mmu-let-7a)	hsa-let-7a hsa-let-7e hsa-mir-103 hsa-mir-106b hsa-mir-107 hsa-mir-126 hsa-mir-130b hsa-mir-134 hsa-mir-149 hsa-mir-152 hsa-mir-18 hsa-mir-187 hsa-mir-19b hsa-mir-194 hsa-mir-199b hsa-mir-199a hsa-mir-218 hsa-mir-220 mmu-mir-298 hsa-mir-301 rno-mir-325 rno-mir-327 hsa-mir-34a rno-mir-342 rno-mir-349	0003676 nucleic acid binding IEA; 0003723 RNA binding IEA; 0005634 nucleus IEA;	3' UUGAUAUGUUGGAUGAUGGAGU 5' hsa-let-7a __ .|||:||:|||.|::||.:||| __ 5' UACUGUAUAACAUGUUA-UUCA 3' ENST00000324210 E:-17.209999 S:94.000000 Loc:956 Cons: 95.24%(mmu) 95.24%(rno)
hsa-let-7a	ENST00000264777	ENSG00000095015	ENSMUSG00000021754	ENSRNOG00000013177	pooled	Brain (abundant), Liver, Heart, Skeletal Muscle, Lung (abundant), Kidney (abundant), Spleen (abundant) (L. F. Sempere et al., Genome Biol 5, R13 (2004)); heart, lung, liver, spleen, colon, kidney, skin, testis, ovary, cortex, midbrain, eye (M. Lagos-Quintana et al., Curr Biol 12, 735-9 (Apr 30, 2002).); cortical neurons (J. Kim et al., Proc Natl Acad Sci U S A 101, 360-5 (Jan 6, 2004).)	1		MITOGEN-ACTIVATED PROTEIN KINASE KINASE KINASE 1 (EC 2.7.1.-) (MAPK/ERK KINASE KINASE 1) (MEK KINASE 1) (MEKK 1) (FRAGMENT). [Source:SWISSPROT;Acc:Q13233] ENSG00000095015 (1) (56127346 56127346 562053 HUGO:6848:MAPKKK1 MEKK MEKK1 [IPR000719:Protein kinase; IPR002290:Serine/Threonine protein kinase; IPR001245:Tyrosine protein kinase; IPR003903:Ubiquitin interacting motif; IPR007527:SWIM Zn-finger;]	1	21.55	93		ENSRNOG00000013177 (mmu-let-7a)	hsa-let-7g hsa-let-7f hsa-let-7b hsa-let-7a rno-mir-151 hsa-mir-27b hsa-mir-320 hsa-mir-98 hsa-mir-sf164_seth hsa-mir-sf202_seth	0004674 protein serine/threonine kinase activity IEA; 0004709 MAP kinase kinase kinase activity NAS; 0005524 ATP binding NAS; 0016740 transferase activity IEA; 0006468 protein amino acid phosphorylation NAS; 0008372 cellular_component unknown ND;	3' UUGAUAUGUUGGA--UGAUGGAGU 5' hsa-let-7a __ ||||:||:||.||..:..|||||| __ 5' AACUGUAUAAACUGAGGAACCUCA 3' ENST00000264777 E:-21.549999 S:93.000000 Loc:1837 Cons: %(mmu) 91.67%(rno)
hsa-let-7a	ENST00000310263_P	ENSG00000174611	ENSMUSG00000035606	ENSRNOG00000008210	Pooled human melanocyte, fetal heart, and pregnant uterus , anaplastic oligodendroglioma , whole brain , Embryonic Stem cells , fetal eyes, lens, eye anterior segment, optic nerve, retina, Retina Foveal and Macular, RPE and Choroid , well-differentiated endometrial adenocarcinoma, 7 pooled tumors	Brain (abundant), Liver, Heart, Skeletal Muscle, Lung (abundant), Kidney (abundant), Spleen (abundant) (L. F. Sempere et al., Genome Biol 5, R13 (2004)); heart, lung, liver, spleen, colon, kidney, skin, testis, ovary, cortex, midbrain, eye (M. Lagos-Quintana et al., Curr Biol 12, 735-9 (Apr 30, 2002).); cortical neurons (J. Kim et al., Proc Natl Acad Sci U S A 101, 360-5 (Jan 6, 2004).)			ENSG00000174611 (-1) (135643330 135643330 135690711 135690773 135525759) 4001 (4001 nt) [IPR002931:Transglutaminase-like domain;]	1	20.44	93		ENSRNOG00000008210 (mmu-let-7a)	hsa-let-7a		3' UUGAUAUGUUGGAUGAUGGAGU 5' hsa-let-7a __ ..:|.||.::|||.||:||||| __ 5' CCUUCUA-GGCCU-CUGCCUCA 3' ENST00000310263_P E:-20.440001 S:93.000000 Loc:112 Cons: %(mmu) 95.00%(rno)
hsa-let-7a	ENST00000327571_P	ENSG00000165985	ENSMUSG00000049630	ENSRNOG00000017459		Brain (abundant), Liver, Heart, Skeletal Muscle, Lung (abundant), Kidney (abundant), Spleen (abundant) (L. F. Sempere et al., Genome Biol 5, R13 (2004)); heart, lung, liver, spleen, colon, kidney, skin, testis, ovary, cortex, midbrain, eye (M. Lagos-Quintana et al., Curr Biol 12, 735-9 (Apr 30, 2002).); cortical neurons (J. Kim et al., Proc Natl Acad Sci U S A 101, 360-5 (Jan 6, 2004).)			ENSG00000165985 (-1) (16560533 16560533 16567070 16567070 15906526) 4001 (4001 nt) [IPR001073:Complement C1q protein; IPR008160:Collagen triple helix repeat;]	1	19.31	93	ENSMUSG00000049630 (mmu-let-7a)	ENSRNOG00000017459 (mmu-let-7a)	hsa-let-7d hsa-let-7a hsa-mir-103 hsa-mir-107 rno-mir-135b rno-mir-148b hsa-mir-15b hsa-mir-182 hsa-mir-204 hsa-mir-211 rno-mir-324_5p rno-mir-330 rno-mir-331 rno-mir-343 rno-mir-352 rno-mir-7*		3' UUGAUAUGUUGGAUGAUGGAGU 5' hsa-let-7a __ .|||:|:.|.|:|:||:|:|:. __ 5' UACUGUG-AUCUUGCUGCUUUU 3' ENST00000327571_P E:-19.309999 S:93.000000 Loc:337 Cons: 90.48%(mmu) 95.24%(rno)
hsa-let-7a	ENST00000315614	ENSG00000132522	ENSMUSG00000047284	ENSRNOG00000016109	placenta	Brain (abundant), Liver, Heart, Skeletal Muscle, Lung (abundant), Kidney (abundant), Spleen (abundant) (L. F. Sempere et al., Genome Biol 5, R13 (2004)); heart, lung, liver, spleen, colon, kidney, skin, testis, ovary, cortex, midbrain, eye (M. Lagos-Quintana et al., Curr Biol 12, 735-9 (Apr 30, 2002).); cortical neurons (J. Kim et al., Proc Natl Acad Sci U S A 101, 360-5 (Jan 6, 2004).)			ENSG00000132522 (-1) (7419518 7420007 7433202 7433203 7418937) 489 (489 nt) [IPR000694:Proline-rich region;]	1	19.03	93	ENSMUSG00000047284 (mmu-let-7a)	ENSRNOG00000016109 (mmu-let-7a)	hsa-let-7a hsa-let-7b hsa-let-7f hsa-let-7g hsa-mir-194 hsa-mir-196		3' UUGAUAUGUU--GGAUGAUGGAGU 5' hsa-let-7a __ ..||:||||:...:||||:.|||. __ 5' CUCUGUACAGUUGUUACUGACUCU 3' ENST00000315614 E:-19.030001 S:93.000000 Loc:435 Cons: 91.67%(mmu) 91.67%(rno)
hsa-let-7a	ENST00000225396	ENSG00000108264	ENSMUSG00000018651	ENSRNOG00000002757	Aveolar Macrophage , Human Placenta , NEUROBLASTOMA , Liver and Spleen , cervical carcinoma cell line , pooled germ cell tumors , Pooled human melanocyte, fetal heart, and pregnant uterus , White Matter , Pooled , Iris , amygdala , normal nasopharynx , CNCAP(3)T-225 cell line , Placenta , retinoblastoma , 2 pooled high-grade transitional cell tumors , rhabdomyosarcoma , endometrium, adenocarcinom…	Brain (abundant), Liver, Heart, Skeletal Muscle, Lung (abundant), Kidney (abundant), Spleen (abundant) (L. F. Sempere et al., Genome Biol 5, R13 (2004)); heart, lung, liver, spleen, colon, kidney, skin, testis, ovary, cortex, midbrain, eye (M. Lagos-Quintana et al., Curr Biol 12, 735-9 (Apr 30, 2002).); cortical neurons (J. Kim et al., Proc Natl Acad Sci U S A 101, 360-5 (Jan 6, 2004).)			TRANSCRIPTIONAL ADAPTER 2-LIKE (ADA2-LIKE PROTEIN) (KL04P). [Source:SWISSPROT;Acc:O75478] ENSG00000108264 (1) (35979158 35979158 36032637 36033922 36045556) 582 (582 nt) HUGO:11531:ADA2 [IPR001005:Myb DNA-binding domain; IPR007526:SWIRM;]	1	18.71	93	ENSMUSG00000018651 (mmu-let-7a)		hsa-let-7d hsa-let-7f hsa-let-7a	0003700 transcription factor activity TAS; 0003712 transcription cofactor activity TAS; 0000074 regulation of cell cycle NR; 0006355 regulation of transcription, DNA-dependent NR; 0006366 transcription from Pol II promoter TAS; 0005634 nucleus TAS; 0003677 DNA binding IEA;	3' UUGAUAUGUUGGAU-GAUGGAGU 5' hsa-let-7a __ .|||.|:||::||:.||::||.| __ 5' UACUUUGCAGUCUGCCUGUCUAA 3' ENST00000225396 E:-18.709999 S:93.000000 Loc:475 Cons: 91.30%(mmu) %(rno)
hsa-let-7a	ENST00000317530	ENSG00000140750	ENSMUSG00000030766	ENSRNOG00000013836	colon	Brain (abundant), Liver, Heart, Skeletal Muscle, Lung (abundant), Kidney (abundant), Spleen (abundant) (L. F. Sempere et al., Genome Biol 5, R13 (2004)); heart, lung, liver, spleen, colon, kidney, skin, testis, ovary, cortex, midbrain, eye (M. Lagos-Quintana et al., Curr Biol 12, 735-9 (Apr 30, 2002).); cortical neurons (J. Kim et al., Proc Natl Acad Sci U S A 101, 360-5 (Jan 6, 2004).)			HOMOLOG OF RAT NADRIN; RHOGAP PROTEIN. [Source:RefSeq;Acc:NM_018054] ENSG00000140750 (-1) (24897257 24898002 24917558 24917558 23691122) 745 (745 nt) [IPR001412:Aminoacyl-tRNA synthetase, class I; IPR002965:Proline-rich extensin; IPR000694:Proline-rich region; IPR000198:RhoGAP domain;]	1	17.54	93		ENSRNOG00000013836 (mmu-let-7a)	hsa-let-7a hsa-let-7f hsa-let-7b	0004812 tRNA ligase activity IEA; 0005524 ATP binding IEA; 0006418 amino acid activation IEA;	3' UUGAUAUGUUGGAUGAUGGAGU 5' hsa-let-7a __ :|||:...:.:||::.|||||| __ 5' GACUGCUGGCUCUGUCACCUCA 3' ENST00000317530 E:-17.540001 S:93.000000 Loc:549 Cons: %(mmu) 90.91%(rno)
hsa-let-7a	ENST00000163282	ENSG00000065978	ENSMUSG00000028639	ENSRNOG00000008122	retinoblastoma , leiomyosarcoma , juvenile granulosa tumor , liver , five pooled sarcomas, including myxoid liposarcoma, solitary fibrous tumor, malignant fibrous histiocytoma, gastrointestinal stromal tumor, and mesothelioma , rhabdomyosarcoma , CNCAP(3)T-225 cell line , FETAL BRAIN , pre-eclamptic placenta , small cell carcinoma , cervical carcinoma cell line , lymph , uterus , moderately-diffe…	Brain (abundant), Liver, Heart, Skeletal Muscle, Lung (abundant), Kidney (abundant), Spleen (abundant) (L. F. Sempere et al., Genome Biol 5, R13 (2004)); heart, lung, liver, spleen, colon, kidney, skin, testis, ovary, cortex, midbrain, eye (M. Lagos-Quintana et al., Curr Biol 12, 735-9 (Apr 30, 2002).); cortical neurons (J. Kim et al., Proc Natl Acad Sci U S A 101, 360-5 (Jan 6, 2004).)			NUCLEASE SENSITIVE ELEMENT BINDING PROTEIN 1 (Y BOX BINDING PROTEIN-1) (Y-BOX TRANSCRIPTION FACTOR) (YB-1) (CCAAT-BINDING TRANSCRIPTION FACTOR I SUBUNIT A) (CBF-A) (ENHANCER FACTOR I SUBUNIT A) (EFI-A HUGO:8014:BP-8 CSDB DBPB MDR-NF1 NSEP-1 YB-1 YB1 YBX1 [IPR002059:Cold-shock DNA-binding domain;]	1	17.54	93	ENSMUSG00000028639 (mmu-let-7a)		hsa-let-7e hsa-let-7a hsa-let-7f hsa-mir-136 hsa-mir-18 hsa-mir-216 rno-mir-325	0003677 DNA binding TAS; 0016564 transcriptional repressor activity NAS; 0006355 regulation of transcription, DNA-dependent NAS; 0005634 nucleus NAS; 0003690 double-stranded DNA binding TAS; 0003697 single-stranded DNA binding TAS; 0003700 transcription factor activity TAS; 0006355 regulation of transcription, DNA-dependent IEA; 0006366 transcription from Pol II promoter TAS; 0009613 response to …	3' UUGAUAUGUUGGAUGAUGG-AGU 5' hsa-let-7a __ ::||.|||.|:||.|||||.||| __ 5' GGCU-UACCAUCU-CUACCAUCA 3' ENST00000163282 E:-17.540001 S:93.000000 Loc:5 Cons: 95.24%(mmu) %(rno)
hsa-let-7a	ENST00000265753	ENSG00000106682	ENSMUSG00000040731	ENSRNOG00000001454	prostate , parathyroid tumor , pooled	Brain (abundant), Liver, Heart, Skeletal Muscle, Lung (abundant), Kidney (abundant), Spleen (abundant) (L. F. Sempere et al., Genome Biol 5, R13 (2004)); heart, lung, liver, spleen, colon, kidney, skin, testis, ovary, cortex, midbrain, eye (M. Lagos-Quintana et al., Curr Biol 12, 735-9 (Apr 30, 2002).); cortical neurons (J. Kim et al., Proc Natl Acad Sci U S A 101, 360-5 (Jan 6, 2004).)			EUKARYOTIC TRANSLATION INITIATION FACTOR 4H (EIF-4H) (WILLIAMS-BEUREN SYNDROME CHROMOSOME REGION 1 PROTEIN). [Source:SWISSPROT;Acc:Q15056] ENSG00000106682 (1) (73000803 73000811 73021735 73023526 7303 HUGO:12741:WSCR1 [IPR000504:RNA-binding region RNP-1 (RNA recognition motif);]	1	17.43	93	ENSMUSG00000040731 (mmu-let-7a)		hsa-let-7f hsa-let-7a rno-mir-324_3p	0003723 RNA binding TAS; 0003743 translation initiation factor activity TAS; 0006412 protein biosynthesis IEA; 0006446 regulation of translational initiation TAS; 0008304 eukaryotic translation initiation factor 4 complex TAS;	3' UUGAUAU-GUUGGAUGAUGGAGU 5' hsa-let-7a __ .:||:||.|.|:|||.|:|||.. __ 5' UGCUGUAUCUAUCUAGUGCCUGU 3' ENST00000265753 E:-17.43 S:93.000000 Loc:182 Cons: 91.30%(mmu) %(rno)
hsa-let-7a	ENST00000262925	ENSG00000088832	ENSMUSG00000032966	ENSRNOG00000008822	embryonal carcinoma, cell line	Brain (abundant), Liver, Heart, Skeletal Muscle, Lung (abundant), Kidney (abundant), Spleen (abundant) (L. F. Sempere et al., Genome Biol 5, R13 (2004)); heart, lung, liver, spleen, colon, kidney, skin, testis, ovary, cortex, midbrain, eye (M. Lagos-Quintana et al., Curr Biol 12, 735-9 (Apr 30, 2002).); cortical neurons (J. Kim et al., Proc Natl Acad Sci U S A 101, 360-5 (Jan 6, 2004).)			FK506-BINDING PROTEIN 1A (EC 5.2.1.8) (PEPTIDYL-PROLYL CIS-TRANS ISOMERASE) (PPIASE) (ROTAMASE) (12 KDA FKBP) (FKBP-12) (IMMUNOPHILIN FKBP12). [Source:SWISSPROT;Acc:P20071] ENSG00000088832 (-1) (13446 HUGO:3711:FKBP-12 FKBP1 FKBP12 FKBP12C PKC12 PPIASE [IPR001179:Peptidylprolyl isomerase, FKBP-type;]	1	17.13	93	ENSMUSG00000032966 (mmu-let-7a)		hsa-let-7a hsa-mir-150 hsa-mir-320 rno-mir-330 hsa-mir-34c hsa-mir-sf202_seth	0004600 cyclophilin IEA; 0016853 isomerase activity IEA; 0030051 FK506-sensitive peptidyl-prolyl cis-trans isomerase IEA; 0042027 cyclophilin-type peptidyl-prolyl cis-trans isomerase activity IEA; 0006457 protein folding IEA; 0006936 muscle contraction NAS; 0005737 cytoplasm NAS; 0004872 receptor activity TAS; 0005528 FK506 binding NR;	3' UUGAUAUGUUGGAUGAUGGAGU 5' hsa-let-7a __ |||||||::.|.||..|||||| __ 5' AACUAUAUGCCAUA-AACCUCA 3' ENST00000262925 E:-17.129999 S:93.000000 Loc:219 Cons: 100.00%(mmu) %(rno)
hsa-let-7a	ENST00000332503	ENSG00000182742	ENSMUSG00000038692	ENSRNOG00000008191	Iris , brain	Brain (abundant), Liver, Heart, Skeletal Muscle, Lung (abundant), Kidney (abundant), Spleen (abundant) (L. F. Sempere et al., Genome Biol 5, R13 (2004)); heart, lung, liver, spleen, colon, kidney, skin, testis, ovary, cortex, midbrain, eye (M. Lagos-Quintana et al., Curr Biol 12, 735-9 (Apr 30, 2002).); cortical neurons (J. Kim et al., Proc Natl Acad Sci U S A 101, 360-5 (Jan 6, 2004).)			HOMEOBOX PROTEIN HOX-B4 (HOX-2F) (HOX-2.6). [Source:SWISSPROT;Acc:P17483] ENSG00000182742 (-1) (47127514 47128722 47130319 47130381 47126488) 1208 (1208 nt) HUGO:5115:HOX2 HOX2F [IPR001356:Homeobox; IPR001827:Homeobox protein, antennapedia type; IPR002965:Proline-rich extensin; IPR000694:Proline-rich region;]	1	22.19	92		ENSRNOG00000008191 (mmu-let-7a)	hsa-let-7b hsa-let-7e hsa-let-7d hsa-let-7c hsa-let-7g hsa-let-7a hsa-mir-145 hsa-mir-206	0003700 transcription factor activity NAS; 0006355 regulation of transcription, DNA-dependent NAS; 0007275 development NAS; 0005634 nucleus NAS;	3' UUGAUA-UGUUGGAUGAUGGAGU 5' hsa-let-7a __ ..|.:|.:|:|||.|:||||||: __ 5' CUCGGUGGCGACC-AUUACCUCG 3' ENST00000332503 E:-22.190001 S:92.000000 Loc:425 Cons: %(mmu) 90.91%(rno)
hsa-let-7a	ENST00000253811	ENSG00000131504	ENSMUSG00000024456	ENSRNOG00000019688	kidney , head_neck , Metastatic Chondrosarcoma	Brain (abundant), Liver, Heart, Skeletal Muscle, Lung (abundant), Kidney (abundant), Spleen (abundant) (L. F. Sempere et al., Genome Biol 5, R13 (2004)); heart, lung, liver, spleen, colon, kidney, skin, testis, ovary, cortex, midbrain, eye (M. Lagos-Quintana et al., Curr Biol 12, 735-9 (Apr 30, 2002).); cortical neurons (J. Kim et al., Proc Natl Acad Sci U S A 101, 360-5 (Jan 6, 2004).)			DIAPHANOUS PROTEIN HOMOLOG 1 (DIAPHANOUS-RELATED FORMIN 1) (DRF1). [Source:SWISSPROT;Acc:O60610] ENSG00000131504 (-1) (140923225 140924919 141026982 141026982 140728113) 1694 (1694 nt) HUGO:2876:DFNA1 hDIA1 LFHL1 [IPR001687:ATP/GTP-binding site motif A (P-loop); IPR002965:Proline-rich extensin; IPR003104:Actin-binding FH2; IPR001472:Bipartite nuclear localization signal;]	1	18.67	92	ENSMUSG00000024456 (mmu-let-7a)		hsa-let-7g hsa-let-7d hsa-let-7a hsa-let-7c hsa-let-7b rno-mir-140* hsa-mir-184 hsa-mir-198 hsa-mir-214 rno-mir-330 rno-mir-352	0003779 actin binding IEA; 0005102 receptor binding NR; 0005522 profilin binding NR; 0007605 hearing TAS; 0005871 kinesin complex IEA;	3' UUGAUAUGUUGGAUGAUG-GAGU 5' hsa-let-7a __ ..||.|.:::|||:||:|.|||. __ 5' UUCUCUCUGGCCUGCUGCUCUCU 3' ENST00000253811 E:-18.67 S:92.000000 Loc:127 Cons: 91.30%(mmu) %(rno)
hsa-let-7a	ENST00000295952	ENSG00000163681	ENSMUSG00000021870	ENSRNOG00000011307	moderately-differentiated adenocarcinoma , pooled germ cell tumors , poorly differentiated adenocarcinoma with signet ring cell features , prostate , well-differentiated endometrial adenocarcinoma, 7 pooled tumors , lymphoma, follicular mixed small and large cell , testis , Primary Lung Cystic Fibrosis Epithelial Cells , squamous cell carcinoma, poorly differentiated (4 pooled tumors, including p…	Brain (abundant), Liver, Heart, Skeletal Muscle, Lung (abundant), Kidney (abundant), Spleen (abundant) (L. F. Sempere et al., Genome Biol 5, R13 (2004)); heart, lung, liver, spleen, colon, kidney, skin, testis, ovary, cortex, midbrain, eye (M. Lagos-Quintana et al., Curr Biol 12, 735-9 (Apr 30, 2002).); cortical neurons (J. Kim et al., Proc Natl Acad Sci U S A 101, 360-5 (Jan 6, 2004).)			SARCOLEMMA ASSOCIATED PROTEIN; SARCOLEMMAL-ASSOCIATED PROTEIN. [Source:RefSeq;Acc:NM_007159] ENSG00000163681 (1) (57784391 57784391 57870463 57872242 57884894) 1779 (1779 nt) HUGO:16643:KIAA1601 SLAP [IPR000533:Tropomyosin; IPR002777:Prefoldin-related KE2 protein;]	1	18.19	92		ENSRNOG00000011307 (mmu-let-7a)	hsa-let-7f hsa-let-7d hsa-let-7a hsa-let-7e hsa-mir-106b hsa-mir-135 rno-mir-135b mmu-mir-202 mmu-mir-300 hsa-mir-302 rno-mir-328 rno-mir-338 hsa-mir-93 hsa-mir-95	0006936 muscle contraction TAS; 0005790 smooth endoplasmic reticulum TAS; 0005887 integral to plasma membrane TAS;	3' UUGAUAUGUUGGAUGAUGGAGU 5' hsa-let-7a __ |:||:||.:::|.|:|:|:|:| __ 5' AGCUGUAGGGUC-AUUGCUUUA 3' ENST00000295952 E:-18.190001 S:92.000000 Loc:121 Cons: %(mmu) 100.00%(rno)
hsa-let-7a	ENST00000276902	ENSG00000147862	ENSMUSG00000008575	ENSRNOG00000009795	Embryonic Stem cells , placenta_normal , melanotic melanoma	Brain (abundant), Liver, Heart, Skeletal Muscle, Lung (abundant), Kidney (abundant), Spleen (abundant) (L. F. Sempere et al., Genome Biol 5, R13 (2004)); heart, lung, liver, spleen, colon, kidney, skin, testis, ovary, cortex, midbrain, eye (M. Lagos-Quintana et al., Curr Biol 12, 735-9 (Apr 30, 2002).); cortical neurons (J. Kim et al., Proc Natl Acad Sci U S A 101, 360-5 (Jan 6, 2004).)			NUCLEAR FACTOR 1 B-TYPE (NUCLEAR FACTOR 1/B) (NF1-B) (NFI-B) (NF-I/B) (CCAAT-BOX BINDING TRANSCRIPTION FACTOR) (CTF) (TGGCA-BINDING PROTEIN). [Source:SWISSPROT;Acc:O00712] ENSG00000147862 (-1) (140776 HUGO:7785:NFI-RED NFIB2 NFIB3 [IPR000647:CTF/NF-I family; IPR004863:MH1 domain;]	1	18.18	92		ENSRNOG00000009795 (mmu-let-7a)	hsa-let-7b hsa-let-7a hsa-mir-143 hsa-mir-149 hsa-mir-181b hsa-mir-21 mmu-mir-292_5p hsa-mir-301 hsa-mir-320 hsa-mir-321 rno-mir-326 rno-mir-337 rno-mir-347 hsa-mir-sf202_seth	0003700 transcription factor activity TAS; 0006260 DNA replication IEA; 0006355 regulation of transcription, DNA-dependent IEA; 0005634 nucleus TAS;	3' UUGAUAUGUUGGAUGAUGGAGU 5' hsa-let-7a __ .|||||.|..|:.::||:|||| __ 5' CACUAUUC--CUGGUUAUCUCA 3' ENST00000276902 E:-18.18 S:92.000000 Loc:508 Cons: %(mmu) 100.00%(rno)
hsa-let-7a	ENST00000268616	ENSG00000140948	ENSMUSG00000040573	ENSRNOG00000018226	Liver and Spleen	Brain (abundant), Liver, Heart, Skeletal Muscle, Lung (abundant), Kidney (abundant), Spleen (abundant) (L. F. Sempere et al., Genome Biol 5, R13 (2004)); heart, lung, liver, spleen, colon, kidney, skin, testis, ovary, cortex, midbrain, eye (M. Lagos-Quintana et al., Curr Biol 12, 735-9 (Apr 30, 2002).); cortical neurons (J. Kim et al., Proc Natl Acad Sci U S A 101, 360-5 (Jan 6, 2004).)			BDG-29 PROTEIN. [Source:RefSeq;Acc:NM_015144] ENSG00000140948 (-1) (87221345 87225368 87306915 87306947 87198846) 3360 (3360 nt) [IPR001878:Zn-finger, CCHC type; IPR001683:Phox-like;]	1	17.74	92	ENSMUSG00000040573 (mmu-let-7a)	ENSRNOG00000018226 (mmu-let-7a)	hsa-let-7g hsa-let-7a hsa-let-7b hsa-mir-321 hsa-mir-96	0003676 nucleic acid binding IEA;	3' UUGA-UAUGUUGGAUGAUGGAGU 5' hsa-let-7a __ ||||.|.||||.||.:|:|||:| __ 5' AACUGACACAA-CU-UUGCCUUA 3' ENST00000268616 E:-17.74 S:92.000000 Loc:1803 Cons: 95.24%(mmu) 95.24%(rno)
hsa-let-7a	ENST00000259253	ENSG00000136731	ENSMUSG00000037470	ENSRNOG00000014901	pooled germ cell tumors , colon , amygdala , Bone , 2 pooled tumors (clear cell type) , moderately differentiated adenocarcinoma , lymph , kidney , pooled , head_neck , normal gingiva (cell line from primary keratinocytes) , embryonic stem cells, DMSO-treated H9 cell line , embryonic stem cell, retinoic acid and mitogen-treated hES cell line H7 , breast , retinoblastoma , poorly-differentiated en…	Brain (abundant), Liver, Heart, Skeletal Muscle, Lung (abundant), Kidney (abundant), Spleen (abundant) (L. F. Sempere et al., Genome Biol 5, R13 (2004)); heart, lung, liver, spleen, colon, kidney, skin, testis, ovary, cortex, midbrain, eye (M. Lagos-Quintana et al., Curr Biol 12, 735-9 (Apr 30, 2002).); cortical neurons (J. Kim et al., Proc Natl Acad Sci U S A 101, 360-5 (Jan 6, 2004).)			UDP-GLUCOSE CERAMIDE GLUCOSYLTRANSFERASE-LIKE 1; UDP-GLUCOSE:GLYCOPROTEIN GLUCOSYLTRANSFERASE 1. [Source:RefSeq;Acc:NM_020120] ENSG00000136731 (1) (128942199 128942199 129033129 129042241 130830503) 2 HUGO:15663:HUGT1 [IPR000794:Beta-ketoacyl synthase;]	1	17.53	92		ENSRNOG00000014901 (mmu-let-7a)	hsa-let-7g hsa-let-7e hsa-let-7a hsa-let-7c hsa-let-7f	0000211 protein degradation tagging activity TAS; 0003980 UDP-glucose:glycoprotein glucosyltransferase activity TAS; 0016740 transferase activity IEA; 0006464 protein modification TAS; 0006633 fatty acid biosynthesis IEA; 0005625 soluble fraction NR; 0005783 endoplasmic reticulum TAS;	3' UUGAUAUGUUGGAUGAUGGAGU 5' hsa-let-7a __ ..||:|..:|::|:.||||||| __ 5' CUCUGUUGGAUUUG-UACCUCA 3' ENST00000259253 E:-17.530001 S:92.000000 Loc:612 Cons: %(mmu) 100.00%(rno)
hsa-let-7a	ENST00000326817	ENSG00000085978	ENSMUSG00000026289	ENSRNOG00000017913	Liver and Spleen	Brain (abundant), Liver, Heart, Skeletal Muscle, Lung (abundant), Kidney (abundant), Spleen (abundant) (L. F. Sempere et al., Genome Biol 5, R13 (2004)); heart, lung, liver, spleen, colon, kidney, skin, testis, ovary, cortex, midbrain, eye (M. Lagos-Quintana et al., Curr Biol 12, 735-9 (Apr 30, 2002).); cortical neurons (J. Kim et al., Proc Natl Acad Sci U S A 101, 360-5 (Jan 6, 2004).)	1		ENSG00000085978 (1) (234473097 234473097 234489892 234491126 234503308) 1044 (1044 nt) [IPR001680:G-protein beta WD-40 repeat; IPR001472:Bipartite nuclear localization signal;]	1	17.37	92	ENSMUSG00000026289 (mmu-let-7a)	ENSRNOG00000017913 (mmu-let-7a)	hsa-let-7a		3' UUGAUAUGUUGGAUG-AUGGAGU 5' hsa-let-7a __ |:||.|:.|.|:|.|.||||||| __ 5' AGCUCUG-ACCUUCCAUACCUCA 3' ENST00000326817 E:-17.370001 S:92.000000 Loc:183 Cons: 90.91%(mmu) 90.91%(rno)
hsa-let-7a	ENST00000236925	ENSG00000118200	ENSMUSG00000041570	ENSRNOG00000008741		Brain (abundant), Liver, Heart, Skeletal Muscle, Lung (abundant), Kidney (abundant), Spleen (abundant) (L. F. Sempere et al., Genome Biol 5, R13 (2004)); heart, lung, liver, spleen, colon, kidney, skin, testis, ovary, cortex, midbrain, eye (M. Lagos-Quintana et al., Curr Biol 12, 735-9 (Apr 30, 2002).); cortical neurons (J. Kim et al., Proc Natl Acad Sci U S A 101, 360-5 (Jan 6, 2004).)			ENSG00000118200 (1) (198064758 198064758 198115444 198118086 198130424) 2642 (2642 nt) []	1	17.19	92		ENSRNOG00000008741 (mmu-let-7a)	hsa-let-7f hsa-let-7a hsa-mir-132 rno-mir-333		3' UUGAUAUG-UUGGAUGAUGGAGU 5' hsa-let-7a __ |:||:|||...:|||:||::.:| __ 5' AGCUGUACUUUUCUAUUAUUAUA 3' ENST00000236925 E:-17.190001 S:92.000000 Loc:1405 Cons: %(mmu) 95.65%(rno)
hsa-let-7a	ENST00000257552	ENSG00000135097	ENSMUSG00000054256	ENSRNOG00000001156	Purified pancreatic islet , NEUROBLASTOMA , embryonic stem cells, cell lines H1, H7, and H9 , embryonic stem cells, embryoid bodies derived from H1, H7 and H9 cells , embryonic stem cells, DMSO-treated H9 cell line , breast , retinoblastoma , fetal eyes, lens, eye anterior segment, optic nerve, retina, Retina Foveal and Macular, RPE and Choroid , carcinoid , squamous cell carcinoma, poorly differ…	Brain (abundant), Liver, Heart, Skeletal Muscle, Lung (abundant), Kidney (abundant), Spleen (abundant) (L. F. Sempere et al., Genome Biol 5, R13 (2004)); heart, lung, liver, spleen, colon, kidney, skin, testis, ovary, cortex, midbrain, eye (M. Lagos-Quintana et al., Curr Biol 12, 735-9 (Apr 30, 2002).); cortical neurons (J. Kim et al., Proc Natl Acad Sci U S A 101, 360-5 (Jan 6, 2004).)			MUSASHI 1. [Source:RefSeq;Acc:NM_002442] ENSG00000135097 (-1) (119191086 119195347 119218847 119218911 119177546) 1797 (1797 nt) HUGO:7330: [IPR000504:RNA-binding region RNP-1 (RNA recognition motif);]	1	21.68	91		ENSRNOG00000001156 (mmu-let-7a)	hsa-let-7a hsa-mir-129 hsa-mir-134 hsa-mir-135 hsa-mir-204 hsa-mir-211 hsa-mir-220 hsa-mir-30a rno-mir-326 rno-mir-328 rno-mir-349	0003723 RNA binding TAS; 0007399 neurogenesis TAS;	3' UUGAUAUGUUGGAUG-AUGGAGU 5' hsa-let-7a __ .|||:||.|:|:|:|..:||||| __ 5' UACUGUA-AGCUUGCAGGCCUCA 3' ENST00000257552 E:-21.68 S:91.000000 Loc:779 Cons: %(mmu) 90.91%(rno)
hsa-let-7a	ENST00000294782	ENSG00000162734	ENSMUSG00000013698	ENSRNOG00000006854	ovary , Bulk tissue from Human Spinal cord , embryonic stem cells, embryoid bodies derived from H1, H7 and H9 cells , juvenile granulosa tumor , embryonic stem cell, retinoic acid and mitogen-treated hES cell line H7 , cervical carcinoma cell line , Peripheral Nervous system , Pooled muscle (cardiac and skeletal) , embryonic stem cells, DMSO-treated H9 cell line , malignant melanoma, metastatic t…	Brain (abundant), Liver, Heart, Skeletal Muscle, Lung (abundant), Kidney (abundant), Spleen (abundant) (L. F. Sempere et al., Genome Biol 5, R13 (2004)); heart, lung, liver, spleen, colon, kidney, skin, testis, ovary, cortex, midbrain, eye (M. Lagos-Quintana et al., Curr Biol 12, 735-9 (Apr 30, 2002).); cortical neurons (J. Kim et al., Proc Natl Acad Sci U S A 101, 360-5 (Jan 6, 2004).)			ASTROCYTIC PHOSPHOPROTEIN PEA-15 (PHOSPHOPROTEIN ENRICHED IN DIABETES) (PED). [Source:SWISSPROT;Acc:Q15121] ENSG00000162734 (1) (157391917 157398127 157400068 157401952 157529980) 1884 (1884 nt) HUGO:8822:HMAT1 MAT1 MAT1H PEA-15 PED [IPR001875:Death effector protein;]	1	18.66	91	ENSMUSG00000013698 (mmu-let-7a)		hsa-let-7a hsa-let-7g hsa-let-7e hsa-mir-199a* hsa-mir-30a rno-mir-328 rno-mir-336	0005351 sugar porter activity IEA; 0005515 protein binding IPI; 0016329 apoptosis regulator activity IDA; 0006810 transport IEA; 0006916 anti-apoptosis IDA; 0046325 negative regulation of glucose import IDA; 0005875 microtubule associated complex NAS;	3' UUGAU-AUGUUGGAUGAUGGAGU 5' hsa-let-7a __ .|||:.|:||:.|..||:|||:| __ 5' CACUGCUGCAGACACCUGCCUUA 3' ENST00000294782 E:-18.66 S:91.000000 Loc:1475 Cons: 95.65%(mmu) %(rno)
hsa-let-7a	ENST00000311956	ENSG00000175220	ENSMUSG00000027247	ENSRNOG00000016610	Liver , embryonic stem cells, DMSO-treated H9 cell line , primitive neuroectoderm , placenta , leiomyosarcoma , colon	Brain (abundant), Liver, Heart, Skeletal Muscle, Lung (abundant), Kidney (abundant), Spleen (abundant) (L. F. Sempere et al., Genome Biol 5, R13 (2004)); heart, lung, liver, spleen, colon, kidney, skin, testis, ovary, cortex, midbrain, eye (M. Lagos-Quintana et al., Curr Biol 12, 735-9 (Apr 30, 2002).); cortical neurons (J. Kim et al., Proc Natl Acad Sci U S A 101, 360-5 (Jan 6, 2004).)			RHO-GTPASE-ACTIVATING PROTEIN 1 (GTPASE-ACTIVATING PROTEIN RHOOGAP) (RHO-RELATED SMALL GTPASE PROTEIN ACTIVATOR) (CDC42 GTPASE-ACTIVATING PROTEIN) (P50-RHOGAP). [Source:SWISSPROT;Acc:Q07960] ENSG00000 HUGO:673:p50rhoGAP RhoGAP [IPR000198:RhoGAP domain; IPR001251:Cellular retinaldehyde-binding (CRAL)/Triple function domain (TRIO);]	1	18.28	91		ENSRNOG00000016610 (mmu-let-7a)	hsa-let-7b hsa-let-7d hsa-let-7f hsa-let-7c hsa-let-7a hsa-mir-206 hsa-mir-98	0005100 Rho GTPase activator activity NAS; 0005525 GTP binding NAS; 0007165 signal transduction NAS; 0008372 cellular_component unknown ND; 0005070 SH3/SH2 adaptor protein activity TAS; 0007010 cytoskeleton organization and biogenesis NR; 0007266 Rho protein signal transduction TAS;	3' UUGAUAUGU-UGGA-UGAUGGAGU 5' hsa-let-7a __ :.||.||||..:||.|||:||||. __ 5' GCCU-UACACUUCUCACUGCCUCU 3' ENST00000311956 E:-18.280001 S:91.000000 Loc:191 Cons: %(mmu) 91.30%(rno)
hsa-let-7a	ENST00000252268	ENSG00000133884	ENSMUSG00000024826	ENSRNOG00000020892	prostate , Bone , Adipose , well-differentiated endometrial adenocarcinoma, 7 pooled tumors , moderately-differentiated endometrial adenocarcinoma, 3 pooled tumors , tumor, 5 pooled (see description) , normal prostate , squamous cell carcinoma, poorly differentiated (4 pooled tumors, including primary and metastatic) , Pituitary , NEUROBLASTOMA COT 25-NORMALIZED , serous papillary carcinoma, high…	Brain (abundant), Liver, Heart, Skeletal Muscle, Lung (abundant), Kidney (abundant), Spleen (abundant) (L. F. Sempere et al., Genome Biol 5, R13 (2004)); heart, lung, liver, spleen, colon, kidney, skin, testis, ovary, cortex, midbrain, eye (M. Lagos-Quintana et al., Curr Biol 12, 735-9 (Apr 30, 2002).); cortical neurons (J. Kim et al., Proc Natl Acad Sci U S A 101, 360-5 (Jan 6, 2004).)			ZINC-FINGER PROTEIN UBI-D4 (REQUIEM) (APOPTOSIS RESPONSE ZINC FINGER PROTEIN). [Source:SWISSPROT;Acc:Q92785] ENSG00000133884 (1) (64876706 64876718 64894590 64895811 64897651) 1221 (1221 nt) [IPR007087:Zn-finger, C2H2 type; IPR001965:Zn-finger-like, PHD finger;]	1	17.28	91	ENSMUSG00000024826 (mmu-let-7a)	ENSRNOG00000020892 (mmu-let-7a)	hsa-let-7b hsa-let-7c hsa-let-7e hsa-let-7a hsa-mir-124a hsa-mir-24 rno-mir-351	0003677 DNA binding IEA; 0006355 regulation of transcription, DNA-dependent IEA; 0008624 induction of apoptosis by extracellular signals TAS; 0005634 nucleus IEA;	3' UUGAUAUGUUGGAUGAUG-GAGU 5' hsa-let-7a __ ::|.||.||:|||.||:|.||:| __ 5' GGC-AUUCAGCCUCCUGCUCUUA 3' ENST00000252268 E:-17.280001 S:91.000000 Loc:875 Cons: 95.45%(mmu) 95.45%(rno)
hsa-let-7a	ENST00000301178	ENSG00000167601	ENSMUSG00000002602	ENSRNOG00000020716	leiomios , five pooled sarcomas, including myxoid liposarcoma, solitary fibrous tumor, malignant fibrous histiocytoma, gastrointestinal stromal tumor, and mesothelioma , colon_normal , lung , pooled , glioblastoma (pooled) , head_neck , senescent fibroblast , kidney , Osteoarthritic Cartilage	Brain (abundant), Liver, Heart, Skeletal Muscle, Lung (abundant), Kidney (abundant), Spleen (abundant) (L. F. Sempere et al., Genome Biol 5, R13 (2004)); heart, lung, liver, spleen, colon, kidney, skin, testis, ovary, cortex, midbrain, eye (M. Lagos-Quintana et al., Curr Biol 12, 735-9 (Apr 30, 2002).); cortical neurons (J. Kim et al., Proc Natl Acad Sci U S A 101, 360-5 (Jan 6, 2004).)			TYROSINE-PROTEIN KINASE RECEPTOR UFO PRECURSOR (EC 2.7.1.112) (AXL ONCOGENE). [Source:SWISSPROT;Acc:P30530] ENSG00000167601 (1) (46416663 46417138 46457649 46459510 46462077) 1861 (1861 nt) HUGO:905:UFO [IPR000719:Protein kinase; IPR001245:Tyrosine protein kinase; IPR003961:Fibronectin, type III; IPR007110:Immunoglobulin-like;]	1	17.17	91	ENSMUSG00000002602 (mmu-let-7a)		hsa-let-7d hsa-let-7a hsa-let-7f rno-mir-151	0004714 transmembrane receptor protein tyrosine kinase activity TAS; 0004872 receptor activity IEA; 0005524 ATP binding IEA; 0016740 transferase activity IEA; 0000074 regulation of cell cycle TAS; 0006468 protein amino acid phosphorylation IEA; 0007165 signal transduction TAS; 0008151 cell growth and/or maintenance IEA; 0005887 integral to plasma membrane TAS; 0004674 protein serine/threonine kin…	3' UUGAUAUGUUGGAUGAUGGAGU 5' hsa-let-7a __ :|.|:|:.|.:||:.|:||||. __ 5' GAGUGUGGACUCUGGUGCCUCC 3' ENST00000301178 E:-17.17 S:91.000000 Loc:1801 Cons: 95.45%(mmu) %(rno)
hsa-let-7b	ENST00000260506	ENSG00000137942	ENSMUSG00000039735	ENSRNOG00000013798	kidney , poorly differentiated adenocarcinoma with signet ring cell features , moderately-differentiated endometrial adenocarcinoma, 3 pooled tumors , pooled germ cell tumors , serous papillary carcinoma, high grade, 2 pooled tumors , skeletal muscle , testis , Pooled-Glandular , Pituitary , FETAL BRAIN , colon , Primary Lung Cystic Fibrosis Epithelial Cells , cochlea , Blood vessels - aorta, bas…	Brain (abundant), Liver (abundant), Heart, Skeletal Muscle, Lung (abundant), Kidney (abundant), Spleen (abundant) (L. F. Sempere et al., Genome Biol 5, R13 (2004)); heart, lung, liver, spleen, kidney, skin, testis, ovary, spinal cord, cerebullum, midbrain, eye (M. Lagos-Quintana et al., Curr Biol 12, 735-9 (Apr 30, 2002).); cortical neurons (J. Kim et al., Proc Natl Acad Sci U S A 101, 360-5 (Jan…			ENSG00000137942 (1) (93468200 93470292 93489774 93492017 94239396) 2243 (2243 nt) [IPR001452:SH3 domain;]	3	61.13	291	ENSMUSG00000039735 (mmu-let-7b)	ENSRNOG00000013798 (mmu-let-7b)	hsa-let-7c hsa-let-7b hsa-mir-124a rno-mir-151 hsa-mir-214 hsa-mir-28 rno-mir-336 rno-mir-339 hsa-mir-361		3' UUGGUGUGUUGGAUGAUGGAGU 5' hsa-let-7b __ .:.||:|:|::.||:|||||:. __ 5' UGACAUAUAGUGUAUUACCUUU 3' ENST00000260506 E:-20.799999 S:100.000000 Loc:1664 Cons: %(mmu) 90.91%(rno)	3' UUGGUGUGUUGGAUGAUGGAGU 5' hsa-let-7b __ ..|||:.|||..|:||:|||:| __ 5' UUCCAUUCAA-AUGCUGCCUUA 3' ENST00000260506 E:-21.370001 S:97.000000 Loc:859 Cons: 100.00%(mmu) 100.00%(rno)	3' UUGGUGUGUUG-GAUGAUGGAGU 5' hsa-let-7b __ :|:::|.||||.||||.||:.|| __ 5' GAUUGC-CAACACUACCACUACA 3' ENST00000260506 E:-18.959999 S:94.000000 Loc:900 Cons: 90.91%(mmu) %(rno)
hsa-let-7b	ENST00000325193	ENSG00000167081	ENSMUSG00000038718	ENSRNOG00000022162	senescent fibroblast , kidney , head_neck , germinal center B cell	Brain (abundant), Liver (abundant), Heart, Skeletal Muscle, Lung (abundant), Kidney (abundant), Spleen (abundant) (L. F. Sempere et al., Genome Biol 5, R13 (2004)); heart, lung, liver, spleen, kidney, skin, testis, ovary, spinal cord, cerebullum, midbrain, eye (M. Lagos-Quintana et al., Curr Biol 12, 735-9 (Apr 30, 2002).); cortical neurons (J. Kim et al., Proc Natl Acad Sci U S A 101, 360-5 (Jan…			PRE-B-CELL LEUKEMIA TRANSCRIPTION FACTOR-3 (HOMEOBOX PROTEIN PBX3). [Source:SWISSPROT;Acc:P40426] ENSG00000167081 (1) (124054008 124068006 124104247 124105412 124465174) 1165 (1165 nt) HUGO:8634: [IPR001356:Homeobox; IPR005542:PBX domain;]	2	39.87	215	ENSMUSG00000038718 (mmu-let-7b)	ENSRNOG00000022162 (mmu-let-7b)	hsa-let-7b hsa-let-7f hsa-let-7a hsa-let-7i hsa-mir-98	0003700 transcription factor activity IEA; 0006355 regulation of transcription, DNA-dependent IEA; 0005634 nucleus IEA; 0007387 anterior compartment specification TAS; 0007388 posterior compartment specification TAS;	3' UUGGUGUGUUGGAUGAUGGAGU 5' hsa-let-7b __ :|.::|.|.||:|||||||||. __ 5' GAGUGCUC-ACUUACUACCUCU 3' ENST00000325193 E:-19.809999 S:111.000000 Loc:899 Cons: 95.24%(mmu) 95.24%(rno)	3' UUGGUGUGUUGGAUGAUGGAGU 5' hsa-let-7b __ |:||.|||.|:||||.:|:|:| __ 5' AGCC-CACCAUCUACAGCUUUA 3' ENST00000325193 E:-20.059999 S:104.000000 Loc:81 Cons: 90.48%(mmu) 90.48%(rno)
hsa-let-7b	ENST00000263881	ENSG00000011566	ENSMUSG00000024242	ENSRNOG00000007172	testis	Brain (abundant), Liver (abundant), Heart, Skeletal Muscle, Lung (abundant), Kidney (abundant), Spleen (abundant) (L. F. Sempere et al., Genome Biol 5, R13 (2004)); heart, lung, liver, spleen, kidney, skin, testis, ovary, spinal cord, cerebullum, midbrain, eye (M. Lagos-Quintana et al., Curr Biol 12, 735-9 (Apr 30, 2002).); cortical neurons (J. Kim et al., Proc Natl Acad Sci U S A 101, 360-5 (Jan…			MITOGEN-ACTIVATED PROTEIN KINASE KINASE KINASE KINASE 3 (EC 2.7.1.37) (MAPK/ERK KINASE KINASE KINASE 3) (MEK KINASE KINASE 3) (MEKKK 3) (GERMINAL CENTER KINASE RELATED PROTEIN KINASE) (GLK). [Source:S HUGO:6865:GLK RAB8IPL1 [IPR000719:Protein kinase; IPR001180:Citron-like;]	2	39.96	210	ENSMUSG00000024242 (mmu-let-7b)	ENSRNOG00000007172 (mmu-let-7b)	hsa-let-7f hsa-let-7a hsa-let-7c hsa-let-7b hsa-mir-18 hsa-mir-182 hsa-mir-206 hsa-mir-221 rno-mir-338 hsa-mir-363 hsa-mir-98	0004674 protein serine/threonine kinase activity IDA; 0004682 protein kinase CK2 activity IEA; 0004691 cAMP-dependent protein kinase activity IEA; 0005083 small GTPase regulatory/interacting protein activity IEA; 0005524 ATP binding IDA; 0016740 transferase activity IEA; 0006468 protein amino acid phosphorylation IDA; 0006950 response to stress IDA; 0007243 protein kinase cascade IDA;	3' UUGGUGUGUUGGAUGAUGGAGU 5' hsa-let-7b __ ||:.|:.:|:.:|||||||||| __ 5' AAUAAUUUAG-UUACUACCUCA 3' ENST00000263881 E:-18.530001 S:118.000000 Loc:1042 Cons: 100.00%(mmu) 100.00%(rno)	3' UUGGUGUGUUGGAUG-AUGGAGU 5' hsa-let-7b __ ||||||||||..|:|.||.:||| __ 5' AACCACACAA-GUGCUUAAUUCA 3' ENST00000263881 E:-21.43 S:92.000000 Loc:183 Cons: 95.45%(mmu) %(rno)
hsa-let-7b	ENST00000254454_P	ENSG00000132128	ENSMUSG00000028703	ENSRNOG00000013642	prostate , tumor, 5 pooled (see description) , embryonic stem cells, DMSO-treated H9 cell line , germinal center B cell , Pooled human melanocyte, fetal heart, and pregnant uterus	Brain (abundant), Liver (abundant), Heart, Skeletal Muscle, Lung (abundant), Kidney (abundant), Spleen (abundant) (L. F. Sempere et al., Genome Biol 5, R13 (2004)); heart, lung, liver, spleen, kidney, skin, testis, ovary, spinal cord, cerebullum, midbrain, eye (M. Lagos-Quintana et al., Curr Biol 12, 735-9 (Apr 30, 2002).); cortical neurons (J. Kim et al., Proc Natl Acad Sci U S A 101, 360-5 (Jan…			MUF1 PROTEIN; LIKELY ORTHOLOG OF MOUSE MUF1; ELONGIN BC-INTERACTING LEUCINE-RICH REPEAT PROTEIN. [Source:RefSeq;Acc:NM_006369] ENSG00000132128 (-1) (46114294 46114294 46121701 46138895 46078345) 4001 [IPR001611:Leucine-rich repeat;]	2	51.25	208		ENSRNOG00000013642 (mmu-let-7b)	hsa-let-7b hsa-let-7c hsa-let-7a rno-mir-325		3' UUGGUGUGUUGGA--UGAUGGAGU 5' hsa-let-7b __ ..|||.:||:|||..|.||||||| __ 5' UCCCAGGCAGCCUGGAGUACCUCA 3' ENST00000254454_P E:-27.74 S:105.000000 Loc:496 Cons: %(mmu) 91.67%(rno)	3' UUGGUGUGUUGGAUGAUGGAGU 5' hsa-let-7b __ .:|:.:|||.|||:||.||||| __ 5' CGCUCUACAUCCUGCU-CCUCA 3' ENST00000254454_P E:-23.51 S:103.000000 Loc:799 Cons: %(mmu) 90.48%(rno)
hsa-let-7b	ENST00000284981	ENSG00000142192	ENSMUSG00000022892	ENSRNOG00000001546	lung	Brain (abundant), Liver (abundant), Heart, Skeletal Muscle, Lung (abundant), Kidney (abundant), Spleen (abundant) (L. F. Sempere et al., Genome Biol 5, R13 (2004)); heart, lung, liver, spleen, kidney, skin, testis, ovary, spinal cord, cerebullum, midbrain, eye (M. Lagos-Quintana et al., Curr Biol 12, 735-9 (Apr 30, 2002).); cortical neurons (J. Kim et al., Proc Natl Acad Sci U S A 101, 360-5 (Jan…			AMYLOID BETA A4 PROTEIN PRECURSOR (APP) (ABPP) (ALZHEIMERS DISEASE AMYLOID PROTEIN) (CEREBRAL VASCULAR AMYLOID PEPTIDE) (CVAP) (PROTEASE NEXIN-II) (PN-II) (APPI) (PREA4) [CONTAINS: SOLUBLE APP-ALPHA ( HUGO:620:AD1 [IPR002223:Pancreatic trypsin inhibitor (Kunitz); IPR008155:Amyloidogenic glycoprotein (Amyloid A4); IPR001255:Beta-amyloid peptide (beta-APP); IPR008154:Amyloid A4 extracellular region…	2	40.61	205	ENSMUSG00000022892 (mmu-let-7b)	ENSRNOG00000001546 (mmu-let-7b)	hsa-let-7c hsa-let-7e hsa-let-7f hsa-let-7d hsa-let-7a hsa-let-7b hsa-let-7g hsa-mir-130a hsa-mir-130b hsa-mir-199a* hsa-mir-210 hsa-mir-214 rno-mir-325 rno-mir-352 hsa-mir-98 hsa-mir-mz_mihaela		3' UUGGUGUGUUGGAUGAUGGAGU 5' hsa-let-7b __ .||:::|||:.:|:||:|:||. __ 5' UACUGUACAGAUUGCUGCUUCU 3' ENST00000284981 E:-22.32 S:106.000000 Loc:532 Cons: 100.00%(mmu) 100.00%(rno)	3' UUGGUGUGUUGGAUGAUGGAGU 5' hsa-let-7b __ :||.:||.||||.|:|:|:||| __ 5' GACAGCAAAACC-AUUGCUUCA 3' ENST00000284981 E:-18.290001 S:99.000000 Loc:28 Cons: 95.24%(mmu) 100.00%(rno)
hsa-let-7b	ENST00000311932	ENSG00000066216	ENSMUSG00000048000	ENSRNOG00000023577	tumor, 5 pooled (see description) , adenocarcinoma , kidney , whole brain , Human Lung Epithelial cells , serous papillary carcinoma, high grade, 2 pooled tumors , pectoral muscle (after mastectomy) , Pooled human melanocyte, fetal heart, and pregnant uterus , aorta , testis , pooled , Pooled-Skin , PLACENTA COT 25-NORMALIZED , Blood vessels - aorta, basilar and artery , Aveolar Macrophage , live…	Brain (abundant), Liver (abundant), Heart, Skeletal Muscle, Lung (abundant), Kidney (abundant), Spleen (abundant) (L. F. Sempere et al., Genome Biol 5, R13 (2004)); heart, lung, liver, spleen, kidney, skin, testis, ovary, spinal cord, cerebullum, midbrain, eye (M. Lagos-Quintana et al., Curr Biol 12, 735-9 (Apr 30, 2002).); cortical neurons (J. Kim et al., Proc Natl Acad Sci U S A 101, 360-5 (Jan…			TRINUCLEOTIDE REPEAT CONTAINING 15. [Source:RefSeq;Acc:NM_015575] ENSG00000066216 (1) (233764595 233814865 233924109 233925857 233937592) 1748 (1748 nt) HUGO:11960:KIAA0642 [IPR000354:Involucrin repeat; IPR003169:CD2-binding protein, GYF;]	2	39.98	204	ENSMUSG00000048000 (mmu-let-7b)		hsa-let-7b hsa-mir-134 hsa-mir-27a hsa-mir-27b hsa-mir-321 rno-mir-347		3' UUGGUGUGUUGGAUGAUGGAGU 5' hsa-let-7b __ ||:||||.||||.|:.|:|||| __ 5' AAUCACAGAACCGAUCAUCUCA 3' ENST00000311932 E:-22.74 S:110.000000 Loc:105 Cons: 95.45%(mmu) %(rno)	3' UUGGUGUGUUGGAUGAUGGAGU 5' hsa-let-7b __ ..|||:|.|..:|.:|||:||| __ 5' UCCCAUAAAUAUUUUUACUUCA 3' ENST00000311932 E:-17.24 S:94.000000 Loc:802 Cons: 100.00%(mmu) %(rno)
hsa-let-7b	ENST00000337371_P	ENSG00000123572	ENSMUSG00000031272	ENSRNOG00000008880	colon tumor, RER+	Brain (abundant), Liver (abundant), Heart, Skeletal Muscle, Lung (abundant), Kidney (abundant), Spleen (abundant) (L. F. Sempere et al., Genome Biol 5, R13 (2004)); heart, lung, liver, spleen, kidney, skin, testis, ovary, spinal cord, cerebullum, midbrain, eye (M. Lagos-Quintana et al., Curr Biol 12, 735-9 (Apr 30, 2002).); cortical neurons (J. Kim et al., Proc Natl Acad Sci U S A 101, 360-5 (Jan…			ENSG00000123572 (1) (103950903 103950903 103969028 103969028 104184156) 4001 (4001 nt) [IPR000719:Protein kinase; IPR002290:Serine/Threonine protein kinase; IPR001180:Citron-like; IPR000276:Rhodopsin-like GPCR superfamily;]	2	37.44	203		ENSRNOG00000008880 (mmu-let-7b)	hsa-let-7a hsa-let-7i hsa-let-7b hsa-let-7c hsa-let-7f hsa-let-7g hsa-let-7d hsa-mir-153 hsa-mir-27a		3' UUGGUGUGUUGGAUGAUGGAGU 5' hsa-let-7b __ |.|:|::..|.||:||||||.| __ 5' ACCUAUGGUAACUGCUACCUGA 3' ENST00000337371_P E:-17.82 S:102.000000 Loc:3638 Cons: %(mmu) 95.45%(rno)	3' UUGGU-GUGUUGGAUGAUGGAGU 5' hsa-let-7b __ |||::.|||||..||.||||||| __ 5' AACUGCCACAAAGUA-UACCUCA 3' ENST00000337371_P E:-19.620001 S:101.000000 Loc:3730 Cons: %(mmu) 90.91%(rno)
hsa-let-7b	ENST00000262493	ENSG00000087258	ENSMUSG00000031748	ENSRNOG00000019482	brain , carcinoid , whole brain , fetal eyes, lens, eye anterior segment, optic nerve, retina, Retina Foveal and Macular, RPE and Choroid , Testis , total brain , Purified pancreatic islet , well-differentiated endometrial adenocarcinoma, 7 pooled tumors , melanoma (MeWo cell line) , nervous_normal , breast , embryonic stem cells, DMSO-treated H9 cell line , neuroblastoma , heart , testis , anapl…	Brain (abundant), Liver (abundant), Heart, Skeletal Muscle, Lung (abundant), Kidney (abundant), Spleen (abundant) (L. F. Sempere et al., Genome Biol 5, R13 (2004)); heart, lung, liver, spleen, kidney, skin, testis, ovary, spinal cord, cerebullum, midbrain, eye (M. Lagos-Quintana et al., Curr Biol 12, 735-9 (Apr 30, 2002).); cortical neurons (J. Kim et al., Proc Natl Acad Sci U S A 101, 360-5 (Jan…	1		GUANINE NUCLEOTIDE-BINDING PROTEIN G(O), ALPHA SUBUNIT 1. [Source:SWISSPROT;Acc:P09471] ENSG00000087258 (1) (56001634 56001634 56164451 56166629 56260834) 1157 (1157 nt) HUGO:4389: [IPR001687:ATP/GTP-binding site motif A (P-loop); IPR001230:Prenyl group binding site (CAAX box); IPR001019:Guanine nucleotide binding protein (G-protein), alpha subunit; IPR001408:G-protein alpha subunit, group I; IPR…	2	38.5	201	ENSMUSG00000031748 (mmu-let-7b)		hsa-let-7c hsa-let-7d hsa-let-7a hsa-let-7b hsa-let-7e hsa-mir-103 hsa-mir-107 hsa-mir-139 hsa-mir-199a* rno-mir-20* hsa-mir-210 rno-mir-330	0003927 heterotrimeric G-protein GTPase activity TAS; 0005057 receptor signaling protein activity NR; 0005525 GTP binding IEA; 0006936 muscle contraction TAS; 0007165 signal transduction IEA; 0007186 G-protein coupled receptor protein signaling pathway IEA; 0007399 neurogenesis NR; 0007411 axon guidance NR;	3' UUGGUGUGUUGGAUGAUGGAGU 5' hsa-let-7b __ ..|:::.:|||||||.|||.|| __ 5' CCCUGUCUAACCUACGACCCCA 3' ENST00000262493 E:-18.530001 S:103.000000 Loc:121 Cons: 100.00%(mmu) %(rno)	3' UUGGUGUGUUGGAUGAUGGAGU 5' hsa-let-7b __ |:|.||.:|.::.|||:|:||| __ 5' AGCAACCUAUUUGACUGCUUCA 3' ENST00000262493 E:-19.969999 S:98.000000 Loc:15 Cons: 100.00%(mmu) %(rno)
hsa-let-7b	ENST00000307689	ENSG00000168283	ENSMUSG00000026739	ENSRNOG00000016585		Brain (abundant), Liver (abundant), Heart, Skeletal Muscle, Lung (abundant), Kidney (abundant), Spleen (abundant) (L. F. Sempere et al., Genome Biol 5, R13 (2004)); heart, lung, liver, spleen, kidney, skin, testis, ovary, spinal cord, cerebullum, midbrain, eye (M. Lagos-Quintana et al., Curr Biol 12, 735-9 (Apr 30, 2002).); cortical neurons (J. Kim et al., Proc Natl Acad Sci U S A 101, 360-5 (Jan…			POLYCOMB COMPLEX PROTEIN BMI-1. [Source:SWISSPROT;Acc:P35226] ENSG00000168283 (1) (22614146 22619385 22622477 22624188 22638406) 1711 (1711 nt) HUGO:1066:RNF51 [IPR001841:Zn-finger, RING;]	2	35.39	200		ENSRNOG00000016585 (mmu-let-7b)	hsa-let-7i hsa-let-7b hsa-let-7c rno-mir-101b hsa-mir-101 hsa-mir-143 hsa-mir-194 mmu-mir-201 hsa-mir-27b hsa-mir-93	0006355 regulation of transcription, DNA-dependent IEA; 0007379 segment specification TAS; 0008151 cell growth and/or maintenance IEA; 0016568 chromatin modification IEA; 0005634 nucleus IEA;	3' UUGGUGUGUUGGAUGAUGGAGU 5' hsa-let-7b __ ||.||||.|.:|||:|:|:|:: __ 5' AAGCACA-AUUCUAUUGCUUUG 3' ENST00000307689 E:-17.610001 S:103.000000 Loc:1469 Cons: %(mmu) 100.00%(rno)	3' UUGGUGUGUUG-GAUGAUGGAGU 5' hsa-let-7b __ ...||:|:|.:.||::|||:||. __ 5' UUACAUAUAUUGCUGUUACUUCU 3' ENST00000307689 E:-17.780001 S:97.000000 Loc:1522 Cons: %(mmu) 95.65%(rno)
hsa-let-7b	ENST00000261353_P	ENSG00000119801	ENSMUSG00000039770	ENSRNOG00000026742	squamous cell carcinoma, poorly differentiated (4 pooled tumors, including primary and metastatic) , serous papillary carcinoma, high grade, 2 pooled tumors , normal prostate , Pooled-Glandular , Human Placenta , pre-eclamptic placenta , Pooled-Skin , Pituitary , PLACENTA COT 25-NORMALIZED , aorta , tumor, 5 pooled (see description) , well-differentiated endometrial adenocarcinoma, 7 pooled tumor…	Brain (abundant), Liver (abundant), Heart, Skeletal Muscle, Lung (abundant), Kidney (abundant), Spleen (abundant) (L. F. Sempere et al., Genome Biol 5, R13 (2004)); heart, lung, liver, spleen, kidney, skin, testis, ovary, spinal cord, cerebullum, midbrain, eye (M. Lagos-Quintana et al., Curr Biol 12, 735-9 (Apr 30, 2002).); cortical neurons (J. Kim et al., Proc Natl Acad Sci U S A 101, 360-5 (Jan…			YIPPEE HOMOLOG (CGI-127). [Source:SWISSPROT;Acc:Q9Y3C9] ENSG00000119801 (1) (30354053 30354053 30356244 30356244 30429145) 4001 (4001 nt) [IPR004910:Yippee-like protein;]	2	36.88	199	ENSMUSG00000039770 (mmu-let-7b)	ENSRNOG00000026742 (mmu-let-7b)	hsa-let-7b hsa-let-7i hsa-mir-152 hsa-mir-155 hsa-mir-34c rno-mir-340 hsa-mir-93		3' UUGGUGUGUUGGAUGAU-GGAGU 5' hsa-let-7b __ ..:|||.::|::|:|||.|:||| __ 5' UUUCACUUGAUUUGCUAGCUUCA 3' ENST00000261353_P E:-19.18 S:101.000000 Loc:416 Cons: 91.30%(mmu) 91.30%(rno)	3' UUGGUGUGUUGGAUGAUGGAGU 5' hsa-let-7b __ |.::|||:|..||::.||||:| __ 5' ACUUACAUACACUGUCACCUUA 3' ENST00000261353_P E:-17.700001 S:98.000000 Loc:56 Cons: 95.45%(mmu) 95.45%(rno)
hsa-let-7b	ENST00000295108	ENSG00000162992	ENSMUSG00000034701	ENSRNOG00000005609	Purified pancreatic islet , retinoblastoma , whole embryo, mainly head , Islets of Langerhans , Retina Foveal and Macular , FETAL BRAIN , frontal lobe , total brain , Human Brain - Cerebellar Cortex , tumor, 5 pooled (see description) , fetal eye , fetal eyes , RPE and Choroid , neuroblastoma, cell line , insulinoma , adenocarcinoma , four pooled poorly-differentiated adenocarcinomas , retina , p…	Brain (abundant), Liver (abundant), Heart, Skeletal Muscle, Lung (abundant), Kidney (abundant), Spleen (abundant) (L. F. Sempere et al., Genome Biol 5, R13 (2004)); heart, lung, liver, spleen, kidney, skin, testis, ovary, spinal cord, cerebullum, midbrain, eye (M. Lagos-Quintana et al., Curr Biol 12, 735-9 (Apr 30, 2002).); cortical neurons (J. Kim et al., Proc Natl Acad Sci U S A 101, 360-5 (Jan…			NEUROGENIC DIFFERENTIATION FACTOR 1 (NEUROD1) (NEUROD). [Source:SWISSPROT;Acc:Q13562] ENSG00000162992 (-1) (182743738 182745060 182746130 182747797 181060730) 1322 (1322 nt) HUGO:7762:BETA2 BHF-1 NeuroD [IPR001092:Basic helix-loop-helix dimerization domain bHLH; IPR001472:Bipartite nuclear localization signal;]	2	36.03	199	ENSMUSG00000034701 (mmu-let-7b)	ENSRNOG00000005609 (mmu-let-7b)	hsa-let-7b hsa-let-7a hsa-let-7c hsa-mir-103 hsa-mir-15a hsa-mir-199b hsa-mir-199a hsa-mir-25 hsa-mir-301 hsa-mir-34c hsa-mir-98 hsa-mir-sf202_seth	0003677 DNA binding IEA; 0003702 RNA polymerase II transcription factor activity TAS; 0006355 regulation of transcription, DNA-dependent IEA; 0007399 neurogenesis IEA; 0030154 cell differentiation IEA; 0005634 nucleus IEA;	3' UUGGUGUGUUGGAUGAUGGAGU 5' hsa-let-7b __ |||||.:||.::||||||:|.. __ 5' AACCA-GCAUUUUACUACUUGU 3' ENST00000295108 E:-18.190001 S:106.000000 Loc:393 Cons: 95.24%(mmu) 100.00%(rno)	3' UUGGUGUGUUGGAUGA-UGGAGU 5' hsa-let-7b __ :|:||.|...|||::|.||||:| __ 5' GAUCAAAGUUCCUGUUCACCUUA 3' ENST00000295108 E:-17.84 S:93.000000 Loc:167 Cons: 95.65%(mmu) 95.65%(rno)
hsa-let-7b	ENST00000310931_P	ENSG00000115677	ENSMUSG00000034088	ENSRNOG00000017042	germinal center B cell , Chondrosarcoma	Brain (abundant), Liver (abundant), Heart, Skeletal Muscle, Lung (abundant), Kidney (abundant), Spleen (abundant) (L. F. Sempere et al., Genome Biol 5, R13 (2004)); heart, lung, liver, spleen, kidney, skin, testis, ovary, spinal cord, cerebullum, midbrain, eye (M. Lagos-Quintana et al., Curr Biol 12, 735-9 (Apr 30, 2002).); cortical neurons (J. Kim et al., Proc Natl Acad Sci U S A 101, 360-5 (Jan…			VIGILIN (HIGH DENSITY LIPOPROTEIN-BINDING PROTEIN) (HDL-BINDING PROTEIN). [Source:SWISSPROT;Acc:Q00341] ENSG00000115677 (-1) (242489756 242489756 242527024 242527024 242409600) 4001 (4001 nt) HUGO:4857:HBP VGL [IPR004087:KH domain; IPR004088:KH domain, type 1;]	2	43.45	198	ENSMUSG00000034088 (mmu-let-7b)	ENSRNOG00000017042 (mmu-let-7b)	hsa-let-7c hsa-let-7a hsa-let-7b hsa-mir-181b hsa-mir-185 hsa-mir-98	0003723 RNA binding IEA; 0005319 lipid transporter activity IEA; 0008289 lipid binding TAS; 0006869 lipid transport IEA; 0008203 cholesterol metabolism TAS; 0005634 nucleus IEA; 0005886 plasma membrane TAS;	3' UUGGUGUGUUGGAUGAUGGAGU 5' hsa-let-7b __ |::::|.|..|:|.|||||||| __ 5' AGUUGC-CUUCUUUCUACCUCA 3' ENST00000310931_P E:-17.76 S:102.000000 Loc:895 Cons: 100.00%(mmu) 90.48%(rno)	3' UUGGUGUGUUGGAUGAUGGAGU 5' hsa-let-7b __ ||||||||||:...:|::|||| __ 5' AACCACACAAUGGUUUGUCUCA 3' ENST00000310931_P E:-25.690001 S:96.000000 Loc:47 Cons: 100.00%(mmu) 100.00%(rno)
hsa-let-7b	ENST00000264903	ENSG00000138767	ENSMUSG00000034724	ENSRNOG00000002075	placenta , Blood vessels - aorta, basilar and artery , well-differentiated endometrial adenocarcinoma, 7 pooled tumors , thymus, pooled , three pooled meningiomas , Pooled , normal nasopharynx , lymph , Pooled-Skin , pre-eclamptic placenta , neuroblastoma , kidney , adenocarcinoma , THYMUS , 2 pooled tumors (clear cell type) , breast , lymphoma, follicular mixed small and large cell , moderately-…	Brain (abundant), Liver (abundant), Heart, Skeletal Muscle, Lung (abundant), Kidney (abundant), Spleen (abundant) (L. F. Sempere et al., Genome Biol 5, R13 (2004)); heart, lung, liver, spleen, kidney, skin, testis, ovary, spinal cord, cerebullum, midbrain, eye (M. Lagos-Quintana et al., Curr Biol 12, 735-9 (Apr 30, 2002).); cortical neurons (J. Kim et al., Proc Natl Acad Sci U S A 101, 360-5 (Jan…	1		CCR4-NOT TRANSCRIPTION COMPLEX, SUBUNIT 6-LIKE. [Source:RefSeq;Acc:NM_144571] ENSG00000138767 (-1) (79096567 79099980 79124362 79124363 78492992) 3413 (3413 nt) HUGO:18042:DKFZp434K098 [IPR005135:Endonuclease/exonuclease/phosphatase family; IPR001611:Leucine-rich repeat;]	2	35.83	195	ENSMUSG00000034724 (mmu-let-7b)	ENSRNOG00000002075 (mmu-let-7b)	hsa-let-7a hsa-let-7b hsa-let-7c hsa-let-7d hsa-mir-196 hsa-mir-200c mmu-mir-202 hsa-mir-214 hsa-mir-23b hsa-mir-23a hsa-mir-27a hsa-mir-9 hsa-mir-mz_mihaela		3' UUGGUGUGUUGGAUGAUGGAGU 5' hsa-let-7b __ ..:||::||.::||||:::||. __ 5' UUUCAUGCACUUUACUGUUUCU 3' ENST00000264903 E:-17.34 S:101.000000 Loc:1429 Cons: 100.00%(mmu) %(rno)	3' UUGGUGUGUUGGAU-G-AUGGAGU 5' hsa-let-7b __ |:|.|:|:..||||.|.|||:||| __ 5' AGCAAUAUUUCCUACCAUACUUCA 3' ENST00000264903 E:-18.49 S:94.000000 Loc:2232 Cons: %(mmu) 91.67%(rno)
hsa-let-7b	ENST00000314177	ENSG00000134138	ENSMUSG00000027210	ENSRNOG00000004730	brain , FETAL BRAIN , poorly-differentiated endometrial adenocarcinoma, 2 pooled tumors , NEUROBLASTOMA , pooled colon, kidney, stomach , Trabecular meshwork , Blood vessels - aorta, basilar and artery , THYMUS , Pituitary , rhabdomyosarcoma , 2 pooled Wilms' tumors, one primary and one metastatic to brain , total brain , embryonic stem cell, retinoic acid and mitogen-treated hES cell line H7 , P…	Brain (abundant), Liver (abundant), Heart, Skeletal Muscle, Lung (abundant), Kidney (abundant), Spleen (abundant) (L. F. Sempere et al., Genome Biol 5, R13 (2004)); heart, lung, liver, spleen, kidney, skin, testis, ovary, spinal cord, cerebullum, midbrain, eye (M. Lagos-Quintana et al., Curr Biol 12, 735-9 (Apr 30, 2002).); cortical neurons (J. Kim et al., Proc Natl Acad Sci U S A 101, 360-5 (Jan…			HOMEOBOX PROTEIN MEIS2 (MEIS1-RELATED PROTEIN 1). [Source:SWISSPROT;Acc:O14770] ENSG00000134138 (-1) (34899289 34900430 35106429 35109560 34826717) 1141 (1141 nt) HUGO:7001:MRG1 [IPR001356:Homeobox;]	2	43.14	193	ENSMUSG00000027210 (mmu-let-7b)		hsa-let-7b hsa-mir-149 hsa-mir-15a hsa-mir-199a* mmu-mir-202 hsa-mir-22 hsa-mir-220 hsa-mir-320 hsa-mir-sf202_seth	0003700 transcription factor activity NR; 0003704 specific RNA polymerase II transcription factor activity TAS; 0003714 transcription co-repressor activity TAS; 0000122 negative regulation of transcription from Pol II promoter TAS; 0006355 regulation of transcription, DNA-dependent IEA; 0005634 nucleus IEA; 0003700 transcription factor activity IEA;	3' UUGGUGUGUUGG-AUGAUGGAGU 5' hsa-let-7b __ :|:|||:|.:::.|::|:||||| __ 5' GAUCACGCCGUUAUGUUGCCUCA 3' ENST00000314177 E:-23.5 S:102.000000 Loc:291 Cons: 91.30%(mmu) %(rno)	3' UUG-GUGUGUUGGAUGAUGGAGU 5' hsa-let-7b __ |||.|||:|||...||||::|:| __ 5' AACACACGCAA-AAACUAUUUUA 3' ENST00000314177 E:-19.639999 S:91.000000 Loc:25 Cons: 95.45%(mmu) %(rno)
hsa-let-7b	ENST00000259605	ENSG00000137075	ENSMUSG00000035696	ENSRNOG00000013956	medulla , prostate , glioblastoma (pooled) , well-differentiated endometrial adenocarcinoma, 7 pooled tumors , serous papillary carcinoma, high grade, 2 pooled tumors , Pooled-Glandular , pre-eclamptic placenta , Blood vessels - aorta, basilar and artery , FETAL BRAIN , Pituitary , Testis , amygdala , normal nasopharynx , lacrimal gland , lymph , medulloblastoma , total brain , head_neck , pooled…	Brain (abundant), Liver (abundant), Heart, Skeletal Muscle, Lung (abundant), Kidney (abundant), Spleen (abundant) (L. F. Sempere et al., Genome Biol 5, R13 (2004)); heart, lung, liver, spleen, kidney, skin, testis, ovary, spinal cord, cerebullum, midbrain, eye (M. Lagos-Quintana et al., Curr Biol 12, 735-9 (Apr 30, 2002).); cortical neurons (J. Kim et al., Proc Natl Acad Sci U S A 101, 360-5 (Jan…			RING FINGER PROTEIN 38. [Source:RefSeq;Acc:NM_022781] ENSG00000137075 (-1) (36326401 36334906 36380616 36380619 36294922) 3056 (3056 nt) HUGO:18052: [IPR001841:Zn-finger, RING;]	2	40.37	192	ENSMUSG00000035696 (mmu-let-7b)		hsa-let-7d hsa-let-7b hsa-mir-10a rno-mir-101b hsa-mir-15b hsa-mir-194 hsa-mir-199a hsa-mir-218 hsa-mir-301 hsa-mir-321 hsa-mir-92		3' UUGGUGUGUUGGAUGAUGGAGU 5' hsa-let-7b __ ||:|.|.||||:|:||:::||. __ 5' AAUCUC-CAACUUGCUGUUUCC 3' ENST00000259605 E:-20.030001 S:101.000000 Loc:1078 Cons: 95.24%(mmu) %(rno)	3' UUGGUGUGUUGGAU-GAUGGAGU 5' hsa-let-7b __ :|:.|:|:|:.|.|.||||||:| __ 5' GAUGAUAUAG-CAAUCUACCUUA 3' ENST00000259605 E:-20.34 S:91.000000 Loc:589 Cons: 95.45%(mmu) %(rno)
hsa-let-7b	ENST00000303450	ENSG00000180806	ENSMUSG00000036139	ENSRNOG00000016199	Pooled human melanocyte, fetal heart, and pregnant uterus , melanocyte , Liver and Spleen , uterus	Brain (abundant), Liver (abundant), Heart, Skeletal Muscle, Lung (abundant), Kidney (abundant), Spleen (abundant) (L. F. Sempere et al., Genome Biol 5, R13 (2004)); heart, lung, liver, spleen, kidney, skin, testis, ovary, spinal cord, cerebullum, midbrain, eye (M. Lagos-Quintana et al., Curr Biol 12, 735-9 (Apr 30, 2002).); cortical neurons (J. Kim et al., Proc Natl Acad Sci U S A 101, 360-5 (Jan…			HOMEOBOX PROTEIN HOX-C9 (HOX-3B). [Source:SWISSPROT;Acc:P31274] ENSG00000180806 (1) (52680144 52680240 52682725 52683385 52689158) 660 (660 nt) HUGO:5130:HOX3 HOX3B [IPR001356:Homeobox; IPR000047:Helix-turn-helix motif, lambda-like repressor; IPR006711:Hox9 activation region;]	1	32.12	129	ENSMUSG00000036139 (mmu-let-7b)	ENSRNOG00000016199 (mmu-let-7b)	hsa-let-7b hsa-mir-210	0003700 transcription factor activity IEA; 0016563 transcriptional activator activity IEA; 0006350 transcription IEA; 0006355 regulation of transcription, DNA-dependent IEA; 0007275 development IEA; 0005634 nucleus IEA;	3' UUGGUGUGUUGGAUGAUGGAGU 5' hsa-let-7b __ ..|:||.||:|||:||:||||| __ 5' CCCUACCCAGCCUGCUGCCUCA 3' ENST00000303450 E:-32.119999 S:129.000000 Loc:3 Cons: 90.91%(mmu) 90.91%(rno)
hsa-let-7b	ENST00000263190	ENSG00000036549	ENSMUSG00000039068	ENSRNOG00000011219	serous papillary carcinoma, high grade, 2 pooled tumors , pooled germ cell tumors , brain , bone marrow stroma , Pooled-Glandular , Pooled-Skin , Pituitary , PLACENTA , cochlea , Embryonic Stem cells , normal nasopharynx , total brain , normal squamous epithelium from retromolar trigone , two pooled squamous cell carcinomas , head_neck , adenocarcinoma , breast , colon , 2 pooled high-grade trans…	Brain (abundant), Liver (abundant), Heart, Skeletal Muscle, Lung (abundant), Kidney (abundant), Spleen (abundant) (L. F. Sempere et al., Genome Biol 5, R13 (2004)); heart, lung, liver, spleen, kidney, skin, testis, ovary, spinal cord, cerebullum, midbrain, eye (M. Lagos-Quintana et al., Curr Biol 12, 735-9 (Apr 30, 2002).); cortical neurons (J. Kim et al., Proc Natl Acad Sci U S A 101, 360-5 (Jan…			ENSG00000036549 (-1) (77452784 77453918 77521632 77521684 77107708) 1134 (1134 nt) [IPR001005:Myb DNA-binding domain; IPR000433:Zn-finger, ZZ type; IPR001472:Bipartite nuclear localization signal;]	1	29.18	119	ENSMUSG00000039068 (mmu-let-7b)	ENSRNOG00000011219 (mmu-let-7b)	hsa-let-7a hsa-let-7b hsa-let-7i hsa-let-7f hsa-let-7d hsa-let-7c rno-mir-101b hsa-mir-126* mmu-mir-293 mmu-mir-298	0003677 DNA binding IEA; 0005634 nucleus IEA;	3' UUGGUGUGUUGGAUGAUGGAGU 5' hsa-let-7b __ ||.:|||||:|||.||:||||. __ 5' AAAUACACAGCCUUCUGCCUCU 3' ENST00000263190 E:-29.18 S:119.000000 Loc:787 Cons: 95.45%(mmu) 95.45%(rno)
hsa-let-7b	ENST00000264777	ENSG00000095015	ENSMUSG00000021754	ENSRNOG00000013177	pooled	Brain (abundant), Liver (abundant), Heart, Skeletal Muscle, Lung (abundant), Kidney (abundant), Spleen (abundant) (L. F. Sempere et al., Genome Biol 5, R13 (2004)); heart, lung, liver, spleen, kidney, skin, testis, ovary, spinal cord, cerebullum, midbrain, eye (M. Lagos-Quintana et al., Curr Biol 12, 735-9 (Apr 30, 2002).); cortical neurons (J. Kim et al., Proc Natl Acad Sci U S A 101, 360-5 (Jan…	1		MITOGEN-ACTIVATED PROTEIN KINASE KINASE KINASE 1 (EC 2.7.1.-) (MAPK/ERK KINASE KINASE 1) (MEK KINASE 1) (MEKK 1) (FRAGMENT). [Source:SWISSPROT;Acc:Q13233] ENSG00000095015 (1) (56127346 56127346 562053 HUGO:6848:MAPKKK1 MEKK MEKK1 [IPR000719:Protein kinase; IPR002290:Serine/Threonine protein kinase; IPR001245:Tyrosine protein kinase; IPR003903:Ubiquitin interacting motif; IPR007527:SWIM Zn-finger;]	1	24.28	119		ENSRNOG00000013177 (mmu-let-7b)	hsa-let-7g hsa-let-7f hsa-let-7b hsa-let-7a rno-mir-151 hsa-mir-27b hsa-mir-320 hsa-mir-98 hsa-mir-sf164_seth hsa-mir-sf202_seth	0004674 protein serine/threonine kinase activity IEA; 0004709 MAP kinase kinase kinase activity NAS; 0005524 ATP binding NAS; 0016740 transferase activity IEA; 0006468 protein amino acid phosphorylation NAS; 0008372 cellular_component unknown ND;	3' UUGGUGUGUUGGAUGAUGGAGU 5' hsa-let-7b __ .|::.||...:||||||||||| __ 5' UAUUCCAGUUUCUACUACCUCA 3' ENST00000264777 E:-24.280001 S:119.000000 Loc:2138 Cons: %(mmu) 100.00%(rno)
hsa-let-7b	ENST00000308167	ENSG00000102034	ENSMUSG00000031103	ENSRNOG00000005352	adenocarcinoma , head_neck , Pituitary , lymph , embryonic stem cell, retinoic acid and mitogen-treated hES cell line H7 , embryonic stem cells, embryoid bodies derived from H1, H7 and H9 cells , 2 pooled high-grade transitional cell tumors , embryonic stem cells, cell lines H1, H7, and H9 , whole brain , choriocarcinoma , amnion_normal , breast_normal , marrow , melanoma (MeWo cell line) , place…	Brain (abundant), Liver (abundant), Heart, Skeletal Muscle, Lung (abundant), Kidney (abundant), Spleen (abundant) (L. F. Sempere et al., Genome Biol 5, R13 (2004)); heart, lung, liver, spleen, kidney, skin, testis, ovary, spinal cord, cerebullum, midbrain, eye (M. Lagos-Quintana et al., Curr Biol 12, 735-9 (Apr 30, 2002).); cortical neurons (J. Kim et al., Proc Natl Acad Sci U S A 101, 360-5 (Jan…			E74-LIKE FACTOR 4 (ETS DOMAIN TRANSCRIPTION FACTOR). [Source:RefSeq;Acc:NM_001421] ENSG00000102034 (-1) (127904481 127906319 127920927 127950278 127494538) 1838 (1838 nt) HUGO:3319:MEF [IPR000418:Ets-domain; IPR002341:HSF/ETS DNA-binding;]	1	27.62	117		ENSRNOG00000005352 (mmu-let-7b)	hsa-let-7b rno-mir-343	0003700 transcription factor activity IEA; 0003713 transcription co-activator activity TAS; 0006355 regulation of transcription, DNA-dependent IEA; 0006366 transcription from Pol II promoter TAS; 0005634 nucleus IEA; 0003700 transcription factor activity NAS; 0006355 regulation of transcription, DNA-dependent NAS; 0005634 nucleus NAS;	3' UUGGUGUGUUGGA-UGAUGGAGU 5' hsa-let-7b __ |.||||.::||||.||||||||. __ 5' AUCCACUUGACCUAACUACCUCC 3' ENST00000308167 E:-27.620001 S:117.000000 Loc:1589 Cons: %(mmu) 91.30%(rno)
hsa-let-7b	ENST00000238339	ENSG00000119396	ENSMUSG00000026878	ENSRNOG00000018901	B-cell, chronic lymphotic leukemia , well-differentiated endometrial adenocarcinoma, 7 pooled tumors , Liver , poorly-differentiated endometrial adenocarcinoma, 2 pooled tumors , anaplastic oligodendroglioma , mandible, pooled , squamous cell carcinoma, poorly differentiated (4 pooled tumors, including primary and metastatic) , renal cell tumor , skeletal muscle , frontal lobe , Human Placenta , …	Brain (abundant), Liver (abundant), Heart, Skeletal Muscle, Lung (abundant), Kidney (abundant), Spleen (abundant) (L. F. Sempere et al., Genome Biol 5, R13 (2004)); heart, lung, liver, spleen, kidney, skin, testis, ovary, spinal cord, cerebullum, midbrain, eye (M. Lagos-Quintana et al., Curr Biol 12, 735-9 (Apr 30, 2002).); cortical neurons (J. Kim et al., Proc Natl Acad Sci U S A 101, 360-5 (Jan…			RAS-RELATED PROTEIN RAB-14. [Source:SWISSPROT;Acc:P35287] ENSG00000119396 (-1) (119316461 119319719 119331735 119340137 119188600) 3258 (3258 nt) HUGO:16524: [IPR001687:ATP/GTP-binding site motif A (P-loop); IPR001806:Ras GTPase superfamily;]	1	23.77	117	ENSMUSG00000026878 (mmu-let-7b)	ENSRNOG00000018901 (mmu-let-7b)	hsa-let-7b hsa-let-7a hsa-let-7i hsa-let-7f hsa-let-7c hsa-let-7g hsa-mir-126 hsa-mir-136 hsa-mir-214 mmu-mir-298 rno-mir-338 hsa-mir-93 hsa-mir-98 hsa-mir-sf164_seth	0003928 RAB small monomeric GTPase activity NAS; 0005525 GTP binding IEA; 0008565 protein transporter activity IEA; 0006886 intracellular protein transport IEA; 0007264 small GTPase mediated signal transduction NAS; 0007269 neurotransmitter secretion NAS; 0016192 vesicle-mediated transport NAS; 0008372 cellular_component unknown ND;	3' UUGGUGUGUUGGAUGAUGGAGU 5' hsa-let-7b __ |:|.::||..::||||:||||| __ 5' AGCAGUACUUUUUACUGCCUCA 3' ENST00000238339 E:-23.77 S:117.000000 Loc:51 Cons: 95.45%(mmu) 90.91%(rno)
hsa-let-7b	ENST00000290974	ENSG00000159733	ENSMUSG00000037224	ENSRNOG00000014874		Brain (abundant), Liver (abundant), Heart, Skeletal Muscle, Lung (abundant), Kidney (abundant), Spleen (abundant) (L. F. Sempere et al., Genome Biol 5, R13 (2004)); heart, lung, liver, spleen, kidney, skin, testis, ovary, spinal cord, cerebullum, midbrain, eye (M. Lagos-Quintana et al., Curr Biol 12, 735-9 (Apr 30, 2002).); cortical neurons (J. Kim et al., Proc Natl Acad Sci U S A 101, 360-5 (Jan…			ENSG00000159733 (-1) (2232964 2234091 2382007 2382008 2225379) 1127 (1127 nt) [IPR000306:Zn-finger, FYVE type;]	1	26.24	116	ENSMUSG00000037224 (mmu-let-7b)	ENSRNOG00000014874 (mmu-let-7b)	hsa-let-7d hsa-let-7i hsa-let-7b	0008270 zinc ion binding IEA;	3' UUGGUGUGUUGGAUGAUGGAGU 5' hsa-let-7b __ :|:.||||.|||||||:|:||. __ 5' GAUGACAC-ACCUACUGCUUCU 3' ENST00000290974 E:-26.24 S:116.000000 Loc:939 Cons: 100.00%(mmu) 100.00%(rno)
hsa-let-7b	ENST00000263563	ENSG00000107719	ENSMUSG00000020092	ENSRNOG00000000561		Brain (abundant), Liver (abundant), Heart, Skeletal Muscle, Lung (abundant), Kidney (abundant), Spleen (abundant) (L. F. Sempere et al., Genome Biol 5, R13 (2004)); heart, lung, liver, spleen, kidney, skin, testis, ovary, spinal cord, cerebullum, midbrain, eye (M. Lagos-Quintana et al., Curr Biol 12, 735-9 (Apr 30, 2002).); cortical neurons (J. Kim et al., Proc Natl Acad Sci U S A 101, 360-5 (Jan…			ENSG00000107719 (1) (71583174 71630296 71671092 71672808 71777163) 1716 (1716 nt) []	1	23.41	116	ENSMUSG00000020092 (mmu-let-7b)	ENSRNOG00000000561 (mmu-let-7b)	hsa-let-7i hsa-let-7d hsa-let-7c hsa-let-7e hsa-let-7a hsa-let-7b hsa-let-7f hsa-mir-181b hsa-mir-98		3' UUGGUGUG-UUGGAU-GAUGGAGU 5' hsa-let-7b __ ||:.|:||..:||||.|||||||| __ 5' AAUAAUACUUGCCUACCUACCUCA 3' ENST00000263563 E:-23.41 S:116.000000 Loc:1613 Cons: 91.67%(mmu) 91.67%(rno)
hsa-let-7b	ENST00000266744	ENSG00000139352	ENSMUSG00000020052	ENSRNOG00000004294	carcinoid , small cell carcinoma , anaplastic oligodendroglioma , Peripheral Nervous system , lymph , medulloblastoma , glioblastoma (pooled) , NEUROBLASTOMA COT 25-NORMALIZED , NEUROBLASTOMA COT 10-NORMALIZED , placenta , 2 pooled tumors (clear cell type) , pooled , Islets of Langerhans , embryo , whole embryo, mainly head , fibrotheoma , anaplastic oligodendroglioma with 1p/19q loss , nervous_n…	Brain (abundant), Liver (abundant), Heart, Skeletal Muscle, Lung (abundant), Kidney (abundant), Spleen (abundant) (L. F. Sempere et al., Genome Biol 5, R13 (2004)); heart, lung, liver, spleen, kidney, skin, testis, ovary, spinal cord, cerebullum, midbrain, eye (M. Lagos-Quintana et al., Curr Biol 12, 735-9 (Apr 30, 2002).); cortical neurons (J. Kim et al., Proc Natl Acad Sci U S A 101, 360-5 (Jan…			ACHAETE-SCUTE HOMOLOG 1 (HASH1). [Source:SWISSPROT;Acc:P50553] ENSG00000139352 (1) (101853931 101854490 101855200 101856754 102077061) 1195 (1195 nt) HUGO:738:ASH1 HASH1 [IPR001092:Basic helix-loop-helix dimerization domain bHLH; IPR001472:Bipartite nuclear localization signal;]	1	22.36	116		ENSRNOG00000004294 (mmu-let-7b)	hsa-let-7d hsa-let-7c hsa-let-7a hsa-let-7f hsa-let-7b hsa-mir-210 hsa-mir-221 mmu-mir-290	0003700 transcription factor activity NR; 0006357 regulation of transcription from Pol II promoter NR; 0007399 neurogenesis IEA; 0030154 cell differentiation IEA; 0005634 nucleus IEA;	3' UUGGUGUGUUG-GAUGAUGGAGU 5' hsa-let-7b __ .|.||:::||:.|||:||||||. __ 5' UAACAUGUAAUGCUAUUACCUCU 3' ENST00000266744 E:-22.360001 S:116.000000 Loc:808 Cons: %(mmu) 91.30%(rno)
hsa-let-7b	ENST00000337802	ENSG00000102908	ENSMUSG00000003847	ENSRNOG00000011879	Human Lung Epithelial cells , uterus , serous papillary carcinoma, high grade, 2 pooled tumors , heart , metastatic prostate bone lesion , poorly-differentiated endometrial adenocarcinoma, 2 pooled tumors , squamous cell carcinoma, poorly differentiated (4 pooled tumors, including primary and metastatic) , Uterine , maxilla, pooled , anaplastic oligodendroglioma , well-differentiated endometrial …	Brain (abundant), Liver (abundant), Heart, Skeletal Muscle, Lung (abundant), Kidney (abundant), Spleen (abundant) (L. F. Sempere et al., Genome Biol 5, R13 (2004)); heart, lung, liver, spleen, kidney, skin, testis, ovary, spinal cord, cerebullum, midbrain, eye (M. Lagos-Quintana et al., Curr Biol 12, 735-9 (Apr 30, 2002).); cortical neurons (J. Kim et al., Proc Natl Acad Sci U S A 101, 360-5 (Jan…			NUCLEAR FACTOR OF ACTIVATED T CELLS 5 (T CELL TRANSCRIPTION FACTOR NFAT5) (NF-AT5) (TONICITY-RESPONSIVE ENHANCER-BINDING PROTEIN) (TONE- BINDING PROTEIN) (TONEBP). [Source:SWISSPROT;Acc:O94916] ENSG00 HUGO:7774: [IPR000451:NF-kappa-B/Rel/dorsal family; IPR002909:Cell surface receptor IPT/TIG; IPR001472:Bipartite nuclear localization signal;]	1	27.67	115	ENSMUSG00000003847 (mmu-let-7b)	ENSRNOG00000011879 (mmu-let-7b)	hsa-let-7b hsa-mir-17_5p hsa-mir-20 mmu-mir-202 hsa-mir-30d rno-mir-330 hsa-mir-96	0003700 transcription factor activity TAS; 0003702 RNA polymerase II transcription factor activity TAS; 0006355 regulation of transcription, DNA-dependent IEA; 0006366 transcription from Pol II promoter TAS; 0007165 signal transduction NR; 0007588 excretion TAS; 0005634 nucleus TAS;	3' UUGGUGUGUUGGAUGAUGGAGU 5' hsa-let-7b __ |:||||||||:|.|.|:|:||| __ 5' AGCCACACAAUCCAGUGCUUCA 3' ENST00000337802 E:-27.67 S:115.000000 Loc:2631 Cons: 95.45%(mmu) 95.45%(rno)
hsa-let-7b	ENST00000078669	ENSG00000060762	ENSMUSG00000023861	ENSRNOG00000012415	Liver and Spleen	Brain (abundant), Liver (abundant), Heart, Skeletal Muscle, Lung (abundant), Kidney (abundant), Spleen (abundant) (L. F. Sempere et al., Genome Biol 5, R13 (2004)); heart, lung, liver, spleen, kidney, skin, testis, ovary, spinal cord, cerebullum, midbrain, eye (M. Lagos-Quintana et al., Curr Biol 12, 735-9 (Apr 30, 2002).); cortical neurons (J. Kim et al., Proc Natl Acad Sci U S A 101, 360-5 (Jan…			BRAIN PROTEIN 44-LIKE PROTEIN (HSPC040) (CGI-129) (PNAS-115). [Source:SWISSPROT;Acc:Q9Y5U8] ENSG00000060762 (-1) (166687695 166688205 166705778 166705779 166665317) 510 (510 nt) HUGO:21606:dJ68L15.3 [IPR005336:Protein of unknown function UPF0041;]	1	24.98	115		ENSRNOG00000012415 (mmu-let-7b)	hsa-let-7b hsa-let-7c	0005554 molecular_function unknown IEA;	3' UUGGUGUGUUGGAUGAUGGAGU 5' hsa-let-7b __ |||||.||..:||:||:|||:| __ 5' AACCA-ACUCUCUGCUGCCUUA 3' ENST00000078669 E:-24.98 S:115.000000 Loc:153 Cons: %(mmu) 95.24%(rno)
hsa-let-7b	ENST00000164024	ENSG00000008300	ENSMUSG00000023473	ENSRNOG00000020403	moderately-differentiated adenocarcinoma , Pooled human melanocyte, fetal heart, and pregnant uterus , lung , poorly differentiated adenocarcinoma with signet ring cell features	Brain (abundant), Liver (abundant), Heart, Skeletal Muscle, Lung (abundant), Kidney (abundant), Spleen (abundant) (L. F. Sempere et al., Genome Biol 5, R13 (2004)); heart, lung, liver, spleen, kidney, skin, testis, ovary, spinal cord, cerebullum, midbrain, eye (M. Lagos-Quintana et al., Curr Biol 12, 735-9 (Apr 30, 2002).); cortical neurons (J. Kim et al., Proc Natl Acad Sci U S A 101, 360-5 (Jan…	1		CADHERIN EGF LAG SEVEN-PASS G-TYPE RECEPTOR 3 PRECURSOR (FLAMINGO HOMOLOG 1) (HFMI1) (MULTIPLE EPIDERMAL GROWTH FACTOR-LIKE DOMAINS 2) (EPIDERMAL GROWTH FACTOR-LIKE 1). [Source:SWISSPROT;Acc:Q9NYQ7] E HUGO:3230:CDHF11 EGFL1 FMI1 HFMI1 MEGF2 [IPR000152:Aspartic acid and asparagine hydroxylation site; IPR006209:EGF-like domain; IPR002126:Cadherin; IPR002049:Laminin-type EGF-like domain; IPR000832:G…	1	24.13	115	ENSMUSG00000023473 (mmu-let-7b)		hsa-let-7b hsa-let-7c hsa-mir-184 hsa-mir-9	0004930 G-protein coupled receptor activity IEA; 0005198 structural molecule activity NAS; 0005509 calcium ion binding IEA; 0000004 biological_process unknown ND; 0007156 homophilic cell adhesion IEA; 0007218 neuropeptide signaling pathway IEA; 0007275 development IEA; 0008372 cellular_component unknown ND; 0016021 integral to membrane IEA;	3' UUGGUGUGUUGGAUGAUGGAGU 5' hsa-let-7b __ :.||.::|.||:||||:|||:| __ 5' GUCCCUGCCACUUACUGCCUUA 3' ENST00000164024 E:-24.129999 S:115.000000 Loc:621 Cons: 95.45%(mmu) %(rno)
hsa-let-7b	ENST00000300302_P	ENSG00000051108	ENSMUSG00000031770	ENSRNOG00000018796	brain , Pituitary , Human Placenta , Blood vessels - aorta, basilar and artery , squamous cell carcinoma, poorly differentiated (4 pooled tumors, including primary and metastatic) , NEUROBLASTOMA COT 25-NORMALIZED , aorta , adenocarcinoma , Pooled-Skin , well-differentiated endometrial adenocarcinoma, 7 pooled tumors , Liver , White Matter , B CELLS (RAMOS CELL LINE) , FETAL LIVER , Testis , Pool…	Brain (abundant), Liver (abundant), Heart, Skeletal Muscle, Lung (abundant), Kidney (abundant), Spleen (abundant) (L. F. Sempere et al., Genome Biol 5, R13 (2004)); heart, lung, liver, spleen, kidney, skin, testis, ovary, spinal cord, cerebullum, midbrain, eye (M. Lagos-Quintana et al., Curr Biol 12, 735-9 (Apr 30, 2002).); cortical neurons (J. Kim et al., Proc Natl Acad Sci U S A 101, 360-5 (Jan…			HOMOCYSTEINE-RESPONSIVE ENDOPLASMIC RETICULUM-RESIDENT UBIQUITIN-LIKE DOMAIN MEMBER 1 PROTEIN (METHYL METHANESULFONATE (MMF)-INDUCIBLE FRAGMENT PROTEIN 1). [Source:SWISSPROT;Acc:Q15011] ENSG0000005110 HUGO:13744:HERP KIAA0025 Mif1 SUP [IPR000626:Ubiquitin domain;]	1	19.93	115		ENSRNOG00000018796 (mmu-let-7b)	hsa-let-7b hsa-mir-95	0005554 molecular_function unknown ND; 0006986 response to unfolded protein IEP; 0005789 endoplasmic reticulum membrane IDA; 0016021 integral to membrane IEA;	3' UUGGUGUG--UUGGAUGAUGGAGU 5' hsa-let-7b __ ||::||||..|::.||||||:|:| __ 5' AAUUACACUAAGUGUACUACUUUA 3' ENST00000300302_P E:-19.93 S:115.000000 Loc:397 Cons: %(mmu) 91.67%(rno)
hsa-let-7b	ENST00000297852	ENSG00000165152	ENSMUSG00000039611	ENSRNOG00000006800	embryonic stem cell, retinoic acid and mitogen-treated hES cell line H7 , embryonic stem cells, cell lines H1, H7, and H9 , head_neck , neuroblastoma , Islets of Langerhans , total brain , colon , NEUROBLASTOMA COT 10-NORMALIZED , PLACENTA , carcinoid , small cell carcinoma , pooled , prostate_normal , fibrotheoma , NEUROBLASTOMA COT 50-NORMALIZED , normal pigmented retinal epithelium , testis , …	Brain (abundant), Liver (abundant), Heart, Skeletal Muscle, Lung (abundant), Kidney (abundant), Spleen (abundant) (L. F. Sempere et al., Genome Biol 5, R13 (2004)); heart, lung, liver, spleen, kidney, skin, testis, ovary, spinal cord, cerebullum, midbrain, eye (M. Lagos-Quintana et al., Curr Biol 12, 735-9 (Apr 30, 2002).); cortical neurons (J. Kim et al., Proc Natl Acad Sci U S A 101, 360-5 (Jan…			ENSG00000165152 (-1) (99617447 99618001 99619212 99629313 99577944) 554 (554 nt) []	1	34.42	114	ENSMUSG00000039611 (mmu-let-7b)		hsa-let-7a hsa-let-7e hsa-let-7b hsa-let-7c hsa-mir-217 hsa-mir-34b		3' UUGGUGUGUUGG-AUGAUGGAGU 5' hsa-let-7b __ ..|||||||:||..|||:||||| __ 5' CUCCACACAGCCACACUGCCUCA 3' ENST00000297852 E:-34.419998 S:114.000000 Loc:215 Cons: 91.30%(mmu) %(rno)
hsa-let-7b	ENST00000336596	ENSG00000044524	ENSMUSG00000052504	ENSRNOG00000000722	breast , olfactory epithelium , lung_normal	Brain (abundant), Liver (abundant), Heart, Skeletal Muscle, Lung (abundant), Kidney (abundant), Spleen (abundant) (L. F. Sempere et al., Genome Biol 5, R13 (2004)); heart, lung, liver, spleen, kidney, skin, testis, ovary, spinal cord, cerebullum, midbrain, eye (M. Lagos-Quintana et al., Curr Biol 12, 735-9 (Apr 30, 2002).); cortical neurons (J. Kim et al., Proc Natl Acad Sci U S A 101, 360-5 (Jan…			EPHRIN TYPE-A RECEPTOR 3 PRECURSOR (EC 2.7.1.112) (TYROSINE-PROTEIN KINASE RECEPTOR ETK1) (HEK) (HEK4). [Source:SWISSPROT;Acc:P29320] ENSG00000044524 (1) (89077575 89077800 89449553 89452183 95020170) HUGO:3387:ETK ETK1 HEK TYRO4 [IPR000719:Protein kinase; IPR001245:Tyrosine protein kinase; IPR001426:Receptor tyrosine kinase, class V; IPR006209:EGF-like domain; IPR003962:Fibronectin, type III sub…	1	22.44	114	ENSMUSG00000052504 (mmu-let-7b)		hsa-let-7d hsa-let-7b hsa-let-7c hsa-let-7a hsa-let-7g hsa-mir-17_5p	0004872 receptor activity IEA; 0005003 ephrin receptor activity IEA; 0005524 ATP binding IEA; 0016740 transferase activity IEA; 0006468 protein amino acid phosphorylation IEA; 0007165 signal transduction TAS; 0007169 transmembrane receptor protein tyrosine kinase signaling pathway IEA; 0005887 integral to plasma membrane TAS;	3' UUGGUGUGUUGGAUGAUGGAGU 5' hsa-let-7b __ ::|||:|:...:||||||||:| __ 5' GGCCAUAU---UUACUACCUUA 3' ENST00000336596 E:-22.440001 S:114.000000 Loc:474 Cons: 94.74%(mmu) %(rno)
hsa-let-7b	ENST00000298159	ENSG00000165410	ENSMUSG00000021015	ENSRNOG00000005725	NEUROBLASTOMA , pooled germ cell tumors , pooled , liver , normal nasopharynx , White Matter , Trabecular meshwork , Pooled muscle (cardiac and skeletal) , head_neck , embryonic stem cell, retinoic acid and mitogen-treated hES cell line H7 , brain , embryonic stem cells, embryoid bodies derived from H1, H7 and H9 cells , breast_normal , cervix , corresponding non cancerous liver tissue , melanoti…	Brain (abundant), Liver (abundant), Heart, Skeletal Muscle, Lung (abundant), Kidney (abundant), Spleen (abundant) (L. F. Sempere et al., Genome Biol 5, R13 (2004)); heart, lung, liver, spleen, kidney, skin, testis, ovary, spinal cord, cerebullum, midbrain, eye (M. Lagos-Quintana et al., Curr Biol 12, 735-9 (Apr 30, 2002).); cortical neurons (J. Kim et al., Proc Natl Acad Sci U S A 101, 360-5 (Jan…			COFILIN, MUSCLE ISOFORM (COFILIN 2). [Source:SWISSPROT;Acc:Q9Y281] ENSG00000165410 (-1) (33169689 33172110 33173941 33173942 33089382) 2421 (2421 nt) HUGO:1875: [IPR002108:Actin-binding, cofilin/tropomyosin type;]	1	21.67	114	ENSMUSG00000021015 (mmu-let-7b)		hsa-let-7b hsa-mir-132 hsa-mir-189 hsa-mir-34c hsa-mir-361	0003779 actin binding IEA; 0005634 nucleus IEA; 0005856 cytoskeleton IEA;	3' UUGGUGUGUUGGAUGAUGGAGU 5' hsa-let-7b __ |.|.||.:|.||||.||||||| __ 5' AUCAACUUAUCCUAGUACCUCA 3' ENST00000298159 E:-21.67 S:114.000000 Loc:568 Cons: 90.91%(mmu) %(rno)
hsa-let-7b	ENST00000335334	ENSG00000186097	ENSMUSG00000027507	ENSRNOG00000011319	colon tumor, RER+	Brain (abundant), Liver (abundant), Heart, Skeletal Muscle, Lung (abundant), Kidney (abundant), Spleen (abundant) (L. F. Sempere et al., Genome Biol 5, R13 (2004)); heart, lung, liver, spleen, kidney, skin, testis, ovary, spinal cord, cerebullum, midbrain, eye (M. Lagos-Quintana et al., Curr Biol 12, 735-9 (Apr 30, 2002).); cortical neurons (J. Kim et al., Proc Natl Acad Sci U S A 101, 360-5 (Jan…			ZINC FINGER PROTEIN RINZF. [Source:RefSeq;Acc:NM_023929] ENSG00000186097 (1) (81447816 81447981 81481725 81482555 81520991) 830 (830 nt) [IPR001687:ATP/GTP-binding site motif A (P-loop); IPR007087:Zn-finger, C2H2 type; IPR000210:BTB/POZ domain;]	1	18.39	113		ENSRNOG00000011319 (mmu-let-7b)	hsa-let-7f hsa-let-7b hsa-let-7c hsa-let-7a rno-mir-151 rno-mir-352 hsa-mir-98	0005515 protein binding IEA;	3' UUGGUGUGUUGGAUGAUGGAGU 5' hsa-let-7b __ .:.||::.|.::||||||:||| __ 5' UGACAUGAAUUUUACUACUUCA 3' ENST00000335334 E:-18.389999 S:113.000000 Loc:681 Cons: %(mmu) 100.00%(rno)
hsa-let-7b	ENST00000306105	ENSG00000164442	ENSMUSG00000039910	ENSRNOG00000012193	Aveolar Macrophage , placenta , bone marrow stroma , glioblastoma (pooled) , cochlea , thymus, pooled , moderately differentiated adenocarcinoma , Chondrosarcoma Lung Metastasis cell lines , pooled , carcinoid , parathyroid tumor , poorly-differentiated endometrial adenocarcinoma, 2 pooled tumors , Adipose , embryonic stem cells, cell lines H1, H7, and H9 , Eye , colon_normal , Human Placenta , e…	Brain (abundant), Liver (abundant), Heart, Skeletal Muscle, Lung (abundant), Kidney (abundant), Spleen (abundant) (L. F. Sempere et al., Genome Biol 5, R13 (2004)); heart, lung, liver, spleen, kidney, skin, testis, ovary, spinal cord, cerebullum, midbrain, eye (M. Lagos-Quintana et al., Curr Biol 12, 735-9 (Apr 30, 2002).); cortical neurons (J. Kim et al., Proc Natl Acad Sci U S A 101, 360-5 (Jan…			CBP/P300-INTERACTING TRANSACTIVATOR 2 (MSG-RELATED PROTEIN 1) (MRG1 PROTEIN) (P35SRJ). [Source:SWISSPROT;Acc:Q99967] ENSG00000164442 (-1) (139673972 139674839 139675651 139676327 139593718) 867 (867 n HUGO:1987:MRG1 [IPR007576:CITED;]	1	23.1	112	ENSMUSG00000039910 (mmu-let-7b)		hsa-let-7a hsa-let-7e hsa-let-7b hsa-let-7f hsa-let-7c hsa-mir-122a hsa-mir-130b rno-mir-135b hsa-mir-153 hsa-mir-17_5p hsa-mir-193 hsa-mir-210 hsa-mir-301 hsa-mir-320 hsa-mir-sf202_seth	0003700 transcription factor activity TAS; 0005515 protein binding NAS; 0006357 regulation of transcription from Pol II promoter TAS; 0005634 nucleus NAS;	3' UUGGUGUGUUGGAUGAUGGAGU 5' hsa-let-7b __ .||::|||||.||:|.|:|||: __ 5' UACUGCACAAACUGCCAUCUCG 3' ENST00000306105 E:-23.1 S:112.000000 Loc:449 Cons: 100.00%(mmu) %(rno)
hsa-let-7b	ENST00000314622	ENSG00000178694	ENSMUSG00000050312	ENSRNOG00000027762	adenocarcinoma , pectoral muscle (after mastectomy) , prostate , multiple sclerosis lesions , colon tumor, RER+ , Liver and Spleen , 2 pooled tumors (clear cell type)	Brain (abundant), Liver (abundant), Heart, Skeletal Muscle, Lung (abundant), Kidney (abundant), Spleen (abundant) (L. F. Sempere et al., Genome Biol 5, R13 (2004)); heart, lung, liver, spleen, kidney, skin, testis, ovary, spinal cord, cerebullum, midbrain, eye (M. Lagos-Quintana et al., Curr Biol 12, 735-9 (Apr 30, 2002).); cortical neurons (J. Kim et al., Proc Natl Acad Sci U S A 101, 360-5 (Jan…			ENSG00000178694 (1) (95104182 95104182 95166235 95168285 97389429) 2050 (2050 nt) [IPR001678:Bacterial Sun/eukaryotic nucleolar Nop1/Nop2;]	1	22.79	112	ENSMUSG00000050312 (mmu-let-7b)		hsa-let-7f hsa-let-7a hsa-let-7b rno-mir-148b hsa-mir-320 hsa-mir-sf202_seth		3' UUGGUGUGUUGGA-UGAUGGAGU 5' hsa-let-7b __ .||:|||.||:||.|:||:||:| __ 5' CACUACAGAAUCUGAUUAUCUUA 3' ENST00000314622 E:-22.790001 S:112.000000 Loc:835 Cons: 91.30%(mmu) %(rno)
hsa-let-7b	ENST00000324149	ENSG00000177181	ENSMUSG00000048899	ENSRNOG00000008625	carcinoid , small cell carcinoma , brain , fetal eyes, lens, eye anterior segment, optic nerve, retina, Retina Foveal and Macular, RPE and Choroid , pooled , colonic mucosa from 3 patients with Crohn's disease , Ascites , epithelioid carcinoma , Fetal Pancreas (4 Pooled Donors, 18 - 20 weeks, Stratagene #738023) , total brain , retinoblastoma , lung carcinoma	Brain (abundant), Liver (abundant), Heart, Skeletal Muscle, Lung (abundant), Kidney (abundant), Spleen (abundant) (L. F. Sempere et al., Genome Biol 5, R13 (2004)); heart, lung, liver, spleen, kidney, skin, testis, ovary, spinal cord, cerebullum, midbrain, eye (M. Lagos-Quintana et al., Curr Biol 12, 735-9 (Apr 30, 2002).); cortical neurons (J. Kim et al., Proc Natl Acad Sci U S A 101, 360-5 (Jan…			ENSG00000177181 (1) (42259767 42259768 42293939 42294137 42335525) 198 (198 nt) []	1	22.62	112		ENSRNOG00000008625 (mmu-let-7b)	hsa-let-7b hsa-let-7c	0006464 protein modification IEA; 0007046 ribosome biogenesis IEA;	3' UUGGUGUGUUGGAUGAUGGAGU 5' hsa-let-7b __ |||||.|:..||||||:|:||. __ 5' AACCAAAU--CCUACUGCUUCC 3' ENST00000324149 E:-22.620001 S:112.000000 Loc:24 Cons: %(mmu) 95.00%(rno)
hsa-let-7b	ENST00000321110	ENSG00000179300	ENSMUSG00000047686	ENSRNOG00000002429	melanocyte	Brain (abundant), Liver (abundant), Heart, Skeletal Muscle, Lung (abundant), Kidney (abundant), Spleen (abundant) (L. F. Sempere et al., Genome Biol 5, R13 (2004)); heart, lung, liver, spleen, kidney, skin, testis, ovary, spinal cord, cerebullum, midbrain, eye (M. Lagos-Quintana et al., Curr Biol 12, 735-9 (Apr 30, 2002).); cortical neurons (J. Kim et al., Proc Natl Acad Sci U S A 101, 360-5 (Jan…			ENSG00000179300 (-1) (76667440 76668364 76669791 76670699 76338962) 924 (924 nt) HUGO:22997:FLJ38865 [IPR001878:Zn-finger, CCHC type;]	1	21.85	112		ENSRNOG00000002429 (mmu-let-7b)	hsa-let-7c hsa-let-7g hsa-let-7b hsa-mir-105 hsa-mir-127 hsa-mir-205 mmu-mir-292_5p	0003676 nucleic acid binding IEA;	3' UUGGUGUGUUGGAUGAUGGAGU 5' hsa-let-7b __ ||||.:::..:||::||||||| __ 5' AACC-UGUCUUCUGUUACCUCA 3' ENST00000321110 E:-21.85 S:112.000000 Loc:522 Cons: %(mmu) 90.48%(rno)
hsa-let-7b	ENST00000252455	ENSG00000130175	ENSMUSG00000003402	ENSRNOG00000013360	breast , well-differentiated endometrial adenocarcinoma, 7 pooled tumors , pooled , 2 pooled tumors (clear cell type) , Brain , NEUROBLASTOMA , FETAL BRAIN , placenta , FETAL LIVER , Lung , B CELLS (RAMOS CELL LINE) , PLACENTA , four pooled pituitary adenomas , colonic mucosa from 3 patients with Crohn's disease , Testis , Aveolar Macrophage , normal endometrium, mid-secretory phase, cycle day 23…	Brain (abundant), Liver (abundant), Heart, Skeletal Muscle, Lung (abundant), Kidney (abundant), Spleen (abundant) (L. F. Sempere et al., Genome Biol 5, R13 (2004)); heart, lung, liver, spleen, kidney, skin, testis, ovary, spinal cord, cerebullum, midbrain, eye (M. Lagos-Quintana et al., Curr Biol 12, 735-9 (Apr 30, 2002).); cortical neurons (J. Kim et al., Proc Natl Acad Sci U S A 101, 360-5 (Jan…			PROTEIN KINASE C SUBSTRATE, 80 KDA PROTEIN, HEAVY CHAIN (PKCSH) (80K-H PROTEIN). [Source:SWISSPROT;Acc:P14314] ENSG00000130175 (1) (11407939 11407939 11421227 11422780 11510744) 1007 (1007 nt) HUGO:9411:G19P1 [IPR000886:Endoplasmic reticulum targeting sequence; IPR002048:Calcium-binding EF-hand;]	1	21.46	112	ENSMUSG00000003402 (mmu-let-7b)		hsa-let-7a hsa-let-7b hsa-let-7c	0005509 calcium ion binding IEA; 0005554 molecular_function unknown ND; 0007243 protein kinase cascade NAS; 0005622 intracellular NAS; 0016301 kinase activity IEA;	3' UUGGUGUGUUGGAUGAUGGAGU 5' hsa-let-7b __ ||:.||.::||||::.|||||| __ 5' AAUGACUUGACCUGUGACCUCA 3' ENST00000252455 E:-21.459999 S:112.000000 Loc:960 Cons: 95.45%(mmu) %(rno)
hsa-let-7b	ENST00000272306_P	ENSG00000143940	ENSMUSG00000044072	ENSRNOG00000005255		Brain (abundant), Liver (abundant), Heart, Skeletal Muscle, Lung (abundant), Kidney (abundant), Spleen (abundant) (L. F. Sempere et al., Genome Biol 5, R13 (2004)); heart, lung, liver, spleen, kidney, skin, testis, ovary, spinal cord, cerebullum, midbrain, eye (M. Lagos-Quintana et al., Curr Biol 12, 735-9 (Apr 30, 2002).); cortical neurons (J. Kim et al., Proc Natl Acad Sci U S A 101, 360-5 (Jan…			ENSG00000143940 (1) (55155686 55155686 55171765 55171765 55434466) 4001 (4001 nt) [IPR001680:G-protein beta WD-40 repeat;]	1	20.86	112	ENSMUSG00000044072 (mmu-let-7b)	ENSRNOG00000005255 (mmu-let-7b)	hsa-let-7b hsa-let-7e hsa-let-7a hsa-let-7c hsa-let-7f hsa-let-7d hsa-mir-143 hsa-mir-195 hsa-mir-206 hsa-mir-362		3' UUGGUGUGUUGGAUGAUGGAGU 5' hsa-let-7b __ |:::::::::.||:||::|||| __ 5' AGUUGUGUGGGCUGCUGUCUCA 3' ENST00000272306_P E:-20.860001 S:112.000000 Loc:603 Cons: 95.45%(mmu) 95.45%(rno)
hsa-let-7b	ENST00000234739_P	ENSG00000116128	ENSMUSG00000038256	ENSRNOG00000017516	pooled , lung , glioblastoma (pooled) , Liver , Pooled human melanocyte, fetal heart, and pregnant uterus , anaplastic oligodendroglioma , Lung , breast , 2 pooled Wilms' tumors, one primary and one metastatic to brain , adenocarcinoma , four pooled high-grade tumors, including two primary tumors and two metastatic to ovary , embryonic stem cells, cell lines H1, H7, and H9 , B-cell, chronic lymph…	Brain (abundant), Liver (abundant), Heart, Skeletal Muscle, Lung (abundant), Kidney (abundant), Spleen (abundant) (L. F. Sempere et al., Genome Biol 5, R13 (2004)); heart, lung, liver, spleen, kidney, skin, testis, ovary, spinal cord, cerebullum, midbrain, eye (M. Lagos-Quintana et al., Curr Biol 12, 735-9 (Apr 30, 2002).); cortical neurons (J. Kim et al., Proc Natl Acad Sci U S A 101, 360-5 (Jan…			B-CELL LYMPHOMA 9 PROTEIN (BCL-9) (LEGLESS HOMOLOG). [Source:SWISSPROT;Acc:O00512] ENSG00000116128 (1) (144520259 144590713 144603837 144603837 144820174) 4001 (4001 nt) HUGO:1008: [IPR002965:Proline-rich extensin;]	1	20.56	112	ENSMUSG00000038256 (mmu-let-7b)	ENSRNOG00000017516 (mmu-let-7b)	hsa-let-7c hsa-let-7b hsa-mir-105 hsa-mir-145 hsa-mir-17_5p hsa-mir-191 hsa-mir-28 mmu-mir-292_5p hsa-mir-31 rno-mir-324_3p	0008151 cell growth and/or maintenance IEA; 0005634 nucleus IEA;	3' UUGGUGUGUUGGAUGAUGGAGU 5' hsa-let-7b __ ||..||.|||.||||.|||||| __ 5' AAAAAC-CAAACUACGACCUCA 3' ENST00000234739_P E:-20.559999 S:112.000000 Loc:552 Cons: 100.00%(mmu) 100.00%(rno)
hsa-let-7b	ENST00000246070	ENSG00000125869	ENSMUSG00000027270	ENSRNOG00000005457	Brain , glioblastoma (pooled) , whole brain , squamous cell carcinoma, poorly differentiated (4 pooled tumors, including primary and metastatic) , total brain , adenocarcinoma , breast , embryonic stem cells, cell lines H1, H7, and H9 , carcinoid , pituitary , pituitary tumor , neuroblastoma , kidney , head_neck , nasopharyngeal carcinoma , embryonal carcinoma, cell line , heart , PLACENTA COT 25…	Brain (abundant), Liver (abundant), Heart, Skeletal Muscle, Lung (abundant), Kidney (abundant), Spleen (abundant) (L. F. Sempere et al., Genome Biol 5, R13 (2004)); heart, lung, liver, spleen, kidney, skin, testis, ovary, spinal cord, cerebullum, midbrain, eye (M. Lagos-Quintana et al., Curr Biol 12, 735-9 (Apr 30, 2002).); cortical neurons (J. Kim et al., Proc Natl Acad Sci U S A 101, 360-5 (Jan…			PROTEIN C20ORF103 PRECURSOR. [Source:SWISSPROT;Acc:Q9UJQ1] ENSG00000125869 (1) (9490298 9490500 9505467 9506171 10010715) 704 (704 nt) HUGO:16097:dJ1119D9.3 [IPR002000:Lysosome-associated membrane glycoprotein (Lamp)/CD68;]	1	25.64	111		ENSRNOG00000005457 (mmu-let-7b)	hsa-let-7i hsa-let-7b hsa-let-7c	0016021 integral to membrane IEA;	3' UUG-GUGUGUUGGAUGAUGGAGU 5' hsa-let-7b __ ||:.||||||:..|||.|||||| __ 5' AAUGCACACAGAAUACAACCUCA 3' ENST00000246070 E:-25.639999 S:111.000000 Loc:435 Cons: %(mmu) 91.30%(rno)
hsa-let-7b	ENST00000320034	ENSG00000137073	ENSMUSG00000028433	ENSRNOG00000011725	pectoral muscle (after mastectomy) , anaplastic oligodendroglioma , brain , lymphoma, cell line , Adipose , squamous cell carcinoma, poorly differentiated (4 pooled tumors, including primary and metastatic) , serous papillary carcinoma, high grade, 2 pooled tumors , NEUROBLASTOMA , Testis , moderately differentiated adenocarcinoma , small cell carcinoma , total brain , mixed , lymph , colon , emb…	Brain (abundant), Liver (abundant), Heart, Skeletal Muscle, Lung (abundant), Kidney (abundant), Spleen (abundant) (L. F. Sempere et al., Genome Biol 5, R13 (2004)); heart, lung, liver, spleen, kidney, skin, testis, ovary, spinal cord, cerebullum, midbrain, eye (M. Lagos-Quintana et al., Curr Biol 12, 735-9 (Apr 30, 2002).); cortical neurons (J. Kim et al., Proc Natl Acad Sci U S A 101, 360-5 (Jan…			UBIQUITIN ASSOCIATED PROTEIN 2 ISOFORM 1; AD-012 PROTEIN. [Source:RefSeq;Acc:NM_018449] ENSG00000137073 (-1) (33911691 33912502 34007146 34038947 33666650) 811 (811 nt) HUGO:14185:bA176F3.5 FLJ22435 KIAA1491 [IPR000449:Ubiquitin-associated domain;]	1	24.25	111		ENSRNOG00000011725 (mmu-let-7b)	hsa-let-7b		3' UUGGUGUGUUGGAUGAUGGAGU 5' hsa-let-7b __ ||||||::::.|.|||:::||| __ 5' AACCACGUGGGCAACUGUUUCA 3' ENST00000320034 E:-24.25 S:111.000000 Loc:741 Cons: %(mmu) 90.91%(rno)
hsa-let-7b	ENST00000262913	ENSG00000090117	ENSMUSG00000032998	ENSRNOG00000008787		Brain (abundant), Liver (abundant), Heart, Skeletal Muscle, Lung (abundant), Kidney (abundant), Spleen (abundant) (L. F. Sempere et al., Genome Biol 5, R13 (2004)); heart, lung, liver, spleen, kidney, skin, testis, ovary, spinal cord, cerebullum, midbrain, eye (M. Lagos-Quintana et al., Curr Biol 12, 735-9 (Apr 30, 2002).); cortical neurons (J. Kim et al., Proc Natl Acad Sci U S A 101, 360-5 (Jan…			PUTATIVE FORKHEAD BOX PROTEIN KIAA1041. [Source:SWISSPROT;Acc:Q9UPW0] ENSG00000090117 (-1) (42055514 42058675 42190058 42194424 42043684) 3161 (3161 nt) [IPR001766:Fork head transcription factor;]	1	20.91	111	ENSMUSG00000032998 (mmu-let-7b)		hsa-let-7a hsa-let-7b hsa-let-7c hsa-mir-106b hsa-mir-219 rno-mir-324_3p hsa-mir-34c rno-mir-352 hsa-mir-98	0003700 transcription factor activity IEA; 0006355 regulation of transcription, DNA-dependent IEA; 0005634 nucleus IEA;	3' UUGGUGUGUUGGAUGAUGGAGU 5' hsa-let-7b __ |:|::.|:|||:||||:|:|:. __ 5' AGCUGGAUAACUUACUGCUUUU 3' ENST00000262913 E:-20.91 S:111.000000 Loc:148 Cons: 95.45%(mmu) %(rno)
hsa-let-7b	ENST00000283229	ENSG00000153234	ENSMUSG00000026826	ENSRNOG00000005600	poorly differentiated adenocarcinoma with signet ring cell features , White Matter , 2 pooled tumors (clear cell type) , Primary Lung Cystic Fibrosis Epithelial Cells , well-differentiated endometrial adenocarcinoma, 7 pooled tumors , Aveolar Macrophage , Pooled , total brain , kidney , lacrimal gland , tumor, 5 pooled (see description) , carcinoid , pooled germ cell tumors , whole brain , Liver …	Brain (abundant), Liver (abundant), Heart, Skeletal Muscle, Lung (abundant), Kidney (abundant), Spleen (abundant) (L. F. Sempere et al., Genome Biol 5, R13 (2004)); heart, lung, liver, spleen, kidney, skin, testis, ovary, spinal cord, cerebullum, midbrain, eye (M. Lagos-Quintana et al., Curr Biol 12, 735-9 (Apr 30, 2002).); cortical neurons (J. Kim et al., Proc Natl Acad Sci U S A 101, 360-5 (Jan…			ORPHAN NUCLEAR RECEPTOR NURR1 (IMMEDIATE-EARLY RESPONSE PROTEIN NOT) (TRANSCRIPTIONALLY INDUCIBLE NUCLEAR RECEPTOR). [Source:SWISSPROT;Acc:P43354] ENSG00000153234 (-1) (157383496 157384801 157389243 1 HUGO:7981:HZF-3 NOT NURR1 RNR1 TINUR [IPR001628:Zn-finger, C4-type steroid receptor; IPR003073:Orphan nuclear receptor, NURR type; IPR003070:Orphan nuclear receptor; IPR001723:Steroid hormone recept…	1	20.56	111	ENSMUSG00000026826 (mmu-let-7b)		hsa-let-7d hsa-let-7a hsa-let-7i hsa-let-7c hsa-let-7b hsa-mir-132 hsa-mir-183 hsa-mir-34a	0003700 transcription factor activity IEA; 0003707 steroid hormone receptor activity IEA; 0006355 regulation of transcription, DNA-dependent IEA; 0006960 antimicrobial humoral response (sensu Invertebrata) TAS; 0007165 signal transduction NR; 0005634 nucleus TAS;	3' UUGGUGUGU-UGGAUGAUGGAGU 5' hsa-let-7b __ .:::|:|.:.||:|:||||:||| __ 5' UGUUAUAGGCACUUGCUACUUCA 3' ENST00000283229 E:-20.559999 S:111.000000 Loc:704 Cons: 95.65%(mmu) %(rno)
hsa-let-7b	ENST00000255263	ENSG00000132912	ENSMUSG00000024603	ENSRNOG00000019298	total brain , Placenta	Brain (abundant), Liver (abundant), Heart, Skeletal Muscle, Lung (abundant), Kidney (abundant), Spleen (abundant) (L. F. Sempere et al., Genome Biol 5, R13 (2004)); heart, lung, liver, spleen, kidney, skin, testis, ovary, spinal cord, cerebullum, midbrain, eye (M. Lagos-Quintana et al., Curr Biol 12, 735-9 (Apr 30, 2002).); cortical neurons (J. Kim et al., Proc Natl Acad Sci U S A 101, 360-5 (Jan…			DYNACTIN 4 (P62); DYNACTIN P62 SUBUNIT. [Source:RefSeq;Acc:NM_016221] ENSG00000132912 (-1) (150116820 150119221 150167065 150167091 150109135) 2401 (2401 nt) HUGO:15518: []	1	19.65	111		ENSRNOG00000019298 (mmu-let-7b)	hsa-let-7a hsa-let-7f hsa-let-7d hsa-let-7g hsa-let-7c hsa-let-7e hsa-let-7b hsa-mir-34c	0005634 nucleus TAS; 0005737 cytoplasm TAS; 0005813 centrosome TAS; 0005869 dynactin complex NR;	3' UUGGUGUGUUGGAUGAUGGAGU 5' hsa-let-7b __ ||.::::.||.||:||:|:||| __ 5' AAAUGUGGAAGCUGCUGCUUCA 3' ENST00000255263 E:-19.65 S:111.000000 Loc:55 Cons: %(mmu) 95.45%(rno)
hsa-let-7b	ENST00000238351	ENSG00000119403	ENSMUSG00000026873	ENSRNOG00000018874	adenocarcinoma , Pooled-Skin , germinal center B cell	Brain (abundant), Liver (abundant), Heart, Skeletal Muscle, Lung (abundant), Kidney (abundant), Spleen (abundant) (L. F. Sempere et al., Genome Biol 5, R13 (2004)); heart, lung, liver, spleen, kidney, skin, testis, ovary, spinal cord, cerebullum, midbrain, eye (M. Lagos-Quintana et al., Curr Biol 12, 735-9 (Apr 30, 2002).); cortical neurons (J. Kim et al., Proc Natl Acad Sci U S A 101, 360-5 (Jan…			ENSG00000119403 (-1) (118994023 118996267 119008808 119008810 118981252) 2244 (2244 nt) [IPR001965:Zn-finger-like, PHD finger;]	1	23.98	110		ENSRNOG00000018874 (mmu-let-7b)	hsa-let-7b	0003677 DNA binding IEA; 0006355 regulation of transcription, DNA-dependent IEA;	3' UUGGUGUGUUGGAUGAUGGAGU 5' hsa-let-7b __ |:||.||||:.||:||:||.|| __ 5' AGCCCCACAG-CUGCUGCCACA 3' ENST00000238351 E:-23.98 S:110.000000 Loc:1799 Cons: %(mmu) 90.48%(rno)
hsa-let-7b	ENST00000222598_P	ENSG00000105880	ENSMUSG00000029755	ENSRNOG00000010905	Pooled human melanocyte, fetal heart, and pregnant uterus	Brain (abundant), Liver (abundant), Heart, Skeletal Muscle, Lung (abundant), Kidney (abundant), Spleen (abundant) (L. F. Sempere et al., Genome Biol 5, R13 (2004)); heart, lung, liver, spleen, kidney, skin, testis, ovary, spinal cord, cerebullum, midbrain, eye (M. Lagos-Quintana et al., Curr Biol 12, 735-9 (Apr 30, 2002).); cortical neurons (J. Kim et al., Proc Natl Acad Sci U S A 101, 360-5 (Jan…			HOMEOBOX PROTEIN DLX-5. [Source:SWISSPROT;Acc:P56178] ENSG00000105880 (-1) (96261779 96261779 96265666 96265874 96092820) 4001 (4001 nt) HUGO:2918: [IPR001356:Homeobox; IPR000047:Helix-turn-helix motif, lambda-like repressor;]	1	20.53	110	ENSMUSG00000029755 (mmu-let-7b)	ENSRNOG00000010905 (mmu-let-7b)	hsa-let-7b hsa-let-7c hsa-let-7a hsa-let-7f	0003700 transcription factor activity IEA; 0001501 skeletal development TAS; 0006355 regulation of transcription, DNA-dependent IEA; 0007275 development IEA; 0007399 neurogenesis TAS; 0005634 nucleus IEA;	3' UUGGUGUGUUGGAUGAUGGAGU 5' hsa-let-7b __ .:||.::.||:|||:.|||||| __ 5' UGCCUUGAAAUCUAUGACCUCA 3' ENST00000222598_P E:-20.530001 S:110.000000 Loc:214 Cons: 100.00%(mmu) 100.00%(rno)
hsa-let-7b	ENST00000305476	ENSG00000168758	ENSMUSG00000026121	ENSRNOG00000016254	breast , 2 pooled tumors (clear cell type) , FETAL BRAIN , moderately-differentiated endometrial adenocarcinoma, 3 pooled tumors , invasive adenocarcinoma , Brain glioblastoma , rhabdomyosarcoma , PLACENTA COT 25-NORMALIZED , prostate , Human Placenta , skeletal muscle , pectoral muscle (after mastectomy) , White Matter , choriocarcinoma , leiomios , Purified pancreatic islet , myeloid cells, 18 …	Brain (abundant), Liver (abundant), Heart, Skeletal Muscle, Lung (abundant), Kidney (abundant), Spleen (abundant) (L. F. Sempere et al., Genome Biol 5, R13 (2004)); heart, lung, liver, spleen, kidney, skin, testis, ovary, spinal cord, cerebullum, midbrain, eye (M. Lagos-Quintana et al., Curr Biol 12, 735-9 (Apr 30, 2002).); cortical neurons (J. Kim et al., Proc Natl Acad Sci U S A 101, 360-5 (Jan…			SEMA DOMAIN, IMMUNOGLOBULIN DOMAIN (IG), TRANSMEMBRANE DOMAIN TM; SEMAF; SEMACL1. [Source:RefSeq;Acc:NM_017789] ENSG00000168758 (-1) (97010235 97011119 97017423 97017423 97008509) 884 (884 nt) HUGO:10731:M-Sema F Semacl1 Semaf SEMAI [IPR001627:Semaphorin/CD100 antigen; IPR002165:Plexin;]	1	24.7	109	ENSMUSG00000026121 (mmu-let-7b)	ENSRNOG00000016254 (mmu-let-7b)	hsa-let-7d hsa-let-7e hsa-let-7b hsa-let-7c hsa-mir-125a hsa-mir-135 hsa-mir-138 hsa-mir-17_5p hsa-mir-205 hsa-mir-214 rno-mir-324_3p rno-mir-328 hsa-mir-34a rno-mir-351	0004872 receptor activity IEA; 0007275 development IEA; 0016020 membrane IEA;	3' UUGGUGUGU-UGGAUGAUGGAGU 5' hsa-let-7b __ ...||||.:.|||.:|||||||| __ 5' UUGCACAGGCACCAGCUACCUCA 3' ENST00000305476 E:-24.700001 S:109.000000 Loc:54 Cons: 95.65%(mmu) 95.65%(rno)
hsa-let-7b	ENST00000269095_P	ENSG00000108852	ENSMUSG00000017314	ENSRNOG00000020850	four pooled pituitary adenomas , total brain , rhabdomyosarcoma , FETAL BRAIN , PLACENTA COT 25-NORMALIZED , anaplastic oligodendroglioma , pooled , carcinoid , embryonic stem cells, embryoid bodies derived from H1, H7 and H9 cells , embryonic stem cells, cell lines H1, H7, and H9 , breast , cervical carcinoma cell line , brain , thyroid gland , retina , pooled germ cell tumors , whole brain , bo…	Brain (abundant), Liver (abundant), Heart, Skeletal Muscle, Lung (abundant), Kidney (abundant), Spleen (abundant) (L. F. Sempere et al., Genome Biol 5, R13 (2004)); heart, lung, liver, spleen, kidney, skin, testis, ovary, spinal cord, cerebullum, midbrain, eye (M. Lagos-Quintana et al., Curr Biol 12, 735-9 (Apr 30, 2002).); cortical neurons (J. Kim et al., Proc Natl Acad Sci U S A 101, 360-5 (Jan…			MAGUK P55 SUBFAMILY MEMBER 2 (MPP2 PROTEIN) (DISCS, LARGE HOMOLOG 2). [Source:SWISSPROT;Acc:Q14168] ENSG00000108852 (-1) (42430340 42430340 42456993 42460054 42385710) 4001 (4001 nt) HUGO:7220:DLG2 [IPR008144:Guanylate kinase; IPR001452:SH3 domain; IPR001478:PDZ/DHR/GLGF domain; IPR004172:L27 domain;]	1	23.76	109	ENSMUSG00000017314 (mmu-let-7b)		hsa-let-7c hsa-let-7b hsa-let-7g hsa-let-7f hsa-let-7a hsa-mir-134	0004385 guanylate kinase activity TAS; 0005515 protein binding ISS; 0006461 protein complex assembly ISS; 0007242 intracellular signaling cascade IEA; 0005624 membrane fraction TAS; 0005887 integral to plasma membrane TAS; 0016020 membrane ISS;	3' UUGGUGUGUUGGAUGAUGGAGU 5' hsa-let-7b __ ..|::.:||:|||.|||||||. __ 5' CUCUGAGCAGCCUCCUACCUCC 3' ENST00000269095_P E:-23.76 S:109.000000 Loc:2109 Cons: 90.91%(mmu) %(rno)
hsa-let-7b	ENST00000257018_P	ENSG00000134595	ENSMUSG00000045179	ENSRNOG00000003417	anaplastic oligodendroglioma , whole brain , pooled germ cell tumors , embryonic stem cell, retinoic acid and mitogen-treated hES cell line H7	Brain (abundant), Liver (abundant), Heart, Skeletal Muscle, Lung (abundant), Kidney (abundant), Spleen (abundant) (L. F. Sempere et al., Genome Biol 5, R13 (2004)); heart, lung, liver, spleen, kidney, skin, testis, ovary, spinal cord, cerebullum, midbrain, eye (M. Lagos-Quintana et al., Curr Biol 12, 735-9 (Apr 30, 2002).); cortical neurons (J. Kim et al., Proc Natl Acad Sci U S A 101, 360-5 (Jan…			TRANSCRIPTION FACTOR SOX-3. [Source:SWISSPROT;Acc:P41225] ENSG00000134595 (-1) (138291492 138291492 138292832 138292832 137614590) 4001 (4001 nt) HUGO:11199: [IPR001687:ATP/GTP-binding site motif A (P-loop); IPR000104:Antifreeze protein, type I; IPR000910:HMG1/2 (high mobility group) box; IPR001472:Bipartite nuclear localization signal;]	1	22.87	109	ENSMUSG00000045179 (mmu-let-7b)	ENSRNOG00000003417 (mmu-let-7b)	hsa-let-7c hsa-let-7b hsa-let-7a hsa-let-7f hsa-let-7g hsa-mir-103 hsa-mir-122a hsa-mir-128a hsa-mir-134 hsa-mir-15b hsa-mir-191 hsa-mir-215 hsa-mir-222 mmu-mir-293 hsa-mir-320 rno-mir-328 hsa-mir-34a rno-mir-343	0003677 DNA binding TAS; 0006355 regulation of transcription, DNA-dependent IEA; 0007417 central nervous system development TAS; 0005634 nucleus IEA;	3' UUGGUGUGUU-GGAUGAUGGAGU 5' hsa-let-7b __ |.||.:.:||.|||::||||||: __ 5' AUCCCUUUAAUCCUGUUACCUCG 3' ENST00000257018_P E:-22.870001 S:109.000000 Loc:1653 Cons: 95.65%(mmu) 95.65%(rno)
hsa-let-7b	ENST00000293385	ENSG00000161642	ENSMUSG00000000552	ENSRNOG00000017818	embryonic stem cells, embryoid bodies derived from H1, H7 and H9 cells , leukopheresis , colon , Aveolar Macrophage , Iris , leiomyosarcoma cell line , lung_normal , stomach , small cell carcinoma , thyroid gland , glioblastoma with EGFR amplification , adrenal cortex carcinoma, cell line , retina , embryonic stem cell, retinoic acid and mitogen-treated hES cell line H7 , cervical carcinoma cell …	Brain (abundant), Liver (abundant), Heart, Skeletal Muscle, Lung (abundant), Kidney (abundant), Spleen (abundant) (L. F. Sempere et al., Genome Biol 5, R13 (2004)); heart, lung, liver, spleen, kidney, skin, testis, ovary, spinal cord, cerebullum, midbrain, eye (M. Lagos-Quintana et al., Curr Biol 12, 735-9 (Apr 30, 2002).); cortical neurons (J. Kim et al., Proc Natl Acad Sci U S A 101, 360-5 (Jan…			ENSG00000161642 (-1) (53049187 53050307 53064616 53064748 53044536) 1120 (1120 nt) [IPR007087:Zn-finger, C2H2 type; IPR000690:Zn-finger, C2H2 matrin type;]	1	21.52	109	ENSMUSG00000000552 (mmu-let-7b)	ENSRNOG00000017818 (mmu-let-7b)	hsa-let-7b hsa-let-7c hsa-let-7e hsa-let-7a mmu-mir-133 hsa-mir-133a hsa-mir-142_3p mmu-mir-207 hsa-mir-296 hsa-mir-302 rno-mir-324_3p rno-mir-346	0003723 RNA binding IEA; 0005634 nucleus IEA;	3' UUGGUGUGUUGGAUGAUGGAGU 5' hsa-let-7b __ ::::.:||.:|||:|.|||||| __ 5' GGUUUUACCGCCUGCAACCUCA 3' ENST00000293385 E:-21.52 S:109.000000 Loc:506 Cons: 100.00%(mmu) 100.00%(rno)
hsa-let-7b	ENST00000333894_P	ENSG00000131620	ENSMUSG00000031075	ENSRNOG00000020865	moderately-differentiated endometrial adenocarcinoma, 3 pooled tumors , five pooled sarcomas, including myxoid liposarcoma, solitary fibrous tumor, malignant fibrous histiocytoma, gastrointestinal stromal tumor, and mesothelioma , whole brain , embryonic stem cells, cell lines H1, H7, and H9 , head_neck , ovary , four pooled high-grade tumors, including two primary tumors and two metastatic to ov…	Brain (abundant), Liver (abundant), Heart, Skeletal Muscle, Lung (abundant), Kidney (abundant), Spleen (abundant) (L. F. Sempere et al., Genome Biol 5, R13 (2004)); heart, lung, liver, spleen, kidney, skin, testis, ovary, spinal cord, cerebullum, midbrain, eye (M. Lagos-Quintana et al., Curr Biol 12, 735-9 (Apr 30, 2002).); cortical neurons (J. Kim et al., Proc Natl Acad Sci U S A 101, 360-5 (Jan…	1		ENSG00000131620 (1) (69650972 69704334 69760418 69760418 69775578) 4001 (4001 nt) [IPR007632:Protein of unknown function DUF590;]	1	21.39	109		ENSRNOG00000020865 (mmu-let-7b)	hsa-let-7c hsa-let-7b		3' UUGGUGUGUUGGAUGAUGGAGU 5' hsa-let-7b __ ||:||::|||:||:.|:|:||. __ 5' AAUCAUGCAAUCUGAUGCUUCU 3' ENST00000333894_P E:-21.389999 S:109.000000 Loc:1328 Cons: %(mmu) 90.91%(rno)
hsa-let-7b	ENST00000285141	ENSG00000154864	ENSMUSG00000041482	ENSRNOG00000024758	germinal center B cell , normal prostate	Brain (abundant), Liver (abundant), Heart, Skeletal Muscle, Lung (abundant), Kidney (abundant), Spleen (abundant) (L. F. Sempere et al., Genome Biol 5, R13 (2004)); heart, lung, liver, spleen, kidney, skin, testis, ovary, spinal cord, cerebullum, midbrain, eye (M. Lagos-Quintana et al., Curr Biol 12, 735-9 (Apr 30, 2002).); cortical neurons (J. Kim et al., Proc Natl Acad Sci U S A 101, 360-5 (Jan…			ENSG00000154864 (-1) (10660864 10661524 10687798 10687814 9669403) 660 (660 nt) []	1	21.38	109	ENSMUSG00000041482 (mmu-let-7b)	ENSRNOG00000024758 (mmu-let-7b)	hsa-let-7f hsa-let-7g hsa-let-7c hsa-let-7a hsa-let-7b hsa-mir-34c hsa-mir-98		3' UUGGUGUGUUGGAUGAUGGAGU 5' hsa-let-7b __ |::.|:||..|:||||:|||:| __ 5' AGUGAUAC-UCUUACUGCCUUA 3' ENST00000285141 E:-21.379999 S:109.000000 Loc:584 Cons: 95.24%(mmu) 90.48%(rno)
hsa-let-7b	ENST00000255557	ENSG00000133193	ENSMUSG00000041629	ENSRNOG00000002851	poorly-differentiated endometrial adenocarcinoma, 2 pooled tumors , Primary Lung Cystic Fibrosis Epithelial Cells , colon , aorta , squamous cell carcinoma, poorly differentiated (4 pooled tumors, including primary and metastatic) , testis , pooled germ cell tumors , Liver , adenocarcinoma , prostate , Prostate , poorly differentiated adenocarcinoma with signet ring cell features , Human Placenta…	Brain (abundant), Liver (abundant), Heart, Skeletal Muscle, Lung (abundant), Kidney (abundant), Spleen (abundant) (L. F. Sempere et al., Genome Biol 5, R13 (2004)); heart, lung, liver, spleen, kidney, skin, testis, ovary, spinal cord, cerebullum, midbrain, eye (M. Lagos-Quintana et al., Curr Biol 12, 735-9 (Apr 30, 2002).); cortical neurons (J. Kim et al., Proc Natl Acad Sci U S A 101, 360-5 (Jan…			ENSG00000133193 (-1) (71800628 71802791 71825370 71825542 71685956) 2163 (2163 nt) []	1	20.02	109		ENSRNOG00000002851 (mmu-let-7b)	hsa-let-7a hsa-let-7g hsa-let-7d hsa-let-7b hsa-let-7c hsa-mir-214 hsa-mir-220 mmu-mir-293 rno-mir-333 hsa-mir-93		3' UUGGUGUGUUGG-AUGAUGGAGU 5' hsa-let-7b __ ||::|.||.:||.|||||||||. __ 5' AAUUA-ACUGCCAUACUACCUCU 3' ENST00000255557 E:-20.02 S:109.000000 Loc:477 Cons: %(mmu) 90.91%(rno)
hsa-let-7b	ENST00000242010	ENSG00000122482	ENSMUSG00000049606	ENSRNOG00000002112	placenta , lung , 2 pooled tumors (clear cell type) , pre-eclamptic placenta , Pooled-Skin , normal epithelium , Pooled , Embryonic Stem cells , liver , Trabecular meshwork , normal nasopharynx , squamous cell carcinoma, poorly differentiated (4 pooled tumors, including primary and metastatic) , melanoma (MeWo cell line) , CNCAP(3)T-225 cell line , colon , pooled germ cell tumors , colon tumor, R…	Brain (abundant), Liver (abundant), Heart, Skeletal Muscle, Lung (abundant), Kidney (abundant), Spleen (abundant) (L. F. Sempere et al., Genome Biol 5, R13 (2004)); heart, lung, liver, spleen, kidney, skin, testis, ovary, spinal cord, cerebullum, midbrain, eye (M. Lagos-Quintana et al., Curr Biol 12, 735-9 (Apr 30, 2002).); cortical neurons (J. Kim et al., Proc Natl Acad Sci U S A 101, 360-5 (Jan…			ENSG00000122482 (-1) (90847670 90849156 90873636 90954082 90649596) 1486 (1486 nt) [IPR007087:Zn-finger, C2H2 type;]	1	19.56	109	ENSMUSG00000049606 (mmu-let-7b)		hsa-let-7b hsa-let-7c hsa-let-7e hsa-let-7d hsa-let-7g hsa-let-7a hsa-let-7f hsa-mir-141 hsa-mir-147 hsa-mir-152 hsa-mir-17_5p hsa-mir-200a mmu-mir-202 rno-mir-344 rno-mir-352 hsa-mir-98		3' UUGGUGUGUUGGAUGAUGGAGU 5' hsa-let-7b __ |.|||::|.||||.||||:|:: __ 5' AUCCAUGCUACCUCCUACUUUG 3' ENST00000242010 E:-19.559999 S:109.000000 Loc:709 Cons: 90.91%(mmu) %(rno)
hsa-let-7b	ENST00000331010	ENSG00000185652	ENSMUSG00000049107	ENSRNOG00000019716	PLACENTA COT 25-NORMALIZED , Iris , embryonic stem cells, DMSO-treated H9 cell line , adenocarcinoma , testis_normal , carcinoid , prostate_tumor , fibrotheoma , Metastatic Chondrosarcoma	Brain (abundant), Liver (abundant), Heart, Skeletal Muscle, Lung (abundant), Kidney (abundant), Spleen (abundant) (L. F. Sempere et al., Genome Biol 5, R13 (2004)); heart, lung, liver, spleen, kidney, skin, testis, ovary, spinal cord, cerebullum, midbrain, eye (M. Lagos-Quintana et al., Curr Biol 12, 735-9 (Apr 30, 2002).); cortical neurons (J. Kim et al., Proc Natl Acad Sci U S A 101, 360-5 (Jan…			NEUROTROPHIN-3 PRECURSOR (NT-3) (NEUROTROPHIC FACTOR) (HDNF) (NERVE GROWTH FACTOR 2) (NGF-2). [Source:SWISSPROT;Acc:P20783] ENSG00000185652 (1) (5473527 5473642 5474415 5474586 6179817) 171 (171 nt) HUGO:8023: [IPR002072:Nerve growth factor;]	1	18.62	109	ENSMUSG00000049107 (mmu-let-7b)	ENSRNOG00000019716 (mmu-let-7b)	hsa-let-7b hsa-let-7c hsa-let-7e	0008083 growth factor activity IEA; 0006916 anti-apoptosis NR; 0006928 cell motility NR; 0007165 signal transduction TAS; 0007267 cell-cell signaling TAS; 0007399 neurogenesis TAS;	3' UUGGUGUGUUGGAUGAUGGAGU 5' hsa-let-7b __ ...:|:|:||.:||:|||:|:| __ 5' CCAUAUAUAAAUUAUUACUUUA 3' ENST00000331010 E:-18.620001 S:109.000000 Loc:17 Cons: 95.45%(mmu) 95.45%(rno)
hsa-let-7b	ENST00000317773	ENSG00000125447	ENSMUSG00000020740	ENSRNOG00000027057	Pooled human melanocyte, fetal heart, and pregnant uterus , well-differentiated endometrial adenocarcinoma, 7 pooled tumors , lymphoma, follicular mixed small and large cell , lung , anaplastic oligodendroglioma , heart , normal endometrium, mid-secretory phase, cycle day 23 , B-cell, chronic lymphotic leukemia , pooled germ cell tumors , Human Lung Epithelial cells , poorly differentiated adenoc…	Brain (abundant), Liver (abundant), Heart, Skeletal Muscle, Lung (abundant), Kidney (abundant), Spleen (abundant) (L. F. Sempere et al., Genome Biol 5, R13 (2004)); heart, lung, liver, spleen, kidney, skin, testis, ovary, spinal cord, cerebullum, midbrain, eye (M. Lagos-Quintana et al., Curr Biol 12, 735-9 (Apr 30, 2002).); cortical neurons (J. Kim et al., Proc Natl Acad Sci U S A 101, 360-5 (Jan…			ADP-RIBOSYLATION FACTOR BINDING PROTEIN GGA3 (GOLGI-LOCALIZED, GAMMA EAR-CONTAINING, ARF-BINDING PROTEIN 3). [Source:SWISSPROT;Acc:Q9NZ52] ENSG00000125447 (-1) (73829818 73831483 73842059 73854804 737 HUGO:17079:KIAA0154 [IPR002014:VHS; IPR008152:Alpha/gamma adaptin, C-terminal; IPR004152:GAT domain;]	1	21.91	108	ENSMUSG00000020740 (mmu-let-7b)	ENSRNOG00000027057 (mmu-let-7b)	hsa-let-7b hsa-let-7d hsa-let-7c hsa-mir-124a hsa-mir-197 hsa-mir-26b rno-mir-338	0008565 protein transporter activity IEA; 0030306 ARF binding IDA; 0006886 intracellular protein transport NAS; 0006891 intra-Golgi transport IEA; 0005795 Golgi stack IEA; 0005802 Golgi trans face IDA; 0005871 kinesin complex IEA;	3' UUGGUGUGUUGGAUGAUGGAGU 5' hsa-let-7b __ ::|||:.|.||:.||||||||. __ 5' GGCCAUCCUACUGACUACCUCU 3' ENST00000317773 E:-21.91 S:108.000000 Loc:782 Cons: 90.91%(mmu) 95.45%(rno)
hsa-let-7b	ENST00000262649	ENSG00000073464	ENSMUSG00000000605	ENSRNOG00000003533	whole brain	Brain (abundant), Liver (abundant), Heart, Skeletal Muscle, Lung (abundant), Kidney (abundant), Spleen (abundant) (L. F. Sempere et al., Genome Biol 5, R13 (2004)); heart, lung, liver, spleen, kidney, skin, testis, ovary, spinal cord, cerebullum, midbrain, eye (M. Lagos-Quintana et al., Curr Biol 12, 735-9 (Apr 30, 2002).); cortical neurons (J. Kim et al., Proc Natl Acad Sci U S A 101, 360-5 (Jan…			CHLORIDE CHANNEL PROTEIN 4 (CLC-4). [Source:SWISSPROT;Acc:P51793] ENSG00000073464 (1) (9536542 9564578 9613129 9615025 10490848) 1896 (1896 nt) HUGO:2022:CLC4 [IPR001807:Cl- channel, voltage gated; IPR002246:Chloride channel CLC-4; IPR000644:CBS domain;]	1	21.36	108		ENSRNOG00000003533 (mmu-let-7b)	hsa-let-7b hsa-let-7c hsa-mir-34a	0005247 voltage-gated chloride channel activity TAS; 0006811 ion transport IEA; 0006821 chloride transport IEA; 0005624 membrane fraction NR; 0005887 integral to plasma membrane NR;	3' UUGGUGUGUUGGAUGAUGGAGU 5' hsa-let-7b __ .::|.:.:::|:||:|:||||| __ 5' UGUCCUCUGGCUUAUUGCCUCA 3' ENST00000262649 E:-21.360001 S:108.000000 Loc:1576 Cons: %(mmu) 90.91%(rno)
hsa-let-7b	ENST00000247161	ENSG00000126767	ENSMUSG00000009406	ENSRNOG00000010171	pooled , carcinoid , colon , Pooled human melanocyte, fetal heart, and pregnant uterus , embryonic stem cells, WA01, passage 38 , cervix , adenocarcinoma , duodenal adenocarcinoma, cell line , fetal eyes, lens, eye anterior segment, optic nerve, retina, Retina Foveal and Macular, RPE and Choroid , pooled germ cell tumors , parathyroid tumor	Brain (abundant), Liver (abundant), Heart, Skeletal Muscle, Lung (abundant), Kidney (abundant), Spleen (abundant) (L. F. Sempere et al., Genome Biol 5, R13 (2004)); heart, lung, liver, spleen, kidney, skin, testis, ovary, spinal cord, cerebullum, midbrain, eye (M. Lagos-Quintana et al., Curr Biol 12, 735-9 (Apr 30, 2002).); cortical neurons (J. Kim et al., Proc Natl Acad Sci U S A 101, 360-5 (Jan…			ETS-DOMAIN PROTEIN ELK-1. [Source:SWISSPROT;Acc:P19419] ENSG00000126767 (-1) (46540902 46542210 46546822 46556002 46535687) 1308 (1308 nt) HUGO:3321: [IPR000418:Ets-domain; IPR002341:HSF/ETS DNA-binding;]	1	21.06	108	ENSMUSG00000009406 (mmu-let-7b)		hsa-let-7e hsa-let-7c hsa-let-7f hsa-let-7b hsa-let-7i hsa-mir-150 hsa-mir-186 mmu-mir-298 rno-mir-336 rno-mir-339	0003700 transcription factor activity IEA; 0006355 regulation of transcription, DNA-dependent IEA; 0005634 nucleus IEA;	3' UUGGUGUGU-UGGAUGAUGGAGU 5' hsa-let-7b __ :.||.:|||.::||.||||:||| __ 5' GCCCUUACACGUCUCCUACUUCA 3' ENST00000247161 E:-21.059999 S:108.000000 Loc:228 Cons: 95.65%(mmu) %(rno)
hsa-let-7b	ENST00000308385	ENSG00000139318	ENSMUSG00000019960	ENSRNOG00000023896	glioblastoma (pooled)	Brain (abundant), Liver (abundant), Heart, Skeletal Muscle, Lung (abundant), Kidney (abundant), Spleen (abundant) (L. F. Sempere et al., Genome Biol 5, R13 (2004)); heart, lung, liver, spleen, kidney, skin, testis, ovary, spinal cord, cerebullum, midbrain, eye (M. Lagos-Quintana et al., Curr Biol 12, 735-9 (Apr 30, 2002).); cortical neurons (J. Kim et al., Proc Natl Acad Sci U S A 101, 360-5 (Jan…	1		DUAL SPECIFICITY PROTEIN PHOSPHATASE 6 (EC 3.1.3.48) (EC 3.1.3.16) (MITOGEN-ACTIVATED PROTEIN KINASE PHOSPHATASE 3) (MAP KINASE PHOSPHATASE 3) (MKP-3) (DUAL SPECIFICITY PROTEIN PHOSPHATASE PYST1). [So HUGO:3072:MKP-3 PYST1 [IPR001763:Rhodanese-like; IPR000340:Dual specificity protein phosphatase;]	1	19.34	108	ENSMUSG00000019960 (mmu-let-7b)		hsa-let-7f hsa-let-7b hsa-let-7c hsa-let-7e hsa-let-7a hsa-let-7d hsa-mir-141 hsa-mir-181a hsa-mir-34a rno-mir-351	0000158 protein phosphatase type 2A activity IEA; 0004723 calcium-dependent protein serine/threonine phosphatase activity IEA; 0004724 magnesium-dependent protein serine/threonine phosphatase activity IEA; 0004725 protein tyrosine phosphatase activity IDA; 0008420 CTD phosphatase activity IEA; 0015071 protein phosphatase type 2C activity IEA; 0016787 hydrolase activity IEA; 0017017 MAP kinase pho…	3' UUGGUGUGUUGGAUGAUGGAGU 5' hsa-let-7b __ .:|:|.|||::.||:||||||. __ 5' UGCUAAACAGUAUAUUACCUCU 3' ENST00000308385 E:-19.34 S:108.000000 Loc:918 Cons: 95.45%(mmu) %(rno)
hsa-let-7b	ENST00000007660	ENSG00000006377	ENSMUSG00000029754	ENSRNOG00000010822		Brain (abundant), Liver (abundant), Heart, Skeletal Muscle, Lung (abundant), Kidney (abundant), Spleen (abundant) (L. F. Sempere et al., Genome Biol 5, R13 (2004)); heart, lung, liver, spleen, kidney, skin, testis, ovary, spinal cord, cerebullum, midbrain, eye (M. Lagos-Quintana et al., Curr Biol 12, 735-9 (Apr 30, 2002).); cortical neurons (J. Kim et al., Proc Natl Acad Sci U S A 101, 360-5 (Jan…			HOMEOBOX PROTEIN DLX-6. [Source:SWISSPROT;Acc:P56179] ENSG00000006377 (1) (96247210 96247375 96251090 96252082 96358768) 992 (992 nt) HUGO:2919: [IPR001356:Homeobox; IPR000047:Helix-turn-helix motif, lambda-like repressor;]	1	19.28	108	ENSMUSG00000029754 (mmu-let-7b)		hsa-let-7b hsa-mir-135 rno-mir-135b hsa-mir-147	0003700 transcription factor activity TAS; 0001501 skeletal development TAS; 0006355 regulation of transcription, DNA-dependent IEA; 0007275 development IEA; 0007399 neurogenesis TAS; 0005634 nucleus IEA;	3' UUGGUGUGUUGGAUGAUGGAGU 5' hsa-let-7b __ ||:|||.||.:|||:|:|:|:: __ 5' AAUCAC-CAUUCUAUUGCUUUG 3' ENST00000007660 E:-19.280001 S:108.000000 Loc:817 Cons: 100.00%(mmu) %(rno)
hsa-let-7b	ENST00000324746	ENSG00000169139	ENSMUSG00000022674	ENSRNOG00000001829	germinal center B cell , pooled	Brain (abundant), Liver (abundant), Heart, Skeletal Muscle, Lung (abundant), Kidney (abundant), Spleen (abundant) (L. F. Sempere et al., Genome Biol 5, R13 (2004)); heart, lung, liver, spleen, kidney, skin, testis, ovary, spinal cord, cerebullum, midbrain, eye (M. Lagos-Quintana et al., Curr Biol 12, 735-9 (Apr 30, 2002).); cortical neurons (J. Kim et al., Proc Natl Acad Sci U S A 101, 360-5 (Jan…			UBIQUITIN-CONJUGATING ENZYME E2 VARIANT 2; 1 ALPHA,25-DIHYDROXYVITAMIN D3-INDUCIBLE; ENTEROCYTE DIFFERENTIATION PROMOTING FACTOR; METHYL METHANESULFONATE SENSITIVE 2, S. CEREVISIAE, HOMOLOG OF. [Sourc HUGO:12495:DDVit-1 EDPF-1 MMS2 UEV-2 [IPR000608:Ubiquitin-conjugating enzymes;]	1	21.71	107	ENSMUSG00000022674 (mmu-let-7b)	ENSRNOG00000001829 (mmu-let-7b)	hsa-let-7c hsa-let-7a hsa-let-7b rno-mir-337	0004840 ubiquitin conjugating enzyme activity TAS; 0004842 ubiquitin-protein ligase activity IEA; 0016874 ligase activity IEA; 0000074 regulation of cell cycle TAS; 0000209 protein polyubiquitination TAS; 0006282 regulation of DNA repair TAS; 0006512 ubiquitin cycle IEA; 0008283 cell proliferation TAS;	3' UUGGUGUGUUGGAUGAUGGAGU 5' hsa-let-7b __ ||:||.|||||||.|||.|||| __ 5' AAUCA-ACAACCUUCUA-CUCA 3' ENST00000324746 E:-21.709999 S:107.000000 Loc:26 Cons: 95.00%(mmu) 100.00%(rno)
hsa-let-7b	ENST00000246166	ENSG00000125954	ENSMUSG00000033373	ENSRNOG00000007660	moderately-differentiated endometrial adenocarcinoma, 3 pooled tumors , serous papillary carcinoma, high grade, 2 pooled tumors , well-differentiated endometrial adenocarcinoma, 7 pooled tumors , prostate , Human Placenta , NEUROBLASTOMA COT 25-NORMALIZED , Brain , pooled , 2 pooled tumors (clear cell type) , PLACENTA COT 25-NORMALIZED , PLACENTA , adenocarcinoma , colon , three pooled meningioma…	Brain (abundant), Liver (abundant), Heart, Skeletal Muscle, Lung (abundant), Kidney (abundant), Spleen (abundant) (L. F. Sempere et al., Genome Biol 5, R13 (2004)); heart, lung, liver, spleen, kidney, skin, testis, ovary, spinal cord, cerebullum, midbrain, eye (M. Lagos-Quintana et al., Curr Biol 12, 735-9 (Apr 30, 2002).); cortical neurons (J. Kim et al., Proc Natl Acad Sci U S A 101, 360-5 (Jan…			PROTEIN FARNESYLTRANSFERASE BETA SUBUNIT (EC 2.5.1.-) (CAAX FARNESYLTRANSFERASE BETA SUBUNIT) (RAS PROTEINS PRENYLTRANSFERASE BETA) (FTASE-BETA). [Source:SWISSPROT;Acc:P49356] ENSG00000125954 (1) (634 HUGO:3785:FPTB [IPR001330:Prenyltransferase/squalene oxidase;]	1	21.68	107	ENSMUSG00000033373 (mmu-let-7b)	ENSRNOG00000007660 (mmu-let-7b)	hsa-let-7c hsa-let-7g hsa-let-7d hsa-let-7b	0004659 prenyltransferase activity IEA; 0004660 protein farnesyltransferase activity TAS; 0016740 transferase activity IEA; 0006503 C-terminal protein farnesylation TAS; 0005737 cytoplasm NR;	3' UUGGUGUGUUGGAUGAUGGAGU 5' hsa-let-7b __ ||||..:|.|::|:||:||||. __ 5' AACCUGGCCAUUUGCUGCCUCU 3' ENST00000246166 E:-21.68 S:107.000000 Loc:1247 Cons: 90.91%(mmu) 90.91%(rno)
hsa-let-7b	ENST00000265369	ENSG00000111986	ENSMUSG00000040653	ENSRNOG00000016368	anaplastic oligodendroglioma	Brain (abundant), Liver (abundant), Heart, Skeletal Muscle, Lung (abundant), Kidney (abundant), Spleen (abundant) (L. F. Sempere et al., Genome Biol 5, R13 (2004)); heart, lung, liver, spleen, kidney, skin, testis, ovary, spinal cord, cerebullum, midbrain, eye (M. Lagos-Quintana et al., Curr Biol 12, 735-9 (Apr 30, 2002).); cortical neurons (J. Kim et al., Proc Natl Acad Sci U S A 101, 360-5 (Jan…			PROTEIN PHOSPHATASE 1, REGULATORY (INHIBITOR) SUBUNIT 14C; SEROLOGICALLY DEFINED BREAST CANCER ANTIGEN NY-BR-81; PKC-POTENTIATED PP1 INHIBITORY PROTEIN. [Source:RefSeq;Acc:NM_030949] ENSG00000111986 ( HUGO:14952:CPI17-like NY-BR-81 [IPR008025:PKC-activated phosphatase-1 inhibitor;]	1	20.11	107	ENSMUSG00000040653 (mmu-let-7b)		hsa-let-7c hsa-let-7b		3' UUGGUGUGUUGGAUGAUGGAGU 5' hsa-let-7b __ :::||:::.:|:||:|::|||| __ 5' GGUCAUGU-GCUUAUUGUCUCA 3' ENST00000265369 E:-20.110001 S:107.000000 Loc:715 Cons: 90.48%(mmu) %(rno)
hsa-let-7b	ENST00000230608_P	ENSG00000112837	ENSMUSG00000032419	ENSRNOG00000010685	placenta , PLACENTA COT 25-NORMALIZED , placenta_normal , amnion_normal , Liver and Spleen , NEUROBLASTOMA , pooled , senescent fibroblast , Cell lines	Brain (abundant), Liver (abundant), Heart, Skeletal Muscle, Lung (abundant), Kidney (abundant), Spleen (abundant) (L. F. Sempere et al., Genome Biol 5, R13 (2004)); heart, lung, liver, spleen, kidney, skin, testis, ovary, spinal cord, cerebullum, midbrain, eye (M. Lagos-Quintana et al., Curr Biol 12, 735-9 (Apr 30, 2002).); cortical neurons (J. Kim et al., Proc Natl Acad Sci U S A 101, 360-5 (Jan…			T-BOX TRANSCRIPTION FACTOR TBX18 (T-BOX PROTEIN 18) (FRAGMENT). [Source:SWISSPROT;Acc:O95935] ENSG00000112837 (-1) (85441999 85441999 85468036 85468036 84921181) 4001 (4001 nt) HUGO:11595: [IPR001699:Transcription factor, T-box; IPR002070:Transcription factor, Brachyury;]	1	19.38	107	ENSMUSG00000032419 (mmu-let-7b)	ENSRNOG00000010685 (mmu-let-7b)	hsa-let-7a hsa-let-7c hsa-let-7e hsa-let-7b hsa-mir-122a hsa-mir-144 hsa-mir-18 hsa-mir-188	0003700 transcription factor activity NAS; 0006355 regulation of transcription, DNA-dependent NAS; 0007275 development NAS; 0005634 nucleus NAS; 0003700 transcription factor activity IEA; 0006355 regulation of transcription, DNA-dependent IEA; 0005634 nucleus IEA;	3' UUGGUGUGUUGGAUGAUGGAGU 5' hsa-let-7b __ |||:|:|.|||:|.:.|||||| __ 5' AACUAUAAAACUUUUAACCUCA 3' ENST00000230608_P E:-19.379999 S:107.000000 Loc:1281 Cons: 90.91%(mmu) 95.45%(rno)
hsa-let-7b	ENST00000215574	ENSG00000099804	ENSMUSG00000020307	ENSRNOG00000008348	pooled , well-differentiated endometrial adenocarcinoma, 7 pooled tumors , FETAL BRAIN , FETAL LIVER , NEUROBLASTOMA , White Matter , prostate , colonic mucosa from 3 patients with Crohn's disease , Aveolar Macrophage , colon , thymus, pooled , tumor, 5 pooled (see description) , total brain , Peripheral Nervous system , breast , Lens , 2 pooled Wilms' tumors, one primary and one metastatic to br…	Brain (abundant), Liver (abundant), Heart, Skeletal Muscle, Lung (abundant), Kidney (abundant), Spleen (abundant) (L. F. Sempere et al., Genome Biol 5, R13 (2004)); heart, lung, liver, spleen, kidney, skin, testis, ovary, spinal cord, cerebullum, midbrain, eye (M. Lagos-Quintana et al., Curr Biol 12, 735-9 (Apr 30, 2002).); cortical neurons (J. Kim et al., Proc Natl Acad Sci U S A 101, 360-5 (Jan…			UBIQUITIN-CONJUGATING ENZYME E2-32 KDA COMPLEMENTING (EC 6.3.2.19) (UBIQUITIN-PROTEIN LIGASE) (UBIQUITIN CARRIER PROTEIN) (E2-CDC34). [Source:SWISSPROT;Acc:P49427] ENSG00000099804 (1) (482733 482932 4 HUGO:1734:E2-CDC34 UBE2R1 [IPR000608:Ubiquitin-conjugating enzymes;]	1	26.15	106	ENSMUSG00000020307 (mmu-let-7b)	ENSRNOG00000008348 (mmu-let-7b)	hsa-let-7i hsa-let-7d hsa-let-7b hsa-let-7c	0004840 ubiquitin conjugating enzyme activity NAS; 0004842 ubiquitin-protein ligase activity NAS; 0016874 ligase activity IEA; 0000082 G1/S transition of mitotic cell cycle NAS; 0006270 DNA replication initiation NAS; 0006512 ubiquitin cycle NAS; 0005634 nucleus NAS;	3' UUGGUGUGUUGGAUGAUGGAGU 5' hsa-let-7b __ ..::|.||:||..||||||||| __ 5' CCUUAGACGACAGACUACCUCA 3' ENST00000215574 E:-26.15 S:106.000000 Loc:55 Cons: 90.91%(mmu) 90.91%(rno)
hsa-let-7b	ENST00000274140	ENSG00000145495	ENSMUSG00000039100	ENSRNOG00000011066	placenta , pre-eclamptic placenta , head_neck , 2 pooled high-grade transitional cell tumors , breast , well-differentiated endometrial adenocarcinoma, 7 pooled tumors , carcinoma, cell line , lung_tumor , hypernephroma , fibrotheoma , from acute myelogenous leukemia , primitive neuroectoderm , carcinoid , germinal center B cell , muscle (skeletal) , glioblastoma , adrenal cortex carcinoma, cell …	Brain (abundant), Liver (abundant), Heart, Skeletal Muscle, Lung (abundant), Kidney (abundant), Spleen (abundant) (L. F. Sempere et al., Genome Biol 5, R13 (2004)); heart, lung, liver, spleen, kidney, skin, testis, ovary, spinal cord, cerebullum, midbrain, eye (M. Lagos-Quintana et al., Curr Biol 12, 735-9 (Apr 30, 2002).); cortical neurons (J. Kim et al., Proc Natl Acad Sci U S A 101, 360-5 (Jan…			SIMILAR TO S. CEREVISIAE SSM4. [Source:RefSeq;Acc:NM_005885] ENSG00000145495 (1) (10406562 10406563 10486534 10488229 10494752) 1695 (1695 nt) [IPR001841:Zn-finger, RING;]	1	25.27	106	ENSMUSG00000039100 (mmu-let-7b)	ENSRNOG00000011066 (mmu-let-7b)	hsa-let-7b hsa-let-7f hsa-mir-126* hsa-mir-198 mmu-mir-202 hsa-mir-214		3' UUGGUGUGUUGGAUGAUGGAGU 5' hsa-let-7b __ ...:|||:..||||||:|||.| __ 5' UUGUACAUUUCCUACUGCCUGA 3' ENST00000274140 E:-25.27 S:106.000000 Loc:597 Cons: 95.45%(mmu) 95.45%(rno)
hsa-let-7b	ENST00000332503	ENSG00000182742	ENSMUSG00000038692	ENSRNOG00000008191	Iris , brain	Brain (abundant), Liver (abundant), Heart, Skeletal Muscle, Lung (abundant), Kidney (abundant), Spleen (abundant) (L. F. Sempere et al., Genome Biol 5, R13 (2004)); heart, lung, liver, spleen, kidney, skin, testis, ovary, spinal cord, cerebullum, midbrain, eye (M. Lagos-Quintana et al., Curr Biol 12, 735-9 (Apr 30, 2002).); cortical neurons (J. Kim et al., Proc Natl Acad Sci U S A 101, 360-5 (Jan…			HOMEOBOX PROTEIN HOX-B4 (HOX-2F) (HOX-2.6). [Source:SWISSPROT;Acc:P17483] ENSG00000182742 (-1) (47127514 47128722 47130319 47130381 47126488) 1208 (1208 nt) HUGO:5115:HOX2 HOX2F [IPR001356:Homeobox; IPR001827:Homeobox protein, antennapedia type; IPR002965:Proline-rich extensin; IPR000694:Proline-rich region;]	1	23.05	106		ENSRNOG00000008191 (mmu-let-7b)	hsa-let-7b hsa-let-7e hsa-let-7d hsa-let-7c hsa-let-7g hsa-let-7a hsa-mir-145 hsa-mir-206	0003700 transcription factor activity NAS; 0006355 regulation of transcription, DNA-dependent NAS; 0007275 development NAS; 0005634 nucleus NAS;	3' UUGGUGUGUUGGAUGAUGGAGU 5' hsa-let-7b __ |||||.:|..|:|.|||||||. __ 5' AACCAGGCCCCUUCCUACCUCU 3' ENST00000332503 E:-23.049999 S:106.000000 Loc:1097 Cons: %(mmu) 95.45%(rno)
hsa-let-7b	ENST00000232496_P	ENSG00000114383	ENSMUSG00000010054	ENSRNOG00000021528	kidney , testis , Blood vessels - aorta, basilar and artery , NEUROBLASTOMA COT 10-NORMALIZED , poorly differentiated adenocarcinoma with signet ring cell features , adenocarcinoma , renal cell tumor , Purified pancreatic islet , Trabecular meshwork , nervous_normal , embryonic stem cell, retinoic acid and mitogen-treated hES cell line H7 , embryonic stem cells, DMSO-treated H9 cell line , well-d…	Brain (abundant), Liver (abundant), Heart, Skeletal Muscle, Lung (abundant), Kidney (abundant), Spleen (abundant) (L. F. Sempere et al., Genome Biol 5, R13 (2004)); heart, lung, liver, spleen, kidney, skin, testis, ovary, spinal cord, cerebullum, midbrain, eye (M. Lagos-Quintana et al., Curr Biol 12, 735-9 (Apr 30, 2002).); cortical neurons (J. Kim et al., Proc Natl Acad Sci U S A 101, 360-5 (Jan…			FUS-1 PROTEIN (FUSION 1 PROTEIN). [Source:SWISSPROT;Acc:O75896] ENSG00000114383 (-1) (50322564 50322564 50324542 50324542 50319173) 3393 (3393 nt) HUGO:17034:C3orf11 FUS1 PAP []	1	22.4	106	ENSMUSG00000010054 (mmu-let-7b)	ENSRNOG00000021528 (mmu-let-7b)	hsa-let-7f hsa-let-7c hsa-let-7d hsa-let-7e hsa-let-7a hsa-let-7b hsa-let-7g	0007267 cell-cell signaling TAS; 0008283 cell proliferation TAS; 0045786 negative regulation of cell cycle IEA;	3' UUGGUGU-GUUGGAUGAUGGAGU 5' hsa-let-7b __ .|::.||.|.:::|:|||||||: __ 5' CAUUUCAGCCGUUUGCUACCUCG 3' ENST00000232496_P E:-22.4 S:106.000000 Loc:473 Cons: 95.65%(mmu) 95.65%(rno)
hsa-let-7b	ENST00000320816	ENSG00000153071	ENSMUSG00000022150	ENSRNOG00000013414	placenta , placenta_normal , cervical carcinoma cell line , breast_normal , embryonic stem cells, embryoid bodies derived from H1, H7 and H9 cells , 2 pooled high-grade transitional cell tumors , leiomios , colon , Pooled Chondrosarcoma Tumor cells , Stomach, adenocarcinoma , serous papillary carcinoma, high grade, 2 pooled tumors , moderately-differentiated endometrial adenocarcinoma, 3 pooled t…	Brain (abundant), Liver (abundant), Heart, Skeletal Muscle, Lung (abundant), Kidney (abundant), Spleen (abundant) (L. F. Sempere et al., Genome Biol 5, R13 (2004)); heart, lung, liver, spleen, kidney, skin, testis, ovary, spinal cord, cerebullum, midbrain, eye (M. Lagos-Quintana et al., Curr Biol 12, 735-9 (Apr 30, 2002).); cortical neurons (J. Kim et al., Proc Natl Acad Sci U S A 101, 360-5 (Jan…			DISABLED HOMOLOG 2 (DIFFERENTIALLY EXPRESSED PROTEIN 2) (DOC-2). [Source:SWISSPROT;Acc:P98082] ENSG00000153071 (-1) (39418247 39420622 39439923 39470447 39410157) 787 (787 nt) HUGO:2662:DOC-2 [IPR002173:Carbohydrate kinase, PfkB; IPR006020:Phosphotyrosine interaction domain;]	1	21.25	106	ENSMUSG00000022150 (mmu-let-7b)		hsa-let-7b hsa-let-7c	0008283 cell proliferation TAS;	3' UUGGUGUGUUGGAUGAUGGAGU 5' hsa-let-7b __ .:.|::|:.|:||::|:|||:| __ 5' UGACGUAUUAUCUGUUGCCUUA 3' ENST00000320816 E:-21.25 S:106.000000 Loc:113 Cons: 90.91%(mmu) %(rno)
hsa-let-7b	ENST00000261254	ENSG00000118971	ENSMUSG00000000184	ENSRNOG00000019939	tumor, 5 pooled (see description) , Ovary , 2 pooled Wilms' tumors, one primary and one metastatic to brain , prostate_tumor , FETAL BRAIN , four pooled poorly-differentiated adenocarcinomas , PLACENTA COT 25-NORMALIZED , ovary , stomach , colon_normal , Islets of Langerhans , amygdala , embryonic stem cells, cell lines H1, H7, and H9 , head_neck , anaplastic oligodendroglioma , serous papillary …	Brain (abundant), Liver (abundant), Heart, Skeletal Muscle, Lung (abundant), Kidney (abundant), Spleen (abundant) (L. F. Sempere et al., Genome Biol 5, R13 (2004)); heart, lung, liver, spleen, kidney, skin, testis, ovary, spinal cord, cerebullum, midbrain, eye (M. Lagos-Quintana et al., Curr Biol 12, 735-9 (Apr 30, 2002).); cortical neurons (J. Kim et al., Proc Natl Acad Sci U S A 101, 360-5 (Jan…			G1/S-SPECIFIC CYCLIN D2. [Source:SWISSPROT;Acc:P30279] ENSG00000118971 (1) (4253199 4253468 4279436 4284777 4310676) 5341 (5341 nt) HUGO:1583: [IPR006671:Cyclin, N-terminal domain; IPR004367:Cyclin, C-terminal;]	1	21.22	106	ENSMUSG00000000184 (mmu-let-7b)		hsa-let-7b	0000074 regulation of cell cycle NR; 0000910 cytokinesis IEA; 0005634 nucleus IEA;	3' UUGGUGUGUUGGAUGAUGGAGU 5' hsa-let-7b __ :.|:|||..|.||:||||||.| __ 5' GUCUACAGUAGCUGCUACCUAA 3' ENST00000261254 E:-21.219999 S:106.000000 Loc:611 Cons: 90.91%(mmu) %(rno)
hsa-let-7b	ENST00000264864	ENSG00000038210	ENSMUSG00000029186	ENSRNOG00000003924	neuroblastoma , fetal eyes, lens, eye anterior segment, optic nerve, retina, Retina Foveal and Macular, RPE and Choroid , Liver and Spleen , pooled , lung , melanocyte	Brain (abundant), Liver (abundant), Heart, Skeletal Muscle, Lung (abundant), Kidney (abundant), Spleen (abundant) (L. F. Sempere et al., Genome Biol 5, R13 (2004)); heart, lung, liver, spleen, kidney, skin, testis, ovary, spinal cord, cerebullum, midbrain, eye (M. Lagos-Quintana et al., Curr Biol 12, 735-9 (Apr 30, 2002).); cortical neurons (J. Kim et al., Proc Natl Acad Sci U S A 101, 360-5 (Jan…			PHOSPHATIDYLINOSITOL 4-KINASE TYPE-II BETA; LIKELY ORTHOLOG OF MOUSE PHOSPHATIDYLINOSITOL 4-KINASE TYPE 2 BETA. [Source:RefSeq;Acc:NM_018323] ENSG00000038210 (1) (24986536 24986669 25029692 25031596 2 [IPR000403:Phosphatidylinositol 3- and 4-kinase; IPR001472:Bipartite nuclear localization signal;]	1	20.38	106		ENSRNOG00000003924 (mmu-let-7b)	hsa-let-7a hsa-let-7c hsa-let-7b hsa-mir-143 hsa-mir-144 hsa-mir-184	0004428 inositol/phosphatidylinositol kinase activity IEA;	3' UUGGUGUGUUGGAUGAUGGAGU 5' hsa-let-7b __ ||||.::|:.:||.|||||||. __ 5' AACC-UGCGUUCUCCUACCUCU 3' ENST00000264864 E:-20.379999 S:106.000000 Loc:1412 Cons: %(mmu) 90.48%(rno)
hsa-let-7b	ENST00000194900	ENSG00000082458	ENSMUSG00000000881	ENSRNOG00000002767	Liver and Spleen , head_neck , Iris , melanocyte , Pooled human melanocyte, fetal heart, and pregnant uterus , liver	Brain (abundant), Liver (abundant), Heart, Skeletal Muscle, Lung (abundant), Kidney (abundant), Spleen (abundant) (L. F. Sempere et al., Genome Biol 5, R13 (2004)); heart, lung, liver, spleen, kidney, skin, testis, ovary, spinal cord, cerebullum, midbrain, eye (M. Lagos-Quintana et al., Curr Biol 12, 735-9 (Apr 30, 2002).); cortical neurons (J. Kim et al., Proc Natl Acad Sci U S A 101, 360-5 (Jan…			PRESYNAPTIC PROTEIN SAP102 (SYNAPSE-ASSOCIATED PROTEIN 102) (NEUROENDOCRINE-DLG) (NE-DLG) (DISCS, LARGE HOMOLOG 3). [Source:SWISSPROT;Acc:Q92796] ENSG00000082458 (1) (68531843 68531843 68588910 685921 HUGO:2902:NE-Dlg SAP102 [IPR008144:Guanylate kinase; IPR001452:SH3 domain; IPR001478:PDZ/DHR/GLGF domain;]	1	17.53	106	ENSMUSG00000000881 (mmu-let-7b)	ENSRNOG00000002767 (mmu-let-7b)	hsa-let-7e hsa-let-7c hsa-let-7b hsa-let-7d hsa-mir-129 hsa-mir-15a hsa-mir-15b hsa-mir-154 hsa-mir-195 hsa-mir-196 hsa-mir-199a* hsa-mir-214 mmu-mir-297 rno-mir-326 rno-mir-352	0004385 guanylate kinase activity NAS; 0007242 intracellular signaling cascade IEA; 0008285 negative regulation of cell proliferation NAS; 0008372 cellular_component unknown ND;	3' UUGGUGUGUUG-GAUGAUGGAGU 5' hsa-let-7b __ |||||:::.::.|||||::.||| __ 5' AACCAUGUUGUGCUACUGUGUCA 3' ENST00000194900 E:-17.530001 S:106.000000 Loc:991 Cons: 95.65%(mmu) 95.65%(rno)
hsa-let-7b	ENST00000265431	ENSG00000104327	ENSMUSG00000028222	ENSRNOG00000007456	kidney , Liver , pooled germ cell tumors , Hypothalamus , mucoepidermoid carcinoma , hippocampus , nervous_normal , cochlea , pituitary , hypothalamus , breast , embryonic stem cells, DMSO-treated H9 cell line , small cell carcinoma , total brain , Uterine , retina , pooled brain, lung, testis , optic nerve , pooled colon, kidney, stomach , myeloma , carcinoma, cell line , brain , glioblastoma (p…	Brain (abundant), Liver (abundant), Heart, Skeletal Muscle, Lung (abundant), Kidney (abundant), Spleen (abundant) (L. F. Sempere et al., Genome Biol 5, R13 (2004)); heart, lung, liver, spleen, kidney, skin, testis, ovary, spinal cord, cerebullum, midbrain, eye (M. Lagos-Quintana et al., Curr Biol 12, 735-9 (Apr 30, 2002).); cortical neurons (J. Kim et al., Proc Natl Acad Sci U S A 101, 360-5 (Jan…			CALBINDIN (VITAMIN D-DEPENDENT CALCIUM-BINDING PROTEIN, AVIAN-TYPE) (CALBINDIN D28) (D-28K). [Source:SWISSPROT;Acc:P05937] ENSG00000104327 (-1) (91027421 91028984 91051508 91051508 90953483) 1563 (156 HUGO:1434:CALB [IPR002048:Calcium-binding EF-hand;]	1	24.67	105	ENSMUSG00000028222 (mmu-let-7b)		hsa-let-7i hsa-let-7d hsa-let-7b hsa-let-7c hsa-let-7e hsa-mir-134	0005509 calcium ion binding TAS; 0005515 protein binding TAS;	3' UUGGUGUGU-UGGAUGAUGGAGU 5' hsa-let-7b __ .||||.:.:.|:||:||:||||. __ 5' CACCAAGGGUAUCUGCUGCCUCU 3' ENST00000265431 E:-24.67 S:105.000000 Loc:857 Cons: 95.65%(mmu) %(rno)
hsa-let-7b	ENST00000290583	ENSG00000159409	ENSMUSG00000028137	ENSRNOG00000020875	Purified pancreatic islet , FETAL BRAIN , NEUROBLASTOMA COT 10-NORMALIZED , neuroblastoma , nervous_normal , anaplastic oligodendroglioma with 1p/19q loss , Islets of Langerhans , brain , carcinoid , whole brain , neuroblastoma, cell line , retinoblastoma , tumor, 5 pooled (see description) , fetal eyes, lens, eye anterior segment, optic nerve, retina, Retina Foveal and Macular, RPE and Choroid ,…	Brain (abundant), Liver (abundant), Heart, Skeletal Muscle, Lung (abundant), Kidney (abundant), Spleen (abundant) (L. F. Sempere et al., Genome Biol 5, R13 (2004)); heart, lung, liver, spleen, kidney, skin, testis, ovary, spinal cord, cerebullum, midbrain, eye (M. Lagos-Quintana et al., Curr Biol 12, 735-9 (Apr 30, 2002).); cortical neurons (J. Kim et al., Proc Natl Acad Sci U S A 101, 360-5 (Jan…			TRINUCLEOTIDE REPEAT CONTAINING 4; EXPANDED REPEAT DOMAIN, CAG/CTG 4; CAG REPEAT DOMAIN. [Source:RefSeq;Acc:NM_007185] ENSG00000159409 (-1) (148891463 148894099 148905078 148905872 148648524) 1054 (10 HUGO:11967:BRUNOL1 CAGH4 [IPR000504:RNA-binding region RNP-1 (RNA recognition motif); IPR002965:Proline-rich extensin;]	1	20.77	105	ENSMUSG00000028137 (mmu-let-7b)	ENSRNOG00000020875 (mmu-let-7b)	hsa-let-7b hsa-let-7c hsa-mir-103 hsa-mir-107 hsa-mir-125b hsa-mir-125a hsa-mir-134 hsa-mir-198 mmu-mir-298 mmu-mir-300 rno-mir-339 hsa-mir-362	0003676 nucleic acid binding IEA;	3' UUGGUGUGUUGGAUGAUGGAGU 5' hsa-let-7b __ |:||.:|.|||:.|||:||||. __ 5' AGCCUUAAAACUCACUGCCUCC 3' ENST00000290583 E:-20.77 S:105.000000 Loc:516 Cons: 90.91%(mmu) 90.91%(rno)
hsa-let-7b	ENST00000324347	ENSG00000104343	ENSMUSG00000025939	ENSRNOG00000000623	uterus , colon , rhabdomyosarcoma , head_neck , nervous_normal , lens , embryonic stem cell, retinoic acid and mitogen-treated hES cell line H7 , leukopheresis , Burkitt lymphoma , melanotic melanoma , choriocarcinoma , 2 pooled tumors (clear cell type) , brain , adenocarcinoma , leiomyosarcoma , breast , pooled , small cell carcinoma , uterus_tumor , amnion_normal , epid_tumor , colon_ins , oste…	Brain (abundant), Liver (abundant), Heart, Skeletal Muscle, Lung (abundant), Kidney (abundant), Spleen (abundant) (L. F. Sempere et al., Genome Biol 5, R13 (2004)); heart, lung, liver, spleen, kidney, skin, testis, ovary, spinal cord, cerebullum, midbrain, eye (M. Lagos-Quintana et al., Curr Biol 12, 735-9 (Apr 30, 2002).); cortical neurons (J. Kim et al., Proc Natl Acad Sci U S A 101, 360-5 (Jan…			ENSG00000104343 (-1) (74754556 74767848 74792668 74841021 74709037) 1757 (1757 nt) [IPR000608:Ubiquitin-conjugating enzymes;]	1	19.95	105	ENSMUSG00000025939 (mmu-let-7b)		hsa-let-7b hsa-let-7c hsa-let-7d hsa-mir-103 hsa-mir-106a hsa-mir-107 hsa-mir-152 hsa-mir-181b hsa-mir-221 hsa-mir-23a hsa-mir-23b hsa-mir-25 hsa-mir-27a mmu-mir-295 mmu-mir-298 hsa-mir-301 rno-mir-323 rno-mir-345	0004840 ubiquitin conjugating enzyme activity IEA; 0004842 ubiquitin-protein ligase activity IEA; 0016874 ligase activity IEA; 0006512 ubiquitin cycle IEA;	3' UUGGUGUGUUGGAUGAUGGAGU 5' hsa-let-7b __ .|.||::.:.||||||:|||.| __ 5' CAGCAUGAGCCCUACUGCCUAA 3' ENST00000324347 E:-19.950001 S:105.000000 Loc:920 Cons: 95.45%(mmu) %(rno)
hsa-let-7b	ENST00000304830	ENSG00000153317	ENSMUSG00000022377	ENSRNOG00000005739	Liver and Spleen , Pooled human melanocyte, fetal heart, and pregnant uterus , breast , kidney , normal endometrium, late proliferative phase, cycle day 13 , Uterine , pooled germ cell tumors , colon , melanocyte , pooled , placenta , PLACENTA , Primary Lung Epithelial Cells , well-differentiated endometrial adenocarcinoma, 7 pooled tumors , normal epithelium , cochlea , uterus , carcinoid , tota…	Brain (abundant), Liver (abundant), Heart, Skeletal Muscle, Lung (abundant), Kidney (abundant), Spleen (abundant) (L. F. Sempere et al., Genome Biol 5, R13 (2004)); heart, lung, liver, spleen, kidney, skin, testis, ovary, spinal cord, cerebullum, midbrain, eye (M. Lagos-Quintana et al., Curr Biol 12, 735-9 (Apr 30, 2002).); cortical neurons (J. Kim et al., Proc Natl Acad Sci U S A 101, 360-5 (Jan…			ENSG00000153317 (-1) (131020942 131023566 131149696 131149697 130872187) 2624 (2624 nt) HUGO:2720:ASAP1 HGNC:15640 KIAA1249 PAP ZG14P [IPR001452:SH3 domain; IPR000108:Neutrophil cytosol factor 2; IPR001164:Human Rev interacting-like protein (hRIP); IPR002110:Ankyrin; IPR001849:Pleckstrin-like;]	1	19.43	105		ENSRNOG00000005739 (mmu-let-7b)	hsa-let-7b hsa-mir-361 hsa-mir-98	0003677 DNA binding IEA; 0005634 nucleus IEA;	3' UUGGUGUGUUGGAUGAUGGAGU 5' hsa-let-7b __ .:||.|.::|:.||:||||||| __ 5' CGCC-CCUGAUAUAUUACCUCA 3' ENST00000304830 E:-19.43 S:105.000000 Loc:662 Cons: %(mmu) 90.48%(rno)
hsa-let-7b	ENST00000280560	ENSG00000150967	ENSMUSG00000029408	ENSRNOG00000001082	Liver , pooled , pooled germ cell tumors , Brain , NEUROBLASTOMA COT 50-NORMALIZED , total brain , whole brain , embryonic stem cells, embryoid bodies derived from H1, H7 and H9 cells , multiple sclerosis lesions , retinoblastoma , epidermoid carcinoma, cell line , brain , medulla , mammary adenocarcinoma, cell line , human retina , Ascites , Stomach , small cell carcinoma , serous papillary carc…	Brain (abundant), Liver (abundant), Heart, Skeletal Muscle, Lung (abundant), Kidney (abundant), Spleen (abundant) (L. F. Sempere et al., Genome Biol 5, R13 (2004)); heart, lung, liver, spleen, kidney, skin, testis, ovary, spinal cord, cerebullum, midbrain, eye (M. Lagos-Quintana et al., Curr Biol 12, 735-9 (Apr 30, 2002).); cortical neurons (J. Kim et al., Proc Natl Acad Sci U S A 101, 360-5 (Jan…			ATP-BINDING CASSETTE, SUB-FAMILY B, MEMBER 9 PRECURSOR (ATP-BINDING CASSETTE TRANSPORTER 9) (ABC TRANSPORTER 9 PROTEIN) (TAP-LIKE PROTEIN) (TAPL) (HABCB9). [Source:SWISSPROT;Acc:Q9NP78] ENSG0000015096 HUGO:50:EST122234 [IPR001687:ATP/GTP-binding site motif A (P-loop); IPR003439:ABC transporter; IPR001140:ABC transporter, transmembrane region;]	1	19.34	105	ENSMUSG00000029408 (mmu-let-7b)	ENSRNOG00000001082 (mmu-let-7b)	hsa-let-7b hsa-let-7c hsa-let-7a hsa-let-7e hsa-let-7d hsa-let-7f hsa-mir-128a hsa-mir-196 hsa-mir-98	0000166 nucleotide binding IEA; 0004009 ATP-binding cassette (ABC) transporter activity NAS; 0005524 ATP binding NAS; 0015198 oligopeptide transporter activity IEA; 0006810 transport NAS; 0006857 oligopeptide transport IEA; 0005764 lysosome IEA; 0016021 integral to membrane NAS; 0004009 ATP-binding cassette (ABC) transporter activity IEA; 0005524 ATP binding IEA; 0006810 transport IEA; 0016020 me…	3' UUGG-UGUGUUGGAUGAUGGAGU 5' hsa-let-7b __ :::|.|:|.|::.|||||||||. __ 5' GGUCAAUAAAGUGUACUACCUCU 3' ENST00000280560 E:-19.34 S:105.000000 Loc:887 Cons: 95.65%(mmu) 95.65%(rno)
hsa-let-7b	ENST00000272163	ENSG00000143815	ENSMUSG00000004880	ENSRNOG00000003103	juvenile granulosa tumor	Brain (abundant), Liver (abundant), Heart, Skeletal Muscle, Lung (abundant), Kidney (abundant), Spleen (abundant) (L. F. Sempere et al., Genome Biol 5, R13 (2004)); heart, lung, liver, spleen, kidney, skin, testis, ovary, spinal cord, cerebullum, midbrain, eye (M. Lagos-Quintana et al., Curr Biol 12, 735-9 (Apr 30, 2002).); cortical neurons (J. Kim et al., Proc Natl Acad Sci U S A 101, 360-5 (Jan…			LAMIN B RECEPTOR (INTEGRAL NUCLEAR ENVELOPE INNER MEMBRANE PROTEIN) (LMN2R). [Source:SWISSPROT;Acc:Q14739] ENSG00000143815 (-1) (222563836 222565636 222586408 222590368 221596419) 1800 (1800 nt) HUGO:6518: [IPR001171:ERG4/ERG24 ergosterol biosynthesis protein; IPR001472:Bipartite nuclear localization signal;]	1	17.74	105	ENSMUSG00000004880 (mmu-let-7b)		hsa-let-7b hsa-let-7e hsa-let-7f hsa-mir-98	0003677 DNA binding TAS; 0003683 lamin/chromatin binding TAS; 0004872 receptor activity IEA; 0005521 lamin binding TAS; 0005634 nucleus IEA; 0005639 integral to nuclear inner membrane TAS;	3' UUGGUGUGUUGGAUGAUGGAGU 5' hsa-let-7b __ ||::..:|..::|:|||||||| __ 5' AAUUUGGC--UUUGCUACCUCA 3' ENST00000272163 E:-17.74 S:105.000000 Loc:846 Cons: 100.00%(mmu) %(rno)
hsa-let-7b	ENST00000286307	ENSG00000155858	ENSMUSG00000044847	ENSRNOG00000005450	pooled germ cell tumors , total brain , kidney , Pooled human melanocyte, fetal heart, and pregnant uterus , whole brain , aorta , pooled , pnet , tumor , Placenta , insulinoma , embryonic stem cells, DMSO-treated H9 cell line , embryonic stem cells, cell lines H1, H7, and H9 , embryonic stem cell, retinoic acid and mitogen-treated hES cell line H7 , breast , cervix , carcinoma, cell line , squam…	Brain (abundant), Liver (abundant), Heart, Skeletal Muscle, Lung (abundant), Kidney (abundant), Spleen (abundant) (L. F. Sempere et al., Genome Biol 5, R13 (2004)); heart, lung, liver, spleen, kidney, skin, testis, ovary, spinal cord, cerebullum, midbrain, eye (M. Lagos-Quintana et al., Curr Biol 12, 735-9 (Apr 30, 2002).); cortical neurons (J. Kim et al., Proc Natl Acad Sci U S A 101, 360-5 (Jan…			ENSG00000155858 (1) (157151650 157151654 157163167 157164641 158277443) 1474 (1474 nt) [IPR001163:Small nuclear ribonucleoprotein (Sm protein);]	1	23.57	104		ENSRNOG00000005450 (mmu-let-7b)	hsa-let-7b hsa-let-7i	0008248 pre-mRNA splicing factor activity IEA; 0006371 mRNA splicing IEA; 0005634 nucleus IEA; 0005732 small nucleolar ribonucleoprotein complex IEA;	3' UUGGUGUGUUGGAUGAUGGAGU 5' hsa-let-7b __ ..||.||||:.|..|||||||| __ 5' UUCCCCACAGACACCUACCUCA 3' ENST00000286307 E:-23.57 S:104.000000 Loc:1441 Cons: %(mmu) 100.00%(rno)
hsa-let-7b	ENST00000308249	ENSG00000175175	ENSMUSG00000046442	ENSRNOG00000024730	normal nasopharynx , heart	Brain (abundant), Liver (abundant), Heart, Skeletal Muscle, Lung (abundant), Kidney (abundant), Spleen (abundant) (L. F. Sempere et al., Genome Biol 5, R13 (2004)); heart, lung, liver, spleen, kidney, skin, testis, ovary, spinal cord, cerebullum, midbrain, eye (M. Lagos-Quintana et al., Curr Biol 12, 735-9 (Apr 30, 2002).); cortical neurons (J. Kim et al., Proc Natl Acad Sci U S A 101, 360-5 (Jan…			PROTEIN PHOSPHATASE 1E; PARTNER OF PIX 1. [Source:RefSeq;Acc:NM_014906] ENSG00000175175 (1) (57307870 57307997 57532813 57536953 57707540) 4140 (4140 nt) HUGO:19322:KIAA1072 POPX1 PP2CH [IPR000222:Protein phosphatase 2C subfamily; IPR001932:Protein phosphatase 2C-like; IPR000694:Proline-rich region;]	1	22.95	104	ENSMUSG00000046442 (mmu-let-7b)		hsa-let-7b hsa-mir-103 hsa-mir-124a hsa-mir-130a hsa-mir-133a mmu-mir-133 rno-mir-148b hsa-mir-16 hsa-mir-18 hsa-mir-181b rno-mir-330	0000287 magnesium ion binding IEA; 0004722 protein serine/threonine phosphatase activity IEA; 0016787 hydrolase activity IEA; 0006470 protein amino acid dephosphorylation IEA; 0008287 protein serine/threonine phosphatase complex IEA;	3' UUGGUGUGUUG-GAUGAUGGAGU 5' hsa-let-7b __ :||:|||||:|..|::||.|||| __ 5' GACUACACAGCAGUGUUAACUCA 3' ENST00000308249 E:-22.950001 S:104.000000 Loc:2139 Cons: 91.30%(mmu) %(rno)
hsa-let-7b	ENST00000329385_P	ENSG00000184682	ENSMUSG00000043795	ENSRNOG00000020023		Brain (abundant), Liver (abundant), Heart, Skeletal Muscle, Lung (abundant), Kidney (abundant), Spleen (abundant) (L. F. Sempere et al., Genome Biol 5, R13 (2004)); heart, lung, liver, spleen, kidney, skin, testis, ovary, spinal cord, cerebullum, midbrain, eye (M. Lagos-Quintana et al., Curr Biol 12, 735-9 (Apr 30, 2002).); cortical neurons (J. Kim et al., Proc Natl Acad Sci U S A 101, 360-5 (Jan…			ENSG00000184682 (-1) (1874684 1874684 1875499 1875499 1789635) 4001 (4001 nt) [IPR000834:Zinc carboxypeptidase A metalloprotease (M14); IPR002965:Proline-rich extensin; IPR000694:Proline-rich region;]	1	22.82	104		ENSRNOG00000020023 (mmu-let-7b)	hsa-let-7b hsa-let-7i rno-mir-342		3' UUGGUGUGUUGGAUGAUGGAGU 5' hsa-let-7b __ ::|||||.|||:||.||||||. __ 5' GGCCACA-AACUUA-UACCUCU 3' ENST00000329385_P E:-22.82 S:104.000000 Loc:1637 Cons: %(mmu) 95.00%(rno)
hsa-let-7b	ENST00000263054_P	ENSG00000108018	ENSMUSG00000043531	ENSRNOG00000011313	whole brain , cochlea , pooled , nervous_normal , rhabdomyosarcoma , total brain , 2 pooled Wilms' tumors, one primary and one metastatic to brain , primitive neuroectoderm , dorsal root ganglia , brain , pooled germ cell tumors , fetal eyes , fetal eye , prostate , kidney , normal prostatic epithelial cells	Brain (abundant), Liver (abundant), Heart, Skeletal Muscle, Lung (abundant), Kidney (abundant), Spleen (abundant) (L. F. Sempere et al., Genome Biol 5, R13 (2004)); heart, lung, liver, spleen, kidney, skin, testis, ovary, spinal cord, cerebullum, midbrain, eye (M. Lagos-Quintana et al., Curr Biol 12, 735-9 (Apr 30, 2002).); cortical neurons (J. Kim et al., Proc Natl Acad Sci U S A 101, 360-5 (Jan…			VPS10 DOMAIN-CONTAINING RECEPTOR SORCS1 PRECURSOR (HSORCS). [Source:SWISSPROT;Acc:Q8WY21] ENSG00000108018 (-1) (108001765 108001765 108588871 108588871 107204991) 4001 (4001 nt) [IPR000601:PKD; IPR002860:Glycosyl hydrolase, BNR repeat;]	1	22.19	104		ENSRNOG00000011313 (mmu-let-7b)	hsa-let-7g hsa-let-7e hsa-let-7a hsa-let-7b rno-mir-135b mmu-mir-290 hsa-mir-30d hsa-mir-301 rno-mir-323	0016021 integral to membrane IEA;	3' UUGG-UGUGUUGGAUGAUGGAGU 5' hsa-let-7b __ ||||.:|..::|:|.|||:|||| __ 5' AACCUGCCAGGCUUCCUAUCUCA 3' ENST00000263054_P E:-22.190001 S:104.000000 Loc:2213 Cons: %(mmu) 91.30%(rno)
hsa-let-7b	ENST00000291041	ENSG00000159792	ENSMUSG00000048310	ENSRNOG00000019290	Iris , Chondrosarcoma Lung Metastasis cell lines , melanoma (MeWo cell line) , colon , Islets of Langerhans , pre-eclamptic placenta , anaplastic oligodendroglioma , skin , B-cell, chronic lymphotic leukemia , embryonic stem cells, DMSO-treated H9 cell line , adenocarcinoma , choriocarcinoma , head_neck , meningioma , moderately-differentiated endometrial adenocarcinoma, 3 pooled tumors , Liver a…	Brain (abundant), Liver (abundant), Heart, Skeletal Muscle, Lung (abundant), Kidney (abundant), Spleen (abundant) (L. F. Sempere et al., Genome Biol 5, R13 (2004)); heart, lung, liver, spleen, kidney, skin, testis, ovary, spinal cord, cerebullum, midbrain, eye (M. Lagos-Quintana et al., Curr Biol 12, 735-9 (Apr 30, 2002).); cortical neurons (J. Kim et al., Proc Natl Acad Sci U S A 101, 360-5 (Jan…			SERINE/THREONINE-PROTEIN KINASE H1 (EC 2.7.1.37) (PSK-H1). [Source:SWISSPROT;Acc:P11801] ENSG00000159792 (1) (67703451 67718889 67737781 67739813 67833437) 2032 (2032 nt) HUGO:9529: [IPR000719:Protein kinase; IPR002290:Serine/Threonine protein kinase;]	1	22.17	104		ENSRNOG00000019290 (mmu-let-7b)	hsa-let-7b mmu-mir-133 hsa-mir-133a mmu-mir-201 hsa-mir-363	0004674 protein serine/threonine kinase activity NAS; 0004682 protein kinase CK2 activity IEA; 0004691 cAMP-dependent protein kinase activity IEA; 0005524 ATP binding NAS; 0016740 transferase activity IEA; 0006468 protein amino acid phosphorylation NAS; 0005634 nucleus IEA; 0005794 Golgi apparatus IEA; 0008372 cellular_component unknown ND;	3' UUGGUGUGUUGGAUGAUGGAGU 5' hsa-let-7b __ |:||.|||.:.||:||||||.: __ 5' AGCCCCACUG-CUGCUACCUGG 3' ENST00000291041 E:-22.17 S:104.000000 Loc:844 Cons: %(mmu) 95.24%(rno)
hsa-let-7b	ENST00000314028	ENSG00000141551	ENSMUSG00000025162	ENSRNOG00000009765	Schwannoma tumor	Brain (abundant), Liver (abundant), Heart, Skeletal Muscle, Lung (abundant), Kidney (abundant), Spleen (abundant) (L. F. Sempere et al., Genome Biol 5, R13 (2004)); heart, lung, liver, spleen, kidney, skin, testis, ovary, spinal cord, cerebullum, midbrain, eye (M. Lagos-Quintana et al., Curr Biol 12, 735-9 (Apr 30, 2002).); cortical neurons (J. Kim et al., Proc Natl Acad Sci U S A 101, 360-5 (Jan…			CASEIN KINASE I, DELTA ISOFORM (EC 2.7.1.-) (CKI-DELTA) (CKID). [Source:SWISSPROT;Acc:P48730] ENSG00000141551 (-1) (80881059 80881470 80910070 80910378 80838634) 411 (411 nt) HUGO:2452:HCKID [IPR000719:Protein kinase; IPR002290:Serine/Threonine protein kinase;]	1	21.11	104	ENSMUSG00000025162 (mmu-let-7b)	ENSRNOG00000009765 (mmu-let-7b)	hsa-let-7e hsa-let-7b rno-mir-101b hsa-mir-107 hsa-mir-154	0004674 protein serine/threonine kinase activity IEA; 0004681 casein kinase I activity TAS; 0004713 protein-tyrosine kinase activity IEA; 0005524 ATP binding IEA; 0016740 transferase activity IEA; 0006281 DNA repair TAS; 0006468 protein amino acid phosphorylation TAS; 0007165 signal transduction TAS; 0006468 protein amino acid phosphorylation IEA;	3' UUGGUGUGUUGGAUGAUGGAGU 5' hsa-let-7b __ |||:||.|||:||.||||:|.: __ 5' AACUAC-CAAUCUUCUACUUGG 3' ENST00000314028 E:-21.110001 S:104.000000 Loc:339 Cons: 90.48%(mmu) 90.48%(rno)
hsa-let-7b	ENST00000263212	ENSG00000100034	ENSMUSG00000026181	ENSRNOG00000001849	squamous cell carcinoma , parathyroid tumor , poorly differentiated adenocarcinoma with signet ring cell features , well-differentiated endometrial adenocarcinoma, 7 pooled tumors , adenocarcinoma , kidney , prostate , 2 pooled tumors (clear cell type) , testis , cervix , Adipose , PLACENTA COT 25-NORMALIZED , whole brain , Testis , tumor, 5 pooled (see description) , normal squamous epithelium f…	Brain (abundant), Liver (abundant), Heart, Skeletal Muscle, Lung (abundant), Kidney (abundant), Spleen (abundant) (L. F. Sempere et al., Genome Biol 5, R13 (2004)); heart, lung, liver, spleen, kidney, skin, testis, ovary, spinal cord, cerebullum, midbrain, eye (M. Lagos-Quintana et al., Curr Biol 12, 735-9 (Apr 30, 2002).); cortical neurons (J. Kim et al., Proc Natl Acad Sci U S A 101, 360-5 (Jan…			CA(2+)/CALMODULIN-DEPENDENT PROTEIN KINASE PHOSPHATASE (EC 3.1.3.16) (CAM-KINASE PHOSPHATASE) (CAMKPASE) (PARTNER OF PIX 2) (HFEM-2) (PROTEIN PHOSPHATASE 1F). [Source:SWISSPROT;Acc:P49593] ENSG0000010 HUGO:19388:FEM-2 KIAA0015 POPX2 [IPR000222:Protein phosphatase 2C subfamily; IPR001932:Protein phosphatase 2C-like;]	1	20.5	104	ENSMUSG00000026181 (mmu-let-7b)		hsa-let-7a hsa-let-7c hsa-let-7b hsa-let-7e	0000158 protein phosphatase type 2A activity IEA; 0000287 magnesium ion binding IEA; 0004723 calcium-dependent protein serine/threonine phosphatase activity IEA; 0004724 magnesium-dependent protein serine/threonine phosphatase activity IEA; 0008420 CTD phosphatase activity IEA; 0015071 protein phosphatase type 2C activity IEA; 0016787 hydrolase activity IEA; 0017018 myosin phosphatase activity IE…	3' UUGGUGUGUUGGAUGAUGGAGU 5' hsa-let-7b __ |||:..|.::|||:||::|||. __ 5' AACUUGAAGGCCUGCUGUCUCC 3' ENST00000263212 E:-20.5 S:104.000000 Loc:2140 Cons: 90.91%(mmu) %(rno)
hsa-let-7b	ENST00000325333	ENSG00000179916	ENSMUSG00000053594	ENSRNOG00000016274	adenocarcinoma , well-differentiated endometrial adenocarcinoma, 7 pooled tumors , FETAL LIVER , Venae , cervix , Islets of Langerhans , breast , kidney , retinoblastoma , leiomyosarcoma , glioblastoma , leiomyosarcoma cell line , colon_ins , nervous_tumor , epidermoid carcinoma, cell line , marrow , head_neck , hypothalamus , leukocyte , Wilms' tumor, cell line , human retina , carcinoid , embry…	Brain (abundant), Liver (abundant), Heart, Skeletal Muscle, Lung (abundant), Kidney (abundant), Spleen (abundant) (L. F. Sempere et al., Genome Biol 5, R13 (2004)); heart, lung, liver, spleen, kidney, skin, testis, ovary, spinal cord, cerebullum, midbrain, eye (M. Lagos-Quintana et al., Curr Biol 12, 735-9 (Apr 30, 2002).); cortical neurons (J. Kim et al., Proc Natl Acad Sci U S A 101, 360-5 (Jan…			LDL INDUCED EC PROTEIN. [Source:RefSeq;Acc:NM_016202] ENSG00000179916 (1) (60844121 60845687 60846205 60846647 60846799) 442 (442 nt) [IPR007087:Zn-finger, C2H2 type; IPR000694:Proline-rich region;]	1	19.49	104	ENSMUSG00000053594 (mmu-let-7b)	ENSRNOG00000016274 (mmu-let-7b)	hsa-let-7b hsa-mir-133a mmu-mir-133		3' UUGGUGUGUUGGAUGAUGGAGU 5' hsa-let-7b __ ..|::|..|:.:||||:|||:| __ 5' CUCUGCUGAGGUUACUGCCUUA 3' ENST00000325333 E:-19.49 S:104.000000 Loc:92 Cons: 90.91%(mmu) 95.45%(rno)
hsa-let-7b	ENST00000304434	ENSG00000012660	ENSMUSG00000032349	ENSRNOG00000006331	breast , uterus , Liver and Spleen , poorly differentiated adenocarcinoma with signet ring cell features , embryonic stem cells, embryoid bodies derived from H1, H7 and H9 cells , embryonic stem cell, retinoic acid and mitogen-treated hES cell line H7 , embryonic stem cells, DMSO-treated H9 cell line , nervous_tumor , carcinoma, cell line , retinoblastoma , large cell carcinoma , juvenile granulo…	Brain (abundant), Liver (abundant), Heart, Skeletal Muscle, Lung (abundant), Kidney (abundant), Spleen (abundant) (L. F. Sempere et al., Genome Biol 5, R13 (2004)); heart, lung, liver, spleen, kidney, skin, testis, ovary, spinal cord, cerebullum, midbrain, eye (M. Lagos-Quintana et al., Curr Biol 12, 735-9 (Apr 30, 2002).); cortical neurons (J. Kim et al., Proc Natl Acad Sci U S A 101, 360-5 (Jan…			HOMOLOG OF YEAST LONG CHAIN POLYUNSATURATED FATTY ACID ELONGATIO; HOMOLOG OF YEAST LONG CHAIN POLYUNSATURATED FATTY ACID ELONGATION ENZYME 2. [Source:RefSeq;Acc:NM_021814] ENSG00000012660 (-1) (531790 HUGO:21308:dJ483K16.1 HELO1 [IPR002076:GNS1/SUR4 membrane protein;]	1	19.46	104	ENSMUSG00000032349 (mmu-let-7b)		hsa-let-7b hsa-let-7i hsa-mir-103 hsa-mir-132 hsa-mir-184 rno-mir-336	0016021 integral to membrane IEA;	3' UUGGUGUGUUGGAUGAUGGAGU 5' hsa-let-7b __ .||.||||.:.||::|:|||:| __ 5' UACAACACUG-CUGUUGCCUUA 3' ENST00000304434 E:-19.459999 S:104.000000 Loc:251 Cons: 100.00%(mmu) %(rno)
hsa-let-7b	ENST00000321680	ENSG00000164506	ENSMUSG00000019790	ENSRNOG00000013351	THYMUS , pooled germ cell tumors , White Matter , cochlea , Liver , liver , Iris , total brain , breast , stomach , cervix , placenta , parathyroid tumor , normal prostate , carcinoid , tumor, 5 pooled (see description) , Purified pancreatic islet , whole brain , pooled , from acute myelogenous leukemia , from chronic myelogenous leukemia , prostate , pineal gland , placenta_normal , melanotic me…	Brain (abundant), Liver (abundant), Heart, Skeletal Muscle, Lung (abundant), Kidney (abundant), Spleen (abundant) (L. F. Sempere et al., Genome Biol 5, R13 (2004)); heart, lung, liver, spleen, kidney, skin, testis, ovary, spinal cord, cerebullum, midbrain, eye (M. Lagos-Quintana et al., Curr Biol 12, 735-9 (Apr 30, 2002).); cortical neurons (J. Kim et al., Proc Natl Acad Sci U S A 101, 360-5 (Jan…			TOMOSYN. [Source:RefSeq;Acc:NM_139244] ENSG00000164506 (1) (147613204 147617361 147686461 147687436 148644769) 975 (975 nt) HUGO:19665:tomosyn [IPR001472:Bipartite nuclear localization signal; IPR001680:G-protein beta WD-40 repeat; IPR000664:Lethal(2) giant larvae protein;]	1	19.41	104	ENSMUSG00000019790 (mmu-let-7b)	ENSRNOG00000013351 (mmu-let-7b)	hsa-let-7e hsa-let-7c hsa-let-7b hsa-mir-152 hsa-mir-98		3' UUGGUGUGUUGGAUGAUGGAGU 5' hsa-let-7b __ |::||::||.:.|.:||||||| __ 5' AGUCAUGCACUGUUUUACCUCA 3' ENST00000321680 E:-19.41 S:104.000000 Loc:123 Cons: 95.45%(mmu) 95.45%(rno)
hsa-let-7b	ENST00000237853	ENSG00000118985	ENSMUSG00000001542	ENSRNOG00000027089	pooled , prostate , medulla	Brain (abundant), Liver (abundant), Heart, Skeletal Muscle, Lung (abundant), Kidney (abundant), Spleen (abundant) (L. F. Sempere et al., Genome Biol 5, R13 (2004)); heart, lung, liver, spleen, kidney, skin, testis, ovary, spinal cord, cerebullum, midbrain, eye (M. Lagos-Quintana et al., Curr Biol 12, 735-9 (Apr 30, 2002).); cortical neurons (J. Kim et al., Proc Natl Acad Sci U S A 101, 360-5 (Jan…			RNA POLYMERASE II ELONGATION FACTOR ELL2. [Source:SWISSPROT;Acc:O00472] ENSG00000118985 (-1) (95297176 95298648 95371498 95371848 95232507) 1472 (1472 nt) HUGO:17064: [IPR001472:Bipartite nuclear localization signal;]	1	17.45	104	ENSMUSG00000001542 (mmu-let-7b)		hsa-let-7i hsa-let-7e hsa-let-7d hsa-let-7c hsa-let-7b hsa-mir-135 hsa-mir-214 hsa-mir-32 rno-mir-338 hsa-mir-34c hsa-mir-34a hsa-mir-34b hsa-mir-98	0003702 RNA polymerase II transcription factor activity TAS; 0006355 regulation of transcription, DNA-dependent IEA; 0006368 RNA elongation from Pol II promoter TAS; 0005634 nucleus IEA; 0008023 transcription elongation factor complex TAS;	3' UUGGUGUGUUGGAUGAUGGA-GU 5' hsa-let-7b __ |..||.|.||.|||:|||||.|| __ 5' AUGCAAAGAAGCUAUUACCUACA 3' ENST00000237853 E:-17.450001 S:104.000000 Loc:1094 Cons: 95.65%(mmu) %(rno)
hsa-let-7b	ENST00000265213_P	ENSG00000027644	ENSMUSG00000005640	ENSRNOG00000013344	brain	Brain (abundant), Liver (abundant), Heart, Skeletal Muscle, Lung (abundant), Kidney (abundant), Spleen (abundant) (L. F. Sempere et al., Genome Biol 5, R13 (2004)); heart, lung, liver, spleen, kidney, skin, testis, ovary, spinal cord, cerebullum, midbrain, eye (M. Lagos-Quintana et al., Curr Biol 12, 735-9 (Apr 30, 2002).); cortical neurons (J. Kim et al., Proc Natl Acad Sci U S A 101, 360-5 (Jan…			INSULIN RECEPTOR-RELATED PROTEIN PRECURSOR (EC 2.7.1.112) (IRR) (IR-RELATED RECEPTOR). [Source:SWISSPROT;Acc:P14616] ENSG00000027644 (-1) (154027457 154027457 154045205 154045458 154003293) 4001 (4001 HUGO:6093:IRR [IPR000719:Protein kinase; IPR001245:Tyrosine protein kinase; IPR002011:Receptor tyrosine kinase, class II; IPR000531:TonB-dependent receptor protein; IPR003961:Fibronectin, type III; …	1	24.21	103		ENSRNOG00000013344 (mmu-let-7b)	hsa-let-7b hsa-let-7c hsa-let-7d	0004872 receptor activity IEA; 0005006 epidermal growth factor receptor activity IEA; 0005524 ATP binding IEA; 0016740 transferase activity IEA; 0006468 protein amino acid phosphorylation IEA; 0007169 transmembrane receptor protein tyrosine kinase signaling pathway NAS; 0005887 integral to plasma membrane NAS;	3' UUGGUGUGUUGGAUGAUGGAGU 5' hsa-let-7b __ ..|||.:||:||.|:||:|||. __ 5' UCCCAGGCAGCCCAUUAUCUCU 3' ENST00000265213_P E:-24.209999 S:103.000000 Loc:820 Cons: %(mmu) 90.91%(rno)
hsa-let-7b	ENST00000262836_P	ENSG00000077264	ENSMUSG00000031284	ENSRNOG00000004676	2 pooled tumors (clear cell type) , whole brain , kidney	Brain (abundant), Liver (abundant), Heart, Skeletal Muscle, Lung (abundant), Kidney (abundant), Spleen (abundant) (L. F. Sempere et al., Genome Biol 5, R13 (2004)); heart, lung, liver, spleen, kidney, skin, testis, ovary, spinal cord, cerebullum, midbrain, eye (M. Lagos-Quintana et al., Curr Biol 12, 735-9 (Apr 30, 2002).); cortical neurons (J. Kim et al., Proc Natl Acad Sci U S A 101, 360-5 (Jan…			SERINE/THREONINE-PROTEIN KINASE PAK 3 (EC 2.7.1.-) (P21-ACTIVATED KINASE 3) (PAK-3) (BETA-PAK) (OLIGOPHRENIN-3). [Source:SWISSPROT;Acc:O75914] ENSG00000077264 (1) (109130303 109130303 109227646 109227 HUGO:8592:bPAK hPAK3 MRX30 [IPR000719:Protein kinase; IPR002290:Serine/Threonine protein kinase; IPR001245:Tyrosine protein kinase; IPR000095:PAK-box/P21-Rho-binding;]	1	22.97	103	ENSMUSG00000031284 (mmu-let-7b)	ENSRNOG00000004676 (mmu-let-7b)	hsa-let-7c hsa-let-7b rno-mir-101b hsa-mir-27a hsa-mir-28	0004674 protein serine/threonine kinase activity NR; 0004713 protein-tyrosine kinase activity IEA; 0005524 ATP binding IEA; 0016740 transferase activity IEA; 0006468 protein amino acid phosphorylation NR;	3' UUGGUGUGUUGGAUGAUGGAGU 5' hsa-let-7b __ ||.|.:.:..||||||.||||| __ 5' AAGCCUUUUUCCUACUCCCUCA 3' ENST00000262836_P E:-22.969999 S:103.000000 Loc:135 Cons: 90.91%(mmu) 90.91%(rno)
hsa-let-7b	ENST00000292211	ENSG00000160714	ENSMUSG00000042572	ENSRNOG00000020791	anaplastic oligodendroglioma , pooled germ cell tumors , glioblastoma (pooled) , whole brain , pooled , poorly differentiated adenocarcinoma with signet ring cell features , prostate , moderately-differentiated adenocarcinoma , well-differentiated endometrial adenocarcinoma, 7 pooled tumors , kidney , lymphoma, follicular mixed small and large cell , Human Lung Epithelial cells , aorta , breast ,…	Brain (abundant), Liver (abundant), Heart, Skeletal Muscle, Lung (abundant), Kidney (abundant), Spleen (abundant) (L. F. Sempere et al., Genome Biol 5, R13 (2004)); heart, lung, liver, spleen, kidney, skin, testis, ovary, spinal cord, cerebullum, midbrain, eye (M. Lagos-Quintana et al., Curr Biol 12, 735-9 (Apr 30, 2002).); cortical neurons (J. Kim et al., Proc Natl Acad Sci U S A 101, 360-5 (Jan…			UBIQUITIN-CONJUGATING ENZYME E2Q. [Source:RefSeq;Acc:NM_017582] ENSG00000160714 (-1) (151737850 151739706 151747821 151747887 151690738) 1856 (1856 nt) HUGO:15698: [IPR000608:Ubiquitin-conjugating enzymes;]	1	22.9	103	ENSMUSG00000042572 (mmu-let-7b)	ENSRNOG00000020791 (mmu-let-7b)	hsa-let-7d hsa-let-7c hsa-let-7e hsa-let-7b hsa-mir-130b hsa-mir-134 hsa-mir-141 hsa-mir-19b hsa-mir-199b mmu-mir-202	0004840 ubiquitin conjugating enzyme activity IEA; 0004842 ubiquitin-protein ligase activity IEA; 0016874 ligase activity IEA; 0006512 ubiquitin cycle IEA;	3' UUGGUGUGUUGGAUGAUGGAGU 5' hsa-let-7b __ .|||||..:|||.|:|||||:. __ 5' CACCACUGGACCAAUUACCUUU 3' ENST00000292211 E:-22.9 S:103.000000 Loc:33 Cons: 100.00%(mmu) 100.00%(rno)
hsa-let-7b	ENST00000302541	ENSG00000170011	ENSMUSG00000041794	ENSRNOG00000018797	adenocarcinoma , lung	Brain (abundant), Liver (abundant), Heart, Skeletal Muscle, Lung (abundant), Kidney (abundant), Spleen (abundant) (L. F. Sempere et al., Genome Biol 5, R13 (2004)); heart, lung, liver, spleen, kidney, skin, testis, ovary, spinal cord, cerebullum, midbrain, eye (M. Lagos-Quintana et al., Curr Biol 12, 735-9 (Apr 30, 2002).); cortical neurons (J. Kim et al., Proc Natl Acad Sci U S A 101, 360-5 (Jan…			RAB EFFECTOR MYRIP (MYOSIN-VIIA- AND RAB-INTERACTING PROTEIN) (EXOPHILIN 8) (SLP HOMOLOG LACKING C2 DOMAINS-C). [Source:SWISSPROT;Acc:Q8NFW9] ENSG00000170011 (1) (39811895 39902900 40254082 40262396 4 HUGO:19156:DKFZp586F1018 exophilin 8 MyRIP [IPR006788:Myelin-associated oligodendrocytic basic protein (MOBP); IPR001472:Bipartite nuclear localization signal;]	1	22.08	103	ENSMUSG00000041794 (mmu-let-7b)		hsa-let-7c hsa-let-7b rno-mir-101b hsa-mir-124a hsa-mir-206 hsa-mir-321 rno-mir-327 hsa-mir-34a rno-mir-351	0003779 actin binding IEA;	3' UUGGUGUGUUGGAUGAUGGAGU 5' hsa-let-7b __ .:|||.:::|||.|||:||||. __ 5' UGCCA-GUGACCCACUGCCUCC 3' ENST00000302541 E:-22.08 S:103.000000 Loc:50 Cons: 95.24%(mmu) %(rno)
hsa-let-7b	ENST00000238616	ENSG00000119638	ENSMUSG00000034290	ENSRNOG00000007001	pooled , embryonic stem cells, DMSO-treated H9 cell line , placenta , thymus, pooled , germinal center B cell , Purified pancreatic islet , mantle cell lymphoma , liver , fetal eyes, lens, eye anterior segment, optic nerve, retina, Retina Foveal and Macular, RPE and Choroid , sympathetic trunk , lymphocyte , fetal eye , prostate , metastatic prostate bone lesion , carcinoid	Brain (abundant), Liver (abundant), Heart, Skeletal Muscle, Lung (abundant), Kidney (abundant), Spleen (abundant) (L. F. Sempere et al., Genome Biol 5, R13 (2004)); heart, lung, liver, spleen, kidney, skin, testis, ovary, spinal cord, cerebullum, midbrain, eye (M. Lagos-Quintana et al., Curr Biol 12, 735-9 (Apr 30, 2002).); cortical neurons (J. Kim et al., Proc Natl Acad Sci U S A 101, 360-5 (Jan…			NIMA RELATED KINASE 9; NIMA-RELATED KINASE NEK8. [Source:RefSeq;Acc:NM_033116] ENSG00000119638 (-1) (73538863 73541308 73583761 73583771 73520773) 2445 (2445 nt) HUGO:18591:DKFZp434D0935 MGC16714 Nek8 NERCC [IPR002290:Serine/Threonine protein kinase; IPR001245:Tyrosine protein kinase; IPR000408:Regulator of chromosome condensation, RCC1; IPR000719:Protein kinase;]	1	21.07	103	ENSMUSG00000034290 (mmu-let-7b)		hsa-let-7b hsa-let-7a hsa-mir-142_3p hsa-mir-152 hsa-mir-196 hsa-mir-224 hsa-mir-31 rno-mir-331 hsa-mir-34b hsa-mir-98	0004674 protein serine/threonine kinase activity IEA; 0004713 protein-tyrosine kinase activity IEA; 0005524 ATP binding IEA; 0006468 protein amino acid phosphorylation IEA;	3' UUGGUGU-GUUG-GAUGAUGGAGU 5' hsa-let-7b __ |:|.|||.||:|.||:.||||||| __ 5' AGCAACAGCAGCUCUG-UACCUCA 3' ENST00000238616 E:-21.07 S:103.000000 Loc:251 Cons: 91.30%(mmu) %(rno)
hsa-let-7b	ENST00000228327_P	ENSG00000067798	ENSMUSG00000020181	ENSRNOG00000006682	uterus	Brain (abundant), Liver (abundant), Heart, Skeletal Muscle, Lung (abundant), Kidney (abundant), Spleen (abundant) (L. F. Sempere et al., Genome Biol 5, R13 (2004)); heart, lung, liver, spleen, kidney, skin, testis, ovary, spinal cord, cerebullum, midbrain, eye (M. Lagos-Quintana et al., Curr Biol 12, 735-9 (Apr 30, 2002).); cortical neurons (J. Kim et al., Proc Natl Acad Sci U S A 101, 360-5 (Jan…			NEURON NAVIGATOR 3; PORE MEMBRANE AND/OR FILAMENT INTERACTING LIKE PROTEIN 1; STEERIN 3. [Source:RefSeq;Acc:NM_014903] ENSG00000067798 (1) (76727153 76727710 77106765 77106765 78113748) 4001 (4001 nt) HUGO:15998:KIAA0938 POMFIL1 [IPR001687:ATP/GTP-binding site motif A (P-loop); IPR001715:Calponin-like actin-binding;]	1	21.05	103	ENSMUSG00000020181 (mmu-let-7b)		hsa-let-7f hsa-let-7c hsa-let-7b hsa-let-7a mmu-mir-202 hsa-mir-29a hsa-mir-29c rno-mir-325 hsa-mir-34a hsa-mir-34c hsa-mir-98	0000166 nucleotide binding IEA; 0005524 ATP binding IEA;	3' UUGGUGUGUUGGAUGAUGGAGU 5' hsa-let-7b __ ||||||.|.:||.|||.|||:| __ 5' AACCAC-CUGCCCACUCCCUUA 3' ENST00000228327_P E:-21.049999 S:103.000000 Loc:687 Cons: 90.48%(mmu) %(rno)
hsa-let-7b	ENST00000333599	ENSG00000139915	ENSMUSG00000034912	ENSRNOG00000000618	whole brain , anaplastic oligodendroglioma , total brain , pooled , embryonic stem cells, cell lines H1, H7, and H9 , Lens , melanotic melanoma, high MDR , melanocyte , brain , medulla , fetal eye , retina , Cell lines , 2 pooled tumors (clear cell type) , Pooled human melanocyte, fetal heart, and pregnant uterus	Brain (abundant), Liver (abundant), Heart, Skeletal Muscle, Lung (abundant), Kidney (abundant), Spleen (abundant) (L. F. Sempere et al., Genome Biol 5, R13 (2004)); heart, lung, liver, spleen, kidney, skin, testis, ovary, spinal cord, cerebullum, midbrain, eye (M. Lagos-Quintana et al., Curr Biol 12, 735-9 (Apr 30, 2002).); cortical neurons (J. Kim et al., Proc Natl Acad Sci U S A 101, 360-5 (Jan…			MAM DOMAIN CONTAINING 1. [Source:RefSeq;Acc:NM_182830] ENSG00000139915 (-1) (45300867 45301172 45520652 45520805 45110978) 305 (305 nt) HUGO:19835: [IPR000998:MAM domain; IPR007110:Immunoglobulin-like;]	1	20.52	103	ENSMUSG00000034912 (mmu-let-7b)	ENSRNOG00000000618 (mmu-let-7b)	hsa-let-7i hsa-let-7b hsa-let-7g hsa-mir-199a		3' UUGGUGUGUUGGAUGAUGGAGU 5' hsa-let-7b __ ..|:.|||.:.|||||:.|||| __ 5' UCCUCCACUGACUACUGACUCA 3' ENST00000333599 E:-20.52 S:103.000000 Loc:97 Cons: 100.00%(mmu) 100.00%(rno)
hsa-let-7b	ENST00000262304	ENSG00000008710	ENSMUSG00000032855	ENSRNOG00000010771	moderately-differentiated endometrial adenocarcinoma, 3 pooled tumors , thymus, pooled , pectoral muscle (after mastectomy) , poorly differentiated adenocarcinoma with signet ring cell features , serous papillary carcinoma, high grade, 2 pooled tumors , bone marrow stroma , testis , pooled lung and spleen , poorly-differentiated endometrial adenocarcinoma, 2 pooled tumors , kidney , colon , oligo…	Brain (abundant), Liver (abundant), Heart, Skeletal Muscle, Lung (abundant), Kidney (abundant), Spleen (abundant) (L. F. Sempere et al., Genome Biol 5, R13 (2004)); heart, lung, liver, spleen, kidney, skin, testis, ovary, spinal cord, cerebullum, midbrain, eye (M. Lagos-Quintana et al., Curr Biol 12, 735-9 (Apr 30, 2002).); cortical neurons (J. Kim et al., Proc Natl Acad Sci U S A 101, 360-5 (Jan…	1		POLYCYSTIN 1 PRECURSOR (AUTOSOMAL DOMINANT POLYCYSTIC KIDNEY DISEASE PROTEIN 1). [Source:SWISSPROT;Acc:P98161] ENSG00000008710 (-1) (2078635 2079652 2125614 2125823 2037766) 1017 (1017 nt) HUGO:9008:PBP [IPR001052:Rubredoxin; IPR000434:Polycystic kidney disease type 1 protein; IPR001304:C-type lectin; IPR001611:Leucine-rich repeat; IPR000601:PKD; IPR000372:Cysteine-rich flanking region, N-termina…	1	20.1	103	ENSMUSG00000032855 (mmu-let-7b)		hsa-let-7b	0005489 electron transporter activity IEA; 0005529 sugar binding IEA; 0046872 metal ion binding IEA; 0006118 electron transport IEA; 0007218 neuropeptide signaling pathway IEA; 0016020 membrane IEA; 0007156 homophilic cell adhesion TAS; 0007157 heterophilic cell adhesion IEA; 0007161 calcium-independent cell-matrix adhesion TAS; 0007345 embryogenesis and morphogenesis TAS; 0005871 kinesin complex…	3' UUGGUGUGUUGGAUGAUGGAGU 5' hsa-let-7b __ .:||.|.:||.:||:||||||. __ 5' UGCC-CCUAAGUUAUUACCUCU 3' ENST00000262304 E:-20.1 S:103.000000 Loc:376 Cons: 90.48%(mmu) %(rno)
hsa-let-7b	ENST00000294244	ENSG00000168005	ENSMUSG00000024970	ENSRNOG00000025061	neuroblastoma , prostate , Hypothalamus , kidney , retina	Brain (abundant), Liver (abundant), Heart, Skeletal Muscle, Lung (abundant), Kidney (abundant), Spleen (abundant) (L. F. Sempere et al., Genome Biol 5, R13 (2004)); heart, lung, liver, spleen, kidney, skin, testis, ovary, spinal cord, cerebullum, midbrain, eye (M. Lagos-Quintana et al., Curr Biol 12, 735-9 (Apr 30, 2002).); cortical neurons (J. Kim et al., Proc Natl Acad Sci U S A 101, 360-5 (Jan…	1		ENSG00000168005 (1) (63356443 63356450 63369971 63370546 63382369) 575 (575 nt) []	1	18.57	103	ENSMUSG00000024970 (mmu-let-7b)	ENSRNOG00000025061 (mmu-let-7b)	hsa-let-7f hsa-let-7c hsa-let-7g hsa-let-7d hsa-let-7b hsa-let-7a mmu-mir-298		3' UUGGUGUGUUGGAUGAUGGAGU 5' hsa-let-7b __ |||::.::..||.||||||||: __ 5' AACUGAGU--CCCACUACCUCG 3' ENST00000294244 E:-18.57 S:103.000000 Loc:370 Cons: 100.00%(mmu) 100.00%(rno)
hsa-let-7b	ENST00000267516_P	ENSG00000126822	ENSMUSG00000046107	ENSRNOG00000006570		Brain (abundant), Liver (abundant), Heart, Skeletal Muscle, Lung (abundant), Kidney (abundant), Spleen (abundant) (L. F. Sempere et al., Genome Biol 5, R13 (2004)); heart, lung, liver, spleen, kidney, skin, testis, ovary, spinal cord, cerebullum, midbrain, eye (M. Lagos-Quintana et al., Curr Biol 12, 735-9 (Apr 30, 2002).); cortical neurons (J. Kim et al., Proc Natl Acad Sci U S A 101, 360-5 (Jan…			ENSG00000126822 (1) (63194818 63194819 63199016 63199016 63351099) 4001 (4001 nt) [IPR001687:ATP/GTP-binding site motif A (P-loop); IPR001844:Chaperonin Cpn60; IPR001849:Pleckstrin-like; IPR000219:DH domain;]	1	18.54	103	ENSMUSG00000052292 (mmu-let-7b)		hsa-let-7c hsa-let-7b	0046821 extrachromosomal DNA IEA;	3' UUGGUGUGUUGGAUGAUGGAGU 5' hsa-let-7b __ |:|||.|:||::||:|:|:|:. __ 5' AGCCA-AUAAUUUAUUGCUUUC 3' ENST00000267516_P E:-18.540001 S:103.000000 Loc:1884 Cons: 90.48%(mmu) %(rno)
hsa-let-7b	ENST00000260600	ENSG00000138031	ENSMUSG00000020654	ENSRNOG00000003999	Liver and Spleen	Brain (abundant), Liver (abundant), Heart, Skeletal Muscle, Lung (abundant), Kidney (abundant), Spleen (abundant) (L. F. Sempere et al., Genome Biol 5, R13 (2004)); heart, lung, liver, spleen, kidney, skin, testis, ovary, spinal cord, cerebullum, midbrain, eye (M. Lagos-Quintana et al., Curr Biol 12, 735-9 (Apr 30, 2002).); cortical neurons (J. Kim et al., Proc Natl Acad Sci U S A 101, 360-5 (Jan…			ADENYLATE CYCLASE TYPE III (EC 4.6.1.1) (ADENYLATE CYCLASE, OLFACTIVE TYPE) (ATP PYROPHOSPHATE-LYASE) (ADENYLYL CYCLASE) (AC-III) (AC3). [Source:SWISSPROT;Acc:O60266] ENSG00000138031 (-1) (25016576 25 HUGO:234: [IPR001054:Guanylate cyclase;]	1	18.22	103	ENSMUSG00000020654 (mmu-let-7b)	ENSRNOG00000003999 (mmu-let-7b)	hsa-let-7b hsa-mir-122a hsa-mir-34c	0000287 magnesium ion binding IEA; 0004383 guanylate cyclase activity IEA; 0008294 calcium/calmodulin-responsive adenylate cyclase activity IEA; 0016829 lyase activity IEA; 0006171 cAMP biosynthesis IEA; 0007242 intracellular signaling cascade IEA; 0007608 olfaction IEA; 0005887 integral to plasma membrane TAS;	3' UUGGUGUGUUGGAUGAUGGAGU 5' hsa-let-7b __ |::|:|.:...|||||:|:|:| __ 5' AGUCGCCUUUGCUACUGCUUUA 3' ENST00000260600 E:-18.219999 S:103.000000 Loc:677 Cons: 100.00%(mmu) 100.00%(rno)
[truncated: 14,920 more rows]
