# Supplementary material for: Human MicroRNA Targets
Source: PLoS Biol. 2004 Oct 5;2(11):e363. doi: 10.1371/journal.pbio.0020363 (PMC521178; doi:10.1371/journal.pbio.0020363)
Supplement: Table S4 — (5.6 MB XLS). [file pbio.0020363.st004.xls]

## Sheet: FISH_ALL_BY_GENE.txt
				Predicted fish targets by gene (Updates will be made available at http://www.microrna.org).
Zebrafish Transcript	Zebrafish Gene	Fugu Orthologue		Annotation [Family] [Domains]	Total Conserved Hits	Total Energy (kcal/mol)	Total Score	Fugu Transcript (miRNA)		All miRNAs	miRNAs (non overlapping)	GO Terms	Alignments
ENSDART00000015634_P	ENSDARG00000007722	SINFRUG00000153875		ENSDARG00000007722 4001 (4001 nt) [AMBIGUOUS;] [NUDIX hydrolase:NUDIX hydrolase;]	12	-245.89	1204	SINFRUG00000153875 (fru-miR-205-1a) SINFRUG000001538 (fru-miR-205-1a)		fru-mir-205-1a dre-mir-205 dre-mir-24-1 fru-mir-24-3	fru-mir-24-3 fru-mir-24-3 fru-mir-24-3 fru-mir-24-3 fru-mir-205-1a fru-mir-205-1a dre-mir-205 dre-mir-205 dre-mir-205 dre-mir-205 dre-mir-24-1 dre-mir-24-1		3' AACAAGGACGACCUGACUCGGU 5' fru-mir-24-3 __ ||.||:|||.|||::.|||||. __ 5' UUUUUUCUG-UGGGUGGAGCCU 3' ENSDART00000015634_P E:-22.01 S:103.000000 Loc:909 Cons: 71.43%(fru)	3' AACAAGGACGACCUGACUCGGU 5' fru-mir-24-3 __ ||.||:|||.|||::.|||||. __ 5' UUUUUUCUG-UGGGUGGAGCCU 3' ENSDART00000015634_P E:-22.01 S:103.000000 Loc:1126 Cons: 71.43%(fru)	3' AACAAGGACGACCUGACUCGGU 5' fru-mir-24-3 __ ||.||:|||.|||::.|||||. __ 5' UUUUUUCUG-UGGGUGGAGCCU 3' ENSDART00000015634_P E:-22.01 S:103.000000 Loc:1271 Cons: 71.43%(fru)	3' AACAAGGACGACCUGACUCGGU 5' fru-mir-24-3 __ ||.||:|||.|||::.|||||. __ 5' UUUUUUCUG-UGGGUGGAGCCU 3' ENSDART00000015634_P E:-22.01 S:103.000000 Loc:1414 Cons: 71.43%(fru)	3' GUCUGAGGCCACCUUACUUCCU 5' fru-mir-205-1a __ .|||||.:|.|..||||||||| __ 5' GAGACUAUGCU--AAUGAAGGA 3' ENSDART00000015634_P E:-19.77 S:101.000000 Loc:1169 Cons: 70.00%(fru)	3' GUCUGAGGCCACCUUACUUCCU 5' fru-mir-205-1a __ .|||||.:|.|..||||||||| __ 5' GAGACUAUGCU--AAUGAAGGA 3' ENSDART00000015634_P E:-19.77 S:101.000000 Loc:1240 Cons: 70.00%(fru)	3' GUCUGAGGCCACCUUACUUCCU 5' dre-mir-205 __ .|||||.:|.|..||||||||| __ 5' GAGACUAUGCU--AAUGAAGGA 3' ENSDART00000015634_P E:-19.77 S:101.000000 Loc:809 Cons: 70.00%(fru)	3' GUCUGAGGCCACCUUACUUCCU 5' dre-mir-205 __ .|||||.:|.|..||||||||| __ 5' GAGACUAUGCU--AAUGAAGGA 3' ENSDART00000015634_P E:-19.77 S:101.000000 Loc:952 Cons: 70.00%(fru)	3' GUCUGAGGCCACCUUACUUCCU 5' dre-mir-205 __ .|||||.:|.|..||||||||| __ 5' GAGACUAUGCU--AAUGAAGGA 3' ENSDART00000015634_P E:-19.77 S:101.000000 Loc:1023 Cons: 70.00%(fru)	3' GUCUGAGGCCACCUUACUUCCU 5' dre-mir-205 __ .|||||.:|.|..||||||||| __ 5' GAGACUAUGCU--AAUGAAGGA 3' ENSDART00000015634_P E:-19.77 S:101.000000 Loc:1095 Cons: 70.00%(fru)	3' GACAAGGACGACUUGACUCGGU 5' dre-mir-24-1 __ :|.||:|||.||:::.|||||. __ 5' UUAUUUCUG-UGGGUGGAGCCU 3' ENSDART00000015634_P E:-19.950001 S:94.000000 Loc:2407 Cons: 71.43%(fru)	3' GACAAGGACGACUUGACUCGGU 5' dre-mir-24-1 __ .|.||:|||.||:::.|||||. __ 5' AUUUUUCUG-UGGGUGGAGCCU 3' ENSDART00000015634_P E:-19.280001 S:92.000000 Loc:1343 Cons: 71.43%(fru)
ENSDART00000011942_P	ENSDARG00000012785	SINFRUG00000131940		EMPTY SPIRACLES HOMEOBOX 2. [Source:RefSeq;Acc:NM_131280] ENSDARG00000012785 (1) (5848 5848 9574 9574 66095) 4001 (4001 nt) [HOMEOBOX;] [Homeobox:Homeobox; Helix-turn-helix motif, lambda-like repressor:Helix-turn-helix motif, lambda-like repressor;]	8	-164.76	852	SINFRUG00000131940 (dre-miR-138-2)		dre-mir-138-2 dre-mir-138-1 dre-mir-142-2a-as dre-mir-142-1a-as dre-mir-153-1b dre-mir-172 dre-mir-22-1 fru-mir-22-1a dre-mir-25 dre-mir-31 dre-mir-34 dre-mir-98-3a dre-mir-98-3b dre-mir-98-2a dre-mir-98-1a dre-mir-let7l-a dre-mir-let7l-a1 dre-mir-let7l-a2 dre-mir-let7l-b1 dre-mir-let7l-c1 fru-mir-let7l-c2 dre-mir-let7l-d1 fru-mir-let7l-d2	dre-mir-98-2a dre-mir-31 fru-mir-22-1a dre-mir-25 dre-mir-138-1 dre-mir-153-1b dre-mir-98-3a dre-mir-142-1a-as	GO:0003700->transcription factor activity GO:0005634->nucleus GO:0005634->nucleus GO:0003677->DNA binding GO:0006355->regulation of transcription, DNA-dependent	3' UGUAU-AUGUUAGA-UGAUGGAGU 5' dre-mir-98-2a __ |:.||.||||||||.||||||||. __ 5' AUUUAGUACAAUCUGACUACCUCU 3' ENSDART00000011942_P E:-24.959999 S:120.000000 Loc:1622 Cons: 87.50%(fru)	3' GUCGAU-ACGGUUGUAGAACGGU 5' dre-mir-31 __ ..|:.|.||:|||:||:|||:|| __ 5' AUGUAAUUGUCAAUAUUUUGUCA 3' ENSDART00000011942_P E:-20.49 S:115.000000 Loc:980 Cons: 91.30%(fru)	3' UGUCAAGAAG-UCGA-CCGUCGAA 5' fru-mir-22-1a __ .::.||||||.||.|.|||||||| __ 5' UUGAUUCUUCGAGAUCGGCAGCUU 3' ENSDART00000011942_P E:-22.25 S:106.000000 Loc:109 Cons: 75.00%(fru)	3' AGUCUGGCUCUGUUCACGUUAC 5' dre-mir-25 __ |.|||:..|||.|||||||:|| __ 5' UAAGAUAAAGA-AAGUGCAGUG 3' ENSDART00000011942_P E:-22.09 S:106.000000 Loc:2372 Cons: 100.00%(fru)	3' CGGACUAAGUGUUGUGGUCGA 5' dre-mir-138-1 __ ||:|.|||.||||..|||||| __ 5' GCUUUAUU-ACAAACCCAGCU 3' ENSDART00000011942_P E:-17.07 S:104.000000 Loc:2113 Cons: 100.00%(fru)	3' AGUGAAAACACUGAUACGUU 5' dre-mir-153-1b __ ..:|||||||||..:||||| __ 5' GAGCUUUUGUGAAAGUGCAA 3' ENSDART00000011942_P E:-20.33 S:104.000000 Loc:1492 Cons: 95.00%(fru)	3' UUGGUGUGUUGGAUGAUGGAGU 5' dre-mir-98-3a __ |||:.||:.|.||.|||:|||: __ 5' AACUUCAUUA-CUCCUAUCUCG 3' ENSDART00000011942_P E:-17.379999 S:102.000000 Loc:2233 Cons: 100.00%(fru)	3' GGUAUUUCAUCCUUUGUGAUGU 5' dre-mir-142-1a-as __ .:||:|||||.|.|:::||:|: __ 5' AUAUGAAGUA-GCAGUGCUGCG 3' ENSDART00000011942_P E:-20.190001 S:95.000000 Loc:591 Cons: 90.48%(fru)
ENSDART00000022513_P	ENSDARG00000020573	SINFRUG00000139154		ENSDARG00000020573 4001 (4001 nt) [ATP DEPENDENT RNA HELICASE; ATP DEPENDENT RNA HELICASE;] [DEAD/DEAH box helicase:DEAD/DEAH box helicase; Helicase, C-terminal:Helicase, C-terminal; DEAD/DEAH box helicase:DEAD/DEAH box helicase; Helicase, C-terminal:Helicase, C-terminal;]	7	-126.44	717	SINFRUG00000139154 (fru-miR-124-1c)		dre-mir-124-1c dre-mir-124-1e dre-mir-124-1a dre-mir-124-1d dre-mir-124-1b dre-mir-16-3 fru-mir-200b-2a dre-mir-23-b1 dre-mir-23-a1 dre-mir-23-c1 fru-mir-23-c2 fru-mir-29-12b dre-mir-34 fru-mir-79-1e dre-mir-79 dre-mir-79-1c fru-mir-79-1d dre-mir-79-1b fru-mir-93-1b	fru-mir-29-12b fru-mir-93-1b dre-mir-23-b1 dre-mir-34 dre-mir-16-3 dre-mir-23-a1 dre-mir-124-1c		3' AUUGUGGCUAAAGUUUACCACGAUC 5' fru-mir-29-12b __ .|||.:|.|.||.:||||||||||. __ 5' GAACUUCAAGUU-GAAUGGUGCUAC 3' ENSDART00000022513_P E:-17.200001 S:122.000000 Loc:924 Cons: 75.00%(fru)	3' GAUGGA--CGUGU-UUGUCGUGAAAAC 5' fru-mir-93-1b __ ||:::|..|||.|.:|.||:|:||||| __ 5' CUGUUUCAGCAAAGGAAAGUAUUUUUG 3' ENSDART00000022513_P E:-17.51 S:109.000000 Loc:2342 Cons: 70.37%(fru)	3' CCAUUAGGGACCGUUACACUA 5' dre-mir-23-b1 __ ..||.|:|..||:|:|||||. __ 5' UAUAUUUCGGGGUAGUGUGAG 3' ENSDART00000022513_P E:-18.57 S:101.000000 Loc:1370 Cons: 90.48%(fru)	3' UGUUGGUCGAUUCUGUGACGGU 5' dre-mir-34 __ ||||.:|.||||.||||||.|| __ 5' ACAA-UACCUAA-ACACUGGCA 3' ENSDART00000022513_P E:-17.860001 S:99.000000 Loc:1309 Cons: 70.00%(fru)	3' GAGGUUAUAA-AUG--UACGACGAU 5' dre-mir-16-3 __ :|:|.|.|||.|||...|||||||| __ 5' UUUCUAGAUUCUACUUUUGCUGCUA 3' ENSDART00000022513_P E:-18.4 S:99.000000 Loc:1190 Cons: 88.00%(fru)	3' CCUUUAGGGACCGU-UACACUA 5' dre-mir-23-a1 __ ||.||..|||||.|.|||||:| __ 5' GGCAA--CCUGGAACAUGUGGU 3' ENSDART00000022513_P E:-19 S:94.000000 Loc:1696 Cons: 70.00%(fru)	3' GAACCGUAAGUGGCGCACGGAAUU 5' dre-mir-124-1c __ |||..||..::...:|||||||:| __ 5' CUUCUCAAGUGAGUUGUGCCUUGA 3' ENSDART00000022513_P E:-17.9 S:93.000000 Loc:833 Cons: 75.00%(fru)
ENSDART00000015082_P	ENSDARG00000021038	SINFRUG00000135959		ENSDARG00000021038 4001 (4001 nt) [ALPHA FETOPROTEIN ENHANCER BINDING AT MOTIF BINDING FACTOR AT BINDING TRANSCRIPTION FACTOR 1; ALPHA FETOPROTEIN ENHANCER BINDING AT MOTIF BINDING FACTOR AT BINDING TRANSCRIPTION FACTOR 1; ALPHA FETOPROTEIN ENHANCER BINDING AT MOTIF BINDING FACTOR AT BINDING TRANSCRIPTION FACTOR 1;] [Homeobox:Homeobox; Zn-finger, C2H2 type:Zn-finger, C2H2 type; Homeobox:Homeobox;…	6	-112.65	636	SINFRUG00000135959 (fru-miR-125-b-1)		dre-mir-125-b-1 dre-mir-125-b-3 dre-mir-135-2b dre-mir-135-1a dre-mir-135-2a dre-mir-139 dre-mir-16-3 dre-mir-199-1c dre-mir-199-1a dre-mir-199-1b dre-mir-27-2a dre-mir-27-3a dre-mir-27-1a dre-mir-29-2a dre-mir-29-2b fru-mir-93-1b	dre-mir-135-1a dre-mir-16-3 dre-mir-29-2a dre-mir-139 dre-mir-199-1c dre-mir-125-b-1		3' AGUGUAUCCUUAUUUUUCGGUAU 5' dre-mir-135-1a __ |||||.||||:.|||||.||||: __ 5' UCACACAGGAGGAAAAAACCAUG 3' ENSDART00000015082_P E:-22.219999 S:129.000000 Loc:616 Cons: 73.91%(fru)	3' GAGGUUAUAAAUGUACGACGAU 5' dre-mir-16-3 __ :|||.||||..||||||||.|. __ 5' UUCCCAUAUCAACAUGCUGGUU 3' ENSDART00000015082_P E:-19.620001 S:112.000000 Loc:794 Cons: 100.00%(fru)	3' AUUGUGACUAAAGU--UUACCACG-AUC 5' dre-mir-29-2a __ ||||||...|||||..|.||||||.||. __ 5' UAACAC---UUUCACCAUUGGUGCAUAA 3' ENSDART00000015082_P E:-17.120001 S:101.000000 Loc:2048 Cons: 84.00%(fru)	3' UG-ACCUCUGU-GUACGUGACAUCU 5' dre-mir-139 __ ||.|..||.||.:|||:||||||.: __ 5' ACAUAAAGCCAGUAUGUACUGUAUG 3' ENSDART00000015082_P E:-17.129999 S:101.000000 Loc:988 Cons: 76.00%(fru)	3' CUUGUCCAUCAGACUUGUGACCC 5' dre-mir-199-1c __ .|||.||.|.|:||||.||||.| __ 5' AAAC-GGAACUUUGAAGACUGUG 3' ENSDART00000015082_P E:-17.879999 S:101.000000 Loc:2572 Cons: 100.00%(fru)	3' AGUGUUCAAUCCCAGAGUC-CCU 5' dre-mir-125-b-1 __ .:|:|||.|..|||||:.|.||| __ 5' AUAUAAGGUCUGGUCUUUGAGGA 3' ENSDART00000015082_P E:-18.68 S:92.000000 Loc:2394 Cons: 73.91%(fru)
ENSDART00000006321_P	ENSDARG00000012991	SINFRUG00000153139		ENSDARG00000012991 4001 (4001 nt) [HYPERMETHYLATED IN CANCER HIC;] [Zn-finger, C2H2 type:Zn-finger, C2H2 type; BTB/POZ domain:BTB/POZ domain;]	6	-118.83	620	SINFRUG00000153139 (dre-miR-1-2c)		dre-mir-1-2c dre-mir-1-2b fru-mir-135-1b fru-mir-18-1a dre-mir-18-1 fru-mir-18-1b fru-mir-24-3 dre-mir-24-1 dre-mir-31-2a dre-mir-34-3a dre-mir-34-2b	fru-mir-24-3 dre-mir-1-2c dre-mir-34-3a fru-mir-135-1b dre-mir-31-2a fru-mir-18-1b		3' AAC-AA-GGACGACCUGACUCGGU 5' fru-mir-24-3 __ .||.||.|||.|.||||||||||. __ 5' GUGCUUACCU-CAGGACUGAGCCU 3' ENSDART00000006321_P E:-25.459999 S:113.000000 Loc:2166 Cons: 82.61%(fru)	3' GGUGUGUGA-AGGAAUGUAAGGU 5' dre-mir-1-2c __ .|||.||||.|::|||.|||||| __ 5' ACACCCACUGUUUUUA-AUUCCA 3' ENSDART00000006321_P E:-19.67 S:109.000000 Loc:1888 Cons: 86.36%(fru)	3' UGUUAGU-CGAUUGUUGUGACGGA 5' dre-mir-34-3a __ |.|.|||.||||||||.||.||:| __ 5' AAAUUCAGGCUAACAAGACAGCUU 3' ENSDART00000006321_P E:-18.83 S:108.000000 Loc:1465 Cons: 70.83%(fru)	3' AGU-GCAUCCUUAUUUUUCGGUAU 5' fru-mir-135-1b __ |||.|||.|||||||:|:.:||.| __ 5' UCAGCGU-GGAAUAAGAGUUCACA 3' ENSDART00000006321_P E:-18.74 S:99.000000 Loc:777 Cons: 73.91%(fru)	3' GACGAUACGGAGGUAUAACGGU 5' dre-mir-31-2a __ |||||..|.|||:||.|||.|| __ 5' CUGCUCAG-CUCUAUUUUGGCA 3' ENSDART00000006321_P E:-17.6 S:98.000000 Loc:1439 Cons: 71.43%(fru)	3' AUAGACGUGAUCUACGUGGAAU 5' fru-mir-18-1b __ |.||||||:|.||||:|..||| __ 5' UCUCUGCAUU-GAUGUA-GUUA 3' ENSDART00000006321_P E:-18.530001 S:93.000000 Loc:751 Cons: 80.00%(fru)
ENSDART00000023613_P	ENSDARG00000006514	SINFRUG00000139781		HAIRY-RELATED 6. [Source:RefSeq;Acc:NM_131079] ENSDARG00000006514 (-1) (136260 136260 137577 137577 0) 4001 (4001 nt) [TRANSCRIPTION FACTOR HES HAIRY AND ENHANCER OF SPLIT;] [Basic helix-loop-helix dimerization domain bHLH:Basic helix-loop-helix dimerization domain bHLH;]	6	-120.14	619	SINFRUG00000139781 (fru-miR-135-1a)		dre-mir-135-1a dre-mir-135-3a fru-mir-135-1b fru-mir-204-1b fru-mir-204-1a dre-mir-204 dre-mir-205 fru-mir-205-1a fru-mir-30c dre-mir-34-3b fru-mir-92-1a dre-mir-92-1b dre-mir-92-1	dre-mir-205 fru-mir-204-1a dre-mir-92-1b dre-mir-135-3a fru-mir-30c dre-mir-34-3b	GO:0003677->DNA binding GO:0003677->DNA binding GO:0006355->regulation of transcription, DNA-dependent	3' GUCUGAGGCCACCUUACUUCCU 5' dre-mir-205 __ |||.|.||||.||||||.:||| __ 5' CAGCCGCCGGGGGAAUGUGGGA 3' ENSDART00000023613_P E:-27.190001 S:119.000000 Loc:2334 Cons: 95.45%(fru)	3' GUCCGUAUCCUAUUGUUUCCC-UU 5' fru-mir-204-1a __ ||||...:|||.||:||||||.|| __ 5' CAGG---GGGAAAAUAAAGGGCAA 3' ENSDART00000023613_P E:-21.139999 S:110.000000 Loc:1915 Cons: 76.19%(fru)	3' UG-UCCGGCCCUGUUCACGUUAU 5' dre-mir-92-1b __ ||.|.|:...||:|||||||||. __ 5' ACAAAGUGUAGAUAAGUGCAAUC 3' ENSDART00000023613_P E:-17.4 S:106.000000 Loc:1504 Cons: 86.96%(fru)	3' AGUCUA-UCCUU--AUUUUUCGGUAU 5' dre-mir-135-3a __ |.||.|.|||||..|:|:|:|:|:|: __ 5' UGAGCUGAGGAACCUGAGAGGUCGUG 3' ENSDART00000023613_P E:-18.9 S:100.000000 Loc:2269 Cons: 76.92%(fru)	3' CGACUCUCACAUC--CUACAAAUGU 5' fru-mir-30c __ |..|:|:|..|.|..|:|||||:|| __ 5' GAAGGGGGCAUCGCAGGUGUUUGCA 3' ENSDART00000023613_P E:-17.85 S:93.000000 Loc:1465 Cons: 72.00%(fru)	3' CAUUAGUUGAUUGACGUGACGGA 5' dre-mir-34-3b __ .|::|||:|...||||.:||:|. __ 5' UUGGUCAGC---CUGCUUUGUCC 3' ENSDART00000023613_P E:-17.66 S:91.000000 Loc:1611 Cons: 85.00%(fru)
ENSDART00000012455_P	ENSDARG00000009980	SINFRUG00000123947		ENSDARG00000009980 4001 (4001 nt) [UNKEMPT; UNKEMPT;] []	6	-112.15	615	SINFRUG00000123947 (fru-miR-106-a1)		dre-mir-106-a1 dre-mir-122a dre-mir-148-1b dre-mir-148-1a fru-mir-152-1b dre-mir-152 fru-mir-152-1a dre-mir-17-1d dre-mir-17-1b dre-mir-17-1a dre-mir-18-2b dre-mir-18-2 dre-mir-20-2b dre-mir-20-2a dre-mir-22-1 fru-mir-22-1a fru-mir-93-2b	dre-mir-18-2 dre-mir-17-1a fru-mir-22-1a fru-mir-152-1a fru-mir-152-1b dre-mir-122a		3' AUAGACG--UG--AUUUACGUGGAAU 5' dre-mir-18-2 __ ||..|||..||..|:||||||::||| __ 5' UAAGUGCAAACUUUGAAUGCAUUUUA 3' ENSDART00000012455_P E:-18.059999 S:114.000000 Loc:687 Cons: 76.92%(fru)	3' UGAUGGACGUGACAUUCGUGAAAC 5' dre-mir-17-1a __ |:|.|:||..:|..|||||||||| __ 5' AUUUCUUG--UUAAAAGCACUUUG 3' ENSDART00000012455_P E:-18.719999 S:114.000000 Loc:384 Cons: 72.73%(fru)	3' UGUCA--AGAAGUCGACCGUCGAA 5' fru-mir-22-1a __ ||:||..|:||::|.|.||||||| __ 5' ACGGUGCUUUUUGGGU-GCAGCUU 3' ENSDART00000012455_P E:-19.030001 S:101.000000 Loc:1149 Cons: 73.91%(fru)	3' GUUUCAAGACAAUACGUGACU 5' fru-mir-152-1a __ ::|||.|:|..|:||:||||. __ 5' UGAAGCUUUUGUGUGUACUGU 3' ENSDART00000012455_P E:-18.719999 S:97.000000 Loc:530 Cons: 85.71%(fru)	3' GUUUCAAGACAUUACGUGACU 5' fru-mir-152-1b __ ::.||..:||||:|||.|||. __ 5' UGUAGAAUUGUAGUGCUCUGU 3' ENSDART00000012455_P E:-17.76 S:95.000000 Loc:1288 Cons: 71.43%(fru)	3' UGUUUGUGGUAAC-AGUGUGA-GGU 5' dre-mir-122a __ :|.:|.:|:.|.|.|||||||.||| __ 5' GCUGAAGCUCUAGAUCACACUGCCA 3' ENSDART00000012455_P E:-19.860001 S:94.000000 Loc:1757 Cons: 72.00%(fru)
ENSDART00000026503_P	ENSDARG00000009736	SINFRUG00000136422		ENSDARG00000009736 4001 (4001 nt) [TRANSCRIPTIONAL REPRESSOR YY1 YIN AND YANG 1 YY 1 DELTA TRANSCRIPTION FACTOR NF E1; TRANSCRIPTIONAL REPRESSOR YY1 YIN AND YANG 1 YY 1 DELTA TRANSCRIPTION FACTOR NF E1; TRANSCRIPTIONAL REPRESSOR YY1 YIN AND YANG 1 YY 1 DELTA TRANSCRIPTION FACTOR NF E1;] [Zn-finger, C2H2 type:Zn-finger, C2H2 type; Zn-finger, C2H2 type:Zn-finger, C2H2 type; Zn-finger, C2H2 type:Zn-…	6	-126.2	615	SINFRUG00000136422 (fru-miR-106-a1) SINFRUG00000142897 (fru-miR-106-c1)		dre-mir-106-a1 fru-mir-106-b2 dre-mir-106-c1 dre-mir-17-1b dre-mir-17-1d fru-mir-17-1e dre-mir-17-1c dre-mir-17-1a fru-mir-18-1b fru-mir-18-1a dre-mir-18-2b dre-mir-18-2 dre-mir-18-1 dre-mir-19-1d dre-mir-19-1b dre-mir-20-1b dre-mir-20-1 dre-mir-27-1a fru-mir-93-2b dre-mir-93	fru-mir-18-1a dre-mir-18-2 dre-mir-93 dre-mir-19-1d dre-mir-20-1b dre-mir-27-1a		3' AUAGAC-GUGAUCUACGUGGAAU 5' fru-mir-18-1a __ .|||||.::|||||.|||||||. __ 5' CAUCUGUUGCUAGA-GCACCUUU 3' ENSDART00000026503_P E:-24.4 S:110.000000 Loc:1143 Cons: 77.27%(fru)	3' AUAGACGUGAUUUACGUGGAAU 5' dre-mir-18-2 __ |:||||::|..|:||||::||. __ 5' UGUCUGUGC--AGUGCAUUUUU 3' ENSDART00000026503_P E:-17.75 S:108.000000 Loc:2654 Cons: 70.00%(fru)	3' GAUGGACGUGUUUGUCGUGAAA 5' dre-mir-93 __ :||||||..|..|||||||||. __ 5' UUACCUG--C--ACAGCACUUC 3' ENSDART00000026503_P E:-24.42 S:105.000000 Loc:1184 Cons: 72.22%(fru)	3' AGUCAA-A--ACGUACCUAAACGUGU 5' dre-mir-19-1d __ ||.|||.|..|||.|||:||||:|.| __ 5' UCUGUUCUACUGC-UGGGUUUGUAAA 3' ENSDART00000026503_P E:-17.23 S:103.000000 Loc:890 Cons: 72.00%(fru)	3' GAUGGACGUGAUAUUCGUGAAAU 5' dre-mir-20-1b __ :|||||||:...|.|||||||.| __ 5' UUACCUGCG---U-AGCACUUAA 3' ENSDART00000026503_P E:-21.620001 S:95.000000 Loc:1376 Cons: 73.68%(fru)	3' CGCCUUGAAUCGGUGACACUU 5' dre-mir-27-1a __ |.|||:...||.||||||||| __ 5' GAGGAG-AAAG-CACUGUGAA 3' ENSDART00000026503_P E:-20.780001 S:94.000000 Loc:2518 Cons: 78.95%(fru)
ENSDART00000021583_P	ENSDARG00000005564	SINFRUG00000151900		ENSDARG00000005564 4001 (4001 nt) [TRANSPOSASE FRAGMENT;] []	6	-117.88	596	SINFRUG00000151900 (fru-miR-133-1a)		dre-mir-133-1a dre-mir-133-1b fru-mir-135-1b dre-mir-135-1a dre-mir-135-2a dre-mir-135-3a dre-mir-135-2b dre-mir-140 dre-mir-142-2a-as dre-mir-142-1a-as dre-mir-145 dre-mir-16-2 dre-mir-31-2a dre-mir-98-3b dre-mir-98-3a dre-mir-let7l-a1 dre-mir-let7l-a2	dre-mir-142-2a-as dre-mir-135-2b dre-mir-16-2 dre-mir-145 dre-mir-31-2a dre-mir-98-3b		3' GGUAUUUCAUCCUUUGUGAUGU 5' dre-mir-142-2a-as __ .|||::||..||||:||:||:: __ 5' GCAUGGAGGUGGAAGCAUUAUG 3' ENSDART00000021583_P E:-22.469999 S:114.000000 Loc:135 Cons: 95.45%(fru)	3' AGUGUAUCCUU--AUCU--UUCGGUAU 5' dre-mir-135-2b __ |||.:|:||||..|:||..:||||||: __ 5' UCA-GUGGGAAGAUGGAUGGAGCCAUG 3' ENSDART00000021583_P E:-21.139999 S:103.000000 Loc:202 Cons: 80.77%(fru)	3' GUGGUU-AUAAAUGCACGACGAU 5' dre-mir-16-2 __ ||||||.||.|||.|||||.:|: __ 5' CACCAAGUA-UUAGGUGCUUUUG 3' ENSDART00000021583_P E:-19.030001 S:100.000000 Loc:587 Cons: 86.36%(fru)	3' UUCCCUA-AGGACCCUUUUGACCUG 5' dre-mir-145 __ |:.||||.|.|...|||:|.|||:| __ 5' AGAGGAUCUGCAAAGAAGAGUGGGC 3' ENSDART00000021583_P E:-20.01 S:96.000000 Loc:478 Cons: 96.00%(fru)	3' GACGAUACGGAGGUAUAACGGU 5' dre-mir-31-2a __ ..|||:....||||.:||||:| __ 5' GAGCUGAAGGUCCAAGUUGCUA 3' ENSDART00000021583_P E:-17.309999 S:92.000000 Loc:428 Cons: 90.91%(fru)	3' UUGGUGUGUUGGAU-GAUGGAGU 5' dre-mir-98-3b __ :|:||.|:.||:||.:|.||||| __ 5' GAUCAAAU-ACUUAUUUCCCUCA 3' ENSDART00000021583_P E:-17.92 S:91.000000 Loc:617 Cons: 90.91%(fru)
ENSDART00000005560_P	ENSDARG00000009307	SINFRUG00000148049		ENSDARG00000009307 4001 (4001 nt) [UNKNOWN;] [Zn-finger, RING:Zn-finger, RING;]	5	-101.56	552	SINFRUG00000148049 (fru-miR-144)		dre-mir-144 dre-mir-199-as dre-mir-26-1d fru-mir-26-1c fru-mir-9g dre-mir-9e dre-mir-9c dre-mir-9f dre-mir-9a dre-mir-9b dre-mir-9d fru-mir-93-1b dre-mir-93	fru-mir-93-1b fru-mir-93-1b dre-mir-199-as dre-mir-93 dre-mir-9b		3' GAUGGACGUGUUUGUCGUGAAAAC 5' fru-mir-93-1b __ .||:|||:|:.|:||||||.|||. __ 5' GUAUCUGUAU-AGCAGCACAUUUC 3' ENSDART00000005560_P E:-23.02 S:119.000000 Loc:1644 Cons: 73.91%(fru)	3' GAUGGACGUGUUUGUCGUGA-AAAC 5' fru-mir-93-1b __ :|:::|.:||.|||||||||.|||. __ 5' UUGUUUAUAC-AACAGCACUCUUUC 3' ENSDART00000005560_P E:-18.219999 S:113.000000 Loc:2330 Cons: 70.83%(fru)	3' UUGGUUACACGUCUGAUGACAU 5' dre-mir-199-as __ .|:|||||.|.|||||||||.: __ 5' UAUCAAUG-G-AGACUACUGAG 3' ENSDART00000005560_P E:-23.049999 S:111.000000 Loc:980 Cons: 70.00%(fru)	3' GAUGGACGUGUUUGUCGUGAAA 5' dre-mir-93 __ .||.|||||.|.|:||||:||| __ 5' GUA-CUGCAAAUAUAGCAUUUU 3' ENSDART00000005560_P E:-20.17 S:111.000000 Loc:1456 Cons: 71.43%(fru)	3' AGUAUGUCGAUCUAUUGGUUUCU 5' dre-mir-9b __ |.:|||||:|..:|||.|||||. __ 5' UAGUACAGUUUUGUAA-CAAAGU 3' ENSDART00000005560_P E:-17.1 S:98.000000 Loc:1860 Cons: 81.82%(fru)
ENSDART00000021126_P	ENSDARG00000021064	SINFRUG00000127924		ENSDARG00000021064 4001 (4001 nt) [CYCLIN; CYCLIN; CYCLIN;] [Cyclin, N-terminal domain:Cyclin, N-terminal domain; Cyclin, N-terminal domain:Cyclin, N-terminal domain; Cyclin, N-terminal domain:Cyclin, N-terminal domain;]	5	-98.76	534	SINFRUG00000127924 (dre-miR-10-1b)		dre-mir-10-1b dre-mir-10-1e fru-mir-10c dre-mir-10-2a dre-mir-15-1a dre-mir-15-1b fru-mir-18-3 dre-mir-183 fru-mir-183-1 fru-mir-183-2 dre-mir-24-1 dre-mir10-2b	fru-mir-10c dre-mir-15-1a fru-mir-18-3 dre-mir-24-1 fru-mir-183-1		3' UGUGUAAGCCAAGAUGUCCCAU 5' fru-mir-10c __ .||||||:..||:|||||||.| __ 5' UCACAUUU-UUUUUACAGGGGA 3' ENSDART00000021126_P E:-22.01 S:114.000000 Loc:362 Cons: 76.19%(fru)	3' GUGUUUGGUAAGACACGACGAU 5' dre-mir-15-1a __ :.:|:|.::||:||||:||:|| __ 5' UUUAGA-UGUUUUGUGUUGUUA 3' ENSDART00000021126_P E:-17.35 S:112.000000 Loc:1797 Cons: 71.43%(fru)	3' AUUGAUG-UGAUCUACGUGGAAU 5' fru-mir-18-3 __ |||:|||.||.||:||:||:.|| __ 5' UAAUUACUAC-AGGUGUACUAUA 3' ENSDART00000021126_P E:-17.9 S:107.000000 Loc:1547 Cons: 72.73%(fru)	3' GACA-AGGAC-GACUUGACUCGGU 5' dre-mir-24-1 __ .|||.|..||.||||||||.|||| __ 5' AUGUCUAGUGACUGAACUG-GCCA 3' ENSDART00000021126_P E:-22.41 S:102.000000 Loc:1001 Cons: 73.91%(fru)	3' GUCACUUAAGAUGGUCACGGUAU 5' fru-mir-183-1 __ |||||..||:||:||||..|||. __ 5' CAGUG--UUUUAUCAGUUACAUU 3' ENSDART00000021126_P E:-19.09 S:99.000000 Loc:1387 Cons: 76.19%(fru)
ENSDART00000001001_P	ENSDARG00000000895	SINFRUG00000126187		ENSDARG00000000895 4001 (4001 nt) [ZINC FINGER;] [Zn-finger, C2H2 type:Zn-finger, C2H2 type;]	5	-95.17	529	SINFRUG00000126187 (fru-miR-15-2a)		dre-mir-15-2a fru-mir-18-1b fru-mir-18-1a dre-mir-18-2b dre-mir-18-2 dre-mir-18-3a fru-mir-18-3 dre-mir-18-1 dre-mir-18-3b dre-mir-184 dre-mir-200b-1a fru-mir-200b-2a fru-mir-24-3 dre-mir-93 dre-mir-98-1a	fru-mir-18-3 fru-mir-200b-2a dre-mir-184 dre-mir-15-2a fru-mir-24-3		3' AUUGAUGUGAUCU--ACGUGGAAU 5' fru-mir-18-3 __ .||||:||..|||..|||||:||| __ 5' AAACUGCAACAGACUUGCACUUUA 3' ENSDART00000001001_P E:-22.209999 S:115.000000 Loc:454 Cons: 75.00%(fru)	3' GUAGUAGUAAUGGUCCGUCAUAAUCUC 5' fru-mir-200b-2a __ :||:||:||||::|...|||:.|:||| __ 5' UAUUAUUAUUAUUA---AGUGCUGGAG 3' ENSDART00000001001_P E:-20.75 S:113.000000 Loc:1719 Cons: 95.83%(fru)	3' CGGGAAUAGUCAAGAGGCAGGU 5' dre-mir-184 __ |||:||.||..||||::||::| __ 5' GCCUUU-UC--UUCUUUGUUUA 3' ENSDART00000001001_P E:-17.200001 S:105.000000 Loc:2434 Cons: 78.95%(fru)	3' AUGUUUGGUACUACACGACGAU 5' dre-mir-15-2a __ |||:||..|.||||||||.:|: __ 5' UACGAA--A-GAUGUGCUCUUG 3' ENSDART00000001001_P E:-17.040001 S:101.000000 Loc:335 Cons: 73.68%(fru)	3' AAC--AAGGACGACCUGAC--UCGGU 5' fru-mir-24-3 __ |||..||:||..|||||.|..||||| __ 5' UUGCCUUUCU-AUGGACAGCAAGCCA 3' ENSDART00000001001_P E:-17.969999 S:95.000000 Loc:1810 Cons: 72.00%(fru)
ENSDART00000023017_P	ENSDARG00000017233	SINFRUG00000143656		ENSDARG00000017233 4001 (4001 nt) [GLUTAMINYL PEPTIDE CYCLOTRANSFERASE PRECURSOR EC_2.3.2.5 QC GLUTAMINYL TRNA CYCLOTRANSFERASE GLUTAMINYL CYCLASE;] [Glutaminyl cyclase:Glutaminyl cyclase;]	5	-104.61	527	SINFRUG00000143656 (fru-miR-15-2a)		dre-mir-15-2a dre-mir-15-1a dre-mir-15-1b dre-mir-196-1a dre-mir-196-1e fru-mir-204-1a fru-mir-24-3 dre-mir-24-1	dre-mir-24-1 dre-mir-15-2a dre-mir-196-1a dre-mir-15-1a fru-mir-204-1a		3' GACAAGGACGACUUGACUCGGU 5' dre-mir-24-1 __ :|.||:||||||||..|||||| __ 5' UUUUUUCUGCUGAAAAGAGCCA 3' ENSDART00000023017_P E:-27.459999 S:119.000000 Loc:181 Cons: 77.27%(fru)	3' AUG-UUUGGUACUACACGACGAU 5' dre-mir-15-2a __ ||:.|||:||..|||||||||.. __ 5' UAUAAAAUCA--AUGUGCUGCAC 3' ENSDART00000023017_P E:-18.209999 S:111.000000 Loc:1014 Cons: 71.43%(fru)	3' GGUUGUUGUAGUUUGAUGGAU 5' dre-mir-196-1a __ :|||||.||.||:.||||||: __ 5' UCAACACCA-CAGCCUACCUG 3' ENSDART00000023017_P E:-21.33 S:108.000000 Loc:2679 Cons: 70.00%(fru)	3' GUGUUUGGUAAGACACGACGAU 5' dre-mir-15-1a __ .|||:|:|.||:||||.||:|: __ 5' GACAGAUC-UUUUGUG-UGUUG 3' ENSDART00000023017_P E:-20.459999 S:97.000000 Loc:719 Cons: 70.00%(fru)	3' GUCCGUAUCCUAUUGUUUCCCUU 5' fru-mir-204-1a __ ||.|.||:||:.||.|||||.:| __ 5' CA-GAAUGGGG-AAGAAAGGUGA 3' ENSDART00000023017_P E:-17.15 S:92.000000 Loc:2049 Cons: 80.95%(fru)
ENSDART00000019700_P	ENSDARG00000015023	SINFRUG00000124018		ENSDARG00000015023 4001 (4001 nt) [CGI 79;] [RNA-binding region RNP-1 (RNA recognition motif):RNA-binding region RNP-1 (RNA recognition motif);]	5	-96.2	527	SINFRUG00000124018 (fru-miR-204-1b) SINF (dre-miR-204)		fru-mir-204-1b fru-mir-204-1a dre-mir-204	fru-mir-204-1b fru-mir-204-1b fru-mir-204-1b fru-mir-204-1b dre-mir-204		3' GUCCGUAUCCUACUGUUUCCCUU 5' fru-mir-204-1b __ .||.|:.||||.||||:||.||. __ 5' GAGACGGAGGAAGACAGAGAGAU 3' ENSDART00000019700_P E:-19.57 S:106.000000 Loc:4 Cons: 73.91%(fru)	3' GUCCGUAUCCUACUGUUUCCCUU 5' fru-mir-204-1b __ .||.|:.||||.||||:||.||. __ 5' GAGACGGAGGAAGACAGAGAGAU 3' ENSDART00000019700_P E:-19.57 S:106.000000 Loc:52 Cons: 73.91%(fru)	3' GUCCGUAUCCUACUGUUUCCCUU 5' fru-mir-204-1b __ .||.|:.||||.||||:||.||. __ 5' GAGACGGAGGAAGACAGAGAGAU 3' ENSDART00000019700_P E:-19.57 S:106.000000 Loc:100 Cons: 73.91%(fru)	3' GUCCGUAUCCUACUGUUUCCCUU 5' fru-mir-204-1b __ .||.|:.||||.||||:||.||. __ 5' GAGACGGAGGAAGACAGAGAGAU 3' ENSDART00000019700_P E:-19.57 S:106.000000 Loc:196 Cons: 73.91%(fru)	3' GUCCGUAUCCUACUGUUUCCCUU 5' dre-mir-204 __ .||.::.||||.||||:||.||. __ 5' GAGAUGGAGGAAGACAGAGAGAU 3' ENSDART00000019700_P E:-17.92 S:103.000000 Loc:148 Cons: 73.91%(fru)
ENSDART00000003659_P	ENSDARG00000020961	SINFRUG00000149320		ENSDARG00000020961 4001 (4001 nt) [AMBIGUOUS;] [Homeobox:Homeobox;]	5	-110.12	525	SINFRUG00000149320 (fru-miR-124-1c)		dre-mir-124-1c dre-mir-124-1d dre-mir-124-1b dre-mir-124-1e dre-mir-124-1a dre-mir-152 dre-mir-18-3a dre-mir-18-3b dre-mir-18-1 fru-mir-18-1b fru-mir-18-1a fru-mir-18-3 dre-mir-199-1c dre-mir-199-1b dre-mir-199-1a dre-mir-34-2b dre-mir-34-3a fru-mir-93-1b dre-mir-98-2a dre-mir-let7l-a dre-mir-let7l-b1 dre-mir-let7l-c1 fru-mir-let7l-c2 dre-mir-let7l-d1 fru-mir-let7l-d2	dre-mir-98-2a dre-mir-199-1a fru-mir-93-1b dre-mir-34-2b dre-mir-152		3' UGUAUA-UG-UUAGAUGAUGGAGU 5' dre-mir-98-2a __ .|||.|.|:.|||||:|||:|||: __ 5' CCAUUUGAUAAAUCUGCUAUCUCG 3' ENSDART00000003659_P E:-23.370001 S:115.000000 Loc:2662 Cons: 70.83%(fru)	3' CUUGUCC--AU-----CAGACUUGUGACCC 5' dre-mir-199-1a __ |||:|||..||.....|.|||.|||||||. __ 5' GAAUAGGAGUAUCGCUGGCUGCACACUGGU 3' ENSDART00000003659_P E:-24.65 S:107.000000 Loc:2304 Cons: 70.00%(fru)	3' GAUGG-ACGU-GUUU---GUCGUGAAAAC 5' fru-mir-93-1b __ |||::.||||.|::|...||.||:||||. __ 5' CUAUUAUGCAUCGGACGCCAUCAUUUUUC 3' ENSDART00000003659_P E:-17.33 S:103.000000 Loc:2551 Cons: 82.76%(fru)	3' UGUUAGUCGAUU--GUUGUGACGGA 5' dre-mir-34-2b __ .||:.|||||||..:|:|||..||| __ 5' UCAGGCAGCUAAUUUAGCACCUCCU 3' ENSDART00000003659_P E:-22.33 S:100.000000 Loc:2768 Cons: 92.00%(fru)	3' GUUU--CAAGACAGUACGU----GACU 5' dre-mir-152 __ ||::..|..||||||||||....|||| __ 5' CAGGUCGGGCUGUCAUGCAGGCGCUGA 3' ENSDART00000003659_P E:-22.440001 S:100.000000 Loc:2599 Cons: 74.07%(fru)
ENSDART00000008516_P	ENSDARG00000013936	SINFRUG00000152029		ENSDARG00000013936 4001 (4001 nt) [GLYCYLPEPTIDE N TETRADECANOYLTRANSFERASE EC_2.3.1.97 PEPTIDE N MYRISTOYLTRANSFERASE MYRISTOYL COA:PROTEIN N MYRISTOYLTRANSFERASE NMT TYPE N MYRISTOYLTRANSFERASE;] [Myristoyl-CoA:protein N-myristoyltransferase:Myristoyl-CoA:protein N-myristoyltransferase;]	5	-109.22	522	SINFRUG00000152029 (fru-miR-125-c-1)		dre-mir-125-c-1 dre-mir-125-c-3 fru-mir-125c-3 dre-mir-125-c-2 dre-mir-125-c-4 fru-mir-24-3 dre-mir-29-2b dre-mir-29-2a dre-mir-31 dre-mir-34-3a dre-mir-34-2b	fru-mir-24-3 dre-mir-29-2b dre-mir-31 dre-mir-34-3a dre-mir-125-c-2		3' AACAAGGACGACCUGACUCGGU 5' fru-mir-24-3 __ ..|.||:|..||||.||||||| __ 5' AGGAUCUU--UGGAGUGAGCCA 3' ENSDART00000008516_P E:-24.139999 S:108.000000 Loc:1956 Cons: 70.00%(fru)	3' AUUGUGACUAAAGUUUACCACGAUC 5' dre-mir-29-2b __ |||.:||...||||:|.||||:|:| __ 5' UAAGGCU--CUUCAGAAGGUGUUGG 3' ENSDART00000008516_P E:-19.780001 S:107.000000 Loc:1201 Cons: 82.61%(fru)	3' GUCGAUACGGUUGUAGAACGGU 5' dre-mir-31 __ .:|||:.|:..||||||||:|. __ 5' AGGCUG-GUGCACAUCUUGUCU 3' ENSDART00000008516_P E:-21.76 S:106.000000 Loc:1308 Cons: 71.43%(fru)	3' UGUUAGUCGAUUGUUGUGACGGA 5' dre-mir-34-3a __ ||||.||..|||||::|:||.|| __ 5' ACAA-CA-AUAACAGUAUUGGCU 3' ENSDART00000008516_P E:-17.200001 S:102.000000 Loc:2389 Cons: 76.19%(fru)	3' GUGUCCAAUUCCCAGAGUCCCU 5' dre-mir-125-c-2 __ .|:|||.|:||.|.|||||||| __ 5' AAUAGG-UGAGAG-CUCAGGGA 3' ENSDART00000008516_P E:-26.34 S:99.000000 Loc:1258 Cons: 70.00%(fru)
ENSDART00000003437_P	ENSDARG00000020190	SINFRUG00000125129		ENSDARG00000020190 2951 (2951 nt) [ORPHAN NUCLEAR RECEPTOR TR4 ORPHAN NUCLEAR RECEPTOR TAK1; ORPHAN NUCLEAR RECEPTOR TR4 ORPHAN NUCLEAR RECEPTOR TAK1; ORPHAN NUCLEAR RECEPTOR TR4 ORPHAN NUCLEAR RECEPTOR TAK1;] [Zn-finger, C4-type steroid receptor:Zn-finger, C4-type steroid receptor; Steroid hormone receptor:Steroid hormone receptor; Retinoid X receptor:Retinoid X receptor; Vitamin D receptor:Vita…	5	-100.33	519	SINFRUG00000125129 (dre-miR-15-3)		dre-mir-15-3 fru-mir-152-1b fru-mir-182-1 dre-mir-182 fru-mir-33-1b fru-mir-33b fru-mir-33-1a dre-mir-98-3b dre-mir-98-3a dre-mir-let7l-a dre-mir-let7l-a1 dre-mir-let7l-a2 dre-mir-let7l-b1 dre-mir-let7l-c1 fru-mir-let7l-c2 dre-mir-let7l-d1 fru-mir-let7l-d2	dre-mir-98-3a fru-mir-152-1b fru-mir-182-1 fru-mir-33-1a dre-mir-15-3		3' UUGGUGUGUUGGAUGAUGGAGU 5' dre-mir-98-3a __ :||||.||||.||.|||||||| __ 5' GACCA-ACAAGCU-CUACCUCA 3' ENSDART00000003437_P E:-26.110001 S:115.000000 Loc:64 Cons: 75.00%(fru)	3' GUUUCAAGACAUUACGUGACU 5' fru-mir-152-1b __ ||||....|||:|||||:||| __ 5' CAAA----UGUGAUGCAUUGA 3' ENSDART00000003437_P E:-18.870001 S:114.000000 Loc:812 Cons: 70.59%(fru)	3' ACACU-CAAGAUGGUAACGGUUU 5' fru-mir-182-1 __ ||.||.|||:..:|||||:|::| __ 5' UG-GAUGUUUCCUCAUUGUCGGA 3' ENSDART00000003437_P E:-17.780001 S:101.000000 Loc:2085 Cons: 72.73%(fru)	3' GUUACGUUGAUGUUACGUGGU 5' fru-mir-33-1a __ .:|||::|||:.||||:|:|: __ 5' AGAUGUGACUG-AAUGUAUCG 3' ENSDART00000003437_P E:-18.5 S:96.000000 Loc:350 Cons: 75.00%(fru)	3' ACUUUUGGUAC--UGCG-CGACGAA 5' dre-mir-15-3 __ |||::||||.|..||.|..|||||| __ 5' UGAGGACCAAGAAACUCAUCUGCUU 3' ENSDART00000003437_P E:-19.07 S:93.000000 Loc:2335 Cons: 72.00%(fru)
ENSDART00000014043_P	ENSDARG00000016732	SINFRUG00000130560		ENSDARG00000016732 4001 (4001 nt) [ALPHA 1 3 FUCOSYLTRANSFERASE B EC_2.4.1.- GALACTOSIDE 3 L FUCOSYLTRANSFERASE;] [Glycosyl transferase, family 10:Glycosyl transferase, family 10;]	5	-111.99	517	SINFRUG00000130560 (dre-miR-130-1b)		dre-mir-130-1b dre-mir-139 fru-mir-17-1e dre-mir-17-1c dre-mir-199-1a dre-mir-199-1c dre-mir-199-1b dre-mir-20-1b dre-mir-20-1 dre-mir-200c-3a dre-mir-34-3b	dre-mir-139 dre-mir-130-1b dre-mir-199-1c dre-mir-200c-3a fru-mir-17-1e		3' UGACCUCU-GUGUACGUGAC--AUCU 5' dre-mir-139 __ ||.||||:.||||||::|||..|:|| __ 5' AC-GGAGGCCACAUGUGCUGAUUGGA 3' ENSDART00000014043_P E:-25.68 S:108.000000 Loc:1190 Cons: 76.00%(fru)	3' UACGGGAAAAUUGUAACGUGAC 5' dre-mir-130-1b __ .||:.|.|||:|||.||||||| __ 5' UUGUGC-UUUGACA-UGCACUG 3' ENSDART00000014043_P E:-20.9 S:107.000000 Loc:1321 Cons: 70.00%(fru)	3' CUUGUCCAUCAGAC-UUGUGACCC 5' dre-mir-199-1c __ ..::||||.||:||.||.:||||| __ 5' ACGUAGGUUGUUUGCAAGGCUGGG 3' ENSDART00000014043_P E:-25.9 S:105.000000 Loc:76 Cons: 70.83%(fru)	3' CCUGCCGUAAUGGUCUGUCAUAAUCUG 5' dre-mir-200c-3a __ .||:.|||||.:|.|:|||.|||:||: __ 5' AGAU-GCAUU-UC-GGCAG-AUUGGAU 3' ENSDART00000014043_P E:-21.690001 S:99.000000 Loc:1008 Cons: 73.91%(fru)	3' UGAUGGACGUGACAUUCGUGA-AAU 5' fru-mir-17-1e __ |.|||||.|||...||||:||.||| __ 5' AGUACCU-CAC---AAGCGCUAUUA 3' ENSDART00000014043_P E:-17.82 S:98.000000 Loc:513 Cons: 80.95%(fru)
ENSDART00000025782_P	ENSDARG00000003487	SINFRUG00000137352		DEAD EYE. [Source:RefSeq;Acc:NM_130981] ENSDARG00000003487 (-1) (585722 585722 623242 623254 579773) 4001 (4001 nt) [AMBIGUOUS; AMBIGUOUS;] [Nucleoporin interacting component:Nucleoporin interacting component; Nucleoporin interacting component:Nucleoporin interacting component;]	5	-107.02	517	SINFRUG00000137352 (dre-miR-138-2)		dre-mir-138-2 dre-mir-138-1 fru-mir-17-1e-as dre-mir-200a-1a fru-mir-29-12b dre-mir-let7l-a dre-mir-let7l-a1 dre-mir-let7l-a2 dre-mir-let7l-b1 dre-mir-let7l-c1 fru-mir-let7l-c2 dre-mir-let7l-d1 fru-mir-let7l-d2	dre-mir-138-1 fru-mir-29-12b fru-mir-17-1e-as dre-mir-138-1 dre-mir-138-1		3' CGGACUAAGUGUUGUGGUCGA 5' dre-mir-138-1 __ |.||..|||||||||||||.. __ 5' GGCUAUUUCACAACACCAGGG 3' ENSDART00000025782_P E:-25.24 S:116.000000 Loc:2586 Cons: 100.00%(fru)	3' AUUGUGGCUAA--AGUUUACCACGAUC 5' fru-mir-29-12b __ |||:|||.|||..||||||.|||:||. __ 5' UAAUACC-AUUCUUCAAAU-GUGUUAA 3' ENSDART00000025782_P E:-18.190001 S:112.000000 Loc:2674 Cons: 72.00%(fru)	3' UCUUCACGAGUGUGACGUCA 5' fru-mir-17-1e-as __ |||:|||:.::::||||||. __ 5' AGAGGUGUGUGUGCUGCAGC 3' ENSDART00000025782_P E:-23.85 S:107.000000 Loc:2523 Cons: 90.00%(fru)	3' CGGACUAAGUGUUGUGGUCGA 5' dre-mir-138-1 __ ||:|||||...||.|||.||| __ 5' GCUUGAUU---AAGACCUGCU 3' ENSDART00000025782_P E:-17.030001 S:91.000000 Loc:2430 Cons: 72.22%(fru)	3' CGGACUA-AGUGUUGUGGUCGA 5' dre-mir-138-1 __ |||.|||.||||.||::||||. __ 5' GCC-GAUGUCAC-ACGUCAGCG 3' ENSDART00000025782_P E:-22.709999 S:91.000000 Loc:2559 Cons: 70.00%(fru)
ENSDART00000011539_P	ENSDARG00000009459	SINFRUG00000155618		ENSDARG00000009459 4001 (4001 nt) [PHOSPHATE/PHOSPHOENOLPYRUVATE TRANSLOCATOR;] []	5	-101.68	516	SINFRUG00000155618 (fru-miR-106-b2)		fru-mir-106-b2 dre-mir-130-1b fru-mir-17-1e dre-mir-20-2a dre-mir-20-2b dre-mir-27-2a fru-mir-93-1a dre-mir-let7l-a dre-mir-let7l-b1 dre-mir-let7l-c1 fru-mir-let7l-c2 dre-mir-let7l-d1 fru-mir-let7l-d2	fru-mir-let7l-c2 dre-mir-130-1b dre-mir-27-2a fru-mir-93-1a dre-mir-20-2a		3' UUGAUA--UGUUGGAUGAUGGAGU 5' fru-mir-let7l-c2 __ ||||.|..::||:|||:|||:|:. __ 5' AACUUUGGGUAAUCUAUUACUUUC 3' ENSDART00000011539_P E:-17.77 S:110.000000 Loc:619 Cons: 70.83%(fru)	3' UACGGGAAAAU--UGUAACGUGAC 5' dre-mir-130-1b __ |||||:|||||..||||..::||| __ 5' AUGCCUUUUUAGCACAUGUUGCUG 3' ENSDART00000011539_P E:-20.83 S:108.000000 Loc:2149 Cons: 70.83%(fru)	3' CGUCUUGAAUCGGUGACACUU 5' dre-mir-27-2a __ .||||:....|||||||||.| __ 5' UCAGAG----GCCACUGUGUA 3' ENSDART00000011539_P E:-22.620001 S:102.000000 Loc:1301 Cons: 70.59%(fru)	3' GAUGGACGUG-ACAUUCGUGAAA 5' fru-mir-93-1a __ :||.|||.||.|||..||||||| __ 5' UUA-CUGGACUUGUUCGCACUUU 3' ENSDART00000011539_P E:-19.74 S:101.000000 Loc:2362 Cons: 72.73%(fru)	3' GAUGGACGUGACACUCGUGAAAC 5' dre-mir-20-2a __ ||||||..|.||||:|||.||.. __ 5' CUACCU--A-UGUGGGCAGUUCA 3' ENSDART00000011539_P E:-20.719999 S:95.000000 Loc:1923 Cons: 80.00%(fru)
ENSDART00000003552_P	ENSDARG00000017213	SINFRUG00000149090		ENSDARG00000017213 4001 (4001 nt) [SERINE PROTEASE 23 PRECURSOR EC_3.4.21.-;] [Serine protease, trypsin family:Serine protease, trypsin family;]	5	-111.41	512	SINFRUG00000138590 (fru-miR-125-b-1) SINFRUG00000149090 (fru-miR-93-1a)		dre-mir-125-b-1 dre-mir-125-b-3 dre-mir-200b-1a fru-mir-9g dre-mir-9e dre-mir-9f dre-mir-9a dre-mir-9b dre-mir-9c dre-mir-9d fru-mir-93-1a dre-mir-98-3a dre-mir-98-3b	dre-mir-98-3b dre-mir-200b-1a fru-mir-9g fru-mir-93-1a dre-mir-125-b-3		3' UUGGUGUGUUGGAUGAUG-GAGU 5' dre-mir-98-3b __ .||:||||||.||:||:|.:||| __ 5' CACUACACAAACUGCUGCAUUCA 3' ENSDART00000003552_P E:-25.639999 S:115.000000 Loc:53 Cons: 73.91%(fru)	3' GUAGUAGUAAUGGUCCGUCAUAAUCUU 5' dre-mir-200b-1a __ :||||.||.|:.|||||||..|||||: __ 5' UAUCA-CAAUG-CAGGCAG--UUAGAG 3' ENSDART00000003552_P E:-22.99 S:104.000000 Loc:554 Cons: 73.91%(fru)	3' AGUAUGUCGAU-CUAUU-GGUUUCU 5' fru-mir-9g __ |||||||.|.|.|:|||.:|||||. __ 5' UCAUACA-CAAUGGUAAUUCAAAGU 3' ENSDART00000003552_P E:-18.059999 S:103.000000 Loc:1134 Cons: 70.83%(fru)	3' GAUGGACGUGACAUUCGUGAAA 5' fru-mir-93-1a __ :|:::|.|.||||:||.||||. __ 5' UUGUUU-C-CUGUGAGGACUUC 3' ENSDART00000003552_P E:-17.02 S:95.000000 Loc:1933 Cons: 70.00%(fru)	3' AGUGUUCAAUCCCAGAGUCCCU 5' dre-mir-125-b-3 __ |.|||:|||:||||..:||||. __ 5' UGACAGGUUGGGGU--UAGGGU 3' ENSDART00000003552_P E:-27.700001 S:95.000000 Loc:2202 Cons: 75.00%(fru)
ENSDART00000018415_P	ENSDARG00000007468	SINFRUG00000147720		ENSDARG00000007468 4001 (4001 nt) [LYSINE 6 OXIDASE EC_1.4.3.13 LYSYL OXIDASE;] [Lysyl oxidase:Lysyl oxidase;]	5	-99.56	511	SINFRUG00000147720 (fru-miR-190-2a)		dre-mir-190-2a fru-mir-29-12b fru-mir-33b fru-mir-33-1a fru-mir-33-1b fru-mir-93-1b dre-mir-98-3b dre-mir-98-3a	fru-mir-93-1b fru-mir-29-12b fru-mir-33b dre-mir-98-3b dre-mir-190-2a		3' GAUGGACGUGUUUGUC-GUGAAAAC 5' fru-mir-93-1b __ |||:.|||||...|||.|||||||| __ 5' CUAUAUGCAC---CAGACACUUUUG 3' ENSDART00000018415_P E:-22.6 S:121.000000 Loc:756 Cons: 72.73%(fru)	3' AUUGUGGCUAAAGUUUACCACGAUC 5' fru-mir-29-12b __ |||.|||....||.|:|||||||:. __ 5' UAA-ACC----UCCAGUGGUGCUGC 3' ENSDART00000018415_P E:-17.58 S:103.000000 Loc:108 Cons: 70.00%(fru)	3' GUUACGUUGAUGUUACGUGGU 5' fru-mir-33b __ .||||:|:...:||||||||. __ 5' AAAUGUAG---UAAUGCACCC 3' ENSDART00000018415_P E:-17.99 S:99.000000 Loc:2134 Cons: 83.33%(fru)	3' UUGGUGUGUUGGAUGAUGGAGU 5' dre-mir-98-3b __ ||:|||.||:||..||||||.| __ 5' AAUCACCCAGCC--CUACCUGA 3' ENSDART00000018415_P E:-22.299999 S:95.000000 Loc:2302 Cons: 70.00%(fru)	3' CGUUGGCUUAUAGUUUGUAUAGU 5' dre-mir-190-2a __ |:||:||.|||||.:||||.||| __ 5' GUAAUCG-AUAUC-GACAU-UCA 3' ENSDART00000018415_P E:-19.09 S:93.000000 Loc:1797 Cons: 70.00%(fru)
ENSDART00000023751_P	ENSDARG00000021115	SINFRUG00000122813		ENSDARG00000021115 4001 (4001 nt) [AMBIGUOUS;] []	5	-94.28	510	SINFRUG00000122813 (fru-miR-125-b-2)		dre-mir-125-b-2 dre-mir-31 dre-mir-34-2b dre-mir-34-3a dre-mir-7-4 fru-mir-7-1 dre-mir-93	dre-mir-31 dre-mir-7-4 dre-mir-125-b-2 dre-mir-93 dre-mir-34-3a		3' GUCGAUACGGUUGUAGAACG-GU 5' dre-mir-31 __ :||..||.|:|||||||||:.|| __ 5' UAGAAAU-CUAACAUCUUGUACA 3' ENSDART00000023751_P E:-19.34 S:108.000000 Loc:451 Cons: 81.82%(fru)	3' UUGUUUUAGUGAUCAGAAGGU 5' dre-mir-7-4 __ .|||:|..:|||:|||||::. __ 5' UACAGAUCUACUGGUCUUUUU 3' ENSDART00000023751_P E:-20.1 S:105.000000 Loc:2149 Cons: 71.43%(fru)	3' GUGCUCAAUCCCAGAGUCCCU 5' dre-mir-125-b-2 __ :|:.:.||.||||:||||.|| __ 5' UAUUGAUU-GGGUUUCAGUGA 3' ENSDART00000023751_P E:-18.01 S:100.000000 Loc:1676 Cons: 70.00%(fru)	3' GAUGGACGUGUUUGUCGUGAAA 5' dre-mir-93 __ ...||||||.|:|||.||:||. __ 5' AGUCCUGCA-AGACAACAUUUC 3' ENSDART00000023751_P E:-18.469999 S:99.000000 Loc:969 Cons: 71.43%(fru)	3' UGUUAGUCGAUUGUUGUGAC-GGA 5' dre-mir-34-3a __ |:|||:.|||..|||||:||.||. __ 5' AUAAUU-GCU-UCAACAUUGACCA 3' ENSDART00000023751_P E:-18.360001 S:98.000000 Loc:588 Cons: 72.73%(fru)
ENSDART00000015322_P	ENSDARG00000012116	SINFRUG00000122015		ENSDARG00000012116 4001 (4001 nt) [UNKNOWN;] []	5	-97.93	510	SINFRUG00000122015 (fru-miR-17-1e-as)		fru-mir-17-1e-as dre-mir-17-1c dre-mir-199-1a dre-mir-199-1c dre-mir-199-1b fru-mir-21-1c dre-mir-21-1a dre-mir-21-1b fru-mir-93-1a	dre-mir-17-1c dre-mir-199-1c fru-mir-17-1e-as fru-mir-21-1c fru-mir-17-1e-as		3' UGAUGGACGUGAUAUUCGUGAAAU 5' dre-mir-17-1c __ |||.:||||...||:||||||.|. __ 5' ACUUUCUGCUGAAUGAGCACUCUC 3' ENSDART00000015322_P E:-21.17 S:108.000000 Loc:1537 Cons: 70.83%(fru)	3' CUUGUCCAUCAGACUUGUGACCC 5' dre-mir-199-1c __ ||||...|..|:|||||||||.| __ 5' GAAC--CU--UUUGAACACUGUG 3' ENSDART00000015322_P E:-18.07 S:103.000000 Loc:1388 Cons: 73.68%(fru)	3' UCUUCACGAGUGUGACGUCA 5' fru-mir-17-1e-as __ :|:|||.||:.:::|||||| __ 5' GGGAGUUCUUCUGUUGCAGU 3' ENSDART00000015322_P E:-19.389999 S:101.000000 Loc:427 Cons: 70.00%(fru)	3' GGUUGUGGUCA--GACU-AUUCGAU 5' fru-mir-21-1c __ |||||.:||||..||||..|||:|| __ 5' CCAAC-UCAGUGACUGAGCAAGUUA 3' ENSDART00000015322_P E:-21.18 S:101.000000 Loc:676 Cons: 70.83%(fru)	3' UCUUCACGAGUGUGACGUCA 5' fru-mir-17-1e-as __ |.|||||...|:|||||||. __ 5' AAAAGUG---AUACUGCAGG 3' ENSDART00000015322_P E:-18.120001 S:97.000000 Loc:357 Cons: 76.47%(fru)
ENSDART00000006569_P	ENSDARG00000011919	SINFRUG00000142795		ENSDARG00000011919 4001 (4001 nt) [HOMEOBOX;] [Helix-turn-helix motif, lambda-like repressor:Helix-turn-helix motif, lambda-like repressor; Homeobox:Homeobox; Paired-like homeodomain protein, OAR:Paired-like homeodomain protein, OAR;]	5	-106.05	509	SINFRUG00000142795 (dre-miR-10-2a)		dre-mir-10-2a dre-mir-10-1e dre-mir-124-1d dre-mir-124-1e dre-mir-124-1c dre-mir-124-1b dre-mir-124-1a fru-mir-17-1e-as dre-mir-30e-1 dre-mir-30e-2 dre-mir-31	dre-mir-30e-2 dre-mir-124-1d dre-mir-31 fru-mir-17-1e-as dre-mir-10-1e		3' AGGUCAGUU--CCUACAAAUGU 5' dre-mir-30e-2 __ ..:||||||..|.:|||||||| __ 5' AAUAGUCAACAGUGUGUUUACA 3' ENSDART00000006569_P E:-18.629999 S:110.000000 Loc:2729 Cons: 72.73%(fru)	3' GAACCGUAAGUGGCGCACGGAAUU 5' dre-mir-124-1d __ |||||||||.....:|||::|||| __ 5' CUUGGCAUU-----UGUGUUUUAA 3' ENSDART00000006569_P E:-21.809999 S:109.000000 Loc:1489 Cons: 73.68%(fru)	3' GUCGA-UACGG-UUGUAGAACGGU 5' dre-mir-31 __ |:|.|.|||:|.||.:|||||||. __ 5' CGGAUAAUGUCAAAAGUCUUGCCU 3' ENSDART00000006569_P E:-21.92 S:103.000000 Loc:1450 Cons: 75.00%(fru)	3' UCUUCACGAGUGUGACGUCA 5' fru-mir-17-1e-as __ |.||||..|||||.|||:|| __ 5' AUAAGU--UCACA-UGCGGU 3' ENSDART00000006569_P E:-18.139999 S:95.000000 Loc:882 Cons: 76.47%(fru)	3' GUGUUUAAGCCAAGAUGUCCCAU 5' dre-mir-10-1e __ .|||::||:|||..||:.||||| __ 5' GACAGGUUUGGUGGUAU-GGGUA 3' ENSDART00000006569_P E:-25.549999 S:92.000000 Loc:2679 Cons: 72.73%(fru)
ENSDART00000021523_P	ENSDARG00000011658	SINFRUG00000150873		ENSDARG00000011658 4001 (4001 nt) [UNKNOWN;] []	5	-105.1	503	SINFRUG00000150873 (fru-miR-124-1e)		dre-mir-124-1e dre-mir-124-1c dre-mir-124-1b dre-mir-124-1a dre-mir-124-1d dre-mir-15-2a fru-mir-17-1e-as dre-mir-172 dre-mir-92-1b fru-mir-92-1a dre-mir-92-1	dre-mir-15-2a dre-mir-124-1e dre-mir-92-1b fru-mir-17-1e-as dre-mir-172		3' AUGU--UUGGUACUACACGACGAU 5' dre-mir-15-2a __ ||||..|.|:||||||.||||:|. __ 5' UACAUCAUCUAUGAUGCGCUGUUC 3' ENSDART00000021523_P E:-21.76 S:112.000000 Loc:580 Cons: 75.00%(fru)	3' GAACCGUAAGUG--GCGCACGGAAUU 5' dre-mir-124-1e __ .|||.::|||||..:||.|.|||||| __ 5' AUUGAUGUUCACUAUGC-UCCCUUAA 3' ENSDART00000021523_P E:-20.24 S:101.000000 Loc:377 Cons: 72.00%(fru)	3' UGUCCGGCCCUGUUCACGUUAU 5' dre-mir-92-1b __ .|||||:....||:||||:||. __ 5' UCAGGCU----CAGGUGCGAUU 3' ENSDART00000021523_P E:-22.66 S:101.000000 Loc:872 Cons: 77.78%(fru)	3' UCUUCACGAGUGUGACGUCA 5' fru-mir-17-1e-as __ |||||.||||.||||.|||. __ 5' AGAAGCGCUCUCACU-CAGC 3' ENSDART00000021523_P E:-22.530001 S:95.000000 Loc:608 Cons: 73.68%(fru)	3' UUGUUGGUCGAUUCUGUGACGGU 5' dre-mir-172 __ |||.|:..||||:.|:|||.||| __ 5' AAC-AUAUGCUAGAAUACUUCCA 3' ENSDART00000021523_P E:-17.91 S:94.000000 Loc:1975 Cons: 72.73%(fru)
ENSDART00000004665_P	ENSDARG00000010254	SINFRUG00000122403		ENSDARG00000010254 4001 (4001 nt) [TBC1 DOMAIN FAMILY MEMBER 2 PROSTATE ANTIGEN RECOGNIZED AND INDENTIFIED BY SEREX PARIS 1;] [Pleckstrin-like:Pleckstrin-like;]	5	-89.9	503	SINFRUG00000122403 (fru-miR-19-1a)		dre-mir-19-1a dre-mir-19-1d dre-mir-19-1b dre-mir-19-1c dre-mir-34-2b dre-mir-34-3a	dre-mir-19-1b dre-mir-19-1d dre-mir-19-1d dre-mir-34-2b dre-mir-19-1a		3' AGUCAAAACGUAC-CUAAAC-GUGU 5' dre-mir-19-1b __ |:|.|||||:|||.||||.|.|||| __ 5' UUA-UUUUGUAUGUGAUUAGUCACA 3' ENSDART00000004665_P E:-17.49 S:103.000000 Loc:959 Cons: 70.83%(fru)	3' AGUCAAAACGUAC-CUAAAC-GUGU 5' dre-mir-19-1d __ |:|.|||||:|||.||||.|.|||| __ 5' UUA-UUUUGUAUGUGAUUAGUCACA 3' ENSDART00000004665_P E:-17.49 S:103.000000 Loc:571 Cons: 70.83%(fru)	3' AGUCAAAACGUAC-CUAAAC-GUGU 5' dre-mir-19-1d __ |:|.|||||:|||.||||.|.|||| __ 5' UUA-UUUUGUAUGUGAUUAGUCACA 3' ENSDART00000004665_P E:-17.49 S:103.000000 Loc:765 Cons: 70.83%(fru)	3' UGUUAGUCGAUUGUUGUGACGGA 5' dre-mir-34-2b __ :|||||.||.:.||::|||.:|| __ 5' GCAAUCUGC-GUCAGUACUUUCU 3' ENSDART00000004665_P E:-20.299999 S:101.000000 Loc:1883 Cons: 72.73%(fru)	3' AGUCAAAACGUAUCUAAACGUGU 5' dre-mir-19-1a __ .|||..|||||.|||||||..|: __ 5' CCAG-GUUGCA-AGAUUUGAUCG 3' ENSDART00000004665_P E:-17.129999 S:93.000000 Loc:1818 Cons: 71.43%(fru)
ENSDART00000026794_P	ENSDARG00000006797	SINFRUG00000139361		ENSDARG00000006797 4001 (4001 nt) [AMBIGUOUS;] []	5	-92.96	501	SINFRUG00000139361 (dre-miR-1-2c)		dre-mir-1-2c dre-mir-1-2b fru-mir-93-2b dre-mir-93	dre-mir-93 dre-mir-93 dre-mir-93 dre-mir-1-2c fru-mir-93-2b		3' GAUGGACGUGUUUGUCGUGAAA 5' dre-mir-93 __ ..::|||.:|.||.|||||||| __ 5' AGGUCUG-GC-AAGAGCACUUU 3' ENSDART00000026794_P E:-19.15 S:104.000000 Loc:813 Cons: 70.00%(fru)	3' GAUGGACGUGUUUGUCGUGAAA 5' dre-mir-93 __ ..::|||.:|:||.|||||||| __ 5' AGGUCUG-GCGAA-AGCACUUU 3' ENSDART00000026794_P E:-18.950001 S:104.000000 Loc:998 Cons: 70.00%(fru)	3' GAUGGACGUGUUUGUCGUGAAA 5' dre-mir-93 __ ..::|||.:|.||.|||||||| __ 5' AGGUCUG-GC-AAGAGCACUUU 3' ENSDART00000026794_P E:-19.15 S:104.000000 Loc:1183 Cons: 70.00%(fru)	3' GGUGUGUGAAGGAAUG-UAAGGU 5' dre-mir-1-2c __ ||||.||:||..|||:.|||:|| __ 5' CCAC-CAUUUGAUUAUGAUUUCA 3' ENSDART00000026794_P E:-17.75 S:97.000000 Loc:495 Cons: 72.73%(fru)	3' GAUGGACGUGACAUUCGUGAAAC 5' fru-mir-93-2b __ .|.|.|.|:|||||:|..||||| __ 5' GUUCGUUCGCUGUAGG--CUUUG 3' ENSDART00000026794_P E:-17.959999 S:92.000000 Loc:2727 Cons: 71.43%(fru)
ENSDART00000026424_P	ENSDARG00000017417	SINFRUG00000146163		ENSDARG00000017417 4001 (4001 nt) [FORKHEAD BOX;] [Fork head transcription factor:Fork head transcription factor;]	5	-96.88	500	SINFRUG00000146163 (fru-miR-125-c-2)		dre-mir-125-c-2 dre-mir-125-b-1 dre-mir-125-c-4 dre-mir-125-b-2 dre-mir-125-c-1 fru-mir-125c-3 dre-mir-125-c-3 dre-mir-125-b-3 dre-mir-135-2b dre-mir-135-2a dre-mir-27-2a dre-mir-34-3b dre-mir10-2b	dre-mir-125-c-2 dre-mir10-2b dre-mir-135-2b dre-mir-34-3b dre-mir-27-2a		3' GUGUCCAAUUCC-CAGAGUCCCU 5' dre-mir-125-c-2 __ |||.|..||:||.||||||||.. __ 5' CACUGCAUAGGGCGUCUCAGGAC 3' ENSDART00000026424_P E:-23.27 S:102.000000 Loc:311 Cons: 86.96%(fru)	3' GUGUGUAA---GCCAAGAUGUCCCAU 5' dre-mir10-2b __ |||:||||...|..|||||:||.|.| __ 5' CACGCAUUCACCUUUUCUAUAGUGAA 3' ENSDART00000026424_P E:-19.24 S:101.000000 Loc:1562 Cons: 76.92%(fru)	3' AGUGUAUCCUUAUCUUUCGGUAU 5' dre-mir-135-2b __ |||.:||||..||.|:|||:||: __ 5' UCA-GUAGG--UAUAGAGCUAUG 3' ENSDART00000026424_P E:-17.76 S:100.000000 Loc:1682 Cons: 70.00%(fru)	3' CAUUAGUUGAUUGACGUGACGGA 5' dre-mir-34-3b __ .||.|||:|.:||.||||||:.| __ 5' CUACUCAGC-GACAGCACUGUGU 3' ENSDART00000026424_P E:-17.360001 S:100.000000 Loc:1986 Cons: 72.73%(fru)	3' CGUCUUGAAUCGGUGACACUU 5' dre-mir-27-2a __ |:||.||.|.||||.|||||. __ 5' GUAG-AC-UCGCCAGUGUGAU 3' ENSDART00000026424_P E:-19.25 S:97.000000 Loc:543 Cons: 78.95%(fru)
ENSDART00000022617	ENSDARG00000006824	SINFRUG00000124305		ENSDARG00000006824 7344 (7344 nt) [UNKNOWN;] [RNA-binding region RNP-1 (RNA recognition motif):RNA-binding region RNP-1 (RNA recognition motif); HMG-I and HMG-Y DNA-binding domain (A+T-hook):HMG-I and HMG-Y DNA-binding domain (A+T-hook);]	5	-98.51	500	SINFRUG00000124305 (dre-miR-125-b-3)		dre-mir-125-b-3 dre-mir-125-b-1 dre-mir-26-1d fru-mir-26-1c dre-mir-31-2a dre-mir-7-1a dre-mir-let7l-a1 dre-mir-let7l-a2	dre-mir-31-2a dre-mir-let7l-a1 dre-mir-125-b-3 dre-mir-7-1a fru-mir-26-1c		3' GAC-GAUACGGAG-GUAUAACGGU 5' dre-mir-31-2a __ :||.:||||.:||.|||.|||||| __ 5' UUGAUUAUGAUUCACAUUUUGCCA 3' ENSDART00000022617 E:-19.9 S:108.000000 Loc:2158 Cons: 70.83%(fru)	3' UUGGUAUGUUGGAUGAUGGAGU 5' dre-mir-let7l-a1 __ .|||..||:|||.|||.||||| __ 5' CACC--ACGACCGACUCCCUCA 3' ENSDART00000022617 E:-23.040001 S:105.000000 Loc:2222 Cons: 70.00%(fru)	3' AGUGUUCAAUCCCAGAGUCCCU 5' dre-mir-125-b-3 __ ||.:::.||.||||.||||||| __ 5' UC-UGGAUUUGGGU-UCAGGGA 3' ENSDART00000022617 E:-19.16 S:101.000000 Loc:665 Cons: 70.00%(fru)	3' UUGUUUUAGUGUUCAGAAGGU 5' dre-mir-7-1a __ ::||:|:.|||.|||||.||| __ 5' GGCAGAG-CAC-AGUCUCCCA 3' ENSDART00000022617 E:-19.129999 S:93.000000 Loc:612 Cons: 73.68%(fru)	3' UUGG-----AUAGGACCUAAUGAACUU 5' fru-mir-26-1c __ ||:|.....||.|||||||||..|||| __ 5' AAUCGCAAGUA-CCUGGAUUA--UGAA 3' ENSDART00000022617 E:-17.280001 S:93.000000 Loc:1872 Cons: 70.83%(fru)
ENSDART00000025613_P	ENSDARG00000002198	SINFRUG00000138831		ENSDARG00000002198 4001 (4001 nt) [PICCOLO; PICCOLO; PICCOLO;] [Synaptotagmin:Synaptotagmin; C2 domain:C2 domain; PDZ/DHR/GLGF domain:PDZ/DHR/GLGF domain; Synaptotagmin:Synaptotagmin; C2 domain:C2 domain; PDZ/DHR/GLGF domain:PDZ/DHR/GLGF domain; C2 domain:C2 domain; Synaptotagmin:Synaptotagmin;]	5	-94.99	496	SINFRUG00000138831 (dre-miR-1-2a)		dre-mir-1-2a dre-mir-10-1a dre-mir-10-1b fru-mir-10a dre-mir-122a dre-mir-15-3 dre-mir-194 fru-mir-194-1a	dre-mir-1-2a dre-mir-10-1b dre-mir-15-3 dre-mir-194 dre-mir-122a		3' UGUGUGAAGGAAUGUAAGGU 5' dre-mir-1-2a __ ..|||.||||||:||.|||: __ 5' UGACAGUUCCUUGCAGUCCG 3' ENSDART00000025613_P E:-23.200001 S:109.000000 Loc:1849 Cons: 70.00%(fru)	3' GUGUUUAAGCCUAGAUGUCCCAU 5' dre-mir-10-1b __ .|::||.|:.|||:||:.||||: __ 5' AAUGAAAUUUGAUUUAUUGGGUG 3' ENSDART00000025613_P E:-17.67 S:106.000000 Loc:566 Cons: 73.91%(fru)	3' ACUUUUGGUACUGCGCGACGAA 5' dre-mir-15-3 __ ||||:|.|||..||||:.|:|| __ 5' UGAAGA-CAU--CGCGUCGUUU 3' ENSDART00000025613_P E:-17.16 S:94.000000 Loc:1405 Cons: 73.68%(fru)	3' AGGUG-UACCU-CAACG-ACAAUGU 5' dre-mir-194 __ |:|||..||||.|||||.||||.:: __ 5' UUCACUUUGGAUGUUGCAUGUUUUG 3' ENSDART00000025613_P E:-19.9 S:94.000000 Loc:2484 Cons: 72.00%(fru)	3' UGUUUGUGGUAACAGUGUGAGGU 5' dre-mir-122a __ |.||||||:|...||.||||.|| __ 5' AAAAACACUA---UCUCACUGCA 3' ENSDART00000025613_P E:-17.059999 S:93.000000 Loc:1945 Cons: 70.00%(fru)
ENSDART00000025370_P	ENSDARG00000006282	SINFRUG00000126782		ENSDARG00000006282 3911 (3911 nt) [BLOOM'S SYNDROME HOMOLOG EC_3.6.1.-;] [HRDC domain:HRDC domain;]	5	-102.17	492	SINFRUG00000126782 (dre-miR-103-3a)		dre-mir-103-3a fru-mir-103-3 dre-mir-107-1a fru-mir-107-1 dre-mir-133-1b dre-mir-133-1a dre-mir-172 dre-mir-199-1b dre-mir-199-1c dre-mir-199-1a dre-mir-34 dre-mir-7-1a	dre-mir-34 dre-mir-7-1a dre-mir-199-1c dre-mir-133-1a dre-mir-103-3a		3' UGU-UGGUCGAUUCUGUGACGGU 5' dre-mir-34 __ |||.||.||||..|.|||||||| __ 5' ACAGACAAGCU--GCCACUGCCA 3' ENSDART00000025370_P E:-24.280001 S:106.000000 Loc:355 Cons: 71.43%(fru)	3' UUGUUUUAGUGUUCAGAAGGU 5' dre-mir-7-1a __ .|:|:::..|||||.|||||| __ 5' UAUAGGGGAACAAG-CUUCCA 3' ENSDART00000025370_P E:-20.190001 S:101.000000 Loc:452 Cons: 70.00%(fru)	3' CUUGUCCAUCAGACUUGUGACCC 5' dre-mir-199-1c __ |||||...||||||||||.||.. __ 5' GAACA---AGUCUGAACA-UGUU 3' ENSDART00000025370_P E:-18.91 S:97.000000 Loc:2201 Cons: 73.68%(fru)	3' UGUCGACCAACUUCCCCUGGUU 5' dre-mir-133-1a __ |.|.|||.|..:||||.:|||| __ 5' AAAACUGCUGUGAGGGCGCCAA 3' ENSDART00000025370_P E:-20.84 S:97.000000 Loc:1430 Cons: 77.27%(fru)	3' ACUAUCGGGACAUGUUACGACGA 5' dre-mir-103-3a __ ||:|.||:|||.|.||||.|||. __ 5' UGGU-GCUCUGCAAAAUG-UGCG 3' ENSDART00000025370_P E:-17.950001 S:91.000000 Loc:571 Cons: 71.43%(fru)
ENSDART00000004377_P	ENSDARG00000006604	SINFRUG00000129197		ENSDARG00000006604 4001 (4001 nt) [AMBIGUOUS;] [Immunoglobulin-like:Immunoglobulin-like;]	5	-95.24	490	SINFRUG00000150794 (fru-miR-139) SINFRUG00000129197 (dre-miR-31-2a)		dre-mir-139 dre-mir-196-1d dre-mir-31-2a dre-mir-34-3b dre-mir-let7l-a1 dre-mir-let7l-a2	dre-mir-34-3b dre-mir-196-1d dre-mir-31-2a dre-mir-let7l-a1 dre-mir-139		3' CAUUAGUUGAUUGACGUGACGGA 5' dre-mir-34-3b __ .|:||.||:.::||.||:||||| __ 5' UUGAUGAAUCGGCU-CAUUGCCU 3' ENSDART00000004377_P E:-19.459999 S:105.000000 Loc:1087 Cons: 77.27%(fru)	3' GGUUGUUGAACUUUGAUGGAU 5' dre-mir-196-1d __ .|.||.::.||||.|||:||: __ 5' GCCACCGUGUGAAUCUAUCUG 3' ENSDART00000004377_P E:-18.65 S:97.000000 Loc:791 Cons: 71.43%(fru)	3' GACGAUACGGAGGUAUAACGGU 5' dre-mir-31-2a __ ..|:||||:.|.:||:|||.|| __ 5' AAGUUAUGUAUAUAUGUUGGCA 3' ENSDART00000004377_P E:-18.540001 S:97.000000 Loc:1599 Cons: 72.73%(fru)	3' UUGGUA-UGUUGGAUGAUGG-AGU 5' dre-mir-let7l-a1 __ |.:|||.|.||.|||||:||.|:: __ 5' AUUCAUCAGAAACUACUGCCAUUG 3' ENSDART00000004377_P E:-17.57 S:96.000000 Loc:831 Cons: 70.83%(fru)	3' UGACCUCUGUGUAC-GUGACAUCU 5' dre-mir-139 __ |:|||||....|||.:|:|||||. __ 5' AUUGGAG----AUGAUAUUGUAGU 3' ENSDART00000004377_P E:-21.02 S:95.000000 Loc:1264 Cons: 70.00%(fru)
ENSDART00000027825_P	ENSDARG00000005943	SINFRUG00000129450		ENSDARG00000005943 4001 (4001 nt) [SERINE PROTEASE PRECURSOR EC_3.4.21.-;] [HtrA/DegQ protease:HtrA/DegQ protease; Serine protease inhibitor, Kazal type:Serine protease inhibitor, Kazal type; Serine protease, trypsin family:Serine protease, trypsin family; Insulin-like growth factor-binding protein, IGFBP:Insulin-like growth factor-binding protein, IGFBP; PDZ/DHR/GLGF domain:PDZ/DHR/GLGF domain;]	5	-101.94	488	SINFRUG00000129450 (fru-miR-139)		dre-mir-139 dre-mir-143-1a dre-mir-205 fru-mir-205-1a dre-mir-31 dre-mir-98-3a dre-mir-98-3b	dre-mir-139 fru-mir-205-1a dre-mir-143-1a dre-mir-31 dre-mir-98-3a		3' UGA-CCUCUGUGUACGUGACAUCU 5' dre-mir-139 __ :||.||:||:||..|||:||||.| __ 5' GCUAGGGGAUAC--GCAUUGUAAA 3' ENSDART00000027825_P E:-22.629999 S:104.000000 Loc:968 Cons: 77.27%(fru)	3' GUCUGAGGCCACCUUACUUCCU 5' fru-mir-205-1a __ :.||:|.:.|||||:|||||.: __ 5' UUGAUUGU-GUGGAGUGAAGUG 3' ENSDART00000027825_P E:-22.91 S:102.000000 Loc:792 Cons: 71.43%(fru)	3' GCUCGAUGUCA-CGAAGUAGAGU 5' dre-mir-143-1a __ ..:|||..:||.|||||.||||| __ 5' AAGGCU--GGUGGCUUC-UCUCA 3' ENSDART00000027825_P E:-19.6 S:95.000000 Loc:1409 Cons: 70.00%(fru)	3' GUCGAUACGG-UUGUAGAACGGU 5' dre-mir-31 __ :|||.||||:.||||.:|||:.. __ 5' UAGCAAUGCUGAACAGUUUGUGC 3' ENSDART00000027825_P E:-17.030001 S:95.000000 Loc:381 Cons: 73.91%(fru)	3' UUGGUGUGUUGGAUGAUGG-AGU 5' dre-mir-98-3a __ |:|||||:..:||::||:|.||. __ 5' AGCCACAU--UCUGUUAUCAUCU 3' ENSDART00000027825_P E:-19.77 S:92.000000 Loc:2646 Cons: 71.43%(fru)
ENSDART00000002487_P	ENSDARG00000013737	SINFRUG00000151728		ENSDARG00000013737 4001 (4001 nt) [ZINC FINGER; ZINC FINGER; ZINC FINGER; ZINC FINGER;] [Zn-finger, C2H2 subtype:Zn-finger, C2H2 subtype; Zn-finger, C2H2 type:Zn-finger, C2H2 type; Zn-finger, C2H2 subtype:Zn-finger, C2H2 subtype; Zn-finger, C2H2 type:Zn-finger, C2H2 type; Zn-finger, C2H2 subtype:Zn-finger, C2H2 subtype; Zn-finger, C2H2 type:Zn-finger, C2H2 type; Zn-finger, C2H2 subtype:Zn-finger,…	5	-102.96	487	SINFRUG00000151728 (fru-miR-106-b2)		fru-mir-106-b2 dre-mir-15-3 fru-mir-204-1b dre-mir-204 fru-mir-205-1a dre-mir-205 dre-mir-98-3b dre-mir-98-3a	dre-mir-15-3 dre-mir-205 fru-mir-204-1b dre-mir-98-3b fru-mir-106-b2		3' ACUUUUGGUACUGCGCGACGAA 5' dre-mir-15-3 __ .|||::.||.||:|:|.||:|| __ 5' AGAAGGGCAGGAUGUGGUGUUU 3' ENSDART00000002487_P E:-22.1 S:104.000000 Loc:1419 Cons: 77.27%(fru)	3' GUCUGAGGCC-ACCUUACUUCCU 5' dre-mir-205 __ |||:....||.|||:|||:|||. __ 5' CAGG---GGGAUGGGAUGGAGGU 3' ENSDART00000002487_P E:-23.629999 S:97.000000 Loc:1011 Cons: 75.00%(fru)	3' GUCCGUAUCCUACUGUUUCCCUU 5' fru-mir-204-1b __ ||||.|.|||.||.:|||||.|: __ 5' CAGG-AAAGGUUGUUAAAGGUAG 3' ENSDART00000002487_P E:-18.389999 S:97.000000 Loc:40 Cons: 77.27%(fru)	3' UUGGUGUGUUGGAUGAUGGAGU 5' dre-mir-98-3b __ ||.|.||.||.||:|||||.|| __ 5' AAGCCCA-AAGCUGCUACC-CA 3' ENSDART00000002487_P E:-21.18 S:96.000000 Loc:633 Cons: 70.00%(fru)	3' AUGGACGUGACAUUCGUGAAAU 5' fru-mir-106-b2 __ |.||||||..||.||||:|.|: __ 5' UUCCUGCA--GUUAGCAUUAUG 3' ENSDART00000002487_P E:-17.66 S:93.000000 Loc:847 Cons: 70.00%(fru)
ENSDART00000024846_P	ENSDARG00000006872	SINFRUG00000138389		ENSDARG00000006872 4001 (4001 nt) [RU2S;] [Doublecortin:Doublecortin;]	5	-92.15	484	SINFRUG00000138389 (fru-miR-143-1a)		dre-mir-143-1a dre-mir-148-1b dre-mir-15-1a dre-mir-16-3 dre-mir-181-1b dre-mir-181-1c dre-mir-181-1d dre-mir-181-1a	dre-mir-15-1a dre-mir-181-1a dre-mir-148-1b dre-mir-143-1a dre-mir-16-3		3' GUGUUUGGUAAGACACGA-CGAU 5' dre-mir-15-1a __ .|:||:.||..|||||||.|:|| __ 5' AAUAAG-CA--CUGUGCUCGUUA 3' ENSDART00000024846_P E:-18.65 S:99.000000 Loc:1997 Cons: 70.00%(fru)	3' UGAGUGGCUGUCGCAACUUACAA 5' dre-mir-181-1a __ ||.||:|.||||:|.||.||||| __ 5' ACCCAUC-ACAGUG-UGCAUGUU 3' ENSDART00000024846_P E:-19.299999 S:98.000000 Loc:1556 Cons: 71.43%(fru)	3' GGUUUCAAGACAGUACGUGACU 5' dre-mir-148-1b __ .||.|||||.||||||..:||| __ 5' ACACAGUUCAGUCAUG--UUGA 3' ENSDART00000024846_P E:-19.049999 S:98.000000 Loc:2632 Cons: 70.00%(fru)	3' GCUCGAUGUCACGAAGUAGAGU 5' dre-mir-143-1a __ |.||:||||..|:||:.||||| __ 5' CAAGUUACA--GUUUU-UCUCA 3' ENSDART00000024846_P E:-17.4 S:96.000000 Loc:212 Cons: 73.68%(fru)	3' GAGGUUAUAAAUGUACGACGAU 5' dre-mir-16-3 __ .|||||.|...||||||.|||| __ 5' GUCCAA-A--CACAUGC-GCUA 3' ENSDART00000024846_P E:-17.75 S:93.000000 Loc:1627 Cons: 72.22%(fru)
ENSDART00000002034_P	ENSDARG00000001739	SINFRUG00000150242		ENSDARG00000001739 4001 (4001 nt) [HECT DOMAIN CONTAINING 1 FRAGMENT; HECT DOMAIN CONTAINING 1 FRAGMENT; HECT DOMAIN CONTAINING 1 FRAGMENT;] [HECT domain (Ubiquitin-protein ligase):HECT domain (Ubiquitin-protein ligase); HECT domain (Ubiquitin-protein ligase):HECT domain (Ubiquitin-protein ligase); Ankyrin:Ankyrin; HECT domain (Ubiquitin-protein ligase):HECT domain (Ubiquitin-protein ligase);]	5	-94.52	483	SINFRUG00000150237 (fru-miR-181-1d) SINFRUG00000150242 (dre-miR-196-1c)		dre-mir-181-1d dre-mir-181-1a dre-mir-181-1b dre-mir-181-1c dre-mir-196-1c dre-mir-196-1b	dre-mir-196-1c dre-mir-181-1d dre-mir-196-1c dre-mir-196-1c dre-mir-196-1c		3' GGUUGUUGUACUUUGAUGGAU 5' dre-mir-196-1c __ .||::|||||.|||.|||||: __ 5' ACAGUAACAUCAAA-UACCUG 3' ENSDART00000002034_P E:-18.67 S:101.000000 Loc:1766 Cons: 80.00%(fru)	3' UGAGUG-GCUGUCGC-AACUUACAA 5' dre-mir-181-1d __ .:|||:.:||.||:|..|||||||| __ 5' UUUCAUGUGA-AGUGAGUGAAUGUU 3' ENSDART00000002034_P E:-19.42 S:97.000000 Loc:1144 Cons: 70.83%(fru)	3' GGUUGUUGUACUUUGAUGGAU 5' dre-mir-196-1c __ .||::|||||.|:|.|||||: __ 5' ACAGUAACAUCAGA-UACCUG 3' ENSDART00000002034_P E:-18.809999 S:95.000000 Loc:1461 Cons: 75.00%(fru)	3' GGUUGUUGUACUUUGAUGGAU 5' dre-mir-196-1c __ .||::|||||.|:|.|||||: __ 5' ACAGUAACAUCAGA-UACCUG 3' ENSDART00000002034_P E:-18.809999 S:95.000000 Loc:1525 Cons: 75.00%(fru)	3' GGUUGUUGUACUUUGAUGGAU 5' dre-mir-196-1c __ .||::|||||.|:|.|||||: __ 5' ACAGUAACAUCAGA-UACCUG 3' ENSDART00000002034_P E:-18.809999 S:95.000000 Loc:1397 Cons: 75.00%(fru)
ENSDART00000004814_P	ENSDARG00000010522	SINFRUG00000143886		NOTCH HOMOLOG 5. [Source:RefSeq;Acc:NM_131549] ENSDARG00000010522 (1) (119930 119930 123259 123259 431047) 4001 (4001 nt) [PRECURSOR; PRECURSOR; PRECURSOR;] [Notch (DSL) domain:Notch (DSL) domain; Type II EGF-like signature:Type II EGF-like signature; Laminin-type EGF-like domain:Laminin-type EGF-like domain; EGF-like domain:EGF-like domain; Ankyrin:Ankyrin; Proline-rich extensin:Proline-rich ext…	5	-100.76	481	SINFRUG00000143886 (dre-miR-130-1b)		dre-mir-130-1b dre-mir-138-2 dre-mir-138-1 dre-mir-18-1 fru-mir-18-1a fru-mir-18-1b dre-mir-27-2a fru-mir-93-1b	fru-mir-93-1b dre-mir-138-2 dre-mir-130-1b fru-mir-18-1a dre-mir-27-2a	GO:0030154->cell differentiation GO:0005509->calcium ion binding GO:0016020->membrane GO:0004872->receptor activity	3' GAUGGACGUGUUUGUCGUGAAAAC 5' fru-mir-93-1b __ ..|:.||:||.|.||||.|||||| __ 5' GAAUGUGUAC-ACCAGC-CUUUUG 3' ENSDART00000004814_P E:-21.129999 S:104.000000 Loc:682 Cons: 72.73%(fru)	3' GGGACUAAGUGUUGUGGUCGA 5' dre-mir-138-2 __ |||||:||:.||.||.||||. __ 5' CCCUGGUUU-CAUCAGCAGCA 3' ENSDART00000004814_P E:-23.040001 S:99.000000 Loc:647 Cons: 70.00%(fru)	3' UACGGGAAAAUUGUAACGUGAC 5' dre-mir-130-1b __ .||:.:|||||||.||||.||| __ 5' UUGUGUUUUUAAC-UUGC-CUG 3' ENSDART00000004814_P E:-19.030001 S:94.000000 Loc:143 Cons: 70.00%(fru)	3' AUAGAC-GUGAUCUACGUGGAAU 5' fru-mir-18-1a __ ..||||.|||.|||||.||:|.. __ 5' AUUCUGUCAC-AGAUGGACUUGU 3' ENSDART00000004814_P E:-18.459999 S:92.000000 Loc:304 Cons: 95.45%(fru)	3' CGUCUUGAAUCGGU-GACACUU 5' dre-mir-27-2a __ |:|||:...:|.||.||||||| __ 5' GUAGAG---GGGCAUCUGUGAA 3' ENSDART00000004814_P E:-19.1 S:92.000000 Loc:874 Cons: 73.68%(fru)
ENSDART00000008520_P	ENSDARG00000004994	SINFRUG00000154389		ENSDARG00000004994 4001 (4001 nt) [3 BETA HYDROXYSTEROID DELTA 8 DELTA 7 ISOMERASE EC_5.3.3.5 CHOLESTENOL DELTA ISOMERASE DELTA8 DELTA7 STEROL ISOMERASE D8 D7 STEROL ISOMERASE EMOPAMIL BINDING;] []	4	-85.83	446	SINFRUG00000154389 (dre-miR-20-2a)		dre-mir-20-2a dre-mir-20-2b fru-mir-304 fru-mir-33-1a fru-mir-33b fru-mir-33-1b	fru-mir-304 dre-mir-20-2a fru-mir-33-1a fru-mir-304		3' GAGUGUAAAUGUGUGACUAUGCU 5' fru-mir-304 __ ||||.||.|.|||||||.||||| __ 5' CUCA-AUAU-CACACUGUUACGA 3' ENSDART00000008520_P E:-23.16 S:120.000000 Loc:2534 Cons: 71.43%(fru)	3' GAUGGACGUGACAC-UCGUGAAAC 5' dre-mir-20-2a __ ||.|.||.|:||||.|||:||||| __ 5' CU-CAUG-AUUGUGAAGCGCUUUG 3' ENSDART00000008520_P E:-22.799999 S:111.000000 Loc:1673 Cons: 72.73%(fru)	3' GUUACGUUGAUGUUACGUGGU 5' fru-mir-33-1a __ ||:||.||||:.|||||||:| __ 5' CAGUGAAACUG-AAUGCACUA 3' ENSDART00000008520_P E:-21.299999 S:111.000000 Loc:217 Cons: 70.00%(fru)	3' GAGUGUAAAUGUGU-GACUAUGCU 5' fru-mir-304 __ .||.:||||.||||.||||||.|| __ 5' GUC-UAUUU-CACAUCUGAUAGGA 3' ENSDART00000008520_P E:-18.57 S:104.000000 Loc:1764 Cons: 77.27%(fru)
ENSDART00000008790_P	ENSDARG00000011719	SINFRUG00000150089		ENSDARG00000011719 4001 (4001 nt) [ADP RIBOSYLATION FACTOR;] [ARF/SAR superfamily:ARF/SAR superfamily; Ras GTPase superfamily:Ras GTPase superfamily;]	4	-81.9	444	SINFRUG00000150089 (fru-miR-135-3a)		dre-mir-135-3a fru-mir-142-1b-as fru-mir-19-3a dre-mir-26-1d fru-mir-26-1c dre-mir-27-3a	dre-mir-26-1d dre-mir-135-3a fru-mir-142-1b-as fru-mir-19-3a		3' UUGGAUAGGACCUAAUGAACUU 5' dre-mir-26-1d __ |||||.||.||||.|:|||||. __ 5' AACCUUUCAUGGAAUGCUUGAU 3' ENSDART00000008790_P E:-21.24 S:117.000000 Loc:286 Cons: 72.73%(fru)	3' AGUCUAUCCUUA-UUUUUCGGUAU 5' dre-mir-135-3a __ ||||.||||..|.|:||||||:|: __ 5' UCAG-UAGG--UCAGAAAGCCGUG 3' ENSDART00000008790_P E:-23.940001 S:111.000000 Loc:2206 Cons: 71.43%(fru)	3' GGUAUUUCAU-CUUUCGUGAUGAUUU 5' fru-mir-142-1b-as __ .:.||.||||.|||||||:|.||:|| __ 5' AUUUACAGUAUGAAAGCAUU-CUGAA 3' ENSDART00000008790_P E:-19.459999 S:111.000000 Loc:1054 Cons: 72.00%(fru)	3' CGCUCAAAUCGGAACUAAAUUGU 5' fru-mir-19-3a __ ..|||..|||:||||.||.|||| __ 5' UAGAG--UAGUCUUGUUUGAACA 3' ENSDART00000008790_P E:-17.26 S:105.000000 Loc:1021 Cons: 71.43%(fru)
ENSDART00000012245_P	ENSDARG00000021116	SINFRUG00000138217		ENSDARG00000021116 4001 (4001 nt) [REGULATOR OF CYTOKINESIS 1;] [MAP65/ASE1:MAP65/ASE1;]	4	-92.71	443	SINFRUG00000134795 (fru-miR-139)		dre-mir-139 dre-mir-23-b1 dre-mir-24-1 dre-mir-98-3a dre-mir-98-3b	dre-mir-24-1 dre-mir-98-3a dre-mir-139 dre-mir-23-b1		3' GACAAGGACGACUUGACUCGGU 5' dre-mir-24-1 __ |||.|.|||.|||||||||||| __ 5' CUGCU-CUG-UGAACUGAGCCA 3' ENSDART00000012245_P E:-29.76 S:131.000000 Loc:962 Cons: 70.00%(fru)	3' UUGGUG-UGUUGGAUGAUGGAGU 5' dre-mir-98-3a __ |||::|.|||||||:||:::|:. __ 5' AACUGCUACAACCUGCUGUUUUC 3' ENSDART00000012245_P E:-23.950001 S:111.000000 Loc:201 Cons: 73.91%(fru)	3' UGACCUCUGUGUACGUGACAUCU 5' dre-mir-139 __ |:|...|.:::.||||||||:|: __ 5' AUUCCCGCUGU-UGCACUGUGGG 3' ENSDART00000012245_P E:-20.530001 S:101.000000 Loc:164 Cons: 72.73%(fru)	3' CCAUUAGGGACCGUUACACUA 5' dre-mir-23-b1 __ |.||:...||||||:||.||| __ 5' GCUAG---CUGGCAGUGGGAU 3' ENSDART00000012245_P E:-18.469999 S:100.000000 Loc:1944 Cons: 72.22%(fru)
ENSDART00000024816_P	ENSDARG00000019735	SINFRUG00000152515		ENSDARG00000019735 4001 (4001 nt) [UNKNOWN;] []	4	-87.28	440	SINFRUG00000152515 (dre-miR-103-3b)		dre-mir-103-3b dre-mir-107-2 dre-mir-143-1a dre-mir-15-3 dre-mir-15-2a dre-mir-98-3b dre-mir-98-3a	dre-mir-103-3b dre-mir-15-2a dre-mir-143-1a dre-mir-98-3b		3' ACUUUC--GG-GACAUGUUACGACGA 5' dre-mir-103-3b __ ||||||..||.|||||.||||||||| __ 5' UGAAAGAUCCGCUGUA-AAUGCUGCU 3' ENSDART00000024816_P E:-27.620001 S:126.000000 Loc:1410 Cons: 80.00%(fru)	3' AUGUUUG-GUACUACACGACGAU 5' dre-mir-15-2a __ |:.||||.|||.|.|||:||||| __ 5' UGAAAACGCAU-AAGUGUUGCUA 3' ENSDART00000024816_P E:-17.559999 S:111.000000 Loc:1812 Cons: 77.27%(fru)	3' GCUCGAUGUCACGAAGUAGAGU 5' dre-mir-143-1a __ ...|||:|..||||.|:||||| __ 5' AACGCUGC--UGCUCCGUCUCA 3' ENSDART00000024816_P E:-20.67 S:105.000000 Loc:1927 Cons: 85.00%(fru)	3' UUGGUGUGUUGGAUGAUGGAGU 5' dre-mir-98-3b __ |:||:.|:||.|.|||:||||. __ 5' AGCCG-AUAA-CAACUGCCUCC 3' ENSDART00000024816_P E:-21.43 S:98.000000 Loc:2368 Cons: 70.00%(fru)
ENSDART00000026224_P	ENSDARG00000005519	SINFRUG00000145244		ENSDARG00000005519 4001 (4001 nt) [AMBIGUOUS; AMBIGUOUS;] [Proline-rich extensin:Proline-rich extensin; Proline-rich extensin:Proline-rich extensin;]	4	-89.34	438	SINFRUG00000145243 (fru-miR-15-2a) SINFRUG00000145244 (fru-miR-187)		dre-mir-15-2a dre-mir-16-2 fru-mir-17-1e dre-mir-187 fru-mir-204-1a fru-mir-204-1b dre-mir-204	dre-mir-204 dre-mir-187 dre-mir-16-2 fru-mir-17-1e		3' GUCCGUAUCC-UACUGUUUCCCUU 5' dre-mir-204 __ :|||.:|.||.:||:||||||||| __ 5' UAGGGGUUGGUGUGGCAAAGGGAA 3' ENSDART00000026224_P E:-30.35 S:131.000000 Loc:2580 Cons: 79.17%(fru)	3' GACCGACG-UUGUGUUCUGUGCU 5' dre-mir-187 __ :|||..||.|||:||||:||.|| __ 5' UUGG--GCAAACGCAAGGCAAGA 3' ENSDART00000026224_P E:-22.17 S:106.000000 Loc:1225 Cons: 71.43%(fru)	3' GUGGUUAUAAAUGC-ACGACGAU 5' dre-mir-16-2 __ ::||||...|||:|.|||||:|| __ 5' UGCCAA---UUAUGAUGCUGUUA 3' ENSDART00000026224_P E:-19.26 S:104.000000 Loc:898 Cons: 70.00%(fru)	3' UGAUGGACGUGACAU-UCGUGAAAU 5' fru-mir-17-1e __ ||||::|....|||:..|||||||| __ 5' ACUAUUU----UGUGUUGCACUUUA 3' ENSDART00000026224_P E:-17.559999 S:97.000000 Loc:2733 Cons: 76.19%(fru)
ENSDART00000027512_P	ENSDARG00000018149	SINFRUG00000142880		ENSDARG00000018149 4001 (4001 nt) [AMBIGUOUS;] [Amino acid/polyamine transporter, family II:Amino acid/polyamine transporter, family II;]	4	-74.06	437	SINFRUG00000142880 (dre-miR-103-3a)		dre-mir-103-3a fru-mir-103-3 fru-mir-107-1 dre-mir-107-1a dre-mir-122a dre-mir-142-2a-as dre-mir-142-1a-as dre-mir-9d fru-mir-9g dre-mir-9a dre-mir-9b dre-mir-9e dre-mir-9c dre-mir-9f	dre-mir-103-3a dre-mir-122a dre-mir-9d dre-mir-142-1a-as		3' ACUAUCGGGACAUGUUACGACGA 5' dre-mir-103-3a __ |.:|.|::||.||:|||||||:| __ 5' UUGU-GUUCU-UAUAAUGCUGUU 3' ENSDART00000027512_P E:-19.709999 S:115.000000 Loc:2361 Cons: 80.95%(fru)	3' UGUUUGUGGUAACAGUGUGAGGU 5' dre-mir-122a __ |||||||::..|||:.||:|:|| __ 5' ACAAACAUU--UGUUUCAUUUCA 3' ENSDART00000027512_P E:-19.26 S:110.000000 Loc:1711 Cons: 71.43%(fru)	3' AGUAUGUCGAUCUAUUGGUUUCU 5' dre-mir-9d __ ..|.|||||...|.||||||||| __ 5' GAACACAGC---AAAACCAAAGA 3' ENSDART00000027512_P E:-17.43 S:109.000000 Loc:2646 Cons: 70.00%(fru)	3' GGUAUUUCAUCCUUUGUGAUGU 5' dre-mir-142-1a-as __ ..||::.|||||||.:||.||| __ 5' GAAUGGUGUAGGAAUUACAACA 3' ENSDART00000027512_P E:-17.66 S:103.000000 Loc:1435 Cons: 72.73%(fru)
ENSDART00000019184_P	ENSDARG00000015407	SINFRUG00000154578		ENSDARG00000015407 4001 (4001 nt) [LEUCINE RICH REPEAT TRANSMEMBRANE PRECURSOR FIBRONECTIN DOMAIN CONTAINING LEUCINE RICH TRANSMEMBRANE;] [Fibronectin, type III:Fibronectin, type III; Leucine-rich repeat:Leucine-rich repeat; Cysteine-rich flanking region, N-terminal:Cysteine-rich flanking region, N-terminal; Cysteine-rich flanking region, C-terminal:Cysteine-rich flanking region, C-terminal;]	4	-85.77	436	SINFRUG00000154578 (fru-miR-106-a1)		dre-mir-106-a1 dre-mir-124-1b dre-mir-124-1a dre-mir-124-1c dre-mir-124-1d dre-mir-124-1e dre-mir-130-1a dre-mir-130-1c dre-mir-130-2a dre-mir-144 dre-mir-17-1a fru-mir-18-3 fru-mir-182-1 dre-mir-182 fru-mir-182-2 dre-mir-24-1 dre-mir-27-3a dre-mir-27-2a dre-mir-34-3b fru-mir-93-2b	dre-mir-144 dre-mir-124-1e dre-mir-27-3a dre-mir-24-1		3' UAUCAUGUAGUAGAUAUGACAU 5' dre-mir-144 __ .|.|||.:||||:|:||||||| __ 5' UUUGUA-GUCAUUUGUACUGUA 3' ENSDART00000019184_P E:-21.58 S:124.000000 Loc:235 Cons: 95.24%(fru)	3' GAACC-GUAAGUG-GCGCACGGAAUU 5' dre-mir-124-1e __ :||||.||.||.:.:.:|||||||:| __ 5' UUUGGCCAGUCUUGUAUGUGCCUUGA 3' ENSDART00000019184_P E:-23.91 S:106.000000 Loc:1077 Cons: 92.31%(fru)	3' UGACU--UGAAUCGGUGACACUU 5' dre-mir-27-3a __ ..|||..||||:.|.|||||||| __ 5' UAUGAUGACUUGUCAACUGUGAA 3' ENSDART00000019184_P E:-19.18 S:105.000000 Loc:311 Cons: 86.96%(fru)	3' GACAA-GGACGACUUGACUCGGU 5' dre-mir-24-1 __ |.|||.|||.|.||||.|:|||| __ 5' CAGUUGCCU-C-GAACCGGGCCA 3' ENSDART00000019184_P E:-21.1 S:101.000000 Loc:2408 Cons: 71.43%(fru)
ENSDART00000015331_P	ENSDARG00000019859	SINFRUG00000130500		ENSDARG00000019859 4001 (4001 nt) [RNI STRUCTURE CONTAINING;] [Leucine-rich repeat:Leucine-rich repeat; Cysteine-rich flanking region, C-terminal:Cysteine-rich flanking region, C-terminal;]	4	-78.3	435	SINFRUG00000130500 (fru-miR-103-2a)		dre-mir-103-2a dre-mir-103-1a dre-mir-103-3b dre-mir-107-2 dre-mir-107-1b dre-mir-148-1b fru-mir-152-1a dre-mir-16-3 dre-mir-16-1 dre-mir-194 fru-mir-194-1a dre-mir-199-as fru-mir-23-d dre-mir-27-3a dre-mir-27-1a fru-mir-93-1b dre-mir-93 fru-mir-93-1a	fru-mir-194-1a fru-mir-23-d dre-mir-16-1 fru-mir-93-1b		3' AGGUGU-ACCUCAACGACAAUGU 5' fru-mir-194-1a __ .:.|||.||||.||||||||::: __ 5' GUGACAGUGGAUUUGCUGUUGUG 3' ENSDART00000015331_P E:-21.219999 S:116.000000 Loc:286 Cons: 91.30%(fru)	3' CCUUUAGGGAAG-GUUCACAAA 5' fru-mir-23-d __ ...|||..||||.||||||||| __ 5' CUUAAU--CUUCUCAAGUGUUU 3' ENSDART00000015331_P E:-18.440001 S:109.000000 Loc:4 Cons: 70.00%(fru)	3' GAGGUUAUAAA---UGC--ACGACGAU 5' dre-mir-16-1 __ :|:|.||||||...|||..|||||:|: __ 5' UUUCUAUAUUUGCAACGUUUGCUGUUG 3' ENSDART00000015331_P E:-17.190001 S:107.000000 Loc:451 Cons: 74.07%(fru)	3' GAUG-GACGUGUU-UGUCGUGAAAAC 5' fru-mir-93-1b __ :||:.:||||:|:.::||||||..|| __ 5' UUAUAUUGCAUAGUGUAGCACUCCUG 3' ENSDART00000015331_P E:-21.450001 S:103.000000 Loc:1605 Cons: 80.77%(fru)
ENSDART00000024437_P	ENSDARG00000004449	SINFRUG00000141421		ENSDARG00000004449 2323 (2323 nt) [HEMATOPOIETIC PBX INTERACTING;] []	4	-81.18	432	SINFRUG00000141421 (fru-miR-130-1a)		dre-mir-130-1a dre-mir-130-1b dre-mir-130-1c fru-mir-18-1b fru-mir-18-1a dre-mir-18-2b dre-mir-18-2 dre-mir-18-1 dre-mir-31-2a dre-mir-93	fru-mir-18-1b dre-mir-130-1a dre-mir-31-2a dre-mir-93		3' AUAGACGUGAU-CUACGUGGAAU 5' fru-mir-18-1b __ .:|:||||||:.|:|||:::||| __ 5' AGUUUGCACUGUGGUGCGUUUUA 3' ENSDART00000024437_P E:-27.27 S:119.000000 Loc:953 Cons: 73.91%(fru)	3' UACGGGAAAAUUAUAACGUGAC 5' dre-mir-130-1a __ |||:||.|||.||||||..||| __ 5' AUGUCCCUUU-AUAUUGGUCUG 3' ENSDART00000024437_P E:-18.059999 S:109.000000 Loc:322 Cons: 71.43%(fru)	3' GACGAUACGGAGGUAUAACGGU 5' dre-mir-31-2a __ |.|.|:||.||||||||||:.. __ 5' CAGAUGUG-CUCCAUAUUGUGU 3' ENSDART00000024437_P E:-18.559999 S:107.000000 Loc:1616 Cons: 71.43%(fru)	3' GAUGGACGUGUUUGUCGUGAAA 5' dre-mir-93 __ :|.||||.|:.::||||.|||| __ 5' UUCCCUG-AU-GGCAGCUCUUU 3' ENSDART00000024437_P E:-17.290001 S:97.000000 Loc:1454 Cons: 70.00%(fru)
ENSDART00000014963_P	ENSDARG00000005178	SINFRUG00000134987		ENSDARG00000005178 4001 (4001 nt) [TORSIN A TORSIN FAMILY 1 MEMBER A DYSTONIA 1;] [Chaperonin clpA/B:Chaperonin clpA/B;]	4	-77.54	432	SINFRUG00000134987 (dre-miR-130-2a)		dre-mir-130-2a dre-mir-138-2 dre-mir-196-1d dre-mir-30e-1 dre-mir-30e-2	dre-mir-196-1d dre-mir-130-2a dre-mir-30e-1 dre-mir-138-2		3' GGUUGUUGAACUUUGAUG-GAU 5' dre-mir-196-1d __ ||||..||||||||||||.:|| __ 5' CCAA--ACUUGAAACUACAUUA 3' ENSDART00000014963_P E:-20.24 S:118.000000 Loc:1045 Cons: 70.00%(fru)	3' UACGGGAAAGUAAUAACGUGAC 5' dre-mir-130-2a __ |||:::||.|||||.||||||. __ 5' AUGUUUUUACAUUA-UGCACUA 3' ENSDART00000014963_P E:-17.98 S:112.000000 Loc:2747 Cons: 80.95%(fru)	3' AGGUCAGUUCCUACAAAUGU 5' dre-mir-30e-1 __ ..:|.||||||.|||||||| __ 5' AAUAAUCAAGG-UGUUUACA 3' ENSDART00000014963_P E:-18.860001 S:108.000000 Loc:1836 Cons: 73.68%(fru)	3' GGGACUAAGUGUUGUGGUCGA 5' dre-mir-138-2 __ .:|||..|||||||||:.|:| __ 5' GUCUG--UCACAACACU-GUU 3' ENSDART00000014963_P E:-20.459999 S:94.000000 Loc:2431 Cons: 77.78%(fru)
ENSDART00000028094_P	ENSDARG00000002140	SINFRUG00000148198		ENSDARG00000002140 4001 (4001 nt) [ZINC FINGER TRANSCRIPTION FACTOR PEGASUS;] [Zn-finger, C2H2 type:Zn-finger, C2H2 type;]	4	-87.6	430	SINFRUG00000148198 (fru-miR-132a)		fru-mir-132a fru-mir-132b dre-mir-132 dre-mir-143-1a dre-mir-27-1a dre-mir-34-3a dre-mir-34-2b	dre-mir-34-3a fru-mir-132a dre-mir-143-1a dre-mir-27-1a		3' UGUUAGUCGAUUGUUGUGACGGA 5' dre-mir-34-3a __ |||||||..|..|||||||||:| __ 5' ACAAUCA--U--CAACACUGCUU 3' ENSDART00000028094_P E:-23.549999 S:124.000000 Loc:2749 Cons: 78.95%(fru)	3' GCUGGUACCGACAUCUGACAAU 5' fru-mir-132a __ ..:||||.||||||||.||||| __ 5' GUGCCAU-GCUGUAGA-UGUUA 3' ENSDART00000028094_P E:-23.889999 S:113.000000 Loc:745 Cons: 75.00%(fru)	3' GCUC-GAUGUCACGA-AGUAGAGU 5' dre-mir-143-1a __ :|||.||:|:.||:|.|:||:|:| __ 5' UGAGCCUGCGUUGUUCUUAUUUUA 3' ENSDART00000028094_P E:-18.66 S:100.000000 Loc:100 Cons: 70.83%(fru)	3' CGCC-UUGAAUCGGUGACACUU 5' dre-mir-27-1a __ |:||.||||||..|.||||||| __ 5' GUGGUAACUUA--CUCUGUGAA 3' ENSDART00000028094_P E:-21.5 S:93.000000 Loc:1377 Cons: 75.00%(fru)
ENSDART00000026107_P	ENSDARG00000015217	SINFRUG00000147159		ENSDARG00000015217 4001 (4001 nt) [PRECURSOR; PRECURSOR; PRECURSOR; PRECURSOR;] [Laminin-type EGF-like domain:Laminin-type EGF-like domain; EGF-like domain:EGF-like domain; Fibronectin, type III:Fibronectin, type III; Fibrinogen, beta/gamma chain, C-terminal globular:Fibrinogen, beta/gamma chain, C-terminal globular; Nematode-specific EB region:Nematode-specific EB region; Laminin-type EGF-like d…	4	-82.7	429	SINFRUG00000147159 (fru-miR-106-b2)		fru-mir-106-b2 dre-mir-172 dre-mir-184 fru-mir-30c dre-mir-34	dre-mir-172 fru-mir-30c fru-mir-106-b2 dre-mir-184		3' UUGUUGGUCGAUUCUGUGACGGU 5' dre-mir-172 __ ..||.|:|.|.|||.|||||||| __ 5' UUCAUCUACCAAAGCCACUGCCA 3' ENSDART00000026107_P E:-21.030001 S:117.000000 Loc:287 Cons: 73.91%(fru)	3' CGACUCUCACAU-CCUACAAAUGU 5' fru-mir-30c __ ..||||||||.|.||:|||||.|. __ 5' AAUGAGAGUGAAUGGGUGUUUCCC 3' ENSDART00000026107_P E:-24.17 S:112.000000 Loc:1591 Cons: 70.83%(fru)	3' AUGGACGUGACAUUC-GUGAAAU 5' fru-mir-106-b2 __ ..||||.|.||||||.||.|||| __ 5' AUCCUG-AAUGUAAGACAGUUUA 3' ENSDART00000026107_P E:-19.25 S:102.000000 Loc:2700 Cons: 72.73%(fru)	3' CGGGA-AUAGUCAAGAGGCAGGU 5' dre-mir-184 __ .|:||.|:||..|||||:.|||: __ 5' CCUCUCUGUC--UUCUCUCUCCG 3' ENSDART00000026107_P E:-18.25 S:98.000000 Loc:832 Cons: 71.43%(fru)
ENSDART00000026650_P	ENSDARG00000013237	SINFRUG00000155637		ENSDARG00000013237 4001 (4001 nt) [UNKNOWN;] []	4	-77.74	426	SINFRUG00000155637 (fru-miR-106-b2)		fru-mir-106-b2 dre-mir-106-b1 dre-mir-133-1b dre-mir-133-1a fru-mir-17-1e dre-mir-17-1a dre-mir-17-1b dre-mir-17-1c dre-mir-20-1b dre-mir-20-1 fru-mir-93-1a	fru-mir-93-1a dre-mir-17-1c fru-mir-17-1e dre-mir-133-1a		3' GAUGGACGUGACAUUCGUGAAA 5' fru-mir-93-1a __ ..||:|..||||||||:::||| __ 5' GCACUU--ACUGUAAGUGUUUU 3' ENSDART00000026650_P E:-18.309999 S:114.000000 Loc:533 Cons: 75.00%(fru)	3' UGAUGGACGUGAUAUU-CGUGAAAU 5' dre-mir-17-1c __ :||.|||||.:|.|||.|:|:|||| __ 5' GCUCCCUGC-UUUUAAUGUAUUUUA 3' ENSDART00000026650_P E:-18.139999 S:112.000000 Loc:489 Cons: 70.83%(fru)	3' UGAUGGACGUGACAUU-CGUGAAAU 5' fru-mir-17-1e __ |:|..|||:|||||||..:|:|||| __ 5' AUUCACUGUACUGUAACUUAUUUUA 3' ENSDART00000026650_P E:-21.52 S:109.000000 Loc:434 Cons: 84.00%(fru)	3' UGUCGACCAACUUC--CCCUGGUU 5' dre-mir-133-1a __ |.:|||||...|||..||||.||| __ 5' AAGGCUGG---AAGACGGGAACAA 3' ENSDART00000026650_P E:-19.77 S:91.000000 Loc:398 Cons: 76.19%(fru)
ENSDART00000002362	ENSDARG00000015905	SINFRUG00000145924		ENSDARG00000015905 1699 (1699 nt) [LEUCINE ZIPPER TRANSCRIPTIONAL REGULATOR 1 LZTR 1; LEUCINE ZIPPER TRANSCRIPTIONAL REGULATOR 1 LZTR 1;] [BTB/POZ domain:BTB/POZ domain; Kelch repeat:Kelch repeat; BTB/POZ domain:BTB/POZ domain; Kelch repeat:Kelch repeat;]	4	-83.81	423	SINFRUG00000145924 (fru-miR-135-1b)		fru-mir-135-1b dre-mir-142-1a-as dre-mir-142-2a-as dre-mir-15-1b dre-mir-172 dre-mir-196-1c dre-mir-196-1b dre-mir-200a-1a dre-mir-34 dre-mir-34-2b dre-mir-34-3a	dre-mir-34-3a dre-mir-142-1a-as dre-mir-15-1b dre-mir-200a-1a		3' UGUUAGUCGA--UUGUUGUGACGGA 5' dre-mir-34-3a __ ..:|.|||||..|:.||||:||:|| __ 5' UGGACCAGCUCAAGGAACAUUGUCU 3' ENSDART00000002362 E:-21.34 S:108.000000 Loc:955 Cons: 88.00%(fru)	3' GGUAUUUCAUCCUUUGUGAUGU 5' dre-mir-142-1a-as __ .|||:||....||||||||:|. __ 5' ACAUGAA----GAAACACUGCC 3' ENSDART00000002362 E:-17.18 S:107.000000 Loc:1539 Cons: 100.00%(fru)	3' GUGUU-UGGUAAGACACGACGAU 5' dre-mir-15-1b __ ||:||.:||||.|||.||||||. __ 5' CAUAAGGCCAUACUG-GCUGCUC 3' ENSDART00000002362 E:-23.48 S:107.000000 Loc:1219 Cons: 81.82%(fru)	3' UUUGUAGCAAUGGUCUGUCACAAUCUU 5' dre-mir-200a-1a __ .|:.|||||.|.|||:||.|.||:|:| __ 5' CAGGAUCGUGAACAGGCA-UAUUGGGA 3' ENSDART00000002362 E:-21.809999 S:101.000000 Loc:2 Cons: 80.77%(fru)
ENSDART00000004047_P	ENSDARG00000011904	SINFRUG00000143786		ENSDARG00000011904 4001 (4001 nt) [CYCLIC AMP DEPENDENT TRANSCRIPTION FACTOR ATF 3 ACTIVATING TRANSCRIPTION FACTOR 3;] [Fos transforming protein:Fos transforming protein; Basic-leucine zipper (bZIP) transcription factor:Basic-leucine zipper (bZIP) transcription factor;]	4	-85.72	422	SINFRUG00000143786 (dre-miR-1-2a)		dre-mir-1-2a dre-mir-93	dre-mir-1-2a dre-mir-93 dre-mir-93 dre-mir-93		3' UGUGUGAAGGAAUGUAAGGU 5' dre-mir-1-2a __ |::|.|.|.|||:||||||| __ 5' AUGCCCGUGCUUGCAUUCCA 3' ENSDART00000004047_P E:-17.01 S:119.000000 Loc:764 Cons: 70.00%(fru)	3' GAUGGACGUGUUUGUCGUGAAA 5' dre-mir-93 __ :||||||..|..|||||||||. __ 5' UUACCUG--C--ACAGCACUUA 3' ENSDART00000004047_P E:-24.190001 S:105.000000 Loc:2189 Cons: 72.22%(fru)	3' GAUGGACGUGUUUGUCGUGAAA 5' dre-mir-93 __ :||||||..|..||||:||||. __ 5' UUACCUG--C--ACAGUACUUA 3' ENSDART00000004047_P E:-22.26 S:99.000000 Loc:2425 Cons: 72.22%(fru)	3' GAUGGACGUGUUUGUCGUGAAA 5' dre-mir-93 __ :||||||..|..||||:||||. __ 5' UUACCUG--C--ACAGUACUUA 3' ENSDART00000004047_P E:-22.26 S:99.000000 Loc:2662 Cons: 72.22%(fru)
ENSDART00000026520_P	ENSDARG00000003880	SINFRUG00000136706		ENSDARG00000003880 4001 (4001 nt) [ANTHRAX TOXIN RECEPTOR 1 PRECURSOR TUMOR ENDOTHELIAL MARKER 8;] []	4	-89.41	420	SINFRUG00000136706 (dre-miR-183)		dre-mir-183 fru-mir-183-1 fru-mir-183-2 dre-mir-25 dre-mir-31 dre-mir-34-2b dre-mir-34-3b dre-mir-34-3a dre-mir-92-1 dre-mir-92-1b fru-mir-92-1a	dre-mir-34-3b dre-mir-34-2b dre-mir-25 fru-mir-183-1		3' CAUUAGUUGAUUGACGUGACGGA 5' dre-mir-34-3b __ ||::.|.||.|:||||||||||. __ 5' GUGGAC-AC-AGCUGCACUGCCG 3' ENSDART00000026520_P E:-25.24 S:117.000000 Loc:1519 Cons: 90.48%(fru)	3' UGUUAGUCGAUUGUUGUGACGGA 5' dre-mir-34-2b __ |||:||||:.:|||:||..|||| __ 5' ACAGUCAGUCGACAGCA--GCCU 3' ENSDART00000026520_P E:-25.049999 S:107.000000 Loc:2715 Cons: 76.19%(fru)	3' AGUCUGGCUCUGUUCACGUUAC 5' dre-mir-25 __ ..:|||:.:.|||:|||:||.| __ 5' GAGGACUCGUACAGGUGUAAGG 3' ENSDART00000026520_P E:-19.93 S:102.000000 Loc:1321 Cons: 95.45%(fru)	3' GUCACUUAAGAUGGUCACGGUAU 5' fru-mir-183-1 __ |||.|||..||.||:|.|:|||: __ 5' CAG-GAACCCU-CCGGGGUCAUG 3' ENSDART00000026520_P E:-19.190001 S:94.000000 Loc:1268 Cons: 95.24%(fru)
ENSDART00000022891_P	ENSDARG00000018666	SINFRUG00000124124		ENSDARG00000018666 4001 (4001 nt) [28S RIBOSOMAL S9 MITOCHONDRIAL PRECURSOR MRP S9;] [Ribosomal protein S9:Ribosomal protein S9;]	4	-85.18	419	SINFRUG00000124124 (fru-miR-138-1)		dre-mir-138-1 fru-mir-200b-2a dre-mir-24-1 dre-mir-98-3b dre-mir-98-3a	dre-mir-98-3b dre-mir-138-1 fru-mir-200b-2a dre-mir-24-1		3' UUGGUGUGUUGGAUGAUGGAGU 5' dre-mir-98-3b __ .::||..:||:|||:|||||:| __ 5' UGUCAGUUAAUCUAUUACCUUA 3' ENSDART00000022891_P E:-22.870001 S:120.000000 Loc:2347 Cons: 72.73%(fru)	3' CGGACUAAGUGUUGUGGUC-GA 5' dre-mir-138-1 __ |:|..:|||||||.|||||.|| __ 5' GUCAUGUUCACAAAACCAGUCU 3' ENSDART00000022891_P E:-20.35 S:106.000000 Loc:1154 Cons: 72.73%(fru)	3' GUAGUAGUAAUGGUCCGUCAUAAUCUC 5' fru-mir-200b-2a __ |||:.|||||...:|.:||.:|||||| __ 5' CAUU-UCAUU---GGAUAG-GUUAGAG 3' ENSDART00000022891_P E:-18.360001 S:98.000000 Loc:258 Cons: 72.73%(fru)	3' GACAAGGACGACUUGAC-UCGGU 5' dre-mir-24-1 __ :|.||:||||||..|||.||||| __ 5' UUUUUUCUGCUG--CUGUAGCCA 3' ENSDART00000022891_P E:-23.6 S:95.000000 Loc:1570 Cons: 71.43%(fru)
ENSDART00000005399_P	ENSDARG00000009554	SINFRUG00000135128		ENSDARG00000009554 4001 (4001 nt) [BETA 1 3 GALACTOSYLTRANSFERASE 5 EC_2.4.1.- BETA 1 3 GALTASE 5 BETA3GAL T5 B3GAL T5 UDP GALACTOSE:BETA N ACETYLGLUCOSAMINE BETA 1 3 GALACTOSYLTRANSFERASE 5 UDP GAL:BETA GLCNAC BETA 1 3 GALACTOSYLTRANSFERASE 5 BETA 3 GX T5;] [Glycosyl transferase, family 31:Glycosyl transferase, family 31;]	4	-82.24	419	SINFRUG00000135128 (fru-miR-124-1b)		dre-mir-124-1b dre-mir-124-1e dre-mir-124-1c dre-mir-124-1d dre-mir-124-1a dre-mir-15-1a dre-mir-15-1b dre-mir-203-1b dre-mir-30e-1 dre-mir-30e-2	dre-mir-15-1a dre-mir-203-1b dre-mir-30e-1 dre-mir-124-1d		3' GUGUUUGGUAA--GACACGACGAU 5' dre-mir-15-1a __ :|||::.||||..:||||||.||: __ 5' UACAGGACAUUGUUUGUGCUUCUG 3' ENSDART00000005399_P E:-20.459999 S:110.000000 Loc:2430 Cons: 70.83%(fru)	3' GUUCACCAGGACUUGUAAAGUG 5' dre-mir-203-1b __ ||:.||||.||||||||..||| __ 5' CAGCUGGU-CUGAACAUGGCAC 3' ENSDART00000005399_P E:-24.469999 S:109.000000 Loc:651 Cons: 76.19%(fru)	3' AGGUCAGUUCCUACAAA-UGU 5' dre-mir-30e-1 __ .|||..:||||||||||.|:| __ 5' ACCA--UAAGGAUGUUUCAUA 3' ENSDART00000005399_P E:-18.85 S:105.000000 Loc:2243 Cons: 73.68%(fru)	3' GAACCGUAAGUGGCGCACGGAAUU 5' dre-mir-124-1d __ .||||.|||.|..|:|||:|||.| __ 5' GUUGG-AUU-A-AGUGUGUCUUUA 3' ENSDART00000005399_P E:-18.459999 S:95.000000 Loc:2584 Cons: 71.43%(fru)
ENSDART00000016296_P	ENSDARG00000012998	SINFRUG00000126849		ENSDARG00000012998 4001 (4001 nt) [HOMOLOG OF YEAST MAF1;] []	4	-85.78	417	SINFRUG00000126849 (fru-miR-10b)		fru-mir-10b dre-mir-106-b1 dre-mir-138-2 dre-mir-200a-1a	fru-mir-10b dre-mir-106-b1 dre-mir-138-2 dre-mir-200a-1a		3' UGUUUAAGCCAAGAUGUCCCAU 5' fru-mir-10b __ |:|.|.|.||||||||||||.| __ 5' AUAUACUGGGUUCUACAGGGGA 3' ENSDART00000016296_P E:-24.08 S:122.000000 Loc:2715 Cons: 72.73%(fru)	3' AUGGACGUGAUAUUCGUGAAAU 5' dre-mir-106-b1 __ ...|||:|:|.|:||||:|||. __ 5' CCACUGUAUU-UGAGCAUUUUU 3' ENSDART00000016296_P E:-19.469999 S:109.000000 Loc:1275 Cons: 71.43%(fru)	3' GGGACUAAGUGUUGUGGUCGA 5' dre-mir-138-2 __ |||||......:||:|||||| __ 5' CCCUG------GACGCCAGCU 3' ENSDART00000016296_P E:-23.9 S:93.000000 Loc:1782 Cons: 80.00%(fru)	3' UUUGUAG-CAAUGGUCUGUC-AC-AAUCUU 5' dre-mir-200a-1a __ :||:||:.|.|.|||||.||.||.||:||. __ 5' GAAUAUUAGAUUCCAGAGAGCUGCUUGGAC 3' ENSDART00000016296_P E:-18.33 S:93.000000 Loc:1700 Cons: 70.00%(fru)
ENSDART00000016057_P	ENSDARG00000018162	SINFRUG00000155016		ENSDARG00000018162 3309 (3309 nt) [ALPHA; ALPHA; ALPHA;] [Vinculin/alpha-catenin:Vinculin/alpha-catenin; Vinculin/alpha-catenin:Vinculin/alpha-catenin; Vinculin/alpha-catenin:Vinculin/alpha-catenin;]	4	-83.48	415	SINFRUG00000155016 (dre-miR-128)		dre-mir-128 fru-mir-128b fru-mir-128a dre-mir-15-3 fru-mir-24-3 dre-mir-96	dre-mir-128 dre-mir-96 fru-mir-24-3 dre-mir-15-3		3' UUUUCUCUGGCCAAGUGACACU 5' dre-mir-128 __ ::|:.|||::.||.|:|||||| __ 5' GGAGCAGAUU-GUGCGCUGUGA 3' ENSDART00000016057_P E:-22.459999 S:107.000000 Loc:152 Cons: 71.43%(fru)	3' UCGUUUUUACA-CGAUCACGGUUU 5' dre-mir-96 __ |||||:||.||.|||:||.:|||: __ 5' AGCAAGAAGGUCGCUGGU-UCAAG 3' ENSDART00000016057_P E:-20.93 S:107.000000 Loc:1249 Cons: 82.61%(fru)	3' AACAAGGACGACCUGACUCGGU 5' fru-mir-24-3 __ ||.||.:|.:|||.||||||:| __ 5' UUCUUAUUUUUGG-CUGAGCUA 3' ENSDART00000016057_P E:-19.030001 S:103.000000 Loc:1780 Cons: 71.43%(fru)	3' ACUUUUGGUACUGCGCGACGAA 5' dre-mir-15-3 __ ||:||:..:..|:.|||||||| __ 5' UGGAAG--GGCAUCCGCUGCUU 3' ENSDART00000016057_P E:-21.059999 S:98.000000 Loc:1433 Cons: 75.00%(fru)
ENSDART00000004088_P	ENSDARG00000009164	SINFRUG00000149982		ENSDARG00000009164 4001 (4001 nt) [DERMAL PAPILLA DERIVED 7;] [Uncharacterised hypothetical proteins, UPF04819:Uncharacterised hypothetical proteins, UPF04819;]	4	-90.78	415	SINFRUG00000149982 (fru-miR-103-3)		fru-mir-103-3 dre-mir-103-3b dre-mir-103-3a fru-mir-107-1 dre-mir-107-2 dre-mir-107-1a dre-mir-139 dre-mir-24-1	fru-mir-103-3 dre-mir-139 dre-mir-103-3b dre-mir-24-1		3' ACUAUCGGGACAUGUUACGACGA 5' fru-mir-103-3 __ |||||...|...|||:||||||| __ 5' UGAUA---C---ACAGUGCUGCU 3' ENSDART00000004088_P E:-18.219999 S:110.000000 Loc:746 Cons: 76.47%(fru)	3' UGACCUCUGUGUACGUGACAUCU 5' dre-mir-139 __ :||||..:|.::|||:|||||.. __ 5' GCUGGCAGC-UGUGCGCUGUAAC 3' ENSDART00000004088_P E:-21.4 S:103.000000 Loc:1030 Cons: 72.73%(fru)	3' ACUU--UCGGGA--C-AUGUUACGACGA 5' dre-mir-103-3b __ ||::..:|:|:|..|..||::|||||:| __ 5' UGGGUUGGUCUUGGGCGACGGUGCUGUU 3' ENSDART00000004088_P E:-26.299999 S:101.000000 Loc:967 Cons: 71.43%(fru)	3' GACAAGGACGACUU----GACUCGGU 5' dre-mir-24-1 __ |||...||||||||....||||||:: __ 5' CUGGAGCUGCUGAAGUUGCUGAGCUG 3' ENSDART00000004088_P E:-24.860001 S:101.000000 Loc:1184 Cons: 80.77%(fru)
ENSDART00000003898_P	ENSDARG00000003991	SINFRUG00000144423		ENSDARG00000003991 4001 (4001 nt) [SKELETAL MUSCLE LIM SLIM FOUR AND A HALF LIM DOMAINS FHL;] [Zn-binding protein, LIM:Zn-binding protein, LIM;]	4	-83.74	415	SINFRUG00000144423 (dre-miR-172)		dre-mir-172 dre-mir-20-1 dre-mir-20-1b dre-mir-34-2b dre-mir-34-3a dre-mir-34 fru-mir-93-2a dre-mir-let7l-a dre-mir-let7l-b1 dre-mir-let7l-c1 fru-mir-let7l-c2 dre-mir-let7l-d1 fru-mir-let7l-d2	dre-mir-172 dre-mir-34-2b dre-mir-20-1 dre-mir-let7l-a		3' UUGUUGGU-CGAUUCUGUGACGGU 5' dre-mir-172 __ |||:.|||.|||..||:|||||:| __ 5' AACGCCCAUGCU--GAUACUGCUA 3' ENSDART00000003898_P E:-24.5 S:112.000000 Loc:104 Cons: 72.73%(fru)	3' UGUUA-GUCGAUUGUUGUGACGGA 5' dre-mir-34-2b __ |||||.|||.||.|||||||.|.| __ 5' ACAAUCCAG-UAUCAACACUCCAU 3' ENSDART00000003898_P E:-19.809999 S:109.000000 Loc:257 Cons: 78.26%(fru)	3' GAUGGAC-GUGAUAUUCGU-GAAAU 5' dre-mir-20-1 __ ..|:|||.|||||.:||||.||||| __ 5' GCAUCUGUCACUA-GAGCACCUUUA 3' ENSDART00000003898_P E:-22.200001 S:101.000000 Loc:2209 Cons: 70.83%(fru)	3' UUGAUAUGUUGGAUGAUGGAGU 5' dre-mir-let7l-a __ |||.||||.||:|:||:.:|:| __ 5' AAC-AUAC-ACUUGCUGGUUUA 3' ENSDART00000003898_P E:-17.23 S:93.000000 Loc:180 Cons: 70.00%(fru)
ENSDART00000006979_P	ENSDARG00000005437	SINFRUG00000135960		ENSDARG00000005437 4001 (4001 nt) [BET1 HOMOLOG GOLGI VESICULAR MEMBRANE TRAFFICKING P18; BET1 HOMOLOG GOLGI VESICULAR MEMBRANE TRAFFICKING P18;] []	4	-80.93	415	SINFRUG00000135960 (fru-miR-17-1e-as)		fru-mir-17-1e-as dre-mir-199-as dre-mir-24-1 dre-mir-27-3a	fru-mir-17-1e-as dre-mir-24-1 dre-mir-27-3a dre-mir-199-as		3' UCUUCACGAGUGUGACGUCA 5' fru-mir-17-1e-as __ .|||...||||:|||||||| __ 5' UGAA--CCUCAUACUGCAGU 3' ENSDART00000006979_P E:-22.9 S:116.000000 Loc:752 Cons: 72.22%(fru)	3' GACAAGGACGACUUGACUCGGU 5' dre-mir-24-1 __ :||||:|.|:||||||||.::. __ 5' UUGUUUCAGUUGAACUGAAUUU 3' ENSDART00000006979_P E:-22.870001 S:110.000000 Loc:1940 Cons: 72.73%(fru)	3' UGACUUGAAUCGGUGACACUU 5' dre-mir-27-3a __ :||||.|.|.|..|||||||| __ 5' GCUGAUCCU-GAAACUGUGAA 3' ENSDART00000006979_P E:-18.15 S:96.000000 Loc:1425 Cons: 75.00%(fru)	3' UUGGUUACACGUCUGAUGACAU 5' dre-mir-199-as __ .|:..||||.:||||.|||||: __ 5' UAUGCAUGU-UAGAC-ACUGUG 3' ENSDART00000006979_P E:-17.01 S:93.000000 Loc:1730 Cons: 70.00%(fru)
ENSDART00000016100_P	ENSDARG00000018362	SINFRUG00000134062		ENSDARG00000018362 4001 (4001 nt) [ZINC FINGER 342; ZINC FINGER 342; ZINC FINGER 342; ZINC FINGER 342; ZINC FINGER 342; ZINC FINGER 342;] [Zn-finger, C2H2 type:Zn-finger, C2H2 type; Zn-finger, C2H2 type:Zn-finger, C2H2 type; Zn-finger, C2H2 type:Zn-finger, C2H2 type; Zn-finger, C2H2 type:Zn-finger, C2H2 type; Zn-finger, C2H2 type:Zn-finger, C2H2 type; Zn-finger, C2H2 type:Zn-finger, C2H2 type;]	4	-73.99	414	SINFRUG00000134062 (fru-miR-16-1)		dre-mir-16-1 fru-mir-182-1 dre-mir-182 fru-mir-182-2 dre-mir-29-2a fru-mir-29-2c dre-mir-29-2b dre-mir-29-4a fru-mir-29-12b dre-mir-31 fru-mir-93-1b	fru-mir-182-1 dre-mir-16-1 fru-mir-93-1b dre-mir-31		3' ACACUCAAGAUGGUAACGGUUU 5' fru-mir-182-1 __ |.|.:.||:|.:|||||||||| __ 5' UUUUGUUUUUUUCAUUGCCAAA 3' ENSDART00000016100_P E:-19.08 S:121.000000 Loc:2744 Cons: 81.82%(fru)	3' GAGGUUAUAAAUGCACGACGAU 5' dre-mir-16-1 __ .|::|:||...|:|||:||||: __ 5' GUUUAGUA--AAUGUGUUGCUG 3' ENSDART00000016100_P E:-19.32 S:105.000000 Loc:340 Cons: 90.00%(fru)	3' GAUGGACGU-G-UUUGUCGUGAAAAC 5' fru-mir-93-1b __ :.|:|||:|.|.:::||.:|||.||| __ 5' UGAUCUGUAUCGGGGCAAUACUAUUG 3' ENSDART00000016100_P E:-18.209999 S:96.000000 Loc:165 Cons: 84.62%(fru)	3' GUCGAUACG--GU-UGUAGAA-CGGU 5' dre-mir-31 __ ||||.||||...|.|:||:||.||:| __ 5' CAGC-AUGCAUGAUAUAUUUUGGCUA 3' ENSDART00000016100_P E:-17.379999 S:92.000000 Loc:280 Cons: 76.00%(fru)
ENSDART00000026825_P	ENSDARG00000019890	SINFRUG00000120372		ENSDARG00000019890 4001 (4001 nt) [AMBIGUOUS;] []	4	-83.62	414	SINFRUG00000120372 (dre-miR-15-3)		dre-mir-15-3 dre-mir-17-1b dre-mir-17-1d dre-mir-199-1a dre-mir-199-1b dre-mir-199-1c dre-mir-20-2a dre-mir-20-2b dre-mir-200a-1a fru-mir-30b-1 dre-mir-34-3b	fru-mir-30b-1 dre-mir-34-3b dre-mir-200a-1a dre-mir-15-3		3' CGACUCACAUCCUACAAAUGU 5' fru-mir-30b-1 __ .:|||.|||:||.|||||||. __ 5' UUUGAAUGUGGGUUGUUUACU 3' ENSDART00000026825_P E:-20.49 S:115.000000 Loc:909 Cons: 71.43%(fru)	3' CAUUAGUUGAUUGACGUGACGGA 5' dre-mir-34-3b __ .|::.||.||..:||:|||||:| __ 5' CUGGGCAUCUCCUUGUACUGCUU 3' ENSDART00000026825_P E:-18.74 S:109.000000 Loc:2499 Cons: 91.30%(fru)	3' UUUGUAGCAAUGGUCUGUCACAAUCUU 5' dre-mir-200a-1a __ |:|.|.||..:.|||::||||..|||| __ 5' AGAGA-CGAGGGCAGGUAGUGCGAGAA 3' ENSDART00000026825_P E:-22.629999 S:98.000000 Loc:2621 Cons: 88.46%(fru)	3' ACUUUUGGUACUGCGCGACGAA 5' dre-mir-15-3 __ |||||:.|....||:||||||. __ 5' UGAAAG-C----CGUGCUGCUG 3' ENSDART00000026825_P E:-21.76 S:92.000000 Loc:196 Cons: 70.59%(fru)
ENSDART00000008431_P	ENSDARG00000016062	SINFRUG00000143531		ENSDARG00000016062 4001 (4001 nt) [UNKNOWN;] [Zn-finger, C-x8-C-x5-C-x3-H type:Zn-finger, C-x8-C-x5-C-x3-H type;]	4	-80.25	414	SINFRUG00000143531 (fru-miR-103-1a)		dre-mir-103-1a dre-mir-103-2a dre-mir-107-1b dre-mir-138-2 dre-mir-142-2a-as dre-mir-142-1a-as fru-mir-29-2c	dre-mir-103-1a fru-mir-29-2c dre-mir-138-2 dre-mir-142-1a-as		3' AGUAUCGGGACAUGUUACGACGA 5' dre-mir-103-1a __ |:||.|.||||.|:|||.||||| __ 5' UUAUUG-CCUG-AUAAUUCUGCU 3' ENSDART00000008431_P E:-17.959999 S:111.000000 Loc:1396 Cons: 71.43%(fru)	3' UGUGACUAA-AGUUUACCACGAUC 5' fru-mir-29-2c __ .:.||||||.||||.|||||:|.. __ 5' UUUCUGAUUAUCAACUGGUGUUCU 3' ENSDART00000008431_P E:-20.030001 S:105.000000 Loc:1540 Cons: 75.00%(fru)	3' GGGACUAAGUGUUGUGGUCGA 5' dre-mir-138-2 __ |.:||:|.||||||.|||||. __ 5' CAUUGGUCCACAAC-CCAGCA 3' ENSDART00000008431_P E:-23.309999 S:102.000000 Loc:1103 Cons: 75.00%(fru)	3' GGUAUUUCAUCCUUUGUGAUGU 5' dre-mir-142-1a-as __ :::|:|||.|||:||:.||:|| __ 5' UUGUGAAG-AGGGAAU-CUGCA 3' ENSDART00000008431_P E:-18.950001 S:96.000000 Loc:2753 Cons: 70.00%(fru)
ENSDART00000002383_P	ENSDARG00000006650	SINFRUG00000142377		ENSDARG00000006650 4001 (4001 nt) [LEUKOCYTE PLATELET ACTIVATING FACTOR RECEPTOR;] [Rhodopsin-like GPCR superfamily:Rhodopsin-like GPCR superfamily;]	4	-82.97	414	SINFRUG00000142377 (dre-miR-16-3)		dre-mir-16-3 fru-mir-205-1a dre-mir-205 dre-mir-21-1b dre-mir-21-1a fru-mir-21-1c dre-mir-34 fru-mir-92-1a dre-mir-92-1b dre-mir-92-1	dre-mir-16-3 fru-mir-205-1a fru-mir-92-1a dre-mir-34		3' GAGGUUAUAAAUGUACGACGAU 5' dre-mir-16-3 __ |.|.|||||.|.|||||||:|: __ 5' CCCGAAUAUAUCCAUGCUGUUG 3' ENSDART00000002383_P E:-19.299999 S:113.000000 Loc:157 Cons: 72.73%(fru)	3' GUCUGAGGCCACCUUACUUCCU 5' fru-mir-205-1a __ ||.|.|.|||.|||||||||.| __ 5' CA-AAUGCGG-GGAAUGAAGAA 3' ENSDART00000002383_P E:-20.17 S:107.000000 Loc:2268 Cons: 70.00%(fru)	3' UGUCCGGCCCUGUUCACGUUAU 5' fru-mir-92-1a __ :::||.:||||||||..||||| __ 5' GUGGG-UGGGACAAG-ACAAUA 3' ENSDART00000002383_P E:-25.209999 S:98.000000 Loc:2572 Cons: 75.00%(fru)	3' UGUUGGUCGAUUCUG-UGACGGU 5' dre-mir-34 __ .|||..||:|:||||.:|||.|| __ 5' CCAA--AGUUGAGACUGCUGACA 3' ENSDART00000002383_P E:-18.290001 S:96.000000 Loc:436 Cons: 71.43%(fru)
ENSDART00000026190_P	ENSDARG00000016293	SINFRUG00000138977		ENSDARG00000016293 4001 (4001 nt) [AMBIGUOUS;] [Leucine-rich repeat:Leucine-rich repeat; EGF-like domain:EGF-like domain; Cysteine-rich flanking region, N-terminal:Cysteine-rich flanking region, N-terminal; Cysteine-rich flanking region, C-terminal:Cysteine-rich flanking region, C-terminal;]	4	-81.89	413	SINFRUG00000138977 (fru-miR-103-3)		fru-mir-103-3 dre-mir-103-3b dre-mir-103-3a fru-mir-107-1 dre-mir-107-1a dre-mir-107-2 dre-mir-199-1a dre-mir-199-1c dre-mir-199-1b dre-mir-96 dre-mir-98-2a	dre-mir-96 dre-mir-98-2a dre-mir-107-2 dre-mir-199-1b		3' UC-GUUUUUACACGAUCACGGU--UU 5' dre-mir-96 __ ||.:.|||||||.||.||||||..|| __ 5' AGAUUAAAAUGUACUUGUGCCACUAA 3' ENSDART00000026190_P E:-17.709999 S:107.000000 Loc:936 Cons: 73.08%(fru)	3' UGUAUAUGUUAGAUGAUGGAGU 5' dre-mir-98-2a __ :|||:.||||..||||:|||:: __ 5' GCAUGAACAA--UACUGCCUUG 3' ENSDART00000026190_P E:-17.959999 S:106.000000 Loc:282 Cons: 75.00%(fru)	3' ACUUUCGGGACAUGUUACGACGA 5' dre-mir-107-2 __ ||:|:|.:|||.||||||..||. __ 5' UGGAGGGUCUGGACAAUGGGGCC 3' ENSDART00000026190_P E:-24.1 S:103.000000 Loc:87 Cons: 73.91%(fru)	3' CUUGUCCAUCAGACUUG-UGACCC 5' dre-mir-199-1b __ .||..|||:|.:||:||.||.||| __ 5' AAAAUGGUGGCUUGGACUACAGGG 3' ENSDART00000026190_P E:-22.120001 S:97.000000 Loc:154 Cons: 70.83%(fru)
ENSDART00000007598	ENSDARG00000015884	SINFRUG00000143627		ENSDARG00000015884 1275 (1275 nt) [TESTICAN 2 PRECURSOR SPARC/OSTEONECTIN CWCV AND KAZAL DOMAINS PROTEOGLYCAN 2; TESTICAN 2 PRECURSOR SPARC/OSTEONECTIN CWCV AND KAZAL DOMAINS PROTEOGLYCAN 2; TESTICAN 2 PRECURSOR SPARC/OSTEONECTIN CWCV AND KAZAL DOMAINS PROTEOGLYCAN 2;] [Serine protease inhibitor, Kazal type:Serine protease inhibitor, Kazal type; Thyroglobulin type-1:Thyroglobulin type-1; Serine p…	4	-91.76	413	SINFRUG00000134469 (dre-miR-142-2a) SINFRUG00000143627 (fru-miR-143-1a)		dre-mir-142-2a dre-mir-143-1a fru-mir-204-1a dre-mir-204 fru-mir-204-1b	dre-mir-204 fru-mir-204-1b dre-mir-142-2a dre-mir-143-1a		3' GUCCGUAUCCUACUGUUUCCCUU 5' dre-mir-204 __ .||||..||||.||.:|||||:| __ 5' GAGGCCGAGGAGGAAGAAGGGGA 3' ENSDART00000007598 E:-26.23 S:113.000000 Loc:823 Cons: 86.96%(fru)	3' GUCCGUAUCCUACUGUUUC-CCUU 5' fru-mir-204-1b __ |.||.||:|||.||::|:|.|||: __ 5' CUGGGAUGGGAAGAUGAGGAGGAG 3' ENSDART00000007598 E:-22.870001 S:103.000000 Loc:774 Cons: 70.83%(fru)	3' CAUCACGACAGAUGAAAUAC 5' dre-mir-142-2a __ ||:||||..|||:||||.|| __ 5' GUGGUGC-CUCUGCUUU-UG 3' ENSDART00000007598 E:-18.5 S:99.000000 Loc:509 Cons: 77.78%(fru)	3' GCUCGAUGUCACGAAGUAGAGU 5' dre-mir-143-1a __ .||||.:|||.||||.:||||: __ 5' GGAGCAGCAG-GCUU-GUCUCG 3' ENSDART00000007598 E:-24.16 S:98.000000 Loc:90 Cons: 70.00%(fru)
ENSDART00000028002_P	ENSDARG00000015746	SINFRUG00000121575		ENSDARG00000015746 4001 (4001 nt) [DUAL SPECIFICITY KINASE EC_2.7.1.-;] [Protein kinase:Protein kinase;]	4	-74.62	412	SINFRUG00000121575 (fru-miR-17-1d)		dre-mir-17-1d fru-mir-17-1e dre-mir-20-2a dre-mir-20-2b dre-mir-22-1 fru-mir-22-1a dre-mir-31-2a	fru-mir-17-1e dre-mir-17-1d dre-mir-31-2a dre-mir-22-1		3' UGAUGGACGUGACAUUCGUGAAAU 5' fru-mir-17-1e __ |:.|:|||.|||.|::|||.|||| __ 5' AUAAUCUG-ACU-UGGGCAGUUUA 3' ENSDART00000028002_P E:-17.780001 S:107.000000 Loc:2775 Cons: 72.73%(fru)	3' UGAUGGACGUGACACUCGUGA-AAC 5' dre-mir-17-1d __ ::||.|||::||.||||:|||.||. __ 5' GUUA-CUGUGCU-UGAGUACUGUUA 3' ENSDART00000028002_P E:-17.93 S:105.000000 Loc:1932 Cons: 73.91%(fru)	3' GACGAUACGGAGGUAUAACGGU 5' dre-mir-31-2a __ .||:|.||:.||:||||||.|. __ 5' AUGUU-UGUGUCUAUAUUGGCU 3' ENSDART00000028002_P E:-17.5 S:101.000000 Loc:1103 Cons: 71.43%(fru)	3' UGUCAAGAAGUCGACCGUCGAA 5' dre-mir-22-1 __ .||.|||||||||.||::||.. __ 5' CCA-UUCUUCAGCAGGUGGCCA 3' ENSDART00000028002_P E:-21.41 S:99.000000 Loc:19 Cons: 80.95%(fru)
ENSDART00000021797_P	ENSDARG00000017521	SINFRUG00000124894		ENSDARG00000017521 4001 (4001 nt) [FRIEND OF GATA; FRIEND OF GATA; FRIEND OF GATA;] [Zn-finger, C2H2 type:Zn-finger, C2H2 type; Zn-finger, C2H2 type:Zn-finger, C2H2 type; Zn-finger, C2H2 type:Zn-finger, C2H2 type;]	4	-85.45	411	SINFRUG00000124894 (dre-miR-103-3a)		dre-mir-103-3a dre-mir-103-1a dre-mir-103-2a fru-mir-103-3 dre-mir-107-1b fru-mir-107-1 dre-mir-107-1a dre-mir-148-1a fru-mir-152-1b dre-mir-17-1a dre-mir-20-2b dre-mir-20-2a dre-mir-200c-3a	dre-mir-107-1b dre-mir-200c-3a dre-mir-20-2b dre-mir-148-1a		3' AGUAUCGGGAC--AUGU-UACGACGA 5' dre-mir-107-1b __ .|||:||::||..||:|.|||:|||| __ 5' ACAUGGCUUUGCAUAUAUAUGUUGCU 3' ENSDART00000021797_P E:-25.24 S:118.000000 Loc:540 Cons: 80.77%(fru)	3' CCUGCC---GUAAUGGUCUGUCAU-AAUCUG 5' dre-mir-200c-3a __ |||:||...||||.:::.|:||||.||:.|: __ 5' GGAUGGCAGCAUUCUUGUAUAGUACUUGUAU 3' ENSDART00000021797_P E:-19.51 S:100.000000 Loc:611 Cons: 70.97%(fru)	3' GAUGGACGUGACACUCGUGAA-AC 5' dre-mir-20-2b __ :||.||..||||.||||||||.|| __ 5' UUAGCU--ACUG-GAGCACUUGUG 3' ENSDART00000021797_P E:-21.700001 S:97.000000 Loc:388 Cons: 71.43%(fru)	3' CGUUUCAA--GACAUUAC-GUGACU 5' dre-mir-148-1a __ .||:||||..:|||||||.:|.||. __ 5' UCAGAGUUGUUUGUAAUGUUAAUGU 3' ENSDART00000021797_P E:-19 S:96.000000 Loc:261 Cons: 84.00%(fru)
ENSDART00000004380_P	ENSDARG00000004199	SINFRUG00000129495		ENSDARG00000004199 4001 (4001 nt) [HYALURONIDASE PH 20 PRECURSOR EC_3.2.1.35 SPERM SURFACE PH 20 SPERM ADHESION MOLECULE 1; HYALURONIDASE PH 20 PRECURSOR EC_3.2.1.35 SPERM SURFACE PH 20 SPERM ADHESION MOLECULE 1; HYALURONIDASE PH 20 PRECURSOR EC_3.2.1.35 SPERM SURFACE PH 20 SPERM ADHESION MOLECULE 1; HYALURONIDASE PH 20 PRECURSOR EC_3.2.1.35 SPERM SURFACE PH 20 SPERM ADHESION MOLECULE 1;] [Glycos…	4	-72.33	410	SINFRUG00000129494 (dre-miR-106-b1) SINFRUG00000129495 (fru-miR-194-1a)		dre-mir-106-b1 dre-mir-16-1 dre-mir-17-1a fru-mir-194-1a dre-mir-194 fru-mir-93-2a	dre-mir-106-b1 dre-mir-16-1 fru-mir-194-1a dre-mir-17-1a		3' AUGGA-CGUGAUAUUCGUGAAAU 5' dre-mir-106-b1 __ ||:||.|||..:|:|||||||.| __ 5' UAUCUAGCA--GUGAGCACUUCA 3' ENSDART00000004380_P E:-17.83 S:109.000000 Loc:1121 Cons: 71.43%(fru)	3' GAGGUUAUAAAUGC-ACGACGAU 5' dre-mir-16-1 __ :|::|||||||::|.|.:||||| __ 5' UUUUAAUAUUUGUGAUUUUGCUA 3' ENSDART00000004380_P E:-18.469999 S:106.000000 Loc:897 Cons: 78.26%(fru)	3' AGGUGUACCUCA--ACGACAAUGU 5' fru-mir-194-1a __ |.:|:||.|.||..||||||.||| __ 5' UAUAUAUUGUGUGGUGCUGUGACA 3' ENSDART00000004380_P E:-17.440001 S:99.000000 Loc:667 Cons: 70.83%(fru)	3' UGAUGGACGUGACAUUCGUGAAAC 5' dre-mir-17-1a __ ||.||.||:||.||.||||.|||| __ 5' AC-ACGUGUAC-GUUAGCA-UUUG 3' ENSDART00000004380_P E:-18.59 S:96.000000 Loc:2045 Cons: 76.19%(fru)
ENSDART00000022311_P	ENSDARG00000021449	SINFRUG00000154473		ENSDARG00000021449 4001 (4001 nt) [DEHYDROGENASE;] [Glucose/ribitol dehydrogenase:Glucose/ribitol dehydrogenase; Short-chain dehydrogenase/reductase SDR:Short-chain dehydrogenase/reductase SDR;]	4	-74.71	410	SINFRUG00000154473 (fru-miR-106-b2) SINFRUG00000140667 (fru-miR-16-1)		fru-mir-106-b2 dre-mir-106-a1 dre-mir-139 dre-mir-16-1 dre-mir-17-1a fru-mir-17-1e dre-mir-17-1c dre-mir-31-2a fru-mir-93-2b dre-mir-let7l-a dre-mir-let7l-b1 dre-mir-let7l-c1 fru-mir-let7l-c2 dre-mir-let7l-d1 fru-mir-let7l-d2	dre-mir-139 dre-mir-let7l-a dre-mir-31-2a dre-mir-16-1		3' UGACCUCUGUGUACGUGACAUCU 5' dre-mir-139 __ ..||.:.|.||||||||||||.. __ 5' UGUGUGUAGACAUGCACUGUAUU 3' ENSDART00000022311_P E:-19.690001 S:113.000000 Loc:414 Cons: 73.91%(fru)	3' UUGAUAUGUUGGAUGAUGGAGU 5' dre-mir-let7l-a __ .|.|:|||.||:||:||::||. __ 5' UAAUGUAC-ACUUAUUAUUUCU 3' ENSDART00000022311_P E:-17.43 S:102.000000 Loc:974 Cons: 71.43%(fru)	3' GACG-AUACGGA-GGUAUAACGGU 5' dre-mir-31-2a __ .|||..|.|::|.||||||||::. __ 5' AUGCAAAGGUUUACCAUAUUGUUC 3' ENSDART00000022311_P E:-17.17 S:100.000000 Loc:129 Cons: 87.50%(fru)	3' GAGGUUAUAAAUGCACGACGAU 5' dre-mir-16-1 __ :||||||:||||.|||:..||| __ 5' UUCCAAUGUUUA-GUGUCUCUA 3' ENSDART00000022311_P E:-20.42 S:95.000000 Loc:1236 Cons: 71.43%(fru)
ENSDART00000026700_P	ENSDARG00000010973	SINFRUG00000130323		ENSDARG00000010973 4001 (4001 nt) [SAL ZINC FINGER; SAL ZINC FINGER; SAL ZINC FINGER; SAL ZINC FINGER;] [Zn-finger, C2H2 type:Zn-finger, C2H2 type; Zn-finger, C2H2 type:Zn-finger, C2H2 type; Zn-finger, C2H2 type:Zn-finger, C2H2 type; Zn-finger, C2H2 type:Zn-finger, C2H2 type;]	4	-76.2	409	SINFRUG00000130323 (dre-miR-18-2b)		dre-mir-18-2b dre-mir-18-2 fru-mir-183-2 dre-mir-183 fru-mir-183-1 dre-mir-193-1c dre-mir-193-1a dre-mir-7-1a fru-mir-7-1 dre-mir-7-4	dre-mir-7-1a dre-mir-193-1a dre-mir-183 dre-mir-18-2		3' UUGUUUUA-GUGUUCAGAAGGU 5' dre-mir-7-1a __ ||:.||||.||:.|||:||||| __ 5' AAUCAAAUACAUCAGUUUUCCA 3' ENSDART00000026700_P E:-17.24 S:113.000000 Loc:1160 Cons: 95.45%(fru)	3' GACCCUGAAACAUCCGGUCAA 5' dre-mir-193-1a __ |.|||||...|||||::|||. __ 5' CAGGGAC---GUAGGUUAGUC 3' ENSDART00000026700_P E:-23.07 S:103.000000 Loc:573 Cons: 72.22%(fru)	3' GUCACUUA-AGAUGGUCACGGUAU 5' dre-mir-183 __ .|||||||.|.||:.||||::.|| __ 5' GAGUGAAUCUGUAUGAGUGUUUUA 3' ENSDART00000026700_P E:-17.48 S:99.000000 Loc:328 Cons: 75.00%(fru)	3' AUAGACG---UGAUUUACGUGGAAU 5' dre-mir-18-2 __ .|||.||...:|||||||..||||: __ 5' GAUC-GCGAUGCUAAAUGACCCUUG 3' ENSDART00000026700_P E:-18.41 S:94.000000 Loc:2256 Cons: 75.00%(fru)
ENSDART00000024557_P	ENSDARG00000021365	SINFRUG00000143637		ENSDARG00000021365 4001 (4001 nt) [UNKNOWN;] []	4	-80.67	408	SINFRUG00000143637 (fru-miR-181-1a)		dre-mir-181-1a dre-mir-181-1d dre-mir-181-1b dre-mir-181-1c dre-mir-20-2b dre-mir-20-2a dre-mir-24-1 dre-mir-31	dre-mir-181-1a dre-mir-24-1 dre-mir-20-2b dre-mir-31		3' UGAGUGGCUGUCGCAACUUACAA 5' dre-mir-181-1a __ |.|:|::|:||.|.||||||||| __ 5' AAUUAUUGGCA-C-UUGAAUGUU 3' ENSDART00000024557_P E:-19.700001 S:111.000000 Loc:1909 Cons: 71.43%(fru)	3' GACAAGGACGACUUGACUCGGU 5' dre-mir-24-1 __ .|||||.||.||:||.|:|||. __ 5' GUGUUCAUG-UGGACAGGGCCU 3' ENSDART00000024557_P E:-20.85 S:101.000000 Loc:1166 Cons: 71.43%(fru)	3' GAUGGACGUGACACUCGUGAAAC 5' dre-mir-20-2b __ ..|:|||||..|||||.|:.||| __ 5' GAAUCUGCA--GUGAGAAUGUUG 3' ENSDART00000024557_P E:-19.440001 S:99.000000 Loc:1205 Cons: 71.43%(fru)	3' GUCGAUACGGUUGUAGAACGGU 5' dre-mir-31 __ :||||:|.|||||.|:|.||:| __ 5' UAGCUGUUCCAAC-UUUAGCUA 3' ENSDART00000024557_P E:-20.68 S:97.000000 Loc:1275 Cons: 76.19%(fru)
ENSDART00000017512_P	ENSDARG00000003812	SINFRUG00000121319		TRANSCRIPTION FACTOR AP-2 ALPHA. [Source:RefSeq;Acc:NM_176859] ENSDARG00000003812 (1) (570549 570549 578671 578671 637391) 4001 (4001 nt) [TRANSCRIPTION FACTOR AP 2 ALPHA AP2 ALPHA ACTIVATING ENHANCER BINDING 2 ALPHA ACTIVATOR 2 AP 2; TRANSCRIPTION FACTOR AP 2 ALPHA AP2 ALPHA ACTIVATING ENHANCER BINDING 2 ALPHA ACTIVATOR 2 AP 2;] [Transcription factor AP-2:Transcription factor AP-2; Transcription…	4	-78.13	408	SINFRUG00000121319 (fru-miR-106-a1)		dre-mir-106-a1 dre-mir-122a dre-mir-139 dre-mir-17-1a dre-mir-196-1c dre-mir-196-1d dre-mir-196-1b fru-mir-93-2b	dre-mir-139 dre-mir-122a dre-mir-196-1d dre-mir-17-1a		3' UGACCUCUG------UGUACGUGACAUCU 5' dre-mir-139 __ |:|||||:|......|:.||:|:||||.| __ 5' AUUGGAGGCGGUUUUAUCUGUAUUGUAUA 3' ENSDART00000017512_P E:-21.139999 S:107.000000 Loc:2241 Cons: 75.86%(fru)	3' UGUUUGUGGUAACAGUGUGAGGU 5' dre-mir-122a __ |:|||:|::..||.:||:||:|| __ 5' AUAAAUAUU--UGAUACGCUUCA 3' ENSDART00000017512_P E:-17.860001 S:104.000000 Loc:2336 Cons: 100.00%(fru)	3' GGUUGUUGAACUUUGAUGGAU 5' dre-mir-196-1d __ :||||.|:|||::||.|:||: __ 5' UCAAC-AUUUGGGACCAUCUG 3' ENSDART00000017512_P E:-19.67 S:101.000000 Loc:2197 Cons: 90.00%(fru)	3' UGAUGGAC-GUGAC---AU-UCGUGAAAC 5' dre-mir-17-1a __ ..|:||||.||.||...||.||:.||||| __ 5' CAUGCCUGUCAAUGUAUUAUAGUUCUUUG 3' ENSDART00000017512_P E:-19.459999 S:96.000000 Loc:2294 Cons: 79.31%(fru)
ENSDART00000012981_P	ENSDARG00000017033	SINFRUG00000135611		ENSDARG00000017033 4001 (4001 nt) [AMBIGUOUS;] [PA-phosphatase related phosphoesterase:PA-phosphatase related phosphoesterase;]	4	-78.47	407	SINFRUG00000152941 (dre-miR-141-1b)		dre-mir-141-1b dre-mir-141-1a dre-mir-143-1a dre-mir-199-as fru-mir-29-1c dre-mir-29-1a	dre-mir-141-1b dre-mir-143-1a dre-mir-199-as fru-mir-29-1c		3' UGUAGCAAUGGUCUGUCACAA 5' dre-mir-141-1b __ .|||.||.:.||||||||||. __ 5' UCAU-GUAGACAGACAGUGUG 3' ENSDART00000012981_P E:-20.66 S:113.000000 Loc:2376 Cons: 70.00%(fru)	3' GCUCGAUGUCACGAAGUAGAGU 5' dre-mir-143-1a __ :.|.:.||||||:|||||.||| __ 5' UCAAUCACAGUGUUUCAU-UCA 3' ENSDART00000012981_P E:-19.799999 S:104.000000 Loc:729 Cons: 71.43%(fru)	3' UUGGUUACACGUCUGAUGACAU 5' dre-mir-199-as __ ::|:||||..|||||.:|||.. __ 5' GGCUAAUGGACAGACGGCUGCU 3' ENSDART00000012981_P E:-20.25 S:98.000000 Loc:619 Cons: 77.27%(fru)	3' CAUUGGC-UAAAGUUUACCACGAUC 5' fru-mir-29-1c __ ..::|:|.||...||||.|||||:| __ 5' AGGGCUGUAUGGAAAAU-GUGCUGG 3' ENSDART00000012981_P E:-17.76 S:92.000000 Loc:1679 Cons: 70.83%(fru)
ENSDART00000024775_P	ENSDARG00000020751	SINFRUG00000125148		ENSDARG00000020751 4001 (4001 nt) [MYOSIN MUSCLE; MYOSIN MUSCLE;] [Fibronectin, type III subdomain:Fibronectin, type III subdomain; Fibronectin, type III:Fibronectin, type III; Immunoglobulin-like:Immunoglobulin-like; Fibronectin, type III subdomain:Fibronectin, type III subdomain; Fibronectin, type III:Fibronectin, type III; Immunoglobulin-like:Immunoglobulin-like;]	4	-76.51	407	SINFRUG00000139038 (fru-miR-103-1a) SINFRUG00000125148 (fru-miR-138-1)		dre-mir-103-1a fru-mir-103-3 dre-mir-103-2a dre-mir-103-3a fru-mir-107-1 dre-mir-107-1a dre-mir-107-1b dre-mir-138-1 fru-mir-17-1e-as dre-mir-20-2b dre-mir-20-2a	dre-mir-20-2a fru-mir-103-3 fru-mir-17-1e-as dre-mir-138-1		3' GAUGGACGUGACACUCGUGAAAC 5' dre-mir-20-2a __ .|||:|.||.|.||||||:|.|| __ 5' AUACUU-CAAU-UGAGCAUUGUG 3' ENSDART00000024775_P E:-17.709999 S:106.000000 Loc:1616 Cons: 71.43%(fru)	3' ACU-AUCGGGACAUGU-UACGACGA 5' fru-mir-103-3 __ |||.|||:|:|.||:|..||||||| __ 5' UGAUUAGUCUU-UAUAUCUGCUGCU 3' ENSDART00000024775_P E:-21.24 S:105.000000 Loc:1476 Cons: 70.83%(fru)	3' UCUUCACG-AGUGUGACGUCA 5' fru-mir-17-1e-as __ |.||.|||..|||||||:||. __ 5' AUAA-UGCAACACACUGUAGA 3' ENSDART00000024775_P E:-18.93 S:102.000000 Loc:2695 Cons: 70.00%(fru)	3' CGGACUAAGUGUUGUGGUCGA 5' dre-mir-138-1 __ |||||....||||:|.||||. __ 5' GCCUG----ACAAUAACAGCG 3' ENSDART00000024775_P E:-18.629999 S:94.000000 Loc:453 Cons: 70.59%(fru)
ENSDART00000017723_P	ENSDARG00000002975	SINFRUG00000129874		ENSDARG00000002975 4001 (4001 nt) [FORKHEAD BOX;] [Fork head transcription factor:Fork head transcription factor;]	4	-84.61	407	SINFRUG00000129874 (dre-miR-130-1c)		dre-mir-130-1c dre-mir-130-1a dre-mir-15-1b dre-mir-15-1a fru-mir-304	dre-mir-130-1c dre-mir-15-1b dre-mir-15-1b fru-mir-304		3' UACGGG--AA-AAUUAUAAC-GUGAC 5' dre-mir-130-1c __ .|||||..||.||:||:|||.||||| __ 5' UUGCCCAUUUGUUGAUGUUGUCACUG 3' ENSDART00000017723_P E:-24.15 S:117.000000 Loc:1306 Cons: 73.08%(fru)	3' GUGUUUGGUAAGACACGACGAU 5' dre-mir-15-1b __ ||:|:::||||:|.||:||:.| __ 5' CAUAGGUCAUUUUUUGUUGUAA 3' ENSDART00000017723_P E:-19.440001 S:103.000000 Loc:691 Cons: 100.00%(fru)	3' GUGUUUGGUAAGACACGAC-GAU 5' dre-mir-15-1b __ :.||.::||.||||||:||.||. __ 5' UUCAUGUCA-UCUGUGUUGUCUU 3' ENSDART00000017723_P E:-18.25 S:96.000000 Loc:1447 Cons: 86.36%(fru)	3' GAGUGUAAAUGUGUGACUAU--GCU 5' fru-mir-304 __ |.|||||||||.:.||||.|..||| __ 5' CACACAUUUAC-UUCUGAAAGGCGA 3' ENSDART00000017723_P E:-22.77 S:91.000000 Loc:1392 Cons: 70.83%(fru)
ENSDART00000022491_P	ENSDARG00000017953	SINFRUG00000137702		ENSDARG00000017953 4001 (4001 nt) [CELLULAR TUMOR ANTIGEN P53 TUMOR SUPPRESSOR P53; CELLULAR TUMOR ANTIGEN P53 TUMOR SUPPRESSOR P53; CELLULAR TUMOR ANTIGEN P53 TUMOR SUPPRESSOR P53;] [p53 tumor antigen:p53 tumor antigen; Sterile alpha motif SAM:Sterile alpha motif SAM; p53 tumor antigen:p53 tumor antigen; Sterile alpha motif SAM:Sterile alpha motif SAM; p53 tumor antigen:p53 tumor antigen; Steril…	4	-79.01	405	SINFRUG00000137702 (fru-miR-19-1c)		dre-mir-19-1c dre-mir-19-1a dre-mir-199-as dre-mir-200b-1a fru-mir-200b-2a dre-mir-25	dre-mir-19-1c dre-mir-25 dre-mir-200b-1a dre-mir-199-as		3' AGUCAAAACGUAUCUAAACGUGU 5' dre-mir-19-1c __ .||||||||...||||||.|||: __ 5' ACAGUUUUG---AGAUUU-CACG 3' ENSDART00000022491_P E:-20.370001 S:106.000000 Loc:1328 Cons: 78.95%(fru)	3' AGUCUGGCUCUGUU-CACGUUAC 5' dre-mir-25 __ .||||...|.||||.|||||:|| __ 5' GCAGA---ACACAAUGUGCAGUG 3' ENSDART00000022491_P E:-21 S:103.000000 Loc:1200 Cons: 80.00%(fru)	3' GUAGUAGUAAUGGUCCGUCAUAAUCUU 5' dre-mir-200b-1a __ ..||||||||..||||.|||.|||.|| __ 5' AUUCAUCAUU--CAGG-AGUUUUACAA 3' ENSDART00000022491_P E:-17.940001 S:102.000000 Loc:525 Cons: 70.83%(fru)	3' UUGGUUACACGUCUGAUGACAU 5' dre-mir-199-as __ :|||..||||||.|.|:||||| __ 5' GACC--UGUGCAUA-UGCUGUA 3' ENSDART00000022491_P E:-19.700001 S:94.000000 Loc:2136 Cons: 73.68%(fru)
ENSDART00000019169_P	ENSDARG00000013675	SINFRUG00000129553		ENSDARG00000013675 4001 (4001 nt) [MICROTUBULE ASSOCIATED MAP [CONTAINS: MAP1 LIGHT CHAIN; MICROTUBULE ASSOCIATED MAP [CONTAINS: MAP1 LIGHT CHAIN;] []	4	-83.22	405	SINFRUG00000129553 (fru-miR-122a)		dre-mir-122a dre-mir-200a-1a dre-mir-22-1 fru-mir-22-1a dre-mir-34	dre-mir-122a dre-mir-34 dre-mir-22-1 dre-mir-200a-1a		3' UGUU-UGUGGUAACAGUGUGAGGU 5' dre-mir-122a __ |||:.|||||||||||.|.||::. __ 5' ACAGCACACCAUUGUCUCUCUUUU 3' ENSDART00000019169_P E:-25.360001 S:105.000000 Loc:762 Cons: 70.83%(fru)	3' UGUUGGUCGAUUCUGUGACGGU 5' dre-mir-34 __ .:|.|||.|||.|||||||.|| __ 5' CUAUCCA-CUACGACACUGACA 3' ENSDART00000019169_P E:-20.049999 S:104.000000 Loc:2375 Cons: 71.43%(fru)	3' UGUCAAGAAGUCG-ACCGUCGAA 5' dre-mir-22-1 __ |:||..|||..|:.||||||||| __ 5' AUAG-ACUU--GUGUGGCAGCUU 3' ENSDART00000019169_P E:-18.41 S:99.000000 Loc:2612 Cons: 70.00%(fru)	3' UUUGUAGCAAUGGUCUGUCACAAUCUU 5' dre-mir-200a-1a __ :|.|||:|.|.|||.||||||..|||. __ 5' GACCAUUGCU-CCAAACAGUG--AGAU 3' ENSDART00000019169_P E:-19.4 S:97.000000 Loc:1134 Cons: 70.83%(fru)
ENSDART00000008613_P	ENSDARG00000019068	SINFRUG00000150549		ENSDARG00000019068 4001 (4001 nt) [UNKNOWN; UNKNOWN;] [RNA-binding region RNP-1 (RNA recognition motif):RNA-binding region RNP-1 (RNA recognition motif);]	4	-94.07	404	SINFRUG00000150549 (fru-miR-140) SINFRUG00000150548 (dre-miR-184)		dre-mir-140 dre-mir-184 fru-mir-30c dre-mir-31	dre-mir-140 fru-mir-30c dre-mir-31 dre-mir-184		3' GAUGGUAUCCCAUUUUGGUGA 5' dre-mir-140 __ |.:||.|:|||||||.|:||| __ 5' CAGCC-UGGGGUAAACCUACU 3' ENSDART00000008613_P E:-22.129999 S:111.000000 Loc:352 Cons: 70.00%(fru)	3' CGACUCUCACAUCCUACAAAUGU 5' fru-mir-30c __ |.||||||||.:.|:|||||:.| __ 5' GAUGAGAGUG-GUGGUGUUUGGA 3' ENSDART00000008613_P E:-24 S:102.000000 Loc:657 Cons: 77.27%(fru)	3' GUCGAUA---CGGUUGUAGAACGGU 5' dre-mir-31 __ |||||.|....:||:||..|||||| __ 5' CAGCUUUCCCCUCAGCACAUUGCCA 3' ENSDART00000008613_P E:-21.84 S:96.000000 Loc:2394 Cons: 72.00%(fru)	3' CGGGAAUAGUCAAGAGGCAGGU 5' dre-mir-184 __ ..|||.||||||||.|:|||.. __ 5' UGCCUCAUCAGUUC-CUGUCAC 3' ENSDART00000008613_P E:-26.1 S:95.000000 Loc:2102 Cons: 90.48%(fru)
ENSDART00000024492_P	ENSDARG00000010492	SINFRUG00000122406		ENSDARG00000010492 4001 (4001 nt) [AMBIGUOUS; AMBIGUOUS;] [SH3 domain:SH3 domain;]	4	-89.87	404	SINFRUG00000127974 (fru-miR-125-c-1) SINFRUG00000122406 (fru-miR-143-1a)		dre-mir-125-c-1 fru-mir-125c-3 dre-mir-125-c-3 dre-mir-125-c-4 dre-mir-125-c-2 dre-mir-130-1b dre-mir-130-2a dre-mir-143-1a	dre-mir-130-1b dre-mir-130-2a dre-mir-125-c-3 dre-mir-143-1a		3' UACGGGAAAAUUGUAACGUGAC 5' dre-mir-130-1b __ .||..|||||:|||.||||||| __ 5' UUGGGCUUUUGACA-UGCACUG 3' ENSDART00000024492_P E:-22.969999 S:115.000000 Loc:838 Cons: 71.43%(fru)	3' UAC-GGGA-AAGUAAUAACGUGAC 5' dre-mir-130-2a __ |||.|:||.|.||||:.||||:|. __ 5' AUGUCUCUGUACAUUGCUGCAUUC 3' ENSDART00000024492_P E:-17.280001 S:100.000000 Loc:431 Cons: 70.83%(fru)	3' GUGUCCAAUUCCCAGAGUCCCU 5' dre-mir-125-c-3 __ .|:|||..:|||||.|||||.. __ 5' AAUAGG--GAGGGUGUCAGGUU 3' ENSDART00000024492_P E:-25.209999 S:98.000000 Loc:2421 Cons: 75.00%(fru)	3' GCUCGAUGUCACGAAGUAGAGU 5' dre-mir-143-1a __ :||.||||||||..|||||.|| __ 5' UGA-CUACAGUGACUCAUC-CA 3' ENSDART00000024492_P E:-24.41 S:91.000000 Loc:1804 Cons: 70.00%(fru)
ENSDART00000007651_P	ENSDARG00000005812	SINFRUG00000121148		ENSDARG00000005812 4001 (4001 nt) [PHOSPHATIDYLINOSITOL 4 PHOSPHATE 5 KINASE TYPE II ALPHA EC_2.7.1.149 PIP5KII ALPHA 1 PHOSPHATIDYLINOSITOL 4 PHOSPHATE 5 KINASE PTDINS 4 P 5 KINASE B DIPHOSPHOINOSITIDE KINASE;] [Phosphatidylinositol-4-phosphate 5-kinase:Phosphatidylinositol-4-phosphate 5-kinase;]	4	-79.78	404	SINFRUG00000121148 (dre-miR-172)		dre-mir-172 dre-mir-20-2a dre-mir-20-2b fru-mir-304 dre-mir-34 dre-mir-98-3b dre-mir-98-3a dre-mir-let7l-a1 dre-mir-let7l-a2	dre-mir-98-3b dre-mir-172 dre-mir-20-2a fru-mir-304		3' UUGGUGUGUUGGAUGAUGGAGU 5' dre-mir-98-3b __ |::|.|||||.||||.|:|||| __ 5' AGUC-CACAAACUAC-AUCUCA 3' ENSDART00000007651_P E:-21.540001 S:106.000000 Loc:700 Cons: 75.00%(fru)	3' UUGU-UGGUCGAUUCUGUGACGGU 5' dre-mir-172 __ |.:|.||||.:|.|||.||||:|| __ 5' AUUAUACCA-UUCAGAAACUGUCA 3' ENSDART00000007651_P E:-17.709999 S:105.000000 Loc:1917 Cons: 73.91%(fru)	3' GAUGGACGUGACACUCGUGAAAC 5' dre-mir-20-2a __ :||::|||.|..||:.||:|||| __ 5' UUAUUUGC-C--UGGUCAUUUUG 3' ENSDART00000007651_P E:-19.709999 S:100.000000 Loc:169 Cons: 70.00%(fru)	3' GAGUGUAAAUGUGUGACUAUGCU 5' fru-mir-304 __ ..|||||||.||||.||:.|:|| __ 5' AGCACAUUU-CACA-UGGCAUGA 3' ENSDART00000007651_P E:-20.82 S:93.000000 Loc:1102 Cons: 76.19%(fru)
ENSDART00000009592_P	ENSDARG00000011852	SINFRUG00000134314		ENSDARG00000011852 4001 (4001 nt) [GRIP ASSOCIATED 1;] []	4	-78.3	404	SINFRUG00000134314 (dre-miR-205)		dre-mir-205 fru-mir-205-1a dre-mir-22-1 fru-mir-22-1a dre-mir-31	dre-mir-31 dre-mir-31 dre-mir-205 dre-mir-22-1		3' GUCGAUACGGUUGUAGAACGGU 5' dre-mir-31 __ |||||.||.|.||||:||.||| __ 5' CAGCUCUG-C-ACAUUUUUCCA 3' ENSDART00000009592_P E:-19.629999 S:109.000000 Loc:1931 Cons: 70.00%(fru)	3' GUCGAUACGGUUGUAGAACGGU 5' dre-mir-31 __ |||||.||.|.||||:||.||| __ 5' CAGCUCUG-C-ACAUUUU-CCA 3' ENSDART00000009592_P E:-19.27 S:99.000000 Loc:1659 Cons: 73.68%(fru)	3' GUCUGAGGCCACCUUACUUCCU 5' dre-mir-205 __ :||||.||...|.||||:|||| __ 5' UAGAC-CC-AAGAAAUGGAGGA 3' ENSDART00000009592_P E:-19.92 S:98.000000 Loc:620 Cons: 70.00%(fru)	3' UGUCAAGAAGUCGACCG--UCGAA 5' dre-mir-22-1 __ .|||..|||::||||||..||:|. __ 5' CCAG--CUUUGGCUGGCUGAGUUG 3' ENSDART00000009592_P E:-19.48 S:98.000000 Loc:1527 Cons: 72.73%(fru)
ENSDART00000002471_P	ENSDARG00000011070	SINFRUG00000138855		ENSDARG00000011070 4001 (4001 nt) [TAR DNA BINDING 43 TDP 43;] [RNA-binding region RNP-1 (RNA recognition motif):RNA-binding region RNP-1 (RNA recognition motif);]	4	-74.87	403	SINFRUG00000138855 (dre-miR-103-3b)		dre-mir-103-3b dre-mir-103-3a fru-mir-103-3 dre-mir-107-2 dre-mir-107-1a fru-mir-107-1 dre-mir-15-3 fru-mir-93-1b	fru-mir-93-1b dre-mir-15-3 fru-mir-103-3 dre-mir-103-3b		3' GAUGGACGUGUUUGUCGUGAAAAC 5' fru-mir-93-1b __ ||.|||.|.:.|:|||||:||||. __ 5' CUUCCU-C-UUAGCAGCAUUUUUC 3' ENSDART00000002471_P E:-17.709999 S:111.000000 Loc:2333 Cons: 81.82%(fru)	3' ACUUUUG--GUACUGCGCG-ACGAA 5' dre-mir-15-3 __ ||||.:|..:|||::|:|:.||||| __ 5' UGAAUGCUGUAUGGUGUGUGUGCUU 3' ENSDART00000002471_P E:-18.93 S:101.000000 Loc:802 Cons: 84.00%(fru)	3' ACUAUCGGGACAUGUUACGACGA 5' fru-mir-103-3 __ |.:||.:.|||.||||||.|||| __ 5' UAGUA-UACUG-ACAAUG-UGCU 3' ENSDART00000002471_P E:-18.049999 S:96.000000 Loc:717 Cons: 70.00%(fru)	3' ACUUUCGGGACAUGUUACGACGA 5' dre-mir-103-3b __ ||||||||.|.|.:||.||||:| __ 5' UGAAAGCCAU-UUUAA-GCUGUU 3' ENSDART00000002471_P E:-20.18 S:95.000000 Loc:1436 Cons: 76.19%(fru)
ENSDART00000005429_P	ENSDARG00000020731	SINFRUG00000139255		ENSDARG00000020731 4001 (4001 nt) [UNKNOWN;] []	4	-77.65	403	SINFRUG00000139255 (fru-miR-10a)		fru-mir-10a dre-mir-18-1 fru-mir-18-1b fru-mir-18-1a dre-mir-23-a1 fru-mir-23-c2 dre-mir-23-c1 dre-mir-23-b1 dre-mir-34-3b	dre-mir-34-3b fru-mir-18-1a dre-mir-23-b1 dre-mir-34-3b		3' CAUUAGUUGAUUGACGUGACGGA 5' dre-mir-34-3b __ ..||||..||::||||.||.||| __ 5' ACAAUCCUCUGGCUGCUCUUCCU 3' ENSDART00000005429_P E:-21.879999 S:106.000000 Loc:688 Cons: 91.30%(fru)	3' AUAGACGUGAUCUACGUGGAAU 5' fru-mir-18-1a __ .||:||:.:|:||||..||||| __ 5' GAUUUGU-UUGGAUGACCCUUA 3' ENSDART00000005429_P E:-18.860001 S:103.000000 Loc:1100 Cons: 71.43%(fru)	3' CCAUUAGGGACCGUUACACUA 5' dre-mir-23-b1 __ |||||..:.|||:||||||.. __ 5' GGUAA-AUAUGGUAAUGUGUC 3' ENSDART00000005429_P E:-19.690001 S:102.000000 Loc:286 Cons: 70.00%(fru)	3' CAUUA-GUUGAUUGACGUGACGGA 5' dre-mir-34-3b __ |||||.||.||..:|||.|||||. __ 5' GUAAUACAUCU--UUGC-CUGCCA 3' ENSDART00000005429_P E:-17.219999 S:92.000000 Loc:1024 Cons: 71.43%(fru)
ENSDART00000019870_P	ENSDARG00000011324	SINFRUG00000147725		ENSDARG00000011324 4001 (4001 nt) [LONGEVITY ASSURANCE HOMOLOG 1 UOG 1;] [Longevity-assurance protein (LAG1):Longevity-assurance protein (LAG1);]	4	-77.03	402	SINFRUG00000147725 (dre-miR-15-1b)		dre-mir-15-1b dre-mir-203-1a dre-mir-29-4a dre-mir-31	dre-mir-203-1a dre-mir-31 dre-mir-29-4a dre-mir-15-1b		3' GUUCAC-CAGGAUUUGUAAAGUG 5' dre-mir-203-1a __ |.||||.||::||||.||||:|: __ 5' CUAGUGAGUUUUAAAGAUUUUAU 3' ENSDART00000019870_P E:-17.959999 S:115.000000 Loc:1625 Cons: 78.26%(fru)	3' GUCGAUACGGUUGUAGAACGGU 5' dre-mir-31 __ .||||.|||:..||||.||||| __ 5' AAGCU-UGCU--CAUCAUGCCA 3' ENSDART00000019870_P E:-20.200001 S:101.000000 Loc:1819 Cons: 73.68%(fru)	3' UGCUGGCUAAAGUUUACC-ACGAUC 5' dre-mir-29-4a __ .:|||.||...|:|:|||.||:|:| __ 5' CUGACAGA--CCGAGUGGCUGUUGG 3' ENSDART00000019870_P E:-21.610001 S:94.000000 Loc:2737 Cons: 78.26%(fru)	3' GUGUUUGGUAAGACACGACGAU 5' dre-mir-15-1b __ ||:|:||:.|.:||||.||:|. __ 5' CAUAGACUUUCUUGUG-UGUUU 3' ENSDART00000019870_P E:-17.26 S:92.000000 Loc:2129 Cons: 76.19%(fru)
ENSDART00000007908_P	ENSDARG00000007029	SINFRUG00000141488		ENSDARG00000007029 4001 (4001 nt) [KINESIN;] [Kinesin, motor region:Kinesin, motor region;]	4	-81.36	402	SINFRUG00000141488 (fru-miR-10c)		fru-mir-10c dre-mir-18-3b dre-mir-18-3a dre-mir-187 dre-mir-98-3b dre-mir-98-3a	fru-mir-10c dre-mir-18-3b dre-mir-187 dre-mir-98-3b		3' UGUGUAAGCCAAGAUGUCCCAU 5' fru-mir-10c __ |||.|||:..||:||||||||: __ 5' ACAGAUUU--UUUUACAGGGUG 3' ENSDART00000007908_P E:-21.469999 S:122.000000 Loc:1752 Cons: 70.00%(fru)	3' AUUGAUGUGUUCUACGUG-GAAU 5' dre-mir-18-3b __ ..||||||:||.|||||:.:||| __ 5' GUACUACAUAA-AUGCAUAUUUA 3' ENSDART00000007908_P E:-18.24 S:98.000000 Loc:2716 Cons: 72.73%(fru)	3' GA-CCGACGUUG--UGUUCUGUGCU 5' dre-mir-187 __ ||.||:||||:|..:.|||:||:.| __ 5' CUGGGUUGCAGCUGGAAAGGCAUCA 3' ENSDART00000007908_P E:-22.129999 S:91.000000 Loc:2496 Cons: 72.00%(fru)	3' UUGGUGUGUUGGAUGAUGGAGU 5' dre-mir-98-3b __ ||||:.||.:.|.|||:::||| __ 5' AACCGGACUGAC-ACUGUUUCA 3' ENSDART00000007908_P E:-19.52 S:91.000000 Loc:1502 Cons: 71.43%(fru)
ENSDART00000022718_P	ENSDARG00000008281	SINFRUG00000144499		ENSDARG00000008281 4001 (4001 nt) [5' METHYLTHIOADENOSINE PHOSPHORYLASE EC_2.4.2.28 MTA PHOSPHORYLASE MTAPASE;] [Purine (and other) phosphorylase, family 2:Purine (and other) phosphorylase, family 2;]	4	-81.62	402	SINFRUG00000144499 (fru-miR-103-2a)		dre-mir-103-2a dre-mir-103-1a dre-mir-107-1b dre-mir-122a dre-mir-17-1a dre-mir-34-3a dre-mir-34-2b fru-mir-93-2b dre-mir-98-3a dre-mir-98-3b dre-mir-98-1a dre-mir-let7l-a1 dre-mir-let7l-a2	dre-mir-98-1a dre-mir-103-1a fru-mir-93-2b dre-mir-122a		3' UUGUUGUGUUGAAUGAUGG-AGU 5' dre-mir-98-1a __ |.|||:|.|.:|||||:||.||| __ 5' AUCAAUA-AUUUUACUGCCAUCA 3' ENSDART00000022718_P E:-19.82 S:108.000000 Loc:1966 Cons: 72.73%(fru)	3' AGUAUCGGGACAUGUUACGACGA 5' dre-mir-103-1a __ ||..||:|||..::||||:|||. __ 5' UCUCAGUCCUCAGUAAUGUUGCC 3' ENSDART00000022718_P E:-20.57 S:107.000000 Loc:137 Cons: 78.26%(fru)	3' GAUGGACGUGACAUUCGUGAAAC 5' fru-mir-93-2b __ .|.|:|||.:||.||||..|||| __ 5' GUCCUUGCCUUGCAAGCCAUUUG 3' ENSDART00000022718_P E:-17.57 S:95.000000 Loc:1253 Cons: 73.91%(fru)	3' UGUUUGUGGUAA---CAGUGUGAGGU 5' dre-mir-122a __ .||::||.||||...|||.|:||||. __ 5' UCAGGCA-CAUUAGGGUC-CGCUCCC 3' ENSDART00000022718_P E:-23.66 S:92.000000 Loc:1816 Cons: 70.83%(fru)
ENSDART00000008140_P	ENSDARG00000017634	SINFRUG00000132057		ENSDARG00000017634 4001 (4001 nt) [PHOSDUCIN PHD 33 KDA PHOTOTRANSDUCING;] [Phosducin:Phosducin;]	4	-85.35	402	SINFRUG00000132057 (dre-miR-172)		dre-mir-172 dre-mir-187 dre-mir-200c-3a dre-mir-25	dre-mir-200c-3a dre-mir-25 dre-mir-172 dre-mir-187		3' CCUGCCGUAAUGGUCU-GUCAUAAUCUG 5' dre-mir-200c-3a __ ||::..||||..||||.||||.|||||| __ 5' GGGU--CAUU--CAGAUCAGU-UUAGAC 3' ENSDART00000008140_P E:-22.120001 S:110.000000 Loc:1371 Cons: 73.91%(fru)	3' AGUCUG-G-CUCUGUU--CA-CGUUAC 5' dre-mir-25 __ .:||||.|.|||:|||..||.|||||| __ 5' AUAGACACAGAGGCAACAGUGGCAAUG 3' ENSDART00000008140_P E:-25.98 S:102.000000 Loc:1626 Cons: 74.07%(fru)	3' UUGUUGGUCGAUUCUGUGACGGU 5' dre-mir-172 __ |.|||..||:||.||.|:||||| __ 5' AUCAAAAAGUUACGA-AUUGCCA 3' ENSDART00000008140_P E:-18.68 S:95.000000 Loc:2076 Cons: 72.73%(fru)	3' GACCGAC-GUUGUGUUCU-GUGCU 5' dre-mir-187 __ ..||.||.:|:||||||:.||.|| __ 5' AAGGAUGUUAGCACAAGGUCAAGA 3' ENSDART00000008140_P E:-18.57 S:95.000000 Loc:1260 Cons: 70.83%(fru)
ENSDART00000020966_P	ENSDARG00000015706	SINFRUG00000135605		ENSDARG00000015706 4001 (4001 nt) [D AMINO ACID OXIDASE EC_1.4.3.3 DAMOX DAO DAAO; D AMINO ACID OXIDASE EC_1.4.3.3 DAMOX DAO DAAO;] [FAD dependent oxidoreductase:FAD dependent oxidoreductase; FAD dependent oxidoreductase:FAD dependent oxidoreductase;]	4	-78.15	401	SINFRUG00000135605 (fru-miR-103-2a)		dre-mir-103-2a dre-mir-103-3b dre-mir-103-1a dre-mir-107-2 dre-mir-107-1b fru-mir-132a fru-mir-132b dre-mir-132 fru-mir-304 dre-mir-93	dre-mir-132 dre-mir-103-3b fru-mir-304 dre-mir-93		3' GCUGGUACC---GACAUCUGACAAU 5' dre-mir-132 __ :.||||.||...|||||||.||||: __ 5' UCACCAGGGCUCCUGUAGA-UGUUG 3' ENSDART00000020966_P E:-20.790001 S:103.000000 Loc:2302 Cons: 75.00%(fru)	3' ACUUUCGGGACAUGUUACGACGA 5' dre-mir-103-3b __ ...|||..||||.||:||||||| __ 5' AUUAAG-GCUGU-CAGUGCUGCU 3' ENSDART00000020966_P E:-23 S:102.000000 Loc:1166 Cons: 71.43%(fru)	3' GAGUGUAAAUGUGUGACUAUGCU 5' fru-mir-304 __ .|||||..|.||.||||||||.| __ 5' AUCACA--U-CAAACUGAUACUA 3' ENSDART00000020966_P E:-17.299999 S:100.000000 Loc:1105 Cons: 75.00%(fru)	3' GAUGGACGUGUUUGUCGUGAAA 5' dre-mir-93 __ ||.||.|||..|:||||||.|. __ 5' CU-CCAGCAGCAGCAGCACGUC 3' ENSDART00000020966_P E:-17.059999 S:96.000000 Loc:2356 Cons: 76.19%(fru)
ENSDART00000022826_P	ENSDARG00000019255	SINFRUG00000153746		ENSDARG00000019255 4001 (4001 nt) [AMBIGUOUS;] []	4	-79.86	400	SINFRUG00000153746 (dre-miR-1-2b)		dre-mir-1-2b dre-mir-1-2c dre-mir-1-2a dre-mir-31	dre-mir-1-2a dre-mir-1-2b dre-mir-31 dre-mir-1-2b		3' UGUGUGAAGGAAUGUAAGGU 5' dre-mir-1-2a __ ..||.|||:.||||||||:| __ 5' UAACCCUUUGUUACAUUCUA 3' ENSDART00000022826_P E:-17.15 S:112.000000 Loc:492 Cons: 70.00%(fru)	3' GGUGUGUGAAG-GAAUG---UAAGGU 5' dre-mir-1-2b __ .||||.|:|||.:|||:...|||||| __ 5' GCACA-AUUUCUUUUAUAGCAUUCCA 3' ENSDART00000022826_P E:-21.74 S:100.000000 Loc:2243 Cons: 72.00%(fru)	3' GUCG-AUACGGUUGUAGA-ACGGU 5' dre-mir-31 __ ||||.|.||:|.|:||||..|||| __ 5' CAGCGUCUGUC-AUAUCUGGGCCA 3' ENSDART00000022826_P E:-22.610001 S:95.000000 Loc:2464 Cons: 78.26%(fru)	3' GGUGUGUGA-AGGAAUGUAAGGU 5' dre-mir-1-2b __ ||||.||:|.||:|||..||||. __ 5' CCAC-CAUUAUCUUUAGUUUCCU 3' ENSDART00000022826_P E:-18.360001 S:93.000000 Loc:2536 Cons: 72.73%(fru)
ENSDART00000003210_P	ENSDARG00000020237	SINFRUG00000126938		ENSDARG00000020237 4001 (4001 nt) [MELANOCYTE STIMULATING HORMONE RECEPTOR MSH R MELANOTROPIN RECEPTOR MELANOCORTIN 1 RECEPTOR MC1 R;] [Melanocortin receptor family:Melanocortin receptor family; Rhodopsin-like GPCR superfamily:Rhodopsin-like GPCR superfamily; Melanocyte-stimulating hormone receptor:Melanocyte-stimulating hormone receptor; Melanocortin receptor:Melanocortin receptor; Cannabinoid r…	4	-75.04	400	SINFRUG00000126938 (dre-miR-138-2)		dre-mir-138-2 dre-mir-144 dre-mir-18-2b dre-mir-18-2 dre-mir-9c dre-mir-9f dre-mir-9d fru-mir-9g dre-mir-9e dre-mir-9a dre-mir-9b	fru-mir-9g dre-mir-144 dre-mir-18-2b dre-mir-138-2		3' AGUAUGUCGAUCUAUUGG--UUUCU 5' fru-mir-9g __ |:|||||||||.|.||||..||||. __ 5' UUAUACAGCUA-ACAACCUAAAAGC 3' ENSDART00000003210_P E:-18.34 S:108.000000 Loc:1456 Cons: 70.83%(fru)	3' UAUCA-UGUAGUAGAUAUGACAU 5' dre-mir-144 __ :|:||.:||.||||.||:||||: __ 5' GUGGUGGCAGCAUC-AUGCUGUG 3' ENSDART00000003210_P E:-19.690001 S:102.000000 Loc:2710 Cons: 72.73%(fru)	3' AUAGAC-GUGAUUUACGU--GGAAU 5' dre-mir-18-2b __ .|||||.|.:||||||||..:.||| __ 5' AAUCUGCCUUUAAAUGCAUGUGUUA 3' ENSDART00000003210_P E:-18.799999 S:99.000000 Loc:957 Cons: 76.00%(fru)	3' GGGA-CUAAGUGUUGUGGUCGA 5' dre-mir-138-2 __ |::|.||||.|||||.||:||. __ 5' CUUUAGAUU-ACAAC-CCGGCA 3' ENSDART00000003210_P E:-18.209999 S:91.000000 Loc:2374 Cons: 75.00%(fru)
ENSDART00000003074_P	ENSDARG00000017271	SINFRUG00000154551		ENSDARG00000017271 4001 (4001 nt) [BRAIN ENRICHED GUANYLATE KINASE ASSOCIATED;] []	4	-84.23	400	SINFRUG00000154551 (fru-miR-139)		dre-mir-139 dre-mir-17-1a dre-mir-17-1c dre-mir-24-1 fru-mir-24-3 dre-mir-93	dre-mir-17-1c fru-mir-24-3 dre-mir-139 dre-mir-93		3' UGAU-GGA----CGUGAUAUUCGUGAAAU 5' dre-mir-17-1c __ |.||.|:|....||||..|::|||:|||| __ 5' AAUAUCUUGGAAGCAC--UGGGCAUUUUA 3' ENSDART00000003074_P E:-19.33 S:104.000000 Loc:892 Cons: 70.37%(fru)	3' AACAAGGACGACCUGACUCGGU 5' fru-mir-24-3 __ .||.|||||:.|||..|||||| __ 5' CUGCUCCUGUCGGA--GAGCCA 3' ENSDART00000003074_P E:-23.52 S:101.000000 Loc:1201 Cons: 70.00%(fru)	3' UGACC-UCUGUGUACGUGACAUCU 5' dre-mir-139 __ |||||.|||.:|..||::|||.|| __ 5' ACUGGUAGAGGCCAGCGUUGUUGA 3' ENSDART00000003074_P E:-23.08 S:99.000000 Loc:2476 Cons: 83.33%(fru)	3' GAUG-GACGUGUUUGUCGUGAAA 5' dre-mir-93 __ :||:.|||:|||:||..||:||| __ 5' UUAUACUGUACAGAC--CAUUUU 3' ENSDART00000003074_P E:-18.299999 S:96.000000 Loc:2572 Cons: 71.43%(fru)
ENSDART00000006897_P	ENSDARG00000012504	SINFRUG00000129793		ENSDARG00000012504 4001 (4001 nt) [CELLULAR RETINALDEHYDE BINDING CRALBP;] [Cellular retinaldehyde binding/alpha-tocopherol transport:Cellular retinaldehyde binding/alpha-tocopherol transport; Cellular retinaldehyde-binding (CRAL)/Triple function domain (TRIO):Cellular retinaldehyde-binding (CRAL)/Triple function domain (TRIO);]	4	-83.93	399	SINFRUG00000129793 (dre-miR-172)		dre-mir-172 dre-mir-199-as fru-mir-33-1a fru-mir-33-1b fru-mir-33b dre-mir-34	fru-mir-33-1a dre-mir-34 dre-mir-199-as dre-mir-172		3' GUUACGUUGAUGUUACGUGGU 5' fru-mir-33-1a __ ||||||.||.:::|||||||: __ 5' CAAUGC-ACCGUGAUGCACCG 3' ENSDART00000006897_P E:-22.799999 S:115.000000 Loc:1266 Cons: 75.00%(fru)	3' UG-UUGGUCGAUUCUGUGACGGU 5' dre-mir-34 __ ||.||||||.|.:||||:.|:|| __ 5' ACGAACCAG-U-GGACAUAGUCA 3' ENSDART00000006897_P E:-20.35 S:97.000000 Loc:2743 Cons: 76.19%(fru)	3' UUGGUUACACGU-CUGAUGACAU 5' dre-mir-199-as __ ||:|:|||.|||.||:.|:|||: __ 5' AAUCGAUG-GCAUGAUAAUUGUG 3' ENSDART00000006897_P E:-20.360001 S:96.000000 Loc:1304 Cons: 72.73%(fru)	3' UUGUUGGUCGAUUCUGUGAC-GGU 5' dre-mir-172 __ |:||||||.||...||||||.|:| __ 5' AGCAACCA-CU---ACACUGACUA 3' ENSDART00000006897_P E:-20.42 S:91.000000 Loc:2281 Cons: 70.00%(fru)
ENSDART00000011606_P	ENSDARG00000017463	SINFRUG00000123771		ENSDARG00000017463 4001 (4001 nt) [ZINC FINGER; ZINC FINGER; ZINC FINGER;] [Zn-finger, C2H2 type:Zn-finger, C2H2 type; Zn-finger, C2H2 subtype:Zn-finger, C2H2 subtype; Zn-finger, C2H2 type:Zn-finger, C2H2 type; Zn-finger, C2H2 type:Zn-finger, C2H2 type;]	4	-78.11	399	SINFRUG00000123771 (fru-miR-135-3a)		dre-mir-135-3a fru-mir-194-1a dre-mir-194 dre-mir-30e-2 dre-mir-30e-1 dre-mir-93	dre-mir-135-3a dre-mir-30e-2 fru-mir-194-1a dre-mir-93		3' AGUCUAUCCUUA-UUUUUCGGUAU 5' dre-mir-135-3a __ ||.|:||||..|.|:||||||:|: __ 5' UC-GGUAGG--UCAGAAAGCCGUG 3' ENSDART00000011606_P E:-23.74 S:108.000000 Loc:1221 Cons: 71.43%(fru)	3' AGGUCAGUUCCUACAAAUGU 5' dre-mir-30e-2 __ |:|||.|.|||:|||||.|| __ 5' UUCAG-C-AGGGUGUUUUCA 3' ENSDART00000011606_P E:-17.83 S:104.000000 Loc:946 Cons: 83.33%(fru)	3' AGGUGUACCUCAACGACAAUGU 5' fru-mir-194-1a __ ||||||.|.||.||:||||.|| __ 5' UCCACA-GUAG-UGUUGUUCCA 3' ENSDART00000011606_P E:-19.01 S:96.000000 Loc:2443 Cons: 70.00%(fru)	3' GAUGGACGUGUUUGUCGUGAAA 5' dre-mir-93 __ ...|||.|||..:||||||.|| __ 5' AACCCUUCAC-UGCAGCACAUU 3' ENSDART00000011606_P E:-17.530001 S:91.000000 Loc:1707 Cons: 71.43%(fru)
ENSDART00000011364_P	ENSDARG00000015133	SINFRUG00000125289		ENSDARG00000015133 4001 (4001 nt) [AMBIGUOUS;] [YjeF-related protein, N-terminal:YjeF-related protein, N-terminal;]	4	-74.16	399	SINFRUG00000125289 (fru-miR-125-b-2)		dre-mir-125-b-2 dre-mir-138-1 dre-mir-17-1c dre-mir-98-1a	dre-mir-138-1 dre-mir-17-1c dre-mir-98-1a dre-mir-125-b-2		3' CGGACUAAGUGUUGUGGUCGA 5' dre-mir-138-1 __ ...||||..|.||:||||||| __ 5' AAGUGAUGGAAAAUACCAGCU 3' ENSDART00000011364_P E:-19.93 S:107.000000 Loc:143 Cons: 71.43%(fru)	3' UGA--UGGACGUGAUAUUCGUGAAAU 5' dre-mir-17-1c __ |||..||||||.||.|||..|:|||| __ 5' ACUGAACCUGC-CU-UAAAGAUUUUA 3' ENSDART00000011364_P E:-17.48 S:101.000000 Loc:25 Cons: 70.83%(fru)	3' UUGUUGUGUUGAAUGAUGGAGU 5' dre-mir-98-1a __ |.||||::.|:||.|.|||||| __ 5' AUCAACGUCAUUUUC-ACCUCA 3' ENSDART00000011364_P E:-17.700001 S:98.000000 Loc:468 Cons: 71.43%(fru)	3' GUGCUCAAUCCCAGAGUCCCU 5' dre-mir-125-b-2 __ .|.|||||....|:||||||| __ 5' GAAGAGUU----UUUCAGGGA 3' ENSDART00000011364_P E:-19.049999 S:93.000000 Loc:2458 Cons: 82.35%(fru)
ENSDART00000020288_P	ENSDARG00000006852	SINFRUG00000150746		ENSDARG00000006852 4001 (4001 nt) [ERYTHROPOIETIN PRECURSOR;] [Erythropoietin:Erythropoietin; Erythropoietin/thrombopoeitin:Erythropoietin/thrombopoeitin;]	4	-74.33	399	SINFRUG00000150746 (fru-miR-122a)		dre-mir-122a dre-mir-135-1a dre-mir-138-1 fru-mir-17-1e	dre-mir-135-1a dre-mir-138-1 dre-mir-122a fru-mir-17-1e		3' AGUGUAUCCUUAUUUUUCGGUAU 5' dre-mir-135-1a __ |||||.|||:|.:|:|||.|||. __ 5' UCACAAAGGGAAGAGAAGACAUC 3' ENSDART00000020288_P E:-18.709999 S:113.000000 Loc:124 Cons: 73.91%(fru)	3' CGGACUAAG--UGUUGUGGUCGA 5' dre-mir-138-1 __ ||||.:|.|..|:||||||.||| __ 5' GCCUUGUACAGAUAACACC-GCU 3' ENSDART00000020288_P E:-18.870001 S:99.000000 Loc:667 Cons: 72.73%(fru)	3' UGUUUGUGGUAA-CAGUGUGAGGU 5' dre-mir-122a __ .|||||.|.:||.||||||:..|| __ 5' UCAAAC-CAGUUCGUCACAUCACA 3' ENSDART00000020288_P E:-17.450001 S:95.000000 Loc:1858 Cons: 73.91%(fru)	3' UGAUGGACGUGACAUUC-GUGA-AAU 5' fru-mir-17-1e __ |:||..|||||||||:|.:.||.||| __ 5' AUUA--UGCACUGUAGGUUUCUAUUA 3' ENSDART00000020288_P E:-19.299999 S:92.000000 Loc:435 Cons: 75.00%(fru)
ENSDART00000017523_P	ENSDARG00000013763	SINFRUG00000139968		ENSDARG00000013763 4001 (4001 nt) [RIBOSOME BINDING RIBOSOME RECEPTOR;] [Proline-rich extensin:Proline-rich extensin; Ribosome receptor lysine or proline rich:Ribosome receptor lysine or proline rich;]	4	-80.43	398	SINFRUG00000139968 (fru-miR-103-1a)		dre-mir-103-1a dre-mir-103-2a dre-mir-107-1b dre-mir-135-3a dre-mir-194 fru-mir-194-1a dre-mir-24-1	dre-mir-24-1 dre-mir-135-3a dre-mir-103-2a fru-mir-194-1a		3' GACAAGGACGACUUGA-CUCGGU 5' dre-mir-24-1 __ ||||..|.||||||||.||||.: __ 5' CUGUGACAGCUGAACUGGAGCAG 3' ENSDART00000017523_P E:-25.110001 S:105.000000 Loc:1404 Cons: 82.61%(fru)	3' AGUCUAUCCUUAUUUUUCGGUAU 5' dre-mir-135-3a __ ||||..|||.|.|||.:|||||| __ 5' UCAG--AGG-A-AAAUGGCCAUA 3' ENSDART00000017523_P E:-17.290001 S:102.000000 Loc:559 Cons: 73.68%(fru)	3' AGUAUCGGGACAUGUUACGACGA 5' dre-mir-103-2a __ .|||:|:|..|.|||||.|||:| __ 5' ACAUGGUCAAG-ACAAU-CUGUU 3' ENSDART00000017523_P E:-20.65 S:98.000000 Loc:333 Cons: 71.43%(fru)	3' AGGUGUACCUCAACGACAAUGU 5' fru-mir-194-1a __ |:||||.||.||||:|.|.||| __ 5' UUCACA-GGUGUUGUU-UAACA 3' ENSDART00000017523_P E:-17.379999 S:93.000000 Loc:1132 Cons: 70.00%(fru)
ENSDART00000005855_P	ENSDARG00000002145	SINFRUG00000126604		ENSDARG00000002145 2000 (2000 nt) [40S RIBOSOMAL S27A;] [Ubiquitin domain:Ubiquitin domain; Ribosomal protein L40e:Ribosomal protein L40e;]	4	-87.59	398	SINFRUG00000126604 (dre-miR-103-3b)		dre-mir-103-3b dre-mir-107-2 dre-mir-138-2 dre-mir-139 dre-mir-17-1b dre-mir-17-1c dre-mir-17-1a dre-mir-93	dre-mir-139 dre-mir-93 dre-mir-107-2 dre-mir-138-2		3' UGACCUCUGUGUACGUGACAUCU 5' dre-mir-139 __ |.||.|.|||:.||:|||||||. __ 5' AGUGUA-ACAU-UGUACUGUAGU 3' ENSDART00000005855_P E:-19.42 S:109.000000 Loc:1933 Cons: 71.43%(fru)	3' GAUGGACGUGUUUGUCGUGAAA 5' dre-mir-93 __ :||||||..|..|||||||||. __ 5' UUACCUG--C--ACAGCACUUC 3' ENSDART00000005855_P E:-24.42 S:105.000000 Loc:1876 Cons: 72.22%(fru)	3' ACUUUCGGGACAUGUUACGACGA 5' dre-mir-107-2 __ ||:|:|.||..|:||:|.||||. __ 5' UGGAGG-CC--UGCAGUCCUGCC 3' ENSDART00000005855_P E:-20.620001 S:93.000000 Loc:1203 Cons: 70.00%(fru)	3' GGGACUAAGUGUUGUGGUCGA 5' dre-mir-138-2 __ |||||...||||||.||.||| __ 5' CCCUG---CACAAC-CCUGCU 3' ENSDART00000005855_P E:-23.129999 S:91.000000 Loc:1589 Cons: 76.47%(fru)
ENSDART00000011971_P	ENSDARG00000004229	SINFRUG00000131413		ENSDARG00000004229 4001 (4001 nt) [ADP RIBOSYLATION FACTOR;] [ARF/SAR superfamily:ARF/SAR superfamily; Ras GTPase superfamily:Ras GTPase superfamily;]	4	-79.46	398	SINFRUG00000131413 (dre-miR-130-2a)		dre-mir-130-2a fru-mir-183-3 dre-mir-187 dre-mir-199-as dre-mir-200b-1a	dre-mir-199-as dre-mir-187 fru-mir-183-3 dre-mir-200b-1a		3' UUGGUUAC--A-CGUCUGAUGACAU 5' dre-mir-199-as __ |||:|:||..|..||||||::||.| __ 5' AACUAGUGCUUCUCAGACUGUUGGA 3' ENSDART00000011971_P E:-20.719999 S:105.000000 Loc:1582 Cons: 72.00%(fru)	3' GACCGACGUUGUGUUCUGUGCU 5' dre-mir-187 __ |||||..::|||||:|:|::.| __ 5' CUGGCAUUGACACAGGGCGUAA 3' ENSDART00000011971_P E:-22.790001 S:103.000000 Loc:1668 Cons: 86.36%(fru)	3' GUCACUUAAUGGUAUCCCGGUAU 5' fru-mir-183-3 __ :||||||..|::|.|||.||||| __ 5' UAGUGAA-CAUUA-AGGUCCAUA 3' ENSDART00000011971_P E:-18.469999 S:98.000000 Loc:730 Cons: 71.43%(fru)	3' GUAGUAGUA-AUGGUCCGUCAUAAUCUU 5' dre-mir-200b-1a __ .||||||||.|:::|..|||.|..|||| __ 5' AAUCAUCAUGUGUUA--CAGGA--AGAA 3' ENSDART00000011971_P E:-17.48 S:92.000000 Loc:1911 Cons: 70.83%(fru)
ENSDART00000015946_P	ENSDARG00000020988	SINFRUG00000136413		ENSDARG00000020988 4001 (4001 nt) [ILEAL SODIUM/BILE ACID COTRANSPORTER ILEAL NA + /BILE ACID COTRANSPORTER NA+ DEPENDENT ILEAL BILE ACID TRANSPORTER ILEAL SODIUM DEPENDENT BILE ACID TRANSPORTER ISBT SODIUM/TAUROCHOLATE COTRANSPORTING POLYPEPTIDE ILEAL;] [Bile acid:sodium symporter:Bile acid:sodium symporter;]	4	-78.32	398	SINFRUG00000136413 (fru-miR-106-c1)		dre-mir-106-c1 dre-mir-187 dre-mir-204 fru-mir-204-1a fru-mir-204-1b dre-mir-21-1a dre-mir-21-1b fru-mir-21-1c	dre-mir-187 fru-mir-204-1b dre-mir-106-c1 dre-mir-21-1a		3' GACCGACGUUGUGUUCUGUGCU 5' dre-mir-187 __ ||.||||||.|||||.||||.| __ 5' CUUGCUGCAUCACAA-ACACCA 3' ENSDART00000015946_P E:-19.75 S:107.000000 Loc:226 Cons: 76.19%(fru)	3' GUCCGUAUCCUACUGUUUCCCUU 5' fru-mir-204-1b __ ||||||.|.|..|:||:|||.|: __ 5' CAGGCAGAUG--GGCAGAGGCAG 3' ENSDART00000015946_P E:-22.08 S:100.000000 Loc:661 Cons: 71.43%(fru)	3' AGAUGACGUCACCUCCGUGAAGA 5' dre-mir-106-c1 __ |:|||.||||.|||.||.|||:. __ 5' UUUAC-GCAGCGGAUGCCCUUUC 3' ENSDART00000015946_P E:-18.690001 S:98.000000 Loc:1707 Cons: 72.73%(fru)	3' GGUUGUGGUCAGACUAU-UCGAU 5' dre-mir-21-1a __ :|:.||.:|||:|||||.|||.. __ 5' UCGCCA-UAGUUUGAUAGAGCGC 3' ENSDART00000015946_P E:-17.799999 S:93.000000 Loc:391 Cons: 72.73%(fru)
ENSDART00000017289_P	ENSDARG00000006733	SINFRUG00000124378		ENSDARG00000006733 4001 (4001 nt) [AMBIGUOUS;] []	4	-78.52	397	SINFRUG00000124378 (fru-miR-17-1e-as)		fru-mir-17-1e-as fru-mir-19-3a dre-mir-203-1b dre-mir-34-3a dre-mir-34-2b	dre-mir-203-1b dre-mir-34-3a fru-mir-17-1e-as fru-mir-19-3a		3' GUUCACCAGGACUUGU--AAAGUG 5' dre-mir-203-1b __ :||||||.:|||||:|..|||:|. __ 5' UAAGUGGCUCUGAAUAUCUUUUAA 3' ENSDART00000017289_P E:-21.549999 S:109.000000 Loc:2 Cons: 70.83%(fru)	3' UGUUAGUCGAUUGUUGUGACGGA 5' dre-mir-34-3a __ ..:|.||.|.||||||.|||||| __ 5' UGGACCAUC-AACAAC-CUGCCU 3' ENSDART00000017289_P E:-19.35 S:102.000000 Loc:734 Cons: 71.43%(fru)	3' UCUUCACGAGUGUGACGUCA 5' fru-mir-17-1e-as __ ..|||||...|||||||.|| __ 5' UCAAGUG--AACACUGCUGU 3' ENSDART00000017289_P E:-19.620001 S:93.000000 Loc:657 Cons: 72.22%(fru)	3' CGCUCAAAUCGGAACUAAAUUGU 5' fru-mir-19-3a __ .:||||||:|...|.|.|||||| __ 5' UUGAGUUUGG---UCACUUAACA 3' ENSDART00000017289_P E:-18 S:93.000000 Loc:97 Cons: 70.00%(fru)
ENSDART00000008389_P	ENSDARG00000016048	SINFRUG00000144846		ENSDARG00000016048 4001 (4001 nt) [AMBIGUOUS; AMBIGUOUS;] []	4	-73.97	397	SINFRUG00000144846 (dre-miR-1-2c)		dre-mir-1-2c dre-mir-1-2b fru-mir-106-b2 dre-mir-172 dre-mir-19-1d dre-mir-19-1b dre-mir-196-1d	dre-mir-1-2c fru-mir-106-b2 dre-mir-196-1d dre-mir-172		3' GGUGUGUGAAGGAAUGUAAGGU 5' dre-mir-1-2c __ |::||||..||:|||:|.|||| __ 5' CUGCACA--UCUUUAUA-UCCA 3' ENSDART00000008389_P E:-17.92 S:101.000000 Loc:1804 Cons: 100.00%(fru)	3' AUGGACGUGACAUU--CGUGAAAU 5' fru-mir-106-b2 __ |:|:|.:||||.:|..||:||||| __ 5' UGCUUAUACUGCGAUGGCGCUUUA 3' ENSDART00000008389_P E:-19.969999 S:100.000000 Loc:1484 Cons: 70.83%(fru)	3' GGUUGUUGAACUUUGAUGGAU 5' dre-mir-196-1d __ ||.:||||||.|||:|:|:|: __ 5' CCUGCAACUU-AAAUUGCUUG 3' ENSDART00000008389_P E:-18.16 S:99.000000 Loc:1649 Cons: 85.00%(fru)	3' UUGUUGGUCGAUUCUGUGACGGU 5' dre-mir-172 __ :||.||:||..|:|.|||||::| __ 5' GAC-ACUAG--AGGUCACUGUUA 3' ENSDART00000008389_P E:-17.92 S:97.000000 Loc:1036 Cons: 70.00%(fru)
ENSDART00000009833_P	ENSDARG00000018054	SINFRUG00000131873		ENSDARG00000018054 4001 (4001 nt) [CLAUDIN;] [PMP-22/EMP/MP20 and claudin family:PMP-22/EMP/MP20 and claudin family;]	4	-77.67	396	SINFRUG00000131873 (dre-miR-152)		dre-mir-152 dre-mir-172 dre-mir-199-as fru-mir-33b fru-mir-33-1a fru-mir-33-1b	dre-mir-199-as dre-mir-172 fru-mir-33b dre-mir-152		3' UUGGUUACACGU-CUGAUG-ACAU 5' dre-mir-199-as __ ...||:|.||||.||||||.|||| __ 5' CUACAGUCUGCACGACUACGUGUA 3' ENSDART00000009833_P E:-22.4 S:107.000000 Loc:227 Cons: 83.33%(fru)	3' UUG-UUGGUCGAUUCUGUGACGGU 5' dre-mir-172 __ |:|.||.|:|:.:||::|:|.||| __ 5' AGCGAAGCGGUGGAGGUAUUUCCA 3' ENSDART00000009833_P E:-18.57 S:100.000000 Loc:404 Cons: 70.83%(fru)	3' GUUACGUUGAUGUUACGUGGU 5' fru-mir-33b __ |||||||||.||||.|::.|| __ 5' CAAUGCAACCACAA-GUGACA 3' ENSDART00000009833_P E:-18.040001 S:98.000000 Loc:483 Cons: 70.00%(fru)	3' GUUUCAAGACAGUACGUGACU 5' dre-mir-152 __ ||::|...||||||||.|||. __ 5' CAGGG---UGUCAUGC-CUGC 3' ENSDART00000009833_P E:-18.66 S:91.000000 Loc:1092 Cons: 76.47%(fru)
ENSDART00000027256_P	ENSDARG00000006497	SINFRUG00000125035		ENSDARG00000006497 4001 (4001 nt) [RETICULON;] [Reticulon:Reticulon;]	4	-84.98	396	SINFRUG00000125035 (dre-miR-138-2) SINFRUG00000125033 (fru-miR-24-3)		dre-mir-138-2 dre-mir-138-1 fru-mir-17-1e fru-mir-24-3 fru-mir-304	fru-mir-304 dre-mir-138-2 fru-mir-24-3 fru-mir-17-1e		3' GAGUGU-AAAUG-UGU-GACUAUGCU 5' fru-mir-304 __ |.||||.|||.|.|||.|||||::|| __ 5' CACACAUUUUUCAACAGCUGAUGUGA 3' ENSDART00000027256_P E:-23.940001 S:110.000000 Loc:2264 Cons: 73.08%(fru)	3' GGGACUAAGUGUUGUGGUCGA 5' dre-mir-138-2 __ |.||||||::||.||:||.|| __ 5' CACUGAUUUGCAUCAUCA-CU 3' ENSDART00000027256_P E:-18.290001 S:98.000000 Loc:2292 Cons: 75.00%(fru)	3' AACAAGGACGACCUGACUCGGU 5' fru-mir-24-3 __ ..||||||..||||..|||||| __ 5' CAGUUCCU--UGGA--GAGCCA 3' ENSDART00000027256_P E:-23.27 S:95.000000 Loc:1317 Cons: 72.22%(fru)	3' UGAUGGACGUGACAUUCGUGAAAU 5' fru-mir-17-1e __ ||||::||||||.|..|:|:||.| __ 5' ACUAUUUGCACUCU--GUAUUUAA 3' ENSDART00000027256_P E:-19.48 S:93.000000 Loc:1002 Cons: 95.45%(fru)
ENSDART00000003066_P	ENSDARG00000009865	SINFRUG00000131072		ENSDARG00000009865 4001 (4001 nt) [CYTOHESIN ARF NUCLEOTIDE BINDING SITE OPENER;] [Pleckstrin-like:Pleckstrin-like; SEC7-like domain:SEC7-like domain;]	4	-83.66	395	SINFRUG00000131072 (dre-miR-1-2c)		dre-mir-1-2c dre-mir-1-2b dre-mir-103-1a dre-mir-103-2a dre-mir-107-1b dre-mir-93	dre-mir-1-2c dre-mir-93 dre-mir-103-1a dre-mir-103-2a		3' GGUGUGUGAAGGAAUGUAAGGU 5' dre-mir-1-2c __ |||:.|||||||||.|||||:. __ 5' CCAUCCACUUCCUU-CAUUCUC 3' ENSDART00000003066_P E:-26.08 S:112.000000 Loc:42 Cons: 71.43%(fru)	3' GAUGGACG-UGUUUGUCGUGAAA 5' dre-mir-93 __ ||.|||||.|:..||||||:||. __ 5' CU-CCUGCUAUUUACAGCAUUUA 3' ENSDART00000003066_P E:-21.98 S:101.000000 Loc:1319 Cons: 72.73%(fru)	3' AGUAUCGGGACAUGU-UACGACGA 5' dre-mir-103-1a __ .:|||||.|....||.||||||:| __ 5' CUAUAGCGC----CAUAUGCUGUU 3' ENSDART00000003066_P E:-17.799999 S:91.000000 Loc:1094 Cons: 75.00%(fru)	3' AGUAUCGGGACAUGU-UACGACGA 5' dre-mir-103-2a __ .:|||||.|....||.||||||:| __ 5' CUAUAGCGC----CAUAUGCUGUU 3' ENSDART00000003066_P E:-17.799999 S:91.000000 Loc:1064 Cons: 75.00%(fru)
ENSDART00000022810_P	ENSDARG00000009657	SINFRUG00000154424		ENSDARG00000009657 4001 (4001 nt) [CIRCULATING CATHODIC ANTIGEN CCA; CIRCULATING CATHODIC ANTIGEN CCA;] []	4	-81.92	395	SINFRUG00000154424 (fru-miR-106-a1)		dre-mir-106-a1 dre-mir-139 dre-mir-15-1b dre-mir-15-1a dre-mir-17-1c dre-mir-17-1a dre-mir-20-2b dre-mir-20-2a fru-mir-93-2b	dre-mir-139 dre-mir-20-2a dre-mir-15-1b dre-mir-20-2b		3' UGACCUCUGUGUACGUGACAUCU 5' dre-mir-139 __ :||.|.||.|:.||||:|||:|: __ 5' GCUUGUGA-AU-UGCAUUGUGGG 3' ENSDART00000022810_P E:-18.57 S:104.000000 Loc:69 Cons: 71.43%(fru)	3' GAUGGACGUGACACUCGUGAAAC 5' dre-mir-20-2a __ :||||||.||.|.|||.|||||| __ 5' UUACCUGAACAG-GAG-ACUUUG 3' ENSDART00000022810_P E:-22.309999 S:99.000000 Loc:657 Cons: 76.19%(fru)	3' GUGUUUGGUAAGACACGACGAU 5' dre-mir-15-1b __ .|.|||||:.||.|||:||:|: __ 5' AAGAAACCGCUC-GUGUUGUUG 3' ENSDART00000022810_P E:-22.190001 S:97.000000 Loc:708 Cons: 76.19%(fru)	3' GA-UGGACGUGACACUCGUGAAAC 5' dre-mir-20-2b __ ||.|.|.|:||||.|||.|:|||| __ 5' CUGAACAGUACUGAGAG-AUUUUG 3' ENSDART00000022810_P E:-18.85 S:95.000000 Loc:1524 Cons: 73.91%(fru)
ENSDART00000026929_P	ENSDARG00000003649	SINFRUG00000126953		ENSDARG00000003649 4001 (4001 nt) [AMBIGUOUS; AMBIGUOUS;] [Protein of unknown function UPF0005:Protein of unknown function UPF0005; Protein of unknown function UPF0005:Protein of unknown function UPF0005;]	4	-82.54	394	SINFRUG00000126953 (fru-miR-138-1)		dre-mir-138-1 dre-mir-144 dre-mir-200b-1a fru-mir-200b-2a	dre-mir-144 fru-mir-200b-2a dre-mir-144 dre-mir-138-1		3' UAUCAUGUA-G---UAGAUAUGACAU 5' dre-mir-144 __ ||||.||||.|...||.|:||||||. __ 5' AUAG-ACAUCCAAAAUGUGUACUGUU 3' ENSDART00000026929_P E:-18.07 S:100.000000 Loc:1589 Cons: 72.00%(fru)	3' GUAGUAGUAAUGGUCCGUCAUAAUCUC 5' fru-mir-200b-2a __ ::|::|.:..|.||||||||:..|||| __ 5' UGUUGU-GGAAACAGGCAGUGGAAGAG 3' ENSDART00000026929_P E:-24.129999 S:100.000000 Loc:2027 Cons: 73.08%(fru)	3' UAUCAUGUAG---UAGAUAUGACAU 5' dre-mir-144 __ :.||.|||||...||.|:||||||. __ 5' GGAG-ACAUCAUAAUAUGUACUGUU 3' ENSDART00000026929_P E:-20.43 S:98.000000 Loc:1085 Cons: 75.00%(fru)	3' CGGACUAAGUGUUGUGGUCGA 5' dre-mir-138-1 __ .|||.|.|||:||||::||.. __ 5' ACCUCA-UCAUAACAUUAGAA 3' ENSDART00000026929_P E:-19.91 S:96.000000 Loc:1028 Cons: 70.00%(fru)
ENSDART00000020226_P	ENSDARG00000002853	SINFRUG00000134482		ENSDARG00000002853 4001 (4001 nt) [PALADIN; PALADIN;] []	4	-73.75	394	SINFRUG00000134482 (dre-miR-130-1b)		dre-mir-130-1b dre-mir-15-1b dre-mir-26-1a fru-mir-26-1c dre-mir-26-1d dre-mir10-2b	fru-mir-26-1c dre-mir-130-1b dre-mir-15-1b dre-mir10-2b		3' UUGGAUAGGACCUAAUGAACUU 5' fru-mir-26-1c __ ||||.|||..||||||:||.|| __ 5' AACCCAUCAGGGAUUAUUU-AA 3' ENSDART00000020226_P E:-18.879999 S:109.000000 Loc:458 Cons: 76.19%(fru)	3' UACGGGAAAAU-UG-UAACGUGAC 5' dre-mir-130-1b __ :||||||||.|.:|.||||||:.. __ 5' GUGCCCUUUAAUGCAAUUGCAUAA 3' ENSDART00000020226_P E:-19.209999 S:98.000000 Loc:1431 Cons: 75.00%(fru)	3' GUGUUUGGU-AAGACACG-ACGAU 5' dre-mir-15-1b __ .:||||:||.||:|||.:.||:|| __ 5' GGCAAAUCAUUUUUGUCUGUGUUA 3' ENSDART00000020226_P E:-17.559999 S:96.000000 Loc:614 Cons: 70.83%(fru)	3' GUGUGUAAGCCAAGAUGUCCCAU 5' dre-mir10-2b __ |||||..|:.||||.|||||.|. __ 5' CACACUCUUUGUUC-ACAGGUUU 3' ENSDART00000020226_P E:-18.1 S:91.000000 Loc:1609 Cons: 77.27%(fru)
ENSDART00000024671_P	ENSDARG00000015533	SINFRUG00000130334		ENSDARG00000015533 4001 (4001 nt) [FRIZZLED PRECURSOR FRIZZLED FZ; FRIZZLED PRECURSOR FRIZZLED FZ;] [Frizzled protein:Frizzled protein; Frizzled CRD region:Frizzled CRD region; Frizzled protein:Frizzled protein; Frizzled CRD region:Frizzled CRD region;]	4	-77.65	394	SINFRUG00000130334 (dre-miR-1-2a) SINFRUG00000141486 (fru-miR-143-1a)		dre-mir-1-2a dre-mir-143-1a dre-mir-183 fru-mir-183-1 fru-mir-183-2 dre-mir-22-1 fru-mir-22-1a	dre-mir-1-2a fru-mir-183-2 dre-mir-143-1a dre-mir-22-1		3' UGUGUGAAGGAAUGUAAGGU 5' dre-mir-1-2a __ ||:|||...|.|:||||||| __ 5' ACGCAC---CCUGCAUUCCA 3' ENSDART00000024671_P E:-21.690001 S:103.000000 Loc:1499 Cons: 70.59%(fru)	3' GUCACUUAAGAU-GGUCACGGUAU 5' fru-mir-183-2 __ |||||.:||.||.|:|||.|:||. __ 5' CAGUG-GUUGUACCUAGUACUAUU 3' ENSDART00000024671_P E:-20 S:100.000000 Loc:1212 Cons: 73.91%(fru)	3' GCUCGAUGUCACG---AAGUAGAGU 5' dre-mir-143-1a __ .|:.||:||.|||...||:||:||| __ 5' GGGUCUGCA-UGCUUUUUUAUUUCA 3' ENSDART00000024671_P E:-18.32 S:97.000000 Loc:257 Cons: 70.83%(fru)	3' UGUCAAGAAGUCGACCGUCGAA 5' dre-mir-22-1 __ :.|||.:.|||||.|.|||||| __ 5' GAAGUAUAUCAGC-GUCAGCUU 3' ENSDART00000024671_P E:-17.639999 S:94.000000 Loc:2164 Cons: 71.43%(fru)
ENSDART00000011772_P	ENSDARG00000007325	SINFRUG00000151668		RETINOID X RECEPTOR, GAMMA; RETINOID X RECEPTOR. [Source:RefSeq;Acc:NM_131153] ENSDARG00000007325 (1) (75128 75128 76993 76994 126520) 4001 (4001 nt) [RECEPTOR; RECEPTOR; RECEPTOR;] [Retinoid X receptor:Retinoid X receptor; Steroid hormone receptor:Steroid hormone receptor; Zn-finger, C4-type steroid receptor:Zn-finger, C4-type steroid receptor; Vitamin D receptor:Vitamin D receptor; Transcriptio…	3	-79.25	393	SINFRUG00000151668 (fru-miR-18-1b)		fru-mir-18-1b dre-mir-18-2 dre-mir-18-2b fru-mir-18-1a dre-mir-18-1	dre-mir-18-2b dre-mir-18-2 dre-mir-18-2b	GO:0003707->steroid hormone receptor activity GO:0006350->transcription GO:0003700->transcription factor activity GO:0004879->ligand-dependent nuclear receptor activity GO:0005634->nucleus GO:0005634->nucleus GO:0003677->DNA binding GO:0003677->DNA binding GO:0004872->receptor activity GO:0006355->regulation of transcription, DNA-dependent GO:0006355->regulation of transcription, DNA-dependent	3' AUAGACGUGAUUUACGUGGAAU 5' dre-mir-18-2b __ .|.||||.||:||||||:|||| __ 5' CAGCUGCUCUGAAUGCAUCUUA 3' ENSDART00000011772_P E:-28.15 S:135.000000 Loc:1073 Cons: 77.27%(fru)	3' AUAGACGUGAUUUACGUGGAAU 5' dre-mir-18-2 __ .|.||||.||:||||||::||| __ 5' CAGCUGCUCUGAAUGCAUUUUA 3' ENSDART00000011772_P E:-25.549999 S:129.000000 Loc:852 Cons: 72.73%(fru)	3' AUAGACGUGAUUUACGUGGAAU 5' dre-mir-18-2b __ .|.||||.||:||||||::||| __ 5' CAGCUGCUCUGAAUGCAUUUUA 3' ENSDART00000011772_P E:-25.549999 S:129.000000 Loc:632 Cons: 72.73%(fru)
ENSDART00000011964_P	ENSDARG00000006267	SINFRUG00000123515		ENSDARG00000006267 4001 (4001 nt) [ENDOTHELIAL AND SMOOTH MUSCLE CELL DERIVED NEUROPILIN; ENDOTHELIAL AND SMOOTH MUSCLE CELL DERIVED NEUROPILIN; ENDOTHELIAL AND SMOOTH MUSCLE CELL DERIVED NEUROPILIN;] [CUB domain:CUB domain; Coagulation factor 5/8 type C domain (FA58C):Coagulation factor 5/8 type C domain (FA58C); LCCL domain:LCCL domain; CUB domain:CUB domain; Coagulation factor 5/8 type C domai…	4	-80.42	393	SINFRUG00000123515 (fru-miR-101-1a)		dre-mir-101-1a dre-mir-128 fru-mir-128b fru-mir-128a dre-mir-135-2a dre-mir-135-2b dre-mir-15-1b dre-mir-15-1a	dre-mir-101-1a dre-mir-15-1b fru-mir-128a dre-mir-135-2a		3' GAAG-UCAAUAGUGUCAUGACAU 5' dre-mir-101-1a __ ||||.||.|:|.|||.||||||| __ 5' CUUCUAG-UGU-ACA-UACUGUA 3' ENSDART00000011964_P E:-19.18 S:102.000000 Loc:1852 Cons: 75.00%(fru)	3' GUGUU-UGGUAAGACACGACGAU 5' dre-mir-15-1b __ .|:||.||.|..||||||||.|. __ 5' AAUAACACAAGCCUGUGCUGGUU 3' ENSDART00000011964_P E:-23.059999 S:99.000000 Loc:519 Cons: 73.91%(fru)	3' UUUUCUCUGGCCAAGUGACACU 5' fru-mir-128a __ .||||:||.|.|||||..|||| __ 5' UAAAGGGA-CAGUUCA--GUGA 3' ENSDART00000011964_P E:-20.16 S:96.000000 Loc:1379 Cons: 73.68%(fru)	3' AGUGUAUCCUUAUCUUUCGGUAU 5' dre-mir-135-2a __ ||.||||||.||.||.|.||||| __ 5' UC-CAUAGG-AUUGAUAUCCAUA 3' ENSDART00000011964_P E:-18.02 S:96.000000 Loc:1495 Cons: 71.43%(fru)
ENSDART00000006257_P	ENSDARG00000003208	SINFRUG00000143655		ENSDARG00000003208 4001 (4001 nt) [EUKARYOTIC KINASE CONTAINING;] [Protein kinase:Protein kinase;]	4	-78.96	393	SINFRUG00000143655 (dre-miR-130-2a)		dre-mir-130-2a dre-mir-16-1 fru-mir-17-1e-as dre-mir-24-1 fru-mir-24-3	dre-mir-16-1 fru-mir-24-3 dre-mir-130-2a fru-mir-17-1e-as		3' GAGGUUAUAAAUGCACGACGAU 5' dre-mir-16-1 __ ||||..||...|||||.||||| __ 5' CUCC-CUA---ACGUGAUGCUA 3' ENSDART00000006257_P E:-17.129999 S:101.000000 Loc:1173 Cons: 72.22%(fru)	3' AACAAGGACGACCUGACUCGGU 5' fru-mir-24-3 __ .|||.::||.|||:|.|:|||: __ 5' CUGUGUUUG-UGGGCGGGGCCG 3' ENSDART00000006257_P E:-23.709999 S:99.000000 Loc:1841 Cons: 71.43%(fru)	3' UACGGGAAAGUAAUAACGUGAC 5' dre-mir-130-2a __ |.||||.....||||||:::|| __ 5' AGGCCC-----UUAUUGUGUUG 3' ENSDART00000006257_P E:-17.92 S:98.000000 Loc:2595 Cons: 76.47%(fru)	3' UCUUCACGAGUGUGACGUCA 5' fru-mir-17-1e-as __ |||||||...|:.|||:||| __ 5' AGAAGUGAAAAUUCUGUAGU 3' ENSDART00000006257_P E:-20.200001 S:95.000000 Loc:25 Cons: 70.00%(fru)
ENSDART00000007549_P	ENSDARG00000016777	SINFRUG00000134136		ENSDARG00000016777 4001 (4001 nt) [GEM ASSOCIATED 6 GEMIN6;] []	4	-76.81	392	SINFRUG00000134136 (fru-miR-144)		dre-mir-144 dre-mir-152 fru-mir-18-3 dre-mir-27-1a	dre-mir-152 dre-mir-27-1a fru-mir-18-3 dre-mir-144		3' GUUUCAAGACAGUACGUGACU 5' dre-mir-152 __ :|.||.|||||||.|||||.| __ 5' UACAGAUCUGUCA-GCACUUA 3' ENSDART00000007549_P E:-19.57 S:99.000000 Loc:97 Cons: 70.00%(fru)	3' CGCCUUGAAUCGGUGACACUU 5' dre-mir-27-1a __ .:|||::||:.|.|:|||||: __ 5' UUGGAGUUUGACAAUUGUGAG 3' ENSDART00000007549_P E:-20.4 S:99.000000 Loc:2730 Cons: 71.43%(fru)	3' AUUGAUGUGAUCUACGUGGAAU 5' fru-mir-18-3 __ |||..|||.|:|||||.||||. __ 5' UAA--ACAGUGGAUGC-CCUUC 3' ENSDART00000007549_P E:-18.76 S:98.000000 Loc:1487 Cons: 73.68%(fru)	3' UAUCAUGUAGUAGAUA-UGACAU 5' dre-mir-144 __ :.||.|.|||||||.|.|||||: __ 5' GCAG-AAAUCAUCUUUGACUGUG 3' ENSDART00000007549_P E:-18.08 S:96.000000 Loc:310 Cons: 77.27%(fru)
ENSDART00000027384_P	ENSDARG00000015652	SINFRUG00000130338		ENSDARG00000015652 4001 (4001 nt) [AMBIGUOUS;] [Recoverin:Recoverin; Calcium-binding EF-hand:Calcium-binding EF-hand;]	4	-83.25	391	SINFRUG00000130338 (fru-miR-103-2a)		dre-mir-103-2a dre-mir-103-1a dre-mir-107-1b dre-mir-196-1d fru-mir-23-d fru-mir-29-12b fru-mir-29-3a dre-mir-29-2a dre-mir-29-2b dre-mir-96	dre-mir-29-2a dre-mir-107-1b fru-mir-23-d dre-mir-96		3' AUUGUGACUAAAGUUUACCACG-AUC 5' dre-mir-29-2a __ .|::|.||||||||||.||||:.|:| __ 5' GAGUA-UGAUUUCAAA-GGUGUGUGG 3' ENSDART00000027384_P E:-22.049999 S:102.000000 Loc:2539 Cons: 75.00%(fru)	3' AGUAUCGGGAC-AUGUUA-CGACGA 5' dre-mir-107-1b __ |::|:.|||||.|:|.||.|||||. __ 5' UUGUGCCCCUGAUGCCAUGGCUGCA 3' ENSDART00000027384_P E:-19.799999 S:97.000000 Loc:2452 Cons: 76.00%(fru)	3' CCUUUAGG-GAAGGUUCACAAA 5' fru-mir-23-d __ ..:|||||.|||||..|||||| __ 5' AUGAAUCCGCUUCC-UGUGUUU 3' ENSDART00000027384_P E:-21.01 S:97.000000 Loc:106 Cons: 76.19%(fru)	3' UCGUUUUUACAC-GAUCACG-GUUU 5' dre-mir-96 __ .||.||||||||...||||:.|||| __ 5' UGCCAAAAUGUGAAGAGUGUGCAAA 3' ENSDART00000027384_P E:-20.389999 S:95.000000 Loc:330 Cons: 84.00%(fru)
ENSDART00000024582_P	ENSDARG00000010580	SINFRUG00000154285		ENSDARG00000010580 4001 (4001 nt) [BULLOUS PEMPHIGOID ANTIGEN 1 ISOFORMS BPA HEMIDESMOSOMAL PLAQUE DYSTONIA MUSCULORUM; BULLOUS PEMPHIGOID ANTIGEN 1 ISOFORMS BPA HEMIDESMOSOMAL PLAQUE DYSTONIA MUSCULORUM; BULLOUS PEMPHIGOID ANTIGEN 1 ISOFORMS BPA HEMIDESMOSOMAL PLAQUE DYSTONIA MUSCULORUM;] [Calcium-binding EF-hand:Calcium-binding EF-hand; Spectrin repeat:Spectrin repeat; Growth-arrest-specific pr…	4	-78	388	SINFRUG00000154285 (dre-miR-130-1b)		dre-mir-130-1b fru-mir-152-1a dre-mir-98-3a dre-mir-98-1a dre-mir-98-3b	dre-mir-98-1a dre-mir-98-3a fru-mir-152-1a dre-mir-130-1b		3' UUG-UUGU-GUUGAAUGAUGGAGU 5' dre-mir-98-1a __ :||.||||.||:|||::|||:.:| __ 5' GACAAACACCAGCUUGUUACUCUA 3' ENSDART00000024582_P E:-19.559999 S:103.000000 Loc:2224 Cons: 70.83%(fru)	3' UUGGUGUGUUGGAUGAUGGAGU 5' dre-mir-98-3a __ :||||.:.|:|:||||:.:||. __ 5' GACCAGGAAGCUUACUGAUUCC 3' ENSDART00000024582_P E:-18.52 S:96.000000 Loc:903 Cons: 72.73%(fru)	3' GUUUCAAGACAAUACGUGACU 5' fru-mir-152-1a __ :|:||.|.||||.||:||||: __ 5' UAGAG-UGUGUU-UGUACUGG 3' ENSDART00000024582_P E:-19.09 S:95.000000 Loc:1540 Cons: 73.68%(fru)	3' UACGGGAAAAUUGUAACGUGAC 5' dre-mir-130-1b __ .|.|:|||||:|||.||.|||| __ 5' UUACUCUUUUGACA-UG-ACUG 3' ENSDART00000024582_P E:-20.83 S:94.000000 Loc:1184 Cons: 70.00%(fru)
ENSDART00000027199_P	ENSDARG00000006093	SINFRUG00000145446		ENSDARG00000006093 4001 (4001 nt) [KINASE;] [Protein kinase:Protein kinase;]	4	-71.76	388	SINFRUG00000145446 (fru-miR-98-3a)		dre-mir-98-3a dre-mir-98-3b	dre-mir-98-3a dre-mir-98-3a dre-mir-98-3a dre-mir-98-3a		3' UUGGUGUGUUGGAUGAUGGAGU 5' dre-mir-98-3a __ ||:|||||...||||||.:.|| __ 5' AAUCACAC---CUACUAGUACA 3' ENSDART00000027199_P E:-17.940001 S:97.000000 Loc:1741 Cons: 73.68%(fru)	3' UUGGUGUGUUGGAUGAUGGAGU 5' dre-mir-98-3a __ ||:|||||...||||||.:.|| __ 5' AAUCACAC---CUACUAGUACA 3' ENSDART00000027199_P E:-17.940001 S:97.000000 Loc:1945 Cons: 73.68%(fru)	3' UUGGUGUGUUGGAUGAUGGAGU 5' dre-mir-98-3a __ ||:|||||...||||||.:.|| __ 5' AAUCACAC---CUACUAGUACA 3' ENSDART00000027199_P E:-17.940001 S:97.000000 Loc:2047 Cons: 73.68%(fru)	3' UUGGUGUGUUGGAUGAUGGAGU 5' dre-mir-98-3a __ ||:|||||...||||||.:.|| __ 5' AAUCACAC---CUACUAGUACA 3' ENSDART00000027199_P E:-17.940001 S:97.000000 Loc:2200 Cons: 73.68%(fru)
ENSDART00000023565_P	ENSDARG00000008094	SINFRUG00000129272		ENSDARG00000008094 4001 (4001 nt) [UNKNOWN; UNKNOWN;] [Zn-finger, C2H2 type:Zn-finger, C2H2 type; Zn-finger, C2H2 type:Zn-finger, C2H2 type;]	4	-83.54	388	SINFRUG00000129272 (fru-miR-15-1a)		dre-mir-15-1a dre-mir-15-1b fru-mir-17-1e-as dre-mir-172 dre-mir-22-1 fru-mir-22-1a	fru-mir-17-1e-as dre-mir-22-1 dre-mir-15-1a dre-mir-172		3' UCUUCACGAGUGUGACGUCA 5' fru-mir-17-1e-as __ |.||..||.||||||||||. __ 5' AUAA-AGC-CACACUGCAGC 3' ENSDART00000023565_P E:-21.58 S:103.000000 Loc:1228 Cons: 72.22%(fru)	3' UGUCAAGA--A-GU-CGACCGUCGAA 5' dre-mir-22-1 __ ||||||||..|.|:..:||||||:|. __ 5' ACAGUUCUGCUACGUUUUGGCAGUUA 3' ENSDART00000023565_P E:-24.219999 S:98.000000 Loc:1299 Cons: 76.92%(fru)	3' GUGUUUGGUAAGACAC-G-ACGAU 5' dre-mir-15-1a __ :::.|..|||||||||.|.||:|| __ 5' UGUUAUGCAUUCUGUGCCGUGUUA 3' ENSDART00000023565_P E:-19.99 S:94.000000 Loc:1403 Cons: 75.00%(fru)	3' UUGUUGGUCGAUUCUGU-GACGGU 5' dre-mir-172 __ ...||.:|.||..||||.|||||| __ 5' CUGAAGUAACU--GACAGCUGCCA 3' ENSDART00000023565_P E:-17.75 S:93.000000 Loc:1333 Cons: 90.91%(fru)
ENSDART00000015793_P	ENSDARG00000008808	SINFRUG00000121577		ENSDARG00000008808 4001 (4001 nt) [ECHINODERM MICROTUBULE ASSOCIATED; ECHINODERM MICROTUBULE ASSOCIATED;] [G-protein beta WD-40 repeat:G-protein beta WD-40 repeat; HELP domain:HELP domain; G-protein beta WD-40 repeat:G-protein beta WD-40 repeat; HELP domain:HELP domain;]	4	-73.88	386	SINFRUG00000121576 (dre-miR-101-2a) SINFRUG00000121577 (dre-miR-16-3)		dre-mir-101-2a fru-mir-101-2b dre-mir-16-3 dre-mir-34-3b dre-mir-93	dre-mir-16-3 dre-mir-93 dre-mir-101-2a dre-mir-34-3b		3' GAGGUUAUAAAUGUACGACGAU 5' dre-mir-16-3 __ ||||||||...||||.|||:|: __ 5' CUCCAAUA---ACAU-CUGUUG 3' ENSDART00000015793_P E:-19.5 S:100.000000 Loc:483 Cons: 72.22%(fru)	3' GAUGGACGUGUUUG-UCGU-GAAA 5' dre-mir-93 __ ||..|..||:||||.||||.|||| __ 5' CUUACAACAUAAACAAGCACCUUU 3' ENSDART00000015793_P E:-17.530001 S:98.000000 Loc:1804 Cons: 70.83%(fru)	3' GAAGUCAAUAGUAU-CAUGACAU 5' dre-mir-101-2a __ .|||||.....:||.|||||||| __ 5' AUUCAG---GAGUACGUACUGUA 3' ENSDART00000015793_P E:-18.1 S:95.000000 Loc:1734 Cons: 70.00%(fru)	3' CAUUAGUUGAUUGACGUGACGGA 5' dre-mir-34-3b __ |.::.||:|..|||||..||||| __ 5' GAGGGCAGC--ACUGCUGUGCCU 3' ENSDART00000015793_P E:-18.75 S:93.000000 Loc:51 Cons: 71.43%(fru)
ENSDART00000025921_P	ENSDARG00000009915	SINFRUG00000126511		ENSDARG00000009915 4001 (4001 nt) [HEDGEHOG INTERACTING; HEDGEHOG INTERACTING;] [EGF-like domain:EGF-like domain;]	4	-81.72	385	SINFRUG00000126511 (dre-miR-1-2b)		dre-mir-1-2b dre-mir-1-2c dre-mir-130-2a dre-mir-146 fru-mir-93-1b	dre-mir-146 dre-mir-1-2b dre-mir-130-2a fru-mir-93-1b		3' GUGGGAACCUUAAGUCAAGAGU 5' dre-mir-146 __ .||:|||.|||||:|..||||| __ 5' AACUCUU-GAAUUUA--UCUCA 3' ENSDART00000025921_P E:-18.139999 S:98.000000 Loc:2208 Cons: 73.68%(fru)	3' GGUGUGUGAAGGAAUGUAAGGU 5' dre-mir-1-2b __ ||||||:|...|||||:.||:| __ 5' CCACACGC---CUUACG-UCUA 3' ENSDART00000025921_P E:-23.459999 S:97.000000 Loc:792 Cons: 72.22%(fru)	3' UACGGGAAAGUAAUAACGUGAC 5' dre-mir-130-2a __ ..|:|:.||||||..||:|||| __ 5' UGGUCUCUUCAUU--UGUACUG 3' ENSDART00000025921_P E:-20.299999 S:95.000000 Loc:2750 Cons: 70.00%(fru)	3' GAUGGACGUGUUUGUCGUGAAAAC 5' fru-mir-93-1b __ ..:||||:.|.:.|||:.|||||| __ 5' AGGCCUGU-CUGUCAGU-CUUUUG 3' ENSDART00000025921_P E:-19.82 S:95.000000 Loc:2378 Cons: 77.27%(fru)
ENSDART00000005095_P	ENSDARG00000002316	SINFRUG00000145704		ENSDARG00000002316 4001 (4001 nt) [DNA PRIMASE LARGE SUBUNIT EC_2.7.7.- DNA PRIMASE 58 KDA SUBUNIT P58; DNA PRIMASE LARGE SUBUNIT EC_2.7.7.- DNA PRIMASE 58 KDA SUBUNIT P58;] [Eukaryotic-type DNA primase, large subunit:Eukaryotic-type DNA primase, large subunit; Eukaryotic-type DNA primase, large subunit:Eukaryotic-type DNA primase, large subunit;]	4	-75.55	384	SINFRUG00000145704 (dre-miR-1-2b)		dre-mir-1-2b dre-mir-1-2c dre-mir-138-1 dre-mir-144 dre-mir-27-3a	dre-mir-144 dre-mir-138-1 dre-mir-1-2b dre-mir-27-3a		3' UAUCAUGUAGUAGAUAUGACAU 5' dre-mir-144 __ :.||||||.|..:|:||||||| __ 5' GCAGUACAAC--UUGUACUGUA 3' ENSDART00000005095_P E:-18.59 S:108.000000 Loc:573 Cons: 70.00%(fru)	3' CGG-ACUAAGUGUU-GUGGUCGA 5' dre-mir-138-1 __ |:|..||||||.||.|||||.|| __ 5' GUCAGGAUUCAAAAUCACCACCU 3' ENSDART00000005095_P E:-19.35 S:93.000000 Loc:977 Cons: 73.91%(fru)	3' GGUGUGUGAAGGAAUGUAAGGU 5' dre-mir-1-2b __ ||:.|||:||||.||:|.|:|| __ 5' CCG-ACAUUUCC-UAUAAUUCA 3' ENSDART00000005095_P E:-19.08 S:92.000000 Loc:2083 Cons: 75.00%(fru)	3' UGACUUGAAUCGGUGACACUU 5' dre-mir-27-3a __ ::||..:||||||||..|||| __ 5' GUUG--UUUAGCCAC--UGAA 3' ENSDART00000005095_P E:-18.530001 S:91.000000 Loc:2397 Cons: 76.47%(fru)
ENSDART00000025872_P	ENSDARG00000020007	SINFRUG00000135924		ENSDARG00000020007 4001 (4001 nt) [COLLAGEN ALPHA CHAIN; COLLAGEN ALPHA CHAIN; COLLAGEN ALPHA CHAIN; COLLAGEN ALPHA CHAIN; COLLAGEN ALPHA CHAIN;] [Collagen triple helix repeat:Collagen triple helix repeat; Fibrillar collagen, C-terminal:Fibrillar collagen, C-terminal; Collagen triple helix repeat:Collagen triple helix repeat; Fibrillar collagen, C-terminal:Fibrillar collagen, C-terminal; Collagen…	4	-76.35	383	SINFRUG00000135924 (fru-miR-101-1a)		dre-mir-101-1a dre-mir-122a dre-mir-17-1b dre-mir-17-1d dre-mir-17-1a fru-mir-17-1e dre-mir-20-2a dre-mir-20-2b dre-mir-98-3a dre-mir-98-3b	dre-mir-98-3b dre-mir-17-1b dre-mir-101-1a dre-mir-122a		3' UUGGUGUGUUGGAUGA--UGGAGU 5' dre-mir-98-3b __ |||||||.|:::||:|..||||.. __ 5' AACCACAAAGUUUAUUGUACCUAU 3' ENSDART00000025872_P E:-19.73 S:99.000000 Loc:776 Cons: 79.17%(fru)	3' UGAUGGACGUGACAUUCGUGAAAC 5' dre-mir-17-1b __ ||.||:..:|||||.|.:|||||| __ 5' ACCACUGUUACUGU-AUUACUUUG 3' ENSDART00000025872_P E:-21.120001 S:97.000000 Loc:495 Cons: 91.30%(fru)	3' GAAGUCAAUAGUGUCAUGACAU 5' dre-mir-101-1a __ :|||||||||.|||.|:||.|. __ 5' UUUCAGUUAUGACA-UGCUUUU 3' ENSDART00000025872_P E:-17.5 S:96.000000 Loc:1078 Cons: 76.19%(fru)	3' UGUU-UGUGGUAACAGUGUGAGGU 5' dre-mir-122a __ |||:.||||:.|.|||.||:|::| __ 5' ACAGCACACU-UGGUC-CAUUUUA 3' ENSDART00000025872_P E:-18 S:91.000000 Loc:724 Cons: 72.73%(fru)
ENSDART00000021558_P	ENSDARG00000013492	SINFRUG00000155565		ENSDARG00000013492 4001 (4001 nt) [ZINC FINGER 297B;] [Zn-finger, C2H2 type:Zn-finger, C2H2 type; BTB/POZ domain:BTB/POZ domain;]	4	-75.89	383	SINFRUG00000155565 (dre-miR-138-2)		dre-mir-138-2 fru-mir-93-1a dre-mir-98-3b dre-mir-98-3a	fru-mir-93-1a dre-mir-138-2 dre-mir-98-3b dre-mir-98-3b		3' GAUGGACGUGACAUUCGUGAAA 5' fru-mir-93-1a __ :.||||||.:|||..|||:||| __ 5' UAACCUGCCUUGU--GCAUUUU 3' ENSDART00000021558_P E:-20.9 S:98.000000 Loc:323 Cons: 75.00%(fru)	3' GGGACUAAGUGUUGUGGUCGA 5' dre-mir-138-2 __ ..||.:||..||||.|||||. __ 5' AGCUUGUUGUCAACUCCAGCC 3' ENSDART00000021558_P E:-19 S:97.000000 Loc:771 Cons: 71.43%(fru)	3' UUGGUGUGUUG-GAUGAUGGAGU 5' dre-mir-98-3b __ .::||:|:.||.||.:|||||.| __ 5' UGUCAUAUCACGCUUUUACCUGA 3' ENSDART00000021558_P E:-17.15 S:94.000000 Loc:608 Cons: 73.91%(fru)	3' UUGGUGUGUUGGAUGAUGGAGU 5' dre-mir-98-3b __ .||||.|.::|:|:.|||:||| __ 5' UACCA-A-GGCUUGAUACUUCA 3' ENSDART00000021558_P E:-18.84 S:94.000000 Loc:921 Cons: 75.00%(fru)
ENSDART00000003278_P	ENSDARG00000003054	SINFRUG00000127798		ENSDARG00000003054 4001 (4001 nt) [K RECEPTOR NEUROKININ RECEPTOR NK RECEPTOR NK;] [Rhodopsin-like GPCR superfamily:Rhodopsin-like GPCR superfamily; Neurokinin receptor:Neurokinin receptor; Neurokinin NK3 receptor:Neurokinin NK3 receptor; Neuropeptide Y receptor:Neuropeptide Y receptor;]	4	-74.5	381	SINFRUG00000139426 (fru-miR-132b)		fru-mir-132b dre-mir-132 fru-mir-132a dre-mir-16-3 dre-mir-34-2b dre-mir-34-3a	dre-mir-34-2b fru-mir-132b dre-mir-16-3 dre-mir-16-3		3' UGUUAGUCGAUUGUUGUGACGGA 5' dre-mir-34-2b __ :::||.||...::.||||||||| __ 5' GUGAUGAG---GUUACACUGCCU 3' ENSDART00000003278_P E:-18.629999 S:101.000000 Loc:181 Cons: 75.00%(fru)	3' GCUGGUACCGACAUCUGACAAU 5' fru-mir-132b __ :|..|||||...||||:||||. __ 5' UGUGCAUGG--AUAGAUUGUUU 3' ENSDART00000003278_P E:-19.290001 S:94.000000 Loc:294 Cons: 70.00%(fru)	3' GAGGUUAUAAAUGUACGACGAU 5' dre-mir-16-3 __ .|||||.|...||||||.|||| __ 5' GUCCAA-A--GACAUGC-GCUA 3' ENSDART00000003278_P E:-18.83 S:93.000000 Loc:987 Cons: 72.22%(fru)	3' GAGGUUAUAAAUGUACGACGAU 5' dre-mir-16-3 __ .|||||.|...||||||.|||| __ 5' GUCCAA-A--CACAUGC-GCUA 3' ENSDART00000003278_P E:-17.75 S:93.000000 Loc:1895 Cons: 72.22%(fru)
ENSDART00000022061_P	ENSDARG00000016991	SINFRUG00000144089		ENSDARG00000016991 4001 (4001 nt) [SODIUM CHANNEL BETA SUBUNIT PRECURSOR;] [Immunoglobulin-like:Immunoglobulin-like;]	4	-75.55	381	SINFRUG00000144089 (fru-miR-15-1a)		dre-mir-15-1a dre-mir-15-1b fru-mir-18-3 dre-mir-200c-3a fru-mir-29-2c	fru-mir-29-2c dre-mir-15-1a fru-mir-18-3 dre-mir-200c-3a		3' UGUGACUAAAGUUUACCACGAUC 5' fru-mir-29-2c __ ||::||.|.|..||||||||.|| __ 5' ACGUUG-UCUGUAAUGGUGC-AG 3' ENSDART00000022061_P E:-19.389999 S:101.000000 Loc:2240 Cons: 71.43%(fru)	3' GUGUUUGGUAAGA--CACG-ACGAU 5' dre-mir-15-1a __ .||||:.||.|||..||||.||||| __ 5' AACAAG-CA-UCUGCGUGCAUGCUA 3' ENSDART00000022061_P E:-19.32 S:95.000000 Loc:1395 Cons: 73.91%(fru)	3' AUUGAUGUGAUCUACGUGGAAU 5' fru-mir-18-3 __ .|||.|||:|.||||:||..|| __ 5' GAAC-ACAUU-GAUGUACAGUA 3' ENSDART00000022061_P E:-17.719999 S:93.000000 Loc:950 Cons: 70.00%(fru)	3' CCUGCCGUAAUGGUCUGUCAUAAUCUG 5' dre-mir-200c-3a __ .||.|.|.|||...||||.|:|||||. __ 5' AGAGGACUUUA---GACA-UGUUAGAA 3' ENSDART00000022061_P E:-19.120001 S:92.000000 Loc:758 Cons: 73.91%(fru)
ENSDART00000004890_P	ENSDARG00000013626	SINFRUG00000149143		ENSDARG00000013626 4001 (4001 nt) [AMBIGUOUS; AMBIGUOUS;] []	4	-75.93	380	SINFRUG00000149143 (fru-miR-141-1a)		dre-mir-141-1a dre-mir-141-1b dre-mir-184 dre-mir-let7l-a1 dre-mir-let7l-a2	dre-mir-184 dre-mir-141-1a dre-mir-184 dre-mir-let7l-a1		3' CGGGA-AUAGU-CAAGAGGCAGGU 5' dre-mir-184 __ .||.|.|:|||.|||:|||.||:: __ 5' UCCAUCUGUCAUGUUUUCCUUCUG 3' ENSDART00000004890_P E:-18.26 S:99.000000 Loc:1907 Cons: 70.83%(fru)	3' CGUAGCAAUGGUCUGUCACAA 5' dre-mir-141-1a __ ||||:.|..||||.|:||||| __ 5' GCAUU-UCUCCAG-CGGUGUU 3' ENSDART00000004890_P E:-19.040001 S:96.000000 Loc:1179 Cons: 73.68%(fru)	3' CGGGAAUAGUCAAGAGGCAGGU 5' dre-mir-184 __ .|.|||:||.|||.|.:||||| __ 5' ACACUUGUCUGUU-UAUGUCCA 3' ENSDART00000004890_P E:-20.83 S:93.000000 Loc:2097 Cons: 76.19%(fru)	3' UUGGUA-UGUUGGAUGAUGGAGU 5' dre-mir-let7l-a1 __ :|||.|.|:||::|||.||||:. __ 5' GACCUUAAUAAUUUAC-ACCUUU 3' ENSDART00000004890_P E:-17.799999 S:92.000000 Loc:337 Cons: 72.73%(fru)
ENSDART00000014620_P	ENSDARG00000015894	SINFRUG00000155500		ENSDARG00000015894 4001 (4001 nt) [ZINC FINGER 364;] [Zn-finger, RING:Zn-finger, RING;]	4	-73.72	379	SINFRUG00000124443 (fru-miR-106-b2) SINFRUG00000155500 (dre-miR-34)		fru-mir-106-b2 dre-mir-142-1a-as dre-mir-142-2a-as dre-mir-31-2a dre-mir-34	fru-mir-106-b2 dre-mir-31-2a dre-mir-142-1a-as dre-mir-34		3' AUGGACGUGACAUUCGUGAAAU 5' fru-mir-106-b2 __ |.|||||.||.|.|.||||||| __ 5' UUCCUGC-CU-UUAUCACUUUA 3' ENSDART00000014620_P E:-18.030001 S:99.000000 Loc:5 Cons: 70.00%(fru)	3' GACGAUACGGAGGUAUAACGGU 5' dre-mir-31-2a __ |.|||.|.|||||||:|.|.|| __ 5' CCGCU-UACCUCCAUGUGGACA 3' ENSDART00000014620_P E:-20.1 S:98.000000 Loc:406 Cons: 71.43%(fru)	3' GGUAUUUCAUCCUUUGUGAUGU 5' dre-mir-142-1a-as __ .|||.|.||..|:|:|:||||. __ 5' GCAU-AUGU--GGAGCGCUACU 3' ENSDART00000014620_P E:-17.110001 S:91.000000 Loc:1643 Cons: 73.68%(fru)	3' UGUUGGUCGAUUCUGUGACGGU 5' dre-mir-34 __ |:|:|:..:|.|||.:|||||: __ 5' AUAGCUUCUUCAGA-GCUGCCG 3' ENSDART00000014620_P E:-18.48 S:91.000000 Loc:2708 Cons: 71.43%(fru)
ENSDART00000015555_P	ENSDARG00000020828	SINFRUG00000153338		NOGGIN 2 PRECURSOR. [Source:SWISSPROT;Acc:Q9W740] ENSDARG00000020828 (1) (1366664 1366664 1367299 1367299 1492417) 4001 (4001 nt) [NOGGIN PRECURSOR;] []	4	-85.68	377	SINFRUG00000153338 (fru-miR-106-c1)		dre-mir-106-c1 fru-mir-204-1b dre-mir-204 dre-mir-34-3b dre-mir-98-3b dre-mir-98-3a	fru-mir-204-1b dre-mir-34-3b dre-mir-106-c1 dre-mir-98-3b		3' GUCCGUAUCCUACUGUUUCCCUU 5' fru-mir-204-1b __ .|||.:.||||.||.:|:|||:: __ 5' GAGGAGGAGGAGGAGGAGGGGGG 3' ENSDART00000015555_P E:-25.290001 S:98.000000 Loc:1060 Cons: 73.91%(fru)	3' CAUUAGUUGAUUGACGUGACGGA 5' dre-mir-34-3b __ .||:|||:|.|||..|:|||:|| __ 5' UUAGUCAGCAAAC-ACGCUGUCU 3' ENSDART00000015555_P E:-22.24 S:97.000000 Loc:570 Cons: 72.73%(fru)	3' AGAUGACGUCACCUCCGUGAAGA 5' dre-mir-106-c1 __ ...||||..|.|||.|||||||. __ 5' CAGACUG--GCGGA-GCACUUCA 3' ENSDART00000015555_P E:-18.5 S:91.000000 Loc:1027 Cons: 70.00%(fru)	3' UUGGUGUGU---U-GGAUGAUGGAGU 5' dre-mir-98-3b __ .:|||||:|...|.:|||:|.::|:| __ 5' CGCCACAUAGCGAUUCUAUUUUUUUA 3' ENSDART00000015555_P E:-19.65 S:91.000000 Loc:77 Cons: 73.08%(fru)
ENSDART00000017090_P	ENSDARG00000010785	SINFRUG00000124058		ENSDARG00000010785 4001 (4001 nt) [THROMBOSPONDIN PRECURSOR;] [EGF-like domain:EGF-like domain; Thrombospondin, type I:Thrombospondin, type I; von Willebrand factor, type C:von Willebrand factor, type C; Thrombospondin, N-terminal:Thrombospondin, N-terminal; Thrombospondin type 3 repeat:Thrombospondin type 3 repeat;]	3	-67.21	354	SINFRUG00000124058 (fru-miR-17-1a) SINFRUG00000123244 (fru-miR-98-3b)		dre-mir-17-1a fru-mir-17-1e dre-mir-17-1c fru-mir-304 fru-mir-93-1a fru-mir-93-2b dre-mir-98-3b dre-mir-98-2a dre-mir-98-3a dre-mir-let7l-a dre-mir-let7l-a1 dre-mir-let7l-a2 dre-mir-let7l-b1 dre-mir-let7l-c1 fru-mir-let7l-c2 dre-mir-let7l-d1 fru-mir-let7l-d2	dre-mir-let7l-a fru-mir-93-1a fru-mir-304		3' UUGAUAUGUUGGAUGAUGGAGU 5' dre-mir-let7l-a __ ||.|:|||||..||:||||||| __ 5' AAAUGUACAA-AUAUUACCUCA 3' ENSDART00000017090_P E:-22.25 S:119.000000 Loc:1129 Cons: 90.48%(fru)	3' GAUGGACGUGACAUUCGUGAAA 5' fru-mir-93-1a __ .|:|:||.|||||||.||:||| __ 5' AUGCUUG-ACUGUAAACAUUUU 3' ENSDART00000017090_P E:-20.450001 S:119.000000 Loc:1590 Cons: 80.95%(fru)	3' GAGUGU-AAAUGUGUGACUAUGCU 5' fru-mir-304 __ :..|||.|||:||||||||.::|| __ 5' UAAACAGUUUGCACACUGACGUGA 3' ENSDART00000017090_P E:-24.51 S:116.000000 Loc:1505 Cons: 91.67%(fru)
ENSDART00000016591_P	ENSDARG00000009351	SINFRUG00000123824		ENSDARG00000009351 4001 (4001 nt) [FIBROBLAST GROWTH FACTOR FGF;] [Heparin-binding growth factor/Fibroblast growth factor:Heparin-binding growth factor/Fibroblast growth factor; Interleukin 1/heparin-binding growth factor:Interleukin 1/heparin-binding growth factor;]	3	-65.82	352	SINFRUG00000123824 (dre-miR-100-2a)		dre-mir-100-2a dre-mir-15-1a dre-mir-15-1b dre-mir-98-3b dre-mir-98-3a dre-mir-let7l-a dre-mir-let7l-a1 dre-mir-let7l-a2 dre-mir-let7l-b1 dre-mir-let7l-c1 fru-mir-let7l-c2 dre-mir-let7l-d1 fru-mir-let7l-d2	dre-mir-15-1a dre-mir-100-2a dre-mir-98-3b		3' GUGUUUGGUAAGACACGACGAU 5' dre-mir-15-1a __ :|||.:|||||||.|||||||. __ 5' UACAUGCCAUUCUUUGCUGCUU 3' ENSDART00000016591_P E:-27.290001 S:125.000000 Loc:184 Cons: 81.82%(fru)	3' GUGUUCUAGCCUAGAUGCCCAA 5' dre-mir-100-2a __ .|:||.|||..||:|:|||||| __ 5' AAUAACAUC--AUUUGCGGGUU 3' ENSDART00000016591_P E:-18.42 S:117.000000 Loc:917 Cons: 70.00%(fru)	3' UUG-GUGUGUUGGAUGAUGGAGU 5' dre-mir-98-3b __ |||..|.||..::||:||||||| __ 5' AACGGAAACUUUUUAUUACCUCA 3' ENSDART00000016591_P E:-20.110001 S:110.000000 Loc:328 Cons: 73.91%(fru)
ENSDART00000015522_P	ENSDARG00000017570	SINFRUG00000122021		ENSDARG00000017570 4001 (4001 nt) [AMBIGUOUS;] []	3	-73.5	349	SINFRUG00000122021 (fru-miR-10a)		fru-mir-10a dre-mir-10-1b dre-mir-10-1a dre-mir-200a-1a fru-mir-204-1a	fru-mir-204-1a dre-mir-200a-1a fru-mir-10a		3' GUCCGUAUCCUAUUGUUUCCCUU 5' fru-mir-204-1a __ ||||...:||||:|||:|||||| __ 5' CAGG---GGGAUGACAGAGGGAA 3' ENSDART00000015522_P E:-30.99 S:128.000000 Loc:430 Cons: 70.00%(fru)	3' UUUGUAGCAAUGGUCUGUCACAAUCUU 5' dre-mir-200a-1a __ |:|||.|..|:||||.|||||||:.|| __ 5' AGACA-C--UGCCAGCCAGUGUUGCAA 3' ENSDART00000015522_P E:-22.33 S:121.000000 Loc:951 Cons: 75.00%(fru)	3' UGUUUAG--GCCUAGAUGUCCCAU 5' fru-mir-10a __ |.|||||..|||:|:|.::||||| __ 5' AAAAAUCUGCGGGUUU-UGGGGUA 3' ENSDART00000015522_P E:-20.18 S:100.000000 Loc:2030 Cons: 73.91%(fru)
ENSDART00000002884_P	ENSDARG00000016658	SINFRUG00000146328		ENSDARG00000016658 4001 (4001 nt) [HOMEOBOX; HOMEOBOX;] [Homeobox:Homeobox; Homeobox protein, antennapedia type:Homeobox protein, antennapedia type; Homeobox:Homeobox; Homeobox protein, antennapedia type:Homeobox protein, antennapedia type; Helix-turn-helix motif, lambda-like repressor:Helix-turn-helix motif, lambda-like repressor;]	3	-67.01	348	SINFRUG00000146328 (fru-miR-16-2)		dre-mir-16-2 fru-mir-17-1e-as dre-mir-196-1c dre-mir-196-1a dre-mir-196-1e dre-mir-196-1d dre-mir-196-1b	dre-mir-196-1a dre-mir-16-2 fru-mir-17-1e-as		3' GGUUGUUGUAGUUUGAUGGAU 5' dre-mir-196-1a __ ||||||||.|:|||||:|||| __ 5' CCAACAAC-UUAAACUGCCUA 3' ENSDART00000002884_P E:-28.610001 S:135.000000 Loc:937 Cons: 95.00%(fru)	3' GUGGUUAUAA-AUGCACGACGAU 5' dre-mir-16-2 __ :|::..||||.|||||||||||. __ 5' UAUU--UAUUCUACGUGCUGCUU 3' ENSDART00000002884_P E:-20.41 S:118.000000 Loc:890 Cons: 80.95%(fru)	3' UCUUCAC-GA--GUGUGACGUCA 5' fru-mir-17-1e-as __ ..|||||.||...||||||.||| __ 5' CAAAGUGACUGGAACACUGAAGU 3' ENSDART00000002884_P E:-17.99 S:95.000000 Loc:2006 Cons: 73.91%(fru)
ENSDART00000016128_P	ENSDARG00000011334	SINFRUG00000120904		ENSDARG00000011334 4001 (4001 nt) [AMBIGUOUS;] [Recoverin:Recoverin; Calcium-binding EF-hand:Calcium-binding EF-hand;]	3	-59.67	347	SINFRUG00000120904 (fru-miR-144)		dre-mir-144 dre-mir-27-3a dre-mir-96	dre-mir-144 dre-mir-96 dre-mir-27-3a		3' UAUCAUGUAGU-AGAUAUGACAU 5' dre-mir-144 __ :|:.|.:||||.|:|||:||||| __ 5' GUGUUCUAUCACUUUAUGCUGUA 3' ENSDART00000016128_P E:-17.59 S:120.000000 Loc:2462 Cons: 82.61%(fru)	3' UCGUU-UUUACACGAUCACGGUUU 5' dre-mir-96 __ |||||.|.:||..|.||||||||| __ 5' AGCAACAUGUGGUCAAGUGCCAAA 3' ENSDART00000016128_P E:-23.34 S:119.000000 Loc:2409 Cons: 87.50%(fru)	3' UGACUUGAAUCGGUGACACUU 5' dre-mir-27-3a __ ||||||....|:::||||||| __ 5' ACUGAA----GUUGCUGUGAA 3' ENSDART00000016128_P E:-18.74 S:108.000000 Loc:2245 Cons: 82.35%(fru)
ENSDART00000012352_P	ENSDARG00000003860	SINFRUG00000149621		ENSDARG00000003860 4001 (4001 nt) [CHROMOBOX HOMOLOG HETEROCHROMATIN 1 HOMOLOG HP1;] [Chromo domain:Chromo domain; Chromo shadow:Chromo shadow;]	3	-70.61	346	SINFRUG00000149621 (dre-miR-15-1b)		dre-mir-15-1b dre-mir-196-1a dre-mir-196-1c dre-mir-196-1b fru-mir-204-1a	fru-mir-204-1a dre-mir-196-1c dre-mir-15-1b		3' GUCCGUAUCCUAUUGUUUCCCUU 5' fru-mir-204-1a __ |||||..|.|.|||||||||||| __ 5' CAGGC--A-GUUAACAAAGGGAA 3' ENSDART00000012352_P E:-27.690001 S:129.000000 Loc:1223 Cons: 75.00%(fru)	3' GGUUGUUGUACUUUGAUGGAU 5' dre-mir-196-1c __ :||||||.||||||||.|||: __ 5' UCAACAA-AUGAAACU-CCUG 3' ENSDART00000012352_P E:-22.370001 S:112.000000 Loc:2642 Cons: 78.95%(fru)	3' GUGUUUGGUAAGACACGACGAU 5' dre-mir-15-1b __ :||.|||:.|||||||:||.|: __ 5' UAC-AACU-UUCUGUGUUGGUG 3' ENSDART00000012352_P E:-20.549999 S:105.000000 Loc:18 Cons: 70.00%(fru)
ENSDART00000012394_P	ENSDARG00000016337	SINFRUG00000129636		ENSDARG00000016337 4001 (4001 nt) [LACTASE PHLORIZIN HYDROLASE PRECURSOR LACTASE GLYCOSYLCERAMIDASE [INCLUDES: LACTASE EC_3.2.1.108 ; PHLORIZIN HYDROLASE EC_3.2.1.- 62 ]; LACTASE PHLORIZIN HYDROLASE PRECURSOR LACTASE GLYCOSYLCERAMIDASE [INCLUDES: LACTASE EC_3.2.1.108 ; PHLORIZIN HYDROLASE EC_3.2.1.- 62 ]; LACTASE PHLORIZIN HYDROLASE PRECURSOR LACTASE GLYCOSYLCERAMIDASE [INCLUDES: LACTASE EC_3.2.1…	3	-56.7	344	SINFRUG00000129636 (dre-miR-103-3b) SINFRUG00000144529 (dre-miR-16-3)		dre-mir-103-3b dre-mir-107-2 fru-mir-142-1b-as dre-mir-16-3	dre-mir-16-3 dre-mir-103-3b fru-mir-142-1b-as		3' GAGGUUAUAAAUGUACGACGAU 5' dre-mir-16-3 __ ||.|||.|||.:|||||||||| __ 5' CUGCAA-AUUAGCAUGCUGCUA 3' ENSDART00000012394_P E:-22.08 S:130.000000 Loc:2665 Cons: 76.19%(fru)	3' ACUUUCGGGACAUGUUACGACGA 5' dre-mir-103-3b __ ||||||..:..||||||.|||:| __ 5' UGAAAG--UAAUACAAUACUGUU 3' ENSDART00000012394_P E:-17.370001 S:109.000000 Loc:1939 Cons: 76.19%(fru)	3' GGUAUUUCAUCUUUCGUGAUGAUUU 5' fru-mir-142-1b-as __ ||||.::||...|||:||.|||:|| __ 5' CCAU-GGGU--CAAGUACCACUGAA 3' ENSDART00000012394_P E:-17.25 S:105.000000 Loc:651 Cons: 72.73%(fru)
ENSDART00000016466	ENSDARG00000006083	SINFRUG00000123565		ENSDARG00000006083 1622 (1622 nt) [BROMODOMAIN AND PHD FINGER CONTAINING; BROMODOMAIN AND PHD FINGER CONTAINING; BROMODOMAIN AND PHD FINGER CONTAINING; BROMODOMAIN AND PHD FINGER CONTAINING;] [Bromodomain:Bromodomain; PWWP domain:PWWP domain; Bromodomain:Bromodomain; Zn-finger-like, PHD finger:Zn-finger-like, PHD finger; PWWP domain:PWWP domain; Bromodomain:Bromodomain; Zn-finger-like, PHD finger…	3	-72.72	343	SINFRUG00000123565 (dre-miR-15-3)		dre-mir-15-3 dre-mir-34-3b fru-mir-93-1b	fru-mir-93-1b dre-mir-15-3 dre-mir-34-3b		3' GAUGGACGU-GUUUGUCGUG-AAAAC 5' fru-mir-93-1b __ :|::|||||.||.|:||:||.||||| __ 5' UUGUCUGCAUCAUAUAGUACAUUUUG 3' ENSDART00000016466 E:-25.41 S:122.000000 Loc:1067 Cons: 80.77%(fru)	3' ACUUUUGGUACUGCGCGACGAA 5' dre-mir-15-3 __ ||||:||..||||.|||||||. __ 5' UGAAGACGUUGACACGCUGCUA 3' ENSDART00000016466 E:-25.950001 S:120.000000 Loc:196 Cons: 72.73%(fru)	3' CAUUAGUUGAUUGACGUGACGGA 5' dre-mir-34-3b __ .|:|||..|.||||||.||||:| __ 5' AUGAUC-UCCAACUGC-CUGCUU 3' ENSDART00000016466 E:-21.360001 S:101.000000 Loc:9 Cons: 76.19%(fru)
ENSDART00000026755_P	ENSDARG00000006860	SINFRUG00000123610		ENSDARG00000006860 4001 (4001 nt) [UBIQUITIN CARBOXYL TERMINAL HYDROLASE EC_3.1.2.15 UBIQUITIN THIOLESTERASE UBIQUITIN SPECIFIC PROCESSING PROTEASE DEUBIQUITINATING ENZYME;] [Ubiquitin thiolesterase, family 2:Ubiquitin thiolesterase, family 2;]	3	-67.73	343	SINFRUG00000123610 (fru-miR-106-a1)		dre-mir-106-a1 dre-mir-17-1c dre-mir-17-1a dre-mir-18-2b dre-mir-18-3a fru-mir-18-3 dre-mir-18-2 dre-mir-18-3b fru-mir-190-1a dre-mir-190 dre-mir-31-2a fru-mir-93-2a fru-mir-93-2b dre-mir-93 fru-mir-93-1a	dre-mir-17-1c fru-mir-190-1a dre-mir-31-2a		3' UGAUGGACGU-GA-UAUUCGUGAAAU 5' dre-mir-17-1c __ ::.|||||||.||.|.|:|||||||| __ 5' GUCACCUGCAUCUGAAAGGCACUUUA 3' ENSDART00000026755_P E:-26.84 S:123.000000 Loc:220 Cons: 80.77%(fru)	3' UG-GAUUAU-AUAGUUUGUAUAGU 5' fru-mir-190-1a __ ||.||::.|.||||||::||:||| __ 5' ACGCUGGCAUUAUCAAGUAUGUCA 3' ENSDART00000026755_P E:-19.719999 S:117.000000 Loc:2634 Cons: 70.83%(fru)	3' GACGAUACGGAGGUAUAACGGU 5' dre-mir-31-2a __ |||:||..||.||||.|||||| __ 5' CUGUUA--CC-CCAU-UUGCCA 3' ENSDART00000026755_P E:-21.17 S:103.000000 Loc:172 Cons: 77.78%(fru)
ENSDART00000006926_P	ENSDARG00000014906	SINFRUG00000143354		MAB-21-LIKE 1. [Source:RefSeq;Acc:NM_152974] ENSDARG00000014906 (-1) (265839 265839 266921 266921 177993) 4001 (4001 nt) [UNKNOWN;] [Mab-21 protein:Mab-21 protein;]	3	-62.95	343	SINFRUG00000143354 (fru-miR-142-1b-as)		fru-mir-142-1b-as dre-mir-144 fru-mir-205-1a dre-mir-205	dre-mir-144 fru-mir-205-1a fru-mir-142-1b-as		3' UAUCAUGUAGUAGAUAUGACAU 5' dre-mir-144 __ ...||||||..|:||||||||| __ 5' CCUGUACAU--UUUAUACUGUA 3' ENSDART00000006926_P E:-18.91 S:124.000000 Loc:328 Cons: 95.00%(fru)	3' GUCUGAGGCCACC-UUACUUCCU 5' fru-mir-205-1a __ :|||:|:|.||||.|:|||.||| __ 5' UAGAUUUCCGUGGUAGUGAUGGA 3' ENSDART00000006926_P E:-25.200001 S:110.000000 Loc:2270 Cons: 78.26%(fru)	3' GGUAUUUCAUCUUUCGUGAUGAUUU 5' fru-mir-142-1b-as __ .||.:|||.:|::|.||||::|||| __ 5' ACA-GAAG-GGGGAACACUGUUAAA 3' ENSDART00000006926_P E:-18.84 S:109.000000 Loc:2751 Cons: 73.91%(fru)
ENSDART00000022348_P	ENSDARG00000007430	SINFRUG00000125676		ENSDARG00000007430 3514 (3514 nt) [PR DOMAIN ZINC FINGER 12;] [Zn-finger, C2H2 type:Zn-finger, C2H2 type; Nuclear protein SET:Nuclear protein SET;]	3	-74.56	339	SINFRUG00000125676 (dre-miR-15-1b)		dre-mir-15-1b dre-mir-17-1c dre-mir-17-1a fru-mir-93-2b dre-mir-96	dre-mir-96 dre-mir-17-1a dre-mir-15-1b		3' UCGUUUUUACACGAUCACGGUUU 5' dre-mir-96 __ ||||.||:||||:.||||||:|: __ 5' AGCACAAGUGUGUCAGUGCCGAG 3' ENSDART00000022348_P E:-29.120001 S:125.000000 Loc:55 Cons: 82.61%(fru)	3' UGAUGGACGUGACAUUCGUGAAAC 5' dre-mir-17-1a __ |||||.||||||||.:||.||.|| __ 5' ACUACAUGCACUGUCGGCUCUGUG 3' ENSDART00000022348_P E:-26.309999 S:113.000000 Loc:217 Cons: 70.83%(fru)	3' GUGUUUGGUAAGACACGACGAU 5' dre-mir-15-1b __ ||..:|||.||||.|||||:|| __ 5' CAGCGACC-UUCU-UGCUGUUA 3' ENSDART00000022348_P E:-19.129999 S:101.000000 Loc:1015 Cons: 75.00%(fru)
ENSDART00000004823_P	ENSDARG00000021279	SINFRUG00000152971		CD36 ANTIGEN (COLLAGEN TYPE I RECEPTOR, THROMBOSPONDIN RECEPTOR)-LIKE 2. [Source:RefSeq;Acc:NM_173259] ENSDARG00000021279 (1) (591140 591140 606863 606863 646173) 4001 (4001 nt) [LYSOSOME MEMBRANE II LIMP II 85 KDA LYSOSOMAL MEMBRANE SIALOGLYCOPROTEIN LGP85 CD36 ANTIGEN 2; LYSOSOME MEMBRANE II LIMP II 85 KDA LYSOSOMAL MEMBRANE SIALOGLYCOPROTEIN LGP85 CD36 ANTIGEN 2; LYSOSOME MEMBRANE II LIMP II 8…	3	-63.24	337	SINFRUG00000152971 (dre-miR-196-1e)		dre-mir-196-1e dre-mir-196-1d dre-mir-196-1c dre-mir-196-1a dre-mir-196-1b fru-mir-304 dre-mir-34	dre-mir-196-1c fru-mir-304 dre-mir-34	GO:0007155->cell adhesion GO:0016020->membrane GO:0004872->receptor activity GO:0005764->lysosome GO:0005194->cell adhesion molecule activity	3' GGUUG--UUGUACUUUGAUGGAU 5' dre-mir-196-1c __ .||||..||.||||||||:|:|| __ 5' ACAACAAAAGAUGAAACUGCUUA 3' ENSDART00000004823_P E:-24.16 S:125.000000 Loc:1415 Cons: 78.26%(fru)	3' GAGUGUAAAUGUGUGACUAUGCU 5' fru-mir-304 __ ||:|:|.||.||||||||.|.|| __ 5' CUUAUA-UU-CACACUGAGAAGA 3' ENSDART00000004823_P E:-20.66 S:106.000000 Loc:594 Cons: 71.43%(fru)	3' UGUUGGUCGAUUCUGUGACGGU 5' dre-mir-34 __ ||||.:|.||.||||:.||||| __ 5' ACAAAUACCUCAGACG-UGCCA 3' ENSDART00000004823_P E:-18.42 S:106.000000 Loc:497 Cons: 71.43%(fru)
ENSDART00000004388_P	ENSDARG00000004067	SINFRUG00000153369		ENSDARG00000004067 4001 (4001 nt) [AMBIGUOUS;] []	3	-71.66	337	SINFRUG00000153369 (dre-miR-10-1a)		dre-mir-10-1a dre-mir-199-as fru-mir-93-1a	dre-mir-199-as dre-mir-10-1a fru-mir-93-1a		3' UUGGUUACACGUCUGAUGACAU 5' dre-mir-199-as __ |||||||||...||||:||||: __ 5' AACCAAUGU---GACUGCUGUG 3' ENSDART00000004388_P E:-26.27 S:119.000000 Loc:2268 Cons: 73.68%(fru)	3' GUGUUUAGGCCU-AGAUGUCCCAU 5' dre-mir-10-1a __ ||||::...|.|.|:||||||||| __ 5' CACAGG---GAAUUUUACAGGGUA 3' ENSDART00000004388_P E:-23.190001 S:115.000000 Loc:1959 Cons: 71.43%(fru)	3' GAUGGACGU--GACAUUCGUGAAA 5' fru-mir-93-1a __ .|:||||.|..|||.|||||||.. __ 5' AUGCCUGGAUGCUGCAAGCACUGA 3' ENSDART00000004388_P E:-22.200001 S:103.000000 Loc:821 Cons: 70.83%(fru)
ENSDART00000008466_P	ENSDARG00000009266	SINFRUG00000139954		ENSDARG00000009266 4001 (4001 nt) [L LACTATE DEHYDROGENASE CHAIN EC_1.1.1.27 LDH;] [L-lactate dehydrogenase:L-lactate dehydrogenase; Lactate/malate dehydrogenase:Lactate/malate dehydrogenase;]	3	-62.39	336	SINFRUG00000139954 (fru-miR-17-1e-as)		fru-mir-17-1e-as dre-mir-34-2b dre-mir-34-3a fru-mir-93-1b	fru-mir-93-1b fru-mir-17-1e-as dre-mir-34-2b		3' GAUGGACGUGUUUGUCGUGAAAAC 5' fru-mir-93-1b __ :||:|||:.|||||||::|.|||. __ 5' UUAUCUGUUCAAACAGUGCCUUUA 3' ENSDART00000008466_P E:-20.030001 S:120.000000 Loc:303 Cons: 75.00%(fru)	3' UCUUCACGAGUGUGACGUCA 5' fru-mir-17-1e-as __ |||||.|..||:||||:||| __ 5' AGAAG-G--CAUACUGUAGU 3' ENSDART00000008466_P E:-22.370001 S:110.000000 Loc:403 Cons: 70.59%(fru)	3' UGUUAGUCGAUUGUUGUGACGGA 5' dre-mir-34-2b __ :|:|..||.|:|||:||||.||| __ 5' GCGA--AG-UGACAGCACUACCU 3' ENSDART00000008466_P E:-19.99 S:106.000000 Loc:2698 Cons: 70.00%(fru)
ENSDART00000024359_P	ENSDARG00000018261	SINFRUG00000128383		ENSDARG00000018261 4001 (4001 nt) [CYCLASE EC_4.6.1.2;] [Guanylate cyclase:Guanylate cyclase;]	3	-72.67	335	SINFRUG00000128383 (dre-miR-10-2a)		dre-mir-10-2a dre-mir-10-1b fru-mir-10c dre-mir-10-1e dre-mir-184 dre-mir-25 dre-mir10-2b	dre-mir10-2b dre-mir-25 dre-mir-184		3' GUGUGUAAGCCAAGAUGUCCCAU 5' dre-mir10-2b __ ||:.|||||||..|||||||||: __ 5' CAUUCAUUCGG--CUACAGGGUG 3' ENSDART00000024359_P E:-30.870001 S:126.000000 Loc:798 Cons: 71.43%(fru)	3' AGUCUGGCUCUGUUCACGUUAC 5' dre-mir-25 __ ||||.|:||.||.||||||||| __ 5' UCAG-CUGACAC-AGUGCAAUG 3' ENSDART00000024359_P E:-24.790001 S:115.000000 Loc:582 Cons: 75.00%(fru)	3' CGG-GAAUAGUCAAGAGGCAGGU 5' dre-mir-184 __ |||.|||:.||.||:|::||:|. __ 5' GCCACUUG-CA-UUUUUUGUUCU 3' ENSDART00000024359_P E:-17.01 S:94.000000 Loc:2417 Cons: 71.43%(fru)
ENSDART00000004778_P	ENSDARG00000005177	SINFRUG00000150181		ENSDARG00000005177 4001 (4001 nt) [MYOSIN; MYOSIN; MYOSIN;] [Myosin head (motor domain):Myosin head (motor domain); Ankyrin:Ankyrin; Myosin head (motor domain):Myosin head (motor domain); Myosin head (motor domain):Myosin head (motor domain);]	3	-71.67	334	SINFRUG00000150181 (fru-miR-103-1a)		dre-mir-103-1a dre-mir-103-2a dre-mir-107-1b dre-mir-122a dre-mir-193-1c dre-mir-193-1a	dre-mir-122a dre-mir-193-1c dre-mir-103-1a		3' UGU-UUGUGGUAACAGUGUGAGGU 5' dre-mir-122a __ |||.:||||:.||||.|||||||| __ 5' ACAUGACACU-UUGU-ACACUCCA 3' ENSDART00000004778_P E:-25.379999 S:117.000000 Loc:1930 Cons: 72.73%(fru)	3' GACC-CUGAAACAUCCGGUCAA 5' dre-mir-193-1c __ ||||.||||.||.||||||.|| __ 5' CUGGUGACUGUGGAGGCCAUUU 3' ENSDART00000004778_P E:-23.799999 S:112.000000 Loc:766 Cons: 72.73%(fru)	3' AGUAUCGGGACAUGUUA-CGACGA 5' dre-mir-103-1a __ |||||||.:..|:||:|.|||||. __ 5' UCAUAGCAUCAUGCAGUGGCUGCA 3' ENSDART00000004778_P E:-22.49 S:105.000000 Loc:667 Cons: 70.83%(fru)
ENSDART00000012425_P	ENSDARG00000017643	SINFRUG00000151620		ENSDARG00000017643 4001 (4001 nt) [PLAKOPHILIN;] [Armadillo repeat:Armadillo repeat;]	3	-65.19	334	SINFRUG00000151620 (fru-miR-135-3a)		dre-mir-135-3a fru-mir-182-1 dre-mir-182 dre-mir-93	fru-mir-182-1 dre-mir-93 dre-mir-135-3a		3' AC-ACU-CAAGAUGGUAACGGUUU 5' fru-mir-182-1 __ ||.|||.|||:.||.:|||||||| __ 5' UGAUGACGUUUGACGGUUGCCAAA 3' ENSDART00000012425_P E:-19.93 S:116.000000 Loc:1989 Cons: 70.83%(fru)	3' GAUGG-ACGUGUUUGUCGUGAAA 5' dre-mir-93 __ ..|||.||||||||||.:||||| __ 5' AAACCAUGCACAAACA-UACUUU 3' ENSDART00000012425_P E:-24.73 S:115.000000 Loc:2752 Cons: 72.73%(fru)	3' AGUCUAUCCUUAUUUUUCGGUAU 5' dre-mir-135-3a __ .||||.|||:..|::|:||::|| __ 5' ACAGA-AGGGUGAGGAGGCUGUA 3' ENSDART00000012425_P E:-20.530001 S:103.000000 Loc:2417 Cons: 81.82%(fru)
ENSDART00000025369_P	ENSDARG00000020709	SINFRUG00000150035		ENSDARG00000020709 4001 (4001 nt) [SIMILAR TO L16 GENE;] [Proline-rich extensin:Proline-rich extensin;]	3	-60.17	332	SINFRUG00000150035 (fru-miR-17-1d)		dre-mir-17-1d dre-mir-219 fru-mir-219-2 dre-mir-98-1a	dre-mir-98-1a dre-mir-17-1d dre-mir-219		3' UUGUUGUGUUGAAUGAUGGAGU 5' dre-mir-98-1a __ |||||:||.|:|||||||:.:| __ 5' AACAAUAC-AUUUACUACUGUA 3' ENSDART00000025369_P E:-20.299999 S:118.000000 Loc:2004 Cons: 71.43%(fru)	3' UGAUGGACGUGACACUCGUGAAAC 5' dre-mir-17-1d __ ...|||||:|...||||:|:|||. __ 5' CAAACCUGUA---UGAGUAUUUUA 3' ENSDART00000025369_P E:-19.43 S:108.000000 Loc:1680 Cons: 71.43%(fru)	3' UCUUAACGCAAACCUGUUAGU 5' dre-mir-219 __ :.:|..|:||||||:||||:. __ 5' GUGAGCGUGUUUGGGCAAUUC 3' ENSDART00000025369_P E:-20.440001 S:106.000000 Loc:1130 Cons: 71.43%(fru)
ENSDART00000015981_P	ENSDARG00000013902	SINFRUG00000142114		ANGIOPOIETIN-LIKE 3. [Source:RefSeq;Acc:NM_131818] ENSDARG00000013902 (1) (64543 64543 68367 68367 264639) 4001 (4001 nt) [PRECURSOR; PRECURSOR;] [Fibrinogen, beta/gamma chain, C-terminal globular:Fibrinogen, beta/gamma chain, C-terminal globular; Fibrinogen, beta/gamma chain, C-terminal globular:Fibrinogen, beta/gamma chain, C-terminal globular;]	3	-60.88	332	SINFRUG00000142114 (fru-miR-122a)		dre-mir-122a dre-mir-20-2a dre-mir-20-2b dre-mir-93	dre-mir-20-2a dre-mir-122a dre-mir-93		3' GAUGGACGUGACACUCGUGAAAC 5' dre-mir-20-2a __ :|||:|.||.|||||||.:|||| __ 5' UUACUU-CA-UGUGAGCUUUUUG 3' ENSDART00000015981_P E:-22.030001 S:116.000000 Loc:2236 Cons: 71.43%(fru)	3' UGUUUGUGGUAACAGUGUGAGGU 5' dre-mir-122a __ |:|||:::||||.|||||:|.|| __ 5' AUAAAUGUCAUU-UCACAUUGCA 3' ENSDART00000015981_P E:-21.379999 S:110.000000 Loc:392 Cons: 72.73%(fru)	3' GAUGG-ACGUGUUUGUCGUGAAA 5' dre-mir-93 __ ||::|.|||.:.||||.|||||| __ 5' CUGUCAUGCUUUAACA-CACUUU 3' ENSDART00000015981_P E:-17.469999 S:106.000000 Loc:489 Cons: 77.27%(fru)
ENSDART00000014707_P	ENSDARG00000004416	SINFRUG00000141092		ENSDARG00000004416 4001 (4001 nt) [AMBIGUOUS;] []	3	-56.35	332	SINFRUG00000141092 (fru-miR-20-1b)		dre-mir-20-1b dre-mir-20-1 fru-mir-204-1a dre-mir-7-1a	dre-mir-20-1b fru-mir-204-1a dre-mir-7-1a		3' GAUGGACGUGAUAUUCGUGAAAU 5' dre-mir-20-1b __ ||::.|.||:.|||||||:|||| __ 5' CUGUAU-CAUAAUAAGCAUUUUA 3' ENSDART00000014707_P E:-17.48 S:126.000000 Loc:310 Cons: 72.73%(fru)	3' GUCCGUAUCCUAUUGUUUCCCUU 5' fru-mir-204-1a __ ||.|||.|..:.||||||||||. __ 5' CA-GCA-A--GCAACAAAGGGAU 3' ENSDART00000014707_P E:-17.5 S:103.000000 Loc:1771 Cons: 73.68%(fru)	3' UUGUUUUAGUGUUCAGAAGGU 5' dre-mir-7-1a __ ||..||:|||.:||||||||: __ 5' AAAUAAGUCA-GAGUCUUCCG 3' ENSDART00000014707_P E:-21.370001 S:103.000000 Loc:61 Cons: 70.00%(fru)
ENSDART00000007116_P	ENSDARG00000011139	SINFRUG00000134442		ENSDARG00000011139 4001 (4001 nt) [AMBIGUOUS; AMBIGUOUS;] []	3	-70.33	331	SINFRUG00000134442 (fru-miR-101-1a)		dre-mir-101-1a dre-mir-138-2 dre-mir-93	dre-mir-101-1a dre-mir-93 dre-mir-138-2		3' GAAGUCAAUAGUGUCAUGACAU 5' dre-mir-101-1a __ .||:.|||.|:||||||:|||: __ 5' AUUUUGUU-UUACAGUAUUGUG 3' ENSDART00000007116_P E:-19.950001 S:121.000000 Loc:545 Cons: 71.43%(fru)	3' GAUGGACGUGUUUGUCGUGAAA 5' dre-mir-93 __ ..||||||||..|||||::||| __ 5' GCACCUGCAC--ACAGCGUUUU 3' ENSDART00000007116_P E:-26.23 S:116.000000 Loc:1008 Cons: 70.00%(fru)	3' GGGA---CUAAGUGUU-GUGGUCGA 5' dre-mir-138-2 __ |:||...|:||||||:.||||.||| __ 5' CUCUGCAGGUUCACAGCCACC-GCU 3' ENSDART00000007116_P E:-24.15 S:94.000000 Loc:160 Cons: 70.83%(fru)
ENSDART00000013706_P	ENSDARG00000008778	SINFRUG00000138878		ENSDARG00000008778 4001 (4001 nt) [AMBIGUOUS; AMBIGUOUS;] []	3	-72.13	330	SINFRUG00000138878 (fru-miR-124-1d)		dre-mir-124-1d dre-mir-124-1c dre-mir-124-1b dre-mir-124-1e dre-mir-124-1a dre-mir-203-1b dre-mir-31-2a	dre-mir-124-1d dre-mir-203-1b dre-mir-31-2a		3' GAACCGUAAGUGGCGCACGGAAUU 5' dre-mir-124-1d __ :..|||:||:|.:|:|||::|||: __ 5' UCAGGCGUUUAAUGUGUGUUUUAG 3' ENSDART00000013706_P E:-27.35 S:119.000000 Loc:1101 Cons: 70.83%(fru)	3' GUUCACCAGGACUUGUAAAGUG 5' dre-mir-203-1b __ :.||||.||||||.|:||.||| __ 5' UCAGUGUUCCUGACCGUUACAC 3' ENSDART00000013706_P E:-22.690001 S:109.000000 Loc:1486 Cons: 72.73%(fru)	3' GACGAUACGGAGGUAUAACGGU 5' dre-mir-31-2a __ |||||:||..||::|:|.|:|| __ 5' CUGCUGUG--UCUGUGUAGUCA 3' ENSDART00000013706_P E:-22.09 S:102.000000 Loc:720 Cons: 70.00%(fru)
ENSDART00000020081_P	ENSDARG00000008736	SINFRUG00000123913		ENSDARG00000008736 4001 (4001 nt) [AMBIGUOUS; AMBIGUOUS;] [Butyrophylin-like:Butyrophylin-like; SPla/RYanodine receptor SPRY:SPla/RYanodine receptor SPRY; Zn-finger, B-box:Zn-finger, B-box; Butyrophylin-like:Butyrophylin-like; SPla/RYanodine receptor SPRY:SPla/RYanodine receptor SPRY; Zn-finger, B-box:Zn-finger, B-box;]	3	-68	329	SINFRUG00000123913 (dre-miR-10-1a)		dre-mir-10-1a dre-mir-25 dre-mir-31	dre-mir-31 dre-mir-25 dre-mir-10-1a		3' GUCGAUACGGUUGUAGAACGGU 5' dre-mir-31 __ |||:.||.:|.|:||:|||||| __ 5' CAGUAAUUUCUAUAUUUUGCCA 3' ENSDART00000020081_P E:-19.360001 S:123.000000 Loc:139 Cons: 77.27%(fru)	3' AGUCUGGCUCUGUUCACGUUAC 5' dre-mir-25 __ .||||.|.||||.||||||||| __ 5' ACAGA-C-AGAC-AGUGCAAUG 3' ENSDART00000020081_P E:-27.469999 S:108.000000 Loc:1442 Cons: 73.68%(fru)	3' GUGUUUAGGCCUAGAUGUCCCAU 5' dre-mir-10-1a __ ||||.|.||..||||.||||||. __ 5' CACACAACC--AUCU-CAGGGUU 3' ENSDART00000020081_P E:-21.17 S:98.000000 Loc:2221 Cons: 80.00%(fru)
ENSDART00000013700_P	ENSDARG00000011007	SINFRUG00000143850		ENSDARG00000011007 4001 (4001 nt) [EXOCYST COMPLEX COMPONENT SEC10;] []	3	-73.34	328	SINFRUG00000143850 (fru-miR-103-1a)		dre-mir-103-1a dre-mir-103-2a dre-mir-107-1b dre-mir-187 dre-mir-93 fru-mir-93-1b	dre-mir-187 dre-mir-103-1a dre-mir-93		3' GACCGACGUUGUGUUCUGUGCU 5' dre-mir-187 __ |||||||.|:||||||.||||. __ 5' CUGGCUG-AGCACAAG-CACGC 3' ENSDART00000013700_P E:-30.959999 S:113.000000 Loc:1411 Cons: 75.00%(fru)	3' AGUAUCGGGACAUGUUACGACGA 5' dre-mir-103-1a __ ||||....||||||||.|||||| __ 5' UCAU----CUGUACAA-GCUGCU 3' ENSDART00000013700_P E:-23.629999 S:110.000000 Loc:2715 Cons: 83.33%(fru)	3' GAUGGACGUGUUUGUCGUGAAA 5' dre-mir-93 __ ||.|:||::||.||||.:|||| __ 5' CU-CUUGUGCACACAGGGCUUU 3' ENSDART00000013700_P E:-18.75 S:105.000000 Loc:484 Cons: 76.19%(fru)
ENSDART00000004579_P	ENSDARG00000021010	SINFRUG00000135500		ENSDARG00000021010 4001 (4001 nt) [UNKNOWN; UNKNOWN; UNKNOWN;] []	3	-62.35	328	SINFRUG00000135500 (fru-miR-103-2a)		dre-mir-103-2a dre-mir-103-1a dre-mir-107-1b dre-mir-130-1c dre-mir-130-1b dre-mir-130-1a dre-mir-18-2b dre-mir-18-1 fru-mir-18-1b dre-mir-18-2 fru-mir-18-1a dre-mir-181-1a dre-mir-181-1d dre-mir-181-1b dre-mir-181-1c	dre-mir-130-1b dre-mir-18-1 dre-mir-103-1a		3' UACGGGAAAAUUGUAACGUGAC 5' dre-mir-130-1b __ :.||::|||||||.|||||||| __ 5' GAGCUUUUUUAACUUUGCACUG 3' ENSDART00000004579_P E:-26.68 S:133.000000 Loc:2707 Cons: 100.00%(fru)	3' AUAGACGUG-AUCUACGUGGAAU 5' dre-mir-18-1 __ |.|||||||.||.:|.|||:||: __ 5' UUUCUGCACAUAUGUCCACUUUG 3' ENSDART00000004579_P E:-18.120001 S:99.000000 Loc:2456 Cons: 91.30%(fru)	3' AGUAUCGGGACAUGUUACGACGA 5' dre-mir-103-1a __ ||:|..:.|||.||||||:||.. __ 5' UCGU-UUGCUG-ACAAUGUUGGA 3' ENSDART00000004579_P E:-17.549999 S:96.000000 Loc:2680 Cons: 76.19%(fru)
ENSDART00000012689_P	ENSDARG00000012223	SINFRUG00000138433		ENSDARG00000012223 3081 (3081 nt) [AMBIGUOUS;] []	3	-73.44	328	SINFRUG00000138433 (fru-miR-133-1a)		dre-mir-133-1a dre-mir-133-1b fru-mir-204-1b dre-mir-204 dre-mir-25	dre-mir-25 fru-mir-204-1b dre-mir-133-1a		3' AGUCUGGCUCUGUUCACGUUAC 5' dre-mir-25 __ .||||.|...:||||||||||| __ 5' GCAGAAC--UGCAAGUGCAAUG 3' ENSDART00000012689_P E:-25.790001 S:121.000000 Loc:936 Cons: 70.00%(fru)	3' GUCCGUAUCCUACUGUUUCCCUU 5' fru-mir-204-1b __ .|||.:||||:.||.:|||||:: __ 5' GAGGAGUAGGG-GAAGAAGGGGG 3' ENSDART00000012689_P E:-24.549999 S:104.000000 Loc:1985 Cons: 72.73%(fru)	3' UGUCGACCAACUUCCCCUGGUU 5' dre-mir-133-1a __ .|.|||||.|.|.|||||::|| __ 5' UCUGCUGGAU-ACGGGGAUUAA 3' ENSDART00000012689_P E:-23.1 S:103.000000 Loc:1382 Cons: 76.19%(fru)
ENSDART00000010520_P	ENSDARG00000013918	SINFRUG00000154741		EARLY GROWTH RESPONSE PROTEIN 1 (EGR-1) (KROX24). [Source:SWISSPROT;Acc:P26632] ENSDARG00000013918 (-1) (260790 260790 261684 261684 189620) 4001 (4001 nt) [EARLY GROWTH RESPONSE EGR;] [Zn-finger, C2H2 type:Zn-finger, C2H2 type;]	3	-61.34	327	SINFRUG00000154741 (fru-miR-18-3)		fru-mir-18-3 dre-mir-183 fru-mir-183-1 fru-mir-183-2 fru-mir-93-1b dre-mir-93	fru-mir-93-1b dre-mir-183 fru-mir-18-3	GO:0005634->nucleus GO:0003677->DNA binding GO:0045182->translation regulator activity GO:0006355->regulation of transcription, DNA-dependent	3' GAUGGACGUGUUUGUCGUGAAAAC 5' fru-mir-93-1b __ :..|||.::||||.|||||||||. __ 5' UCCCCUCUGCAAAAAGCACUUUUC 3' ENSDART00000010520_P E:-20.040001 S:120.000000 Loc:65 Cons: 75.00%(fru)	3' GUCACUUAAGAUGGUCACGGUAU 5' dre-mir-183 __ ||||..|||.|||..|||||||: __ 5' CAGUAUAUUGUACAUGUGCCAUG 3' ENSDART00000010520_P E:-23.41 S:108.000000 Loc:389 Cons: 91.30%(fru)	3' AUUGAUGUGAUCUACGUGGAAU 5' fru-mir-18-3 __ |||..|||:|:.||||:|:|.| __ 5' UAAACACAUUGAAUGCGCUUAA 3' ENSDART00000010520_P E:-17.889999 S:99.000000 Loc:1106 Cons: 100.00%(fru)
ENSDART00000009532_P	ENSDARG00000018157	SINFRUG00000138407		ENSDARG00000018157 4001 (4001 nt) [AMBIGUOUS;] []	3	-58.94	326	SINFRUG00000138407 (dre-miR-138-2)		dre-mir-138-2 dre-mir-138-1 dre-mir-142-2a-as dre-mir-142-1a-as	dre-mir-142-2a-as dre-mir-138-1 dre-mir-138-1		3' GGUAUUUCAUCCUUUGUGAUGU 5' dre-mir-142-2a-as __ .|||...|||.|||:||||||| __ 5' ACAU-CUGUA-GAAGCACUACA 3' ENSDART00000009532_P E:-20.98 S:112.000000 Loc:126 Cons: 70.00%(fru)	3' CGGACUAAGUGUUGUGGUCGA 5' dre-mir-138-1 __ |.||.||.|:|||||.||||| __ 5' GGCUCAUACGCAACA-CAGCU 3' ENSDART00000009532_P E:-18.98 S:107.000000 Loc:518 Cons: 70.00%(fru)	3' CGGACUAAGUGUUGUGGUCGA 5' dre-mir-138-1 __ |.||.||.|:|||||.||||| __ 5' GGCUCAUACGCAACA-CAGCU 3' ENSDART00000009532_P E:-18.98 S:107.000000 Loc:1303 Cons: 70.00%(fru)
ENSDART00000020841_P	ENSDARG00000014868	SINFRUG00000129847		ENSDARG00000014868 4001 (4001 nt) [CARNITINE O PALMITOYLTRANSFERASE MITOCHONDRIAL EC_2.3.1.21 CPT;] [Acyltransferase ChoActase/COT/CPT:Acyltransferase ChoActase/COT/CPT;]	3	-61.15	326	SINFRUG00000129847 (fru-miR-103-3)		fru-mir-103-3 dre-mir-103-3a dre-mir-107-1a fru-mir-107-1 dre-mir-135-1a dre-mir-135-2b dre-mir-135-2a dre-mir-172 dre-mir-34	dre-mir-135-2b dre-mir-172 fru-mir-103-3		3' AGUGUAUCCUUAUCUUUCGGUAU 5' dre-mir-135-2b __ |.|.|.||||.|:.||||||||| __ 5' UAAAAAAGGACUGUAAAGCCAUA 3' ENSDART00000020841_P E:-18.370001 S:116.000000 Loc:1935 Cons: 73.91%(fru)	3' UUGUUGGUCGAUUCUGUGACGGU 5' dre-mir-172 __ |||||||||||..||.||||::: __ 5' AACAACCAGCU--GAAACUGUUG 3' ENSDART00000020841_P E:-25.74 S:109.000000 Loc:1436 Cons: 71.43%(fru)	3' ACUAUCGGGACAUGU--UACGACGA 5' fru-mir-103-3 __ ||||||..||.||||..|||||.|| __ 5' UGAUAG--CU-UACAUCAUGCUUCU 3' ENSDART00000020841_P E:-17.040001 S:101.000000 Loc:2008 Cons: 81.82%(fru)
ENSDART00000008486_P	ENSDARG00000018983	SINFRUG00000138498		ENSDARG00000018983 4001 (4001 nt) [COA CARBOXYLASE ALPHA CHAIN MITOCHONDRIAL PRECURSOR ALPHA SUBUNIT COA:CARBON DIOXIDE LIGASE ALPHA SUBUNIT;] [HMG-CoA lyase-like:HMG-CoA lyase-like; Biotin carboxylase, C-terminal:Biotin carboxylase, C-terminal;]	3	-57.32	326	SINFRUG00000138498 (dre-miR-103-3b)		dre-mir-103-3b dre-mir-107-2 fru-mir-183-3 dre-mir-93	dre-mir-93 fru-mir-183-3 dre-mir-93		3' GAUGGACGUGUUUGU-CGUGAAA 5' dre-mir-93 __ .||.|||..||||||.||||||| __ 5' AUAGCUG--CAAACAUGCACUUU 3' ENSDART00000008486_P E:-20.360001 S:116.000000 Loc:2388 Cons: 71.43%(fru)	3' GUCACUUAAUGGUAUCCCGGUAU 5' fru-mir-183-3 __ ...|||||||::.|||||.|||| __ 5' AUCUGAAUUAUUUUAGGG-CAUA 3' ENSDART00000008486_P E:-19.620001 S:107.000000 Loc:854 Cons: 72.73%(fru)	3' GAUGGACGUGUUUGUCGUGAAA 5' dre-mir-93 __ ||:|:||||.|||.|.||:||| __ 5' CUGCUUGCAAAAAGA-CAUUUU 3' ENSDART00000008486_P E:-17.34 S:103.000000 Loc:2740 Cons: 71.43%(fru)
ENSDART00000003583_P	ENSDARG00000008720	SINFRUG00000141089		LIM DOMAIN ONLY 1. [Source:RefSeq;Acc:NM_173219] ENSDARG00000008720 (1) (286886 286886 323652 323652 366658) 4001 (4001 nt) [LIM;] [Zn-binding protein, LIM:Zn-binding protein, LIM;]	3	-65.24	326	SINFRUG00000141089 (fru-miR-103-3)		fru-mir-103-3 dre-mir-103-3b dre-mir-103-3a fru-mir-106-b2 dre-mir-106-b1 dre-mir-106-a1 dre-mir-107-1a fru-mir-107-1 dre-mir-107-2 dre-mir-130-1b dre-mir-15-2a dre-mir-17-1c dre-mir-17-1b dre-mir-17-1a dre-mir-17-1d fru-mir-17-1e dre-mir-20-1b dre-mir-20-1 dre-mir-20-2b dre-mir-20-2a fru-mir-24-3 dre-mir-24-1 dre-mir-31-2a dre-mir-34-3b fru-mir-93-1b fru-mir-93-1a fru-mir-93-2b fru-mir-93-2a	dre-mir-34-3b dre-mir-15-2a dre-mir-107-2		3' CAUUAGUUGA---UUGACGUGACGGA 5' dre-mir-34-3b __ .|:.|:|:||....||||:|:||||| __ 5' CUGCUUAGCUGAGCACUGUAUUGCCU 3' ENSDART00000003583_P E:-23.799999 S:116.000000 Loc:221 Cons: 84.62%(fru)	3' AUGUUUGG--UA-CUACACGACGAU 5' dre-mir-15-2a __ |||:.:|:..||.|||||.|||||: __ 5' UACGCGCUGGAUGGAUGUUCUGCUG 3' ENSDART00000003583_P E:-18.809999 S:108.000000 Loc:42 Cons: 76.00%(fru)	3' ACUUUCGGGACAUGUUACGACGA 5' dre-mir-107-2 __ |||::|.:.||||||:|.|||:| __ 5' UGAGGG-UAUGUACAGU-CUGUU 3' ENSDART00000003583_P E:-22.629999 S:102.000000 Loc:356 Cons: 90.48%(fru)
ENSDART00000022937	ENSDARG00000013502	SINFRUG00000121560		ENSDARG00000013502 937 (937 nt) [WILMS' TUMOR; WILMS' TUMOR;] [Wilm's tumour protein:Wilm's tumour protein; Zn-finger, C2H2 type:Zn-finger, C2H2 type; Wilm's tumour protein:Wilm's tumour protein; Zn-finger, C2H2 type:Zn-finger, C2H2 type;]	3	-66.37	325	SINFRUG00000121560 (fru-miR-135-2a)		dre-mir-135-2a dre-mir-135-2b dre-mir-135-3a dre-mir-135-1a fru-mir-135-1b fru-mir-17-1e-as	dre-mir-135-1a dre-mir-135-1a fru-mir-17-1e-as		3' AGUGUAUCCUUAUUUUUCGGUAU 5' dre-mir-135-1a __ .||||.|||::..|||||||:|| __ 5' ACACACAGGGG--AAAAGCCGUA 3' ENSDART00000022937 E:-25.09 S:118.000000 Loc:721 Cons: 80.95%(fru)	3' AGUGUAUCCUUAUUUUUCGGUAU 5' dre-mir-135-1a __ .||||.|||..|:|:|||||:|. __ 5' ACACACAGG--UGAGAAGCCGUU 3' ENSDART00000022937 E:-23.32 S:109.000000 Loc:811 Cons: 76.19%(fru)	3' UCUUCACGAGUGUGACGUCA 5' fru-mir-17-1e-as __ |.:||..|.|.||||||:|| __ 5' ACGAGGACCCUCACUGCGGU 3' ENSDART00000022937 E:-17.959999 S:98.000000 Loc:80 Cons: 75.00%(fru)
ENSDART00000002751	ENSDARG00000010130	SINFRUG00000142059		ENSDARG00000010130 909 (909 nt) [ACID SPHINGOMYELINASE PHOSPHODIESTERASE EC_3.1.4.- ASM PHOSPHODIESTERASE;] [Metallo-phosphoesterase:Metallo-phosphoesterase;]	3	-70.55	325	SINFRUG00000142059 (fru-miR-101-1a)		dre-mir-101-1a dre-mir-15-2a dre-mir-20-2b dre-mir-20-2a fru-mir-93-1a fru-mir-93-2b	dre-mir-101-1a fru-mir-93-2b dre-mir-15-2a		3' GAAGUCAAUAGUGUCAUGACAU 5' dre-mir-101-1a __ .|.|||..|.||||||:||||: __ 5' AUCCAG-AAGCACAGUGCUGUG 3' ENSDART00000002751 E:-23.629999 S:111.000000 Loc:337 Cons: 71.43%(fru)	3' GAUGGACGUGACAUUCGUGAAAC 5' fru-mir-93-2b __ :|.||||||....|||:|||||| __ 5' UUCCCUGCA---GAAGUACUUUG 3' ENSDART00000002751 E:-23.25 S:110.000000 Loc:713 Cons: 70.00%(fru)	3' AUGUUUGGUAC-UACACGACGAU 5' dre-mir-15-2a __ |::::|:||||.:|||||.|||: __ 5' UGUGGAUCAUGUGUGUGC-GCUG 3' ENSDART00000002751 E:-23.67 S:104.000000 Loc:782 Cons: 77.27%(fru)
ENSDART00000008925_P	ENSDARG00000020592	SINFRUG00000149786		ENSDARG00000020592 4001 (4001 nt) [AMBIGUOUS; AMBIGUOUS;] []	3	-61.08	325	SINFRUG00000149786 (fru-miR-138-1)		dre-mir-138-1 dre-mir-17-1a dre-mir-17-1c	dre-mir-17-1c dre-mir-17-1a dre-mir-138-1		3' UGAUGGAC---GUGAUAUUCGUGAAAU 5' dre-mir-17-1c __ |||.::||...:|:|:|||.||||||| __ 5' ACUUUUUGUUUUAUUGUAA-CACUUUA 3' ENSDART00000008925_P E:-17.9 S:114.000000 Loc:1893 Cons: 73.08%(fru)	3' UGAUGGACGUGACAUUCGUGAAAC 5' dre-mir-17-1a __ .|||:||....||||||||:|.|| __ 5' UCUAUCUAAUGUGUAAGCAUUCUG 3' ENSDART00000008925_P E:-21.99 S:113.000000 Loc:252 Cons: 70.83%(fru)	3' CGGACUAAGUGUUGUG-GUCGA 5' dre-mir-138-1 __ .:||||..||||:||:.|||:| __ 5' CUCUGA--CACAGCAUGCAGUU 3' ENSDART00000008925_P E:-21.190001 S:98.000000 Loc:712 Cons: 70.00%(fru)
ENSDART00000008173_P	ENSDARG00000006899	SINFRUG00000125821		ENSDARG00000006899 4001 (4001 nt) [AMBIGUOUS;] []	3	-58.85	325	SINFRUG00000125821 (dre-miR-106-b1)		dre-mir-106-b1 fru-mir-152-1b dre-mir-152 dre-mir-172 dre-mir-34 fru-mir-93-2a	fru-mir-93-2a dre-mir-172 fru-mir-152-1b		3' GAUGGACGUGAUAUUCGUGAAA 5' fru-mir-93-2a __ :..||||...||||||:|:||| __ 5' UCCCCUGAUGUAUAAGUAUUUU 3' ENSDART00000008173_P E:-18.290001 S:114.000000 Loc:2650 Cons: 72.73%(fru)	3' UUGUUGGUCGAUUCUGUGACGGU 5' dre-mir-172 __ ||.|.|||...||.||||||||| __ 5' AAGAUCCA--AAACACACUGCCA 3' ENSDART00000008173_P E:-18.450001 S:110.000000 Loc:125 Cons: 71.43%(fru)	3' GUUUCAAGACAUUACGUGACU 5' fru-mir-152-1b __ ..|||||:||||:..|||||| __ 5' GCAAGUUUUGUAG--CACUGA 3' ENSDART00000008173_P E:-22.110001 S:101.000000 Loc:1015 Cons: 78.95%(fru)
ENSDART00000026254_P	ENSDARG00000015224	SINFRUG00000144978		ENSDARG00000015224 4001 (4001 nt) [CD2 ASSOCIATED WITH SH3 DOMAINS;] [Neutrophil cytosol factor 2:Neutrophil cytosol factor 2; SH3 domain:SH3 domain;]	3	-64.56	324	SINFRUG00000144978 (fru-miR-27-3a)		dre-mir-27-3a dre-mir-34-2b dre-mir-34-3a dre-mir-98-1a	dre-mir-34-2b dre-mir-27-3a dre-mir-98-1a		3' UGUUAGUCGAUUGUUGUGACGGA 5' dre-mir-34-2b __ |:||.||.|||||||:||||:|| __ 5' AUAAACA-CUAACAAUACUGUCU 3' ENSDART00000026254_P E:-24.77 S:134.000000 Loc:197 Cons: 72.73%(fru)	3' UGACUUGAAUCGGUG-ACACUU 5' dre-mir-27-3a __ :|||.|..|||||||.||||:. __ 5' GCUGUA--UAGCCACUUGUGGU 3' ENSDART00000026254_P E:-21.84 S:97.000000 Loc:1466 Cons: 70.00%(fru)	3' UUGUUGUGUUGAAUGAUGGAGU 5' dre-mir-98-1a __ ..|||:||||...|:|::|||| __ 5' UUCAAUACAA---AUUGUCUCA 3' ENSDART00000026254_P E:-17.950001 S:93.000000 Loc:1743 Cons: 73.68%(fru)
ENSDART00000023118_P	ENSDARG00000009016	SINFRUG00000124282		ENSDARG00000009016 4001 (4001 nt) [AMBIGUOUS;] []	3	-71.36	324	SINFRUG00000124282 (fru-miR-135-1b)		fru-mir-135-1b dre-mir-172 dre-mir-27-2a dre-mir-34 fru-mir-9g dre-mir-9b dre-mir-9a dre-mir-9e dre-mir-9c dre-mir-9f dre-mir-9d	dre-mir-172 fru-mir-135-1b fru-mir-9g		3' UUGUUGGUCGAUUCUGUGACGGU 5' dre-mir-172 __ ..||||||...|||||||||||: __ 5' UUCAACCA---AAGACACUGCCG 3' ENSDART00000023118_P E:-30.32 S:127.000000 Loc:2775 Cons: 70.00%(fru)	3' AGUGCAUCCUUAUUUUUCGGUAU 5' fru-mir-135-1b __ |||:||....:|:||||||||.. __ 5' UCAUGU----GUGAAAAGCCACC 3' ENSDART00000023118_P E:-17.76 S:104.000000 Loc:81 Cons: 73.68%(fru)	3' AGUAUGUCGAUC-UAUUGGUUUCU 5' fru-mir-9g __ ..||:|||..||.:|:|||:::|: __ 5' GGAUGCAG--AGAGUGACCGGGGG 3' ENSDART00000023118_P E:-23.280001 S:93.000000 Loc:2663 Cons: 72.73%(fru)
ENSDART00000016289_P	ENSDARG00000005250	SINFRUG00000151426		ENSDARG00000005250 4001 (4001 nt) [AMBIGUOUS;] []	3	-63.68	324	SINFRUG00000151426 (fru-miR-22-1a)		fru-mir-22-1a dre-mir-22-1 fru-mir-93-1b	fru-mir-93-1b fru-mir-22-1a fru-mir-93-1b		3' GAUGGACGUGUUUG-UCGUGAAAAC 5' fru-mir-93-1b __ :||.|..|.|||||.|||||||||| __ 5' UUAAC--CCCAAACAAGCACUUUUG 3' ENSDART00000016289_P E:-23.07 S:120.000000 Loc:2457 Cons: 73.91%(fru)	3' UGUCAAGAAGUCGACCGUCGAA 5' fru-mir-22-1a __ :|||...||.:|:||||||:|| __ 5' GCAG--GUUGGGUUGGCAGUUU 3' ENSDART00000016289_P E:-23.360001 S:111.000000 Loc:390 Cons: 70.00%(fru)	3' GAUG-GACGUGUUUGUCGUGAAAAC 5' fru-mir-93-1b __ :|||.:||:||||:|..:|:||||. __ 5' UUACAUUGUACAAGC--UAUUUUUU 3' ENSDART00000016289_P E:-17.25 S:93.000000 Loc:1157 Cons: 73.91%(fru)
ENSDART00000012058_P	ENSDARG00000021361	SINFRUG00000144120		ENSDARG00000021361 4001 (4001 nt) [UNKNOWN;] []	3	-56.37	323	SINFRUG00000144120 (fru-miR-194-2)		dre-mir-194-2 dre-mir-200a-1a dre-mir-34-3b	dre-mir-200a-1a dre-mir-34-3b dre-mir-194-2		3' UUUGUAGCAAUGGUCUGUCACAAUCUU 5' dre-mir-200a-1a __ |:|:||.|.||.::|.:||||||||:| __ 5' AGAUAU-GAUA-UGGUUAGUGUUAGGA 3' ENSDART00000012058_P E:-17.879999 S:124.000000 Loc:465 Cons: 72.00%(fru)	3' CA-UU-AGUUGAUUGACGUGACGGA 5' dre-mir-34-3b __ ||.||.||.:||..||||.|||||| __ 5' GUAAACUCUGCU--CUGCUCUGCCU 3' ENSDART00000012058_P E:-20.92 S:107.000000 Loc:1164 Cons: 73.91%(fru)	3' AGGUGUACCUCGCCGACAAUGU 5' dre-mir-194-2 __ |:||:.|.||.:||||||..|| __ 5' UUCAU-UUGAUUGGCUGUCUCA 3' ENSDART00000012058_P E:-17.57 S:92.000000 Loc:782 Cons: 71.43%(fru)
ENSDART00000017047_P	ENSDARG00000019510	SINFRUG00000135545		ENSDARG00000019510 3146 (3146 nt) [TUBBY 4 TUBBY SUPERFAMILY;] [Tubby:Tubby;]	3	-65.21	323	SINFRUG00000135545 (fru-miR-29-2c)		fru-mir-29-2c dre-mir-31-2a fru-mir-33b fru-mir-33-1b fru-mir-33-1a	fru-mir-29-2c dre-mir-31-2a fru-mir-33b		3' UGUGACUAAAG-UUUACCACGAUC 5' fru-mir-29-2c __ |.|||||||||.:|||||||.||. __ 5' AAACUGAUUUCUGAAUGGUGGUAC 3' ENSDART00000017047_P E:-24.889999 S:125.000000 Loc:214 Cons: 70.83%(fru)	3' GACGAUACGGAGGUAUAACGGU 5' dre-mir-31-2a __ |||||:||...:||.||||||| __ 5' CUGCUGUG---UCA-AUUGCCA 3' ENSDART00000017047_P E:-23.27 S:103.000000 Loc:1604 Cons: 72.22%(fru)	3' GUUACGUUGAUGUUACGUGGU 5' fru-mir-33b __ ||:|.|||..||.||||:|:| __ 5' CAGUACAAAGAC-AUGCGCUA 3' ENSDART00000017047_P E:-17.049999 S:95.000000 Loc:1686 Cons: 70.00%(fru)
ENSDART00000015492_P	ENSDARG00000007525	SINFRUG00000122262		ENSDARG00000007525 4001 (4001 nt) [AMBIGUOUS;] []	3	-57.02	322	SINFRUG00000122262 (fru-miR-135-2a)		dre-mir-135-2a dre-mir-135-2b dre-mir-135-1a dre-mir-16-3 dre-mir-200c-3a	dre-mir-200c-3a dre-mir-16-3 dre-mir-135-2a		3' CCUGCCGUA-AUGGUCUGUCAUAAUCUG 5' dre-mir-200c-3a __ |.|:|..||.|||||.|||.||||||:| __ 5' GAAUGAAAUAUACCA-ACAUUAUUAGGC 3' ENSDART00000015492_P E:-19.59 S:120.000000 Loc:548 Cons: 70.37%(fru)	3' GAGGUUAUAAAUGUACGACGAU 5' dre-mir-16-3 __ ||||||..||.||||.|||:|. __ 5' CUCCAA--UUCACAUUCUGUUC 3' ENSDART00000015492_P E:-17.049999 S:105.000000 Loc:1997 Cons: 75.00%(fru)	3' AGUG---UAU-CCUUAUCUUUCGGUAU 5' dre-mir-135-2a __ |||:...|.:.|||:.|||||||::.| __ 5' UCAUGGGAGGUGGAGCAGAAAGCUGCA 3' ENSDART00000015492_P E:-20.379999 S:97.000000 Loc:134 Cons: 70.37%(fru)
ENSDART00000011684_P	ENSDARG00000006210	SINFRUG00000146324		HOMEOBOX PROTEIN HOX-C5 (HOX-3.4) (ZF-25). [Source:SWISSPROT;Acc:P09074] ENSDARG00000006210 (1) (436343 436343 437666 437666 509625) 4001 (4001 nt) [HOMEOBOX; HOMEOBOX; HOMEOBOX;] [Homeobox:Homeobox; Homeobox protein, antennapedia type:Homeobox protein, antennapedia type; Homeobox:Homeobox; Homeobox protein, antennapedia type:Homeobox protein, antennapedia type; Homeobox:Homeobox; Homeobox protei…	3	-67.1	322	SINFRUG00000146324 (dre-miR-18-3b)		dre-mir-18-3b dre-mir-18-3a dre-mir-19-1d dre-mir-19-1b dre-mir-20-2b dre-mir-20-2a dre-mir-31-2a	dre-mir-18-3b dre-mir-20-2b dre-mir-31-2a	GO:0003700->transcription factor activity GO:0003700->transcription factor activity GO:0005634->nucleus GO:0005634->nucleus GO:0005634->nucleus GO:0005634->nucleus GO:0003677->DNA binding GO:0003677->DNA binding GO:0007275->development GO:0006355->regulation of transcription, DNA-dependent GO:0006355->regulation of transcription, DNA-dependent GO:0006355->regulation of transcription, DNA-dependent	3' AUUGAUGUGUUCUACGUGGAAU 5' dre-mir-18-3b __ .|::||:|:||.|||||:.||| __ 5' CAGUUAUAUAAAAUGCAUGUUA 3' ENSDART00000011684_P E:-17.120001 S:110.000000 Loc:115 Cons: 95.45%(fru)	3' GAUGGACGUGACACUCGUGAAAC 5' dre-mir-20-2b __ :|:|:|.||:||||:|:.:|||| __ 5' UUGCUUUCAUUGUGGGU-UUUUG 3' ENSDART00000011684_P E:-22.950001 S:106.000000 Loc:2582 Cons: 86.36%(fru)	3' GACGAUA-CGGAGGUAUAACGGU 5' dre-mir-31-2a __ ..|||:|.||||||||:|.||.| __ 5' ACGCUGUCGCCUCCAUGUCGCGA 3' ENSDART00000011684_P E:-27.030001 S:106.000000 Loc:2367 Cons: 86.96%(fru)
ENSDART00000006844_P	ENSDARG00000010313	SINFRUG00000129262		ENSDARG00000010313 4001 (4001 nt) [AMBIGUOUS;] [Protein kinase:Protein kinase;]	3	-69.24	321	SINFRUG00000129262 (dre-miR-1-2c)		dre-mir-1-2c dre-mir-1-2b dre-mir-106-c1 dre-mir-184	dre-mir-106-c1 dre-mir-184 dre-mir-1-2c		3' AGAU-GACGUCACCUCCGUGAAGA 5' dre-mir-106-c1 __ ||||.||.|||||.|||:.:|||| __ 5' UCUAUCUUCAGUGAAGGUUUUUCU 3' ENSDART00000006844_P E:-22.469999 S:110.000000 Loc:1936 Cons: 75.00%(fru)	3' CGGGAAUAGU--CAAGAGGCAGGU 5' dre-mir-184 __ |:::|||.||..|.|||||||:|. __ 5' GUUUUUAGCAGCGCUCUCCGUUCU 3' ENSDART00000006844_P E:-22.83 S:106.000000 Loc:481 Cons: 70.83%(fru)	3' GGUGUGUGAAGGA-AUGUAAGGU 5' dre-mir-1-2c __ ||||.||:|||||.|:||||:.| __ 5' CCAC-CAUUUCCUGUGCAUUUGA 3' ENSDART00000006844_P E:-23.940001 S:105.000000 Loc:923 Cons: 72.73%(fru)
ENSDART00000009460_P	ENSDARG00000006352	SINFRUG00000131216		ENSDARG00000006352 4001 (4001 nt) [PHOSPHATIDYLINOSITOL 3 4 5 TRISPHOSPHATE DEPENDENT RAC EXCHANGER 1 P REX1; PHOSPHATIDYLINOSITOL 3 4 5 TRISPHOSPHATE DEPENDENT RAC EXCHANGER 1 P REX1;] [PDZ/DHR/GLGF domain:PDZ/DHR/GLGF domain; Pleckstrin putative G-protein interacting domain:Pleckstrin putative G-protein interacting domain; PDZ/DHR/GLGF domain:PDZ/DHR/GLGF domain;]	3	-61.22	321	SINFRUG00000120663 (fru-miR-122a) SINFRUG00000131216 (fru-miR-141-1a)		dre-mir-122a dre-mir-141-1a dre-mir-141-1b dre-mir-93	dre-mir-122a dre-mir-93 dre-mir-141-1a		3' UGUUUGUGGUAACAGUGUGAGGU 5' dre-mir-122a __ |||||:||:...||.:||||||| __ 5' ACAAAUACU---GUAGCACUCCA 3' ENSDART00000009460_P E:-22.799999 S:115.000000 Loc:2542 Cons: 75.00%(fru)	3' GAUGGACGUGUUUGU-CGUGAAA 5' dre-mir-93 __ ||.|:|.||.|::||.||||||| __ 5' CU-CUUACAGAGGCAUGCACUUU 3' ENSDART00000009460_P E:-17.93 S:105.000000 Loc:1875 Cons: 72.73%(fru)	3' CGUAGCAAUGGUCUGUCACAA 5' dre-mir-141-1a __ ||||:||||.|.|:.|||||| __ 5' GCAUUGUUAGCUGG-AGUGUU 3' ENSDART00000009460_P E:-20.49 S:101.000000 Loc:1433 Cons: 75.00%(fru)
ENSDART00000012092_P	ENSDARG00000004125	SINFRUG00000150328		ENSDARG00000004125 4001 (4001 nt) [DEVELOPMENTALLY REGULATED GTP BINDING DRG; DEVELOPMENTALLY REGULATED GTP BINDING DRG; DEVELOPMENTALLY REGULATED GTP BINDING DRG;] [GTP1/OBG:GTP1/OBG; GTP1/OBG sub-domain:GTP1/OBG sub-domain; TGS domain:TGS domain; GTP1/OBG:GTP1/OBG; GTP1/OBG sub-domain:GTP1/OBG sub-domain; TGS domain:TGS domain; GTP1/OBG:GTP1/OBG; GTP1/OBG sub-domain:GTP1/OBG sub-domain; TGS dom…	3	-59.42	321	SINFRUG00000150328 (fru-miR-106-b2)		fru-mir-106-b2 dre-mir-106-b1 dre-mir-138-2 dre-mir-138-1 dre-mir-192-1a dre-mir-20-1 dre-mir-20-1b fru-mir-93-2a fru-mir-93-1b dre-mir-93	dre-mir-93 fru-mir-106-b2 dre-mir-192-1a		3' GAUGGACGUGU----UUGUCGUGAAA 5' dre-mir-93 __ :..||||:|.|....|:||||||||| __ 5' UCCCCUGUAAAUUAUAGCAGCACUUU 3' ENSDART00000012092_P E:-23.43 S:119.000000 Loc:2430 Cons: 76.92%(fru)	3' AUGGACGUGACAUUCGU-GAAAU 5' fru-mir-106-b2 __ .::|||..||.||||||.||||: __ 5' AGUCUG--CUUUAAGCAGCUUUG 3' ENSDART00000012092_P E:-17.26 S:104.000000 Loc:1972 Cons: 71.43%(fru)	3' CCGACAGUUAAGUAUCCAGUA 5' dre-mir-192-1a __ ..:||||...||:||||||.| __ 5' UAUUGUC---UCGUAGGUCUU 3' ENSDART00000012092_P E:-18.73 S:98.000000 Loc:903 Cons: 77.78%(fru)
ENSDART00000021534_P	ENSDARG00000016149	SINFRUG00000153733		ENSDARG00000016149 4001 (4001 nt) [APOPTOSIS ASSOCIATED TYROSINE KINASE; APOPTOSIS ASSOCIATED TYROSINE KINASE; APOPTOSIS ASSOCIATED TYROSINE KINASE;] [Tyrosine protein kinase:Tyrosine protein kinase; Protein kinase:Protein kinase; Tyrosine protein kinase:Tyrosine protein kinase; Protein kinase:Protein kinase;]	3	-59.38	320	SINFRUG00000153733 (fru-miR-138-1)		dre-mir-138-1 dre-mir-15-1a dre-mir-27-3a	dre-mir-138-1 dre-mir-27-3a dre-mir-15-1a		3' CGGACUAAGUGUUGUGGUCGA 5' dre-mir-138-1 __ |.|||.||:||||||:|||.| __ 5' GACUG-UUUACAACAUCAGAU 3' ENSDART00000021534_P E:-23.559999 S:114.000000 Loc:326 Cons: 70.00%(fru)	3' UGACUUGAAUCGGUGACACUU 5' dre-mir-27-3a __ ||||.|:||..::|||||||| __ 5' ACUG-AUUU--UUACUGUGAA 3' ENSDART00000021534_P E:-18.190001 S:105.000000 Loc:430 Cons: 72.22%(fru)	3' GUGUUUGGUAAGACACGACGAU 5' dre-mir-15-1a __ ...|||.:|||||||.:||||: __ 5' AUAAAAAUAUUCUGU-UUGCUG 3' ENSDART00000021534_P E:-17.629999 S:101.000000 Loc:1747 Cons: 71.43%(fru)
ENSDART00000011873_P	ENSDARG00000003119	SINFRUG00000130058		ENSDARG00000003119 4001 (4001 nt) [SERINE/THREONINE PHOSPHATASE 2A KDA REGULATORY SUBUNIT B PP2A SUBUNIT B; SERINE/THREONINE PHOSPHATASE 2A KDA REGULATORY SUBUNIT B PP2A SUBUNIT B; SERINE/THREONINE PHOSPHATASE 2A KDA REGULATORY SUBUNIT B PP2A SUBUNIT B;] []	3	-56.02	320	SINFRUG00000130058 (fru-miR-27-3a)		dre-mir-27-3a dre-mir-34-2b dre-mir-34-3a dre-mir-93	dre-mir-27-3a dre-mir-93 dre-mir-34-2b		3' UGACUUGAAUCGGUGACACUU 5' dre-mir-27-3a __ |:|..|:.||||||||||.|| __ 5' AUUUUAUAUAGCCACUGUAAA 3' ENSDART00000011873_P E:-17.120001 S:114.000000 Loc:2559 Cons: 71.43%(fru)	3' GAUGGACGUGUUUGUCGUGAAA 5' dre-mir-93 __ :.||:||..|||::|||||||. __ 5' UGACUUG--CAAGUAGCACUUC 3' ENSDART00000011873_P E:-20.76 S:110.000000 Loc:2773 Cons: 75.00%(fru)	3' UGUUAGUCGAUUGUUGUGACGGA 5' dre-mir-34-2b __ ::::|||.||:|::::|:|||.| __ 5' GUGGUCA-CUGAUGGUAUUGCAU 3' ENSDART00000011873_P E:-18.139999 S:96.000000 Loc:839 Cons: 72.73%(fru)
ENSDART00000009431_P	ENSDARG00000011506	SINFRUG00000140987		ENSDARG00000011506 4001 (4001 nt) [AMBIGUOUS;] [Calcium-binding EF-hand:Calcium-binding EF-hand; Phospholipid/glycerol acyltransferase:Phospholipid/glycerol acyltransferase;]	3	-57.19	320	SINFRUG00000140976 (dre-miR-1-2c)		dre-mir-1-2c dre-mir-1-2b dre-mir-101-1a fru-mir-204-1a fru-mir-204-1b dre-mir-204	dre-mir-101-1a dre-mir-1-2c fru-mir-204-1b		3' GAAGUCAAUAGUGUCAUGACAU 5' dre-mir-101-1a __ :||.||.|:|.||||||:|||. __ 5' UUUGAGAUGU-ACAGUAUUGUU 3' ENSDART00000009431_P E:-17.889999 S:114.000000 Loc:1909 Cons: 85.71%(fru)	3' GGUGUGUGAAGGAAUGUAAGGU 5' dre-mir-1-2c __ |||||:.:||:|||.||.|||. __ 5' CCACAUUUUUUCUUUCACUCCU 3' ENSDART00000009431_P E:-20.08 S:106.000000 Loc:2168 Cons: 72.73%(fru)	3' GUC-CGUAUCCUACUGUUUCCCUU 5' fru-mir-204-1b __ |||.||||....|||.|::||||| __ 5' CAGUGCAU----UGAAAGGGGGAA 3' ENSDART00000009431_P E:-19.219999 S:100.000000 Loc:1102 Cons: 70.00%(fru)
ENSDART00000005361_P	ENSDARG00000019187	SINFRUG00000134666		ENSDARG00000019187 4001 (4001 nt) [RNA BINDING 12 RNA BINDING MOTIF 12 SH3/WW DOMAIN ANCHOR IN THE NUCLEUS SWAN; RNA BINDING 12 RNA BINDING MOTIF 12 SH3/WW DOMAIN ANCHOR IN THE NUCLEUS SWAN;] [Proline-rich extensin:Proline-rich extensin; RNA-binding region RNP-1 (RNA recognition motif):RNA-binding region RNP-1 (RNA recognition motif); RNA-binding region RNP-1 (RNA recognition motif):RNA-binding r…	3	-58.13	319	SINFRUG00000134666 (dre-miR-1-2b)		dre-mir-1-2b dre-mir-1-2c dre-mir-122a dre-mir-16-3	dre-mir-122a dre-mir-16-3 dre-mir-1-2b		3' UGUUUGUGGUAACAGUGUGAGGU 5' dre-mir-122a __ .::||:|.|||..|||||||:|| __ 5' UUGAAUA-CAUGCUCACACUUCA 3' ENSDART00000005361_P E:-20.709999 S:113.000000 Loc:442 Cons: 72.73%(fru)	3' GAGGUUAUAAAUGUACGACGAU 5' dre-mir-16-3 __ ||:|.|||...|||||:||||: __ 5' CUUC-AUA---ACAUGUUGCUG 3' ENSDART00000005361_P E:-18.74 S:110.000000 Loc:678 Cons: 72.22%(fru)	3' GGUGUGUGAAGGAAUGUAAGGU 5' dre-mir-1-2b __ |||.:||:|.|||||.|.|||| __ 5' CCA-GCAUUACCUUA-AAUCCA 3' ENSDART00000005361_P E:-18.68 S:96.000000 Loc:2206 Cons: 75.00%(fru)
ENSDART00000008385_P	ENSDARG00000017691	SINFRUG00000134936		ENSDARG00000017691 4001 (4001 nt) [UNKNOWN;] [Zn-finger, C2H2 type:Zn-finger, C2H2 type;]	3	-57.45	319	SINFRUG00000134936 (fru-miR-122a)		dre-mir-122a dre-mir-152 dre-mir-204 fru-mir-204-1a fru-mir-204-1b	dre-mir-122a dre-mir-152 dre-mir-204		3' UGUUUGUGGUAACAGUGUGAGGU 5' dre-mir-122a __ .||||:|.||.|||:|::||:|: __ 5' CCAAAUA-CACUGUUAUGCUUCG 3' ENSDART00000008385_P E:-20.34 S:111.000000 Loc:1667 Cons: 72.73%(fru)	3' GUUUCAAGACAGUACGUGACU 5' dre-mir-152 __ .:||.|.:|..|||||||||| __ 5' GGAAUUCUUCCCAUGCACUGA 3' ENSDART00000008385_P E:-19.65 S:109.000000 Loc:851 Cons: 71.43%(fru)	3' GUCCGUAUCCUACUGUUUCCCUU 5' dre-mir-204 __ :||||||...:|||:.||||.|| __ 5' UAGGCAU---GUGAUUAAGGCAA 3' ENSDART00000008385_P E:-17.459999 S:99.000000 Loc:45 Cons: 75.00%(fru)
ENSDART00000025358_P	ENSDARG00000001908	SINFRUG00000122636		ENSDARG00000001908 4001 (4001 nt) [UNKNOWN;] []	3	-60.65	319	SINFRUG00000122636 (fru-miR-139)		dre-mir-139 dre-mir-16-2 dre-mir-172 dre-mir-34	dre-mir-172 dre-mir-16-2 dre-mir-139		3' UUGUUGGUCGAUUCUGUGACGGU 5' dre-mir-172 __ |:::||||.|.||||||:||:|| __ 5' AGUGACCA-C-AAGACAUUGUCA 3' ENSDART00000025358_P E:-25.209999 S:123.000000 Loc:2520 Cons: 71.43%(fru)	3' GUGGUUAUAAAUGCAC--GACGAU 5' dre-mir-16-2 __ :|.:|.|:|||::|||..|||:|| __ 5' UAGUAUUGUUUGUGUGCUCUGUUA 3' ENSDART00000025358_P E:-17.35 S:102.000000 Loc:1895 Cons: 70.83%(fru)	3' UGACCUCUGUGUACGUGACAUCU 5' dre-mir-139 __ |||..|.|||||||.||||.||: __ 5' ACU--AAACACAUGAACUG-AGG 3' ENSDART00000025358_P E:-18.09 S:94.000000 Loc:171 Cons: 70.00%(fru)
ENSDART00000005161_P	ENSDARG00000008125	SINFRUG00000126037		ENSDARG00000008125 4001 (4001 nt) [AMBIGUOUS;] [Ubiquitin thiolesterase, family 2:Ubiquitin thiolesterase, family 2; CAP-Gly domain:CAP-Gly domain;]	3	-65.43	319	SINFRUG00000126037 (dre-miR-184)		dre-mir-184 fru-mir-205-1a dre-mir-205 dre-mir-34-3b	dre-mir-34-3b fru-mir-205-1a dre-mir-184		3' CAUUAGUUGAUUGACGUGACGGA 5' dre-mir-34-3b __ ||::|.||.|::|||||||||:| __ 5' GUGGU-AA-UGGCUGCACUGCUU 3' ENSDART00000005161_P E:-25.41 S:126.000000 Loc:1336 Cons: 71.43%(fru)	3' GUCUGAGGCCACCUUACUUCCU 5' fru-mir-205-1a __ ::||..|||..||||.|:|||| __ 5' UGGA--CCGAGGGAAAGGAGGA 3' ENSDART00000005161_P E:-22.49 S:101.000000 Loc:54 Cons: 80.00%(fru)	3' CGGGAAUAGUCAAGAGGCAGGU 5' dre-mir-184 __ |.|:||||:|..||||:||.|. __ 5' GACUUUAUUA--UCUCUGUGCU 3' ENSDART00000005161_P E:-17.530001 S:92.000000 Loc:1266 Cons: 75.00%(fru)
ENSDART00000022893_P	ENSDARG00000004693	SINFRUG00000140487		ENSDARG00000004693 4001 (4001 nt) [CGI 20;] [Protein of unknown function DUF410:Protein of unknown function DUF410;]	3	-58.79	319	SINFRUG00000140487 (dre-miR-15-1b)		dre-mir-15-1b dre-mir-200a-1a	dre-mir-200a-1a dre-mir-200a-1a dre-mir-15-1b		3' UUUGUAGCAAUG-GUCUGUCACAA-UCUU 5' dre-mir-200a-1a __ .||:||:||||:.:|||:|.||||.|||| __ 5' CAAUAUUGUUAUGUAGAUA-UGUUCAGAA 3' ENSDART00000022893_P E:-22.74 S:117.000000 Loc:550 Cons: 71.43%(fru)	3' UUUGUAGCAAUG-GUCUGUCAC-AAUCUU 5' dre-mir-200a-1a __ |||:||:.|||:.:|||:.|||.||||:| __ 5' AAAUAUUAUUAUGUAGAU-GUGUUUAGGA 3' ENSDART00000022893_P E:-18.17 S:108.000000 Loc:418 Cons: 71.43%(fru)	3' GUGUUUGGUAAGACACGACGAU 5' dre-mir-15-1b __ ||:::.|||..:||||:.|||: __ 5' CAUGGUCCA--UUGUGUGGCUG 3' ENSDART00000022893_P E:-17.879999 S:94.000000 Loc:349 Cons: 70.00%(fru)
ENSDART00000021586_P	ENSDARG00000017242	SINFRUG00000145510		ENSDARG00000017242 4001 (4001 nt) [UNKNOWN; UNKNOWN; UNKNOWN;] []	3	-67.97	318	SINFRUG00000145510 (dre-miR-106-b1)		dre-mir-106-b1 dre-mir-138-1 dre-mir-20-1 dre-mir-20-1b dre-mir-205 fru-mir-205-1a dre-mir-34-3a dre-mir-34-2b dre-mir-93 fru-mir-93-1b	dre-mir-93 dre-mir-205 dre-mir-138-1		3' GAUGGACGUGUUUGUCGUGAAA 5' dre-mir-93 __ .|||||||||.|||||.||||| __ 5' GUACCUGCAC-AACAG-ACUUU 3' ENSDART00000021586_P E:-27.18 S:121.000000 Loc:235 Cons: 80.00%(fru)	3' GUCUGAGGCCACCUUACUUCCU 5' dre-mir-205 __ .||:||.:.||||||..||||| __ 5' AAGGCUAU-GUGGAAAUAAGGA 3' ENSDART00000021586_P E:-21.200001 S:101.000000 Loc:1484 Cons: 71.43%(fru)	3' CGGACUAAGUGUUGUGGUCGA 5' dre-mir-138-1 __ ||||..|||||||:.:|||:| __ 5' GCCU--UUCACAAU-UCAGUU 3' ENSDART00000021586_P E:-19.59 S:96.000000 Loc:1364 Cons: 77.78%(fru)
ENSDART00000014284_P	ENSDARG00000012400	SINFRUG00000152722		ENSDARG00000012400 2776 (2776 nt) [AMBIGUOUS;] []	3	-55.19	318	SINFRUG00000152722 (fru-miR-103-1a) SINFRUG00000155588 (fru-miR-19-3a)		dre-mir-103-1a dre-mir-103-2a dre-mir-107-1b dre-mir-141-1a dre-mir-141-1b fru-mir-19-3a	dre-mir-141-1a dre-mir-141-1a fru-mir-19-3a		3' CGUAGCAAUGGUCUGUCACAA 5' dre-mir-141-1a __ .:||..||||:||||.||||| __ 5' UUAU--UUACUAGACUGUGUU 3' ENSDART00000014284_P E:-18.120001 S:110.000000 Loc:1611 Cons: 84.21%(fru)	3' CGUAGCAAUGGUCUGUCACAA 5' dre-mir-141-1a __ .:|||..||.|||||||.||| __ 5' UUAUC-AUAGCAGACAGCGUU 3' ENSDART00000014284_P E:-17.780001 S:107.000000 Loc:1777 Cons: 75.00%(fru)	3' CGCUCAAAUCGGAACUAAAUUGU 5' fru-mir-19-3a __ |||||..||.|:|||.|||:||: __ 5' GCGAG--UAUCUUUG-UUUGACG 3' ENSDART00000014284_P E:-19.290001 S:101.000000 Loc:1276 Cons: 70.00%(fru)
ENSDART00000007816_P	ENSDARG00000003445	SINFRUG00000132209		ENSDARG00000003445 4001 (4001 nt) [AMBIGUOUS;] []	3	-67.65	318	SINFRUG00000132209 (fru-miR-103-3)		fru-mir-103-3 dre-mir-103-3a dre-mir-106-a1 dre-mir-107-1a fru-mir-107-1 fru-mir-304 dre-mir-98-2a dre-mir-98-3a dre-mir-98-3b dre-mir-let7l-a dre-mir-let7l-a1 dre-mir-let7l-a2 dre-mir-let7l-b1 dre-mir-let7l-c1 fru-mir-let7l-c2 dre-mir-let7l-d1 fru-mir-let7l-d2	dre-mir-let7l-d1 fru-mir-304 dre-mir-106-a1		3' UUGAUAUGUUGGAUGAUGGAGU 5' dre-mir-let7l-d1 __ |:||:|:|...|||||:|:||| __ 5' AGCUGUGC--GCUACUGCUUCA 3' ENSDART00000007816_P E:-25.24 S:116.000000 Loc:1208 Cons: 70.00%(fru)	3' GAGUGUAAAUGUGUGACUAUGCU 5' fru-mir-304 __ ||||||.|||:|.|||.:||||: __ 5' CUCACA-UUAUAGACUUGUACGG 3' ENSDART00000007816_P E:-23.74 S:110.000000 Loc:2017 Cons: 77.27%(fru)	3' GAUGGACGUGACA-UUCGUGAAAC 5' dre-mir-106-a1 __ .|::|||.|||||.|||::.|||| __ 5' GUGUCUG-ACUGUGAAGUG-UUUG 3' ENSDART00000007816_P E:-18.67 S:92.000000 Loc:1763 Cons: 72.73%(fru)
ENSDART00000017657_P	ENSDARG00000011960	SINFRUG00000137040		ENSDARG00000011960 4001 (4001 nt) [DRCTNNB1A;] []	3	-67.54	318	SINFRUG00000137040 (fru-miR-17-1c)		dre-mir-17-1c fru-mir-17-1e dre-mir-29-4a dre-mir-31-2a	dre-mir-31-2a fru-mir-17-1e dre-mir-29-4a		3' GACGAUACGGAGGUAUAACGGU 5' dre-mir-31-2a __ |||:|.|.||||.:|:|||||| __ 5' CUGUUCU-CCUCAGUGUUGCCA 3' ENSDART00000017657_P E:-23.610001 S:113.000000 Loc:2196 Cons: 71.43%(fru)	3' UGAUGGA---CGUGACAUUCGUGAAAU 5' fru-mir-17-1e __ ..|:|||...|||||||:||.||.||| __ 5' CGUGCCUCCAGCACUGUGAGGACGUUA 3' ENSDART00000017657_P E:-25.25 S:112.000000 Loc:1707 Cons: 70.37%(fru)	3' UGCUGGCUA-AAGUUUACCACGAUC 5' dre-mir-29-4a __ ||..|:|:|.||||:||.|||||.. __ 5' ACUCCUGGUAUUCAGAU-GUGCUUU 3' ENSDART00000017657_P E:-18.68 S:93.000000 Loc:663 Cons: 70.83%(fru)
ENSDART00000020995_P	ENSDARG00000014682	SINFRUG00000138034		ENSDARG00000014682 4001 (4001 nt) [AMBIGUOUS;] []	3	-60.72	317	SINFRUG00000138034 (fru-miR-23-b1)		dre-mir-23-b1 dre-mir-27-2a dre-mir-let7l-a1 dre-mir-let7l-a2	dre-mir-23-b1 dre-mir-27-2a dre-mir-let7l-a1		3' CCAUUAGGGACCGUUACACUA 5' dre-mir-23-b1 __ .||||...||||||:|||.|| __ 5' AGUAA---CUGGCAGUGUUAU 3' ENSDART00000020995_P E:-18.23 S:106.000000 Loc:2646 Cons: 72.22%(fru)	3' CGUCUUGAAUCGGUGACACUU 5' dre-mir-27-2a __ .|||::.||.|||||.|||:| __ 5' UCAGGGGUU-GCCACAGUGGA 3' ENSDART00000020995_P E:-22.620001 S:106.000000 Loc:1346 Cons: 70.00%(fru)	3' UUGGUAUGUUGGAUGAUGGAGU 5' dre-mir-let7l-a1 __ ||:|||.||:.|.||||::||| __ 5' AAUCAUUCAGGC-ACUAUUUCA 3' ENSDART00000020995_P E:-19.870001 S:105.000000 Loc:624 Cons: 71.43%(fru)
ENSDART00000012376_P	ENSDARG00000014057	SINFRUG00000131179		ENSDARG00000014057 4001 (4001 nt) [GAMMA AMINOBUTYRIC ACID RECEPTOR SUBUNIT PRECURSOR GABA A RECEPTOR;] [Gamma-aminobutyric acid A receptor:Gamma-aminobutyric acid A receptor; Neurotransmitter-gated ion-channel:Neurotransmitter-gated ion-channel; Neurotransmitter-gated ion-channel ligand binding domain:Neurotransmitter-gated ion-channel ligand binding domain; Neurotransmitter-gated ion-channel tr…	3	-63.86	317	SINFRUG00000131179 (fru-miR-190-2a) SINFRUG00000131176 (fru-miR-21-1b)		dre-mir-190-2a dre-mir-21-1b fru-mir-21-1c dre-mir-21-1a dre-mir-34	dre-mir-190-2a dre-mir-21-1b dre-mir-34		3' CGUUGGCUUAUAGUUUGUA-UAGU 5' dre-mir-190-2a __ |||||||....||||||:|.|||| __ 5' GCAACCG----UCAAACGUCAUCA 3' ENSDART00000012376_P E:-23.129999 S:114.000000 Loc:2127 Cons: 75.00%(fru)	3' GGUUGUGGUCAGACUAUUCGAU 5' dre-mir-21-1b __ |:||.||||.|||||||:.||. __ 5' CUAA-ACCA-UCUGAUAGACUU 3' ENSDART00000012376_P E:-17.959999 S:104.000000 Loc:48 Cons: 75.00%(fru)	3' UGUUGGUCGAUUCUGUGACGGU 5' dre-mir-34 __ |||||.:|.|:..:|:|||||| __ 5' ACAACGGGAUGCUGCGCUGCCA 3' ENSDART00000012376_P E:-22.77 S:99.000000 Loc:2645 Cons: 72.73%(fru)
ENSDART00000026995_P	ENSDARG00000016549	SINFRUG00000154254		ENSDARG00000016549 4001 (4001 nt) [HOMOLOG FRAGMENT;] []	3	-63.51	317	SINFRUG00000154254 (dre-miR-1-2a)		dre-mir-1-2a dre-mir-1-2b dre-mir-1-2c fru-mir-182-2 fru-mir-182-1 dre-mir-182 dre-mir-199-as	dre-mir-1-2b fru-mir-182-2 dre-mir-199-as		3' GGUGUGUGAAGGAAUGUAAGGU 5' dre-mir-1-2b __ .|||.|||||:|||.||||:|| __ 5' GCAC-CACUUUCUU-CAUUUCA 3' ENSDART00000026995_P E:-25.32 S:112.000000 Loc:982 Cons: 75.00%(fru)	3' UCACUCAAGAUGGUAACGGUUU 5' fru-mir-182-2 __ :||||..||.|||:||||::|. __ 5' GGUGAUGUC-ACCGUUGCUGAU 3' ENSDART00000026995_P E:-19.84 S:105.000000 Loc:1250 Cons: 71.43%(fru)	3' UUGGUUACACGUCUGAUGACAU 5' dre-mir-199-as __ |.:|||.|.||:.|:||||||| __ 5' AUUCAA-G-GCGUAUUACUGUA 3' ENSDART00000026995_P E:-18.35 S:100.000000 Loc:434 Cons: 70.00%(fru)
ENSDART00000018516_P	ENSDARG00000013193	SINFRUG00000146863		ENSDARG00000013193 4001 (4001 nt) [AMBIGUOUS;] []	3	-57.13	317	SINFRUG00000146863 (fru-miR-122a)		dre-mir-122a dre-mir-148-1b	dre-mir-122a dre-mir-148-1b dre-mir-148-1b		3' UGUUUGUGGUAACAGUGUGAG-GU 5' dre-mir-122a __ .:.||:::||.|||||||||:.|| __ 5' CUUAAUGUCAAUGUCACACUUGCA 3' ENSDART00000018516_P E:-22.23 S:116.000000 Loc:744 Cons: 70.83%(fru)	3' GGUUUCAAGACAGUACGUGACU 5' dre-mir-148-1b __ .|.||.|||..|:|||:||||| __ 5' ACUAA-UUC--UUAUGUACUGA 3' ENSDART00000018516_P E:-17.719999 S:107.000000 Loc:1615 Cons: 73.68%(fru)	3' GGUUUCAAGACAGUACGUGACU 5' dre-mir-148-1b __ ::|||.|||||||||.||:|.: __ 5' UUAAA-UUCUGUCAU-CAUUUG 3' ENSDART00000018516_P E:-17.18 S:94.000000 Loc:1095 Cons: 75.00%(fru)
ENSDART00000020386_P	ENSDARG00000018953	SINFRUG00000122805		ENSDARG00000018953 3192 (3192 nt) [GLUTAMATE CYSTEINE LIGASE REGULATORY SUBUNIT EC_6.3.2.2 GAMMA GLUTAMYLCYSTEINE SYNTHETASE GAMMA ECS GCS LIGHT CHAIN GLUTAMATE CYSTEINE LIGASE MODIFIER SUBUNIT;] []	3	-59.58	317	SINFRUG00000122805 (dre-miR-130-2a)		dre-mir-130-2a dre-mir-18-3a fru-mir-18-3 dre-mir-18-3b dre-mir-34-3b	fru-mir-18-3 dre-mir-34-3b dre-mir-130-2a		3' AUUGAUGUGAUCUACGUGGAAU 5' fru-mir-18-3 __ .||.|.||||.||||||::||. __ 5' AAAAU-CACUUGAUGCAUUUUU 3' ENSDART00000020386_P E:-18.16 S:109.000000 Loc:119 Cons: 80.95%(fru)	3' CAUUAGUUGAUUGACGUGACGGA 5' dre-mir-34-3b __ |.||.|||.|.|||||||||::. __ 5' GCAA-CAAAU-ACUGCACUGUUG 3' ENSDART00000020386_P E:-21.09 S:106.000000 Loc:2279 Cons: 76.19%(fru)	3' UACGGGAAAGUAAUAACGUGAC 5' dre-mir-130-2a __ ||||||..|:||.:|||:::|| __ 5' AUGCCC--UUAUGGUUGUGUUG 3' ENSDART00000020386_P E:-20.33 S:102.000000 Loc:582 Cons: 70.00%(fru)
ENSDART00000018857_P	ENSDARG00000002023	SINFRUG00000152685		ENSDARG00000002023 3815 (3815 nt) [AMBIGUOUS;] []	3	-73.36	317	SINFRUG00000152685 (dre-miR-130-1b)		dre-mir-130-1b dre-mir-193-1a dre-mir-193-1c dre-mir-27-2a dre-mir-27-1a dre-mir-27-3a	dre-mir-27-1a dre-mir-193-1a dre-mir-130-1b		3' CGCCUUGA-AUCGGUGACACUU 5' dre-mir-27-1a __ .||||:||..||||:||||||: __ 5' ACGGAGCUGCAGCCGCUGUGAG 3' ENSDART00000018857_P E:-35.610001 S:124.000000 Loc:188 Cons: 77.27%(fru)	3' GACCCUGAAACAUCCGGUCAA 5' dre-mir-193-1a __ ||.||||.||.||||:|||.| __ 5' CU-GGACAUUAUAGGUCAGCU 3' ENSDART00000018857_P E:-19.17 S:101.000000 Loc:1743 Cons: 70.00%(fru)	3' UACGGGAAAAUUGUAACGUGAC 5' dre-mir-130-1b __ .|||:|..||:|.|||||.||| __ 5' UUGCUC--UUGA-AUUGCUCUG 3' ENSDART00000018857_P E:-18.58 S:92.000000 Loc:1684 Cons: 73.68%(fru)
ENSDART00000003506_P	ENSDARG00000001784	SINFRUG00000149630		HOMEO BOX A5A. [Source:RefSeq;Acc:NM_131540] ENSDARG00000001784 (1) (104053 104053 105354 105357 112934) 4001 (4001 nt) [HOMEOBOX;] [Homeobox:Homeobox; Homeobox protein, antennapedia type:Homeobox protein, antennapedia type;]	3	-55.65	316	SINFRUG00000149630 (fru-miR-101-1a)		dre-mir-101-1a dre-mir-125-c-2 dre-mir-125-c-4 dre-mir-125-b-2 dre-mir-125-c-1 dre-mir-125-b-3 dre-mir-125-c-3 fru-mir-125c-3 dre-mir-125-b-1 dre-mir-148-1a	dre-mir-125-c-3 dre-mir-101-1a dre-mir-148-1a	GO:0003700->transcription factor activity GO:0005634->nucleus GO:0005634->nucleus GO:0003677->DNA binding GO:0006355->regulation of transcription, DNA-dependent	3' GUGUCCAAUUCCCAGAGUCCCU 5' dre-mir-125-c-3 __ ..|||.||.|.|||:|::|||| __ 5' GUCAGUUUUAUGGUUUUGGGGA 3' ENSDART00000003506_P E:-19.360001 S:113.000000 Loc:1153 Cons: 95.45%(fru)	3' GAAGUCAAUAGUGUCAUGACAU 5' dre-mir-101-1a __ :|||:|||.|:||:.|.||||| __ 5' UUUCGGUU-UUACGCUUCUGUA 3' ENSDART00000003506_P E:-18.620001 S:105.000000 Loc:1369 Cons: 71.43%(fru)	3' CGUUUCAAGACAUUA-CGUGACU 5' dre-mir-148-1a __ .:||||||....|||.||||||| __ 5' AUAAAGUU---AAAUCGCACUGA 3' ENSDART00000003506_P E:-17.67 S:98.000000 Loc:1192 Cons: 70.00%(fru)
ENSDART00000027584_P	ENSDARG00000001891	SINFRUG00000154558		ENSDARG00000001891 4001 (4001 nt) [SYNAPTOTAGMIN;] [C2 domain:C2 domain;]	3	-76.88	316	SINFRUG00000154558 (fru-miR-133-1b)		dre-mir-133-1b dre-mir-133-1a dre-mir-184	dre-mir-133-1b dre-mir-133-1b dre-mir-184		3' UGUCGACCAACUUCCCCUGGUU 5' dre-mir-133-1b __ |:||..|||||.|||||||||| __ 5' AUAG--GGUUGCAGGGGACCAA 3' ENSDART00000027584_P E:-30.049999 S:126.000000 Loc:1487 Cons: 70.00%(fru)	3' UGUCGACCAACUUCCCCUGGUU 5' dre-mir-133-1b __ ||.|:..|.|.:||||||::|| __ 5' ACUGUCAGCU-GAGGGGAUUAA 3' ENSDART00000027584_P E:-24.65 S:99.000000 Loc:963 Cons: 71.43%(fru)	3' CGGGAAUAGUC--AAGAGGCAGGU 5' dre-mir-184 __ |:||.|:.|||..||:|||.|||| __ 5' GUCC-UG-CAGCCUUUUCC-UCCA 3' ENSDART00000027584_P E:-22.18 S:91.000000 Loc:1746 Cons: 80.95%(fru)
ENSDART00000023763_P	ENSDARG00000016528	SINFRUG00000151708		ENSDARG00000016528 4001 (4001 nt) [AMBIGUOUS;] []	3	-60.11	316	SINFRUG00000151708 (fru-miR-122a)		dre-mir-122a dre-mir-148-1b dre-mir-148-1a fru-mir-152-1b dre-mir-152 dre-mir-18-3b dre-mir-18-3a	dre-mir-148-1a dre-mir-18-3b dre-mir-122a		3' CGUUUCAAGA----CAUUACGUGACU 5' dre-mir-148-1a __ |||:||||:|....||:||||.|||. __ 5' GCAGAGUUUUACACGUGAUGCUCUGC 3' ENSDART00000023763_P E:-22.799999 S:113.000000 Loc:1251 Cons: 73.08%(fru)	3' AUUGAUGUGUUCUACGUGGAAU 5' dre-mir-18-3b __ |||.||.::|||:||:||||.| __ 5' UAA-UA-GUAAGGUGUACCUAA 3' ENSDART00000023763_P E:-17.27 S:105.000000 Loc:2555 Cons: 75.00%(fru)	3' UGUUUGUGGUAACAGUGUGAGGU 5' dre-mir-122a __ |||:.|||||.|.||.||.|||| __ 5' ACAGUCACCA-UAUCUCAAUCCA 3' ENSDART00000023763_P E:-20.040001 S:98.000000 Loc:2209 Cons: 72.73%(fru)
ENSDART00000023221_P	ENSDARG00000017674	SINFRUG00000122402		ENSDARG00000017674 4001 (4001 nt) [AMBIGUOUS;] [SH2 motif:SH2 motif;]	3	-61.77	316	SINFRUG00000122402 (fru-miR-17-1d)		dre-mir-17-1d dre-mir-17-1b dre-mir-31 fru-mir-93-1b	fru-mir-93-1b dre-mir-17-1d dre-mir-31		3' GAUGGACGUGUUUGUCGUGAAAAC 5' fru-mir-93-1b __ |||.||.||||||||.|||||.|| __ 5' CUA-CUCCACAAACA-CACUUCUG 3' ENSDART00000023221_P E:-22.610001 S:112.000000 Loc:9 Cons: 72.73%(fru)	3' UGAUGGACGUGACACUCGUGAAAC 5' dre-mir-17-1d __ ||||.|||:|.|.|||.||:|||| __ 5' ACUA-CUGUA-U-UGAACAUUUUG 3' ENSDART00000023221_P E:-20.559999 S:111.000000 Loc:539 Cons: 80.95%(fru)	3' GUCGAUACGGUUGU-AGAACGGU 5' dre-mir-31 __ |||||.||.|.|||.|:||||:. __ 5' CAGCUCUG-C-ACAGUUUUGCUC 3' ENSDART00000023221_P E:-18.6 S:93.000000 Loc:940 Cons: 71.43%(fru)
ENSDART00000003402	ENSDARG00000012990	SINFRUG00000130859		ENSDARG00000012990 493 (493 nt) [HOOK; HOOK; HOOK; HOOK;] []	3	-64.31	316	SINFRUG00000130858 (fru-miR-142-1b-as) SINFRUG00000130859 (dre-miR-29-4a)		fru-mir-142-1b-as dre-mir-145 dre-mir-29-4a	fru-mir-142-1b-as dre-mir-145 dre-mir-29-4a		3' GGUAUUUCAUCUUUCGUGAUGAUUU 5' fru-mir-142-1b-as __ :|||:|||.||||||.:||:||::| __ 5' UCAUGAAGAAGAAAGAGCUGCUGGA 3' ENSDART00000003402 E:-26.860001 S:126.000000 Loc:332 Cons: 100.00%(fru)	3' UUCCCUAAGGACC-CUUUUGACCUG 5' dre-mir-145 __ |||..:|.|||||.||||:||.|.. __ 5' AAGAUGUACCUGGAGAAAGCUCGUG 3' ENSDART00000003402 E:-19.790001 S:98.000000 Loc:460 Cons: 84.00%(fru)	3' UGCUGGCUAAAGUUUACCACGAUC 5' dre-mir-29-4a __ |||.||.|...|.|:|||||||:. __ 5' ACG-CC-A---CUAGUGGUGCUGU 3' ENSDART00000003402 E:-17.66 S:92.000000 Loc:277 Cons: 73.68%(fru)
ENSDART00000012669_P	ENSDARG00000006871	SINFRUG00000120558		ENSDARG00000006871 4001 (4001 nt) [UNKNOWN;] []	3	-64.53	316	SINFRUG00000120558 (fru-miR-16-1)		dre-mir-16-1 fru-mir-17-1e-as dre-mir-200a-1a	dre-mir-200a-1a fru-mir-17-1e-as dre-mir-16-1		3' UUUGUAGCAAUGGUCU--GUCACAAUCUU 5' dre-mir-200a-1a __ |||.:|:|.|:|||||..::|||||||.. __ 5' AAAGGUUGCUGCCAGACGUGGUGUUAGUU 3' ENSDART00000012669_P E:-28.66 S:123.000000 Loc:351 Cons: 75.86%(fru)	3' UCUUCACGAGUGUGAC-GUCA 5' fru-mir-17-1e-as __ :.::|||..:||||||.|||| __ 5' GUGGGUG--UACACUGUCAGU 3' ENSDART00000012669_P E:-18.32 S:97.000000 Loc:812 Cons: 73.68%(fru)	3' GAGG--UUAUAA-AUG-CACGA--CGAU 5' dre-mir-16-1 __ |||:..|:|:||.|||.|||:|..|||| __ 5' CUCUGAAGUGUUAUACAGUGUUAUGCUA 3' ENSDART00000012669_P E:-17.549999 S:96.000000 Loc:1060 Cons: 71.43%(fru)
ENSDART00000002731_P	ENSDARG00000009784	SINFRUG00000137294		ENSDARG00000009784 4001 (4001 nt) [FORKHEAD BOX;] [Fork head transcription factor:Fork head transcription factor;]	3	-57.45	316	SINFRUG00000137294 (dre-miR-106-b1)		dre-mir-106-b1 dre-mir-130-1b fru-mir-18-3 dre-mir-20-1b dre-mir-20-1	dre-mir-130-1b fru-mir-18-3 dre-mir-20-1b		3' UACGGGAAAAUUGUAACGUGAC 5' dre-mir-130-1b __ .|||.|||||||.:.||||||| __ 5' UUGCACUUUUAAAGAUGCACUG 3' ENSDART00000002731_P E:-20.99 S:114.000000 Loc:1681 Cons: 72.73%(fru)	3' AUUGA-UGUGA-UCUACGUGGAAU 5' fru-mir-18-3 __ .||||.:|::|.||.||||::||| __ 5' AAACUCGCGUUCAGCUGCAUUUUA 3' ENSDART00000002731_P E:-17.549999 S:107.000000 Loc:4 Cons: 75.00%(fru)	3' GAUGGACGUGAUAUUCGUGAAAU 5' dre-mir-20-1b __ |.:::||||||||:|.||.|||| __ 5' CGGUUUGCACUAUGA-CA-UUUA 3' ENSDART00000002731_P E:-18.91 S:95.000000 Loc:2415 Cons: 71.43%(fru)
ENSDART00000015953_P	ENSDARG00000020911	SINFRUG00000144526		ENSDARG00000020911 4001 (4001 nt) [AMBIGUOUS;] []	3	-67.92	316	SINFRUG00000144526 (fru-miR-103-3)		fru-mir-103-3 dre-mir-103-3a fru-mir-107-1 dre-mir-107-1a fru-mir-19-3a dre-mir-98-3a dre-mir-98-3b dre-mir-let7l-a1 dre-mir-let7l-a2	fru-mir-19-3a fru-mir-103-3 dre-mir-let7l-a1		3' CGCUCAAAUCGGA-ACUAAAUUGU 5' fru-mir-19-3a __ |:|:||||..|||.||:||||:|| __ 5' GUGGGUUU--CCUCUGGUUUAGCA 3' ENSDART00000015953_P E:-22.5 S:116.000000 Loc:2003 Cons: 72.73%(fru)	3' ACUAUCGGGACAUGUUACGACGA 5' fru-mir-103-3 __ ||:|:|..||..:||:||||||. __ 5' UGGUGG--CU--GCAGUGCUGCA 3' ENSDART00000015953_P E:-22.780001 S:102.000000 Loc:2131 Cons: 84.21%(fru)	3' UUGGUAUGUUGGAUGAUGGAGU 5' dre-mir-let7l-a1 __ ||||||.|||||.:||.|:||| __ 5' AACCAU-CAACCAGCU-CUUCA 3' ENSDART00000015953_P E:-22.639999 S:98.000000 Loc:234 Cons: 75.00%(fru)
ENSDART00000022641_P	ENSDARG00000013314	SINFRUG00000138440		ENSDARG00000013314 4001 (4001 nt) [ENDONUCLEASE G MITOCHONDRIAL PRECURSOR EC_3.1.30.- ENDO G;] [DNA/RNA non-specific endonuclease:DNA/RNA non-specific endonuclease;]	3	-61.2	315	SINFRUG00000138440 (fru-miR-10a)		fru-mir-10a dre-mir-10-1a fru-mir-18-3 dre-mir-18-2b dre-mir-18-2 dre-mir-18-1 fru-mir-18-1b fru-mir-18-1a dre-mir-31	fru-mir-18-3 fru-mir-10a dre-mir-31		3' AUUGAUGUGAUCUACGUGGAAU 5' fru-mir-18-3 __ ||::.:||||.|:|||||||.| __ 5' UAGUAGCACU-GGUGCACCUAA 3' ENSDART00000022641_P E:-21.379999 S:113.000000 Loc:575 Cons: 71.43%(fru)	3' UGUUUAGGCCUAGAUGUCCCAU 5' fru-mir-10a __ |:::||..||||:|||||||.. __ 5' AUGGAU-AGGAUUUACAGGGCU 3' ENSDART00000022641_P E:-22.690001 S:109.000000 Loc:536 Cons: 71.43%(fru)	3' GUCGAUACGGUUG-UAGAA-CGGU 5' dre-mir-31 __ ||||||....|||.||:||.|||| __ 5' CAGCUA----AACAAUUUUGGCCA 3' ENSDART00000022641_P E:-17.129999 S:93.000000 Loc:2361 Cons: 70.00%(fru)
ENSDART00000003959_P	ENSDARG00000011457	SINFRUG00000120900		ENSDARG00000011457 4001 (4001 nt) [VASOPRESSIN RECEPTOR TYPE ARGININE VASOPRESSIN RECEPTOR ANTIDIURETIC HORMONE RECEPTOR AVPR;] [Vasopressin receptor:Vasopressin receptor; Rhodopsin-like GPCR superfamily:Rhodopsin-like GPCR superfamily; Oxytocin receptor:Oxytocin receptor;]	3	-66.29	315	SINFRUG00000120900 (fru-miR-103-3)		fru-mir-103-3 dre-mir-103-3b dre-mir-103-3a fru-mir-107-1 dre-mir-107-1a dre-mir-107-2 dre-mir-132 fru-mir-132a fru-mir-132b dre-mir-15-1b dre-mir-15-1a	dre-mir-107-2 dre-mir-132 dre-mir-15-1b		3' ACUUUCGGG-ACAU-GUUACGACGA 5' dre-mir-107-2 __ .|:::.|:|.||||.|||||||||. __ 5' AGGGGCCUCAUGUAUCAAUGCUGCG 3' ENSDART00000003959_P E:-26.040001 S:111.000000 Loc:1320 Cons: 76.00%(fru)	3' GCUGGUACCGACAUCUGACAAU 5' dre-mir-132 __ ..||||...|||.||||||||| __ 5' GCACCA---CUG-AGACUGUUA 3' ENSDART00000003959_P E:-20.620001 S:102.000000 Loc:1946 Cons: 77.78%(fru)	3' GUGUUUGGUAAGACACGACGAU 5' dre-mir-15-1b __ .||.|||||.|||||||.||.| __ 5' GAC-AACCA-UCUGUGCAGCAA 3' ENSDART00000003959_P E:-19.629999 S:102.000000 Loc:2597 Cons: 70.00%(fru)
ENSDART00000021151_P	ENSDARG00000006327	SINFRUG00000135995		ENSDARG00000006327 4001 (4001 nt) [AMBIGUOUS;] [Diacylglycerol kinase accessory domain (presumed):Diacylglycerol kinase accessory domain (presumed);]	3	-61.6	315	SINFRUG00000135995 (fru-miR-203-1b)		dre-mir-203-1b dre-mir-31 dre-mir-let7l-a dre-mir-let7l-a1 dre-mir-let7l-a2 dre-mir-let7l-b1 dre-mir-let7l-c1 fru-mir-let7l-c2 dre-mir-let7l-d1 fru-mir-let7l-d2	dre-mir-203-1b dre-mir-31 dre-mir-let7l-a		3' GUUCACCAGG-ACUUGUAAAGUG 5' dre-mir-203-1b __ :.|.||||||.||||||||||.: __ 5' UCAUUGGUCCAUGAACAUUUCCU 3' ENSDART00000021151_P E:-25.43 S:119.000000 Loc:1890 Cons: 78.26%(fru)	3' GUCGAUACG-GUUGUAGAACGGU 5' dre-mir-31 __ :||.||.||.||:|||||||::: __ 5' UAG-UA-GCGCAGCAUCUUGUUG 3' ENSDART00000021151_P E:-19.030001 S:104.000000 Loc:782 Cons: 76.19%(fru)	3' UUGAUAUGUUGGAUGAUGGAGU 5' dre-mir-let7l-a __ |:|..|:|||.||.:|:||||. __ 5' AGCACUGCAA-CUUUUGCCUCC 3' ENSDART00000021151_P E:-17.139999 S:92.000000 Loc:17 Cons: 71.43%(fru)
ENSDART00000015069_P	ENSDARG00000006009	SINFRUG00000135502		ENSDARG00000006009 4001 (4001 nt) [HECT DOMAIN AND RCC1 DOMAIN 3; UNKNOWN;] [Regulator of chromosome condensation, RCC1:Regulator of chromosome condensation, RCC1; HECT domain (Ubiquitin-protein ligase):HECT domain (Ubiquitin-protein ligase); Regulator of chromosome condensation, RCC1:Regulator of chromosome condensation, RCC1;]	3	-65.79	315	SINFRUG00000135502 (fru-miR-17-1e-as)		fru-mir-17-1e-as fru-mir-24-3 dre-mir-29-4a fru-mir-29-12b	fru-mir-29-12b fru-mir-24-3 fru-mir-17-1e-as		3' AUUGUGGCUAAAGUUUACCACGAUC 5' fru-mir-29-12b __ |:.::|||:....||:|||||:||| __ 5' UGCUGCCGG----AAGUGGUGUUAG 3' ENSDART00000015069_P E:-24.59 S:114.000000 Loc:2349 Cons: 80.95%(fru)	3' AACAAGGACGACCUGACUCGGU 5' fru-mir-24-3 __ ||.|||..|..||:|||:|||| __ 5' UUUUUCAAG--GGGCUGGGCCA 3' ENSDART00000015069_P E:-22.530001 S:109.000000 Loc:2738 Cons: 70.00%(fru)	3' UCUUCACGAGUGUGACGUCA 5' fru-mir-17-1e-as __ :|::|.||.||..||||:|| __ 5' GGGGGCGCCCAACCUGCGGU 3' ENSDART00000015069_P E:-18.67 S:92.000000 Loc:2381 Cons: 70.00%(fru)
ENSDART00000002358_P	ENSDARG00000017936	SINFRUG00000123639		ENSDARG00000017936 4001 (4001 nt) [VOLTAGE DEPENDENT TYPE CALCIUM CHANNEL ALPHA SUBUNIT CALCIUM CHANNEL L TYPE ALPHA 1 POLYPEPTIDE; VOLTAGE DEPENDENT TYPE CALCIUM CHANNEL ALPHA SUBUNIT CALCIUM CHANNEL L TYPE ALPHA 1 POLYPEPTIDE; VOLTAGE DEPENDENT TYPE CALCIUM CHANNEL ALPHA SUBUNIT CALCIUM CHANNEL L TYPE ALPHA 1 POLYPEPTIDE; VOLTAGE DEPENDENT TYPE CALCIUM CHANNEL ALPHA SUBUNIT CALCIUM CHANNEL L TY…	3	-59.71	315	SINFRUG00000123631 (fru-miR-106-b2)		fru-mir-106-b2 dre-mir-130-2a dre-mir-27-1a	dre-mir-130-2a dre-mir-27-1a fru-mir-106-b2		3' UACGG-GAAAGUAAUAACGUGAC 5' dre-mir-130-2a __ .||:|.|.|||.|||||||.||| __ 5' CUGUCACCUUC-UUAUUGCUCUG 3' ENSDART00000002358_P E:-17.98 S:112.000000 Loc:187 Cons: 72.73%(fru)	3' CGCCUUGAAUCGGUGACACUU 5' dre-mir-27-1a __ .|||:.:||.||||.||||:| __ 5' CCGGGCUUUUGCCAGUGUGGA 3' ENSDART00000002358_P E:-24.639999 S:111.000000 Loc:304 Cons: 71.43%(fru)	3' AUGGACGUGACAUUCGUGAAAU 5' fru-mir-106-b2 __ |:||||::..||:|.||:|||: __ 5' UGCCUGUG--GUGA-CAUUUUG 3' ENSDART00000002358_P E:-17.09 S:92.000000 Loc:2163 Cons: 84.21%(fru)
ENSDART00000007366_P	ENSDARG00000005892	SINFRUG00000130827		ENSDARG00000005892 4001 (4001 nt) [EPITHELIAL DISCOIDIN DOMAIN RECEPTOR 1 PRECURSOR EC_2.7.1.112 TYROSINE KINASE CAK CELL ADHESION KINASE TYROSINE KINASE DDR DISCOIDIN RECEPTOR TYROSINE KINASE TYROSINE KINASE; EPITHELIAL DISCOIDIN DOMAIN RECEPTOR 1 PRECURSOR EC_2.7.1.112 TYROSINE KINASE CAK CELL ADHESION KINASE TYROSINE KINASE DDR DISCOIDIN RECEPTOR TYROSINE KINASE TYROSINE KINASE; RECEPTOR PRECU…	3	-66.62	315	SINFRUG00000130827 (dre-miR-205) SINFRUG00000128115 (fru-miR-29-2c)		dre-mir-205 fru-mir-205-1a fru-mir-29-2c dre-mir-29-2a fru-mir-29-12b dre-mir-29-2b dre-mir-31	dre-mir-29-2a dre-mir-31 dre-mir-205		3' AUUGUGACUAAAGUUUACCACGAUC 5' dre-mir-29-2a __ .|||||||.||.:|::|||||||:. __ 5' AAACACUG-UUCUAGGUGGUGCUGA 3' ENSDART00000007366_P E:-28.190001 S:123.000000 Loc:1305 Cons: 70.83%(fru)	3' GUCGAU-ACGGUUGUA-GAACGGU 5' dre-mir-31 __ ...|||.||:|.||||.|.||||| __ 5' GCCCUAGUGUCCACAUGCAUGCCA 3' ENSDART00000007366_P E:-17.549999 S:99.000000 Loc:8 Cons: 70.83%(fru)	3' GUCUGAGGCCACCU-UACUUCCU 5' dre-mir-205 __ ||.||.|.||||||.||.||||: __ 5' CA-AC-CAGGUGGAUAUAAAGGG 3' ENSDART00000007366_P E:-20.879999 S:93.000000 Loc:619 Cons: 71.43%(fru)
ENSDART00000004457_P	ENSDARG00000016615	SINFRUG00000127354		ENSDARG00000016615 2351 (2351 nt) [SERINE/THREONINE KINASE 19 EC_2.7.1.37 RP1;] []	3	-61.04	314	SINFRUG00000127354 (dre-miR-172)		dre-mir-172 dre-mir-200a-1a fru-mir-200b-2a dre-mir-34	dre-mir-200a-1a dre-mir-34 dre-mir-172		3' UUUGUAGCAA-UGGUCUGUCACAAUCUU 5' dre-mir-200a-1a __ .||:|..|||.||:||:|||.||||||: __ 5' UAAUAAGGUUAACUAGGCAG-GUUAGAG 3' ENSDART00000004457_P E:-25.940001 S:120.000000 Loc:1966 Cons: 70.37%(fru)	3' UGUUGGUCGAUUCUGUGACGGU 5' dre-mir-34 __ .:||:||.||||||:||.|::: __ 5' UUAAUCA-CUAAGAUACAGUUG 3' ENSDART00000004457_P E:-17.440001 S:101.000000 Loc:1709 Cons: 71.43%(fru)	3' UUGUUGGUCGAUUCUGUGACGGU 5' dre-mir-172 __ :|||:|.||:.|||:||..|:|| __ 5' GACAGCAAGUCAAGGCA--GUCA 3' ENSDART00000004457_P E:-17.66 S:93.000000 Loc:924 Cons: 71.43%(fru)
ENSDART00000019417_P	ENSDARG00000004680	SINFRUG00000129990		ENSDARG00000004680 4001 (4001 nt) [DNAJ HOMOLOG SUBFAMILY MEMBER; DNAJ HOMOLOG SUBFAMILY MEMBER;] [Heat shock protein DnaJ, N-terminal:Heat shock protein DnaJ, N-terminal; Heat shock protein DnaJ, N-terminal:Heat shock protein DnaJ, N-terminal;]	3	-62.1	314	SINFRUG00000129990 (dre-miR-130-2a)		dre-mir-130-2a dre-mir-194 fru-mir-194-1a dre-mir-30e-1 dre-mir-30e-2	dre-mir-130-2a dre-mir-194 dre-mir-30e-1		3' UACGGGAAAGUAAUAACGUGAC 5' dre-mir-130-2a __ .|.:||.||||||:|||||.|| __ 5' UUUUCCCUUCAUUGUUGCA-UG 3' ENSDART00000019417_P E:-22.99 S:109.000000 Loc:533 Cons: 71.43%(fru)	3' AGGUGUACCUCAACGACAAUGU 5' dre-mir-194 __ .:::::|.||||||.||||:|| __ 5' CUUGUGUUGAGUUG-UGUUGCA 3' ENSDART00000019417_P E:-18.41 S:105.000000 Loc:272 Cons: 80.95%(fru)	3' AG-GUCAGUUCCUACAAAUGU 5' dre-mir-30e-1 __ ||.|||||..||||||||.|| __ 5' UCACAGUC-UGGAUGUUU-CA 3' ENSDART00000019417_P E:-20.700001 S:100.000000 Loc:1126 Cons: 73.68%(fru)
ENSDART00000005036_P	ENSDARG00000013221	SINFRUG00000146878		ENSDARG00000013221 4001 (4001 nt) [3' 5' CYCLIC PHOSPHODIESTERASE EC_3.1.4.17; 3' 5' CYCLIC PHOSPHODIESTERASE EC_3.1.4.17; 3' 5' CYCLIC PHOSPHODIESTERASE EC_3.1.4.17; 3' 5' CYCLIC PHOSPHODIESTERASE EC_3.1.4.17; 3' 5' CYCLIC PHOSPHODIESTERASE EC_3.1.4.17;] [3'5'-cyclic nucleotide phosphodiesterase:3'5'-cyclic nucleotide phosphodiesterase; 3'5'-cyclic nucleotide phosphodiesterase:3'5'-cyclic nucleo…	3	-55.98	314	SINFRUG00000146878 (dre-miR-18-1)		dre-mir-18-1 fru-mir-18-1b fru-mir-18-1a fru-mir-304 dre-mir-98-1a	dre-mir-18-1 dre-mir-98-1a fru-mir-304		3' AUAGACGUGAUCUACGUG-GAAU 5' dre-mir-18-1 __ |.||||||..|||||:||.:||| __ 5' UUUCUGCA--AGAUGUACAUUUA 3' ENSDART00000005036_P E:-19.299999 S:109.000000 Loc:372 Cons: 71.43%(fru)	3' UUGUUGUGUUGAAUGAUG--GAGU 5' dre-mir-98-1a __ |||||||||||.||:||:..||:: __ 5' AACAACACAACAUAUUAUGACUUG 3' ENSDART00000005036_P E:-18.77 S:105.000000 Loc:114 Cons: 70.83%(fru)	3' GAGUGUAAAUGUGUGACUAUGCU 5' fru-mir-304 __ :|:|:|||||:|||.|.|||:|. __ 5' UUUAUAUUUAUACAGU-AUAUGC 3' ENSDART00000005036_P E:-17.91 S:100.000000 Loc:263 Cons: 72.73%(fru)
ENSDART00000023574_P	ENSDARG00000020297	SINFRUG00000125162		ENSDARG00000020297 4001 (4001 nt) [MG81;] [RabGAP/TBC domain:RabGAP/TBC domain;]	3	-62.36	314	SINFRUG00000125162 (fru-miR-124-1c)		dre-mir-124-1c dre-mir-124-1b dre-mir-124-1e dre-mir-124-1a dre-mir-124-1d dre-mir-130-1b fru-mir-194-1a dre-mir-194	dre-mir-130-1b fru-mir-194-1a dre-mir-124-1a		3' UACGGGAAAAUUGUAACGUGAC 5' dre-mir-130-1b __ |.||||||||...||||:|||| __ 5' AAGCCCUUUU---AUUGUACUG 3' ENSDART00000023574_P E:-24.75 S:110.000000 Loc:330 Cons: 84.21%(fru)	3' AGGUGUACCUCAACGACAAUGU 5' fru-mir-194-1a __ ...|||||.||.|||||.|:|| __ 5' AAGACAUGAAGGUGCUGAUGCA 3' ENSDART00000023574_P E:-19.1 S:104.000000 Loc:760 Cons: 77.27%(fru)	3' GAACCGUAAGUGGCGCACGGAAUU 5' dre-mir-124-1a __ |||.|:|||...:|:||.||||:| __ 5' CUU-GUAUU--GUGUGUUCCUUGA 3' ENSDART00000023574_P E:-18.51 S:100.000000 Loc:2321 Cons: 71.43%(fru)
ENSDART00000005927_P	ENSDARG00000006092	SINFRUG00000128644		ENSDARG00000006092 4001 (4001 nt) [DOUBLE STRAND BREAK REPAIR RAD21 HOMOLOG SCC1 HOMOLOG;] [Rad21/Rec8 like protein, C-terminal:Rad21/Rec8 like protein, C-terminal; Rad21/Rec8 like protein, N-terminal:Rad21/Rec8 like protein, N-terminal;]	3	-65.72	314	SINFRUG00000128644 (fru-miR-10a)		fru-mir-10a dre-mir-10-1a dre-mir-10-1b dre-mir-199-as	dre-mir-10-1a dre-mir-199-as dre-mir-10-1b		3' GUGUUUAG-GCC-UAGAUGUCCCAU 5' dre-mir-10-1a __ :||.|.||.:||.||||:||||||. __ 5' UAC-ACUCAUGGUAUCUGCAGGGUC 3' ENSDART00000005927_P E:-27.4 S:111.000000 Loc:755 Cons: 70.83%(fru)	3' UUGGUUACACGUCUGAUGACAU 5' dre-mir-199-as __ .||:|||||....||||:|||| __ 5' UACUAAUGU----ACUAUUGUA 3' ENSDART00000005927_P E:-18.4 S:103.000000 Loc:1275 Cons: 72.22%(fru)	3' GUGUUUAAGCCUAGAUGUCCCAU 5' dre-mir-10-1b __ :.||::.|:...|||:||||||. __ 5' UCCAGGGUU---UCUGCAGGGUC 3' ENSDART00000005927_P E:-19.92 S:100.000000 Loc:789 Cons: 70.00%(fru)
ENSDART00000026734_P	ENSDARG00000002367	SINFRUG00000152117		ENSDARG00000002367 4001 (4001 nt) [INTEGRIN BETA PRECURSOR; INTEGRIN BETA PRECURSOR; INTEGRIN BETA PRECURSOR; INTEGRIN BETA PRECURSOR;] [Integrin, beta chain:Integrin, beta chain; EGF-like domain:EGF-like domain; Integrin, beta chain:Integrin, beta chain; EGF-like domain:EGF-like domain; Integrin, beta chain:Integrin, beta chain; EGF-like domain:EGF-like domain; Integrin, beta chain:Integrin, bet…	3	-58.77	314	SINFRUG00000152117 (fru-miR-106-b2)		fru-mir-106-b2 dre-mir-106-b1 dre-mir-172 dre-mir-199-as dre-mir-20-1b dre-mir-20-1	fru-mir-106-b2 dre-mir-199-as dre-mir-172		3' AUGGACGUGACAUUCGUGAAAU 5' fru-mir-106-b2 __ |.||||:||..|||.:|||||| __ 5' UUCCUGUAC--UAAUUACUUUA 3' ENSDART00000026734_P E:-18.389999 S:112.000000 Loc:2280 Cons: 75.00%(fru)	3' UUGGUUACACGUCUGAUGACAU 5' dre-mir-199-as __ |:.:|||||.:|||.||||||: __ 5' AGAUAAUGU-UAGA-UACUGUG 3' ENSDART00000026734_P E:-17.719999 S:103.000000 Loc:2431 Cons: 70.00%(fru)	3' UUGUUGGUCGAUUCUGUGACGGU 5' dre-mir-172 __ |||:::||||.|||||.||.::| __ 5' AACGGUCAGCAAAGAC-CUUUUA 3' ENSDART00000026734_P E:-22.66 S:99.000000 Loc:1811 Cons: 81.82%(fru)
ENSDART00000024933_P	ENSDARG00000013683	SINFRUG00000120406		ENSDARG00000013683 4001 (4001 nt) [LIM/HOMEOBOX; LIM/HOMEOBOX;] [Homeobox:Homeobox; Zn-binding protein, LIM:Zn-binding protein, LIM; Homeobox:Homeobox; Zn-binding protein, LIM:Zn-binding protein, LIM;]	3	-57.71	314	SINFRUG00000120406 (fru-miR-142-1a-as)		dre-mir-142-1a-as dre-mir-142-2a-as dre-mir-148-1b dre-mir-200a-1a	dre-mir-200a-1a dre-mir-142-1a-as dre-mir-148-1b		3' UUUGUAGC-AAUG-GUCUGUCACAAUCUU 5' dre-mir-200a-1a __ .|.|||:|...||..|||||||.||||:| __ 5' CACCAUUGAAGACAAAGACAGUAUUAGGA 3' ENSDART00000024933_P E:-22.52 S:112.000000 Loc:35 Cons: 86.21%(fru)	3' GGUAUUUCAUCCUUUGUGAUGU 5' dre-mir-142-1a-as __ .||.||:|.|.||.|||||:|| __ 5' ACACAAGG-A-GACACACUGCA 3' ENSDART00000024933_P E:-17.08 S:101.000000 Loc:1282 Cons: 70.00%(fru)	3' GGUUUCAAGACAGUACGUGACU 5' dre-mir-148-1b __ ..|||.|||||.||||||||.. __ 5' AGAAAAUUCUG-CAUGCACUUC 3' ENSDART00000024933_P E:-18.110001 S:101.000000 Loc:507 Cons: 71.43%(fru)
ENSDART00000015758_P	ENSDARG00000016738	SINFRUG00000143399		ENSDARG00000016738 4001 (4001 nt) [ZINC FINGER 238 TRANSCRIPTIONAL REPRESSOR RP58.58 KDA REPRESSOR;] [Zn-finger, C2H2 type:Zn-finger, C2H2 type; BTB/POZ domain:BTB/POZ domain;]	3	-55.19	313	SINFRUG00000143399 (dre-miR-18-2b)		dre-mir-18-2b dre-mir-18-2 dre-mir-27-1a fru-mir-93-1b	dre-mir-18-2b fru-mir-93-1b dre-mir-27-1a		3' AUAGACGUGAUUU-ACGUGGAAU 5' dre-mir-18-2b __ .||||.:::|:||.|||||:||| __ 5' AAUCU-UGUUGAAUUGCACUUUA 3' ENSDART00000015758_P E:-17.809999 S:113.000000 Loc:157 Cons: 81.82%(fru)	3' GAUGGACGUGUUUGUCGUGAAAAC 5' fru-mir-93-1b __ ..|:|||....|:::|||:||||| __ 5' AGAUCUG----AGUGGCAUUUUUG 3' ENSDART00000015758_P E:-18.549999 S:107.000000 Loc:55 Cons: 70.00%(fru)	3' CGCCUUGAAUCGGUGACACUU 5' dre-mir-27-1a __ ..|||||....|||.|||||| __ 5' CAGGAAC----CCAGUGUGAA 3' ENSDART00000015758_P E:-18.83 S:93.000000 Loc:2605 Cons: 70.59%(fru)
ENSDART00000022178_P	ENSDARG00000014302	SINFRUG00000151084		ENSDARG00000014302 4001 (4001 nt) [AMBIGUOUS; AMBIGUOUS;] []	3	-59.91	313	SINFRUG00000151084 (dre-miR-103-3a)		dre-mir-103-3a fru-mir-103-3 fru-mir-107-1 dre-mir-107-1a dre-mir-122a dre-mir-143-1a	dre-mir-143-1a dre-mir-103-3a dre-mir-122a		3' GCUCGAUGUC--A-CGAAGUAGAGU 5' dre-mir-143-1a __ :.:|:|.:||..|.|||||||||:: __ 5' UUGGUUUUAGCAUCGCUUCAUCUUG 3' ENSDART00000022178_P E:-17.08 S:108.000000 Loc:1622 Cons: 72.00%(fru)	3' ACUAUCGGGACAUGUUACGACGA 5' dre-mir-103-3a __ .|:|.||::||||.|||.||||| __ 5' GGGUUGCUUUGUA-AAUACUGCU 3' ENSDART00000022178_P E:-20.49 S:106.000000 Loc:792 Cons: 72.73%(fru)	3' UGUUUGUGGUAACAGUGUGAGGU 5' dre-mir-122a __ .|||:|:||...|.|||||.||| __ 5' CCAAGCGCC--CGCCACACACCA 3' ENSDART00000022178_P E:-22.34 S:99.000000 Loc:1191 Cons: 71.43%(fru)
ENSDART00000012227_P	ENSDARG00000011667	SINFRUG00000139083		ENSDARG00000011667 2394 (2394 nt) [OXIDASE;] [Ferric reductase-like transmembrane component:Ferric reductase-like transmembrane component;]	3	-60.82	313	SINFRUG00000139083 (dre-miR-103-3a)		dre-mir-103-3a fru-mir-103-3 dre-mir-103-3b fru-mir-107-1 dre-mir-107-1a dre-mir-107-2 fru-mir-304	fru-mir-304 dre-mir-103-3b fru-mir-107-1		3' GAGUGUAAAUGUGUGACUAUGCU 5' fru-mir-304 __ ||:.||.||.||.||||||:||| __ 5' CUU-CAGUU-CAGACUGAUGCGA 3' ENSDART00000012227_P E:-21.02 S:111.000000 Loc:2050 Cons: 71.43%(fru)	3' ACUUUCGGGACAUGUUACGACGA 5' dre-mir-103-3b __ ||::|..:|||.|||||||.||| __ 5' UGGGA--UCUG-ACAAUGC-GCU 3' ENSDART00000012227_P E:-20.200001 S:102.000000 Loc:2358 Cons: 73.68%(fru)	3' ACUAUCGGGACAUGUUACGACGA 5' fru-mir-107-1 __ ..|||..||||.|||||.||||| __ 5' AAAUA-ACCUG-ACAAU-CUGCU 3' ENSDART00000012227_P E:-19.6 S:100.000000 Loc:64 Cons: 80.00%(fru)
ENSDART00000013865_P	ENSDARG00000004280	SINFRUG00000121250		ENSDARG00000004280 4001 (4001 nt) [NUCLEOPORIN SEH1 SEC13; NUCLEOPORIN SEH1 SEC13;] [G-protein beta WD-40 repeat:G-protein beta WD-40 repeat; G-protein beta WD-40 repeat:G-protein beta WD-40 repeat;]	3	-67.44	313	SINFRUG00000121250 (fru-miR-103-1a)		dre-mir-103-1a dre-mir-103-2a fru-mir-106-b2 dre-mir-107-1b dre-mir-15-3 fru-mir-93-1a	dre-mir-15-3 dre-mir-103-1a fru-mir-93-1a		3' ACUUUUGGUACUGCGCGACGAA 5' dre-mir-15-3 __ .|||||.||..||||||||||. __ 5' CGAAAA-CA-CACGCGCUGCUC 3' ENSDART00000013865_P E:-25.66 S:116.000000 Loc:640 Cons: 70.00%(fru)	3' AGUAUCGGGAC-AUGUUACGACGA 5' dre-mir-103-1a __ .|.|.||:|||..:|:.||||||| __ 5' GCCUCGCUCUGACGCGCUGCUGCU 3' ENSDART00000013865_P E:-21.940001 S:102.000000 Loc:577 Cons: 75.00%(fru)	3' GAUGG--ACGUGACAUUCGUGAAA 5' fru-mir-93-1a __ :||:|..||||||||...|||||| __ 5' UUAUCAAUGCACUGU---CACUUU 3' ENSDART00000013865_P E:-19.84 S:95.000000 Loc:482 Cons: 76.19%(fru)
ENSDART00000002945_P	ENSDARG00000004421	SINFRUG00000143828		EPIDIDYMAL SECRETORY PROTEIN E1 PRECURSOR (16.5 KDA SECRETORY PROTEIN). [Source:SWISSPROT;Acc:Q9DGJ3] ENSDARG00000004421 (1) (579199 579199 579936 579936 648583) 4001 (4001 nt) [EPIDIDYMAL SECRETORY E1 PRECURSOR; EPIDIDYMAL SECRETORY E1 PRECURSOR; EPIDIDYMAL SECRETORY E1 PRECURSOR;] [E1 protein and Def2/Der2 allergen:E1 protein and Def2/Der2 allergen; E1 protein and Def2/Der2 allergen:E1 protein …	3	-63.69	313	SINFRUG00000143828 (fru-miR-122a)		dre-mir-122a fru-mir-17-1e dre-mir-17-1c dre-mir-18-2b dre-mir-18-2 fru-mir-182-2 fru-mir-182-1 dre-mir-182	dre-mir-122a fru-mir-182-1 fru-mir-17-1e		3' UGUUUGUGGUAACAGUGUGAGGU 5' dre-mir-122a __ |.|||||.|:||.|||||||||. __ 5' AGAAACA-CGUUCUCACACUCCU 3' ENSDART00000002945_P E:-24.530001 S:120.000000 Loc:2726 Cons: 72.73%(fru)	3' ACACUCAAGAUGGUA-ACGGUUU 5' fru-mir-182-1 __ ||||||.||..:|:|.||:|||| __ 5' UGUGAG-UC--UCGUCUGUCAAA 3' ENSDART00000002945_P E:-18.74 S:98.000000 Loc:959 Cons: 70.00%(fru)	3' UGAUGGACGUGACAUUCGUGAAAU 5' fru-mir-17-1e __ .|||.||||||..|.|.||||||| __ 5' UCUA-CUGCAC--U-AUCACUUUA 3' ENSDART00000002945_P E:-20.42 S:95.000000 Loc:2275 Cons: 70.00%(fru)
ENSDART00000004081_P	ENSDARG00000001987	SINFRUG00000151591		CONNEXIN 55.5. [Source:RefSeq;Acc:NM_131812] ENSDARG00000001987 (1) (389330 389330 390826 390829 395271) 4001 (4001 nt) [GAP JUNCTION CONNEXIN;] [Connexins:Connexins;]	3	-68.92	313	SINFRUG00000151591 (dre-miR-1-2b)		dre-mir-1-2b dre-mir-1-2a dre-mir-1-2c dre-mir-93	dre-mir-93 dre-mir-93 dre-mir-1-2b	GO:0005922->connexon complex GO:0016021->integral to membrane GO:0005921->gap junction GO:0015285-> GO:0007154->cell communication	3' GAUGGACGUGUUUGUCGUGAAA 5' dre-mir-93 __ :||||||..|..|||||||||. __ 5' UUACCUG--C--ACAGCACUUC 3' ENSDART00000004081_P E:-24.42 S:105.000000 Loc:2246 Cons: 77.78%(fru)	3' GAUGGACGUGUUUGUCGUGAAA 5' dre-mir-93 __ :||||||..|..|||||||||. __ 5' UUACCUG--C--ACAGCACUUC 3' ENSDART00000004081_P E:-24.42 S:105.000000 Loc:2484 Cons: 77.78%(fru)	3' GGUGUGUGAAGGAA--UGUAAGGU 5' dre-mir-1-2b __ ::||||.||||:||..||||.:|| __ 5' UUACACUCUUCUUUAUACAUAUCA 3' ENSDART00000004081_P E:-20.08 S:103.000000 Loc:1349 Cons: 70.83%(fru)
ENSDART00000024193_P	ENSDARG00000012040	SINFRUG00000139353		ENSDARG00000012040 4001 (4001 nt) [RING FINGER 19;] [Zn-finger, cysteine-rich C6HC:Zn-finger, cysteine-rich C6HC;]	3	-65.68	313	SINFRUG00000139353 (fru-miR-126)		dre-mir-126 fru-mir-30c dre-mir-93	fru-mir-30c dre-mir-93 dre-mir-126		3' CGACUCUCACAUCCUACAAAUGU 5' fru-mir-30c __ ..|||||||||...:|||||:|| __ 5' UGUGAGAGUGU---GUGUUUGCA 3' ENSDART00000024193_P E:-24.59 S:107.000000 Loc:2524 Cons: 70.00%(fru)	3' GAUGGA-CGUGUUUGUCGUGAAA 5' dre-mir-93 __ |.:|||..||.|:||||||||.. __ 5' CCGCCUACCAAAGACAGCACUCA 3' ENSDART00000024193_P E:-21.16 S:104.000000 Loc:2419 Cons: 86.96%(fru)	3' CGUAAUAAUGAGUGCCAUGCU 5' dre-mir-126 __ |:|||:..|||||:|||:|.. __ 5' GUAUUG--ACUCAUGGUGCCU 3' ENSDART00000024193_P E:-19.93 S:102.000000 Loc:2254 Cons: 78.95%(fru)
ENSDART00000023727_P	ENSDARG00000003962	SINFRUG00000151448		ENSDARG00000003962 4001 (4001 nt) [GTP BINDING GEM GTP BINDING MITOGEN INDUCED T CELL RAS KIR;] [Ras GTPase superfamily:Ras GTPase superfamily;]	3	-54.12	313	SINFRUG00000151448 (fru-miR-101-1a)		dre-mir-101-1a dre-mir-15-1a dre-mir-15-1b fru-mir-152-1a	dre-mir-101-1a fru-mir-152-1a dre-mir-15-1a		3' GAAGUCAAUAGUGUC-AUGACAU 5' dre-mir-101-1a __ |||:||..||.||||.|:||||| __ 5' CUUUAG--AU-ACAGAUGCUGUA 3' ENSDART00000023727_P E:-19.18 S:107.000000 Loc:540 Cons: 70.00%(fru)	3' GUUUC--AA-GACAAUACGUGACU 5' fru-mir-152-1a __ .||.|..||..|||||||||:||. __ 5' GAACGCUUUAGUGUUAUGCAUUGC 3' ENSDART00000023727_P E:-17.059999 S:105.000000 Loc:165 Cons: 70.83%(fru)	3' GUGUUUGGUAAGACACGACGAU 5' dre-mir-15-1a __ :|||.|.|||.||||.:||||| __ 5' UACACA-CAUACUGU-UUGCUA 3' ENSDART00000023727_P E:-17.879999 S:101.000000 Loc:812 Cons: 70.00%(fru)
ENSDART00000013782_P	ENSDARG00000005969	SINFRUG00000132742		ENSDARG00000005969 4001 (4001 nt) [AMBIGUOUS; AMBIGUOUS;] [Zn-finger, C2H2 type:Zn-finger, C2H2 type; Zn-finger, C2HC type:Zn-finger, C2HC type; MOZ/SAS-like protein:MOZ/SAS-like protein; Zn-finger, C2H2 type:Zn-finger, C2H2 type; Zn-finger, C2HC type:Zn-finger, C2HC type; MOZ/SAS-like protein:MOZ/SAS-like protein;]	3	-63.07	313	SINFRUG00000132742 (fru-miR-122a)		dre-mir-122a	dre-mir-122a dre-mir-122a dre-mir-122a		3' UGUUUGUGGUAACAGUGUGAGGU 5' dre-mir-122a __ |.|||||:.:|||.||||:|:|| __ 5' AGAAACAUGGUUGACACAUUUCA 3' ENSDART00000013782_P E:-22.6 S:120.000000 Loc:151 Cons: 73.91%(fru)	3' UGUUUG--UGGUAA-C-AGUGUGAGGU 5' dre-mir-122a __ |:||:|...|:|||.|.|:|||||::| __ 5' AUAAGCUUUCUAUUGGUUUACACUUUA 3' ENSDART00000013782_P E:-20.780001 S:101.000000 Loc:1127 Cons: 70.37%(fru)	3' UGUUUGUGGUAACAGUGUGAGGU 5' dre-mir-122a __ .||.:||||..|||.|.|||||| __ 5' UCAUGCACC--UGU-AGACUCCA 3' ENSDART00000013782_P E:-19.690001 S:92.000000 Loc:721 Cons: 70.00%(fru)
ENSDART00000003655_P	ENSDARG00000009131	SINFRUG00000123634		ENSDARG00000009131 4001 (4001 nt) [UNKNOWN; UNKNOWN;] [Proline-rich extensin:Proline-rich extensin; Immunoglobulin-like:Immunoglobulin-like;]	3	-56.05	313	SINFRUG00000123634 (fru-miR-132b)		fru-mir-132b dre-mir-132 fru-mir-132a dre-mir-141-1a dre-mir-141-1b dre-mir-190-2a	dre-mir-190-2a dre-mir-141-1a fru-mir-132b		3' CGUUGGCUUAUAGUUUGUAUAGU 5' dre-mir-190-2a __ ||||::.||||.:||||||:||. __ 5' GCAAUU-AAUA-UAAACAUGUCU 3' ENSDART00000003655_P E:-17.030001 S:116.000000 Loc:872 Cons: 71.43%(fru)	3' CGUAG-CAAUGGUCUGUCACAA 5' dre-mir-141-1a __ .|||:.||.|::.|||:||||| __ 5' CCAUUGGUAAUUUGACGGUGUU 3' ENSDART00000003655_P E:-19.200001 S:105.000000 Loc:680 Cons: 77.27%(fru)	3' GCUGGUACCGA-CAUCUGACAAU 5' fru-mir-132b __ .||..||||||.|.||:|||.|: __ 5' AGAAGAUGGCUCGCAGGCUGCUG 3' ENSDART00000003655_P E:-19.82 S:92.000000 Loc:1390 Cons: 82.61%(fru)
ENSDART00000000497_P	ENSDARG00000000072	SINFRUG00000128035		ENSDARG00000000072 4001 (4001 nt) [DIAMINE ACETYLTRANSFERASE EC_2.3.1.57 SPERMIDINE/SPERMINE N 1 ACETYLTRANSFERASE SSAT PUTRESCINE ACETYLTRANSFERASE; DIAMINE ACETYLTRANSFERASE EC_2.3.1.57 SPERMIDINE/SPERMINE N 1 ACETYLTRANSFERASE SSAT PUTRESCINE ACETYLTRANSFERASE;] [GCN5-related N-acetyltransferase:GCN5-related N-acetyltransferase; GCN5-related N-acetyltransferase:GCN5-related N-acetyltransferase…	3	-58.42	313	SINFRUG00000128035 (fru-miR-138-1)		dre-mir-138-1 dre-mir-143-1a dre-mir-187	dre-mir-143-1a dre-mir-187 dre-mir-138-1		3' GCUCGAUGUCACGAAGUAGAGU 5' dre-mir-143-1a __ :|||||.....||||::||||| __ 5' UGAGCU-----GCUUUGUCUCA 3' ENSDART00000000497_P E:-19.690001 S:109.000000 Loc:781 Cons: 70.59%(fru)	3' GACCGACGUUGUGUUCUGUGCU 5' dre-mir-187 __ :.||||.|..||.|:||||||| __ 5' UGGGCUUC--CAAAGGACACGA 3' ENSDART00000000497_P E:-21.51 S:105.000000 Loc:2124 Cons: 70.00%(fru)	3' CGGACUAAG-UGUUGUGGUCGA 5' dre-mir-138-1 __ ||.|||||:.||||.|.||||| __ 5' GCAUGAUUUGACAA-AACAGCU 3' ENSDART00000000497_P E:-17.219999 S:99.000000 Loc:2209 Cons: 71.43%(fru)
ENSDART00000017383_P	ENSDARG00000019063	SINFRUG00000150889		ENSDARG00000019063 4001 (4001 nt) [PRECURSOR; PRECURSOR; PRECURSOR;] [Cadherin:Cadherin; Cadherin:Cadherin; Cadherin:Cadherin;]	3	-60.78	313	SINFRUG00000150889 (dre-miR-15-1b)		dre-mir-15-1b dre-mir-15-1a dre-mir-30e-2 dre-mir-30e-1	dre-mir-15-1b dre-mir-30e-2 dre-mir-15-1b		3' GUGUU-UGGUAAGACACGACGAU 5' dre-mir-15-1b __ .||||.||||.|||||.:||||| __ 5' AACAAGACCA-UCUGU-UUGCUA 3' ENSDART00000017383_P E:-21.780001 S:107.000000 Loc:1410 Cons: 71.43%(fru)	3' AGGUCAGUUCCUACAAAUGU 5' dre-mir-30e-2 __ .:||||..||||||.||:|| __ 5' AUCAGU--AGGAUGCUUGCA 3' ENSDART00000017383_P E:-19.280001 S:105.000000 Loc:194 Cons: 83.33%(fru)	3' GUGUUUG-GUAAGACACGACGAU 5' dre-mir-15-1b __ .:|||||.|.|||||||..|||| __ 5' AGCAAACACUUUCUGUG--GCUA 3' ENSDART00000017383_P E:-19.719999 S:101.000000 Loc:573 Cons: 71.43%(fru)
ENSDART00000002516_P	ENSDARG00000001779	SINFRUG00000135661		ENSDARG00000001779 4001 (4001 nt) [METABOTROPIC GLUTAMATE RECEPTOR PRECURSOR;] [G-protein coupled receptors family 3 (Metabotropic glutamate receptor-like):G-protein coupled receptors family 3 (Metabotropic glutamate receptor-like); Extracellular ligand-binding receptor:Extracellular ligand-binding receptor;]	3	-60.52	313	SINFRUG00000135661 (fru-miR-125-c-1)		dre-mir-125-c-1 fru-mir-125c-3 dre-mir-125-c-3 dre-mir-125-c-4 dre-mir-125-c-2 dre-mir-20-2a dre-mir-20-2b dre-mir-203-1b dre-mir-203-1a	dre-mir-20-2a fru-mir-125c-3 dre-mir-203-1b		3' GAUGGACGUGA-CACUCGUGAAAC 5' dre-mir-20-2a __ .||::||:.:|..|||||.:|||| __ 5' AUAUUUGUUUUACUGAGCCUUUUG 3' ENSDART00000002516_P E:-17.41 S:107.000000 Loc:2046 Cons: 70.83%(fru)	3' GUGUCCAAUUCCCAGAGUCCCU 5' fru-mir-125c-3 __ :|:.||||..||||.||||||| __ 5' UAUCGGUU--GGGU-UCAGGGA 3' ENSDART00000002516_P E:-23.26 S:105.000000 Loc:693 Cons: 78.95%(fru)	3' GUUCACCAGGACUUGUAAAGUG 5' dre-mir-203-1b __ |:||||.|.|..::|||||||: __ 5' CGAGUGCUGC--GGCAUUUCAU 3' ENSDART00000002516_P E:-19.85 S:101.000000 Loc:2285 Cons: 70.00%(fru)
ENSDART00000021318_P	ENSDARG00000017022	SINFRUG00000150209		ENSDARG00000017022 4001 (4001 nt) [ETS; ETS;] [Ets-domain:Ets-domain; Ets-domain:Ets-domain;]	3	-55.21	312	SINFRUG00000150209 (fru-miR-133-1b)		dre-mir-133-1b dre-mir-133-1a dre-mir-141-1a dre-mir-141-1b	dre-mir-141-1a dre-mir-133-1b dre-mir-141-1a		3' CGUAGCAAUGGUCUGUCACAA 5' dre-mir-141-1a __ |||||..||.||||||.|||| __ 5' GCAUC--UA-CAGACAAUGUU 3' ENSDART00000021318_P E:-17.110001 S:111.000000 Loc:1642 Cons: 77.78%(fru)	3' UGUCGACCAACUUCCCCUGGUU 5' dre-mir-133-1b __ ..||:|.|||.||.|||||||| __ 5' UGAGUU-GUU-AAAGGGACCAA 3' ENSDART00000021318_P E:-20.209999 S:110.000000 Loc:449 Cons: 80.00%(fru)	3' CGUAGCAAUGG-UC-UGUCACAA 5' dre-mir-141-1a __ .|||:|.||||.||.|||||.|| __ 5' UCAUUG-UACCAAGCACAGUAUU 3' ENSDART00000021318_P E:-17.889999 S:91.000000 Loc:879 Cons: 72.73%(fru)
ENSDART00000020479_P	ENSDARG00000014323	SINFRUG00000129765		ENSDARG00000014323 4001 (4001 nt) [AMBIGUOUS; AMBIGUOUS; UNKNOWN;] [Immunoglobulin-like:Immunoglobulin-like; Immunoglobulin-like:Immunoglobulin-like; Immunoglobulin-like:Immunoglobulin-like;]	3	-69.74	312	SINFRUG00000129765 (dre-miR-172)		dre-mir-172 fru-mir-29-1c dre-mir-29-1a fru-mir-29-3a dre-mir-29-4a dre-mir-34 dre-mir-98-3b dre-mir-98-3a	dre-mir-172 fru-mir-29-1c dre-mir-98-3b		3' UUGUUGGUCGAUUCUGUGACGGU 5' dre-mir-172 __ :.::|||||||||.||.|||||| __ 5' GUUGACCAGCUAAAAC-CUGCCA 3' ENSDART00000020479_P E:-28.370001 S:112.000000 Loc:1699 Cons: 72.73%(fru)	3' CAUUGGCUAAAGUUUACCACGAUC 5' fru-mir-29-1c __ |.|:||...|..||:|||||:||| __ 5' GCAGCC-CCUGGAAGUGGUGUUAG 3' ENSDART00000020479_P E:-20.879999 S:107.000000 Loc:2455 Cons: 73.91%(fru)	3' UUGGUGUG-UUGGAUGAUGGAGU 5' dre-mir-98-3b __ ..::||||.|||||||.||:|:. __ 5' CCUUACACUAACCUAC-ACUUUU 3' ENSDART00000020479_P E:-20.49 S:93.000000 Loc:923 Cons: 72.73%(fru)
ENSDART00000011811_P	ENSDARG00000004344	SINFRUG00000135246		ENSDARG00000004344 4001 (4001 nt) [ZINC FINGER 148 ZINC FINGER DNA BINDING 89 TRANSCRIPTION FACTOR ZBP 89;] [Zn-finger, C2H2 type:Zn-finger, C2H2 type;]	3	-60.87	312	SINFRUG00000146315 (fru-miR-140)		dre-mir-140 dre-mir-143-1a dre-mir-148-1a	dre-mir-143-1a dre-mir-140 dre-mir-148-1a		3' GCUCGAUGUCACGAAGUAGAGU 5' dre-mir-143-1a __ :||||||:.|.|:|||||:|:| __ 5' UGAGCUAU-G-GUUUCAUUUUA 3' ENSDART00000011811_P E:-23.27 S:115.000000 Loc:1436 Cons: 70.00%(fru)	3' GAUG-GUAUCCCAUUUUGGUGA 5' dre-mir-140 __ .|:|.|:|.|||.|||||:||| __ 5' GUGCACGUUGGG-AAAACUACU 3' ENSDART00000011811_P E:-20.1 S:101.000000 Loc:1513 Cons: 76.19%(fru)	3' CGUUUCAAGACAUUACG-UGACU 5' dre-mir-148-1a __ ||.|||...|||:||||.:|||: __ 5' GCCAAG---UGUGAUGCGGCUGG 3' ENSDART00000011811_P E:-17.5 S:96.000000 Loc:1843 Cons: 70.00%(fru)
ENSDART00000011623_P	ENSDARG00000011544	SINFRUG00000155626		ENSDARG00000011544 4001 (4001 nt) [GTP BINDING;] []	3	-55.96	312	SINFRUG00000155626 (fru-miR-101-1a)		dre-mir-101-1a fru-mir-101-2b dre-mir-101-2a dre-mir-103-3b dre-mir-107-2 dre-mir-15-2a	dre-mir-15-2a fru-mir-101-2b dre-mir-103-3b		3' AUGUUUGGUACUACACGACGAU 5' dre-mir-15-2a __ .|||||..||||||||:||:.| __ 5' AACAAA-GAUGAUGUGUUGUGA 3' ENSDART00000011623_P E:-19.84 S:111.000000 Loc:2283 Cons: 71.43%(fru)	3' GAAGUCAAUAGUAUCAUGACAU 5' fru-mir-101-2b __ .|.|||.|||:||||.|:|||| __ 5' GUGCAG-UAUUAUAG-AUUGUA 3' ENSDART00000011623_P E:-18.27 S:104.000000 Loc:938 Cons: 70.00%(fru)	3' ACUUUCGGGACAUGUUACGACGA 5' dre-mir-103-3b __ .||.||...||||.||||:|||| __ 5' AGAUAG--AUGUA-AAUGUUGCU 3' ENSDART00000011623_P E:-17.85 S:97.000000 Loc:865 Cons: 70.00%(fru)
ENSDART00000025469_P	ENSDARG00000008515	SINFRUG00000123621		ENSDARG00000008515 4001 (4001 nt) [UNKNOWN; UNKNOWN; UNKNOWN; UNKNOWN; UNKNOWN; UNKNOWN;] []	3	-57.08	312	SINFRUG00000123620 (dre-miR-34) SINFRUG00000123621 (dre-miR-34-3b)		dre-mir-34 dre-mir-34-3b fru-mir-93-1b	dre-mir-34 dre-mir-34-3b fru-mir-93-1b		3' UGUUGGUCGAUUCUGUGACGGU 5' dre-mir-34 __ .||:.||||..:||:||||::| __ 5' CCAGACAGC--GGAUACUGUUA 3' ENSDART00000025469_P E:-21.32 S:105.000000 Loc:2352 Cons: 70.00%(fru)	3' CAUUAGUU--GAUUGACGUGACGGA 5' dre-mir-34-3b __ |||:.|||..||.:|||:|:||:|. __ 5' GUAGACAAGUCU-GCUGUAUUGUCC 3' ENSDART00000025469_P E:-18.75 S:105.000000 Loc:114 Cons: 83.33%(fru)	3' GAUGGACGUGUUUGUCGUGAAAAC 5' fru-mir-93-1b __ |.|.|||:.:|||||.:|:||||| __ 5' CGAACUGU-UAAACA-UAUUUUUG 3' ENSDART00000025469_P E:-17.01 S:102.000000 Loc:1572 Cons: 81.82%(fru)
ENSDART00000024728_P	ENSDARG00000019343	SINFRUG00000123322		ENSDARG00000019343 4001 (4001 nt) [SERINE/THREONINE KINASE SULU EC_2.7.1.-; SERINE/THREONINE KINASE SULU EC_2.7.1.-; SERINE/THREONINE KINASE SULU EC_2.7.1.-;] [Protein kinase:Protein kinase; Protein kinase:Protein kinase; Protein kinase:Protein kinase;]	3	-63.59	312	SINFRUG00000153135 (dre-miR-152)		dre-mir-152 fru-mir-17-1e dre-mir-17-1a dre-mir-17-1b dre-mir-22-2 fru-mir-93-2b	fru-mir-17-1e dre-mir-152 dre-mir-22-2		3' UGAUGG-ACGUGACAUUCGUGAAAU 5' fru-mir-17-1e __ :||:||..|||....|||||||||| __ 5' GCUGCCAAGCA---GAAGCACUUUA 3' ENSDART00000024728_P E:-22.690001 S:110.000000 Loc:1225 Cons: 72.73%(fru)	3' GUUUCAAGACAGUACGUGACU 5' dre-mir-152 __ ||:..|.|||||||||.||.| __ 5' CAGCCUGCUGUCAUGCUCUUA 3' ENSDART00000024728_P E:-17.51 S:101.000000 Loc:480 Cons: 76.19%(fru)	3' UGUCGAGAAGUUGACC--GUCGAA 5' dre-mir-22-2 __ .|||||.||||.||||..|||||. __ 5' CCAGCU-UUCAUCUGGAUCAGCUG 3' ENSDART00000024728_P E:-23.389999 S:101.000000 Loc:902 Cons: 73.91%(fru)
ENSDART00000004466_P	ENSDARG00000020041	SINFRUG00000140466		ENSDARG00000020041 4001 (4001 nt) [AMBIGUOUS;] []	3	-64.99	312	SINFRUG00000140466 (fru-miR-10b)		fru-mir-10b dre-mir-15-1a dre-mir-15-1b dre-mir-24-1 dre-mir-let7l-a1 dre-mir-let7l-a2	dre-mir-15-1a dre-mir-24-1 fru-mir-10b		3' GUGUUUGGUAAGACACGACGAU 5' dre-mir-15-1a __ ::.||||||.||.||||||||: __ 5' UGAAAACCACUC-GUGCUGCUG 3' ENSDART00000004466_P E:-25.190001 S:111.000000 Loc:824 Cons: 71.43%(fru)	3' GACA--AGGACGACUU-GACUCGGU 5' dre-mir-24-1 __ ||||...||||:.|||.||.||||| __ 5' CUGUCAACCUGUGGAACCUCAGCCA 3' ENSDART00000004466_P E:-22.49 S:104.000000 Loc:1206 Cons: 84.00%(fru)	3' UGUUUAAGCCAAGAUGUCCCAU 5' fru-mir-10b __ :|||:||....|||::||||.| __ 5' GCAAGUU----UCUGUAGGGCA 3' ENSDART00000004466_P E:-17.309999 S:97.000000 Loc:656 Cons: 72.22%(fru)
ENSDART00000021242_P	ENSDARG00000006732	SINFRUG00000155017		ENSDARG00000006732 4001 (4001 nt) [UBIQUITIN LIGASE;] [HECT domain (Ubiquitin-protein ligase):HECT domain (Ubiquitin-protein ligase);]	3	-61.25	312	SINFRUG00000155017 (fru-miR-122a)		dre-mir-122a dre-mir-15-1b dre-mir-184	dre-mir-122a dre-mir-184 dre-mir-15-1b		3' UGUUU--GUGGUAACAGUGUGAGGU 5' dre-mir-122a __ |||||..|.:||.|||||||:|:.| __ 5' ACAAAGGCCUCA-UGUCACAUUUAA 3' ENSDART00000021242_P E:-21.58 S:108.000000 Loc:2011 Cons: 75.00%(fru)	3' CGGGA-AUAGUCAAGAGGCAGGU 5' dre-mir-184 __ ||:||.|.||..|||||:|||:. __ 5' GCUCUCUCUC-UUUCUCUGUCUC 3' ENSDART00000021242_P E:-19.68 S:103.000000 Loc:169 Cons: 72.73%(fru)	3' GUGUUUGGUAAGACACGACGAU 5' dre-mir-15-1b __ .|||||||:...||||:||.|| __ 5' AACAAACCG---UGUGUUGAUA 3' ENSDART00000021242_P E:-19.99 S:101.000000 Loc:1304 Cons: 73.68%(fru)
ENSDART00000015820_P	ENSDARG00000009499	SINFRUG00000135268		ENSDARG00000009499 4001 (4001 nt) [NESPRIN NUCLEAR ENVELOPE SPECTRIN REPEAT SYNAPTIC NUCLEAR ENVELOPE;] [Spectrin repeat:Spectrin repeat;]	3	-72.43	312	SINFRUG00000135268 (fru-miR-125-c-2)		dre-mir-125-c-2 dre-mir-125-c-1 fru-mir-125c-3 dre-mir-125-c-3 dre-mir-125-c-4 dre-mir-16-1 dre-mir-184	dre-mir-184 dre-mir-125-c-1 dre-mir-16-1		3' CGGGAAUAGUCAAGAGGCAGGU 5' dre-mir-184 __ .:|||.:.|.|||:||:|||:: __ 5' CUCCUGGGCUGUUUUCUGUCUG 3' ENSDART00000015820_P E:-21.459999 S:106.000000 Loc:1334 Cons: 72.73%(fru)	3' GUGUCCAAUUCCCAGAGUCCCU 5' dre-mir-125-c-1 __ |||||||.|:||||..|||||. __ 5' CACAGGUCAGGGGU--CAGGGC 3' ENSDART00000015820_P E:-30.469999 S:104.000000 Loc:2523 Cons: 70.00%(fru)	3' GAGGUUAUAAAUGCACGACGAU 5' dre-mir-16-1 __ .|||:||:..||.|.||||||| __ 5' AUCCGAUG--UAAGAGCUGCUA 3' ENSDART00000015820_P E:-20.5 S:102.000000 Loc:826 Cons: 70.00%(fru)
ENSDART00000011496_P	ENSDARG00000012077	SINFRUG00000145282		ENSDARG00000012077 4001 (4001 nt) [DNA CROSS LINK REPAIR 1B;] []	3	-66.18	312	SINFRUG00000145282 (fru-miR-106-b2)		fru-mir-106-b2 dre-mir-31 fru-mir-93-2b fru-mir-93-1a	fru-mir-93-2b dre-mir-31 dre-mir-31		3' GAUGGACGUGACAUUCGUGAAAC 5' fru-mir-93-2b __ :||||||:||||||.|:.:|||| __ 5' UUACCUGUACUGUAUGU-UUUUG 3' ENSDART00000011496_P E:-26.58 S:110.000000 Loc:1439 Cons: 72.73%(fru)	3' GUCGAUACGGUUGU-AGAACGGU 5' dre-mir-31 __ |||||.||.|.|||.|:||||:| __ 5' CAGCUCUG-C-ACAGUUUUGCUA 3' ENSDART00000011496_P E:-20.33 S:103.000000 Loc:772 Cons: 80.95%(fru)	3' GUCGAUACGGUUGUAGAACGGU 5' dre-mir-31 __ |||||.||.|.||||:||.||| __ 5' CAGCUCUG-C-ACAUUUU-CCA 3' ENSDART00000011496_P E:-19.27 S:99.000000 Loc:569 Cons: 89.47%(fru)
ENSDART00000010794_P	ENSDARG00000016911	SINFRUG00000140576		ENSDARG00000016911 3188 (3188 nt) [ROTAVIRUS 'X' ASSOCIATED NON STRUCTURAL ROXAN;] [TPR repeat:TPR repeat;]	3	-64.21	312	SINFRUG00000140576 (fru-miR-17-1e-as)		fru-mir-17-1e-as dre-mir-22-1 fru-mir-22-1a	fru-mir-17-1e-as dre-mir-22-1 dre-mir-22-1		3' UCUUCACGAGUGUGACGUCA 5' fru-mir-17-1e-as __ :|::.||||.|||||||||. __ 5' GGGGCUGCUGACACUGCAGG 3' ENSDART00000010794_P E:-26.370001 S:112.000000 Loc:303 Cons: 75.00%(fru)	3' UGUCAAGAAGUCGACCGUCGAA 5' dre-mir-22-1 __ |||...|.||||||.||||||. __ 5' ACA---CCUCAGCUCGCAGCUC 3' ENSDART00000010794_P E:-19.620001 S:104.000000 Loc:167 Cons: 78.95%(fru)	3' UGUCAAGAAGUCGACCGUCGAA 5' dre-mir-22-1 __ |||...:|||||||.||||:.. __ 5' ACAUCAUUUCAGCUUGCAGUGC 3' ENSDART00000010794_P E:-18.219999 S:96.000000 Loc:464 Cons: 77.27%(fru)
ENSDART00000008279_P	ENSDARG00000005467	SINFRUG00000136838		ENSDARG00000005467 4001 (4001 nt) [MITOTIC CHECKPOINT SERINE/THREONINE KINASE BUB1 BETA EC_2.7.1.- MAD3/BUB1 RELATED KINASE MITOTIC CHECKPOINT KINASE MAD3L;] []	3	-64.24	311	SINFRUG00000136838 (dre-miR-152)		dre-mir-152 dre-mir-34 fru-mir-93-1b dre-mir-93	dre-mir-152 fru-mir-93-1b dre-mir-34		3' GUUUCAA-GACAGUACGUGACU 5' dre-mir-152 __ .||||||.||||||.||.|||| __ 5' GAAAGUUCCUGUCAAGCUCUGA 3' ENSDART00000008279_P E:-23.360001 S:115.000000 Loc:2622 Cons: 77.27%(fru)	3' GAUGGACGUGUUUGU-CGUGAAAAC 5' fru-mir-93-1b __ :||||||...|:|||.|||:||.|| __ 5' UUACCUG---AGACAUGCAUUUCUG 3' ENSDART00000008279_P E:-20.76 S:104.000000 Loc:71 Cons: 72.73%(fru)	3' UGUUGGUCGAU--UCUGUGACG-GU 5' dre-mir-34 __ :|||.|||||:..|||||:|.:.|| __ 5' GCAA-CAGCUGUUAGACAUUUUACA 3' ENSDART00000008279_P E:-20.120001 S:92.000000 Loc:1509 Cons: 70.83%(fru)
ENSDART00000010443_P	ENSDARG00000007151	SINFRUG00000141255		ENSDARG00000007151 4001 (4001 nt) [POTASSIUM CHANNEL SUBFAMILY K MEMBER POTASSIUM CHANNEL;] [Trek K+ channel:Trek K+ channel;]	3	-59.97	311	SINFRUG00000135100 (fru-miR-10c) SINFRUG00000141255 (fru-miR-183-3)		fru-mir-10c fru-mir-183-3 dre-mir-200b-1a dre-mir10-2b	fru-mir-10c fru-mir-183-3 dre-mir-200b-1a		3' UGUGUAAGCCAAGAUGUC-CCAU 5' fru-mir-10c __ |::|:||:|..|||||||.|||: __ 5' AUGCGUUUGAGUCUACAGCGGUG 3' ENSDART00000010443_P E:-24.82 S:115.000000 Loc:42 Cons: 73.91%(fru)	3' GUCACUUAAUGGUAUCCCGGUAU 5' fru-mir-183-3 __ .||||||.||..||||.||:||: __ 5' AAGUGAA-UA--AUAGAGCUAUG 3' ENSDART00000010443_P E:-17.969999 S:104.000000 Loc:1559 Cons: 75.00%(fru)	3' GUAGUAGUAAUGGUCC-GUCAUAAUCUU 5' dre-mir-200b-1a __ .||:||..|||::|||.|||||..||:. __ 5' GAUUAU--UUAUUAGGACAGUA--AGGU 3' ENSDART00000010443_P E:-17.18 S:92.000000 Loc:2670 Cons: 79.17%(fru)
ENSDART00000019750_P	ENSDARG00000016903	SINFRUG00000151666		ENSDARG00000016903 4001 (4001 nt) [UNKNOWN;] [G-protein beta WD-40 repeat:G-protein beta WD-40 repeat;]	3	-54.85	311	SINFRUG00000151666 (fru-miR-143-1a)		dre-mir-143-1a dre-mir-203-1b fru-mir-24-3	dre-mir-203-1b fru-mir-24-3 dre-mir-143-1a		3' GUUCACCAGGACUUGUAAAGUG 5' dre-mir-203-1b __ :||.|.||::||||||.||||| __ 5' UAAAU-GUUUUGAACA-UUCAC 3' ENSDART00000019750_P E:-17.99 S:109.000000 Loc:588 Cons: 75.00%(fru)	3' AACAAGGACGACCUGACUCGGU 5' fru-mir-24-3 __ |||.|..||.||||||||.|:| __ 5' UUGAU--UGAUGGACUGAUCUA 3' ENSDART00000019750_P E:-19.059999 S:107.000000 Loc:2019 Cons: 70.00%(fru)	3' GCUCGAUGUCACGAAGUAGAGU 5' dre-mir-143-1a __ |||.:|:||..||||||.|||. __ 5' CGAUUUGCA--GCUUCA-CUCC 3' ENSDART00000019750_P E:-17.799999 S:95.000000 Loc:464 Cons: 73.68%(fru)
ENSDART00000016363_P	ENSDARG00000007483	SINFRUG00000143630		ENSDARG00000007483 4001 (4001 nt) [PHOSPHATASE 2C EC_3.1.3.16 PP2C;] [Protein phosphatase 2C-like:Protein phosphatase 2C-like;]	3	-60.45	311	SINFRUG00000143630 (dre-miR-199-as) SINFRUG00000145581 (fru-miR-27-3a)		dre-mir-199-as dre-mir-27-3a dre-mir-27-2a dre-mir-93	dre-mir-199-as dre-mir-27-3a dre-mir-93		3' UUGGU-UACACGUCUGAUGACAU 5' dre-mir-199-as __ :||::.:||||:||:|||||.|| __ 5' GACUGUGUGUGUAGGCUACU-UA 3' ENSDART00000016363_P E:-21.09 S:110.000000 Loc:1258 Cons: 72.73%(fru)	3' UGACUUGAAUCGGUGACACUU 5' dre-mir-27-3a __ .||||.:||:|:||:||.||| __ 5' CCUGACUUUGGUCAUUG-GAA 3' ENSDART00000016363_P E:-21.83 S:103.000000 Loc:753 Cons: 75.00%(fru)	3' GAUGGACGUGUUUGUCGUGAAA 5' dre-mir-93 __ ..::||..||:|:|.||||||. __ 5' GCGUCUAGACGAGCCGCACUUA 3' ENSDART00000016363_P E:-17.530001 S:98.000000 Loc:1622 Cons: 81.82%(fru)
ENSDART00000017929_P	ENSDARG00000010734	SINFRUG00000132016		ENSDARG00000010734 4001 (4001 nt) [HELICASE NHL;] []	3	-62.92	311	SINFRUG00000132016 (fru-miR-24-3)		fru-mir-24-3 dre-mir-34 dre-mir-7-1a	dre-mir-34 dre-mir-7-1a fru-mir-24-3		3' UGUUGGUCGAUUCUGUGACGGU 5' dre-mir-34 __ ..||.||||..|.||||||||| __ 5' CAAAGCAGCGCAAACACUGCCA 3' ENSDART00000017929_P E:-24.209999 S:115.000000 Loc:1051 Cons: 72.73%(fru)	3' UUGUUUUAGUGUUCAG--AAGGU 5' dre-mir-7-1a __ |||.||:||.||||||...|||| __ 5' AAC-AAGUCUCAAGUCAAGUCCA 3' ENSDART00000017929_P E:-19.73 S:100.000000 Loc:1409 Cons: 72.73%(fru)	3' AACAAGGACGACCUGACUCGGU 5' fru-mir-24-3 __ |||||:.||...||:|||||.. __ 5' UUGUUUGUGGGAGAUUGAGCGU 3' ENSDART00000017929_P E:-18.98 S:96.000000 Loc:2286 Cons: 77.27%(fru)
ENSDART00000008419_P	ENSDARG00000012952	SINFRUG00000135796		ENSDARG00000012952 4001 (4001 nt) [AMBIGUOUS; AMBIGUOUS;] []	3	-68.89	311	SINFRUG00000135796 (fru-miR-24-3) SINFRUG00000135794 (dre-miR-92-1)		fru-mir-24-3 dre-mir-24-1 dre-mir-92-1 dre-mir-92-1b fru-mir-92-1a	dre-mir-92-1 fru-mir-24-3 fru-mir-24-3		3' UGUCCGGCCCUGUUCACGUUAU 5' dre-mir-92-1 __ ||:.|:.||||.|||||||||| __ 5' ACGAGUAGGGA-AAGUGCAAUA 3' ENSDART00000008419_P E:-23.360001 S:117.000000 Loc:1974 Cons: 76.19%(fru)	3' AACAAGGACGACCUGACUCGGU 5' fru-mir-24-3 __ ..||||:|||.||||..:|||| __ 5' GCGUUCUUGCAGGAC--GGCCA 3' ENSDART00000008419_P E:-25.43 S:98.000000 Loc:1013 Cons: 75.00%(fru)	3' AACAAGGAC-GAC--CUGACUCGGU 5' fru-mir-24-3 __ .|||||.||.|||..|||||.||:: __ 5' AUGUUCAUGUCUGUUGACUGUGCUG 3' ENSDART00000008419_P E:-20.1 S:96.000000 Loc:1102 Cons: 72.00%(fru)
ENSDART00000006485_P	ENSDARG00000009399	SINFRUG00000141462		ENSDARG00000009399 4001 (4001 nt) [DACHSHUND; DACHSHUND; DACHSHUND; DACHSHUND; DACHSHUND;] [Transforming protein Ski:Transforming protein Ski; Transforming protein Ski:Transforming protein Ski;]	3	-68.05	311	SINFRUG00000141462 (fru-miR-130-1a)		dre-mir-130-1a dre-mir-130-1c dre-mir-98-3b dre-mir-98-3a dre-mir-let7l-a1 dre-mir-let7l-a2	dre-mir-98-3b dre-mir-130-1a dre-mir-let7l-a1		3' UUGGUGUGUUGGAUGAUGGAGU 5' dre-mir-98-3b __ :|||||.||:::|:|||||.|. __ 5' GACCAC-CAGUUUGCUACCACC 3' ENSDART00000006485_P E:-25.59 S:105.000000 Loc:1927 Cons: 71.43%(fru)	3' UACGGGAAAAUUAUAACGUGAC 5' dre-mir-130-1a __ |||.:|.|..|:.||||||||| __ 5' AUG-UCAUAGAGAAUUGCACUG 3' ENSDART00000006485_P E:-19.07 S:103.000000 Loc:2619 Cons: 71.43%(fru)	3' UUG-GUAUG-UUGGAUGAUGGAGU 5' dre-mir-let7l-a1 __ .||.|||:|.|||||:|.||||:. __ 5' UACACAUGCGAACCUGCAACCUUU 3' ENSDART00000006485_P E:-23.389999 S:103.000000 Loc:2279 Cons: 70.83%(fru)
ENSDART00000024297_P	ENSDARG00000021157	SINFRUG00000147381		ENSDARG00000021157 4001 (4001 nt) [MYELIN PROTEOLIPID PLP LIPOPHILIN;] [Myelin proteolipid protein (PLP):Myelin proteolipid protein (PLP);]	3	-59.69	311	SINFRUG00000147381 (dre-miR-15-1b)		dre-mir-15-1b dre-mir-20-2a dre-mir-20-2b dre-mir-31-2a	dre-mir-31-2a dre-mir-15-1b dre-mir-20-2a		3' GACGAUACGGAGGUAUAACGGU 5' dre-mir-31-2a __ :..||||.::|.|:|||||||| __ 5' UACCUAU-UUUACGUAUUGCCA 3' ENSDART00000024297_P E:-19.1 S:109.000000 Loc:1738 Cons: 71.43%(fru)	3' GUGUUUGGUAAGACACGACGAU 5' dre-mir-15-1b __ .|||:|:||..|||.||||:|. __ 5' AACAGAUCA--CUGGGCUGUUU 3' ENSDART00000024297_P E:-20.25 S:102.000000 Loc:2336 Cons: 70.00%(fru)	3' GAUGGACGUGACACUCGUGAAAC 5' dre-mir-20-2a __ .||.|||:||.||.|||||||.. __ 5' GUA-CUGUAC-GUUAGCACUUAA 3' ENSDART00000024297_P E:-20.34 S:100.000000 Loc:2163 Cons: 71.43%(fru)
ENSDART00000022572_P	ENSDARG00000008249	SINFRUG00000135492		ENSDARG00000008249 4001 (4001 nt) [AMBIGUOUS;] [Patched family:Patched family;]	3	-61.41	311	SINFRUG00000135492 (dre-miR-141-1b)		dre-mir-141-1b dre-mir-141-1a dre-mir-22-1 fru-mir-22-1a fru-mir-30b-1	dre-mir-22-1 dre-mir-141-1a fru-mir-30b-1		3' UGUCAAGAAGUCGACCGUCGAA 5' dre-mir-22-1 __ |||..|||.||||||.:||||| __ 5' ACA--UCUGCAGCUGCUAGCUU 3' ENSDART00000022572_P E:-20.940001 S:115.000000 Loc:203 Cons: 75.00%(fru)	3' CGUAGCAAUGGUCUGUCACAA 5' dre-mir-141-1a __ ||||||..|:|||:||.|||. __ 5' GCAUCG-CAUCAGGCAAUGUG 3' ENSDART00000022572_P E:-21.469999 S:104.000000 Loc:1451 Cons: 70.00%(fru)	3' CGACUCACAUCCUACA-AAUGU 5' fru-mir-30b-1 __ .:|||||||||.||||.||.:: __ 5' UUUGAGUGUAGCAUGUGUUUUG 3' ENSDART00000022572_P E:-19 S:92.000000 Loc:1258 Cons: 72.73%(fru)
ENSDART00000014790_P	ENSDARG00000002192	SINFRUG00000128683		ENSDARG00000002192 4001 (4001 nt) [DECORIN PRECURSOR BONE PROTEOGLYCAN II PG S2; DECORIN PRECURSOR BONE PROTEOGLYCAN II PG S2;] [Leucine-rich repeat:Leucine-rich repeat; Cysteine-rich flanking region, N-terminal:Cysteine-rich flanking region, N-terminal; Leucine-rich repeat:Leucine-rich repeat; Cysteine-rich flanking region, N-terminal:Cysteine-rich flanking region, N-terminal;]	3	-59.42	311	SINFRUG00000128683 (fru-miR-141-1a)		dre-mir-141-1a dre-mir-141-1b dre-mir-34-2b dre-mir-34-3a fru-mir-93-1b	dre-mir-141-1b fru-mir-93-1b dre-mir-34-2b		3' UGUAGCAAUGGUCUGUCACAA 5' dre-mir-141-1b __ ||||:|||..||||::||||| __ 5' ACAUUGUU--CAGAUGGUGUU 3' ENSDART00000014790_P E:-22.290001 S:125.000000 Loc:1192 Cons: 78.95%(fru)	3' GAUGGACGUGUUUGUCGUGAAAAC 5' fru-mir-93-1b __ :|:|.||||:.|.|||.|||.||| __ 5' UUGCAUGCAU-AUCAG-ACUGUUG 3' ENSDART00000014790_P E:-17.65 S:95.000000 Loc:2422 Cons: 72.73%(fru)	3' UGUUAGUCGAUUGUUGUGACGGA 5' dre-mir-34-2b __ .|||||.||.||||:.||||:|. __ 5' CCAAUC-GC-AACAG-ACUGUCA 3' ENSDART00000014790_P E:-19.48 S:91.000000 Loc:2261 Cons: 75.00%(fru)
ENSDART00000023412_P	ENSDARG00000019737	SINFRUG00000151088		ENSDARG00000019737 4001 (4001 nt) [SI:D 15 TC1 TRANSPOSASE SI:D 15 TRANSPOSASE;] []	3	-57.66	311	SINFRUG00000151088 (fru-miR-194-2)		dre-mir-194-2 dre-mir-25 fru-mir-29-2c dre-mir-34-3b	dre-mir-34-3b fru-mir-29-2c dre-mir-25		3' CAUUAGUUGAUUGACGUGACGGA 5' dre-mir-34-3b __ .||||.||:|..|||||||.||| __ 5' CUAAU-AAUU--CUGCACUCCCU 3' ENSDART00000023412_P E:-17.200001 S:113.000000 Loc:311 Cons: 95.00%(fru)	3' UGUGACUAAAGUUUACCACGAUC 5' fru-mir-29-2c __ ::|||...|.|||||||||:|:. __ 5' GUACU--CUCCAAAUGGUGUUGU 3' ENSDART00000023412_P E:-18.15 S:106.000000 Loc:2128 Cons: 71.43%(fru)	3' AGUCUGGCUCUGUUCACG-UUAC 5' dre-mir-25 __ .|:||||...|.||||||.|:|| __ 5' GCGGACC---AAAAGUGCUAGUG 3' ENSDART00000023412_P E:-22.309999 S:92.000000 Loc:1841 Cons: 70.00%(fru)
ENSDART00000004703_P	ENSDARG00000019388	SINFRUG00000142619		ENSDARG00000019388 4001 (4001 nt) [NEUROPILIN PRECURSOR VASCULAR ENDOTHELIAL CELL GROWTH FACTOR 165 RECEPTOR;] [CUB domain:CUB domain;]	3	-57.12	311	SINFRUG00000142619 (dre-miR-22-1)		dre-mir-22-1 fru-mir-22-1a dre-mir-98-2a dre-mir10-2b	dre-mir-98-2a dre-mir-22-1 dre-mir10-2b		3' UGUAUAUGUUAGAUGAUGGAGU 5' dre-mir-98-2a __ .|||.|||.||||::||::||| __ 5' UCAU-UAC-AUCUGUUAUUUCA 3' ENSDART00000004703_P E:-18.67 S:110.000000 Loc:265 Cons: 75.00%(fru)	3' UGUCAAGAAGUCGACCGUCGAA 5' dre-mir-22-1 __ ||.|||:||:.|||||:|.:|| __ 5' AC-GUUUUUU-GCUGGUAAUUU 3' ENSDART00000004703_P E:-18.43 S:105.000000 Loc:356 Cons: 70.00%(fru)	3' GUGUGUAAGCCAAGAUGUCC-CAU 5' dre-mir10-2b __ |||.||||....||||||||.||. __ 5' CAC-CAUU---AUCUACAGGUGUU 3' ENSDART00000004703_P E:-20.02 S:96.000000 Loc:59 Cons: 70.00%(fru)
ENSDART00000017886_P	ENSDARG00000021360	SINFRUG00000125808		ENSDARG00000021360 4001 (4001 nt) [UNKNOWN;] [Sterile alpha motif SAM:Sterile alpha motif SAM;]	3	-65.35	311	SINFRUG00000125808 (fru-miR-122a)		dre-mir-122a dre-mir-31 dre-mir-let7l-a dre-mir-let7l-b1 dre-mir-let7l-c1 fru-mir-let7l-c2 dre-mir-let7l-d1 fru-mir-let7l-d2	dre-mir-31 dre-mir-122a dre-mir-let7l-a		3' GUCGAUACGGUUGUA-GAACGGU 5' dre-mir-31 __ :.|||:||.||||||.|||.||| __ 5' UUGCUGUG-CAACAUGCUUACCA 3' ENSDART00000017886_P E:-21.68 S:107.000000 Loc:1518 Cons: 72.73%(fru)	3' UGUUUGUG-GUAACAGUGUGAGGU 5' dre-mir-122a __ .::|:|||.||||||..||||:|| __ 5' CUGAGCACACAUUGU--CACUUCA 3' ENSDART00000017886_P E:-22.93 S:102.000000 Loc:2549 Cons: 72.73%(fru)	3' UUGAUAUGUUGGAUGAUGGAGU 5' dre-mir-let7l-a __ ||||.|.|||:||:||:|:|.| __ 5' AACU-U-CAAUCUGCUGCUUGA 3' ENSDART00000017886_P E:-20.74 S:102.000000 Loc:88 Cons: 75.00%(fru)
ENSDART00000007274_P	ENSDARG00000010400	SINFRUG00000128258		ENSDARG00000010400 4001 (4001 nt) [UNKNOWN; UNKNOWN; UNKNOWN;] []	3	-62.14	311	SINFRUG00000128258 (fru-miR-106-a1)		dre-mir-106-a1 dre-mir-122a dre-mir-135-1a dre-mir-135-2a dre-mir-135-2b fru-mir-93-2b	dre-mir-122a dre-mir-135-2a dre-mir-106-a1		3' UGUUUGUGGUAACAG--UGUGAGGU 5' dre-mir-122a __ |.|||||..||||||..|||||:|| __ 5' AGAAACA-AAUUGUCUGACACUUCA 3' ENSDART00000007274_P E:-21.98 S:115.000000 Loc:808 Cons: 83.33%(fru)	3' AGUGUAUCCUUAU-CUUUCGGUAU 5' dre-mir-135-2a __ |||||.:|||:.|.||::|::||| __ 5' UCACA-GGGAGGAUGAGGGUUAUA 3' ENSDART00000007274_P E:-22.83 S:103.000000 Loc:327 Cons: 73.91%(fru)	3' GAUGGACGUGACAUUCGUGAAAC 5' dre-mir-106-a1 __ :|:::|.:|||||:|.||:|.|| __ 5' UUGUUUCUACUGUGA-CAUUGUG 3' ENSDART00000007274_P E:-17.33 S:93.000000 Loc:688 Cons: 72.73%(fru)
ENSDART00000007943_P	ENSDARG00000018400	SINFRUG00000149975		ENSDARG00000018400 4001 (4001 nt) [GAMMA AMINOBUTYRIC ACID RECEPTOR SUBUNIT PRECURSOR GABA A RECEPTOR;] [Gamma-aminobutyric acid A receptor:Gamma-aminobutyric acid A receptor; Neurotransmitter-gated ion-channel:Neurotransmitter-gated ion-channel; Neurotransmitter-gated ion-channel ligand binding domain:Neurotransmitter-gated ion-channel ligand binding domain; Neurotransmitter-gated ion-channel tr…	3	-56.38	310	SINFRUG00000149975 (dre-miR-184)		dre-mir-184 fru-mir-4a dre-mir-let7l-a1 dre-mir-let7l-a2	fru-mir-4a dre-mir-184 dre-mir-let7l-a1		3' AGUUACCAAGAGAUCGAAAUA 5' fru-mir-4a __ |:..||||.:|||:|||||:| __ 5' UUCUUGGUGUUCUGGCUUUGU 3' ENSDART00000007943_P E:-20.870001 S:118.000000 Loc:1203 Cons: 76.19%(fru)	3' CGGGAAUAGUCAAGAGGCAGGU 5' dre-mir-184 __ ||||||.....||:||.||:|| __ 5' GCCCUU-----UUUUCAGUUCA 3' ENSDART00000007943_P E:-17.98 S:96.000000 Loc:2417 Cons: 76.47%(fru)	3' UUGGUAUGUUGGAUGAUGGAGU 5' dre-mir-let7l-a1 __ ||||.||||:..|||||.|||| __ 5' AACC-UACAG--UACUA-CUCA 3' ENSDART00000007943_P E:-17.530001 S:96.000000 Loc:245 Cons: 72.22%(fru)
ENSDART00000007873	ENSDARG00000016314	SINFRUG00000132295		ENSDARG00000016314 703 (703 nt) [KINASE;] [Tyrosine protein kinase:Tyrosine protein kinase; Protein kinase:Protein kinase;]	3	-73.2	310	SINFRUG00000132295 (fru-miR-103-3)		fru-mir-103-3 dre-mir-103-3b dre-mir-103-3a fru-mir-107-1 dre-mir-107-2 dre-mir-107-1a dre-mir-172 dre-mir-34	fru-mir-103-3 dre-mir-172 dre-mir-34		3' ACUAUCGGGACAUGUUACGACGA 5' fru-mir-103-3 __ .||.:|..|||.:|::||||||| __ 5' AGACGGAGCUG-GCGGUGCUGCU 3' ENSDART00000007873 E:-24.92 S:107.000000 Loc:606 Cons: 77.27%(fru)	3' UUGUUGGUCGAUUCUGUGACG-GU 5' dre-mir-172 __ .:|.:||.||.:||||:||||.|| __ 5' CGCUGCCUGC-GAGACGCUGCACA 3' ENSDART00000007873 E:-25.030001 S:105.000000 Loc:270 Cons: 73.91%(fru)	3' UGUUGGUCGAUUCUGUGA-CGGU 5' dre-mir-34 __ :||:||.|||||.|||.|.|||| __ 5' GCAGCC-GCUAACACAAUAGCCA 3' ENSDART00000007873 E:-23.25 S:98.000000 Loc:541 Cons: 72.73%(fru)
ENSDART00000004399_P	ENSDARG00000013601	SINFRUG00000144323		ENSDARG00000013601 4001 (4001 nt) [ALPHA ACTININ F ACTIN CROSS LINKING;] [Spectrin/pleckstrin-like:Spectrin/pleckstrin-like; Pleckstrin-like:Pleckstrin-like; Spectrin repeat:Spectrin repeat;]	3	-62.34	310	SINFRUG00000144323 (fru-miR-15-2a)		dre-mir-15-2a dre-mir-184 dre-mir-205 fru-mir-205-1a dre-mir-98-1a	dre-mir-15-2a dre-mir-98-1a dre-mir-205		3' AUGUUUGGUACUACACGACGAU 5' dre-mir-15-2a __ .||||:.|:|||.|||:||||. __ 5' AACAAG-CGUGAAGUGUUGCUU 3' ENSDART00000004399_P E:-23.4 S:109.000000 Loc:1321 Cons: 71.43%(fru)	3' UUGUUGUGUUGAAUGAUGGAGU 5' dre-mir-98-1a __ ||||||.|||:||||.||:|:. __ 5' AACAAC-CAAUUUAC-ACUUUU 3' ENSDART00000004399_P E:-18.799999 S:101.000000 Loc:2069 Cons: 70.00%(fru)	3' GUCUGAGGCCACCUUACUUCCU 5' dre-mir-205 __ .:|:..|.||.||:|.|||||| __ 5' GGGGGGCAGGAGGGAGGAAGGA 3' ENSDART00000004399_P E:-20.139999 S:100.000000 Loc:1462 Cons: 72.73%(fru)
ENSDART00000020205_P	ENSDARG00000002540	SINFRUG00000150758		ENSDARG00000002540 4001 (4001 nt) [COMPLEMENT COMPONENT PRECURSOR;] [Membrane attack complex component/perforin/complement C9:Membrane attack complex component/perforin/complement C9;]	3	-62.17	310	SINFRUG00000150758 (fru-miR-133-1b)		dre-mir-133-1b dre-mir-133-1a fru-mir-142-1b-as dre-mir-187	fru-mir-142-1b-as dre-mir-133-1b dre-mir-187		3' GGUAUUUCAUCUUUCGUGAUGAUUU 5' fru-mir-142-1b-as __ .|||..||||.||:||||.:||||| __ 5' ACAUUCAGUA-AAGGCACAGCUAAA 3' ENSDART00000020205_P E:-21.049999 S:121.000000 Loc:302 Cons: 75.00%(fru)	3' UGUCGACCAACUUCCCCUGGUU 5' dre-mir-133-1b __ ||.|:|||..|||||||..||| __ 5' AC-GUUGG--GAAGGGGUGCAA 3' ENSDART00000020205_P E:-22.309999 S:97.000000 Loc:1477 Cons: 84.21%(fru)	3' GACCGACGUUGUGUUCUGUGCU 5' dre-mir-187 __ |.|||...||:.|.||:||||| __ 5' CCGGCCCGAAUUCCAGGCACGA 3' ENSDART00000020205_P E:-18.809999 S:92.000000 Loc:2420 Cons: 72.73%(fru)
ENSDART00000008837_P	ENSDARG00000016633	SINFRUG00000126769		ENSDARG00000016633 4001 (4001 nt) [GUANINE NUCLEOTIDE RELEASING GNRP RAS SPECIFIC NUCLEOTIDE EXCHANGE FACTOR CDC25;] [Guanine-nucleotide dissociation stimulator CDC25:Guanine-nucleotide dissociation stimulator CDC25;]	3	-59.72	310	SINFRUG00000126769 (dre-miR-196-1c)		dre-mir-196-1c dre-mir-196-1b dre-mir-196-1a dre-mir-196-1e dre-mir-24-1 dre-mir-26-1d dre-mir-26-1a fru-mir-26-1c	dre-mir-196-1e dre-mir-26-1a dre-mir-24-1		3' GGUUGUUGUA-UUUUGAUGGAU 5' dre-mir-196-1e __ |||:::::||.|:||:||:||. __ 5' CCAGUGGUAUGAGAAUUAUCUU 3' ENSDART00000008837_P E:-18.299999 S:109.000000 Loc:2147 Cons: 90.91%(fru)	3' UCGGAUAGGAC-CUAAUGAACUU 5' dre-mir-26-1a __ .||:|||:|||.||.||:|||.| __ 5' UGCUUAUUCUGUGAAUAUUUGUA 3' ENSDART00000008837_P E:-20.780001 S:108.000000 Loc:1835 Cons: 95.65%(fru)	3' GACAAGGACGACUUGACUCGGU 5' dre-mir-24-1 __ ||.|.||||:|||.:|.||||. __ 5' CU-UACCUGUUGAUUUCAGCCU 3' ENSDART00000008837_P E:-20.639999 S:93.000000 Loc:168 Cons: 76.19%(fru)
ENSDART00000015626_P	ENSDARG00000018041	SINFRUG00000141875		ENSDARG00000018041 4001 (4001 nt) [POTASSIUM CHANNEL;] []	3	-60.22	310	SINFRUG00000141875 (dre-miR-103-3a)		dre-mir-103-3a fru-mir-103-3 dre-mir-107-1a fru-mir-107-1 fru-mir-182-2 dre-mir-34	fru-mir-182-2 dre-mir-103-3a dre-mir-34		3' UCACU-CAAGAU-GGUAACGGUUU 5' fru-mir-182-2 __ :||||..||||:.:::|||:|||| __ 5' GGUGAUAUUCUGCUUGUUGUCAAA 3' ENSDART00000015626_P E:-18.99 S:111.000000 Loc:543 Cons: 75.00%(fru)	3' ACUAUCGGGACAUGUUACGACGA 5' dre-mir-103-3a __ .|:|.|:||..|||:|||.|||| __ 5' GGGU-GUCC--UACGAUGAUGCU 3' ENSDART00000015626_P E:-20.92 S:104.000000 Loc:126 Cons: 70.00%(fru)	3' UGUUGGUCGAUUCUGU-GACGGU 5' dre-mir-34 __ .|||..:|:|||.|||.|||||: __ 5' UCAA-AGGUUAAAACAGCUGCCG 3' ENSDART00000015626_P E:-20.309999 S:95.000000 Loc:607 Cons: 72.73%(fru)
ENSDART00000024062	ENSDARG00000008454	SINFRUG00000122270		ORB/CPEB-RELATED RNA-BINDING PROTEIN. [Source:RefSeq;Acc:NM_131427] ENSDARG00000008454 (1) (74190 74768 83648 84722 249548) 1074 (1074 nt) [CYTOPLASMIC POLYADENYLATION ELEMENT BINDING;] []	3	-58.86	309	SINFRUG00000122270 (dre-miR-130-1b)		dre-mir-130-1b dre-mir-130-1a dre-mir-130-1c dre-mir-17-1c dre-mir-17-1a dre-mir-184 dre-mir-98-3a dre-mir-98-3b dre-mir-let7l-a dre-mir-let7l-a1 dre-mir-let7l-a2 dre-mir-let7l-b1 dre-mir-let7l-c1 fru-mir-let7l-c2 dre-mir-let7l-d1 fru-mir-let7l-d2	dre-mir-130-1a fru-mir-let7l-d2 dre-mir-184	GO:0003676->nucleic acid binding	3' UACG-GGAAAAUUAUAACGUGAC 5' dre-mir-130-1a __ .|||.|:|||||||.|||||||. __ 5' UUGCACUUUUUAAU-UUGCACUU 3' ENSDART00000024062 E:-19.209999 S:113.000000 Loc:707 Cons: 90.91%(fru)	3' UUGAUAUGUUGGAUGAUGGAGU 5' fru-mir-let7l-d2 __ .|||.|:::|:||.|||||||. __ 5' UACUCUGUGAUCU-CUACCUCC 3' ENSDART00000024062 E:-20.5 S:104.000000 Loc:975 Cons: 76.19%(fru)	3' CGGGAA-UAGUCAAGAGGCAGGU 5' dre-mir-184 __ |||:||.||::|||:|||..||. __ 5' GCCUUUAAUUGGUUUUCC--CCU 3' ENSDART00000024062 E:-19.15 S:92.000000 Loc:252 Cons: 76.19%(fru)
ENSDART00000014593_P	ENSDARG00000005905	SINFRUG00000144700		ENSDARG00000005905 4001 (4001 nt) [SPINDLIN;] [Spindlin/spermiogenesis-specific protein:Spindlin/spermiogenesis-specific protein;]	3	-54.26	309	SINFRUG00000144700 (fru-miR-128a)		fru-mir-128a dre-mir-128 fru-mir-128b fru-mir-33-1b fru-mir-33b fru-mir-33-1a dre-mir-93	fru-mir-33-1b fru-mir-128a dre-mir-93		3' GUUACGUUGAUGUUACGUGGU 5' fru-mir-33-1b __ .|||.|.||||:||||||.|| __ 5' AAAU-CUACUAUAAUGCAGCA 3' ENSDART00000014593_P E:-17.870001 S:112.000000 Loc:1377 Cons: 70.00%(fru)	3' UUUUCUCUGGCCAAG-UGACACU 5' fru-mir-128a __ :||.|||:..||||:.||||||. __ 5' GAAUGAGG--GGUUUGACUGUGU 3' ENSDART00000014593_P E:-17.969999 S:99.000000 Loc:702 Cons: 71.43%(fru)	3' GAUGGACGUGUUUGUCGUGAAA 5' dre-mir-93 __ |||.|||:|.|.:|||||:||. __ 5' CUA-CUGUA-AUGCAGCAUUUC 3' ENSDART00000014593_P E:-18.42 S:98.000000 Loc:1607 Cons: 70.00%(fru)
ENSDART00000017223_P	ENSDARG00000009879	SINFRUG00000121499		ENSDARG00000009879 4001 (4001 nt) [DNAJ HOMOLOG SUBFAMILY MEMBER;] [Heat shock protein DnaJ:Heat shock protein DnaJ; Heat shock protein DnaJ, N-terminal:Heat shock protein DnaJ, N-terminal;]	3	-58.91	309	SINFRUG00000121499 (dre-miR-141-1b)		dre-mir-141-1b dre-mir-142-1a-as dre-mir-142-2a-as dre-mir-27-1a	dre-mir-142-1a-as dre-mir-27-1a dre-mir-141-1b		3' GGUAUUUCAUCCUUUGUGAUGU 5' dre-mir-142-1a-as __ .||.:|||..|||||||:|||. __ 5' ACAAGAAG--GGAAACAUUACU 3' ENSDART00000017223_P E:-18.389999 S:113.000000 Loc:1094 Cons: 70.00%(fru)	3' CGCCUUGAAUCGGUG-ACACUU 5' dre-mir-27-1a __ ||||....|||:|||.|||||| __ 5' GCGG----UAGUCACAUGUGAA 3' ENSDART00000017223_P E:-22.549999 S:104.000000 Loc:2416 Cons: 77.78%(fru)	3' UGUAGCAAUGGUC-UGUCAC-AA 5' dre-mir-141-1b __ |:||||...|:||.||||||.|| __ 5' AUAUCG---CUAGAACAGUGAUU 3' ENSDART00000017223_P E:-17.969999 S:92.000000 Loc:2237 Cons: 70.00%(fru)
ENSDART00000014006_P	ENSDARG00000013262	SINFRUG00000125143		ENSDARG00000013262 4001 (4001 nt) [MOTHERS AGAINST DECAPENTAPLEGIC HOMOLOG 7 SMAD 7 MOTHERS AGAINST DPP HOMOLOG 7 SMAD7; MOTHERS AGAINST DECAPENTAPLEGIC HOMOLOG 7 SMAD 7 MOTHERS AGAINST DPP HOMOLOG 7 SMAD7; MOTHERS AGAINST DECAPENTAPLEGIC HOMOLOG 7 SMAD 7 MOTHERS AGAINST DPP HOMOLOG 7 SMAD7; MOTHERS AGAINST DECAPENTAPLEGIC HOMOLOG 7 SMAD 7 MOTHERS AGAINST DPP HOMOLOG 7 SMAD7;] [MH1 domain:MH1 dom…	3	-54.6	309	SINFRUG00000129634 (fru-miR-101-1a)		dre-mir-101-1a dre-mir-101-2a fru-mir-101-2b dre-mir-135-3a dre-mir-21-1a dre-mir-21-1b fru-mir-21-1c	fru-mir-21-1c dre-mir-101-2a dre-mir-135-3a		3' GGUUGUGGUCAGACUAUUCGAU 5' fru-mir-21-1c __ :|||:||||.|:|||.||.:|| __ 5' UCAAUACCAAUUUGAAAAAUUA 3' ENSDART00000014006_P E:-17.77 S:107.000000 Loc:259 Cons: 90.91%(fru)	3' GAAGUCAAUAGUAUCAUGACAU 5' dre-mir-101-2a __ ..|||||.:|..|||||||||. __ 5' GCUCAGUGGU--UAGUACUGUC 3' ENSDART00000014006_P E:-18.84 S:107.000000 Loc:490 Cons: 70.00%(fru)	3' AGUCUAUCCU-UA-UUUUUCGGUAU 5' dre-mir-135-3a __ .|||:.||||.||.|:|||.:|||. __ 5' GCAGG-AGGAGAUGAGAAAAUCAUU 3' ENSDART00000014006_P E:-17.99 S:95.000000 Loc:2660 Cons: 70.83%(fru)
ENSDART00000002678_P	ENSDARG00000016423	SINFRUG00000126084		ENSDARG00000016423 4001 (4001 nt) [AMBIGUOUS;] [Low density lipoprotein-receptor, class A:Low density lipoprotein-receptor, class A; CUB domain:CUB domain;]	3	-58.57	309	SINFRUG00000126084 (fru-miR-183-1)		fru-mir-183-1 fru-mir-183-2 dre-mir-183 dre-mir-196-1c dre-mir-196-1b dre-mir-34-2b dre-mir-34-3a	dre-mir-196-1b fru-mir-183-1 dre-mir-34-2b		3' GGUUGUUGUACUUUGAUGGAU 5' dre-mir-196-1b __ .:||||::.||||||.:|||. __ 5' AUAACAGUUUGAAACAGCCUU 3' ENSDART00000002678_P E:-18.27 S:106.000000 Loc:492 Cons: 71.43%(fru)	3' GUCACUUAAGAUGGUC-ACGGUAU 5' fru-mir-183-1 __ :..||:|.|...||||.||||||| __ 5' UUUUGGACUAAUCCAGCUGCCAUA 3' ENSDART00000002678_P E:-18.99 S:104.000000 Loc:1633 Cons: 75.00%(fru)	3' UGUUAGUCGAUUGUUGUGACGGA 5' dre-mir-34-2b __ |||||||||...||:|:|.|:|. __ 5' ACAAUCAGC---CAGCGCAGUCG 3' ENSDART00000002678_P E:-21.309999 S:99.000000 Loc:1962 Cons: 70.00%(fru)
ENSDART00000027615_P	ENSDARG00000002386	SINFRUG00000121195		ENSDARG00000002386 4001 (4001 nt) [RHO/RAC GUANINE NUCLEOTIDE EXCHANGE FACTOR RHO/RAC GEF FACIOGENITAL DYSPLASIA;] [Pleckstrin-like:Pleckstrin-like; Zn-finger, FYVE type:Zn-finger, FYVE type;]	3	-56.8	309	SINFRUG00000121195 (dre-miR-1-2c)		dre-mir-1-2c dre-mir-1-2b dre-mir-103-2a dre-mir-103-1a dre-mir-107-1b dre-mir-23-a1 dre-mir-23-c1 fru-mir-23-c2	dre-mir-103-1a dre-mir-1-2c dre-mir-23-a1		3' AGUAUCGGGACAUGUUACGACGA 5' dre-mir-103-1a __ |:||..:::||.|||||||||:. __ 5' UUAUUCUUUUGCACAAUGCUGUG 3' ENSDART00000027615_P E:-18.950001 S:118.000000 Loc:610 Cons: 78.26%(fru)	3' GGUG-UGUGAAG-GAAUGUAAG-GU 5' dre-mir-1-2c __ :|||.||||..|.:|||||||:.|| __ 5' UCACAACAC--CAUUUACAUUUGCA 3' ENSDART00000027615_P E:-18.5 S:98.000000 Loc:149 Cons: 82.61%(fru)	3' CCUUUAGGGACCGUUACACUA 5' dre-mir-23-a1 __ |.|||.||:|..||:|||||. __ 5' GAAAACCCUUCCCAGUGUGAG 3' ENSDART00000027615_P E:-19.35 S:93.000000 Loc:2096 Cons: 71.43%(fru)
ENSDART00000025701_P	ENSDARG00000020733	SINFRUG00000132107		ENSDARG00000020733 4001 (4001 nt) [SERINE/THREONINE KINASE 16 EC_2.7.1.37 KINASE PKL12 MYRISTOYLATED AND PALMITOYLATED SERINE THREONINE KINASE MPSK TGF BETA STIMULATED FACTOR 1 TSF 1;] [Protein kinase:Protein kinase;]	3	-62.46	309	SINFRUG00000132107 (dre-miR-18-2)		dre-mir-18-2 dre-mir-18-2b fru-mir-33-1b fru-mir-33-1a fru-mir-33b dre-mir-7-1a dre-mir-98-3b dre-mir-98-3a	dre-mir-7-1a dre-mir-98-3b dre-mir-18-2		3' UUGUUUUAGUGUUCAGAAGGU 5' dre-mir-7-1a __ |||||:|.|||||||:||::. __ 5' AACAAGA-CACAAGUUUUUUU 3' ENSDART00000025701_P E:-19.639999 S:116.000000 Loc:2229 Cons: 80.00%(fru)	3' UUGGUGUGUUGGAUGAUGGAGU 5' dre-mir-98-3b __ .||||:.:|||..|||::|||| __ 5' CACCAU-UAACACACUGUCUCA 3' ENSDART00000025701_P E:-22.91 S:97.000000 Loc:182 Cons: 71.43%(fru)	3' AUAGACGUGAUU-UACGU-GGAAU 5' dre-mir-18-2 __ |:|..|:|||:|.|||:|.||||: __ 5' UGUAGGUACUGAUAUGUACCCUUG 3' ENSDART00000025701_P E:-19.91 S:96.000000 Loc:2427 Cons: 70.83%(fru)
ENSDART00000004784_P	ENSDARG00000012105	SINFRUG00000127156		ENSDARG00000012105 4001 (4001 nt) [GRAINY HEAD DNA BINDING ELF 1 ELEMENT I BINDING ACTIVITY TRANSCRIPTION FACTOR NTF 1; GRAINY HEAD DNA BINDING ELF 1 ELEMENT I BINDING ACTIVITY TRANSCRIPTION FACTOR NTF 1;] [CP2 transcription factor:CP2 transcription factor; CP2 transcription factor:CP2 transcription factor;]	3	-58.11	308	SINFRUG00000127156 (dre-miR-16-3)		dre-mir-16-3 dre-mir-24-1 dre-mir-93	dre-mir-93 dre-mir-24-1 dre-mir-16-3		3' GAUGGACGUGUUUGUCGUGAAA 5' dre-mir-93 __ |.|:.||.||||||||.||||| __ 5' CAAUGUG-ACAAACAG-ACUUU 3' ENSDART00000004784_P E:-17.34 S:107.000000 Loc:1715 Cons: 70.00%(fru)	3' GACAAGGACGAC-UUGACUCGGU 5' dre-mir-24-1 __ .|.||:||||||.||||||.::| __ 5' GUAUUUCUGCUGUAACUGAUUUA 3' ENSDART00000004784_P E:-22.52 S:105.000000 Loc:273 Cons: 73.91%(fru)	3' GAGGUUAUAAAUGUACGACGAU 5' dre-mir-16-3 __ .||||:|.||||.|||.||||: __ 5' AUCCAGU-UUUA-AUGGUGCUG 3' ENSDART00000004784_P E:-18.25 S:96.000000 Loc:239 Cons: 70.00%(fru)
ENSDART00000016551_P	ENSDARG00000015082	SINFRUG00000154748		ENSDARG00000015082 4001 (4001 nt) [ALANINE GLYOXYLATE AMINOTRANSFERASE 2 MITOCHONDRIAL PRECURSOR EC_2.6.1.44 AGT 2 BETA ALANINE PYRUVATE AMINOTRANSFERASE BETA ALAAT II;] [Aminotransferase class-III:Aminotransferase class-III;]	3	-59.22	308	SINFRUG00000154748 (fru-miR-103-2a)		dre-mir-103-2a dre-mir-103-1a dre-mir-107-1b dre-mir-93 dre-mir-98-1a	dre-mir-93 dre-mir-103-2a dre-mir-98-1a		3' GAUGGACGU--GUUUGUCGUGAAA 5' dre-mir-93 __ :||.|.|||..:::||||||:||| __ 5' UUAGCAGCAUUUGGACAGCAUUUU 3' ENSDART00000016551_P E:-17.950001 S:118.000000 Loc:1521 Cons: 70.83%(fru)	3' AGUAUCGGGACAUGUUACGACGA 5' dre-mir-103-2a __ ||:.|||:|.||||..||||.|| __ 5' UCG-AGCUCGGUACCCUGCUACU 3' ENSDART00000016551_P E:-19.370001 S:95.000000 Loc:716 Cons: 77.27%(fru)	3' UUGUUGUGUUGAAUGAUGGAGU 5' dre-mir-98-1a __ ||.:|||||:||.|..|||||| __ 5' AAGGACACAGCUGA--ACCUCA 3' ENSDART00000016551_P E:-21.9 S:95.000000 Loc:930 Cons: 70.00%(fru)
ENSDART00000005954_P	ENSDARG00000004922	SINFRUG00000120665		ENSDARG00000004922 4001 (4001 nt) [VEST 1;] []	3	-57.28	308	SINFRUG00000120665 (dre-miR-100-2a)		dre-mir-100-2a dre-mir-100-1a dre-mir-103-2a dre-mir-103-1a dre-mir-107-1b fru-mir-33-1a fru-mir-33-1b fru-mir-33b	fru-mir-33-1a dre-mir-100-2a dre-mir-100-1a		3' GUUACGUUGAUGUUACGUGGU 5' fru-mir-33-1a __ |||.||:.|.|||||||:||. __ 5' CAACGCGCCAACAAUGCGCCU 3' ENSDART00000005954_P E:-20.719999 S:117.000000 Loc:1347 Cons: 71.43%(fru)	3' GUGUUCUAGCCUA-GAUGCCCAA 5' dre-mir-100-2a __ .||.||||...||.|||:||||| __ 5' GAC-AGAU--AAUACUAUGGGUU 3' ENSDART00000005954_P E:-18.469999 S:97.000000 Loc:1892 Cons: 70.00%(fru)	3' GUGUUCAAGCCUAGAUGCCCAA 5' dre-mir-100-1a __ .|||:|||....|:||:||||. __ 5' AACAGGUU----UUUAUGGGUG 3' ENSDART00000005954_P E:-18.09 S:94.000000 Loc:716 Cons: 72.22%(fru)
ENSDART00000027314_P	ENSDARG00000012239	SINFRUG00000142844		ENSDARG00000012239 4001 (4001 nt) [UNKNOWN; UNKNOWN;] []	3	-63.61	308	SINFRUG00000142842 (dre-miR-18-1) SINFRUG00000142844 (dre-miR-196-1c)		dre-mir-18-1 fru-mir-18-1b fru-mir-18-1a dre-mir-196-1c dre-mir-196-1e dre-mir-196-1b dre-mir-93	dre-mir-93 dre-mir-196-1c fru-mir-18-1a		3' GAUGGACGUGUUUGUCGUGAAA 5' dre-mir-93 __ :||:|||.|.||::|||||||. __ 5' UUAUCUG-A-AAGUAGCACUUA 3' ENSDART00000027314_P E:-21.709999 S:111.000000 Loc:2335 Cons: 70.00%(fru)	3' GGUUGUUGUACUUUGAUGGAU 5' dre-mir-196-1c __ ||.|||:|||||.:||:||.. __ 5' CCCACAGCAUGAUGCUGCCAC 3' ENSDART00000027314_P E:-23.08 S:101.000000 Loc:1785 Cons: 80.95%(fru)	3' AUAGACGUGAUCUACGUGGAAU 5' fru-mir-18-1a __ .|||||::||||..|:|::||| __ 5' CAUCUGUGCUAG--GUAUUUUA 3' ENSDART00000027314_P E:-18.82 S:96.000000 Loc:230 Cons: 70.00%(fru)
ENSDART00000011619	ENSDARG00000011380	SINFRUG00000149760		ENSDARG00000011380 3415 (3415 nt) [AMBIGUOUS; AMBIGUOUS;] [Nebulin:Nebulin; Zn-binding protein, LIM:Zn-binding protein, LIM; Nebulin:Nebulin; Zn-binding protein, LIM:Zn-binding protein, LIM;]	3	-61.15	308	SINFRUG00000149759 (fru-miR-200c-3a)		dre-mir-200c-3a dre-mir-203-1a dre-mir-203-1b fru-mir-204-1b dre-mir-204	fru-mir-204-1b dre-mir-203-1b dre-mir-200c-3a		3' GUCCGUAUCCUACUGUUUCCCUU 5' fru-mir-204-1b __ ||.|||.|.||.|:||||||||: __ 5' CA-GCAGA-GA-GGCAAAGGGAG 3' ENSDART00000011619 E:-22.67 S:111.000000 Loc:640 Cons: 70.00%(fru)	3' GUUCACCAGGACUUGUAAAGUG 5' dre-mir-203-1b __ ..|||...||||..|||||||| __ 5' GCAGUUUCCCUGCCCAUUUCAC 3' ENSDART00000011619 E:-19.059999 S:99.000000 Loc:442 Cons: 86.36%(fru)	3' CCUGCCGUAAUGGUC-UGUCAUAAUCUG 5' dre-mir-200c-3a __ |.::|.||..|||||.||||.||.|||| __ 5' GAGUGACA--ACCAGUACAG-AUCAGAC 3' ENSDART00000011619 E:-19.42 S:98.000000 Loc:1779 Cons: 72.00%(fru)
ENSDART00000020289_P	ENSDARG00000014642	SINFRUG00000151601		ENSDARG00000014642 4001 (4001 nt) [LEUCINE RICH REPEAT SHOC 2 RAS BINDING SUR 8;] [Leucine-rich repeat:Leucine-rich repeat;]	3	-62.77	307	SINFRUG00000151601 (dre-miR-10-1b)		dre-mir-10-1b dre-mir-144 dre-mir-148-1b	dre-mir-144 dre-mir-148-1b dre-mir-10-1b		3' UAUCAUGUAGUAGAUAUGACAU 5' dre-mir-144 __ :|:||:|.|.||||:|:||||: __ 5' GUGGUGC-UAAUCUGUGCUGUG 3' ENSDART00000020289_P E:-23.950001 S:117.000000 Loc:1806 Cons: 76.19%(fru)	3' GGUUUCAAGACAGU-ACGUGACU 5' dre-mir-148-1b __ |::||....|||||.|||||||. __ 5' CUGAA----UGUCAUUGCACUGC 3' ENSDART00000020289_P E:-17.73 S:99.000000 Loc:1145 Cons: 73.68%(fru)	3' GUGUUUAAGCCUAGAUGUCCCAU 5' dre-mir-10-1b __ .||:|:|||..||..|||||||: __ 5' AACGAGUUC--AU-AACAGGGUG 3' ENSDART00000020289_P E:-21.09 S:91.000000 Loc:2351 Cons: 70.00%(fru)
ENSDART00000005136	ENSDARG00000020281	SINFRUG00000149891		ENSDARG00000020281 1371 (1371 nt) [PRECURSOR; PRECURSOR; PRECURSOR; PRECURSOR; PRECURSOR;] [EGF-like domain:EGF-like domain; Matrix fibril-associated:Matrix fibril-associated; EGF-like domain:EGF-like domain; Matrix fibril-associated:Matrix fibril-associated; EGF-like domain:EGF-like domain; Matrix fibril-associated:Matrix fibril-associated; EGF-like domain:EGF-like domain; Matrix fibril-associat…	3	-54.97	307	SINFRUG00000149891 (fru-miR-181-1a)		dre-mir-181-1a dre-mir-181-1d dre-mir-181-1b dre-mir-181-1c fru-mir-33-1a fru-mir-33-1b fru-mir-33b	dre-mir-181-1a dre-mir-181-1a fru-mir-33-1a		3' UGA-GUGGCUGUCGCAACUUACAA 5' dre-mir-181-1a __ :||.:||.||:|.||.|||:|||. __ 5' GCUGUACAGAUAUCGAUGAGUGUG 3' ENSDART00000005136 E:-17.549999 S:105.000000 Loc:1237 Cons: 75.00%(fru)	3' UGAGUGGCUGUCGCAACUUACAA 5' dre-mir-181-1a __ ||.||..||:|.||.|||:|||. __ 5' ACACAGAGAUAUCGAUGAGUGUG 3' ENSDART00000005136 E:-19.27 S:103.000000 Loc:608 Cons: 78.26%(fru)	3' GUUACGUUGAUGUUACGUGGU 5' fru-mir-33-1a __ ||||.|.|||:.||||:|:|: __ 5' CAAU-CUACUGGAAUGUAUCG 3' ENSDART00000005136 E:-18.15 S:99.000000 Loc:725 Cons: 75.00%(fru)
ENSDART00000020341_P	ENSDARG00000019568	SINFRUG00000131683		ENSDARG00000019568 4001 (4001 nt) [UNKNOWN; UNKNOWN;] []	3	-69.37	307	SINFRUG00000131683 (fru-miR-122a)		dre-mir-122a dre-mir-145 dre-mir-27-1a	dre-mir-122a dre-mir-27-1a dre-mir-145		3' UGUUUGUGGUAACAGUGUGAGGU 5' dre-mir-122a __ ::.|:||::||.|||||.||||: __ 5' GUCAGCAUUAUCGUCAC-CUCCG 3' ENSDART00000020341_P E:-24.42 S:107.000000 Loc:777 Cons: 72.73%(fru)	3' CGCCUUGAAUCGGUGACACUU 5' dre-mir-27-1a __ .:||::||||.::|:|||||| __ 5' UUGGGGCUUA-UUAUUGUGAA 3' ENSDART00000020341_P E:-23.67 S:102.000000 Loc:1761 Cons: 70.00%(fru)	3' UUCCCUAAGGACCCUUUUGACCUG 5' dre-mir-145 __ .|||..|.|||||.||||:|.||| __ 5' CAGGUCUGCCUGGUAAAAUU-GAC 3' ENSDART00000020341_P E:-21.280001 S:98.000000 Loc:540 Cons: 78.26%(fru)
ENSDART00000015503_P	ENSDARG00000002806	SINFRUG00000143838		ENSDARG00000002806 4001 (4001 nt) [ECTONUCLEOSIDE TRIPHOSPHATE DIPHOSPHOHYDROLASE 5 PRECURSOR EC_3.6.1.6 NTPDASE5 NUCLEOSIDE DIPHOSPHATASE CD39 ANTIGEN 4 ER UDPASE; ECTONUCLEOSIDE TRIPHOSPHATE DIPHOSPHOHYDROLASE 5 PRECURSOR EC_3.6.1.6 NTPDASE5 NUCLEOSIDE DIPHOSPHATASE CD39 ANTIGEN 4 ER UDPASE;] [GDA1/CD39 family of nucleoside phosphatase:GDA1/CD39 family of nucleoside phosphatase; GDA1/CD39 famil…	3	-60.74	307	SINFRUG00000143838 (dre-miR-1-2c)		dre-mir-1-2c dre-mir-1-2b dre-mir-15-2a dre-mir-199-as	dre-mir-15-2a dre-mir-1-2c dre-mir-199-as		3' AUGUUU--GGUACUACACGACGAU 5' dre-mir-15-2a __ .:||||..|||||||.||||.||: __ 5' GGCAAAGGCCAUGAUCUGCUCCUG 3' ENSDART00000015503_P E:-21.690001 S:109.000000 Loc:1505 Cons: 83.33%(fru)	3' GGUGUGUGAAGGAAUGUAAGGU 5' dre-mir-1-2c __ ::|||.||||:|.||.|||||| __ 5' UUACAAACUUUC-UAGAUUCCA 3' ENSDART00000015503_P E:-20.139999 S:106.000000 Loc:432 Cons: 76.19%(fru)	3' UUGGUUACAC-GUCUGAUGACAU 5' dre-mir-199-as __ .|||||||||.||.|:|::|.|| __ 5' CACCAAUGUGCCAAAUUGUU-UA 3' ENSDART00000015503_P E:-18.91 S:92.000000 Loc:520 Cons: 72.73%(fru)
ENSDART00000004046_P	ENSDARG00000011180	SINFRUG00000136374		ENSDARG00000011180 4001 (4001 nt) [AMBIGUOUS;] []	3	-65.11	307	SINFRUG00000136374 (fru-miR-103-3)		fru-mir-103-3 dre-mir-103-2a dre-mir-103-3b dre-mir-103-3a dre-mir-103-1a dre-mir-107-1a fru-mir-107-1 dre-mir-107-1b dre-mir-107-2 dre-mir-141-1a dre-mir-141-1b	dre-mir-103-1a dre-mir-141-1b fru-mir-103-3		3' AGUAUCGGGACAUGUUACGACGA 5' dre-mir-103-1a __ |||..||||..|:||.||||||| __ 5' UCACCGCCC--UGCACUGCUGCU 3' ENSDART00000004046_P E:-25 S:112.000000 Loc:1738 Cons: 76.19%(fru)	3' UGUAGCAAUGGUCUGUCACAA 5' dre-mir-141-1b __ |.|||..|.||||||||||.. __ 5' AAAUC--UCCCAGACAGUGAA 3' ENSDART00000004046_P E:-19.67 S:104.000000 Loc:2259 Cons: 84.21%(fru)	3' ACUAUCGGGACAUGUUACGACGA 5' fru-mir-103-3 __ |||.|||:|....|.:||||||| __ 5' UGA-AGCUC----CUGUGCUGCU 3' ENSDART00000004046_P E:-20.440001 S:91.000000 Loc:883 Cons: 72.22%(fru)
ENSDART00000015949_P	ENSDARG00000009930	SINFRUG00000133674		ENSDARG00000009930 4001 (4001 nt) [AMBIGUOUS; AMBIGUOUS;] [Immunoglobulin-like:Immunoglobulin-like; Immunoglobulin-like:Immunoglobulin-like;]	3	-59.03	307	SINFRUG00000133674 (fru-miR-187)		dre-mir-187 dre-mir-203-1b fru-mir-205-1a dre-mir-205	fru-mir-205-1a dre-mir-187 dre-mir-203-1b		3' GUCUGAGGCCACCUUACUUCCU 5' fru-mir-205-1a __ ||||||....||.|:|||:||| __ 5' CAGACU----UGAAGUGAGGGA 3' ENSDART00000015949_P E:-20.5 S:103.000000 Loc:1052 Cons: 72.22%(fru)	3' GACCGACGUUGUGUUCUGUGCU 5' dre-mir-187 __ :|.|||.:|:|.||||:||:|. __ 5' UUUGCUUUAGCUCAAGGCAUGU 3' ENSDART00000015949_P E:-21.299999 S:102.000000 Loc:2153 Cons: 77.27%(fru)	3' GUUCACCAGGACUUGUAAAGUG 5' dre-mir-203-1b __ :.||||.||:|.|||.|||||| __ 5' UCAGUGCUCUUAAAC-UUUCAC 3' ENSDART00000015949_P E:-17.23 S:102.000000 Loc:1620 Cons: 76.19%(fru)
ENSDART00000017261_P	ENSDARG00000018267	SINFRUG00000137093		ENSDARG00000018267 4001 (4001 nt) [RETROVIRUS RELATED POL POLYPROTEIN FROM TRANSPOSON [CONTAINS: PROTEASE EC_3.4.23.- ; REVERSE TRANSCRIPTASE EC_2.7.7.49 ; ENDONUCLEASE];] [Helicase, C-terminal:Helicase, C-terminal;]	3	-62.39	307	SINFRUG00000137093 (dre-miR-1-2b)		dre-mir-1-2b dre-mir-1-2c fru-mir-103-3 dre-mir-103-3a dre-mir-107-1a fru-mir-107-1 dre-mir-130-1b	dre-mir-1-2b dre-mir-130-1b dre-mir-103-3a		3' GGUGUGUGAAGGAA-UGUAAGGU 5' dre-mir-1-2b __ .||||||:||:|||.::|||::. __ 5' ACACACAUUUUCUUGGUAUUUUU 3' ENSDART00000017261_P E:-22.18 S:104.000000 Loc:213 Cons: 73.91%(fru)	3' UACGGGAAAAU-UGUAACGUGAC 5' dre-mir-130-1b __ :||||:|||||.|||.||:|.|| __ 5' GUGCCUUUUUAUACAGUGUA-UG 3' ENSDART00000017261_P E:-18.639999 S:103.000000 Loc:1786 Cons: 72.73%(fru)	3' ACUAUCGGGACAUGUUACGACGA 5' dre-mir-103-3a __ ||||.|:|:||.|.:|||:|||| __ 5' UGAU-GUCUUG-A-GAUGUUGCU 3' ENSDART00000017261_P E:-21.57 S:100.000000 Loc:558 Cons: 75.00%(fru)
ENSDART00000023914_P	ENSDARG00000012586	SINFRUG00000130553		ENSDARG00000012586 4001 (4001 nt) [FORMIN PROTEIN; FORMIN PROTEIN; FORMIN PROTEIN; FORMIN PROTEIN;] [Proline-rich extensin:Proline-rich extensin; Actin-binding FH2:Actin-binding FH2; Actin-binding FH2:Actin-binding FH2; Proline-rich extensin:Proline-rich extensin; Actin-binding FH2:Actin-binding FH2; Actin-binding FH2:Actin-binding FH2;]	3	-61.48	307	SINFRUG00000130553 (fru-miR-133-1b)		dre-mir-133-1b dre-mir-133-1a dre-mir-138-2 dre-mir-138-1 dre-mir-184	dre-mir-138-2 dre-mir-184 dre-mir-133-1b		3' GGGACUAAGUGUUGUGGUCGA 5' dre-mir-138-2 __ .|:.||||:|:.|||:||||| __ 5' ACUCGAUUUAU-ACAUCAGCU 3' ENSDART00000023914_P E:-24.65 S:103.000000 Loc:1599 Cons: 80.00%(fru)	3' CGGGAAUAGUCAAGAGGCAGGU 5' dre-mir-184 __ .::||||.||..|||||.|||| __ 5' AUUCUUACCA--UCUCCAUCCA 3' ENSDART00000023914_P E:-19.18 S:103.000000 Loc:2346 Cons: 70.00%(fru)	3' UGUCGACCAACUUCCCCUGGUU 5' dre-mir-133-1b __ :.|.|||.||||||..||:||| __ 5' GAAUCUGUUUGAAGCAGAUCAA 3' ENSDART00000023914_P E:-17.65 S:101.000000 Loc:218 Cons: 72.73%(fru)
ENSDART00000025600_P	ENSDARG00000008843	SINFRUG00000135863		ENSDARG00000008843 4001 (4001 nt) [UNKNOWN;] []	3	-59.19	307	SINFRUG00000135863 (fru-miR-24-1)		dre-mir-24-1 dre-mir-93	dre-mir-24-1 dre-mir-93 dre-mir-24-1		3' GACAAGGACG---ACUUGACUCGGU 5' dre-mir-24-1 __ |||..|||||...||||||.||||. __ 5' CUG-CCCUGCUAGUGAACUCAGCCU 3' ENSDART00000025600_P E:-23.84 S:106.000000 Loc:1274 Cons: 70.83%(fru)	3' GAUGGACGUGUUUGUCGU-GAAA 5' dre-mir-93 __ |..|||.:|.|::|||||.|||| __ 5' CAUCCUAUAAAGGCAGCAGCUUU 3' ENSDART00000025600_P E:-17.52 S:103.000000 Loc:481 Cons: 73.91%(fru)	3' GACAAGGACGACUUGACUCGGU 5' dre-mir-24-1 __ |||...|||.|||||||.||.| __ 5' CUG---CUGAUGAACUGUGCAA 3' ENSDART00000025600_P E:-17.83 S:98.000000 Loc:761 Cons: 73.68%(fru)
ENSDART00000027424_P	ENSDARG00000020115	SINFRUG00000148538		ENSDARG00000020115 4001 (4001 nt) [SERYL TRNA SYNTHETASE MITOCHONDRIAL PRECURSOR EC_6.1.1.11 SERINE TRNA LIGASE SERRSMT;] []	3	-56.83	307	SINFRUG00000148538 (fru-miR-17-1d)		dre-mir-17-1d dre-mir-17-1b dre-mir-184 dre-mir-27-2a	dre-mir-184 dre-mir-17-1d dre-mir-27-2a		3' CGGGAAUAGUCAAGAGGCAGGU 5' dre-mir-184 __ |:|:||.|:|.|||||:||::. __ 5' GUCUUUUUUAAUUCUCUGUUUU 3' ENSDART00000027424_P E:-18.32 S:112.000000 Loc:664 Cons: 72.73%(fru)	3' UGAUGGACGUGACACUCGUGAAAC 5' dre-mir-17-1d __ |:||::|...:||||..||||||| __ 5' AUUAUUU---UUGUGUACACUUUG 3' ENSDART00000027424_P E:-18.84 S:104.000000 Loc:97 Cons: 71.43%(fru)	3' CGUCUUGAAUCGGUGACACUU 5' dre-mir-27-2a __ |||||||||...|:||.||:| __ 5' GCAGAACUU---CGCUAUGGA 3' ENSDART00000027424_P E:-19.67 S:91.000000 Loc:2623 Cons: 77.78%(fru)
ENSDART00000016412_P	ENSDARG00000019895	SINFRUG00000154075		ENSDARG00000019895 4001 (4001 nt) [UNKNOWN;] [Protein kinase:Protein kinase;]	3	-62.23	307	SINFRUG00000154075 (fru-miR-139)		dre-mir-139 dre-mir-172 dre-mir-34	dre-mir-139 dre-mir-172 dre-mir-172		3' UGA--CCUCUGUGUACGUGACAUCU 5' dre-mir-139 __ |||..|||.||.::|||:|||||.| __ 5' ACUAAGGACACUUGUGCGCUGUACA 3' ENSDART00000016412_P E:-22.65 S:116.000000 Loc:43 Cons: 72.00%(fru)	3' UUGUUGGUCGAUUCUGUGACGGU 5' dre-mir-172 __ ||.|||:|||..||..|:||||| __ 5' AAAAACUAGCGUAG--AUUGCCA 3' ENSDART00000016412_P E:-19.790001 S:97.000000 Loc:2170 Cons: 71.43%(fru)	3' UUGUUGGUCGAUUCUGUGACGGU 5' dre-mir-172 __ :|.|||:|||..||..|:||||| __ 5' GAAAACUAGCGUAG--AUUGCCA 3' ENSDART00000016412_P E:-19.790001 S:94.000000 Loc:1413 Cons: 76.19%(fru)
ENSDART00000021567	ENSDARG00000007133	SINFRUG00000130666		ENSDARG00000007133 1591 (1591 nt) [ACIDIC LEUCINE RICH NUCLEAR PHOSPHOPROTEIN 32 FAMILY MEMBER;] [Leucine-rich repeat:Leucine-rich repeat;]	3	-59.17	306	SINFRUG00000130666 (fru-miR-106-b2)		fru-mir-106-b2 dre-mir-128 fru-mir-128b fru-mir-128a dre-mir-184	fru-mir-106-b2 dre-mir-184 dre-mir-128		3' AUGG-ACGUGACA-UUCGUGAAAU 5' fru-mir-106-b2 __ ||||.|.|::|||.|:|:|:|||| __ 5' UACCUUUCGUUGUGAGGUAUUUUA 3' ENSDART00000021567 E:-20.67 S:109.000000 Loc:917 Cons: 70.83%(fru)	3' CGGGAAUAGUCAAGAGGCAGGU 5' dre-mir-184 __ ..:|||:|..|||||::|||:: __ 5' UAUCUUGU--GUUCUUUGUCUG 3' ENSDART00000021567 E:-18.940001 S:105.000000 Loc:1307 Cons: 70.00%(fru)	3' UUUUCUCUGGCCAAGUGACACU 5' dre-mir-128 __ .|||||||.:||.|||.||||. __ 5' UAAAGAGA-UGGAUCA-UGUGC 3' ENSDART00000021567 E:-19.559999 S:92.000000 Loc:676 Cons: 75.00%(fru)
ENSDART00000024237	ENSDARG00000009179	SINFRUG00000152429		ENSDARG00000009179 1830 (1830 nt) [UNKNOWN;] [Zn-finger, FYVE type:Zn-finger, FYVE type;]	3	-68.79	306	SINFRUG00000140362 (dre-miR-138-2) SINFRUG00000152429 (fru-miR-27-3a)		dre-mir-138-2 dre-mir-27-3a dre-mir-34	dre-mir-34 dre-mir-34 dre-mir-27-3a		3' UGUUG-GUCGAUUCUGUGACGGU 5' dre-mir-34 __ :||:|.|||..::||||||.||| __ 5' GCAGCGCAG--GGGACACUACCA 3' ENSDART00000024237 E:-23.16 S:106.000000 Loc:1082 Cons: 76.19%(fru)	3' UGUUGGUCGAUU--CU-GUGACGGU 5' dre-mir-34 __ :||:.|||||||..||.|||||||: __ 5' GCAG-CAGCUAAUUGACCACUGCCG 3' ENSDART00000024237 E:-26.99 S:104.000000 Loc:206 Cons: 70.83%(fru)	3' UGAC-UUGAAUCGGUGACACUU 5' dre-mir-27-3a __ ||||.:||...||||:||||.. __ 5' ACUGUGAC---GCCAUUGUGCU 3' ENSDART00000024237 E:-18.639999 S:96.000000 Loc:1567 Cons: 73.68%(fru)
ENSDART00000013982_P	ENSDARG00000012115	SINFRUG00000127356		ENSDARG00000012115 4001 (4001 nt) [PEROXISOMAL MEMBRANE PMP34.34 KDA PEROXISOMAL MEMBRANE SOLUTE CARRIER FAMILY 25 MEMBER 17; PEROXISOMAL MEMBRANE PMP34.34 KDA PEROXISOMAL MEMBRANE SOLUTE CARRIER FAMILY 25 MEMBER 17;] [Adenine nucleotide translocator 1:Adenine nucleotide translocator 1; Mitochondrial carrier protein:Mitochondrial carrier protein; Mitochondrial substrate carrier:Mitochondrial subs…	3	-67.21	306	SINFRUG00000127356 (fru-miR-17-1c)		dre-mir-17-1c dre-mir-17-1a dre-mir-21-1a fru-mir-21-1c dre-mir-21-1b dre-mir-27-1a fru-mir-93-2b	dre-mir-17-1c dre-mir-27-1a dre-mir-21-1b		3' UGAUGGACGUGAUAUUCGU-GAAAU 5' dre-mir-17-1c __ |:.|||||:.:|||:||||.||||: __ 5' AUAACCUGU-UUAUGAGCAGCUUUG 3' ENSDART00000013982_P E:-23.709999 S:117.000000 Loc:2162 Cons: 70.83%(fru)	3' CGCCUUGAAUCGGU-GACACUU 5' dre-mir-27-1a __ .|||||.|||||:|.:|.|||| __ 5' ACGGAA-UUAGCUAUUUAUGAA 3' ENSDART00000013982_P E:-21.360001 S:98.000000 Loc:2307 Cons: 76.19%(fru)	3' GGUUGUGGUCAGACUAUUCGAU 5' dre-mir-21-1b __ :||:::||||||..|.|||:|| __ 5' UCAGUGCCAGUC--AGAAGUUA 3' ENSDART00000013982_P E:-22.139999 S:91.000000 Loc:103 Cons: 75.00%(fru)
ENSDART00000000566_P	ENSDARG00000000542	SINFRUG00000142541		ENSDARG00000000542 4001 (4001 nt) [TRANSCRIPTION INITIATION FACTOR IIE ALPHA SUBUNIT TFIIE ALPHA GENERAL TRANSCRIPTION FACTOR IIE 56 KDA SUBUNIT;] [Transcription factor TFIIE, alpha subunit:Transcription factor TFIIE, alpha subunit;]	3	-59.39	306	SINFRUG00000142541 (fru-miR-148-1b)		dre-mir-148-1b dre-mir-15-1a dre-mir-15-1b dre-mir-15-3 fru-mir-152-1a fru-mir-4a	dre-mir-148-1b fru-mir-4a dre-mir-15-1a		3' GGUUUCAAGACAGUACGUGACU 5' dre-mir-148-1b __ :||||..|||||.:|||::||| __ 5' UCAAA--UCUGUGGUGCGUUGA 3' ENSDART00000000566_P E:-22.620001 S:108.000000 Loc:1040 Cons: 70.00%(fru)	3' AGUUACCAAGAGAUCGAAAUA 5' fru-mir-4a __ .:|||||.|||||.||||.|| __ 5' AUAAUGGAUCUCU-GCUUCAU 3' ENSDART00000000566_P E:-18.57 S:102.000000 Loc:2379 Cons: 75.00%(fru)	3' GUGUUUGGUAAGACACGACGAU 5' dre-mir-15-1a __ .:.|||.|:..|.||||||||: __ 5' AGAAAAGCG-GCAGUGCUGCUG 3' ENSDART00000000566_P E:-18.200001 S:96.000000 Loc:1076 Cons: 76.19%(fru)
ENSDART00000005973_P	ENSDARG00000002288	SINFRUG00000124027		ENSDARG00000002288 4001 (4001 nt) [GLUTAMATE RECEPTOR PRECURSOR GLUTAMATE RECEPTOR; GLUTAMATE RECEPTOR PRECURSOR GLUTAMATE RECEPTOR; GLUTAMATE RECEPTOR PRECURSOR GLUTAMATE RECEPTOR;] [NMDA receptor:NMDA receptor; Ionotropic glutamate receptor:Ionotropic glutamate receptor; NMDA receptor:NMDA receptor; Ionotropic glutamate receptor:Ionotropic glutamate receptor; Ionotropic glutamate receptor:Ionot…	3	-64.94	306	SINFRUG00000124026 (dre-miR-172)		dre-mir-172 dre-mir-34 fru-mir-93-1a dre-mir-93	dre-mir-93 dre-mir-34 dre-mir-172		3' GAUGGACGUGUUUGUCGUGAAA 5' dre-mir-93 __ .|:||||:.:.|:|||||:||. __ 5' GUGCCUGU-UUAGCAGCAUUUA 3' ENSDART00000005973_P E:-22.559999 S:108.000000 Loc:887 Cons: 71.43%(fru)	3' UGUUGGUCGAUUCUGUGACGGU 5' dre-mir-34 __ |||:.|:|..||||.||||||| __ 5' ACAG-CGGGAAAGA-ACUGCCA 3' ENSDART00000005973_P E:-22.639999 S:104.000000 Loc:2446 Cons: 70.00%(fru)	3' UUGUUGGUCGAUUCUGUGACGGU 5' dre-mir-172 __ |||||::||.|.:.|.|||||:| __ 5' AACAAUUAG-U-GCAAACUGCUA 3' ENSDART00000005973_P E:-19.74 S:94.000000 Loc:2679 Cons: 80.95%(fru)
ENSDART00000027202_P	ENSDARG00000009396	SINFRUG00000144509		ENSDARG00000009396 4001 (4001 nt) [POTASSIUM VOLTAGE GATED CHANNEL SUBFAMILY H MEMBER ETHER A GO GO RELATED GENE POTASSIUM CHANNEL ETHER A GO GO RELATED EAG RELATED;] [EAG/ELK/ERG potassium channel:EAG/ELK/ERG potassium channel; Erg channel:Erg channel; ELK potassium channel:ELK potassium channel; K+ channel, two pore:K+ channel, two pore; Cyclic nucleotide-binding domain:Cyclic nucleotide-bindin…	3	-60.62	306	SINFRUG00000133362 (dre-miR-184) SINFRUG00000144509 (fru-miR-304)		dre-mir-184 fru-mir-23-d fru-mir-304	fru-mir-304 dre-mir-184 fru-mir-23-d		3' GAGUGUAAAUGUGUGACUAUGCU 5' fru-mir-304 __ ..||||||.:::||:|||.|:|| __ 5' AACACAUUAGUGCAUUGA-AUGA 3' ENSDART00000027202_P E:-19.379999 S:105.000000 Loc:1149 Cons: 86.36%(fru)	3' CGGGAAUAGUCAAGAGGCAGGU 5' dre-mir-184 __ ||||||..||..||||.||||| __ 5' GCCCUU--CA--UCUCAGUCCA 3' ENSDART00000027202_P E:-21.85 S:102.000000 Loc:2219 Cons: 77.78%(fru)	3' CCUUUAGGGAAGGU-UCACAAA 5' fru-mir-23-d __ ||||:.||.|||||.|||.||| __ 5' GGAAGCCCGUUCCAGAGU-UUU 3' ENSDART00000027202_P E:-19.389999 S:99.000000 Loc:2729 Cons: 71.43%(fru)
ENSDART00000026625_P	ENSDARG00000016610	SINFRUG00000149275		ENSDARG00000016610 4001 (4001 nt) [BICAUDAL C;] [Sterile alpha motif SAM:Sterile alpha motif SAM;]	3	-63.35	306	SINFRUG00000149275 (dre-miR-106-b1)		dre-mir-106-b1 fru-mir-106-b2 dre-mir-20-2b dre-mir-20-2a fru-mir-93-2a fru-mir-93-1a	fru-mir-106-b2 dre-mir-20-2a dre-mir-20-2a		3' AUGGACGUGACAUUCGUGAAAU 5' fru-mir-106-b2 __ .|::||:|||||.|.||||||| __ 5' AAUUUGUACUGUUA-CACUUUA 3' ENSDART00000026625_P E:-23 S:109.000000 Loc:1296 Cons: 71.43%(fru)	3' GAUGGACG-UGACACUCGUGAAAC 5' dre-mir-20-2a __ ||:||||:.|:||.|||.::|||. __ 5' CUGCCUGUGAUUGGGAGAGUUUUU 3' ENSDART00000026625_P E:-21.93 S:99.000000 Loc:2202 Cons: 70.83%(fru)	3' GAUGGACGUGACACUC-GUGAAAC 5' dre-mir-20-2a __ ||.|:||.|..|||:|.||:|||| __ 5' CUCCUUG-A--GUGGGACAUUUUG 3' ENSDART00000026625_P E:-18.42 S:98.000000 Loc:2021 Cons: 71.43%(fru)
ENSDART00000021683_P	ENSDARG00000019830	SINFRUG00000148639		ENSDARG00000019830 4001 (4001 nt) [CASEIN KINASE I EC_2.7.1.- CKI;] []	3	-63.85	306	SINFRUG00000148639 (dre-miR-15-1b)		dre-mir-15-1b dre-mir-15-1a fru-mir-17-1e-as dre-mir-34-2b dre-mir-34-3a	fru-mir-17-1e-as dre-mir-34-2b dre-mir-15-1b		3' UCUUCACGAGUGUGACGUCA 5' fru-mir-17-1e-as __ ||||||||||.||||.|||| __ 5' AGAAGUGCUCUCACU-CAGU 3' ENSDART00000021683_P E:-28.26 S:113.000000 Loc:1763 Cons: 89.47%(fru)	3' UGUUAGUCGAUUGUUGUG-ACGGA 5' dre-mir-34-2b __ |::||||.||||:||.|:.||||. __ 5' AUGAUCA-CUAAUAAGAUGUGCCA 3' ENSDART00000021683_P E:-17.110001 S:97.000000 Loc:1056 Cons: 73.91%(fru)	3' GUGUUUGGUAAGACACGACGAU 5' dre-mir-15-1b __ ||:|:|:||..||||||..||| __ 5' CAUAGAUCA--CUGUGC--CUA 3' ENSDART00000021683_P E:-18.48 S:96.000000 Loc:1320 Cons: 77.78%(fru)
ENSDART00000017690_P	ENSDARG00000018082	SINFRUG00000152834		ENSDARG00000018082 4001 (4001 nt) [AMBIGUOUS;] [Proline-rich extensin:Proline-rich extensin;]	3	-60.08	306	SINFRUG00000152834 (fru-miR-140) SINFRUG00000152832 (dre-miR-15-3)		dre-mir-140 dre-mir-15-3 fru-mir-30c	fru-mir-30c fru-mir-30c dre-mir-140		3' CGACUCUCACAUC-CUACAAAUGU 5' fru-mir-30c __ |:|||||||||.|.|.||||||.. __ 5' GUUGAGAGUGUCGUGCUGUUUAAC 3' ENSDART00000017690_P E:-23.25 S:107.000000 Loc:1819 Cons: 70.83%(fru)	3' CGACUCUCACA-UCCUACAAAUGU 5' fru-mir-30c __ .:|.||||.||.|||.|||||::| __ 5' UUUUAGAG-GUCAGGUUGUUUGUA 3' ENSDART00000017690_P E:-17.280001 S:105.000000 Loc:2004 Cons: 78.26%(fru)	3' GAUGGUAUCCCAUUUUGGUGA 5' dre-mir-140 __ |||||..|..|.||||||||. __ 5' CUACC--A--GGAAAACCACC 3' ENSDART00000017690_P E:-19.549999 S:94.000000 Loc:1352 Cons: 70.59%(fru)
ENSDART00000013693_P	ENSDARG00000005920	SINFRUG00000127868		ENSDARG00000005920 4001 (4001 nt) [UNKNOWN;] []	3	-61.96	305	SINFRUG00000127868 (fru-miR-142-1a-as)		dre-mir-142-1a-as dre-mir-142-2a-as dre-mir-18-3b dre-mir-18-1 fru-mir-18-1b fru-mir-18-1a fru-mir-18-3 dre-mir-18-3a dre-mir-200a-1a	dre-mir-18-3a dre-mir-142-2a-as dre-mir-200a-1a		3' AUUGAUGUGUUCUACGUGGAAU 5' dre-mir-18-3a __ |||||:|||.|.||||:|:||: __ 5' UAACUGCACCA-AUGCGCUUUG 3' ENSDART00000013693_P E:-22.940001 S:110.000000 Loc:712 Cons: 76.19%(fru)	3' GGUAUU-UCAUCCUUUGUGAUGU 5' dre-mir-142-2a-as __ |.||||.||.|||:|||.||:|| __ 5' CAAUAAUAGGAGGGAAC-CUGCA 3' ENSDART00000013693_P E:-18.629999 S:103.000000 Loc:2321 Cons: 72.73%(fru)	3' UUUGUAGCAAUGGUCUGUCACA-AUCUU 5' dre-mir-200a-1a __ |:|||.|.||..|||||||.||.|:||: __ 5' AGACA-CAUU--CAGACAG-GUAUGGAG 3' ENSDART00000013693_P E:-20.389999 S:92.000000 Loc:2122 Cons: 75.00%(fru)
ENSDART00000019188_P	ENSDARG00000003163	SINFRUG00000137686		ENSDARG00000003163 4001 (4001 nt) [LEUCINE RICH REPEAT TRANSMEMBRANE PRECURSOR FIBRONECTIN DOMAIN CONTAINING LEUCINE RICH TRANSMEMBRANE;] [Fibronectin, type III:Fibronectin, type III; Leucine-rich repeat:Leucine-rich repeat; Cysteine-rich flanking region, N-terminal:Cysteine-rich flanking region, N-terminal; Cysteine-rich flanking region, C-terminal:Cysteine-rich flanking region, C-terminal;]	3	-63.72	305	SINFRUG00000137686 (fru-miR-139)		dre-mir-139 dre-mir-16-3 dre-mir-199-1b dre-mir-199-1a dre-mir-199-1c dre-mir-27-3a	dre-mir-139 dre-mir-199-1b dre-mir-16-3		3' UGACCUCUGUGUACGUGACAUCU 5' dre-mir-139 __ ||||.:|||.|.|.||||||:|| __ 5' ACUGUGGAC-C-UUCACUGUGGA 3' ENSDART00000019188_P E:-23.190001 S:111.000000 Loc:1382 Cons: 80.95%(fru)	3' CUUGUCCAUCAGACUUGUGACCC 5' dre-mir-199-1b __ |||.:.||.|||||||.::|||| __ 5' GAAGGCGU-GUCUGAA-GUUGGG 3' ENSDART00000019188_P E:-23.17 S:100.000000 Loc:1734 Cons: 76.19%(fru)	3' GAGGUUAUA---AAUGU-ACGACGAU 5' dre-mir-16-3 __ ..:||:|:|...|.|||.|||||:|. __ 5' GAUCAGUGUCCCUGACAUUGCUGUUU 3' ENSDART00000019188_P E:-17.360001 S:94.000000 Loc:254 Cons: 73.08%(fru)
ENSDART00000012907_P	ENSDARG00000009241	SINFRUG00000145473		ENSDARG00000009241 4001 (4001 nt) [KINASE;] [Tyrosine protein kinase:Tyrosine protein kinase; Protein kinase:Protein kinase;]	3	-62.66	305	SINFRUG00000145473 (fru-miR-106-c1)		dre-mir-106-c1 dre-mir-122a	dre-mir-122a dre-mir-106-c1 dre-mir-122a		3' UGUUUGUGGUAACAGUGUGAGGU 5' dre-mir-122a __ |.|:|.||||..|||.::||||| __ 5' AAAGAAACCAGGGUCUUGCUCCA 3' ENSDART00000012907_P E:-22.280001 S:107.000000 Loc:499 Cons: 73.91%(fru)	3' AGAUGACGUCACCUCC-GUGAAGA 5' dre-mir-106-c1 __ |:||.||.|.||||||.|:|||:| __ 5' UUUA-UGGA-UGGAGGACGCUUUU 3' ENSDART00000012907_P E:-19.68 S:105.000000 Loc:1751 Cons: 72.73%(fru)	3' UGUUUGUGGUAACAGUGUGAGGU 5' dre-mir-122a __ .||:|||.||.|.|||.:||||| __ 5' UCAGACA-CAAUCUCA-GCUCCA 3' ENSDART00000012907_P E:-20.700001 S:93.000000 Loc:1251 Cons: 71.43%(fru)
ENSDART00000021058_P	ENSDARG00000008885	SINFRUG00000140169		ENSDARG00000008885 4001 (4001 nt) [SERINE/THREONINE KINASE 3 EC_2.7.1.-;] [Tyrosine protein kinase:Tyrosine protein kinase; Protein kinase:Protein kinase;]	3	-61.25	305	SINFRUG00000140169 (dre-miR-1-2b)		dre-mir-1-2b dre-mir-1-2c dre-mir-1-2a dre-mir-34	dre-mir-1-2b dre-mir-1-2a dre-mir-34		3' GGUGUGUGAAGGAAU-GUAAGGU 5' dre-mir-1-2b __ ..||:|.:|||:||:.||||||| __ 5' GAACGC-UUUCUUUGCCAUUCCA 3' ENSDART00000021058_P E:-23.139999 S:108.000000 Loc:2545 Cons: 72.73%(fru)	3' UGUGUGAAG--GAAUGU-AAGGU 5' dre-mir-1-2a __ |||:|:|||..:||:||.||:|| __ 5' ACAUAUUUCUUUUUGCAUUUUCA 3' ENSDART00000021058_P E:-17.110001 S:105.000000 Loc:1607 Cons: 73.91%(fru)	3' UGUUG-GU--CGAUUCUGUGACGGU 5' dre-mir-34 __ :|::|.||..|||.||.|||||::| __ 5' GCGGCUCAGUGCUUAG-CACUGUUA 3' ENSDART00000021058_P E:-21 S:92.000000 Loc:774 Cons: 70.83%(fru)
ENSDART00000005554_P	ENSDARG00000013067	SINFRUG00000126062		ENSDARG00000013067 4001 (4001 nt) [RELATED FACTOR;] [Zn-finger, C2H2 type:Zn-finger, C2H2 type; BTB/POZ domain:BTB/POZ domain;]	3	-60.19	305	SINFRUG00000126062 (fru-miR-17-1d)		dre-mir-17-1d fru-mir-17-1e dre-mir-18-1 fru-mir-18-1a fru-mir-18-1b dre-mir-18-2b dre-mir-18-2 dre-mir-26-1d fru-mir-26-1c dre-mir-26-1a dre-mir-34	dre-mir-34 dre-mir-26-1a dre-mir-18-2		3' UGUUGGUCGAUUCUGUGACGGU 5' dre-mir-34 __ |.:|:.||:.|:|:||||||:: __ 5' AAGAUGAGUGAGGGCACUGCUG 3' ENSDART00000005554_P E:-20.35 S:108.000000 Loc:1456 Cons: 72.73%(fru)	3' UCGGAUAGGACCUAAUGAACUU 5' dre-mir-26-1a __ .|.||||::|||:.|||||||. __ 5' UGACUAUUUUGGG-UACUUGAC 3' ENSDART00000005554_P E:-21.709999 S:104.000000 Loc:1140 Cons: 76.19%(fru)	3' AUAGACGUGAUUUACGUGGAAU 5' dre-mir-18-2 __ |:|:.||.||...||||||||| __ 5' UGUUGGC-CU-UUUGCACCUUA 3' ENSDART00000005554_P E:-18.129999 S:93.000000 Loc:2334 Cons: 70.00%(fru)
ENSDART00000023006_P	ENSDARG00000018921	SINFRUG00000152079		ENSDARG00000018921 4001 (4001 nt) [NSE1;] []	3	-59.05	305	SINFRUG00000152079 (dre-miR-1-2b)		dre-mir-1-2b dre-mir-1-2c dre-mir-130-1b dre-mir-31	dre-mir-31 dre-mir-1-2b dre-mir-130-1b		3' GUCGAUACGGUUGUAGAACGGU 5' dre-mir-31 __ :|.:|:||..||||.||||||| __ 5' UAAUUGUG-AAACAACUUGCCA 3' ENSDART00000023006_P E:-20.719999 S:111.000000 Loc:737 Cons: 71.43%(fru)	3' GGUGUGU-GAAGGAAUGUAAGGU 5' dre-mir-1-2b __ ..|.|||.|.|||||.::||||| __ 5' GGAGACAUCGUCCUUUUGUUCCA 3' ENSDART00000023006_P E:-18.98 S:103.000000 Loc:1259 Cons: 73.91%(fru)	3' UACGGGAAAAUUGUAACGUGAC 5' dre-mir-130-1b __ |.||||.|||.:.:|||::||| __ 5' ACGCCCCUUUUG-GUUGUGCUG 3' ENSDART00000023006_P E:-19.35 S:91.000000 Loc:130 Cons: 71.43%(fru)
ENSDART00000020727_P	ENSDARG00000002942	SINFRUG00000151933		ENSDARG00000002942 4001 (4001 nt) [LARGE NEUTRAL AMINO ACIDS TRANSPORTER SMALL SUBUNIT L TYPE AMINO ACID TRANSPORTER; LARGE NEUTRAL AMINO ACIDS TRANSPORTER SMALL SUBUNIT L TYPE AMINO ACID TRANSPORTER;] [Amino acid permease-associated region:Amino acid permease-associated region; Amino acid permease-associated region:Amino acid permease-associated region;]	3	-55.82	304	SINFRUG00000151933 (dre-miR-22-1)		dre-mir-22-1 fru-mir-22-1a dre-mir-27-2a dre-mir-93	dre-mir-93 dre-mir-22-1 dre-mir-27-2a		3' GAUGGACGUGUUUGUCGUGAAA 5' dre-mir-93 __ |||:||..|.||:|||:|:||| __ 5' CUAUCU--A-AAGCAGUAUUUU 3' ENSDART00000020727_P E:-18.15 S:111.000000 Loc:457 Cons: 73.68%(fru)	3' UGUCAAGAAGUCGACCGUCGAA 5' dre-mir-22-1 __ |::|||..||:|||.||||:|. __ 5' AUGGUUGAUCGGCU-GCAGUUC 3' ENSDART00000020727_P E:-19.030001 S:98.000000 Loc:2149 Cons: 71.43%(fru)	3' CGUCUUGAAUCGGUGACACUU 5' dre-mir-27-2a __ ||||....|.|::||||||:| __ 5' GCAG----U-GUUACUGUGGA 3' ENSDART00000020727_P E:-18.639999 S:95.000000 Loc:512 Cons: 75.00%(fru)
ENSDART00000004372_P	ENSDARG00000016740	SINFRUG00000149721		ENSDARG00000016740 4001 (4001 nt) [NCK ASSOCIATED 1 NAP 1 P125NAP1 MEMBRANE ASSOCIATED HEM 2;] []	3	-70.8	304	SINFRUG00000149721 (dre-miR-184)		dre-mir-184 dre-mir-199-as dre-mir-31	dre-mir-199-as dre-mir-184 dre-mir-31		3' UUGGUUACACGUCUGAUGACAU 5' dre-mir-199-as __ .||..|||.||||.||:||||| __ 5' UACACAUGCGCAG-CUGCUGUA 3' ENSDART00000004372_P E:-22.120001 S:104.000000 Loc:613 Cons: 71.43%(fru)	3' CGGGAAU-A-GUCAAGAGGC-AGGU 5' dre-mir-184 __ |.|:||:.|.||||||||.|.|||| __ 5' GACUUUGCUCCAGUUCUCGGCUCCA 3' ENSDART00000004372_P E:-24.190001 S:103.000000 Loc:1913 Cons: 72.00%(fru)	3' GUCGAUACGGUUGUAGAACGGU 5' dre-mir-31 __ ::.||:||||.:|.|||||:|| __ 5' UGUCUGUGCC-GC-UCUUGUCA 3' ENSDART00000004372_P E:-24.49 S:97.000000 Loc:1420 Cons: 75.00%(fru)
ENSDART00000013688_P	ENSDARG00000018884	SINFRUG00000126446		ENSDARG00000018884 2900 (2900 nt) [ARGININE N METHYLTRANSFERASE EC_2.1.1.-;] []	3	-64.2	304	SINFRUG00000126446 (dre-miR-152)		dre-mir-152 dre-mir-204 fru-mir-204-1b	dre-mir-152 dre-mir-204 dre-mir-204		3' GUUUCAAGAC-AGUACGUGACU 5' dre-mir-152 __ ||||..||||.|||||:||||. __ 5' CAAA--UCUGUUCAUGUACUGU 3' ENSDART00000013688_P E:-21.360001 S:116.000000 Loc:701 Cons: 70.00%(fru)	3' GUCCGUAUCCUACUGUUUCCCUU 5' dre-mir-204 __ .||||..|||.|||.||:|||.| __ 5' AAGGC--AGG-UGAAAAGGGGCA 3' ENSDART00000013688_P E:-21.42 S:94.000000 Loc:1923 Cons: 70.00%(fru)	3' GUCCGUAUCCUACUGUUUCCCUU 5' dre-mir-204 __ .||||..|||.|||.||:|||.| __ 5' AAGGC--AGG-UGAAAAGGGGCA 3' ENSDART00000013688_P E:-21.42 S:94.000000 Loc:2575 Cons: 70.00%(fru)
ENSDART00000015906	ENSDARG00000017617	SINFRUG00000127260		ENSDARG00000017617 1244 (1244 nt) [DOLICHYL PYROPHOSPHATE MAN9GLCNAC2 ALPHA 1 3 GLUCOSYLTRANSFERASE EC_2.4.1.- DOLICHYL P GLC:MAN9GLCNAC2 PP DOLICHYL GLUCOSYLTRANSFERASE; DOLICHYL PYROPHOSPHATE MAN9GLCNAC2 ALPHA 1 3 GLUCOSYLTRANSFERASE EC_2.4.1.- DOLICHYL P GLC:MAN9GLCNAC2 PP DOLICHYL GLUCOSYLTRANSFERASE;] [ALG6, ALG8 glycosyltransferase:ALG6, ALG8 glycosyltransferase; ALG6, ALG8 glycosyltransfer…	3	-61.78	304	SINFRUG00000127260 (fru-miR-122a)		dre-mir-122a dre-mir-18-3b dre-mir-18-3a fru-mir-18-3	dre-mir-18-3b dre-mir-122a dre-mir-18-3b		3' AUUG-AUGUGUUCUACGUGGAAU 5' dre-mir-18-3b __ |::|..|||||.|:||||.|||: __ 5' UGGCAAACACAUGGUGCAGCUUG 3' ENSDART00000015906 E:-20.73 S:107.000000 Loc:549 Cons: 95.65%(fru)	3' UGUUUGUGGUAAC-AG-UGUGAGGU 5' dre-mir-122a __ :||:|::|:.|||.||.|||:|||| __ 5' GCAGAUGCU-UUGAUCUACAUUCCA 3' ENSDART00000015906 E:-21.27 S:104.000000 Loc:80 Cons: 75.00%(fru)	3' AUUGAUGUGUUCUACGUGGAAU 5' dre-mir-18-3b __ |:|||::||..|:||.|||||. __ 5' UGACUGUAC-UGGUG-ACCUUU 3' ENSDART00000015906 E:-19.780001 S:93.000000 Loc:432 Cons: 70.00%(fru)
ENSDART00000022187_P	ENSDARG00000014274	SINFRUG00000121816		ENSDARG00000014274 4001 (4001 nt) [ACTIVATOR 1.40 KDA SUBUNIT REPLICATION FACTOR C 40 KDA SUBUNIT A1.40 KDA SUBUNIT RF C 40 KDA SUBUNIT RFC40;] [AAA ATPase, central region:AAA ATPase, central region;]	3	-56.43	304	SINFRUG00000121816 (fru-miR-103-3)		fru-mir-103-3 dre-mir-103-3a fru-mir-107-1 dre-mir-107-1a dre-mir-138-2 dre-mir-27-3a	fru-mir-103-3 dre-mir-27-3a dre-mir-138-2		3' ACUAUCGGGACA-UGUUACGAC-GA 5' fru-mir-103-3 __ ||||.|||:|.|.|.|||||||.|| __ 5' UGAU-GCCUUAUGAGAAUGCUGACU 3' ENSDART00000022187_P E:-20.16 S:106.000000 Loc:2190 Cons: 70.83%(fru)	3' UGAC-UUGAAUCGGUGACACUU 5' dre-mir-27-3a __ |:||.|||||..|||||.|||| __ 5' AUUGCAACUU-UCCACUCUGAA 3' ENSDART00000022187_P E:-17.9 S:104.000000 Loc:377 Cons: 71.43%(fru)	3' GGGACUAAG-UGUUGUGGUCGA 5' dre-mir-138-2 __ ::.||||.|.|||||.|||||. __ 5' UUGUGAUACAACAAC-CCAGCA 3' ENSDART00000022187_P E:-18.370001 S:94.000000 Loc:1612 Cons: 71.43%(fru)
ENSDART00000009907_P	ENSDARG00000017560	SINFRUG00000141838		ENSDARG00000017560 2891 (2891 nt) [AMBIGUOUS;] [RNA-directed DNA polymerase (Reverse transcriptase):RNA-directed DNA polymerase (Reverse transcriptase);]	3	-63.31	304	SINFRUG00000141838 (dre-miR-172)		dre-mir-172 dre-mir-199-as fru-mir-23-c2 dre-mir-23-a1 dre-mir-23-c1 dre-mir-34	fru-mir-23-c2 dre-mir-172 dre-mir-199-as		3' CCUUUAGGGACCGUUACACUA 5' fru-mir-23-c2 __ .||.||.::|||||:||||.| __ 5' UGAUAU-UUUGGCAGUGUGCU 3' ENSDART00000009907_P E:-19.469999 S:106.000000 Loc:1656 Cons: 85.00%(fru)	3' UUGU-UGGUCGAUUCUGUGACGGU 5' dre-mir-172 __ ||:|.|..|||||:||:||.|:|| __ 5' AAUAUAAGAGCUAGGAUAC-GUCA 3' ENSDART00000009907_P E:-21.610001 S:99.000000 Loc:183 Cons: 73.91%(fru)	3' UUGGUUACACGUCUGAUGACAU 5' dre-mir-199-as __ .|:|||..|||.||||:||||: __ 5' UAUCAA--UGC-GACUGCUGUG 3' ENSDART00000009907_P E:-22.23 S:99.000000 Loc:93 Cons: 78.95%(fru)
ENSDART00000027242_P	ENSDARG00000017168	SINFRUG00000127451		STEROID RECEPTOR HOMOLOG SVP 44. [Source:SWISSPROT;Acc:Q06725] ENSDARG00000017168 (-1) (137489 137489 142484 143273 0) 4001 (4001 nt) [RECEPTOR;] [Transcription factor COUP:Transcription factor COUP; Steroid hormone receptor:Steroid hormone receptor; Retinoid X receptor:Retinoid X receptor; Zn-finger, C4-type steroid receptor:Zn-finger, C4-type steroid receptor; Vitamin D receptor:Vitamin D recep…	3	-55.2	304	SINFRUG00000127451 (fru-miR-15-1a)		dre-mir-15-1a dre-mir-15-1b fru-mir-152-1b dre-mir-31-2a	fru-mir-152-1b dre-mir-15-1a dre-mir-31-2a	GO:0003707->steroid hormone receptor activity GO:0003707->steroid hormone receptor activity GO:0006350->transcription GO:0006350->transcription GO:0003700->transcription factor activity GO:0003700->transcription factor activity GO:0004879->ligand-dependent nuclear receptor activity GO:0004879->ligand-dependent nuclear receptor activity GO:0005634->nucleus GO:0005634->nucleus GO:0005634->nucleus G…	3' GUUU-CAAGACAUUACGUGACU 5' fru-mir-152-1b __ :|||.||..||||.||:||||| __ 5' UAAAUGUGAUGUAUUGUACUGA 3' ENSDART00000027242_P E:-18.52 S:111.000000 Loc:1677 Cons: 72.73%(fru)	3' GUGUUUGGU------AAGACACGACGAU 5' dre-mir-15-1a __ :.:||||||......|||||||.|.||| __ 5' UCUAAACCAGUUUUUUUCUGUGAUUCUA 3' ENSDART00000027242_P E:-17.809999 S:102.000000 Loc:426 Cons: 75.00%(fru)	3' GACGAUACGGAGGUAUAACGGU 5' dre-mir-31-2a __ :||||:..||.:|.|:|||:|| __ 5' UUGCUGACCCGUC-UGUUGUCA 3' ENSDART00000027242_P E:-18.870001 S:91.000000 Loc:1125 Cons: 71.43%(fru)
ENSDART00000002169_P	ENSDARG00000006731	SINFRUG00000144124		ENSDARG00000006731 4001 (4001 nt) [EYES ABSENT HOMOLOG; EYES ABSENT HOMOLOG;] []	3	-58.37	304	SINFRUG00000144124 (fru-miR-144)		dre-mir-144 dre-mir-148-1b dre-mir-15-2a	dre-mir-144 dre-mir-148-1b dre-mir-15-2a		3' UAUCAUGUAGUAGAUAUGACAU 5' dre-mir-144 __ ...||||||.||:||||:|||: __ 5' CCUGUACAU-AUUUAUAUUGUG 3' ENSDART00000002169_P E:-19.33 S:119.000000 Loc:2001 Cons: 76.19%(fru)	3' GGUUUCAAGACAGUACGUGACU 5' dre-mir-148-1b __ ||||||....||.:|||||||: __ 5' CCAAAG----GU-GUGCACUGG 3' ENSDART00000002169_P E:-20.09 S:93.000000 Loc:336 Cons: 70.59%(fru)	3' AUGUUUGGUACUACACGACGAU 5' dre-mir-15-2a __ |:..|.::.||||||||.|||: __ 5' UGGUACUUUUGAUGUGC-GCUG 3' ENSDART00000002169_P E:-18.950001 S:92.000000 Loc:2189 Cons: 76.19%(fru)
ENSDART00000026823_P	ENSDARG00000008656	SINFRUG00000133476		ENSDARG00000008656 4001 (4001 nt) [RAS RELATED RAB;] [Ras GTPase superfamily:Ras GTPase superfamily;]	3	-54.92	303	SINFRUG00000133476 (fru-miR-122a)		dre-mir-122a fru-mir-29-12b dre-mir-34-2b dre-mir-34-3a	dre-mir-122a fru-mir-29-12b dre-mir-34-2b		3' UGUUUGUGGUA-ACAGUGUGAGGU 5' dre-mir-122a __ |:|.|||.|||...|||||:|:|| __ 5' AUACACAGCAUACAUCACAUUUCA 3' ENSDART00000026823_P E:-19.200001 S:107.000000 Loc:950 Cons: 70.83%(fru)	3' AUUGUGGCUAAAG-UUUACCACGAUC 5' fru-mir-29-12b __ |||||||||||.|.||.|.|.|||.| __ 5' UAACACCGAUUACUAAUUCGAGCUCG 3' ENSDART00000026823_P E:-18.110001 S:100.000000 Loc:2086 Cons: 76.92%(fru)	3' UGUUAGUCGAUUGUUGUGACGGA 5' dre-mir-34-2b __ |||||||..||.||||.||||.. __ 5' ACAAUCA--UAUCAAC-CUGCAG 3' ENSDART00000026823_P E:-17.610001 S:96.000000 Loc:1502 Cons: 70.00%(fru)
ENSDART00000015837_P	ENSDARG00000005331	SINFRUG00000126428		ENSDARG00000005331 4001 (4001 nt) [SACSIN;] [Heat shock protein DnaJ, N-terminal:Heat shock protein DnaJ, N-terminal; Protein of unknown function DUF712:Protein of unknown function DUF712;]	3	-57.85	303	SINFRUG00000126428 (dre-miR-20-2b)		dre-mir-20-2b dre-mir-20-2a fru-mir-7-1 dre-mir-7-4 fru-mir-93-1b	fru-mir-7-1 dre-mir-20-2b fru-mir-93-1b		3' UUGUUUUAGUGAUCAGAAGGU 5' fru-mir-7-1 __ :::|.||.|.||:|||||||. __ 5' GGUACAA-CUCUGGUCUUCCU 3' ENSDART00000015837_P E:-17.889999 S:106.000000 Loc:1382 Cons: 70.00%(fru)	3' GA-UGGACGUGACACUCGUGAAAC 5' dre-mir-20-2b __ ||.|||||||..|||:.||:|||. __ 5' CUAACCUGCA--GUGGUCAUUUUU 3' ENSDART00000015837_P E:-20.32 S:104.000000 Loc:806 Cons: 72.73%(fru)	3' GAUGGACGUGUUUGUCGUGAAAAC 5' fru-mir-93-1b __ ||:|||.|.|.|::.||||||||. __ 5' CUGCCUUC-C-AGU-GCACUUUUA 3' ENSDART00000015837_P E:-19.639999 S:93.000000 Loc:1660 Cons: 71.43%(fru)
ENSDART00000022812_P	ENSDARG00000003476	SINFRUG00000124137		ENSDARG00000003476 4001 (4001 nt) [AMBIGUOUS; AMBIGUOUS; AMBIGUOUS; AMBIGUOUS;] []	3	-54.02	303	SINFRUG00000124137 (fru-miR-1-1a)		dre-mir-1-1a dre-mir-15-1a dre-mir-15-1b fru-mir-183-2 dre-mir-183 fru-mir-183-1	dre-mir-1-1a fru-mir-183-2 dre-mir-15-1a		3' UAUGUAUGAAGAAAUGUAAGGU 5' dre-mir-1-1a __ :||.||||..:.|||||||:|| __ 5' GUAGAUAC--UGUUACAUUUCA 3' ENSDART00000022812_P E:-18.24 S:109.000000 Loc:38 Cons: 70.00%(fru)	3' GUCACUUAAGAUGGUCACGGUAU 5' fru-mir-183-2 __ ||||.:|.||||:||||.::||| __ 5' CAGUUGA-UCUAUCAGU-UUAUA 3' ENSDART00000022812_P E:-18.6 S:102.000000 Loc:2298 Cons: 71.43%(fru)	3' GUGUUUGGUAAGACACG-ACGAU 5' dre-mir-15-1a __ .|:|||.....||||||.||||: __ 5' GAUAAA---GACUGUGCUUGCUG 3' ENSDART00000022812_P E:-17.18 S:92.000000 Loc:1471 Cons: 70.00%(fru)
ENSDART00000023693_P	ENSDARG00000014989	SINFRUG00000127295		ENSDARG00000014989 4001 (4001 nt) [KELCH; KELCH; KELCH;] [Kelch motif:Kelch motif; BTB/POZ domain:BTB/POZ domain; Kelch repeat:Kelch repeat; Kelch motif:Kelch motif; BTB/POZ domain:BTB/POZ domain; Kelch repeat:Kelch repeat; Kelch motif:Kelch motif; BTB/POZ domain:BTB/POZ domain; Kelch repeat:Kelch repeat;]	3	-59.37	303	SINFRUG00000127295 (fru-miR-148-1b)		dre-mir-148-1b fru-mir-152-1a dre-mir-152 fru-mir-30c	fru-mir-152-1a fru-mir-30c dre-mir-148-1b		3' GUUUCA-AGACAAUACGUGACU 5' fru-mir-152-1a __ .|.:||.|.||||:||||.||| __ 5' GAUGGUAUGUGUUGUGCAGUGA 3' ENSDART00000023693_P E:-17.91 S:106.000000 Loc:1276 Cons: 77.27%(fru)	3' CGACUC-UCACAUCCUACAAAUGU 5' fru-mir-30c __ .|||||.|||.||||||.||||:. __ 5' UCUGAGAAGU-UAGGAU-UUUAUU 3' ENSDART00000023693_P E:-20.139999 S:102.000000 Loc:1737 Cons: 77.27%(fru)	3' GGUUUCAAGACAGUACGUGACU 5' dre-mir-148-1b __ ...|:||||||.||||||.||. __ 5' GACAGGUUCUGCCAUGCA-UGU 3' ENSDART00000023693_P E:-21.32 S:95.000000 Loc:432 Cons: 71.43%(fru)
ENSDART00000023138_P	ENSDARG00000008898	SINFRUG00000127317		ENSDARG00000008898 4001 (4001 nt) [PRECURSOR;] [von Willebrand factor, type A:von Willebrand factor, type A; EGF-like domain:EGF-like domain;]	3	-56.8	303	SINFRUG00000127317 (fru-miR-15-2a) SINFRUG00000143812 (fru-miR-98-1a)		dre-mir-15-2a dre-mir-34 dre-mir-98-1a dre-mir-98-2a dre-mir-let7l-a dre-mir-let7l-b1 dre-mir-let7l-c1 fru-mir-let7l-c2 dre-mir-let7l-d1 fru-mir-let7l-d2	fru-mir-let7l-c2 dre-mir-15-2a dre-mir-98-1a		3' UUGAUAUGUUGGAUGAUGGAGU 5' fru-mir-let7l-c2 __ |||.||||.|:||:|.|:|||| __ 5' AAC-AUAC-AUCUGCCAUCUCA 3' ENSDART00000023138_P E:-19.17 S:108.000000 Loc:299 Cons: 70.00%(fru)	3' AUGUUUGGUA-CUACACGACGAU 5' dre-mir-15-2a __ |.|:.|:|||.|||||||.||.| __ 5' UUCGCAUCAUGGAUGUGCAGCCA 3' ENSDART00000023138_P E:-18.77 S:103.000000 Loc:1703 Cons: 73.91%(fru)	3' UUGUUGUGUUGAAUGAUG--GAGU 5' dre-mir-98-1a __ ..||||||...|||||.|..|||| __ 5' UUCAACAC---UUACUUCUGCUCA 3' ENSDART00000023138_P E:-18.860001 S:92.000000 Loc:249 Cons: 71.43%(fru)
ENSDART00000016549_P	ENSDARG00000008740	SINFRUG00000135393		ENSDARG00000008740 4001 (4001 nt) [UNKNOWN;] []	3	-53.79	303	SINFRUG00000135393 (fru-miR-129-1)		dre-mir-129-1 dre-mir-142-2a-as dre-mir-142-1a-as dre-mir-152	dre-mir-142-2a-as dre-mir-152 dre-mir-129-1		3' GGUAUUUCAUCCUUUGUGAUGU 5' dre-mir-142-2a-as __ .|||:||..||.|:|||||:|| __ 5' ACAUGAA--AGCAGACACUGCA 3' ENSDART00000016549_P E:-19.209999 S:109.000000 Loc:883 Cons: 70.00%(fru)	3' GUUUCAAGACA-GUACGUGACU 5' dre-mir-152 __ :||||...|||.||||:||||. __ 5' UAAAG---UGUACAUGUACUGC 3' ENSDART00000016549_P E:-17.440001 S:98.000000 Loc:1546 Cons: 73.68%(fru)	3' UCGUUCGGGUCUGGCGUUUUUC 5' dre-mir-129-1 __ ||||.|.|.|||..|||||||| __ 5' AGCACG-CAAGA--GCAAAAAG 3' ENSDART00000016549_P E:-17.139999 S:96.000000 Loc:258 Cons: 73.68%(fru)
ENSDART00000014282_P	ENSDARG00000013621	SINFRUG00000146331		HOMEO BOX C9A; HOMEOBOX GENE C-9. [Source:RefSeq;Acc:NM_131528] ENSDARG00000013621 (1) (397484 397484 399283 399286 403524) 4001 (4001 nt) [HOMEOBOX HOX;] [Homeobox:Homeobox; Helix-turn-helix motif, lambda-like repressor:Helix-turn-helix motif, lambda-like repressor; Hox9 activation region:Hox9 activation region;]	3	-60.58	303	SINFRUG00000146331 (fru-miR-143-1a)		dre-mir-143-1a fru-mir-18-3 dre-mir-18-2b dre-mir-18-2	dre-mir-18-2b fru-mir-18-3 dre-mir-143-1a	GO:0016563->transcriptional activator activity GO:0006350->transcription GO:0003700->transcription factor activity GO:0005634->nucleus GO:0005634->nucleus GO:0003677->DNA binding GO:0006355->regulation of transcription, DNA-dependent	3' AUAGACGUGAUUUACGUGGAAU 5' dre-mir-18-2b __ .:||||.:||||||.:||:||| __ 5' CGUCUGGGCUAAAU-UACUUUA 3' ENSDART00000014282_P E:-20.02 S:108.000000 Loc:1688 Cons: 100.00%(fru)	3' AUUGAUGUGAUCUA-CGUGG-AAU 5' fru-mir-18-3 __ .||.||||||||||.||:|:.||: __ 5' CAAGUACACUAGAUGGCGCUAUUG 3' ENSDART00000014282_P E:-22.5 S:102.000000 Loc:2086 Cons: 75.00%(fru)	3' GCUCGAUGUCACGA--AGUAGAGU 5' dre-mir-143-1a __ .|||||.::|||:|..|::||||. __ 5' GGAGCU-UGGUGUUGUUUGUCUCU 3' ENSDART00000014282_P E:-18.059999 S:93.000000 Loc:1626 Cons: 73.91%(fru)
ENSDART00000024417_P	ENSDARG00000018205	SINFRUG00000131379		ENSDARG00000018205 4001 (4001 nt) [TNF RECEPTOR ASSOCIATED FACTOR; TNF RECEPTOR ASSOCIATED FACTOR; TNF RECEPTOR ASSOCIATED FACTOR;] [Meprin/TRAF-like MATH:Meprin/TRAF-like MATH; Zn-finger, TRAF type:Zn-finger, TRAF type; Meprin/TRAF-like MATH:Meprin/TRAF-like MATH; Zn-finger, TRAF type:Zn-finger, TRAF type; Meprin/TRAF-like MATH:Meprin/TRAF-like MATH; Zn-finger, TRAF type:Zn-finger, TRAF type;]	3	-64.08	303	SINFRUG00000131379 (fru-miR-140)		dre-mir-140 dre-mir-17-1d dre-mir-17-1a fru-mir-17-1e dre-mir-17-1b dre-mir-17-1c fru-mir-183-1 fru-mir-183-2 dre-mir-183 fru-mir-93-2b	dre-mir-17-1d dre-mir-140 fru-mir-183-1		3' UGAUGGACGUGACACUCGUGAAAC 5' dre-mir-17-1d __ |:||||||..||.||||.|.|||| __ 5' AUUACCUG--CU-UGAGGAGUUUG 3' ENSDART00000024417_P E:-22.959999 S:107.000000 Loc:689 Cons: 71.43%(fru)	3' GAUGGUAUCCCAUUUUGGUGA 5' dre-mir-140 __ ..:||:.:||||:|.:||||| __ 5' GCGCCG-GGGGUGAUGCCACU 3' ENSDART00000024417_P E:-24.09 S:100.000000 Loc:169 Cons: 70.00%(fru)	3' GUCACUUAAGAUGGUCACGGU-AU 5' fru-mir-183-1 __ ||.||:..||..:||||||||.|| __ 5' CA-UGGUGUC--UCAGUGCCACUA 3' ENSDART00000024417_P E:-17.030001 S:96.000000 Loc:2762 Cons: 71.43%(fru)
ENSDART00000020779_P	ENSDARG00000013951	SINFRUG00000140262		ENSDARG00000013951 4001 (4001 nt) [EF HAND CONTAINING;] []	3	-69.38	303	SINFRUG00000140262 (fru-miR-132a)		fru-mir-132a fru-mir-132b dre-mir-132 dre-mir-200c-3a dre-mir-30e-2 dre-mir-30e-1	fru-mir-132a dre-mir-200c-3a dre-mir-30e-2		3' GCUGGUACCGACAUCUGACAAU 5' fru-mir-132a __ ..|:|||||||.|.|||||||| __ 5' AAAUCAUGGCUCU-GACUGUUA 3' ENSDART00000020779_P E:-26.040001 S:110.000000 Loc:473 Cons: 71.43%(fru)	3' CCUGCCGUAAUGGUCUGUCAUAAUCUG 5' dre-mir-200c-3a __ .||:||:...||:...|||||||||.. __ 5' UGAUGGU-CCACU--UCAGUAUUAGUA 3' ENSDART00000020779_P E:-22.639999 S:99.000000 Loc:1529 Cons: 70.83%(fru)	3' AGGUCAGUUCCUACAAAUGU 5' dre-mir-30e-2 __ |.|||||..|||||..|||| __ 5' UACAGUC-UGGAUGAGUACA 3' ENSDART00000020779_P E:-20.700001 S:94.000000 Loc:63 Cons: 78.95%(fru)
ENSDART00000012814_P	ENSDARG00000009231	SINFRUG00000137260		ENSDARG00000009231 4001 (4001 nt) [AMBIGUOUS;] [Recoverin:Recoverin; Calcium-binding EF-hand:Calcium-binding EF-hand;]	3	-59.95	302	SINFRUG00000137260 (dre-miR-172)		dre-mir-172 fru-mir-200b-2a dre-mir-34 fru-mir-93-1a dre-mir-93	fru-mir-93-1a fru-mir-200b-2a dre-mir-172		3' GAUGGACGUGACAUUCGUG-AAA 5' fru-mir-93-1a __ .|.|:|||.||||.|||||.||| __ 5' GUUCUUGC-CUGUCAGCACAUUU 3' ENSDART00000012814_P E:-20.41 S:104.000000 Loc:2432 Cons: 72.73%(fru)	3' GUAGUAGUAAUGGUCCGUCAUAAUCUC 5' fru-mir-200b-2a __ ||.|:.||.|:|:|||.|||||||.|| __ 5' CA-CGCCAGUGCUAGG-AGUAUUA-AG 3' ENSDART00000012814_P E:-21.76 S:100.000000 Loc:1777 Cons: 70.83%(fru)	3' UUGUUGGUCGAUUCUGUGACGGU 5' dre-mir-172 __ .|.:||||..|.|.|:||||:|| __ 5' CAGGACCA--UUACAUACUGUCA 3' ENSDART00000012814_P E:-17.780001 S:98.000000 Loc:2254 Cons: 71.43%(fru)
ENSDART00000021286_P	ENSDARG00000010835	SINFRUG00000129885		ENSDARG00000010835 4001 (4001 nt) [PRECURSOR;] [Alpha-2-macroglobulin:Alpha-2-macroglobulin; Alpha-2-macroglobulin, N-terminal:Alpha-2-macroglobulin, N-terminal;]	3	-62.45	302	SINFRUG00000129885 (dre-miR-196-1e)		dre-mir-196-1e dre-mir-24-1 dre-mir-31	dre-mir-196-1e dre-mir-24-1 dre-mir-31		3' GGUUGUUGUAUUUUGAUGGAU 5' dre-mir-196-1e __ |:||||||.|||||..||||| __ 5' CUAACAACUUAAAA-GACCUA 3' ENSDART00000021286_P E:-18.379999 S:107.000000 Loc:2216 Cons: 75.00%(fru)	3' GACAAGGACGACUUGACUCGGU 5' dre-mir-24-1 __ :.||||:|||||:|..|||:|| __ 5' UGGUUCUUGCUGGA--GAGUCA 3' ENSDART00000021286_P E:-26.709999 S:100.000000 Loc:2634 Cons: 70.00%(fru)	3' GUCGAUACGGUUGUAGAACGGU 5' dre-mir-31 __ ||||||||..||:|.||||::: __ 5' CAGCUAUG--AAUA-CUUGUUG 3' ENSDART00000021286_P E:-17.360001 S:95.000000 Loc:1872 Cons: 73.68%(fru)
ENSDART00000002995_P	ENSDARG00000010093	SINFRUG00000148209		ENSDARG00000010093 4001 (4001 nt) [AMBIGUOUS; AMBIGUOUS;] [SH3 domain:SH3 domain; TPR repeat:TPR repeat; TPR repeat:TPR repeat;]	3	-61.05	302	SINFRUG00000148209 (dre-miR-106-b1)		dre-mir-106-b1 fru-mir-106-b2 dre-mir-20-1b dre-mir-20-1 fru-mir-33-1a fru-mir-33-1b fru-mir-33b dre-mir-93	dre-mir-106-b1 fru-mir-33-1a dre-mir-93		3' AUGGACGUGAUAUUCGUGAAAU 5' dre-mir-106-b1 __ |:|:|.|:||||:||||.|||| __ 5' UGCUU-CGCUAUGAGCA-UUUA 3' ENSDART00000002995_P E:-21.43 S:111.000000 Loc:977 Cons: 70.00%(fru)	3' GUUACGUUGAUGUUACGUGGU 5' fru-mir-33-1a __ .:|.||.|||:||||.::||| __ 5' GGAAGC-ACUGCAAUAUGCCA 3' ENSDART00000002995_P E:-18.43 S:97.000000 Loc:1275 Cons: 70.00%(fru)	3' GAUGGACGUGUUUGUCGUGAAA 5' dre-mir-93 __ ..|||||:.:|:.|||||||.. __ 5' AAACCUGU-UAGCCAGCACUCA 3' ENSDART00000002995_P E:-21.190001 S:94.000000 Loc:2541 Cons: 76.19%(fru)
ENSDART00000017615_P	ENSDARG00000017546	SINFRUG00000154019		ENSDARG00000017546 4001 (4001 nt) [AMBIGUOUS;] []	3	-61.06	302	SINFRUG00000154019 (dre-miR-20-2b)		dre-mir-20-2b dre-mir-20-2a dre-mir-29-2a dre-mir-29-2b dre-mir-30d-1	dre-mir-20-2b dre-mir-29-2a dre-mir-30d-1		3' GAUGGACGU-GACACUCGUGAAAC 5' dre-mir-20-2b __ |||..|.||.:||||.|||||||| __ 5' CUA-AUACAUUUGUG-GCACUUUG 3' ENSDART00000017615_P E:-20.75 S:104.000000 Loc:1076 Cons: 72.73%(fru)	3' AUUGUGACUAA-AGUUUACCACGAUC 5' dre-mir-29-2a __ |:|:::|||||.|||.|||||.||:. __ 5' UGAUGUUGAUUGUCAUAUGGU-CUGA 3' ENSDART00000017615_P E:-19.549999 S:102.000000 Loc:2634 Cons: 72.00%(fru)	3' CGAAGGUCAGCCCCUACAAAUGU 5' dre-mir-30d-1 __ |:|..||||:..||:|.|||||| __ 5' GUUGACAGUU--GGGU-UUUACA 3' ENSDART00000017615_P E:-20.76 S:96.000000 Loc:1807 Cons: 70.00%(fru)
ENSDART00000004663_P	ENSDARG00000002636	SINFRUG00000148503		ENSDARG00000002636 4001 (4001 nt) [CLATHRIN HEAVY CHAIN; CLATHRIN HEAVY CHAIN; CLATHRIN HEAVY CHAIN;] [7-Fold repeat in clathrin and VPS proteins:7-Fold repeat in clathrin and VPS proteins; Clathrin propeller repeat, N-terminal:Clathrin propeller repeat, N-terminal; 7-Fold repeat in clathrin and VPS proteins:7-Fold repeat in clathrin and VPS proteins; Clathrin propeller repeat, N-terminal:Clathri…	3	-57.85	302	SINFRUG00000148503 (dre-miR-172)		dre-mir-172 fru-mir-33-1a fru-mir-33b fru-mir-33-1b dre-mir-34 dre-mir-98-3a dre-mir-98-3b	dre-mir-98-3a fru-mir-33b dre-mir-172		3' UUGGUGUGUUGGAUGAUGGAGU 5' dre-mir-98-3a __ :|:||.:||:.|||||||.||: __ 5' GAUCA-GCAG-CUACUACAUCG 3' ENSDART00000004663_P E:-18.540001 S:105.000000 Loc:1293 Cons: 70.00%(fru)	3' GUUACGUUGAUGUUACGUGGU 5' fru-mir-33b __ ||:||.:|:.:||:||||.|| __ 5' CAGUG-GAUAGCAGUGCAGCA 3' ENSDART00000004663_P E:-18.65 S:102.000000 Loc:815 Cons: 70.00%(fru)	3' UUGUUGGUCGAUUCUGUGACGGU 5' dre-mir-172 __ ..:|||||.:|.||.|:|||:|| __ 5' UUUAACCA-UUUAG-CGCUGUCA 3' ENSDART00000004663_P E:-20.66 S:95.000000 Loc:856 Cons: 76.19%(fru)
ENSDART00000020171	ENSDARG00000013068	SINFRUG00000149849		ENSDARG00000013068 1214 (1214 nt) [COLLAGEN ALPHA 1 XII CHAIN;] [von Willebrand factor, type A:von Willebrand factor, type A; Pancreatic trypsin inhibitor (Kunitz):Pancreatic trypsin inhibitor (Kunitz); Collagen triple helix repeat:Collagen triple helix repeat;]	3	-57.95	301	SINFRUG00000149849 (fru-miR-101-1a)		dre-mir-101-1a dre-mir-172 dre-mir-200a-1a dre-mir-34	dre-mir-172 dre-mir-200a-1a dre-mir-101-1a		3' UUGUUGGUCGAUUCUGUGACGGU 5' dre-mir-172 __ :|::||:|.|.||.||||||||| __ 5' GAUGACUA-C-AACACACUGCCA 3' ENSDART00000020171 E:-19.16 S:116.000000 Loc:532 Cons: 71.43%(fru)	3' UUUG-UAGCAAUGGUCUGUCACAAUCUU 5' dre-mir-200a-1a __ .:||.||||||.|||.||||....|||| __ 5' UGACAAUCGUUUCCAUACAGAAGAAGAA 3' ENSDART00000020171 E:-21.549999 S:94.000000 Loc:1156 Cons: 71.43%(fru)	3' GAAGUCAAUAGUGUCAUGACAU 5' dre-mir-101-1a __ ...:|||||.|.||||.||||: __ 5' AACUAGUUAGC-CAGUUCUGUG 3' ENSDART00000020171 E:-17.24 S:91.000000 Loc:569 Cons: 76.19%(fru)
ENSDART00000017974_P	ENSDARG00000018618	SINFRUG00000149178		ENSDARG00000018618 4001 (4001 nt) [HPBRII 4; HPBRII 4; HPBRII 4; HPBRII 4;] [Proline-rich extensin:Proline-rich extensin; Molluscan rhodopsin C-terminal tail:Molluscan rhodopsin C-terminal tail; RNA-binding region RNP-1 (RNA recognition motif):RNA-binding region RNP-1 (RNA recognition motif); Proline-rich extensin:Proline-rich extensin; Molluscan rhodopsin C-terminal tail:Molluscan rhodopsin C-te…	3	-56.8	301	SINFRUG00000149178 (dre-miR-138-2)		dre-mir-138-2 dre-mir-138-1 dre-mir-17-1a dre-mir-18-1 fru-mir-18-1b fru-mir-18-1a	dre-mir-17-1a dre-mir-138-2 dre-mir-18-1		3' UGAUGGACGUGACAUUCGUG-AAAC 5' dre-mir-17-1a __ |:|:.|..:.|||||:|:||.|||| __ 5' AUUGACAUUUCUGUAGGUACAUUUG 3' ENSDART00000017974_P E:-19.15 S:106.000000 Loc:593 Cons: 72.00%(fru)	3' GGGACUAAGUGUUGUGGUCGA 5' dre-mir-138-2 __ |.|||.||:|||.:::||||| __ 5' CACUG-UUUACACUGUCAGCU 3' ENSDART00000017974_P E:-19.9 S:102.000000 Loc:1087 Cons: 70.00%(fru)	3' AUAGACGUGAUCUACGUGGAAU 5' dre-mir-18-1 __ .:||||..|.|||||||..||| __ 5' GGUCUGAUCGAGAUGCA--UUA 3' ENSDART00000017974_P E:-17.75 S:93.000000 Loc:1390 Cons: 70.00%(fru)
ENSDART00000017805	ENSDARG00000020872	SINFRUG00000128794		ENSDARG00000020872 3040 (3040 nt) [NUCLEAR FACTOR OF ACTIVATED T CELLS 5 T CELL TRANSCRIPTION FACTOR NFAT5 NF AT5;] [NF-kappa-B/Rel/dorsal family:NF-kappa-B/Rel/dorsal family; Cell surface receptor IPT/TIG:Cell surface receptor IPT/TIG;]	3	-60.29	301	SINFRUG00000128794 (dre-miR-138-2)		dre-mir-138-2 dre-mir-138-1 dre-mir-34-2b dre-mir-34-3a dre-mir-7-1a	dre-mir-138-2 dre-mir-7-1a dre-mir-34-2b		3' GGGAC-UAAGUGUUGUGGUCGA 5' dre-mir-138-2 __ ..|||.|..|||||||.||||| __ 5' AGCUGCAGGCACAACAGCAGCU 3' ENSDART00000017805 E:-24.52 S:110.000000 Loc:749 Cons: 72.73%(fru)	3' UUGUUUUAGUGUUC-AGAAGGU 5' dre-mir-7-1a __ |||.|::||.||:|.|||||:| __ 5' AAC-AGGUC-CAGGCUCUUCUA 3' ENSDART00000017805 E:-17.83 S:100.000000 Loc:687 Cons: 70.00%(fru)	3' UGUUAGUCGAUUGUUGUGAC-GGA 5' dre-mir-34-2b __ |||:.||.|.|||||.||||.||| __ 5' ACAG-CAUC-AACAA-ACUGUCCU 3' ENSDART00000017805 E:-17.940001 S:91.000000 Loc:952 Cons: 76.19%(fru)
ENSDART00000003568_P	ENSDARG00000019962	SINFRUG00000149063		ENSDARG00000019962 4001 (4001 nt) [UNKNOWN; UNKNOWN; UNKNOWN;] [Dopey, N-terminal:Dopey, N-terminal;]	3	-70.42	301	SINFRUG00000149060 (fru-miR-133-1b) SINFRUG00000149063 (fru-miR-148-1b)		dre-mir-133-1b dre-mir-133-1a dre-mir-148-1b dre-mir-16-2	dre-mir-16-2 dre-mir-133-1b dre-mir-148-1b		3' GUGGUUAUAAAUGCACGACGAU 5' dre-mir-16-2 __ :||||:.....||||||||||. __ 5' UACCAG----CACGUGCUGCUU 3' ENSDART00000003568_P E:-24.120001 S:107.000000 Loc:291 Cons: 83.33%(fru)	3' UGUCGA--CCAACUUCCCCUGGUU 5' dre-mir-133-1b __ :::|||..||||||:|.||:||.. __ 5' GUGGCUGCGGUUGAGGAGGGCCUU 3' ENSDART00000003568_P E:-25.5 S:98.000000 Loc:852 Cons: 70.83%(fru)	3' GGUUUCAAGACAGUACGUGACU 5' dre-mir-148-1b __ .|||||||..||:|.|:||||: __ 5' ACAAAGUU--GUUA-GUACUGG 3' ENSDART00000003568_P E:-20.799999 S:96.000000 Loc:1433 Cons: 78.95%(fru)
ENSDART00000002833_P	ENSDARG00000007335	SINFRUG00000123764		ENSDARG00000007335 4001 (4001 nt) [TRANSCRIPTION FACTOR CAPICUA;] [HMG1/2 (high mobility group) box:HMG1/2 (high mobility group) box;]	3	-63.19	301	SINFRUG00000123762 (dre-miR-103-3b) SINFRUG00000123764 (dre-miR-142-2a-as)		dre-mir-103-3b dre-mir-107-2 dre-mir-142-2a-as dre-mir-142-1a-as dre-mir-148-1b	dre-mir-103-3b dre-mir-148-1b dre-mir-142-2a-as		3' ACUUUCGGGACAUGUUACGACGA 5' dre-mir-103-3b __ ..:|||:||....||:||||||| __ 5' GUGAAGUCC----CAGUGCUGCU 3' ENSDART00000002833_P E:-23.620001 S:107.000000 Loc:2209 Cons: 73.68%(fru)	3' GGUUUC-AAGACAG-UACGUGACU 5' dre-mir-148-1b __ ..|:||.||:|||:.|.||||||| __ 5' AAAGAGCUUUUGUUAAGGCACUGA 3' ENSDART00000002833_P E:-22.280001 S:103.000000 Loc:2456 Cons: 70.83%(fru)	3' GGUAUUUCAUCCUUUGUGAUGU 5' dre-mir-142-2a-as __ ..||:|:|..|||:||||..|| __ 5' GGAUGAGG--GGAGACACCUCA 3' ENSDART00000002833_P E:-17.290001 S:91.000000 Loc:2019 Cons: 80.00%(fru)
ENSDART00000023490_P	ENSDARG00000015769	SINFRUG00000131564		CAUDAL HOMEOBOX 1. [Source:RefSeq;Acc:NM_131109] ENSDARG00000015769 (1) (4215 4215 4786 4786 14112) 4001 (4001 nt) [HOMEOBOX CDX CAUDAL TYPE HOMEOBOX;] [Helix-turn-helix motif, lambda-like repressor:Helix-turn-helix motif, lambda-like repressor; Homeobox:Homeobox;]	3	-59.76	301	SINFRUG00000131564 (fru-miR-132b)		fru-mir-132b dre-mir-132 fru-mir-132a dre-mir-196-1e fru-mir-29-2c	dre-mir-196-1e fru-mir-132b fru-mir-29-2c	GO:0003700->transcription factor activity GO:0005634->nucleus GO:0005634->nucleus GO:0003677->DNA binding GO:0006355->regulation of transcription, DNA-dependent	3' GGUUGUUGUAUUUUGAUGGAU 5' dre-mir-196-1e __ .||||||||.|||||.|:||: __ 5' ACAACAACA-AAAAC-AUCUG 3' ENSDART00000023490_P E:-19.530001 S:104.000000 Loc:885 Cons: 78.95%(fru)	3' GCUGGUAC-CGACA-UCUGACAAU 5' fru-mir-132b __ :||||.||.|.|||.||:|||||. __ 5' UGACC-UGCGAUGUCAGGCUGUUU 3' ENSDART00000023490_P E:-22.25 S:101.000000 Loc:354 Cons: 73.91%(fru)	3' UGUGACUAAAGUUUACCACGAUC 5' fru-mir-29-2c __ ||||..||||||:.||||.:||| __ 5' ACAC--AUUUCAGCUGGU-UUAG 3' ENSDART00000023490_P E:-17.98 S:96.000000 Loc:631 Cons: 70.00%(fru)
ENSDART00000000004_P	ENSDARG00000000001	SINFRUG00000143303		ENSDARG00000000001 4001 (4001 nt) [AMBIGUOUS;] [Nucleotide-sugar transporter:Nucleotide-sugar transporter;]	3	-56.8	301	SINFRUG00000143303 (fru-miR-133-1b)		dre-mir-133-1b dre-mir-133-1a fru-mir-183-2 dre-mir-183 fru-mir-183-1 dre-mir-196-1e	dre-mir-196-1e fru-mir-183-2 dre-mir-133-1b		3' GGUUGUUGUA--UUUUGAUGGAU 5' dre-mir-196-1e __ |||:||:|||..||||.|||:.: __ 5' CCAGCAGCAUGGAAAAGUACUCG 3' ENSDART00000000004_P E:-19.040001 S:102.000000 Loc:2153 Cons: 78.26%(fru)	3' GUCACUUAAGAUGGUCACGGUAU 5' fru-mir-183-2 __ ||.||:|.||.|:|||.|:|||| __ 5' CA-UGGAGUCGAUCAG-GUCAUA 3' ENSDART00000000004_P E:-17.799999 S:100.000000 Loc:2070 Cons: 85.71%(fru)	3' UGUCGACCAACUUCCCCUGGUU 5' dre-mir-133-1b __ |||..|||.|||.|||.||||: __ 5' ACA--UGGGUGACGGGUACCAG 3' ENSDART00000000004_P E:-19.959999 S:99.000000 Loc:2108 Cons: 70.00%(fru)
ENSDART00000008434_P	ENSDARG00000017699	SINFRUG00000134597		ENSDARG00000017699 4001 (4001 nt) [ARM REPEAT STRUCTURE CONTAINING;] []	3	-69.92	301	SINFRUG00000134597 (fru-miR-138-1)		dre-mir-138-1 dre-mir-200c-3a dre-mir10-2b	dre-mir-138-1 dre-mir-200c-3a dre-mir10-2b		3' CGGA-CUA-AGUGUUGUGGUCGA 5' dre-mir-138-1 __ .|||.|||.||||:|||.||||. __ 5' ACCUGGAUGUCACGACAACAGCC 3' ENSDART00000008434_P E:-27.27 S:107.000000 Loc:1135 Cons: 73.91%(fru)	3' CCUG-CCGUAAUGGUCUGUCAUAAUCUG 5' dre-mir-200c-3a __ .|||.||||..|:.:|||||.:|||.|. __ 5' AGACAGGCAGCAUAGGACAGCGUUACAA 3' ENSDART00000008434_P E:-20.309999 S:99.000000 Loc:411 Cons: 71.43%(fru)	3' GUGUGUAAGCCAAGAUGUCCCAU 5' dre-mir10-2b __ .||||||.|.|..|||:||||.| __ 5' AACACAUGC-G--CUAUAGGGAA 3' ENSDART00000008434_P E:-22.34 S:95.000000 Loc:1824 Cons: 70.00%(fru)
ENSDART00000002770_P	ENSDARG00000004497	SINFRUG00000133431		ENSDARG00000004497 3918 (3918 nt) [ANTIGEN;] [CD9/CD37/CD63 antigen:CD9/CD37/CD63 antigen;]	3	-54.78	301	SINFRUG00000133431 (fru-miR-130-1a)		dre-mir-130-1a dre-mir-130-1c dre-mir-130-1b fru-mir-29-2c dre-mir-29-2a dre-mir-29-2b dre-mir-98-1a	dre-mir-130-1a fru-mir-29-2c dre-mir-98-1a		3' UACGGGAAAAUUAUAACGUGAC 5' dre-mir-130-1a __ :|.:||||||||||.||:.||| __ 5' GUUUCCUUUUAAUAGUGUUCUG 3' ENSDART00000002770_P E:-18.709999 S:113.000000 Loc:735 Cons: 72.73%(fru)	3' UGUGACUAA-AGUUUAC-CACGAUC 5' fru-mir-29-2c __ .||||..||.|||||||.|||.||| __ 5' CCACU--UUAUCAAAUGAGUG-UAG 3' ENSDART00000002770_P E:-17.870001 S:95.000000 Loc:828 Cons: 72.73%(fru)	3' UUGUUGUGUUGAAUGAUGGAGU 5' dre-mir-98-1a __ ||||:|.||||||:.|:|.|:: __ 5' AACAGC-CAACUUGGUGCAUUG 3' ENSDART00000002770_P E:-18.200001 S:93.000000 Loc:2502 Cons: 76.19%(fru)
ENSDART00000020004	ENSDARG00000004616	SINFRUG00000133993		ENSDARG00000004616 1325 (1325 nt) [MYOTUBULARIN;] [GRAM domain:GRAM domain;]	3	-62.38	301	SINFRUG00000133993 (dre-miR-103-3b)		dre-mir-103-3b dre-mir-103-2a dre-mir-103-3a fru-mir-103-3 dre-mir-103-1a dre-mir-107-2 fru-mir-107-1 dre-mir-107-1b dre-mir-107-1a fru-mir-17-1e-as dre-mir-34-2b dre-mir-34-3a	dre-mir-103-3b dre-mir-103-3a dre-mir-34-2b		3' ACUUUCGGGACAUG-UUACGACGA 5' dre-mir-103-3b __ ...|:||||.||::.||||||||. __ 5' GCCAGGCCCAGUGUGAAUGCUGCA 3' ENSDART00000020004 E:-23.84 S:106.000000 Loc:354 Cons: 75.00%(fru)	3' ACUAUCGGGACAUGUUACGA-CGA 5' dre-mir-103-3a __ ||:|:|::|..|:||:||.|.||| __ 5' UGGUGGUUCAUUGCAGUGAUGGCU 3' ENSDART00000020004 E:-21.27 S:98.000000 Loc:628 Cons: 87.50%(fru)	3' UGUUAGUCGAUUGUUGU-GACGGA 5' dre-mir-34-2b __ ..:||||.||..|.|||.|||||| __ 5' UGGAUCACCU--CUACAGCUGCCU 3' ENSDART00000020004 E:-17.27 S:97.000000 Loc:918 Cons: 77.27%(fru)
ENSDART00000005014_P	ENSDARG00000009428	SINFRUG00000151466		ENSDARG00000009428 4001 (4001 nt) [BAND 4 1;] []	3	-59.13	301	SINFRUG00000151466 (fru-miR-106-a1)		dre-mir-106-a1 dre-mir-17-1b dre-mir-17-1d dre-mir-17-1a dre-mir-20-2b dre-mir-20-2a dre-mir-22-1 fru-mir-22-1a dre-mir-23-b1 fru-mir-93-2b	dre-mir-17-1d fru-mir-22-1a dre-mir-23-b1		3' UGAUGGACGUGACACUCGUGAAAC 5' dre-mir-17-1d __ :|||::|.|.:||||||.|:|||| __ 5' GCUAUUU-C-UUGUGAGAAUUUUG 3' ENSDART00000005014_P E:-21.34 S:115.000000 Loc:1359 Cons: 77.27%(fru)	3' UGUCAAG--AAGUCGACCGUCGAA 5' fru-mir-22-1a __ .:|||||..|||||:|..|||:|| __ 5' UUAGUUCAGUUCAGUU--CAGUUU 3' ENSDART00000005014_P E:-18.18 S:95.000000 Loc:770 Cons: 72.73%(fru)	3' CCAU-UAG-GGACCGUUACACUA 5' dre-mir-23-b1 __ .|||..||.|||||..||||||| __ 5' UGUAUUUCUCCUGG--AUGUGAU 3' ENSDART00000005014_P E:-19.610001 S:91.000000 Loc:267 Cons: 71.43%(fru)
ENSDART00000018984	ENSDARG00000011721	SINFRUG00000128513		ENSDARG00000011721 2683 (2683 nt) [PRECURSOR; PRECURSOR;] [von Willebrand factor, type D:von Willebrand factor, type D; Trypsin inhibitor-like, cysteine-rich TIL region:Trypsin inhibitor-like, cysteine-rich TIL region; von Willebrand factor, type D:von Willebrand factor, type D; Trypsin inhibitor-like, cysteine-rich TIL region:Trypsin inhibitor-like, cysteine-rich TIL region;]	3	-60.36	300	SINFRUG00000128513 (fru-miR-139)		dre-mir-139 fru-mir-204-1a	dre-mir-139 fru-mir-204-1a dre-mir-139		3' UGACCUCUGUGUACGUG-ACAUCU 5' dre-mir-139 __ ||||.|.||||.|||||.||.||| __ 5' ACUGUA-ACACCUGCACAUGCAGA 3' ENSDART00000018984 E:-20.07 S:109.000000 Loc:1709 Cons: 73.91%(fru)	3' GUCCGUAUCCUAUUGUUUCCCUU 5' fru-mir-204-1a __ ::.||||:.||||:|:::||.:| __ 5' UGUGCAUGCGAUAGCGGGGGUGA 3' ENSDART00000018984 E:-22.940001 S:99.000000 Loc:2434 Cons: 82.61%(fru)	3' UGACCUCUGUGUACGUGACAUCU 5' dre-mir-139 __ |:||.||...|..||||||.||| __ 5' AUUGUAG---CCAGCACUGAAGA 3' ENSDART00000018984 E:-17.35 S:92.000000 Loc:739 Cons: 70.00%(fru)
ENSDART00000005709_P	ENSDARG00000012664	SINFRUG00000155309		ENSDARG00000012664 4001 (4001 nt) [AMBIGUOUS;] [G-protein beta WD-40 repeat:G-protein beta WD-40 repeat;]	3	-66.66	300	SINFRUG00000155309 (fru-miR-187)		dre-mir-187 dre-mir-194 fru-mir-194-1a dre-mir-194-2 dre-mir-9d fru-mir-9g dre-mir-9b dre-mir-9e dre-mir-9c dre-mir-9f dre-mir-9a	dre-mir-194-2 dre-mir-9c dre-mir-187		3' AGGUGUAC-CUCGCCGACAAUGU 5' dre-mir-194-2 __ .|||||||.||.:||:||||.|| __ 5' ACCACAUGUGAUUGGUUGUU-CA 3' ENSDART00000005709_P E:-28.040001 S:106.000000 Loc:2242 Cons: 72.73%(fru)	3' AGUAUGUCGAUCUAUUGGUUUCU 5' dre-mir-9c __ .||.:|||||.|||:|.|||||: __ 5' CCA-GCAGCUUGAUGA-CAAAGG 3' ENSDART00000005709_P E:-20.719999 S:103.000000 Loc:398 Cons: 76.19%(fru)	3' GAC-CGACGUUGUGUUCUGUGCU 5' dre-mir-187 __ .||.|:|.|||||.|:||:::|| __ 5' GUGAGUUCCAACA-AGGAUGUGA 3' ENSDART00000005709_P E:-17.9 S:91.000000 Loc:1716 Cons: 72.73%(fru)
ENSDART00000011217_P	ENSDARG00000004035	SINFRUG00000151346		ENSDARG00000004035 4001 (4001 nt) [TRANSCRIPTION FACTOR E2F;] [Transcription factor E2F/dimerisation partner (TDP):Transcription factor E2F/dimerisation partner (TDP);]	3	-57.92	300	SINFRUG00000151346 (fru-miR-16-2)		dre-mir-16-2 fru-mir-24-3 dre-mir-98-3b dre-mir-98-3a dre-mir-let7l-a1 dre-mir-let7l-a2	fru-mir-24-3 dre-mir-let7l-a1 dre-mir-16-2		3' AACAAG--GACGACCUGACUCGGU 5' fru-mir-24-3 __ |||||:..:||.||||:|.||::| __ 5' UUGUUUAAUUGGUGGAUUAAGUUA 3' ENSDART00000011217_P E:-19.42 S:107.000000 Loc:1221 Cons: 70.83%(fru)	3' UUGGUAUGUUGGAUGAUGGAGU 5' dre-mir-let7l-a1 __ ||::||.||||||||.|:|.|| __ 5' AAUUAU-CAACCUAC-AUCACA 3' ENSDART00000011217_P E:-18.76 S:98.000000 Loc:1280 Cons: 70.00%(fru)	3' GUGGUUAUAAAUGCACGACGAU 5' dre-mir-16-2 __ ||.||:||..||.||||||:|: __ 5' CA-CAGUAGGUA-GUGCUGUUG 3' ENSDART00000011217_P E:-19.74 S:95.000000 Loc:1889 Cons: 75.00%(fru)
ENSDART00000018349_P	ENSDARG00000010839	SINFRUG00000150291		ENSDARG00000010839 4001 (4001 nt) [MICROTUBULE ASSOCIATED;] [Proline-rich extensin:Proline-rich extensin;]	3	-64.58	300	SINFRUG00000150291 (dre-miR-10-1a) SINFRUG00000129269 (fru-miR-17-1d) SINFRUG00000150290 (dre-miR-26-1d)		dre-mir-10-1a dre-mir-17-1d dre-mir-26-1d fru-mir-26-1c dre-mir-26-1a	dre-mir-26-1d dre-mir-10-1a dre-mir-17-1d		3' UUGGAUAGGACCUAAUGAACUU 5' dre-mir-26-1d __ ..:|||..||||:.||:||||| __ 5' UUUCUA-ACUGGGAUAUUUGAA 3' ENSDART00000018349_P E:-19.040001 S:103.000000 Loc:1762 Cons: 71.43%(fru)	3' GUGUUUAGGCCUAGAUGUCCCAU 5' dre-mir-10-1a __ ||||::...|||||.:|:||||. __ 5' CACAGG---GGAUCCGCGGGGUC 3' ENSDART00000018349_P E:-23.620001 S:99.000000 Loc:1262 Cons: 75.00%(fru)	3' UGAUGGACGUGACACUCGUGAAAC 5' dre-mir-17-1d __ .:||||||:|...||:|.|:|||| __ 5' UUUACCUGUA--AUGGG-AUUUUG 3' ENSDART00000018349_P E:-21.92 S:98.000000 Loc:1932 Cons: 71.43%(fru)
ENSDART00000021136_P	ENSDARG00000013133	SINFRUG00000149926		ENSDARG00000013133 4001 (4001 nt) [KINESIN FAMILY MEMBER 20A RABKINESIN 6 RAB6 INTERACTING KINESIN;] [Kinesin, motor region:Kinesin, motor region;]	3	-52.79	300	SINFRUG00000149926 (fru-miR-143-1a)		dre-mir-143-1a dre-mir-24-1 fru-mir-24-3 dre-mir-93	dre-mir-24-1 dre-mir-143-1a dre-mir-93		3' GACAAGGACGACUUGACUCGGU 5' dre-mir-24-1 __ .||||::.||.|.||.|||||| __ 5' GUGUUUUGGCAGUACAGAGCCA 3' ENSDART00000021136_P E:-17.700001 S:106.000000 Loc:2015 Cons: 77.27%(fru)	3' GCUCGAUGUCACGAAGUAG-AGU 5' dre-mir-143-1a __ ..|.||||.|..|||||||.||| __ 5' GUACCUACUGAACUUCAUCGUCA 3' ENSDART00000021136_P E:-17.65 S:99.000000 Loc:4 Cons: 73.91%(fru)	3' GAUGGACGUGUUUGUCGUGAAA 5' dre-mir-93 __ ..||:||:.:|||||||::.|. __ 5' AAACUUGU-UAAACAGCGUAUA 3' ENSDART00000021136_P E:-17.440001 S:95.000000 Loc:2328 Cons: 71.43%(fru)
ENSDART00000018469_P	ENSDARG00000018721	SINFRUG00000153503		ENSDARG00000018721 4001 (4001 nt) [AMBIGUOUS; AMBIGUOUS;] [EGF-like domain:EGF-like domain; MAM domain:MAM domain; EGF-like domain:EGF-like domain; MAM domain:MAM domain;]	3	-56	300	SINFRUG00000153503 (fru-miR-129-1)		dre-mir-129-1 fru-mir-204-1b dre-mir-204 fru-mir-33-1b fru-mir-33b fru-mir-33-1a	fru-mir-33-1b dre-mir-129-1 fru-mir-204-1b		3' GUUACGUUGAUGUUACGUGGU 5' fru-mir-33-1b __ .||||.:||.|||:.|||:|| __ 5' GAAUG-GACCACAGGGCAUCA 3' ENSDART00000018469_P E:-17.67 S:103.000000 Loc:1803 Cons: 70.00%(fru)	3' UCGUUCGGG-U-CUGGCGUUUUUC 5' dre-mir-129-1 __ ||||..:::.|.||||.||:|||| __ 5' AGCAUUUUUAACGACCACAGAAAG 3' ENSDART00000018469_P E:-19.049999 S:102.000000 Loc:2386 Cons: 70.83%(fru)	3' GUCCGUAUC-CUACUGUUUCCCUU 5' fru-mir-204-1b __ :.||::.||.|:.||||:||.||. __ 5' UUGGUGGAGAGGAGACAGAGUGAU 3' ENSDART00000018469_P E:-19.280001 S:95.000000 Loc:2300 Cons: 70.83%(fru)
ENSDART00000004264_P	ENSDARG00000002501	SINFRUG00000142058		ENSDARG00000002501 4001 (4001 nt) [ZINC FINGER BED DOMAIN CONTAINING 4;] [BED finger:BED finger;]	3	-56.16	300	SINFRUG00000142058 (fru-miR-101-1a)		dre-mir-101-1a dre-mir-124-1b dre-mir-124-1a dre-mir-124-1d dre-mir-124-1e dre-mir-124-1c dre-mir-126	dre-mir-101-1a dre-mir-124-1b dre-mir-126		3' GAAGUCAAUAG-UGUCAUGACAU 5' dre-mir-101-1a __ ||||||..:||.|||.|:||||| __ 5' CUUCAG--GUCAACA-UGCUGUA 3' ENSDART00000004264_P E:-19.23 S:102.000000 Loc:407 Cons: 90.00%(fru)	3' GAACCGUAAGUGGCGCACGGAAUU 5' dre-mir-124-1b __ |||..|..||.||.:||||||||. __ 5' CUU--CUCUCUCCUUGUGCCUUAU 3' ENSDART00000004264_P E:-19.17 S:99.000000 Loc:377 Cons: 100.00%(fru)	3' CGUAAUAAUGAGUGCCAUGCU 5' dre-mir-126 __ .:.||:|.:||:|:|||||.: __ 5' UUUUUGUGGCUUAUGGUACUG 3' ENSDART00000004264_P E:-17.76 S:99.000000 Loc:598 Cons: 85.71%(fru)
ENSDART00000027805	ENSDARG00000007557	SINFRUG00000123362		ENSDARG00000007557 2391 (2391 nt) [SMCX XE169;] [Zn-finger-like, PHD finger:Zn-finger-like, PHD finger; Zn-finger, C5HC2 type:Zn-finger, C5HC2 type;]	3	-70.93	300	SINFRUG00000123362 (fru-miR-125-b-2)		dre-mir-125-b-2 dre-mir-138-1 fru-mir-304	dre-mir-125-b-2 fru-mir-304 dre-mir-138-1		3' GUGCUCAAUCCCAGAGUCCCU 5' dre-mir-125-b-2 __ .|||||.|.||.|.||||||| __ 5' GACGAGGU-GGAUAUCAGGGA 3' ENSDART00000027805 E:-25.32 S:102.000000 Loc:2071 Cons: 70.00%(fru)	3' GAGU-GUAAAUGUGUGACUAUGCU 5' fru-mir-304 __ .|:|.|:|||.|||||||:.|:|| __ 5' AUUAUCGUUU-CACACUGG-AUGA 3' ENSDART00000027805 E:-20.83 S:100.000000 Loc:50 Cons: 72.73%(fru)	3' CGGACUAAGUGUU-GUGGUCGA 5' dre-mir-138-1 __ ||||||..|||||.||||.||| __ 5' GCCUGA--CACAAGCACC-GCU 3' ENSDART00000027805 E:-24.780001 S:98.000000 Loc:415 Cons: 78.95%(fru)
ENSDART00000002481_P	ENSDARG00000008060	SINFRUG00000128398		ENSDARG00000008060 4001 (4001 nt) [CSR1;] [Collagen triple helix repeat:Collagen triple helix repeat;]	3	-58.79	300	SINFRUG00000128398 (dre-miR-182)		dre-mir-182 fru-mir-182-1 dre-mir-199-1b dre-mir-199-1c dre-mir-199-1a dre-mir-27-2a dre-mir-27-3a	dre-mir-182 dre-mir-27-3a dre-mir-27-2a		3' ACACUC-AAGAUGGUAACGGUUU 5' dre-mir-182 __ .|||||.||||:|||||..:||| __ 5' GGUGAGAUUCUGCCAUU--UAAA 3' ENSDART00000002481_P E:-22.48 S:103.000000 Loc:2114 Cons: 71.43%(fru)	3' UGACUUGAAUCGGUGACACUU 5' dre-mir-27-3a __ |..|||.|.||.||||||||| __ 5' AAAGAAAUGAG-CACUGUGAA 3' ENSDART00000002481_P E:-18.370001 S:103.000000 Loc:643 Cons: 70.00%(fru)	3' CGUCUUGAAUCGGUGACACUU 5' dre-mir-27-2a __ .||||:|..||.:|||.|||| __ 5' UCAGAGC--AGGUACUCUGAA 3' ENSDART00000002481_P E:-17.940001 S:94.000000 Loc:505 Cons: 100.00%(fru)
ENSDART00000003171_P	ENSDARG00000005255	SINFRUG00000138890		ENSDARG00000005255 4001 (4001 nt) [BRAIN TUMOR ASSOCIATED;] [Immunoglobulin-like:Immunoglobulin-like; Leucine-rich repeat:Leucine-rich repeat; Cysteine-rich flanking region, N-terminal:Cysteine-rich flanking region, N-terminal; Cysteine-rich flanking region, C-terminal:Cysteine-rich flanking region, C-terminal;]	3	-58.1	300	SINFRUG00000138890 (dre-miR-199-as)		dre-mir-199-as dre-mir-200b-1a fru-mir-200b-2a fru-mir-33-1a fru-mir-33b fru-mir-33-1b	fru-mir-33-1a fru-mir-200b-2a dre-mir-199-as		3' GUUACGUUGAUGUUACGUGGU 5' fru-mir-33-1a __ ..||||||.||.|||||||.| __ 5' ACAUGCAA-UAGAAUGCACAA 3' ENSDART00000003171_P E:-17.98 S:105.000000 Loc:86 Cons: 95.00%(fru)	3' GUAGUAGUAAUGGU--CC-GUCAUAAUCUC 5' fru-mir-200b-2a __ .|.||..|.|||||..||.::|||.||||| __ 5' AAACA-AACUACCAUGGGCUGGUAAUAGAG 3' ENSDART00000003171_P E:-20.42 S:102.000000 Loc:201 Cons: 79.31%(fru)	3' UUGGUUAC--ACGUCUGAUGACAU 5' dre-mir-199-as __ |:||||||..||.|||||.|||.. __ 5' AGCCAAUGCAUG-AGACU-CUGAC 3' ENSDART00000003171_P E:-19.700001 S:93.000000 Loc:1232 Cons: 77.27%(fru)
ENSDART00000026475_P	ENSDARG00000019252	SINFRUG00000148835		ENSDARG00000019252 4001 (4001 nt) [SIMILAR TO TRANSMEMBRANE 5;] []	3	-61.38	300	SINFRUG00000148835 (dre-miR-142-2a-as)		dre-mir-142-2a-as fru-mir-142-1b-as dre-mir-142-1a-as fru-mir-33b fru-mir-33-1a fru-mir-33-1b	fru-mir-33b dre-mir-142-2a-as fru-mir-142-1b-as		3' GUUACGU-UGAUGUUACGUGGU 5' fru-mir-33b __ ..|||||..:|||||||.|||| __ 5' GCAUGCAUUUUACAAUG-ACCA 3' ENSDART00000026475_P E:-21.110001 S:105.000000 Loc:1658 Cons: 71.43%(fru)	3' GGUAUUUCAUCCUUUGUGA-UGU 5' dre-mir-142-2a-as __ ||||....|:|||||||:|.||| __ 5' CCAU-CUCUGGGAAACAUUCACA 3' ENSDART00000026475_P E:-19.370001 S:103.000000 Loc:1365 Cons: 72.73%(fru)	3' GGUAUUUCAUCUUUCGUGAUG-AUUU 5' fru-mir-142-1b-as __ :.:|:|:||||:||..:||:|.|:|| __ 5' UGGUGAGGUAGGAAAAGCUGCGUGAA 3' ENSDART00000026475_P E:-20.9 S:92.000000 Loc:1130 Cons: 73.08%(fru)
ENSDART00000023676_P	ENSDARG00000016904	SINFRUG00000147669		ENSDARG00000016904 4001 (4001 nt) [[3 METHYL 2 OXOBUTANOATE DEHYDROGENASE [LIPOAMIDE]] KINASE MITOCHONDRIAL PRECURSOR EC_2.7.1.115 BRANCHED CHAIN ALPHA KETOACID DEHYDROGENASE KINASE BCKDHKIN BCKD KINASE;] [Bacterial sensor protein, C-terminal:Bacterial sensor protein, C-terminal; ATP-binding region, ATPase-like:ATP-binding region, ATPase-like;]	3	-55.62	300	SINFRUG00000147669 (fru-miR-139)		dre-mir-139 dre-mir-19-1c dre-mir-19-2a dre-mir-19-2b dre-mir-19-1a dre-mir-27-1a	dre-mir-19-1c dre-mir-19-2a dre-mir-27-1a		3' AGUCAAAACG-UAUCUAAACGUGU 5' dre-mir-19-1c __ .|||..||||.:||||||||:.|| __ 5' GCAG--UUGCUGUAGAUUUGU-CA 3' ENSDART00000023676_P E:-20.469999 S:102.000000 Loc:1827 Cons: 76.19%(fru)	3' GCUCAAAACGUA-CCUAAACGUGU 5' dre-mir-19-2a __ .|.||..|||.|.|||||.||||. __ 5' GGUGUCGUGCUUGGGAUUCGCACU 3' ENSDART00000023676_P E:-17.4 S:99.000000 Loc:147 Cons: 70.83%(fru)	3' CGCCUUGAAUCGGUGACACUU 5' dre-mir-27-1a __ .:|.:|:.|:|:.||||||:| __ 5' UUGAGAUCUGGUGACUGUGGA 3' ENSDART00000023676_P E:-17.75 S:99.000000 Loc:1907 Cons: 71.43%(fru)
ENSDART00000012440_P	ENSDARG00000019359	SINFRUG00000154878		SNAIL HOMOLOG 1A; SNAIL1. [Source:RefSeq;Acc:NM_131066] ENSDARG00000019359 (1) (215152 215152 219408 219408 273531) 4001 (4001 nt) [SNAIL HOMOLOG;] [Zn-finger, C2H2 subtype:Zn-finger, C2H2 subtype; Zn-finger, C2H2 type:Zn-finger, C2H2 type;]	3	-63.42	300	SINFRUG00000154878 (dre-miR-199-1c)		dre-mir-199-1c dre-mir-199-1b dre-mir-199-1a fru-mir-33-1b fru-mir-33b fru-mir-33-1a	fru-mir-33-1b fru-mir-33b dre-mir-199-1c	GO:0003936->hydrogen-transporting two-sector ATPase activity GO:0005524->ATP binding GO:0006818->hydrogen transport	3' GUUACGUUGAUGUUACGUGGU 5' fru-mir-33-1b __ ||..|:|||||.|||||||:| __ 5' CAUAGUAACUA-AAUGCACUA 3' ENSDART00000012440_P E:-19.82 S:109.000000 Loc:1481 Cons: 70.00%(fru)	3' GUUAC-GUUGAUGUUACGUGGU 5' fru-mir-33b __ ||:.|.|||||:|.|||||||. __ 5' CAGGGACAACUGC-AUGCACCU 3' ENSDART00000012440_P E:-22.559999 S:99.000000 Loc:2071 Cons: 71.43%(fru)	3' CUUGUCCAUCAGACU-UGUGACCC 5' dre-mir-199-1c __ |||:|||.||..|||..||||||. __ 5' GAAUAGG-AG--UGACUCACUGGU 3' ENSDART00000012440_P E:-21.040001 S:92.000000 Loc:1993 Cons: 71.43%(fru)
ENSDART00000000956_P	ENSDARG00000000861	SINFRUG00000134570		ENSDARG00000000861 4001 (4001 nt) [LEUCINE RICH REPEAT SHOC 2 RAS BINDING SUR 8; LEUCINE RICH REPEAT SHOC 2 RAS BINDING SUR 8; LEUCINE RICH REPEAT SHOC 2 RAS BINDING SUR 8; LEUCINE RICH REPEAT SHOC 2 RAS BINDING SUR 8; LEUCINE RICH REPEAT SHOC 2 RAS BINDING SUR 8;] [Leucine-rich repeat:Leucine-rich repeat; PDZ/DHR/GLGF domain:PDZ/DHR/GLGF domain; Leucine-rich repeat:Leucine-rich repeat; PDZ/DHR/G…	3	-60.99	299	SINFRUG00000134570 (dre-miR-16-3) SINFRUG00000134567 (fru-miR-187)		dre-mir-16-3 dre-mir-187 dre-mir-34-2b dre-mir-34-3a	dre-mir-16-3 dre-mir-34-2b dre-mir-187		3' GAGGUUAUAAAUGUACGACGAU 5' dre-mir-16-3 __ :|.||:||..|:|.|||||||| __ 5' UUACAGUAAGUGC-UGCUGCUA 3' ENSDART00000000956_P E:-20.4 S:103.000000 Loc:1442 Cons: 76.19%(fru)	3' UGUUAGUCGAUU----GUUGUGACGGA 5' dre-mir-34-2b __ .||||||.||::....|:|||||.|:| __ 5' CCAAUCAUCUGGUGUGCGACACU-CUU 3' ENSDART00000000956_P E:-19.82 S:99.000000 Loc:2287 Cons: 73.08%(fru)	3' GACCG-ACGUUGUGUUCUGUGCU 5' dre-mir-187 __ .|||:.||.|::|||||::|.|| __ 5' AUGGUGUGGAGUACAAGGUA-GA 3' ENSDART00000000956_P E:-20.77 S:97.000000 Loc:198 Cons: 72.73%(fru)
ENSDART00000015411_P	ENSDARG00000003319	SINFRUG00000144426		ENSDARG00000003319 4001 (4001 nt) [THROMBOSPONDIN; THROMBOSPONDIN;] [Thrombospondin, type I:Thrombospondin, type I; Thrombospondin, type I:Thrombospondin, type I;]	3	-60.99	299	SINFRUG00000144426 (dre-miR-130-1b)		dre-mir-130-1b dre-mir-31-2a dre-mir-93	dre-mir-130-1b dre-mir-93 dre-mir-31-2a		3' UACGGGAAAAUUGUAACGUGAC 5' dre-mir-130-1b __ ||.||:|||||||.|||:|:|. __ 5' AUACCUUUUUAAC-UUGUAUUU 3' ENSDART00000015411_P E:-18.59 S:106.000000 Loc:1201 Cons: 71.43%(fru)	3' GAUGGACGUGUUUGU-CGUGAAA 5' dre-mir-93 __ .|:.|||||:..|||.||:|||| __ 5' AUGGCUGCAU--ACAUGCGCUUU 3' ENSDART00000015411_P E:-20.440001 S:97.000000 Loc:2525 Cons: 76.19%(fru)	3' GACGAU-ACGGAGGUAUAACGGU 5' dre-mir-31-2a __ .||||:.||.|.|||||.||:|| __ 5' GUGCUGCUG-CACCAUA-UGUCA 3' ENSDART00000015411_P E:-21.959999 S:96.000000 Loc:882 Cons: 71.43%(fru)
ENSDART00000013877_P	ENSDARG00000005093	SINFRUG00000130722		ENSDARG00000005093 4001 (4001 nt) [RHO GUANINE NUCLEOTIDE EXCHANGE FACTOR 2;] [Pleckstrin-like:Pleckstrin-like; DH domain:DH domain;]	3	-54.61	299	SINFRUG00000130722 (dre-miR-172)		dre-mir-172 fru-mir-24-3 dre-mir-24-1 dre-mir-31	dre-mir-31 dre-mir-172 dre-mir-24-1		3' GUCGAUACGGUUGUAGAACGGU 5' dre-mir-31 __ |||:|.|.::|||||||.|::| __ 5' CAGUU-U-UUAACAUCUAGUUA 3' ENSDART00000013877_P E:-17.219999 S:102.000000 Loc:1997 Cons: 75.00%(fru)	3' UUGUUGGUCGAUUCUGUGACGGU 5' dre-mir-172 __ .::|||||...||.|||||||:. __ 5' UGUAACCA---AAUACACUGCUU 3' ENSDART00000013877_P E:-17.6 S:100.000000 Loc:2674 Cons: 75.00%(fru)	3' GACAA--GGACGACUUGACUCGGU 5' dre-mir-24-1 __ |||||...||.|||.|:|||||.. __ 5' CUGUUAAGCUCCUGCAUUGAGCGU 3' ENSDART00000013877_P E:-19.790001 S:97.000000 Loc:114 Cons: 70.83%(fru)
ENSDART00000006157_P	ENSDARG00000020638	SINFRUG00000126822		ENSDARG00000020638 4001 (4001 nt) [DUAL SPECIFICITY KINASE EC_2.7.1.-;] []	3	-59.84	299	SINFRUG00000126822 (fru-miR-187)		dre-mir-187 fru-mir-200b-2a dre-mir-98-2a	fru-mir-200b-2a dre-mir-187 dre-mir-98-2a		3' GUAGUAGUAAUGGUCCGUCAU--AAUCUC 5' fru-mir-200b-2a __ :|||||::|||||..|:|||:..|||.|. __ 5' UAUCAUUGUUACCUCGUAGUGCCUUACAU 3' ENSDART00000006157_P E:-20.42 S:107.000000 Loc:954 Cons: 75.86%(fru)	3' GACCGACGUUG-UGU-UCUGUGCU 5' dre-mir-187 __ .|||:|.|||:.|||.||:||:|. __ 5' GUGGUUACAAUAACAUAGGCAUGU 3' ENSDART00000006157_P E:-21.549999 S:100.000000 Loc:848 Cons: 87.50%(fru)	3' UGUAUAUGU-UAGAUGAU--GGAGU 5' dre-mir-98-2a __ |.|||.:.|.||||:||:..|:||| __ 5' AAAUACGGAUAUCUGCUGCUCUUCA 3' ENSDART00000006157_P E:-17.870001 S:92.000000 Loc:480 Cons: 72.00%(fru)
ENSDART00000024329_P	ENSDARG00000003509	SINFRUG00000140206		ENSDARG00000003509 4001 (4001 nt) [ATP BINDING CASSETTE SUB FAMILY A MEMBER ATP BINDING CASSETTE TRANSPORTER ATP BINDING CASSETTE; ATP BINDING CASSETTE SUB FAMILY A MEMBER ATP BINDING CASSETTE TRANSPORTER ATP BINDING CASSETTE; ATP BINDING CASSETTE SUB FAMILY A MEMBER ATP BINDING CASSETTE TRANSPORTER ATP BINDING CASSETTE; ATP BINDING CASSETTE SUB FAMILY A MEMBER ATP BINDING CASSETTE TRANSPORTER AT…	3	-57.8	299	SINFRUG00000148028 (fru-miR-101-1a)		dre-mir-101-1a fru-mir-106-b2 fru-mir-17-1e dre-mir-34	fru-mir-17-1e dre-mir-101-1a dre-mir-34		3' UGAUGGACGUGACAUUCGUGAAAU 5' fru-mir-17-1e __ .|.||||.:..|..:||||||||| __ 5' UCAACCUUUCAUCCGAGCACUUUA 3' ENSDART00000024329_P E:-18.15 S:105.000000 Loc:952 Cons: 70.83%(fru)	3' GAAGUCAAUA-GUGUC-AUGACAU 5' dre-mir-101-1a __ .|||||||||.|||||.||.|||. __ 5' GUUCAGUUAUACACAGAUA-UGUU 3' ENSDART00000024329_P E:-21.75 S:100.000000 Loc:2287 Cons: 78.26%(fru)	3' UGUUG-GUCGAUUCUGUGACGGU 5' dre-mir-34 __ ..||:.||.||:||.::|||:|| __ 5' UAAAUGCA-CUGAGUUGCUGUCA 3' ENSDART00000024329_P E:-17.9 S:94.000000 Loc:2159 Cons: 72.73%(fru)
ENSDART00000017295_P	ENSDARG00000009506	SINFRUG00000139446		ENSDARG00000009506 4001 (4001 nt) [METABOTROPIC GLUTAMATE RECEPTOR PRECURSOR;] [G-protein coupled receptors family 3 (Metabotropic glutamate receptor-like):G-protein coupled receptors family 3 (Metabotropic glutamate receptor-like); Metabotropic gamma-aminobutyric acid receptor, type B:Metabotropic gamma-aminobutyric acid receptor, type B;]	3	-56.21	299	SINFRUG00000139446 (dre-miR-15-3)		dre-mir-15-3 fru-mir-304	dre-mir-15-3 dre-mir-15-3 fru-mir-304		3' ACUUUUGGUACUGCGCGACGAA 5' dre-mir-15-3 __ ..||.|.|||.||.|||||||| __ 5' AUAAUAACAUCACCCGCUGCUU 3' ENSDART00000017295_P E:-18.01 S:115.000000 Loc:2031 Cons: 72.73%(fru)	3' ACUUUUGGU-ACUGCGCGACGAA 5' dre-mir-15-3 __ |.|||||||.||||...|||||| __ 5' UCAAAACCAUUGAC--UCUGCUU 3' ENSDART00000017295_P E:-19.440001 S:93.000000 Loc:1440 Cons: 71.43%(fru)	3' GAGUGUAAAUGUGUGACUAUGCU 5' fru-mir-304 __ |||.|:..||:..|||||||:|. __ 5' CUCUCG--UAU-GACUGAUAUGC 3' ENSDART00000017295_P E:-18.76 S:91.000000 Loc:392 Cons: 75.00%(fru)
ENSDART00000002912_P	ENSDARG00000004255	SINFRUG00000154155		ENSDARG00000004255 4001 (4001 nt) [PEROXISOME PROLIFERATOR ACTIVATED RECEPTOR PPAR;] [Peroxisome proliferator-activated receptor:Peroxisome proliferator-activated receptor; Steroid hormone receptor:Steroid hormone receptor; Ligand-binding domain of nuclear hormone receptor:Ligand-binding domain of nuclear hormone receptor; Zn-finger, C4-type steroid receptor:Zn-finger, C4-type steroid receptor;]	3	-56.88	299	SINFRUG00000154155 (fru-miR-138-1)		dre-mir-138-1 dre-mir-138-2 fru-mir-304	fru-mir-304 dre-mir-138-1 dre-mir-138-1		3' GAGUGUAAAUGUGUGACUAUGCU 5' fru-mir-304 __ |.||||.|.||||||..|||:|| __ 5' CACACACUCACACACACAUAUGA 3' ENSDART00000002912_P E:-19.93 S:108.000000 Loc:1903 Cons: 78.26%(fru)	3' CGGACUAAGUGUUGUGGUCGA 5' dre-mir-138-1 __ |::||..|:::|||.|||||| __ 5' GUUUG--UUGUAAC-CCAGCU 3' ENSDART00000002912_P E:-17.57 S:96.000000 Loc:1262 Cons: 77.78%(fru)	3' CGGACUAAGUGUUGUGGUCGA 5' dre-mir-138-1 __ |::|.:.||::|||.|||||| __ 5' GUUUUG-UCGUAAC-CCAGCU 3' ENSDART00000002912_P E:-19.379999 S:95.000000 Loc:465 Cons: 73.68%(fru)
ENSDART00000026565_P	ENSDARG00000003463	SINFRUG00000148987		ENSDARG00000003463 4001 (4001 nt) [PRECURSOR; PRECURSOR; PRECURSOR;] [Complement C1q protein:Complement C1q protein; Collagen triple helix repeat:Collagen triple helix repeat; Complement C1q protein:Complement C1q protein; Collagen triple helix repeat:Collagen triple helix repeat; Complement C1q protein:Complement C1q protein; Collagen triple helix repeat:Collagen triple helix repeat;]	3	-64.35	299	SINFRUG00000148987 (fru-miR-138-1)		dre-mir-138-1 dre-mir-138-2 dre-mir-142-1a-as dre-mir-142-2a-as dre-mir-152	dre-mir-142-1a-as dre-mir-138-2 dre-mir-152		3' GGU-AUUUCAUCCUUUGUGAUGU 5' dre-mir-142-1a-as __ |||.|::|..|.|::|||||:|| __ 5' CCACUGGAACA-GGGACACUGCA 3' ENSDART00000026565_P E:-20.309999 S:104.000000 Loc:1388 Cons: 72.73%(fru)	3' GGGACUAAGUGU-UGUGGUCGA 5' dre-mir-138-2 __ |||||.||||||.::|:||||. __ 5' CCCUG-UUCACAUGUAUCAGCA 3' ENSDART00000026565_P E:-26.33 S:103.000000 Loc:2382 Cons: 71.43%(fru)	3' GUUUCAAGACAGU-ACGUGACU 5' dre-mir-152 __ :||||...||.||.||:||||| __ 5' UAAAG---UGGCAGUGUACUGA 3' ENSDART00000026565_P E:-17.709999 S:92.000000 Loc:339 Cons: 73.68%(fru)
ENSDART00000008631_P	ENSDARG00000008335	SINFRUG00000145359		ENSDARG00000008335 4001 (4001 nt) [EXTRACELLULAR CALCIUM SENSING RECEPTOR PRECURSOR CASR PARATHYROID CELL CALCIUM SENSING RECEPTOR; EXTRACELLULAR CALCIUM SENSING RECEPTOR PRECURSOR CASR PARATHYROID CELL CALCIUM SENSING RECEPTOR; EXTRACELLULAR CALCIUM SENSING RECEPTOR PRECURSOR CASR PARATHYROID CELL CALCIUM SENSING RECEPTOR;] [G-protein coupled receptors family 3 (Metabotropic glutamate receptor-l…	3	-55.19	298	SINFRUG00000145359 (dre-miR-199-1c)		dre-mir-199-1c dre-mir-199-1b dre-mir-199-1a fru-mir-205-1a dre-mir-205 fru-mir-93-1a	fru-mir-93-1a fru-mir-205-1a dre-mir-199-1c		3' GAUGGACGUGACAUUCGUGAAA 5' fru-mir-93-1a __ :||..||||.|||||||.:||| __ 5' UUA-AUGCA-UGUAAGCCUUUU 3' ENSDART00000008631_P E:-17.059999 S:106.000000 Loc:1232 Cons: 75.00%(fru)	3' GUCUGAGGCCA-CCUUACUUCCU 5' fru-mir-205-1a __ |||...|.|||.||||||.:||| __ 5' CAG---CAGGUGGGAAUGCGGGA 3' ENSDART00000008631_P E:-19.450001 S:100.000000 Loc:384 Cons: 70.00%(fru)	3' CUUGUCCA-UCAGACUUGUGACCC 5' dre-mir-199-1c __ ...||..|.||.:.||:||:|||| __ 5' AUCCAAUUGAGAUGGAGCAUUGGG 3' ENSDART00000008631_P E:-18.68 S:92.000000 Loc:1039 Cons: 79.17%(fru)
ENSDART00000019560_P	ENSDARG00000018662	SINFRUG00000132214		ENSDARG00000018662 4001 (4001 nt) [AMBIGUOUS;] [PDZ/DHR/GLGF domain:PDZ/DHR/GLGF domain;]	3	-56.73	298	SINFRUG00000132214 (fru-miR-17-1e-as)		fru-mir-17-1e-as fru-mir-30c dre-mir-31	fru-mir-17-1e-as dre-mir-31 fru-mir-30c		3' UCUUCACGAGUGUGACGUCA 5' fru-mir-17-1e-as __ .|.||||.|:||||||::|. __ 5' CGCAGUGGUUACACUGUGGC 3' ENSDART00000019560_P E:-21.129999 S:106.000000 Loc:527 Cons: 70.00%(fru)	3' GUCGAUACGGUUGUAGAACGGU 5' dre-mir-31 __ .:|||:|.:.|:|||.|||.|| __ 5' GGGCUGUUUAAGCAUGUUGGCA 3' ENSDART00000019560_P E:-17.65 S:97.000000 Loc:1232 Cons: 72.73%(fru)	3' CGACUCUCACAUCCUAC-AAAUGU 5' fru-mir-30c __ |||||.|..||||||||.||.||. __ 5' GCUGA-A--GUAGGAUGAUUGACU 3' ENSDART00000019560_P E:-17.950001 S:95.000000 Loc:860 Cons: 71.43%(fru)
ENSDART00000026673_P	ENSDARG00000020264	SINFRUG00000154488		ENSDARG00000020264 4001 (4001 nt) [DUAL SPECIFICITY PHOSPHATASE 13 EC_3.1.3.48 EC_3.1.3.- 16 TESTIS AND SKELETAL MUSCLE SPECIFIC DSP; DUAL SPECIFICITY PHOSPHATASE 13 EC_3.1.3.48 EC_3.1.3.- 16 TESTIS AND SKELETAL MUSCLE SPECIFIC DSP; DUAL SPECIFICITY PHOSPHATASE 13 EC_3.1.3.48 EC_3.1.3.- 16 TESTIS AND SKELETAL MUSCLE SPECIFIC DSP; DUAL SPECIFICITY PHOSPHATASE 13 EC_3.1.3.48 EC_3.1.3.- 16 TESTIS AN…	3	-59.33	298	SINFRUG00000154488 (fru-miR-103-2a)		dre-mir-103-2a dre-mir-103-1a dre-mir-107-1b dre-mir-130-1b fru-mir-205-1a dre-mir-205 dre-mir-34-3b	dre-mir-130-1b fru-mir-205-1a dre-mir-34-3b		3' UACGGGAA-AAUUGUAACGUGAC 5' dre-mir-130-1b __ .|||.|||..|:.:||||||||| __ 5' CUGCACUUGCUGCUAUUGCACUG 3' ENSDART00000026673_P E:-21.5 S:111.000000 Loc:2109 Cons: 73.91%(fru)	3' GUCUGAGGCCACCU-UACUUCCU 5' fru-mir-205-1a __ |.||||:|..|.||.:||:|||| __ 5' CUGACUUCUCUCGAUGUGGAGGA 3' ENSDART00000026673_P E:-18.99 S:94.000000 Loc:618 Cons: 78.26%(fru)	3' CAUUAGUUGAUUGACGUGACGGA 5' dre-mir-34-3b __ ||::|:..||::|||||.||:|. __ 5' GUGGUU--CUGGCUGCA-UGUCA 3' ENSDART00000026673_P E:-18.84 S:93.000000 Loc:1968 Cons: 70.00%(fru)
ENSDART00000021548_P	ENSDARG00000006837	SINFRUG00000128278		ENSDARG00000006837 4001 (4001 nt) [MYC; MYC;] [Transcription regulator Myc:Transcription regulator Myc; Basic helix-loop-helix dimerization domain bHLH:Basic helix-loop-helix dimerization domain bHLH; Transcription regulator Myc:Transcription regulator Myc; Basic helix-loop-helix dimerization domain bHLH:Basic helix-loop-helix dimerization domain bHLH;]	3	-65.18	298	SINFRUG00000128278 (dre-miR-106-b1)		dre-mir-106-b1 fru-mir-106-b2 dre-mir-17-1a fru-mir-17-1e dre-mir-17-1b dre-mir-17-1d dre-mir-17-1c fru-mir-21-1c dre-mir-21-1b dre-mir-21-1a dre-mir-25	dre-mir-17-1d dre-mir-25 fru-mir-21-1c		3' UGAUGGACG-UGACACUCGUGAAAC 5' dre-mir-17-1d __ |.|:.||||.|||...||||||||| __ 5' AGUG-CUGCGACUCACAGCACUUUG 3' ENSDART00000021548_P E:-22.9 S:103.000000 Loc:964 Cons: 79.17%(fru)	3' AGUCUGGCUCUGUUCACG-UUAC 5' dre-mir-25 __ .|||||:....|||||||.|:|| __ 5' GCAGACU---UCAAGUGCGAGUG 3' ENSDART00000021548_P E:-23.450001 S:100.000000 Loc:1808 Cons: 75.00%(fru)	3' GGUUG-UGGUCAGACUAUUCGAU 5' fru-mir-21-1c __ ||||:.||:||.|||:.|||:|. __ 5' CCAAUAACUAGACUGG-AAGUUU 3' ENSDART00000021548_P E:-18.83 S:95.000000 Loc:551 Cons: 95.45%(fru)
ENSDART00000017072_P	ENSDARG00000017175	SINFRUG00000135401		ENSDARG00000017175 4001 (4001 nt) [SORTING NEXIN 23; SORTING NEXIN 23;] [Phox-like:Phox-like; Phox-like:Phox-like;]	3	-57.78	298	SINFRUG00000135401 (dre-miR-103-3a)		dre-mir-103-3a fru-mir-103-3 fru-mir-107-1 dre-mir-107-1a dre-mir-199-1c dre-mir-199-1a dre-mir-199-1b dre-mir-98-2a dre-mir-let7l-a1 dre-mir-let7l-a2	dre-mir-98-2a dre-mir-107-1a dre-mir-199-1c		3' UGUA-UAUGUUAGAUGAUGGAGU 5' dre-mir-98-2a __ ||:|..|::|:.||:||||:||| __ 5' ACGUCCUGUAG-CUGCUACUUCA 3' ENSDART00000017072_P E:-19.43 S:112.000000 Loc:1452 Cons: 77.27%(fru)	3' ACUAUCGGGACAUGUUACGACGA 5' dre-mir-107-1a __ .|:.||:::|.||:|||||.||. __ 5' AGGCAGUUUUAUAUAAUGC-GCA 3' ENSDART00000017072_P E:-17.360001 S:95.000000 Loc:192 Cons: 72.73%(fru)	3' CUUGUCCAUCAG-AC-UUGUGAC-CC 5' dre-mir-199-1c __ .|.||||.|.||.||.|||||||.|| __ 5' AACCAGG-A-UCGUGCAACACUGAGG 3' ENSDART00000017072_P E:-20.99 S:91.000000 Loc:1263 Cons: 70.83%(fru)
ENSDART00000023418_P	ENSDARG00000008353	SINFRUG00000121670		ENSDARG00000008353 4001 (4001 nt) [AMBIGUOUS;] [Intermediate filament protein:Intermediate filament protein; M protein repeat:M protein repeat;]	3	-58.94	298	SINFRUG00000121670 (fru-miR-101-1a)		dre-mir-101-1a dre-mir-103-3a fru-mir-103-3 dre-mir-107-1a fru-mir-107-1 dre-mir-129-1	dre-mir-101-1a dre-mir-103-3a dre-mir-129-1		3' GAAGUCAAUAGUGUC-AUGACAU 5' dre-mir-101-1a __ .||||..|||||.||.||||||| __ 5' AUUCA-AUAUCAGAGUUACUGUA 3' ENSDART00000023418_P E:-19.299999 S:107.000000 Loc:2496 Cons: 72.73%(fru)	3' ACUAUCGGGACAUGUUACGACGA 5' dre-mir-103-3a __ ||||.|..:|||.::||||||:| __ 5' UGAU-G-AUUGUCUGAUGCUGUU 3' ENSDART00000023418_P E:-19.719999 S:99.000000 Loc:155 Cons: 71.43%(fru)	3' UCGUUCGGGUCUGGCGUUUUUC 5' dre-mir-129-1 __ :||.|.|:||||..|||:|||| __ 5' GGC-ACCUCAGA--GCAGAAAG 3' ENSDART00000023418_P E:-19.92 S:92.000000 Loc:643 Cons: 78.95%(fru)
ENSDART00000006910_P	ENSDARG00000002682	SINFRUG00000141647		ENSDARG00000002682 4001 (4001 nt) [RNI STRUCTURE CONTAINING;] [Leucine-rich repeat:Leucine-rich repeat; Ubiquitin domain:Ubiquitin domain;]	3	-54.6	298	SINFRUG00000141647 (fru-miR-103-3)		fru-mir-103-3 dre-mir-103-3a fru-mir-107-1 dre-mir-107-1a dre-mir-15-1a dre-mir-15-1b dre-mir-199-1c dre-mir-199-1a dre-mir-199-1b	dre-mir-199-1c dre-mir-107-1a dre-mir-15-1b		3' CUUGUCCAUCAGACUUGUGACCC 5' dre-mir-199-1c __ .|.||.||..|:||:|:|||||. __ 5' UAUCACGU--UUUGGAUACUGGA 3' ENSDART00000006910_P E:-17.139999 S:104.000000 Loc:2276 Cons: 71.43%(fru)	3' ACUAUCGGGACAUGUUACGACGA 5' dre-mir-107-1a __ .|||||.:.||.||.||.||||| __ 5' AGAUAGAUGUG-ACCAUACUGCU 3' ENSDART00000006910_P E:-17.74 S:101.000000 Loc:2665 Cons: 72.73%(fru)	3' GUGUUUGGUAAG-ACACGACGAU 5' dre-mir-15-1b __ |||:.|:||..|.||||:|||.| __ 5' CACGUAUCA--CAUGUGUUGCCA 3' ENSDART00000006910_P E:-19.719999 S:93.000000 Loc:153 Cons: 71.43%(fru)
ENSDART00000010656_P	ENSDARG00000019450	SINFRUG00000131491		ENSDARG00000019450 4001 (4001 nt) [AMBIGUOUS;] [Sulfotransferase:Sulfotransferase;]	3	-54.88	298	SINFRUG00000131491 (dre-miR-103-3b)		dre-mir-103-3b dre-mir-107-2 dre-mir-31 dre-mir-let7l-a1 dre-mir-let7l-a2	dre-mir-let7l-a1 dre-mir-103-3b dre-mir-31		3' UUGGUAUGUUGGAUGAUGGAGU 5' dre-mir-let7l-a1 __ ||:.|.||.:||.||||::||| __ 5' AAUGA-ACCGCCAACUAUUUCA 3' ENSDART00000010656_P E:-17.450001 S:102.000000 Loc:1089 Cons: 76.19%(fru)	3' ACUUUCGGGACAUGUUACGACGA 5' dre-mir-103-3b __ ...|||.||...||.|||||||| __ 5' ACUAAG-CC---ACCAUGCUGCU 3' ENSDART00000010656_P E:-18.51 S:99.000000 Loc:1375 Cons: 73.68%(fru)	3' GUCGAUACGGUUGUAGAACGGU 5' dre-mir-31 __ ||.||:|.|||||..||||::| __ 5' CACCUGU-CCAACUGCUUGUUA 3' ENSDART00000010656_P E:-18.92 S:97.000000 Loc:2239 Cons: 71.43%(fru)
ENSDART00000005636_P	ENSDARG00000002856	SINFRUG00000146118		V(D)J RECOMBINATION ACTIVATING PROTEIN 1 (RAG-1). [Source:SWISSPROT;Acc:O13033] ENSDARG00000002856 (-1) (84350 84350 88394 88394 0) 4001 (4001 nt) [V D J RECOMBINATION ACTIVATING 1 RAG 1;] [Zn-finger, RING:Zn-finger, RING;]	3	-57.36	297	SINFRUG00000146118 (fru-miR-194-1a)		fru-mir-194-1a dre-mir-194 fru-mir-23-c2 dre-mir-23-c1 dre-mir-23-a1 dre-mir-34-3b	fru-mir-23-c2 fru-mir-194-1a dre-mir-34-3b	GO:0004519->endonuclease activity GO:0006310->DNA recombination GO:0005634->nucleus GO:0016787->hydrolase activity GO:0003677->DNA binding	3' CCUUUAGGGACCGUUACACUA 5' fru-mir-23-c2 __ ..||||||||..|||||||:| __ 5' UUAAAUCCCU--CAAUGUGGU 3' ENSDART00000005636_P E:-22.33 S:104.000000 Loc:2618 Cons: 78.95%(fru)	3' AGGUGUACCUCAACGACAA-UGU 5' fru-mir-194-1a __ |.|||||..|..|||||||.||| __ 5' UGCACAU--AUGUGCUGUUCACA 3' ENSDART00000005636_P E:-17.799999 S:97.000000 Loc:664 Cons: 71.43%(fru)	3' CAUUAGUU-GAUUGACGUGACGGA 5' dre-mir-34-3b __ .|:|..:|.:|.|:||:|:||||. __ 5' AUGAGGGAUUUUAUUGUAUUGCCA 3' ENSDART00000005636_P E:-17.23 S:96.000000 Loc:311 Cons: 70.83%(fru)
ENSDART00000027937_P	ENSDARG00000004757	SINFRUG00000137733		NUCLEASE SENSITIVE ELEMENT BINDING PROTEIN 1; Y-BOX BINDING PROTEIN 1. [Source:RefSeq;Acc:NM_131620] ENSDARG00000004757 (1) (402446 402446 407341 407341 436459) 4001 (4001 nt) [NUCLEASE SENSITIVE ELEMENT BINDING 1 Y BOX BINDING 1 Y BOX TRANSCRIPTION FACTOR; NUCLEASE SENSITIVE ELEMENT BINDING 1 Y BOX BINDING 1 Y BOX TRANSCRIPTION FACTOR;] [Cold-shock DNA-binding domain:Cold-shock DNA-binding domai…	3	-56.54	297	SINFRUG00000137733 (dre-miR-138-2)		dre-mir-138-2 dre-mir-16-1 dre-mir-181-1b dre-mir-181-1a dre-mir-181-1c dre-mir-181-1d	dre-mir-181-1b dre-mir-16-1 dre-mir-138-2	GO:0003677->DNA binding GO:0006355->regulation of transcription, DNA-dependent	3' UGAGUGGCUGUCGCAACUUACAA 5' dre-mir-181-1b __ .|||.||.|:|.||.||:||||| __ 5' UCUCUCC-AUA-CGCUGGAUGUU 3' ENSDART00000027937_P E:-19.690001 S:106.000000 Loc:1076 Cons: 71.43%(fru)	3' GAGGUUAUAAAUGCAC-GACGAU 5' dre-mir-16-1 __ :||||.|||||.:|||.|.|||| __ 5' UUCCAUUAUUUUUGUGACAGCUA 3' ENSDART00000027937_P E:-18.780001 S:100.000000 Loc:765 Cons: 82.61%(fru)	3' GGGACUAAGUGUUGUGGUCGA 5' dre-mir-138-2 __ |.||..|.||:|||||||.|. __ 5' CGCU-CUCCAUAACACCAACC 3' ENSDART00000027937_P E:-18.07 S:91.000000 Loc:1172 Cons: 70.00%(fru)
ENSDART00000003081_P	ENSDARG00000010815	SINFRUG00000128183		ENSDARG00000010815 4001 (4001 nt) [RECEPTOR PRECURSOR;] [G-protein coupled receptors family 2 (secretin-like):G-protein coupled receptors family 2 (secretin-like);]	3	-55.78	297	SINFRUG00000128183 (fru-miR-137-1a)		dre-mir-137-1a dre-mir-27-3a	dre-mir-137-1a dre-mir-27-3a dre-mir-27-3a		3' GAUG-CGCAUAAGAAUUCGUUAU 5' dre-mir-137-1a __ :|||.|.||...:|||||||:|: __ 5' UUACGGAGUCAGUUUAAGCAGUG 3' ENSDART00000003081_P E:-19.549999 S:104.000000 Loc:1923 Cons: 82.61%(fru)	3' UGACUUGAAUCGGUGACACUU 5' dre-mir-27-3a __ .|||..:||||.||:|||||| __ 5' UCUG--UUUAG-CAUUGUGAA 3' ENSDART00000003081_P E:-19.07 S:100.000000 Loc:993 Cons: 72.22%(fru)	3' UGAC-UUGAAUCGGUGACACUU 5' dre-mir-27-3a __ :|||.|||.||.:|||||.||| __ 5' GCUGCAACCUA-UCACUGGGAA 3' ENSDART00000003081_P E:-17.16 S:93.000000 Loc:1643 Cons: 71.43%(fru)
ENSDART00000015608_P	ENSDARG00000018213	SINFRUG00000142893		ENSDARG00000018213 4001 (4001 nt) [TRIPEPTIDYL PEPTIDASE I PRECURSOR EC_3.4.14.9 TPP I TRIPEPTIDYL AMINOPEPTIDASE LYSOSOMAL PEPSTATIN INSENSITIVE PROTEASE LPIC;] []	3	-60.36	297	SINFRUG00000142893 (dre-miR-18-3b)		dre-mir-18-3b dre-mir-18-3a dre-mir-98-3b dre-mir-98-3a dre-mir10-2b	dre-mir-18-3b dre-mir-98-3b dre-mir10-2b		3' AUUGAUGUGUUCUACGUG-GAAU 5' dre-mir-18-3b __ .||.|::||||.||||||.|||. __ 5' AAAGUGUACAAUAUGCACACUUU 3' ENSDART00000015608_P E:-18.65 S:104.000000 Loc:1987 Cons: 78.26%(fru)	3' UUGGUGUGUUGGAUGAUGGAGU 5' dre-mir-98-3b __ ||||.|||..|||.:.|||||| __ 5' AACCUCAC-UCCUCUGACCUCA 3' ENSDART00000015608_P E:-23.629999 S:98.000000 Loc:1188 Cons: 76.19%(fru)	3' GUGUGUAAGCC--A-AGAUGUCCCAU 5' dre-mir10-2b __ ||.||:|.|||..|.|||.|||.||: __ 5' CAAACGUACGGUCUGUCUCCAGUGUG 3' ENSDART00000015608_P E:-18.08 S:95.000000 Loc:2459 Cons: 76.92%(fru)
ENSDART00000011689_P	ENSDARG00000019010	SINFRUG00000122979		ENSDARG00000019010 4001 (4001 nt) [SYMPLEKIN;] []	3	-53.54	297	SINFRUG00000122979 (dre-miR-103-3b)		dre-mir-103-3b dre-mir-107-2 dre-mir-15-3 dre-mir-17-1b dre-mir-17-1d dre-mir-17-1a fru-mir-17-1e dre-mir-20-2b dre-mir-20-2a fru-mir-93-2b fru-mir-93-1a	fru-mir-93-1a dre-mir-103-3b dre-mir-15-3		3' GAUGGACGUGACAUU--CGUGAAA 5' fru-mir-93-1a __ :|||||.|.:|||||..|||:||| __ 5' UUACCU-C-UUGUAAGAGCAUUUU 3' ENSDART00000011689_P E:-17.969999 S:107.000000 Loc:59 Cons: 77.27%(fru)	3' ACUUUCGGGACAUGUUACGACGA 5' dre-mir-103-3b __ .|||||.|:||.|||:.|||.|| __ 5' CGAAAG-CUUG-ACAGAGCUCCU 3' ENSDART00000011689_P E:-17.83 S:98.000000 Loc:2479 Cons: 71.43%(fru)	3' ACUUUUGGUACUGCGCGACGAA 5' dre-mir-15-3 __ ||:|||.:||||:.:||||:|. __ 5' UGGAAA-UAUGAU-UGCUGUUA 3' ENSDART00000011689_P E:-17.74 S:92.000000 Loc:1425 Cons: 70.00%(fru)
ENSDART00000013263_P	ENSDARG00000019838	SINFRUG00000134426		UDP-GLUCOSE DEHYDROGENASE. [Source:RefSeq;Acc:NM_131852] ENSDARG00000019838 (-1) (131438 131438 140795 142025 121626) 4001 (4001 nt) [UDP GLUCOSE 6 DEHYDROGENASE EC_1.1.1.22 UDP GLC DEHYDROGENASE UDP GLCDH UDPGDH; UDP GLUCOSE 6 DEHYDROGENASE EC_1.1.1.22 UDP GLC DEHYDROGENASE UDP GLCDH UDPGDH;] [UDP-glucose/GDP-mannose dehydrogenase:UDP-glucose/GDP-mannose dehydrogenase; UDP-glucose/GDP-mannose de…	3	-56.53	297	SINFRUG00000134426 (dre-miR-34-3b)		dre-mir-34-3b dre-mir-93 dre-mir-let7l-a1 dre-mir-let7l-a2	dre-mir-34-3b dre-mir-let7l-a1 dre-mir-93	GO:0016614->oxidoreductase activity, acting on CH-OH group of donors GO:0006118->electron transport GO:0005975->carbohydrate metabolism	3' CAUUAGUUGAUUGACGUGACGGA 5' dre-mir-34-3b __ |.|||||||.:|||.:.|||::| __ 5' GAAAUCAACAGACUCUUCUGUUU 3' ENSDART00000013263_P E:-17.360001 S:101.000000 Loc:98 Cons: 73.91%(fru)	3' UUGGUAUGUUGGAUGAUGGAGU 5' dre-mir-let7l-a1 __ ||:|.|::||||.|:|.||||| __ 5' AAUCCUGUAACC-AUUUCCUCA 3' ENSDART00000013263_P E:-19.879999 S:100.000000 Loc:874 Cons: 71.43%(fru)	3' GAUGGACGUGUUUGU-CGUGAAA 5' dre-mir-93 __ ..|||..||||.:||.||||||| __ 5' ACACC-ACACACGCAGGCACUUU 3' ENSDART00000013263_P E:-19.290001 S:96.000000 Loc:24 Cons: 77.27%(fru)
ENSDART00000026015_P	ENSDARG00000003972	SINFRUG00000125385		ENSDARG00000003972 2023 (2023 nt) [HISTONE H4;] [Histone H4:Histone H4; Histone core:Histone core;]	3	-52.99	297	SINFRUG00000125385 (fru-miR-142-1b-as)		fru-mir-142-1b-as dre-mir-17-1d-as dre-mir-184	fru-mir-142-1b-as dre-mir-184 dre-mir-17-1d-as		3' GGUAUUUCAUCUUUCGUGAUGAUUU 5' fru-mir-142-1b-as __ ||||.||||..||:||.||.:|||: __ 5' CCAU-AAGUCAAAGGCUCUUUUAAG 3' ENSDART00000026015_P E:-17.040001 S:104.000000 Loc:18 Cons: 70.83%(fru)	3' CGGGAAUAGUCAAGAGGCAGGU 5' dre-mir-184 __ .:::||.||||||||.:||::| __ 5' UUUUUUUUCAGUUCU-UGUUUA 3' ENSDART00000026015_P E:-18.209999 S:99.000000 Loc:1591 Cons: 71.43%(fru)	3' ACUUCACGUCUGUAACGUCA 5' dre-mir-17-1d-as __ |.|||.||||..|||||||| __ 5' UUAAG-GCAG--AUUGCAGU 3' ENSDART00000026015_P E:-17.74 S:94.000000 Loc:981 Cons: 82.35%(fru)
ENSDART00000012949_P	ENSDARG00000012320	SINFRUG00000147873		ENSDARG00000012320 4001 (4001 nt) [SYNAPTOTAGMIN;] [C2 domain:C2 domain;]	3	-60.85	297	SINFRUG00000147873 (fru-miR-138-1)		dre-mir-138-1 dre-mir-138-2 dre-mir-172 dre-mir-200a-1a	dre-mir-200a-1a dre-mir-172 dre-mir-138-1		3' UUUGUAGCAAUGGUCUGUCACAAUCUU 5' dre-mir-200a-1a __ ..:|||.|||.:::|||:|||..||:| __ 5' UUGCAU-GUUUUUGGACGGUGGGAGGA 3' ENSDART00000012949_P E:-23.23 S:103.000000 Loc:1104 Cons: 73.08%(fru)	3' UUGUUGGUCGAUUCUGUGACGGU 5' dre-mir-172 __ .:||||:|||..|.|||:||.|| __ 5' UGCAACUAGC--AAACAUUGACA 3' ENSDART00000012949_P E:-19.9 S:101.000000 Loc:1984 Cons: 71.43%(fru)	3' CGGAC-UAAGUGUUGUGGUCGA 5' dre-mir-138-1 __ .||.|.|.|||.|.||||||:| __ 5' ACCAGAAAUCAAACCACCAGUU 3' ENSDART00000012949_P E:-17.719999 S:93.000000 Loc:2153 Cons: 72.73%(fru)
ENSDART00000024978_P	ENSDARG00000013889	SINFRUG00000133688		ENSDARG00000013889 4001 (4001 nt) [AMBIGUOUS;] []	3	-54.17	297	SINFRUG00000133688 (dre-miR-29-2b)		dre-mir-29-2b dre-mir-29-2a fru-mir-33-1a fru-mir-33-1b fru-mir-33b dre-mir-93	dre-mir-29-2b dre-mir-93 fru-mir-33-1a		3' AUUGUGACUAAAGUUUACCACGAUC 5' dre-mir-29-2b __ |::||:.||||||..||.||||.|| __ 5' UGGCAUAGAUUUC--AUUGUGCCAG 3' ENSDART00000024978_P E:-18.309999 S:104.000000 Loc:2238 Cons: 73.91%(fru)	3' GAUGGACGUGUUUGUCGUGAAA 5' dre-mir-93 __ .||..|||||...|||||:||| __ 5' AUAAAUGCAC---CAGCAUUUU 3' ENSDART00000024978_P E:-17.440001 S:97.000000 Loc:579 Cons: 78.95%(fru)	3' GUUACGUUGAUG-UUACGUGGU 5' fru-mir-33-1a __ ||||||..||||.:|||||:.| __ 5' CAAUGC--CUACUGAUGCAUGA 3' ENSDART00000024978_P E:-18.42 S:96.000000 Loc:2118 Cons: 70.00%(fru)
ENSDART00000005578_P	ENSDARG00000009914	SINFRUG00000145683		ENSDARG00000009914 4001 (4001 nt) [REGULATING SYNAPTIC MEMBRANE EXOCYTOSIS RAB3 INTERACTING MOLECULE RIM;] [C2 domain:C2 domain; PDZ/DHR/GLGF domain:PDZ/DHR/GLGF domain;]	3	-54.75	296	SINFRUG00000145683 (dre-miR-18-3a)		dre-mir-18-3a dre-mir-18-3b dre-mir-18-2b dre-mir-18-2 fru-mir-93-1a	dre-mir-18-3a dre-mir-18-2b fru-mir-93-1a		3' AUUGAUGUGUUCUACGUGGAAU 5' dre-mir-18-3a __ |:.||.|.||||||||.|:||| __ 5' UGCCU-CCCAAGAUGC-CUUUA 3' ENSDART00000005578_P E:-17.42 S:101.000000 Loc:155 Cons: 80.00%(fru)	3' AUAGACGUGAUUUACGUGGAAU 5' dre-mir-18-2b __ |:|:||||.|:|:||.|||||. __ 5' UGUUUGCA-UGAGUG-ACCUUU 3' ENSDART00000005578_P E:-19.700001 S:101.000000 Loc:13 Cons: 85.00%(fru)	3' GAUGGACGUGACAUUCGUGAAA 5' fru-mir-93-1a __ ..|:|||.|.||.|||:||||| __ 5' AAAUCUG-A-UG-AAGUACUUU 3' ENSDART00000005578_P E:-17.629999 S:94.000000 Loc:346 Cons: 73.68%(fru)
ENSDART00000000184_P	ENSDARG00000000175	SINFRUG00000131118		HOMEOBOX PROTEIN HOX-B3 (FRAGMENT). [Source:SWISSPROT;Acc:O42368] ENSDARG00000000175 (1) (216088 216088 218010 218010 235235) 4001 (4001 nt) [HOMEOBOX; HOMEOBOX HOX A2;] [Homeobox:Homeobox; Homeobox protein, antennapedia type:Homeobox protein, antennapedia type; Helix-turn-helix motif, lambda-like repressor:Helix-turn-helix motif, lambda-like repressor; Homeobox:Homeobox; Helix-turn-helix motif, …	3	-61.23	296	SINFRUG00000136635 (fru-miR-10a)		fru-mir-10a dre-mir-10-1a dre-mir-10-1b dre-mir-124-1e dre-mir-124-1c dre-mir-124-1b dre-mir-124-1a dre-mir-124-1d dre-mir-139	fru-mir-10a dre-mir-139 dre-mir-10-1b	GO:0003700->transcription factor activity GO:0003700->transcription factor activity GO:0005634->nucleus GO:0005634->nucleus GO:0005634->nucleus GO:0005634->nucleus GO:0003677->DNA binding GO:0003677->DNA binding GO:0007275->development GO:0007275->development GO:0006355->regulation of transcription, DNA-dependent GO:0006355->regulation of transcription, DNA-dependent GO:0006355->regulation of tra…	3' UGUUUAGGCCUAGA-UGUCCCAU 5' fru-mir-10a __ .:.:||.:||.|:|.|||||||| __ 5' UUUGAUAUGGCUUUGACAGGGUA 3' ENSDART00000000184_P E:-18.690001 S:106.000000 Loc:578 Cons: 73.91%(fru)	3' UGACCUCU-GU-GU-ACGUGACAUCU 5' dre-mir-139 __ .||||:.|.||.::.||||||.|||| __ 5' UCUGGGCAUCAUUGUUGCACU-UAGA 3' ENSDART00000000184_P E:-22.18 S:98.000000 Loc:847 Cons: 88.00%(fru)	3' GU-GUUUAAGCCUAGAUGUCCCAU 5' dre-mir-10-1b __ ||.:.||..:|||..||||||||| __ 5' CAUUUAACGUGGA--UACAGGGUA 3' ENSDART00000000184_P E:-20.360001 S:92.000000 Loc:750 Cons: 72.73%(fru)
ENSDART00000009159_P	ENSDARG00000016349	SINFRUG00000124171		ENSDARG00000016349 4001 (4001 nt) [BAG FAMILY MOLECULAR CHAPERONE REGULATOR 3 BCL 2 BINDING ATHANOGENE 3 BAG 3 BCL 2 BINDING BIS;] [WW/Rsp5/WWP domain:WW/Rsp5/WWP domain; Apoptosis regulator Bcl-2 protein, BAG:Apoptosis regulator Bcl-2 protein, BAG;]	3	-57.73	296	SINFRUG00000124171 (dre-miR-194)		dre-mir-194 fru-mir-194-1a dre-mir-25 dre-mir-let7l-a1 dre-mir-let7l-a2	dre-mir-let7l-a1 dre-mir-194 dre-mir-25		3' UUGGUAUGUUGGAUGAUGGAGU 5' dre-mir-let7l-a1 __ |.||||..|||||:|||.|||. __ 5' ACCCAU--AACCUGCUAACUCC 3' ENSDART00000009159_P E:-20.209999 S:105.000000 Loc:2614 Cons: 70.00%(fru)	3' AGGUGUACCUCAACGACAAUGU 5' dre-mir-194 __ |||.||.||.|||||||.||.| __ 5' UCC-CA-GGCGUUGCUGGUAAA 3' ENSDART00000009159_P E:-18.459999 S:99.000000 Loc:1685 Cons: 70.00%(fru)	3' AGUCUGGCUCUGUUCACGUUAC 5' dre-mir-25 __ .||||.:|.||||:.||:.||| __ 5' ACAGA-UGUGACAGAUGUCAUG 3' ENSDART00000009159_P E:-19.059999 S:92.000000 Loc:1596 Cons: 71.43%(fru)
ENSDART00000023390_P	ENSDARG00000020863	SINFRUG00000152496		ENSDARG00000020863 3049 (3049 nt) [ZINC FINGER 147 TRIPARTITE MOTIF 25 ESTROGEN RESPONSIVE FINGER EFP;] [Zn-finger, RING:Zn-finger, RING; Zn-finger, B-box:Zn-finger, B-box;]	3	-64.77	296	SINFRUG00000152496 (fru-miR-143-1a)		dre-mir-143-1a dre-mir-15-2a	dre-mir-15-2a dre-mir-15-2a dre-mir-143-1a		3' AUGUUUGGUACUACACGACGAU 5' dre-mir-15-2a __ .|||:|.::|||||||||.||: __ 5' AACAGA-UGUGAUGUGCU-CUG 3' ENSDART00000023390_P E:-21.07 S:106.000000 Loc:1911 Cons: 75.00%(fru)	3' AUGUUUGGUACUACACGACGAU 5' dre-mir-15-2a __ .|||:|.::.||||||||.||: __ 5' AACAGA-UGGGAUGUGCU-CUG 3' ENSDART00000023390_P E:-20.67 S:98.000000 Loc:1548 Cons: 80.00%(fru)	3' GC-UCGAUGUCACGAAGUAGAGU 5' dre-mir-143-1a __ ||.|||.|||||||.||||.||| __ 5' CGCAGC-ACAGUGC-UCAU-UCA 3' ENSDART00000023390_P E:-23.030001 S:92.000000 Loc:1209 Cons: 70.00%(fru)
ENSDART00000010633_P	ENSDARG00000009737	SINFRUG00000136511		MIXER. [Source:RefSeq;Acc:NM_130940] ENSDARG00000009737 (1) (211163 211163 215895 215895 448781) 4001 (4001 nt) [HOMEOBOX;] [Homeobox:Homeobox;]	3	-55.62	296	SINFRUG00000136511 (fru-miR-103-2a)		dre-mir-103-2a dre-mir-103-1a dre-mir-107-1b dre-mir-17-1d dre-mir-20-2a dre-mir-20-2b dre-mir-27-3a	dre-mir-17-1d dre-mir-103-2a dre-mir-27-3a	GO:0003700->transcription factor activity GO:0005634->nucleus GO:0006355->regulation of transcription, DNA-dependent	3' UGAUGGACGUGACACUCGU-GAAAC 5' dre-mir-17-1d __ |:|.:|||.|||.|||.||.||||| __ 5' AUU-UCUGGACUUUGAACAUCUUUG 3' ENSDART00000010633_P E:-19.040001 S:108.000000 Loc:1275 Cons: 75.00%(fru)	3' AGUAUCGGGACAUGUUACGACGA 5' dre-mir-103-2a __ .|||||......|||:||:||:| __ 5' ACAUAG--GAAAACAGUGUUGUU 3' ENSDART00000010633_P E:-18.889999 S:95.000000 Loc:1136 Cons: 71.43%(fru)	3' UGACUUGAAU-CGGUGACACUU 5' dre-mir-27-3a __ :|||.:||.|.||||||.||.| __ 5' GCUG-GCUCAGGCCACUCUGUA 3' ENSDART00000010633_P E:-17.690001 S:93.000000 Loc:2421 Cons: 71.43%(fru)
ENSDART00000009421_P	ENSDARG00000008790	SINFRUG00000146572		ENSDARG00000008790 4001 (4001 nt) [ACTIN; ACTIN;] [Actin/actin-like:Actin/actin-like; Actin/actin-like:Actin/actin-like;]	3	-52.26	296	SINFRUG00000146572 (fru-miR-17-1a)		dre-mir-17-1a dre-mir-31 dre-mir-31-2a	dre-mir-31 dre-mir-31-2a dre-mir-17-1a		3' GUCGAUACGGUUGUAGAACGGU 5' dre-mir-31 __ |..||:|.|:|||||||.||:: __ 5' CUUCUGU-CUAACAUCUAGCUG 3' ENSDART00000009421_P E:-18.120001 S:103.000000 Loc:1967 Cons: 71.43%(fru)	3' GACGA-UACGGAGGUAUAACGGU 5' dre-mir-31-2a __ .||||.|||..|:||||||.||| __ 5' GUGCUGAUG--UUCAUAUU-CCA 3' ENSDART00000009421_P E:-17.129999 S:100.000000 Loc:235 Cons: 70.00%(fru)	3' UGAUGGACGUGACAUUCGUGAAAC 5' dre-mir-17-1a __ .||.||||:|.|.||||..||||| __ 5' CCUCCCUGUA-U-UAAG--CUUUG 3' ENSDART00000009421_P E:-17.01 S:93.000000 Loc:59 Cons: 75.00%(fru)
ENSDART00000005953_P	ENSDARG00000009067	SINFRUG00000125928		ENSDARG00000009067 4001 (4001 nt) [TRANSMEMBRANE GAMMA CARBOXYGLUTAMIC ACID 1 PRECURSOR PROLINE RICH GLA 1 PROLINE RICH GAMMA CARBOXYGLUTAMIC ACID 1;] [Coagulation factor, Gla region:Coagulation factor, Gla region; Vitamin K-dependent carboxylation/gamma-carboxyglutamic (GLA) domain:Vitamin K-dependent carboxylation/gamma-carboxyglutamic (GLA) domain;]	3	-56.76	296	SINFRUG00000125928 (fru-miR-122a)		dre-mir-122a dre-mir-27-2a fru-mir-30b-1	dre-mir-27-2a fru-mir-30b-1 dre-mir-122a		3' CGUCUUGAAUCGGUGACAC-UU 5' dre-mir-27-2a __ .||.|||..|||::|||||.|| __ 5' ACAAAACGCAGCUGCUGUGUAA 3' ENSDART00000005953_P E:-19.42 S:103.000000 Loc:1816 Cons: 72.73%(fru)	3' CGACUCACAUCCUACAAAUGU 5' fru-mir-30b-1 __ |||...|||:||||||..||| __ 5' GCU--UUGUGGGAUGUGAACA 3' ENSDART00000005953_P E:-19.68 S:97.000000 Loc:136 Cons: 78.95%(fru)	3' UGUUUGUGGUAACAGUGUGAGGU 5' dre-mir-122a __ |||.|||.||..||||:.:|||| __ 5' ACAUACAGCA--GUCAU-UUCCA 3' ENSDART00000005953_P E:-17.66 S:96.000000 Loc:1976 Cons: 70.00%(fru)
ENSDART00000009325_P	ENSDARG00000020698	SINFRUG00000144942		ENSDARG00000020698 4001 (4001 nt) [UNKNOWN;] [Dual specificity protein phosphatase:Dual specificity protein phosphatase;]	3	-59.35	296	SINFRUG00000144942 (dre-miR-141-1b)		dre-mir-141-1b dre-mir-141-1a dre-mir-203-1a dre-mir-203-1b	dre-mir-203-1a dre-mir-141-1b dre-mir-203-1b		3' GUUCACCAGGAUUUG-UAAAGUG 5' dre-mir-203-1a __ |||||||...|||.:.||||||| __ 5' CAAGUGG---UAAUUAAUUUCAC 3' ENSDART00000009325_P E:-20.200001 S:100.000000 Loc:1663 Cons: 75.00%(fru)	3' UGU-AGCA-AUGGUCUGUCACAA 5' dre-mir-141-1b __ |||.|:||.|::|||.||||||. __ 5' ACAGUUGUGUGUCAG-CAGUGUG 3' ENSDART00000009325_P E:-18.809999 S:99.000000 Loc:110 Cons: 72.73%(fru)	3' GUUCACCAGGACUUGUAAAGUG 5' dre-mir-203-1b __ :.:||.||||||||.||.|||| __ 5' UUGGU-GUCCUGAA-AUGUCAC 3' ENSDART00000009325_P E:-20.34 S:97.000000 Loc:1305 Cons: 70.00%(fru)
ENSDART00000027327_P	ENSDARG00000014934	SINFRUG00000138059		ENSDARG00000014934 4001 (4001 nt) [AMBIGUOUS; AMBIGUOUS; AMBIGUOUS; AMBIGUOUS; AMBIGUOUS;] []	3	-60.83	296	SINFRUG00000149655 (fru-miR-122a)		dre-mir-122a fru-mir-93-1a	dre-mir-122a fru-mir-93-1a dre-mir-122a		3' UGUUUGUGG-UAACAGUGUGAGGU 5' dre-mir-122a __ .||::||:|.||||..||||||:| __ 5' UCAGGCAUCAAUUG--ACACUCUA 3' ENSDART00000027327_P E:-23.940001 S:102.000000 Loc:2576 Cons: 72.73%(fru)	3' GAUGGACGUGACAUUCGUGAAA 5' fru-mir-93-1a __ .||||||.|..||:|.||:||| __ 5' GUACCUG-A-GGUGAUCAUUUU 3' ENSDART00000027327_P E:-17.530001 S:98.000000 Loc:1181 Cons: 70.00%(fru)	3' UGUUUGUG-GUAACAGUGUGAGGU 5' dre-mir-122a __ ||||||||.||....||||:|::| __ 5' ACAAACACGCA----CACAUUUUA 3' ENSDART00000027327_P E:-19.360001 S:96.000000 Loc:2713 Cons: 70.00%(fru)
[truncated: 4,446 more rows]
