# Supplementary material for: Human MicroRNA Targets
Source: PLoS Biol. 2004 Oct 5;2(11):e363. doi: 10.1371/journal.pbio.0020363 (PMC521178; doi:10.1371/journal.pbio.0020363)
Supplement: Table S6 — (601 KB XLS). [file pbio.0020363.st006.xls]

## Sheet: cdnas_all_vs_mirnasXcel.txt
					High scoring miRNA matches in human cDNAs (Updates will be made available at http://www.microrna.org).
Mirna	Transcript ID	Number of hits	energy score	Alignment score	Description	Average Fraction of matches	Alignments
hsa-let-7b	ENST00000289537.2	1	-39.44	153	6-PHOSPHOFRUCTO-2-KINASE/FRUCTOSE-2	1	UUGGUGUGUUGGAUGAUGGAGU |:||:||||::||||||||||| AGCCGCACAGTCTACTACCTCA -39.44 153.00 782-805
hsa-let-7i	ENST00000255317.1	1	-24.47	126	5-LIPOXYGENASE ACTIVATING PROTEIN (FLAP) (MK-886-BINDING PROTEIN)	1	UCGUGU---UUGAUGAUGGAGU :|||:|___|||||:||||||| GGCATATTCAACTATTACCTCA -24.47 126.00 458-481
hsa-let-7i	ENST00000292077.4	1	-24.28	125	POU DOMAIN	1	UCGUGUU--UGAUGAUGGAGU |||||||__::||||||||:| AGCACAACAGTTACTACCTTA -24.28 125.00 1242-1264
hsa-let-7i	ENST00000308355.2	1	-26.87	124	TOLL-LIKE RECEPTOR 4 PRECURSOR (HTOLL)	1	UCGUGU----UUGAUGAUGGAGU ||||:|____:|||||||||||: AGCATACTTAGACTACTACCTCG -26.87 124.00 866-890
hsa-let-7i	ENST00000307095.2	1	-26.87	124	TOLL-LIKE RECEPTOR 4 PRECURSOR (HTOLL)	1	UCGUGU----UUGAUGAUGGAGU ||||:|____:|||||||||||: AGCATACTTAGACTACTACCTCG -26.87 124.00 786-810
hsa-let-7i	ENST00000336303.1	1	-26.87	124	TOLL-LIKE RECEPTOR 4 PRECURSOR (HTOLL)	1	UCGUGU----UUGAUGAUGGAGU ||||:|____:|||||||||||: AGCATACTTAGACTACTACCTCG -26.87 124.00 1036-1060
hsa-let-7i	ENST00000281662.2	1	-21.23	121	BULLOUS PEMPHIGOID ANTIGEN 1 ISOFORMS 1/2/3/4/5/8 (230 KDA BULLOUS PEMPHIGOID ANTIGEN) (BPA) (HEMIDESMOSOMAL PLAQUE PROTEIN) (DYSTONIA MUSCULORUM PROTEIN) (FRAGMENT)	1	UCGUGU-UUGAUGAUGGAGU ||:|::_||||:|||:|||| AGTATGTAACTGCTATCTCA -21.23 121.00 4126-4147
hsa-let-7i	ENST00000311722.2	1	-22.37	120		1	UCGUGUU---UGAUGAUGGAGU ||:|:||___|||:||||||:| AGTATAACACACTGCTACCTTA -22.37 120.00 1888-1911
hsa-let-7i	ENST00000050961.3	1	-22.88	120	ZINC FINGER HOMEODOMAIN 4	1	UCGU---GUUUGAUGAUGGAGU ||||___:|:|:||:||||||| AGCATGTTAGATTATTACCTCA -22.88 120.00 10377-10400
hsa-let-7i	ENST00000264766.1	1	-27.78	119	HUNTINGTIN (HUNTINGTON'S DISEASE PROTEIN) (HD PROTEIN)	1	UCGUGUU--UGAUGAUGGAGU :|||||:__:||:||:||||| GGCACAGCCGCTGCTGCCTCA -27.78 119.00 486-508
hsa-let-7i	ENST00000289119.1	1	-22.32	119	ALPHA/BETA HYDROLASE DOMAIN CONTAINING PROTEIN 3; LUNG ALPHA/BETA HYDROLASE 3	1	UCGU-GUUU-GAUGAUGGAGU ||||_||:|_||||||:||:| AGCACCAGACCTACTATCTTA -22.32 119.00 508-530
hsa-let-7i	ENST00000318194.1	1	-23.56	119		1	UCGUGUUUGAUGAUGG-AGU ||||:||||||:|||:_||| AGCATAAACTATTACTATCA -23.56 119.00 202-223
hsa-let-7i	ENST00000324823.2	1	-22.44	117		1	UCG-UGUU--UGAUGAUGGAGU |||_||||__:|||||::|||| AGCTACAAGTGCTACTGTCTCA -22.44 117.00 318-341
hsa-let-7i	ENST00000305585.3	1	-22.44	117		1	UCG-UGUU--UGAUGAUGGAGU |||_||||__:|||||::|||| AGCTACAAGTGCTACTGTCTCA -22.44 117.00 357-380
hsa-let-7i	ENST00000305572.3	1	-22.44	117		1	UCG-UGUU--UGAUGAUGGAGU |||_||||__:|||||::|||| AGCTACAAGTGCTACTGTCTCA -22.44 117.00 408-431
hsa-let-7i	ENST00000261396.1	1	-22.05	117	NUCLEAR PORE COMPLEX PROTEIN NUP133 (NUCLEOPORIN NUP133) (133 KDA NUCLEOPORIN)	1	UCG---UGUUUGAUGAUGGAGU |||___:||||:||:||:|||| AGCGAGGCAAATTATTATCTCA -22.05 117.00 2820-2843
hsa-let-7i	ENST00000334113.1	1	-25.53	116	SYNAPTOTAGMIN XV ISOFORM A; CHR10 SYNAPTOTAGMIN	1	UCGU-GU-UUGAUGAUGGAGU :|||_||_|:||:||:||||| GGCATCAGAGCTGCTGCCTCA -25.53 116.00 310-332
hsa-let-7i	ENST00000277790.3	1	-25.53	116	SYNAPTOTAGMIN XV ISOFORM A; CHR10 SYNAPTOTAGMIN	1	UCGU-GU-UUGAUGAUGGAGU :|||_||_|:||:||:||||| GGCATCAGAGCTGCTGCCTCA -25.53 116.00 310-332
hsa-let-7i	ENST00000247291.1	1	-25.51	116	IONIZED CALCIUM BINDING ADAPTER MOLECULE 2	1	UCGUGUUUGAU-GAUGGAGU ||||||||:||_||:|||:| AGCACAAATTATCTGCCTTA -25.51 116.00 694-715
hsa-let-7i	ENST00000294848.3	1	-24.76	116	TUDOR DOMAIN CONTAINING PROTEIN 5	1	UCGUGUU--UGAUGAUGGAGU ||:|||:__|||:||:|||:| AGTACAGCCACTGCTGCCTTA -24.76 116.00 2021-2043
hsa-let-7i	ENST00000329150.2	1	-24.76	116	TUDOR DOMAIN CONTAINING PROTEIN 5	1	UCGUGUU--UGAUGAUGGAGU ||:|||:__|||:||:|||:| AGTACAGCCACTGCTGCCTTA -24.76 116.00 2183-2205
hsa-miR-133a	ENST00000336886.1	1	-36.04	141	RAL GUANINE NUCLEOTIDE DISSOCIATION STIMULATOR-LIKE 1 (RALGDS-LIKE 1)	1	UGUCGA---CCAACUUCCCCUGGUU |::|||___|||||||||||||||: ATGGCTAGGGGTTGAAGGGGACCAG -36.04 141.00 312-338
hsa-miR-133a	ENST00000304685.1	1	-36.04	141	RAL GUANINE NUCLEOTIDE DISSOCIATION STIMULATOR-LIKE 1 (RALGDS-LIKE 1)	1	UGUCGA---CCAACUUCCCCUGGUU |::|||___|||||||||||||||: ATGGCTAGGGGTTGAAGGGGACCAG -36.04 141.00 682-708
hsa-miR-138	ENST00000297397.3	1	-23.49	122	FIBROCYSTIN L; POLYCYSTIC KIDNEY AND HEPATIC DISEASE-LIKE 1	1	CUAA---GUGUUGUGGUCGA ||||___|||||:||||||| GATTCAGCACAATACCAGCT -23.49 122.00 4066-4087
hsa-miR-138	ENST00000300591.2	1	-25.21	121		1	CUAAG--UGUUGUGGUCGA ||||:__|||:|||||||| GATTTGCACAGCACCAGCT -25.21 121.00 247-267
hsa-miR-138	ENST00000333844.1	1	-23.87	120	TETRATRICOPEPTIDE REPEAT PROTEIN 3 (TPR REPEAT PROTEIN D)	1	CUAAGU----GUUGUGGUCGA ||||||____||:|||||||| GATTCATCTTCAGCACCAGCT -23.87 120.00 5140-5162
hsa-miR-138	ENST00000265261.2	1	-24.73	118	ALPHA2	1	CUAAGUGUU-GUGGUCGA ||||||:||_|||||||| GATTCATAACCACCAGCT -24.73 118.00 1167-1186
hsa-miR-138	ENST00000304707.1	1	-26.07	118	POLYCYSTIC KIDNEY AND HEPATIC DISEASE 1 PRECURSOR (FIBROCYSTIN) (POLYDUCTIN) (TIGMIN)	1	CUAAGUGUUGUGG-UCGA |||||||||||||_:||| GATTCACAACACCTGGCT -26.07 118.00 1691-1710
hsa-miR-138	ENST00000334557.1	1	-23.6	117		1	CUAAGU----GUUGUGGUCGA |:||||____||:|||||||| GGTTCATCTTCAGCACCAGCT -23.60 117.00 3669-3691
hsa-miR-139	ENST00000315176.1	1	-27.45	130		1	UCUGUGCACGUGACAUCU |||:::|||||:|||||| AGATGTGTGCATTGTAGA -27.45 130.00 272-291
hsa-miR-139	ENST00000288828.1	1	-27.45	130		1	UCUGUGCACGUGACAUCU |||:::|||||:|||||| AGATGTGTGCATTGTAGA -27.45 130.00 437-456
hsa-miR-139	ENST00000306085.1	1	-31.14	130	TRIPARTITE MOTIF-CONTAINING 56	1	UCUGUGCACGUGACAUCU ||:|::|||||||||:|| AGGCGTGTGCACTGTGGA -31.14 130.00 2971-2990
hsa-miR-139	ENST00000298355.1	1	-29.07	128	TRIPARTITE MOTIF PROTEIN 9	1	UCUG-UGCACGUGACAUCU ||||_|:|||||||||:|| AGACAATGTGCACTGTGGA -29.07 128.00 1646-1666
hsa-miR-139	ENST00000251159.2	1	-27.17	123		1	UCUG--UGCACGUGACAUCU ||:|__|:|||||||||:|| AGGCAAATGTGCACTGTGGA -27.17 123.00 142-163
hsa-miR-139	ENST00000251160.2	1	-27.17	123		1	UCUG--UGCACGUGACAUCU ||:|__|:|||||||||:|| AGGCAAATGTGCACTGTGGA -27.17 123.00 861-882
hsa-miR-139	ENST00000280170.4	1	-23.95	120	B-CELL CLL/LYMPHOMA 11A ISOFORM 2; ECOTROPIC VIRAL INTEGRATION SITE 9 HOMOLOG; C2H2-TYPE ZINC FINGER PROTEIN	1	UCUGU--GCACGUGACAUCU |||||__:|||::||||||| AGACACCTGTGTGCTGTAGA -23.95 120.00 3780-3801
hsa-miR-185	ENST00000259351.3	1	-28.53	130	RAL GUANINE NUCLEOTIDE EXCHANGE FACTOR RALGPS1A	1	CUUGACGGAAAGAGAGGU |::|||:||||:|||||| GGGCTGTCTTTTTCTCCA -28.53 130.00 6065-6084
hsa-miR-185	ENST00000297798.1	1	-31.35	130		1	CUUGACGGAAAGAGAGGU ||:||||||||||||:|: GAGCTGCCTTTCTCTTCG -31.35 130.00 344-363
hsa-miR-185	ENST00000265628.1	1	-25.35	122	TRANSFORMATION/TRANSCRIPTION DOMAIN-ASSOCIATED PROTEIN	1	CUU-GACGGAAAGAGAGGU ||:_|||||||||||||:: GAGCCTGCCTTTCTCTCTG -25.35 122.00 7475-7495
hsa-miR-185	ENST00000336533.1	1	-23.08	122	KH DOMAIN CONTAINING	1	CUU-GACGGAAAGAGAGGU |||_|||::|||||||:|| GAACCTGTTTTTCTCTTCA -23.08 122.00 2029-2049
hsa-miR-185	ENST00000289723.1	1	-25.35	122	TRANSFORMATION/TRANSCRIPTION DOMAIN-ASSOCIATED PROTEIN	1	CUU-GACGGAAAGAGAGGU ||:_|||||||||||||:: GAGCCTGCCTTTCTCTCTG -25.35 122.00 813-833
hsa-miR-185	ENST00000265629.1	1	-25.35	122	TRANSFORMATION/TRANSCRIPTION DOMAIN-ASSOCIATED PROTEIN	1	CUU-GACGGAAAGAGAGGU ||:_|||||||||||||:: GAGCCTGCCTTTCTCTCTG -25.35 122.00 7449-7469
hsa-miR-185	ENST00000335585.1	1	-24.82	119	SERINE/THREONINE PROTEIN PHOSPHATASE 2A	1	CUUGAC-GGAAAGAGAGGU |::|||_|:|||:|||||| GGGCTGTCTTTTTTCTCCA -24.82 119.00 27-47
hsa-miR-185	ENST00000309909.4	1	-22.71	119	F-BOX AND WD-40 DOMAIN PROTEIN 8 ISOFORM 1; F-BOX ONLY PROTEIN 29	1	CUUGACG-GAAAGAGAGGU ||:|||:_||||:|||:|| GAGCTGTACTTTTTCTTCA -22.71 119.00 2404-2424
hsa-miR-185	ENST00000334878.1	1	-22.6	119	PTK9 PROTEIN TYROSINE KINASE 9; PROTEIN TYROSINE KINASE 9	1	CUUGAC-GGAAAGAGAGGU |:|:||_|:|||:|||||| GGATTGACTTTTTTCTCCA -22.60 119.00 1935-1955
hsa-miR-185	ENST00000325127.1	1	-22.6	119	PTK9 PROTEIN TYROSINE KINASE 9; PROTEIN TYROSINE KINASE 9	1	CUUGAC-GGAAAGAGAGGU |:|:||_|:|||:|||||| GGATTGACTTTTTTCTCCA -22.60 119.00 1954-1974
hsa-miR-185	ENST00000261293.1	1	-25.15	118	UDP-GLUCOSE:GLYCOPROTEIN GLUCOSYLTRANSFERASE 2 PRECURSOR (EC 2	1	CUUGA---CGGAAAGAGAGGU |:|||___||:|||||||||: GGACTCGCGCTTTTCTCTCCG -25.15 118.00 46-68
hsa-miR-185	ENST00000244558.3	1	-22.89	118		1	CUUGA--C-GGAAAGAGAGGU |:|||__|_|||||:|||||| GGACTATGACCTTTTTCTCCA -22.89 118.00 842-864
hsa-miR-185	ENST00000336754.1	1	-22.89	118		1	CUUGA--C-GGAAAGAGAGGU |:|||__|_|||||:|||||| GGACTATGACCTTTTTCTCCA -22.89 118.00 1034-1056
hsa-miR-185	ENST00000303351.3	1	-26.23	117	STABILIN 2; CD44-LIKE PRECURSOR FELL; HYALURONAN RECEPTOR FOR ENDOCYTOSIS	1	CUUGACGG-AAAGAGAGGU |||:||:|_|||||||||: GAATTGTCATTTCTCTCCG -26.23 117.00 3183-3203
hsa-miR-185	ENST00000258495.3	1	-26.23	117	STABILIN 2; CD44-LIKE PRECURSOR FELL; HYALURONAN RECEPTOR FOR ENDOCYTOSIS	1	CUUGACGG-AAAGAGAGGU |||:||:|_|||||||||: GAATTGTCATTTCTCTCCG -26.23 117.00 3201-3221
hsa-miR-185	ENST00000199447.1	1	-20.71	116	NM23-H8; SPERM-SPECIFIC THIOREDOXIN 2	1	CUU-GACGGAAAGAGAGGU |||_|||::|||||||::| GAACCTGTTTTTCTCTTTA -20.71 116.00 618-638
hsa-miR-192	ENST00000260559.1	1	-32.53	138	LIPOAMIDE ACYLTRANSFERASE COMPONENT OF BRANCHED-CHAIN ALPHA-KETO ACID DEHYDROGENASE COMPLEX	1	CCGACAGU-U-AAGUAUCCAGUC ||||||||_|_||:||||||||| GGCTGTCACATTTTATAGGTCAG -32.53 138.00 1645-1669
hsa-miR-196	ENST00000239144.1	1	-36.01	154	HOMEOBOX PROTEIN HOX-B8 (HOX-2D) (HOX-2	1	GGUUGUUGUACUUUGAUGGAU ||||||||||||||||:|||| CCAACAACATGAAACTGCCTA -36.01 154.00 1378-1400
hsa-miR-197	ENST00000322773.1	1	-34.24	136	COLLAGEN ALPHA 1(XIX) CHAIN PRECURSOR (COLLAGEN ALPHA 1(Y) CHAIN)	1	CGAC--CCACC--UCUUCCACCACUU |:||__|||||__|||||||||||:| GTTGATGGTGGAAAGAAGGTGGTGGA -34.24 136.00 402-429
hsa-miR-198	ENST00000244799.1	1	-34.38	133	G PROTEIN-COUPLED RECEPTOR PGR12 (FRAGMENT)	1	GGAUA-GAGGGGAGACCUGG |||||_||:||:|||||||| CCTATGCTTCCTTCTGGACC -34.38 133.00 463-484
hsa-miR-198	ENST00000265052.1	1	-37.31	132	MONOGLYCERIDE LIPASE; LYSOPHOSPHOLIPASE-LIKE	1	GGAUAGAGGGGAGACCUGG |||:|||:||:|||||:|| CCTGTCTTCCTTCTGGGCC -37.31 132.00 1239-1259
hsa-miR-198	ENST00000328774.1	1	-36.41	131	VERY VERY HYPOTHETICAL PROTEIN FROM MEG3 LOCUS (PROTEIN PRO0518)	1	GGAU-AGA-GGGGAGACCUGG |||:_|||_|||||||||||| CCTGTTCTGCCCCTCTGGACC -36.41 131.00 132-154
hsa-miR-198	ENST00000318041.3	1	-33.79	129	INTERLEUKIN 11 RECEPTOR	1	GGAU-AG--AGGGGAGACCUGG :|||_||__||||||||||||| TCTATTCAGTCCCCTCTGGACC -33.79 129.00 539-562
hsa-miR-198	ENST00000312726.1	1	-37.08	128	GUANYLATE KINASE (EC 2	1	GGAUAGAGGG-GAGACCUGG ||||||||:|_||||||||| CCTATCTCTCACTCTGGACC -37.08 128.00 1024-1045
hsa-miR-198	ENST00000323579.1	1	-31.88	126	VOLTAGE-DEPENDENT CALCIUM CHANNEL GAMMA-6 SUBUNIT (NEURONAL VOLTAGE- GATED CALCIUM CHANNEL GAMMA-6 SUBUNIT)	1	GGAUAGAGGGGAGACCUGG |:|:|:|::|||||||:|| CTTGTTTTTCCTCTGGGCC -31.88 126.00 294-314
hsa-miR-198	ENST00000323596.1	1	-31.88	126	VOLTAGE-DEPENDENT CALCIUM CHANNEL GAMMA-6 SUBUNIT (NEURONAL VOLTAGE- GATED CALCIUM CHANNEL GAMMA-6 SUBUNIT)	1	GGAUAGAGGGGAGACCUGG |:|:|:|::|||||||:|| CTTGTTTTTCCTCTGGGCC -31.88 126.00 294-314
hsa-miR-198	ENST00000252729.1	1	-31.88	126	VOLTAGE-DEPENDENT CALCIUM CHANNEL GAMMA-6 SUBUNIT (NEURONAL VOLTAGE- GATED CALCIUM CHANNEL GAMMA-6 SUBUNIT)	1	GGAUAGAGGGGAGACCUGG |:|:|:|::|||||||:|| CTTGTTTTTCCTCTGGGCC -31.88 126.00 294-314
hsa-miR-198	ENST00000293695.2	1	-30.99	125		1	GGAU--AGAGGGGAGACCUGG :|||__|||||:||||||||: TCTACTTCTCCTCTCTGGACT -30.99 125.00 183-205
hsa-miR-198	ENST00000301446.3	1	-33.93	124		1	GGAUAGAGGGGAGA--CCUGG ::||||||||||||__||||| TTTATCTCCCCTCTCAGGACC -33.93 124.00 3353-3375
hsa-miR-198	ENST00000229922.1	1	-34.6	124	ADENYLYL CYCLASE-ASSOCIATED PROTEIN 2 (CAP 2)	1	GGAUA-GAGGGGAGACCUGG :||:|_|||:|||||||:|| TCTGTCCTCTCCTCTGGGCC -34.60 124.00 702-723
hsa-miR-198	ENST00000287766.1	1	-37.26	124	SODIUM- AND CHLORIDE-DEPENDENT GABA TRANSPORTER 1	1	GGAUAGAGGGG--AGACCUGG |||||||||||__|||||:|| CCTATCTCCCCACTCTGGGCC -37.26 124.00 1503-1525
hsa-miR-198	ENST00000326470.1	1	-31.93	124	SLINGSHOT 1	1	GGAUAG-AGGGGAGACCUGG :||||:_||:|||||||:|| TCTATTGTCTCCTCTGGGCC -31.93 124.00 2188-2209
hsa-miR-198	ENST00000263569.2	1	-32.78	123		1	GGAU---AGAGGGGAGACCUGG |||:___||||::||||||||| CCTGCCCTCTCTTCTCTGGACC -32.78 123.00 3259-3282
hsa-miR-198	ENST00000261854.1	1	-26.02	121	PRESENILIN-LIKE PROTEIN 2 (EC 3	1	GGAU-AGAGGGGAGACCUGG |:||_|:|:|:||||||||: CTTATTTTTCTCTCTGGACT -26.02 121.00 1033-1054
hsa-miR-198	ENST00000328766.1	1	-29.98	117	ARMADILLO REPEAT PROTEIN ALEX2	1	GGAUAGAGGGGAGACCUGG :||:|||:||:|:|||:|: TCTGTCTTCCTTTTGGGCT -29.98 117.00 258-278
hsa-miR-198	ENST00000330154.1	1	-29.98	117	ARMADILLO REPEAT PROTEIN ALEX2	1	GGAUAGAGGGGAGACCUGG :||:|||:||:|:|||:|: TCTGTCTTCCTTTTGGGCT -29.98 117.00 315-335
hsa-miR-198	ENST00000271636.2	1	-26.15	117	CINGULIN	1	GGAUAGAGGGGAGACCUGG ::|||:||:|||:||||:: TTTATTTCTCCTTTGGATT -26.15 117.00 4729-4749
hsa-miR-198	ENST00000308941.2	1	-33.5	116		1	GGAUAGAGGGGA-GACCUGG |:|:||||||||_||||:|: CTTGTCTCCCCTCCTGGGCT -33.50 116.00 1884-1905
hsa-miR-198	ENST00000249636.1	1	-31.41	116	PROTEIN INHIBITOR OF ACTIVATED STAT PROTEIN 1 (GU BINDING PROTEIN) (GBP) (RNA HELICASE II BINDING PROTEIN) (DEAD/H BOX-BINDING PROTEIN 1)	1	GGAUAGAGGGGAGA-CCUGG |||:|:||:|:|||_||||| CCTGTTTCTCTTCTGGGACC -31.41 116.00 424-445
hsa-miR-198	ENST00000285456.1	1	-30.77	116	MYRISTOYLATED ALANINE-RICH C-KINASE SUBSTRATE (MARCKS) (PROTEIN KINASE C SUBSTRATE	1	GGAUAGAGGGGAG-ACCUGG ::|:|:|||||||_||||:| TTTGTTTCCCCTCTTGGATC -30.77 116.00 317-338
hsa-miR-198	ENST00000026218.3	1	-34.73	116	PHOSPHATIDYLINOSITOL N-ACETYLGLUCOSAMINYLTRANSFERASE SUBUNIT Q (EC 2	1	GGAUAGAGGGGAG-ACCUGG :||:||||||:||_|||:|| TCTGTCTCCCTTCATGGGCC -34.73 116.00 2521-2542
hsa-miR-20	ENST00000296420.1	1	-21.03	131	ENDOMUCIN; ENDOMUCIN-2; LIKELY ORTHOLOG OF MOUSE EMCN	1	AUG-GACGUG-AUAUUCGUGAAAU |||_:||:||_||||||:|:|||| TACTTTGTACATATAAGTATTTTA -21.03 131.00 1296-1321
hsa-miR-205	ENST00000296619.3	1	-36.03	137	MONOGENIC	1	GUCU-GAGG-CCACCUUACUUCCU |||:_||:|_|||||||||:|||| CAGGTCTTCAGGTGGAATGGAGGA -36.03 137.00 10258-10283
hsa-miR-321	ENST00000303329.1	1	-37.43	145	ARYL HYDROCARBON RECEPTOR NUCLEAR TRANSLOCATOR 2 (ARNT PROTEIN 2)	1	CUUGGGUGUUAGGGACCGAAU ||:||||::|||||||||||: GAGCCCATGATCCCTGGCTTG -37.43 145.00 3510-3532
hsa-miR-321	ENST00000309533.1	1	-37.43	145	ARYL HYDROCARBON RECEPTOR NUCLEAR TRANSLOCATOR 2 (ARNT PROTEIN 2)	1	CUUGGGUGUUAGGGACCGAAU ||:||||::|||||||||||: GAGCCCATGATCCCTGGCTTG -37.43 145.00 3515-3537
hsa-miR-33	ENST00000282672.2	1	-20.44	122		1	GUU-ACGUU-GAUGUUACGUG |||_|||||_:|||||||:|| CAATTGCAATTTACAATGTAC -20.44 122.00 1788-1810
hsa-miR-33	ENST00000336434.1	1	-20.44	122		1	GUU-ACGUU-GAUGUUACGUG |||_|||||_:|||||||:|| CAATTGCAATTTACAATGTAC -20.44 122.00 130-152
hsa-miR-33	ENST00000312046.2	1	-23.13	121	OXIDATION RESISTANCE 1	1	GUUAC-GUUGAUGUUACGUG ::|||_||:||:|||||:|| TGATGTCAGCTGCAATGTAC -23.13 121.00 911-932
hsa-miR-33	ENST00000336821.1	1	-23.13	121	OXIDATION RESISTANCE 1	1	GUUAC-GUUGAUGUUACGUG ::|||_||:||:|||||:|| TGATGTCAGCTGCAATGTAC -23.13 121.00 637-658
hsa-miR-33	ENST00000315872.2	1	-22.07	121	RHO-ASSOCIATED	1	GUUA-C--GU-UGAUGUUACGUG ||:|_|__||_|||||||||||| CAGTCGCTCACACTACAATGCAC -22.07 121.00 4873-4897
hsa-miR-33	ENST00000334512.1	1	-24.13	119	RETINOIC ACID INDUCED 17; PIAS-LIKE PROTEIN HZIMP10	1	GUUAC--GUUGAUGUUACGUG |||||__|:|||:||:||||: CAATGACCGACTGCAGTGCAT -24.13 119.00 102-124
hsa-miR-33	ENST00000167588.1	1	-23.67	118	KERATIN	1	GUUA-CGUUGAUGUUACGUG :::|_||:||||||:||||: TGGTCGCGACTACAGTGCAT -23.67 118.00 338-359
hsa-miR-33	ENST00000281496.1	1	-21.93	118		1	GUUACGU---U-GAUGUUACGUG :|:||||___|_|||:||||||| TAGTGCACCGATCTATAATGCAC -21.93 118.00 1325-1349
hsa-miR-33	ENST00000251030.1	1	-21.93	118		1	GUUACGU---U-GAUGUUACGUG :|:||||___|_|||:||||||| TAGTGCACCGATCTATAATGCAC -21.93 118.00 782-806
hsa-miR-33	ENST00000337221.1	1	-23.18	117	SCAVENGER RECEPTOR CLASS A	1	GUUAC-GUU--GAUGUUACGUG |:|||_|||__||:||:||||| CGATGTCAAGGCTGCAGTGCAC -23.18 117.00 782-805
hsa-miR-33	ENST00000301904.2	1	-23.18	117	SCAVENGER RECEPTOR CLASS A	1	GUUAC-GUU--GAUGUUACGUG |:|||_|||__||:||:||||| CGATGTCAAGGCTGCAGTGCAC -23.18 117.00 782-805
hsa-miR-33	ENST00000317260.1	1	-23.25	116	NEPRILYSIN (EC 3	1	GUUACGUUGAUG-UUACGUG :|:||||||||:_||||:|| TAGTGCAACTATGAATGTAC -23.25 116.00 4150-4171
mmu-let-7b	ENST00000289537.2	1	-39.44	153	6-PHOSPHOFRUCTO-2-KINASE/FRUCTOSE-2	1	UUGGUGUGUUGGAUGAUGGAGU |:||:||||::||||||||||| AGCCGCACAGTCTACTACCTCA -39.44 153.00 782-805
mmu-let-7i	ENST00000255317.1	1	-24.47	126	5-LIPOXYGENASE ACTIVATING PROTEIN (FLAP) (MK-886-BINDING PROTEIN)	1	UCGUGU---UUGAUGAUGGAGU :|||:|___|||||:||||||| GGCATATTCAACTATTACCTCA -24.47 126.00 458-481
mmu-let-7i	ENST00000292077.4	1	-24.28	125	POU DOMAIN	1	UCGUGUU--UGAUGAUGGAGU |||||||__::||||||||:| AGCACAACAGTTACTACCTTA -24.28 125.00 1242-1264
mmu-let-7i	ENST00000308355.2	1	-26.87	124	TOLL-LIKE RECEPTOR 4 PRECURSOR (HTOLL)	1	UCGUGU----UUGAUGAUGGAGU ||||:|____:|||||||||||: AGCATACTTAGACTACTACCTCG -26.87 124.00 866-890
mmu-let-7i	ENST00000307095.2	1	-26.87	124	TOLL-LIKE RECEPTOR 4 PRECURSOR (HTOLL)	1	UCGUGU----UUGAUGAUGGAGU ||||:|____:|||||||||||: AGCATACTTAGACTACTACCTCG -26.87 124.00 786-810
mmu-let-7i	ENST00000336303.1	1	-26.87	124	TOLL-LIKE RECEPTOR 4 PRECURSOR (HTOLL)	1	UCGUGU----UUGAUGAUGGAGU ||||:|____:|||||||||||: AGCATACTTAGACTACTACCTCG -26.87 124.00 1036-1060
mmu-let-7i	ENST00000281662.2	1	-21.23	121	BULLOUS PEMPHIGOID ANTIGEN 1 ISOFORMS 1/2/3/4/5/8 (230 KDA BULLOUS PEMPHIGOID ANTIGEN) (BPA) (HEMIDESMOSOMAL PLAQUE PROTEIN) (DYSTONIA MUSCULORUM PROTEIN) (FRAGMENT)	1	UCGUGU-UUGAUGAUGGAGU ||:|::_||||:|||:|||| AGTATGTAACTGCTATCTCA -21.23 121.00 4126-4147
mmu-let-7i	ENST00000311722.2	1	-22.37	120		1	UCGUGUU---UGAUGAUGGAGU ||:|:||___|||:||||||:| AGTATAACACACTGCTACCTTA -22.37 120.00 1888-1911
mmu-let-7i	ENST00000050961.3	1	-22.88	120	ZINC FINGER HOMEODOMAIN 4	1	UCGU---GUUUGAUGAUGGAGU ||||___:|:|:||:||||||| AGCATGTTAGATTATTACCTCA -22.88 120.00 10377-10400
mmu-let-7i	ENST00000264766.1	1	-27.78	119	HUNTINGTIN (HUNTINGTON'S DISEASE PROTEIN) (HD PROTEIN)	1	UCGUGUU--UGAUGAUGGAGU :|||||:__:||:||:||||| GGCACAGCCGCTGCTGCCTCA -27.78 119.00 486-508
mmu-let-7i	ENST00000289119.1	1	-22.32	119	ALPHA/BETA HYDROLASE DOMAIN CONTAINING PROTEIN 3; LUNG ALPHA/BETA HYDROLASE 3	1	UCGU-GUUU-GAUGAUGGAGU ||||_||:|_||||||:||:| AGCACCAGACCTACTATCTTA -22.32 119.00 508-530
mmu-let-7i	ENST00000318194.1	1	-23.56	119		1	UCGUGUUUGAUGAUGG-AGU ||||:||||||:|||:_||| AGCATAAACTATTACTATCA -23.56 119.00 202-223
mmu-let-7i	ENST00000324823.2	1	-22.44	117		1	UCG-UGUU--UGAUGAUGGAGU |||_||||__:|||||::|||| AGCTACAAGTGCTACTGTCTCA -22.44 117.00 318-341
mmu-let-7i	ENST00000305585.3	1	-22.44	117		1	UCG-UGUU--UGAUGAUGGAGU |||_||||__:|||||::|||| AGCTACAAGTGCTACTGTCTCA -22.44 117.00 357-380
mmu-let-7i	ENST00000305572.3	1	-22.44	117		1	UCG-UGUU--UGAUGAUGGAGU |||_||||__:|||||::|||| AGCTACAAGTGCTACTGTCTCA -22.44 117.00 408-431
mmu-let-7i	ENST00000261396.1	1	-22.05	117	NUCLEAR PORE COMPLEX PROTEIN NUP133 (NUCLEOPORIN NUP133) (133 KDA NUCLEOPORIN)	1	UCG---UGUUUGAUGAUGGAGU |||___:||||:||:||:|||| AGCGAGGCAAATTATTATCTCA -22.05 117.00 2820-2843
mmu-let-7i	ENST00000334113.1	1	-25.53	116	SYNAPTOTAGMIN XV ISOFORM A; CHR10 SYNAPTOTAGMIN	1	UCGU-GU-UUGAUGAUGGAGU :|||_||_|:||:||:||||| GGCATCAGAGCTGCTGCCTCA -25.53 116.00 310-332
mmu-let-7i	ENST00000277790.3	1	-25.53	116	SYNAPTOTAGMIN XV ISOFORM A; CHR10 SYNAPTOTAGMIN	1	UCGU-GU-UUGAUGAUGGAGU :|||_||_|:||:||:||||| GGCATCAGAGCTGCTGCCTCA -25.53 116.00 310-332
mmu-let-7i	ENST00000247291.1	1	-25.51	116	IONIZED CALCIUM BINDING ADAPTER MOLECULE 2	1	UCGUGUUUGAU-GAUGGAGU ||||||||:||_||:|||:| AGCACAAATTATCTGCCTTA -25.51 116.00 694-715
mmu-let-7i	ENST00000294848.3	1	-24.76	116	TUDOR DOMAIN CONTAINING PROTEIN 5	1	UCGUGUU--UGAUGAUGGAGU ||:|||:__|||:||:|||:| AGTACAGCCACTGCTGCCTTA -24.76 116.00 2021-2043
mmu-let-7i	ENST00000329150.2	1	-24.76	116	TUDOR DOMAIN CONTAINING PROTEIN 5	1	UCGUGUU--UGAUGAUGGAGU ||:|||:__|||:||:|||:| AGTACAGCCACTGCTGCCTTA -24.76 116.00 2183-2205
mmu-miR-133	ENST00000336886.1	1	-36.04	141	RAL GUANINE NUCLEOTIDE DISSOCIATION STIMULATOR-LIKE 1 (RALGDS-LIKE 1)	1	UGUCGA---CCAACUUCCCCUGGUU |::|||___|||||||||||||||: ATGGCTAGGGGTTGAAGGGGACCAG -36.04 141.00 312-338
mmu-miR-133	ENST00000304685.1	1	-36.04	141	RAL GUANINE NUCLEOTIDE DISSOCIATION STIMULATOR-LIKE 1 (RALGDS-LIKE 1)	1	UGUCGA---CCAACUUCCCCUGGUU |::|||___|||||||||||||||: ATGGCTAGGGGTTGAAGGGGACCAG -36.04 141.00 682-708
mmu-miR-138	ENST00000297397.3	1	-23.49	122	FIBROCYSTIN L; POLYCYSTIC KIDNEY AND HEPATIC DISEASE-LIKE 1	1	CUAA---GUGUUGUGGUCGA ||||___|||||:||||||| GATTCAGCACAATACCAGCT -23.49 122.00 4066-4087
mmu-miR-138	ENST00000300591.2	1	-25.21	121		1	CUAAG--UGUUGUGGUCGA ||||:__|||:|||||||| GATTTGCACAGCACCAGCT -25.21 121.00 247-267
mmu-miR-138	ENST00000333844.1	1	-23.87	120	TETRATRICOPEPTIDE REPEAT PROTEIN 3 (TPR REPEAT PROTEIN D)	1	CUAAGU----GUUGUGGUCGA ||||||____||:|||||||| GATTCATCTTCAGCACCAGCT -23.87 120.00 5140-5162
mmu-miR-138	ENST00000265261.2	1	-24.73	118	ALPHA2	1	CUAAGUGUU-GUGGUCGA ||||||:||_|||||||| GATTCATAACCACCAGCT -24.73 118.00 1167-1186
mmu-miR-138	ENST00000304707.1	1	-26.07	118	POLYCYSTIC KIDNEY AND HEPATIC DISEASE 1 PRECURSOR (FIBROCYSTIN) (POLYDUCTIN) (TIGMIN)	1	CUAAGUGUUGUGG-UCGA |||||||||||||_:||| GATTCACAACACCTGGCT -26.07 118.00 1691-1710
mmu-miR-138	ENST00000334557.1	1	-23.6	117		1	CUAAGU----GUUGUGGUCGA |:||||____||:|||||||| GGTTCATCTTCAGCACCAGCT -23.60 117.00 3669-3691
mmu-miR-139	ENST00000315176.1	1	-27.45	130		1	UCUGUGCACGUGACAUCU |||:::|||||:|||||| AGATGTGTGCATTGTAGA -27.45 130.00 272-291
mmu-miR-139	ENST00000288828.1	1	-27.45	130		1	UCUGUGCACGUGACAUCU |||:::|||||:|||||| AGATGTGTGCATTGTAGA -27.45 130.00 437-456
mmu-miR-139	ENST00000306085.1	1	-31.14	130	TRIPARTITE MOTIF-CONTAINING 56	1	UCUGUGCACGUGACAUCU ||:|::|||||||||:|| AGGCGTGTGCACTGTGGA -31.14 130.00 2971-2990
mmu-miR-139	ENST00000298355.1	1	-29.07	128	TRIPARTITE MOTIF PROTEIN 9	1	UCUG-UGCACGUGACAUCU ||||_|:|||||||||:|| AGACAATGTGCACTGTGGA -29.07 128.00 1646-1666
mmu-miR-139	ENST00000251159.2	1	-27.17	123		1	UCUG--UGCACGUGACAUCU ||:|__|:|||||||||:|| AGGCAAATGTGCACTGTGGA -27.17 123.00 142-163
mmu-miR-139	ENST00000251160.2	1	-27.17	123		1	UCUG--UGCACGUGACAUCU ||:|__|:|||||||||:|| AGGCAAATGTGCACTGTGGA -27.17 123.00 861-882
mmu-miR-139	ENST00000280170.4	1	-23.95	120	B-CELL CLL/LYMPHOMA 11A ISOFORM 2; ECOTROPIC VIRAL INTEGRATION SITE 9 HOMOLOG; C2H2-TYPE ZINC FINGER PROTEIN	1	UCUGU--GCACGUGACAUCU |||||__:|||::||||||| AGACACCTGTGTGCTGTAGA -23.95 120.00 3780-3801
mmu-miR-185	ENST00000259351.3	1	-28.53	130	RAL GUANINE NUCLEOTIDE EXCHANGE FACTOR RALGPS1A	1	CUUGACGGAAAGAGAGGU |::|||:||||:|||||| GGGCTGTCTTTTTCTCCA -28.53 130.00 6065-6084
mmu-miR-185	ENST00000297798.1	1	-31.35	130		1	CUUGACGGAAAGAGAGGU ||:||||||||||||:|: GAGCTGCCTTTCTCTTCG -31.35 130.00 344-363
mmu-miR-185	ENST00000265628.1	1	-25.35	122	TRANSFORMATION/TRANSCRIPTION DOMAIN-ASSOCIATED PROTEIN	1	CUU-GACGGAAAGAGAGGU ||:_|||||||||||||:: GAGCCTGCCTTTCTCTCTG -25.35 122.00 7475-7495
mmu-miR-185	ENST00000336533.1	1	-23.08	122	KH DOMAIN CONTAINING	1	CUU-GACGGAAAGAGAGGU |||_|||::|||||||:|| GAACCTGTTTTTCTCTTCA -23.08 122.00 2029-2049
mmu-miR-185	ENST00000289723.1	1	-25.35	122	TRANSFORMATION/TRANSCRIPTION DOMAIN-ASSOCIATED PROTEIN	1	CUU-GACGGAAAGAGAGGU ||:_|||||||||||||:: GAGCCTGCCTTTCTCTCTG -25.35 122.00 813-833
mmu-miR-185	ENST00000265629.1	1	-25.35	122	TRANSFORMATION/TRANSCRIPTION DOMAIN-ASSOCIATED PROTEIN	1	CUU-GACGGAAAGAGAGGU ||:_|||||||||||||:: GAGCCTGCCTTTCTCTCTG -25.35 122.00 7449-7469
mmu-miR-185	ENST00000335585.1	1	-24.82	119	SERINE/THREONINE PROTEIN PHOSPHATASE 2A	1	CUUGAC-GGAAAGAGAGGU |::|||_|:|||:|||||| GGGCTGTCTTTTTTCTCCA -24.82 119.00 27-47
mmu-miR-185	ENST00000309909.4	1	-22.71	119	F-BOX AND WD-40 DOMAIN PROTEIN 8 ISOFORM 1; F-BOX ONLY PROTEIN 29	1	CUUGACG-GAAAGAGAGGU ||:|||:_||||:|||:|| GAGCTGTACTTTTTCTTCA -22.71 119.00 2404-2424
mmu-miR-185	ENST00000334878.1	1	-22.6	119	PTK9 PROTEIN TYROSINE KINASE 9; PROTEIN TYROSINE KINASE 9	1	CUUGAC-GGAAAGAGAGGU |:|:||_|:|||:|||||| GGATTGACTTTTTTCTCCA -22.60 119.00 1935-1955
mmu-miR-185	ENST00000325127.1	1	-22.6	119	PTK9 PROTEIN TYROSINE KINASE 9; PROTEIN TYROSINE KINASE 9	1	CUUGAC-GGAAAGAGAGGU |:|:||_|:|||:|||||| GGATTGACTTTTTTCTCCA -22.60 119.00 1954-1974
mmu-miR-185	ENST00000261293.1	1	-25.15	118	UDP-GLUCOSE:GLYCOPROTEIN GLUCOSYLTRANSFERASE 2 PRECURSOR (EC 2	1	CUUGA---CGGAAAGAGAGGU |:|||___||:|||||||||: GGACTCGCGCTTTTCTCTCCG -25.15 118.00 46-68
mmu-miR-185	ENST00000244558.3	1	-22.89	118		1	CUUGA--C-GGAAAGAGAGGU |:|||__|_|||||:|||||| GGACTATGACCTTTTTCTCCA -22.89 118.00 842-864
mmu-miR-185	ENST00000336754.1	1	-22.89	118		1	CUUGA--C-GGAAAGAGAGGU |:|||__|_|||||:|||||| GGACTATGACCTTTTTCTCCA -22.89 118.00 1034-1056
mmu-miR-185	ENST00000303351.3	1	-26.23	117	STABILIN 2; CD44-LIKE PRECURSOR FELL; HYALURONAN RECEPTOR FOR ENDOCYTOSIS	1	CUUGACGG-AAAGAGAGGU |||:||:|_|||||||||: GAATTGTCATTTCTCTCCG -26.23 117.00 3183-3203
mmu-miR-185	ENST00000258495.3	1	-26.23	117	STABILIN 2; CD44-LIKE PRECURSOR FELL; HYALURONAN RECEPTOR FOR ENDOCYTOSIS	1	CUUGACGG-AAAGAGAGGU |||:||:|_|||||||||: GAATTGTCATTTCTCTCCG -26.23 117.00 3201-3221
mmu-miR-185	ENST00000199447.1	1	-20.71	116	NM23-H8; SPERM-SPECIFIC THIOREDOXIN 2	1	CUU-GACGGAAAGAGAGGU |||_|||::|||||||::| GAACCTGTTTTTCTCTTTA -20.71 116.00 618-638
mmu-miR-192	ENST00000261296.1	1	-21.74	125	DTDP-D-GLUCOSE 4	1	ACAGU-UAAGUAUCCAGUC |||::_||||||:|||||| TGTTGCATTCATGGGTCAG -21.74 125.00 750-770
mmu-miR-192	ENST00000309395.1	1	-25.98	125	MOB4A PROTEIN	1	ACAGUUAAGUAUCC--AGUC ||||||||||||||__|||| TGTCAATTCATAGGTTTCAG -25.98 125.00 5897-5918
mmu-miR-192	ENST00000260559.1	1	-23.31	123	LIPOAMIDE ACYLTRANSFERASE COMPONENT OF BRANCHED-CHAIN ALPHA-KETO ACID DEHYDROGENASE COMPLEX	1	ACAGU-U-AAGUAUCCAGUC |||||_|_||:||||||||| TGTCACATTTTATAGGTCAG -23.31 123.00 1648-1669
mmu-miR-196	ENST00000239144.1	1	-36.01	154	HOMEOBOX PROTEIN HOX-B8 (HOX-2D) (HOX-2	1	GGUUGUUGUACUUUGAUGGAU ||||||||||||||||:|||| CCAACAACATGAAACTGCCTA -36.01 154.00 1378-1400
mmu-miR-20	ENST00000296420.1	1	-24.15	136	ENDOMUCIN; ENDOMUCIN-2; LIKELY ORTHOLOG OF MOUSE EMCN	1	GAUG-GACGUG-AUAUUCGUGAAAU ||||_:||:||_||||||:|:|||| CTACTTTGTACATATAAGTATTTTA -24.15 136.00 1295-1321
mmu-miR-205	ENST00000296619.3	1	-36.03	137	MONOGENIC	1	GUCU-GAGG-CCACCUUACUUCCU |||:_||:|_|||||||||:|||| CAGGTCTTCAGGTGGAATGGAGGA -36.03 137.00 10258-10283
mmu-miR-207	ENST00000318978.1	1	-41.91	138		1	CUCCCUC-CUCUCGGUCCUCUUCG |||||:|_|:|||:::|||||||| GAGGGGGAGGGAGTTGGGAGAAGC -41.91 138.00 588-613
mmu-miR-211	ENST00000316279.2	1	-35.35	139	SEMAPHORIN 3B PRECURSOR (SEMAPHORIN V) (SEMA V) (SEMA A(V))	1	UCC-GUUUCCUACUGUUUCCCUU |||_:|:||||||:|||:||||| AGGATAGAGGATGGCAAGGGGAA -35.35 139.00 548-572
mmu-miR-211	ENST00000316347.1	1	-35.35	139	SEMAPHORIN 3B PRECURSOR (SEMAPHORIN V) (SEMA V) (SEMA A(V))	1	UCC-GUUUCCUACUGUUUCCCUU |||_:|:||||||:|||:||||| AGGATAGAGGATGGCAAGGGGAA -35.35 139.00 474-498
mmu-miR-211	ENST00000337843.1	1	-36.16	137	COMPLEMENT-C1Q TUMOR NECROSIS FACTOR-RELATED PROTEIN 6 PRECURSOR	1	UCCGU--UUCCUACUGUUUCCCUU :||||__||||:||||||:|||:| GGGCAGCAAGGGTGACAAGGGGGA -36.16 137.00 445-470
mmu-miR-211	ENST00000255836.2	1	-36.16	137	COMPLEMENT-C1Q TUMOR NECROSIS FACTOR-RELATED PROTEIN 6 PRECURSOR	1	UCCGU--UUCCUACUGUUUCCCUU :||||__||||:||||||:|||:| GGGCAGCAAGGGTGACAAGGGGGA -36.16 137.00 445-470
mmu-miR-221	ENST00000336079.1	1	-34.19	143	DEAD-BOX PROTEIN 3	1	UUUGGGUCGU--CUGUUACAUCGA |:||||:|||__|:|||||||||| AGACCCGGCATTGGCAATGTAGCT -34.19 143.00 3973-3998
mmu-miR-221	ENST00000283684.1	1	-32.29	138	POTENTIAL PHOSPHOLIPID-TRANSPORTING ATPASE IC (EC 3	1	UUUGGGUCGUCUGUUACAUCGA |:|||::|::|||:||||:||| AGACCTGGTGGACGATGTGGCT -32.29 138.00 473-496
mmu-miR-292-5p	ENST00000226578.1	1	-31.21	136	BETA-MANNOSIDASE PRECURSOR (EC 3	1	GUUUUCUC-GGGGGUCAAACUCA :|||||:|_|:||::|||||||| TAAAAGGGTCTCCTGGTTTGAGT -31.21 136.00 1087-1111
mmu-miR-297	ENST00000251675.1	1	-30.91	140		1	GUAC----GUGUACGUGUGUAUGUA ||||____|||||||||||||:||| CATGCACTCACATGCACACATGCAT -30.91 140.00 4920-4946
mmu-miR-298	ENST00000263333.1	1	-38.13	137	PAIRED BOX PROTEIN PAX-8	1	CCU-UCUUGUCG----GGAGGAGACGG |||_||::||||____||||||||||| GGACAGGGCAGCTATGCCTCCTCTGCC -38.13 137.00 975-1003
mmu-miR-298	ENST00000263335.2	1	-38.13	137	PAIRED BOX PROTEIN PAX-8	1	CCU-UCUUGUCG----GGAGGAGACGG |||_||::||||____||||||||||| GGACAGGGCAGCTATGCCTCCTCTGCC -38.13 137.00 833-861
mmu-miR-298	ENST00000263334.1	1	-38.13	137	PAIRED BOX PROTEIN PAX-8	1	CCU-UCUUGUCG----GGAGGAGACGG |||_||::||||____||||||||||| GGACAGGGCAGCTATGCCTCCTCTGCC -38.13 137.00 1164-1192
mmu-miR-31	ENST00000310564.2	1	-32.38	136		1	GUCG---AU-ACGGUCGUAGAACGGA ||||___||_|||:||||||||||:| CAGCTTTTATTGCTAGCATCTTGCTT -32.38 136.00 1277-1304
mmu-miR-321	ENST00000303329.1	1	-37.43	145	ARYL HYDROCARBON RECEPTOR NUCLEAR TRANSLOCATOR 2 (ARNT PROTEIN 2)	1	CUUGGGUGUUAGGGACCGAAU ||:||||::|||||||||||: GAGCCCATGATCCCTGGCTTG -37.43 145.00 3510-3532
mmu-miR-321	ENST00000309533.1	1	-37.43	145	ARYL HYDROCARBON RECEPTOR NUCLEAR TRANSLOCATOR 2 (ARNT PROTEIN 2)	1	CUUGGGUGUUAGGGACCGAAU ||:||||::|||||||||||: GAGCCCATGATCCCTGGCTTG -37.43 145.00 3515-3537
mmu-miR-324-3p	ENST00000242719.1	1	-46.95	142	RING FINGER PROTEIN 11 (SID1669) (CGI-123)	1	GGUCGUCGUGG-ACCCCGUCACC :|:||:|||||_||||||:|||| TCGGCGGCACCGTGGGGCGGTGG -46.95 142.00 307-331
mmu-miR-324-3p	ENST00000032294.1	1	-44.18	138	BCL-2 HOMOLOGOUS ANTAGONIST/KILLER (APOPTOSIS REGULATOR BAK) (BCL2- LIKE 7 PROTEIN)	1	GGUCGUCGUGG-ACCCCGU-CACC |:|||||||||_|||||||_|||| CTAGCAGCACCATGGGGCAGGTGG -44.18 138.00 426-451
mmu-miR-325	ENST00000263986.1	1	-40.46	158	TRIPARTITE MOTIF PROTEIN 2	1	UGUGAAUGACUCGUGGAUGAUCC |:|:||||||||:|||||||||| ATATTTACTGAGTACCTACTAGG -40.46 158.00 4240-4264
mmu-miR-325	ENST00000335079.1	1	-38.52	153	HUMAN FULL-LENGTH CDNA CLONE CS0DI024YE18 OF PLACENTA OF HOMO SAPIENS (HUMAN)	1	UGU-GAAUGACUCGUGGAUGAUCC :||_:|||:||||||||||||||| GCATTTTATTGAGCACCTACTAGG -38.52 153.00 981-1006
mmu-miR-325	ENST00000265000.1	1	-30.51	135	POLYPEPTIDE N-ACETYLGALACTOSAMINYLTRANSFERASE 7; UDP-N-ACETYL-ALPHA-D-GALACTOSAMINE	1	UGUGAAUGA--C--UCGUGGAUGAUCC |||:|||||__|__||:|||||:|||| ACATTTACTAAGACAGTACCTATTAGG -30.51 135.00 3323-3351
mmu-miR-328	ENST00000319018.3	1	-41.81	136		1	UGCCUU---CCCG-UCUCUCCCGGUC ::|||:___||||_|||||||||||| GTGGAGTCCGGGCTAGAGAGGGCCAG -41.81 136.00 858-885
mmu-miR-33	ENST00000282672.2	1	-20.44	122		1	GUU-ACGUU-GAUGUUACGUG |||_|||||_:|||||||:|| CAATTGCAATTTACAATGTAC -20.44 122.00 1788-1810
mmu-miR-33	ENST00000336434.1	1	-20.44	122		1	GUU-ACGUU-GAUGUUACGUG |||_|||||_:|||||||:|| CAATTGCAATTTACAATGTAC -20.44 122.00 130-152
mmu-miR-33	ENST00000312046.2	1	-23.13	121	OXIDATION RESISTANCE 1	1	GUUAC-GUUGAUGUUACGUG ::|||_||:||:|||||:|| TGATGTCAGCTGCAATGTAC -23.13 121.00 911-932
mmu-miR-33	ENST00000336821.1	1	-23.13	121	OXIDATION RESISTANCE 1	1	GUUAC-GUUGAUGUUACGUG ::|||_||:||:|||||:|| TGATGTCAGCTGCAATGTAC -23.13 121.00 637-658
mmu-miR-33	ENST00000315872.2	1	-22.07	121	RHO-ASSOCIATED	1	GUUA-C--GU-UGAUGUUACGUG ||:|_|__||_|||||||||||| CAGTCGCTCACACTACAATGCAC -22.07 121.00 4873-4897
mmu-miR-33	ENST00000334512.1	1	-24.13	119	RETINOIC ACID INDUCED 17; PIAS-LIKE PROTEIN HZIMP10	1	GUUAC--GUUGAUGUUACGUG |||||__|:|||:||:||||: CAATGACCGACTGCAGTGCAT -24.13 119.00 102-124
mmu-miR-33	ENST00000167588.1	1	-23.67	118	KERATIN	1	GUUA-CGUUGAUGUUACGUG :::|_||:||||||:||||: TGGTCGCGACTACAGTGCAT -23.67 118.00 338-359
mmu-miR-33	ENST00000281496.1	1	-21.93	118		1	GUUACGU---U-GAUGUUACGUG :|:||||___|_|||:||||||| TAGTGCACCGATCTATAATGCAC -21.93 118.00 1325-1349
mmu-miR-33	ENST00000251030.1	1	-21.93	118		1	GUUACGU---U-GAUGUUACGUG :|:||||___|_|||:||||||| TAGTGCACCGATCTATAATGCAC -21.93 118.00 782-806
mmu-miR-33	ENST00000337221.1	1	-23.18	117	SCAVENGER RECEPTOR CLASS A	1	GUUAC-GUU--GAUGUUACGUG |:|||_|||__||:||:||||| CGATGTCAAGGCTGCAGTGCAC -23.18 117.00 782-805
mmu-miR-33	ENST00000301904.2	1	-23.18	117	SCAVENGER RECEPTOR CLASS A	1	GUUAC-GUU--GAUGUUACGUG |:|||_|||__||:||:||||| CGATGTCAAGGCTGCAGTGCAC -23.18 117.00 782-805
mmu-miR-33	ENST00000317260.1	1	-23.25	116	NEPRILYSIN (EC 3	1	GUUACGUUGAUG-UUACGUG :|:||||||||:_||||:|| TAGTGCAACTATGAATGTAC -23.25 116.00 4150-4171
mmu-miR-339	ENST00000231484.1	1	-39.64	146	PROTOCADHERIN 12 PRECURSOR (VASCULAR CADHERIN-2) (VASCULAR ENDOTHELIAL CADHERIN-2) (VE-CADHERIN-2) (VE-CAD-2)	1	ACUC-GAGGACCUCCUGUCCCU ||||_||::||||||||||||| TGAGTCTTTTGGAGGACAGGGA -39.64 146.00 4962-4985
mmu-miR-346	ENST00000282394.2	1	-37.84	132	SEMAPHORIN 6A PRECURSOR (SEMAPHORIN VIA) (SEMA VIA) (SEMAPHORIN 6A-1) (SEMA6A-1)	1	UC-UCCGUC-CGUG--AGCCCGUCUGU ||_||||:|_||:|__|:||||||||| AGCAGGCGGTGCGCGGTTGGGCAGACA -37.84 132.00 5648-5676
mmu-miR-7b	ENST00000337817.1	1	-29.68	151	TAL1 (SCL) INTERRUPTING LOCUS; SCL INTERRUPTING LOCUS	1	UUGUUUUAGUGUUCAGAAGGU ||::||:|||||||||||||| AATGAAGTCACAAGTCTTCCA -29.68 151.00 2616-2638
mmu-miR-7b	ENST00000243182.1	1	-29.68	151	TAL1 (SCL) INTERRUPTING LOCUS; SCL INTERRUPTING LOCUS	1	UUGUUUUAGUGUUCAGAAGGU ||::||:|||||||||||||| AATGAAGTCACAAGTCTTCCA -29.68 151.00 2696-2718
hsa-miR-103	ENST00000255078.1	1	-39.18	150	DNA-BINDING PROTEIN SMUBP-2 (IMMUNOGLOBULIN MU BINDING PROTEIN 2) (SMUBP-2) (GLIAL FACTOR-1) (GF-1)	0.96	AGUAUCGGGACAUGUUACGACGA ||:|:|_|||||||:|||||||| TCGTGGGCCTGTACGATGCTGCT -39.18 150.00 332-356
hsa-miR-107	ENST00000336089.1	1	-35.5	146	INTERFERON-RELATED DEVELOPMENTAL REGULATOR 2 (SKMC15 PROTEIN)	0.96	ACU-AUCG-GGACAUGUUACGACGA |||__|||_|||||||||||||||| TGAGAAGCACCTGTACAATGCTGCT -35.50 146.00 1793-1819
hsa-miR-107	ENST00000294183.2	1	-35.5	146	INTERFERON-RELATED DEVELOPMENTAL REGULATOR 2 (SKMC15 PROTEIN)	0.96	ACU-AUCG-GGACAUGUUACGACGA |||__|||_|||||||||||||||| TGAGAAGCACCTGTACAATGCTGCT -35.50 146.00 1739-1765
hsa-miR-107	ENST00000302787.1	1	-38.26	132	LEUCINE ZIPPER-EF-HAND CONTAINING TRANSMEMBRANE PROTEIN 1	0.96	ACUAUCGGGACAUGUUACGACGA ||:|:|||||||:|||_|||||| TGGTGGCCCTGTGCAA-GCTGCT -38.26 132.00 1273-1296
hsa-miR-122a	ENST00000283285.2	1	-33.07	144	T-CELL SURFACE PROTEIN TACTILE PRECURSOR (CD96 ANTIGEN)	0.96	UGUUUGUGGUA---ACAGUGUGAGGU _:|||||||||___|||||||||:|| TTAAACACCATGGCTGTCACACTTCA -33.07 144.00 2976-3002
hsa-miR-122a	ENST00000326637.3	1	-32.89	140	CARDIAC ANKYRIN REPEAT KINASE	0.96	UGU-UUGUGGUAACAGUGUGAGGU :||_:|::|||||||||||||||_ GCATGATGCCATTGTCACACTCCT -32.89 140.00 1178-1202
hsa-miR-136	ENST00000274820.3	1	-26.44	140		0.96	AGGUAGU--AGUUUUGUUUACCUCA |:|||||__|_:||||||:|||||| TTCATCACCTGGAAACAAGTGGAGT -26.44 140.00 1363-1389
hsa-miR-136	ENST00000335927.1	1	-26.44	140		0.96	AGGUAGU--AGUUUUGUUUACCUCA |:|||||__|_:||||||:|||||| TTCATCACCTGGAAACAAGTGGAGT -26.44 140.00 1509-1535
hsa-miR-136	ENST00000264400.1	1	-25.11	137	GPI-GAMMA 4; LIKELY ORTHOLOG OF MOUSE GPI-GAMMA 4	0.96	AGGUA--GUAGUUUUGUUUACCUCA |::||__|||_:||||||:|||||| TTTATGACATGGAAACAAGTGGAGT -25.11 137.00 1377-1403
hsa-miR-145	ENST00000261575.1	1	-33.26	139		0.96	UUCCCUAA-GGACCCUUUU--GACCUG ||||_|||_||||||||||__|||||| AAGGAATTACCTGGGAAAACCCTGGAC -33.26 139.00 3213-3241
hsa-miR-17-5p	ENST00000005198.2	1	-31.43	140	MITOGEN-ACTIVATED PROTEIN KINASE KINASE KINASE 9 (EC 2	0.96	UGAUGGACGUGAC-AUU-CGUGAAAC |||_|:|||||||_|||_|||||||| ACTTCTTGCACTGATAATGCACTTTG -31.43 140.00 3303-3330
hsa-miR-181b	ENST00000305103.1	1	-34.73	153	HYPERTENSION-RELATED CALCIUM-REGULATED GENE	0.96	UUGGGU-GGCUGUCGUUACUUACAA _||:||_:|||:||||||||||||| CACTCATTCGATAGCAATGAATGTT -34.73 153.00 1608-1633
hsa-miR-181b	ENST00000243911.1	1	-34.82	137	MELANOCORTIN-3 RECEPTOR (MC3-R)	0.96	UUGGG-UGGCUGUCGUUACUUAC-AA |:|||__|:||||||||||||||_|| AGCCCTTCTGACAGCAATGAATGCTT -34.82 137.00 95-122
hsa-miR-181b	ENST00000262464.1	1	-23.44	135	FIBRILLIN 2 PRECURSOR	0.96	UUGG-GUGGCUGUCGUUACUUACAA |||:_:|::||||_::||||||||| AACTGTATTGACATTGATGAATGTT -23.44 135.00 2418-2444
hsa-miR-181b	ENST00000288169.2	1	-26.96	134	2-AMINOADIPIC 6-SEMIALDEHYDE DEHYDROGENASE	0.96	UUGG-GUGGCUGUCGUUAC-UUACAA |||:_||_:|:||||||||_|||||| AACTACAATGGCAGCAATGAAATGTT -26.96 134.00 2916-2943
hsa-miR-183	ENST00000264424.2	1	-31.5	132	GUANYLATE CYCLASE SOLUBLE	0.96	GUCACUUA--AGAUGGUCACGGUAU ||||||:|__|:||||||_|||||: CAGTGAGTGGTTTACCAGAGCCATG -31.50 132.00 1447-1473
hsa-miR-186	ENST00000005257.1	1	-31.3	148	RAS-RELATED PROTEIN RAL-A	0.96	UUCGGGUUUUC-CUCUUAAGAAAC ||||||||::|__||||||||||| AAGCCCAAGGGTCAGAATTCTTTG -31.30 148.00 312-337
hsa-miR-199b	ENST00000027478.1	1	-38.91	141	IMPORTIN ALPHA-6 SUBUNIT (KARYOPHERIN ALPHA-5 SUBUNIT)	0.96	CUUGUCUAUCAGAUUUGUGACCC ||||||:_|||||:::||||||| GAACAGGCAGTCTGGGCACTGGG -38.91 141.00 628-652
hsa-miR-217	ENST00000263986.1	1	-27.87	131	TRIPARTITE MOTIF PROTEIN 2	0.96	UAG--GUUAGUCAAGGACU--ACGUCAU ||:__|||_|||||:||||__||||||| ATTGACAAGCAGTTTCTGATTTGCAGTA -27.87 131.00 45-74
hsa-miR-221	ENST00000336079.1	1	-34.69	143	DEAD-BOX PROTEIN 3	0.96	CUUUGGGUCGU--CUGUUACAUCGA _|:||||:|||__|:|||||||||| CAGACCCGGCATTGGCAATGTAGCT -34.69 143.00 3973-3998
hsa-miR-221	ENST00000283684.1	1	-33.18	138	POTENTIAL PHOSPHOLIPID-TRANSPORTING ATPASE IC (EC 3	0.96	CUUUGGGUCGUCUGUUACAUCGA _|:|||::|::|||:||||:||| AAGACCTGGTGGACGATGTGGCT -33.18 138.00 473-496
hsa-miR-320	ENST00000329726.1	1	-37.24	142		0.96	AAGCGGGAGAGUUGGGUCGAAAA |||_|||||||::|||||:|||| TTC-CCCTCTCGGCCCAGTTTTT -37.24 142.00 160-183
hsa-miR-9	ENST00000326748.3	1	-25.17	132	HETEROGENEOUS NUCLEAR RIBONUCLEOPROTEIN H (HNRNP H)	0.96	AGUAUGU--CG-AUCUAUUGGUUUCU |||_|||__||_|||:|||||||:|| TCAAACATTGCATAGGTAACCAAGGA -25.17 132.00 1441-1468
mmu-miR-103	ENST00000255078.1	1	-39.18	150	DNA-BINDING PROTEIN SMUBP-2 (IMMUNOGLOBULIN MU BINDING PROTEIN 2) (SMUBP-2) (GLIAL FACTOR-1) (GF-1)	0.96	AGUAUCGGGACAUGUUACGACGA ||:|:|_|||||||:|||||||| TCGTGGGCCTGTACGATGCTGCT -39.18 150.00 332-356
mmu-miR-107	ENST00000336089.1	1	-35.5	146	INTERFERON-RELATED DEVELOPMENTAL REGULATOR 2 (SKMC15 PROTEIN)	0.96	ACU-AUCG-GGACAUGUUACGACGA |||__|||_|||||||||||||||| TGAGAAGCACCTGTACAATGCTGCT -35.50 146.00 1793-1819
mmu-miR-107	ENST00000294183.2	1	-35.5	146	INTERFERON-RELATED DEVELOPMENTAL REGULATOR 2 (SKMC15 PROTEIN)	0.96	ACU-AUCG-GGACAUGUUACGACGA |||__|||_|||||||||||||||| TGAGAAGCACCTGTACAATGCTGCT -35.50 146.00 1739-1765
mmu-miR-107	ENST00000302787.1	1	-38.26	132	LEUCINE ZIPPER-EF-HAND CONTAINING TRANSMEMBRANE PROTEIN 1	0.96	ACUAUCGGGACAUGUUACGACGA ||:|:|||||||:|||_|||||| TGGTGGCCCTGTGCAA-GCTGCT -38.26 132.00 1273-1296
mmu-miR-122a	ENST00000283285.2	1	-33.07	144	T-CELL SURFACE PROTEIN TACTILE PRECURSOR (CD96 ANTIGEN)	0.96	UGUUUGUGGUA---ACAGUGUGAGGU _:|||||||||___|||||||||:|| TTAAACACCATGGCTGTCACACTTCA -33.07 144.00 2976-3002
mmu-miR-122a	ENST00000326637.3	1	-32.89	140	CARDIAC ANKYRIN REPEAT KINASE	0.96	UGU-UUGUGGUAACAGUGUGAGGU :||_:|::|||||||||||||||_ GCATGATGCCATTGTCACACTCCT -32.89 140.00 1178-1202
mmu-miR-136	ENST00000274820.3	1	-26.44	140		0.96	AGGUAGU--AGUUUUGUUUACCUCA |:|||||__|_:||||||:|||||| TTCATCACCTGGAAACAAGTGGAGT -26.44 140.00 1363-1389
mmu-miR-136	ENST00000335927.1	1	-26.44	140		0.96	AGGUAGU--AGUUUUGUUUACCUCA |:|||||__|_:||||||:|||||| TTCATCACCTGGAAACAAGTGGAGT -26.44 140.00 1509-1535
mmu-miR-136	ENST00000264400.1	1	-25.11	137	GPI-GAMMA 4; LIKELY ORTHOLOG OF MOUSE GPI-GAMMA 4	0.96	AGGUA--GUAGUUUUGUUUACCUCA |::||__|||_:||||||:|||||| TTTATGACATGGAAACAAGTGGAGT -25.11 137.00 1377-1403
mmu-miR-145	ENST00000261575.1	1	-33.26	139		0.96	UUCCCUAA-GGACCCUUUU--GACCUG ||||_|||_||||||||||__|||||| AAGGAATTACCTGGGAAAACCCTGGAC -33.26 139.00 3213-3241
mmu-miR-17-5p	ENST00000005198.2	1	-31.43	140	MITOGEN-ACTIVATED PROTEIN KINASE KINASE KINASE 9 (EC 2	0.96	UGAUGGACGUGAC-AUU-CGUGAAAC |||_|:|||||||_|||_|||||||| ACTTCTTGCACTGATAATGCACTTTG -31.43 140.00 3303-3330
mmu-miR-181b	ENST00000305103.1	1	-34.73	153	HYPERTENSION-RELATED CALCIUM-REGULATED GENE	0.96	UUGGGU-GGCUGUCGUUACUUACAA _||:||_:|||:||||||||||||| CACTCATTCGATAGCAATGAATGTT -34.73 153.00 1608-1633
mmu-miR-181b	ENST00000243911.1	1	-34.82	137	MELANOCORTIN-3 RECEPTOR (MC3-R)	0.96	UUGGG-UGGCUGUCGUUACUUAC-AA |:|||__|:||||||||||||||_|| AGCCCTTCTGACAGCAATGAATGCTT -34.82 137.00 95-122
mmu-miR-181b	ENST00000262464.1	1	-23.44	135	FIBRILLIN 2 PRECURSOR	0.96	UUGG-GUGGCUGUCGUUACUUACAA |||:_:|::||||_::||||||||| AACTGTATTGACATTGATGAATGTT -23.44 135.00 2418-2444
mmu-miR-181b	ENST00000288169.2	1	-26.96	134	2-AMINOADIPIC 6-SEMIALDEHYDE DEHYDROGENASE	0.96	UUGG-GUGGCUGUCGUUAC-UUACAA |||:_||_:|:||||||||_|||||| AACTACAATGGCAGCAATGAAATGTT -26.96 134.00 2916-2943
mmu-miR-183	ENST00000264424.2	1	-31.5	132	GUANYLATE CYCLASE SOLUBLE	0.96	GUCACUUA--AGAUGGUCACGGUAU ||||||:|__|:||||||_|||||: CAGTGAGTGGTTTACCAGAGCCATG -31.50 132.00 1447-1473
mmu-miR-186	ENST00000005257.1	1	-31.3	148	RAS-RELATED PROTEIN RAL-A	0.96	UUCGGGUUUUC-CUCUUAAGAAAC ||||||||::|__||||||||||| AAGCCCAAGGGTCAGAATTCTTTG -31.30 148.00 312-337
mmu-miR-199a	ENST00000027478.1	1	-42.61	150	IMPORTIN ALPHA-6 SUBUNIT (KARYOPHERIN ALPHA-5 SUBUNIT)	0.96	CUUGUCCAUCAGACUUGUGACCC |||||||_||||||::||||||| GAACAGGCAGTCTGGGCACTGGG -42.61 150.00 628-652
mmu-miR-199b	ENST00000027478.1	1	-40.24	144	IMPORTIN ALPHA-6 SUBUNIT (KARYOPHERIN ALPHA-5 SUBUNIT)	0.96	CUUGUCCAUCAGAUUUGUGACCC |||||||_|||||:::||||||| GAACAGGCAGTCTGGGCACTGGG -40.24 144.00 628-652
mmu-miR-207	ENST00000290568.1	1	-37.27	138		0.96	CUCC--CUCCU-CUCGGUCCUCUUCG ||||__|||||_||_||||||||:|| GAGGCAGAGGACGACCCAGGAGAGGC -37.27 138.00 234-261
mmu-miR-217	ENST00000274897.2	1	-35.43	138		0.96	UAGGUCAG-UCAAGGACUACGUCAU :|||||||_:||_:||||||:|||: GTCCAGTCTGGTCTCTGATGTAGTG -35.43 138.00 538-564
mmu-miR-222	ENST00000217398.1	1	-40.29	145	PEROXISOMAL MEMBRANE PROTEIN 4 (24 KDA PEROXISOMAL INTRINSIC MEMBRANE PROTEIN)	0.96	UCUGGGUCAUCGGUCUACAUCGA :|||||||||||||_||||:||| GGACCCAGTAGCCACATGTGGCT -40.29 145.00 1677-1701
mmu-miR-320	ENST00000329726.1	1	-37.24	142		0.96	AAGCGGGAGAGUUGGGUCGAAAA |||_|||||||::|||||:|||| TTC-CCCTCTCGGCCCAGTTTTT -37.24 142.00 160-183
mmu-miR-325	ENST00000318584.1	1	-42.02	156	FUKUTIN-RELATED PROTEIN	0.96	UGUGAAUGACUCGUGGAUGAUCC |||||_||||||||||||||:|| ACACTCACTGAGCACCTACTGGG -42.02 156.00 2837-2861
mmu-miR-325	ENST00000312917.1	1	-38.7	151		0.96	UGUGAAUGACUCGUGGAUGAUCC |||||||:|||||||||||||_| ACACTTATTGAGCACCTACTAAG -38.70 151.00 2122-2146
mmu-miR-325	ENST00000216127.2	1	-35.2	147	GTP-BINDING PROTEIN RHES (RAS HOMOLOG ENRICHED IN STRIATUM) (TUMOR ENDOTHELIAL MARKER 2)	0.96	UGUGAAUGACUCGUGGAUGAUCC :||:|||:|_||||||||||:|| GCATTTATTAAGCACCTACTGGG -35.20 147.00 2096-2120
mmu-miR-325	ENST00000306933.1	1	-36.46	145		0.96	UGUGAAUGACUCGUGGAUGAUCC ::|:|||||||||||||||||_| GTATTTACTGAGCACCTACTATG -36.46 145.00 225-249
mmu-miR-325	ENST00000263277.1	1	-34.41	145	EH-DOMAIN CONTAINING PROTEIN 2	0.96	UGUGAAUGACUCGUGGAUGAUCC |:|:|||:|||||||||||||_| ATATTTATTGAGCACCTACTATG -34.41 145.00 2080-2104
mmu-miR-325	ENST00000316427.1	1	-33.48	142	NEUROGENIC LOCUS NOTCH HOMOLOG PROTEIN 4 PRECURSOR (NOTCH 4) (HNOTCH4)	0.96	UGUGAAUGACUCGUGGAUGAUCC |:|:|||:||:||||||||||_| ATATTTATTGGGCACCTACTATG -33.48 142.00 6540-6564
mmu-miR-325	ENST00000252599.1	1	-39.72	142		0.96	UGUGAAUGACUCGUGGAUGAUCC |||||||||||||||||:||:_| ACACTTACTGAGCACCTGCTGTG -39.72 142.00 2748-2772
mmu-miR-325	ENST00000053469.1	1	-38.22	142	GUANYLYL CYCLASE ACTIVATING PROTEIN 1 (GCAP 1) (GUANYLATE CYCLASE ACTIVATOR 1A)	0.96	UGUGAAUGACUCGUGGAUGAUCC :||:|||||||||:|||||||_| GCATTTACTGAGCGCCTACTATG -38.22 142.00 1737-1761
mmu-miR-325	ENST00000314503.3	1	-32.4	141		0.96	UGUGAAUGACUCGUGGAUGAUCC |_::|||:||||||::||||||| AAGTTTATTGAGCATTTACTAGG -32.40 141.00 3642-3666
mmu-miR-330	ENST00000263686.1	1	-33.16	136	P-SELECTIN PRECURSOR (GRANULE MEMBRANE PROTEIN 140) (GMP-140) (PADGEM) (CD62P) (LEUKOCYTE-ENDOTHELIAL CELL ADHESION MOLECULE 3) (LECAM3)	0.96	AGAGACGUC--C-GGGACACGAAACG |:|||||||__|_|:||||||||||_ TTTCTGCAGTAGTCTCTGTGCTTTGA -33.16 136.00 2796-2822
mmu-miR-338	ENST00000256433.1	1	-31.58	142		0.96	AGUUGUUUUAGUGACUACGACCU ||||:|::|_||:|||||||||| TCAATAGGA-CATTGATGCTGGA -31.58 142.00 1252-1275
mmu-miR-338	ENST00000315315.2	1	-30.91	140	RAS GUANYL RELEASING PROTEIN 3 (CALCIUM AND DAG-REGULATED); GUANINE NUCLEOTIDE EXCHANGE FACTOR FOR RAP1	0.96	AGUUGUUU--UAGUGACUACGACCU |:_|||||__:||||||:||||||| TTTACAAACTGTCACTGGTGCTGGA -30.91 140.00 1744-1770
mmu-miR-338	ENST00000337416.1	1	-30.91	140	RAS GUANYL RELEASING PROTEIN 3 (CALCIUM AND DAG-REGULATED); GUANINE NUCLEOTIDE EXCHANGE FACTOR FOR RAP1	0.96	AGUUGUUU--UAGUGACUACGACCU |:_|||||__:||||||:||||||| TTTACAAACTGTCACTGGTGCTGGA -30.91 140.00 1389-1415
mmu-miR-340	ENST00000260650.1	1	-31.91	141	ELASTIN MICROFIBRIL INTERFACER 1; TNF? ELASTIN MICROFIBRIL INTERFACE LOCATED PROTEIN; ELASTIN MICROFIBRIL INTERFACE LOCATED PROTEIN	0.96	CCGAUA---UUUCAUUGACUCUGCCU ||||||___||:|_|||||:|||||| GGCTATCAGAAGGAAACTGGGACGGA -31.91 141.00 40-67
mmu-miR-346	ENST00000231229.1	1	-37.5	131		0.96	UCUCCGUCCGUGAGCCC-GUCUGU ||_||||||:::|:|||_|||||| AGTGGCAGGTGTTTGGGCCAGACA -37.50 131.00 204-229
mmu-miR-34a	ENST00000292616.1	1	-34.52	139		0.96	UUGUUGGUCGA-UUCUGUGACGGU ||||||||_||_:||||:|||||: AACAACCACCTGGAGACGCTGCCG -34.52 139.00 313-338
mmu-miR-34a	ENST00000264501.1	1	-32.6	137		0.96	UUG-U-UGGUCGAUUCUGUGACGGU |:|_|_|||||:_:||||||||||| AGCTATACCAGTGGAGACACTGCCA -32.60 137.00 1030-1056
mmu-miR-34a	ENST00000306802.1	1	-32.6	137		0.96	UUG-U-UGGUCGAUUCUGUGACGGU |:|_|_|||||:_:||||||||||| AGCTATACCAGTGGAGACACTGCCA -32.60 137.00 658-684
mmu-miR-34a	ENST00000236064.1	1	-31.39	131	IMPORTIN 13; RAN BINDING PROTEIN 13	0.96	UUGUUG---GUCGA--UUCUGUGACGGU |:||||___|||||___||||||||:|| AGCAACGTGCAGCTGGCAGACACTGTCA -31.39 131.00 2162-2191
mmu-miR-351	ENST00000290510.3	1	-41.34	141	LEPRECAN-LIKE 2 PROTEIN; B PROTEIN; GENE RICH CLUSTER	0.96	GUCCGAGUUUC-CCGAGGAGUCCCU ||||||_:|:|_|||||:||||||: CAGGCTAGAGGAGGCTCTTCAGGGG -41.34 141.00 1004-1030
mmu-miR-351	ENST00000251761.2	1	-41.34	141	LEPRECAN-LIKE 2 PROTEIN; B PROTEIN; GENE RICH CLUSTER	0.96	GUCCGAGUUUC-CCGAGGAGUCCCU ||||||_:|:|_|||||:||||||: CAGGCTAGAGGAGGCTCTTCAGGGG -41.34 141.00 779-805
mmu-miR-351	ENST00000190983.1	1	-42.13	137	CONNECTIVE TISSUE GROWTH FACTOR-LIKE PROTEIN PRECURSOR (CTGF-L) (WNT1 INDUCIBLE SIGNALING PATHWAY PROTEIN 2) (WISP-2) (CONNECTIVE TISSUE GROWTH FACTOR-RELATED PROTEIN 58)	0.96	GUCCGAGUUUC--CCGAGGAGUCCCU |||||||||||__|||||:_|||||: CAGGCTCAAAGCTGGCTCTGCAGGGG -42.13 137.00 129-156
mmu-miR-351	ENST00000320789.1	1	-44	136	G PROTEIN-COUPLED RECEPTOR 142	0.96	GUCCGAGUUUCCCGAGGAGUC-CCU |||||||:::||_||||||:|_||| CAGGCTCGGGGGCCTCCTCGGCGGA -44.00 136.00 265-291
mmu-miR-351	ENST00000331433.1	1	-41.83	133	CHLORIDE CHANNEL PROTEIN CLC-KA (CLC-K1)	0.96	GUCCGA-GU-UUCCCGAGGAGUCCCU _:||||_|:_:||||||:|||||||: GGGGCTGCGTGAGGGCTTCTCAGGGG -41.83 133.00 143-169
mmu-miR-9	ENST00000326748.3	1	-25.17	132	HETEROGENEOUS NUCLEAR RIBONUCLEOPROTEIN H (HNRNP H)	0.96	AGUAUGU--CG-AUCUAUUGGUUUCU |||_|||__||_|||:|||||||:|| TCAAACATTGCATAGGTAACCAAGGA -25.17 132.00 1441-1468
mmu-miR-93	ENST00000335291.1	1	-25.64	132		0.96	GAUGG---ACGUGCUUGUCGUGAAAC :||||___||:||_||:||||:|||| TTACCATATGTACTAATAGCATTTTG -25.64 132.00 535-562
hsa-let-7c	ENST00000289537.2	1	-34.27	145	6-PHOSPHOFRUCTO-2-KINASE/FRUCTOSE-2	0.95	UUGGUAUGUUGGAUGAUGGAGU |:||:_|||::||||||||||| AGCCGCACAGTCTACTACCTCA -34.27 145.00 782-805
hsa-let-7d	ENST00000295204.2	1	-30.79	136		0.95	UGAUACGU--UGGAUGAUGGAGA _|||||||__|::|||||||||| TCTATGCAGCATTTACTACCTCT -30.79 136.00 5990-6013
hsa-let-7g	ENST00000302946.3	1	-26.07	133		0.95	UGACAU--GUUUGAUGAUGGAGU :||_||__|||||||||:||||| GCTCTACCCAAACTACTGCCTCA -26.07 133.00 718-742
hsa-let-7i	ENST00000264080.1	1	-25.24	133		0.95	UCGUGUUUGAUGAUGGAGU ||||:_|||||||||:||| AGCATCAACTACTACTTCA -25.24 133.00 909-929
hsa-let-7i	ENST00000313409.2	1	-24.96	129		0.95	UCGUG--UUUGAUGAUGGAGU |_|||__||:||||||||||| ACCACTAAAGCTACTACCTCA -24.96 129.00 885-907
hsa-let-7i	ENST00000306036.4	1	-26.88	127	ALK TYROSINE KINASE RECEPTOR PRECURSOR (EC 2	0.95	UCGUGUUUGAUGAUGGAGU |||_:::|||:|||||||| AGCCTGGACTGCTACCTCA -26.88 127.00 1902-1922
hsa-let-7i	ENST00000254037.1	1	-23.55	127		0.95	UCGUGUUUGAUGAUGGAGU |_||::|::|||||||||| ATCATGAGTTACTACCTCA -23.55 127.00 3985-4005
hsa-let-7i	ENST00000262539.1	1	-26.21	126	PROTEIN TYROSINE PHOSPHATASE	0.95	UCG--UGUUUGAUGAUGGAGU :||__|_||:||||||||||| GGCAAAGAAGCTACTACCTCA -26.21 126.00 948-970
hsa-let-7i	ENST00000306006.1	1	-23.52	125	ZINC FINGER PROTEIN 239 (ZINC FINGER PROTEIN MOK-2) (HOK-2)	0.95	UCGUGU-UUGAUGAUGGAGU |||_||_|:|||||||:||| AGCTCAGAGCTACTACTTCA -23.52 125.00 932-953
hsa-let-7i	ENST00000307050.1	1	-30.95	125		0.95	UCGUGUUUGAUGAUGGAGU |||||||:||:||:||||_ AGCACAAGCTGCTGCCTCT -30.95 125.00 1273-1292
hsa-let-7i	ENST00000273390.1	1	-22.56	125	AAT-1 ALPHA	0.95	UCG-UGUUUGAUGAUGGAGU ||:_|_|||||||||:|||| AGTAAAAAACTACTATCTCA -22.56 125.00 1235-1256
hsa-let-7i	ENST00000264232.1	1	-22.56	125	AAT-1 ALPHA	0.95	UCG-UGUUUGAUGAUGGAGU ||:_|_|||||||||:|||| AGTAAAAAACTACTATCTCA -22.56 125.00 1246-1267
hsa-let-7i	ENST00000304710.1	1	-21.7	124	CYSTATIN D PRECURSOR	0.95	UCGUGUUUGAUGAUGGAGU :|_:::|||||||||:||| GGGGTGAACTACTACTTCA -21.70 124.00 244-264
hsa-let-7i	ENST00000330287.1	1	-27.55	124	COAGULATION FACTOR VIII ISOFORM B PRECURSOR; COAGULATION FACTOR VIIIC; PROCOAGULANT COMPONENT	0.95	UCGUGUUUGAUGAUGGAGU _|||||:|:||||:|:||| TGCACAGATTACTGCTTCA -27.55 124.00 192-211
hsa-let-7i	ENST00000271749.1	1	-23.32	124	6-PHOSPHOFRUCTO-2-KINASE/FRUCTOSE-2	0.95	UCG---UGUUUGAUGAUGGAGU |||___|:|:_||||||||||| AGCAAGATAGTCTACTACCTCA -23.32 124.00 791-814
hsa-let-7i	ENST00000240874.1	1	-24.39	123	HUNTINGTIN-ASSOCIATED PROTEIN-INTERACTING PROTEIN (DUO PROTEIN)	0.95	UCGUGUUUGAUGA-UGGAGU ||_||||:|||||_|||||| AGAACAAGCTACTGACCTCA -24.39 123.00 4567-4588
hsa-let-7i	ENST00000261660.1	1	-22.65	123		0.95	UCGUGUU--UGAUGAUGGAGU ||_||:|__||||||||:||| AGGACGACGACTACTACTTCA -22.65 123.00 748-770
hsa-let-7i	ENST00000330212.2	1	-26.09	122		0.95	UCGUG----UUUGAUGAUGGAGU :||||____:_|||||||||||| GGCACTGTGGTACTACTACCTCA -26.09 122.00 667-691
hsa-let-7i	ENST00000260570.1	1	-26.25	122		0.95	UCGUGUUUGAUGAUGGAGU :_|::::|||:|||||||| GCCGTGGACTGCTACCTCA -26.25 122.00 3586-3604
hsa-let-7i	ENST00000295943.1	1	-21.76	122		0.95	UCGUGUUU-GAUGAUGGAGU ||_|||||_|||||||||:: AGGACAAATCTACTACCTTG -21.76 122.00 1346-1367
hsa-let-7i	ENST00000259050.1	1	-26.14	122	AXOTROPHIN; LIKELY ORTHOLOG OF MOUSE AXOTROPHIN	0.95	UCGUGUUUGA--UGAUGGAGU _|:|||||||__||||||||| TGTACAAACTGTACTACCTCA -26.14 122.00 408-429
hsa-let-7i	ENST00000308616.2	1	-23.8	121	HEPARANASE 2; HEPARANASE-LIKE PROTEIN; HEPARANASE 3	0.95	UCGUGUUUGAUGAUGGAGU :||_|::|:|||||:|||| GGCCCGGATTACTATCTCA -23.80 121.00 414-434
hsa-let-7i	ENST00000320256.1	1	-21.94	121		0.95	UCGUGUUUGAUGAUGGAGU :|:|_:::||||||:|||| GGTAAGGGCTACTATCTCA -21.94 121.00 576-596
hsa-let-7i	ENST00000329594.1	1	-23.8	121	HEPARANASE 2; HEPARANASE-LIKE PROTEIN; HEPARANASE 3	0.95	UCGUGUUUGAUGAUGGAGU :||_|::|:|||||:|||| GGCCCGGATTACTATCTCA -23.80 121.00 414-434
hsa-let-7i	ENST00000271019.2	1	-23.82	121	CYR61 PROTEIN PRECURSOR (CYSTEINE-RICH	0.95	UCGUGUUUGAUGAUGGAGU ||||||_::||||:|:||| AGCACATGTTACTGCTTCA -23.82 121.00 1590-1610
hsa-let-7i	ENST00000312010.2	1	-25.93	121		0.95	UCGUGUUUGAUGAUGGAGU |_|:||::|||||||||:: AACGCAGGCTACTACCTTG -25.93 121.00 944-964
hsa-let-7i	ENST00000330108.1	1	-23.8	121	HEPARANASE 2; HEPARANASE-LIKE PROTEIN; HEPARANASE 3	0.95	UCGUGUUUGAUGAUGGAGU :||_|::|:|||||:|||| GGCCCGGATTACTATCTCA -23.80 121.00 414-434
hsa-let-7i	ENST00000316642.1	1	-23.82	121	CYR61 PROTEIN PRECURSOR (CYSTEINE-RICH	0.95	UCGUGUUUGAUGAUGGAGU ||||||_::||||:|:||| AGCACATGTTACTGCTTCA -23.82 121.00 1583-1603
hsa-let-7i	ENST00000296702.3	1	-22.65	120	TRANSCRIPTION ELONGATION REGULATOR 1; TRANSCRIPTION FACTOR CA150; TATA BOX BINDING PROTEIN (TBP)-ASSOCIATED FACTOR	0.95	UCGUGUU--UGAUGAUGGAGU |_|||||__|||:||||:||| ACCACAACAACTGCTACTTCA -22.65 120.00 871-893
hsa-let-7i	ENST00000311316.3	1	-24.05	120	COLLAGEN ALPHA 1(XV) CHAIN PRECURSOR	0.95	UCGUGU-UUGAUGAUGGAGU ||||||_||:||||||||:_ AGCACATAATTACTACCTTC -24.05 120.00 5027-5047
hsa-let-7i	ENST00000265074.2	1	-23.31	119	ATRIAL NATRIURETIC PEPTIDE CLEARANCE RECEPTOR PRECURSOR (ANP-C) (ANPRC) (NPR-C) (ATRIAL NATRIURETIC PEPTIDE C-TYPE RECEPTOR)	0.95	UCGUGUUUGAUGAUGGAGU |||:_:||||:||||:||| AGCG-GAACTGCTACTTCA -23.31 119.00 682-701
hsa-let-7i	ENST00000271332.1	1	-27.5	119	CADHERIN EGF LAG SEVEN-PASS G-TYPE RECEPTOR 2 PRECURSOR (EPIDERMAL GROWTH FACTOR-LIKE 2) (MULTIPLE EPIDERMAL GROWTH FACTOR-LIKE DOMAINS 3) (FLAMINGO 1)	0.95	UCGUGUUUGAUGAUGGAGU :||_|:::|||||:||||| GGC-CGGGCTACTGCCTCA -27.50 119.00 6825-6844
hsa-let-7i	ENST00000325343.3	1	-23.25	119	SPERMATID PERINUCLEAR RNA-BINDING PROTEIN	0.95	UCGUGUUUGAUGAUGGAGU ||:|:||:||_|||:|||| AGTATAAGCTCCTATCTCA -23.25 119.00 1485-1505
hsa-let-7i	ENST00000264144.1	1	-20.93	119	LAMININ GAMMA-2 CHAIN PRECURSOR (KALININ/NICEIN/EPILIGRIN 100 KDA SUBUNIT) (LAMININ B2T CHAIN)	0.95	UCGUGUU-UGAUGAUGGAGU ||:|_||_||||:|:||||| AGTAAAATACTATTGCCTCA -20.93 119.00 4132-4153
hsa-let-7i	ENST00000333129.1	1	-24.18	119	FIDGETIN	0.95	UCGUGUUUGAUGAUGGAGU |||||_||:||||::|||| AGCAC-AATTACTGTCTCA -24.18 119.00 1642-1661
hsa-let-7i	ENST00000313599.1	1	-20.99	119	SCAVENGER RECEPTOR CYSTEINE-RICH TYPE 1 PROTEIN M160	0.95	UCGUGUU-UGAUGAUGGAGU :|::_||_||||||:||||| GGTGGAACACTACTGCCTCA -20.99 119.00 251-272
hsa-let-7i	ENST00000338013.1	1	-23.25	119	SPERMATID PERINUCLEAR RNA-BINDING PROTEIN	0.95	UCGUGUUUGAUGAUGGAGU ||:|:||:||_|||:|||| AGTATAAGCTCCTATCTCA -23.25 119.00 1511-1531
hsa-let-7i	ENST00000256429.1	1	-22.71	119	METHYL-CPG BINDING DOMAIN PROTEIN 2 ISOFORM 1	0.95	UCGUGUUUGAUGAUGGAGU ||:|::|||||:|:||||_ AGTATGAACTATTGCCTCT -22.71 119.00 2087-2106
hsa-let-7i	ENST00000197268.3	1	-22	119		0.95	UCGUGUUU-GAUGAUGGAGU _|:|:|||_||:||||:||| TGTATAAATCTGCTACTTCA -22.00 119.00 2457-2477
hsa-let-7i	ENST00000308483.1	1	-23.66	119	ADAM 12 PRECURSOR (EC 3	0.95	UCGUGU-UUGAUGAUGGAGU ||||::_:_|||||:||||| AGCATGCGTCTACTGCCTCA -23.66 119.00 2528-2549
hsa-let-7i	ENST00000304506.2	1	-24.97	118	INTERLEUKIN-13 PRECURSOR (IL-13)	0.95	UCGUGU-UU--GAUGAUGGAGU _|:|||_||__||:|||||||| TGTACAGAATTCTGCTACCTCA -24.97 118.00 1008-1030
hsa-let-7i	ENST00000268488.1	1	-24.83	117	CARBOHYDRATE (N-ACETYLGLUCOSAMINE 6-O) SULFOTRANSFERASE 4; N-ACETYLGLUCOSAMINE 6-O-SULFOTRANSFERASE	0.95	UCGUGUU-UGAUGAUGGAGU |||||||_:|||||:|||_| AGCACAATGCTACTGCCTAA -24.83 117.00 169-190
hsa-let-7i	ENST00000310794.2	1	-22.32	117	ZINC FINGER PROTEIN PLAGL1 (PLEIOMORPHIC ADENOMA-LIKE PROTEIN 1)	0.95	UCGUGUU----UGAUGAUGGAGU ||:||||____|||_|||||||| AGTACAACACCACTTCTACCTCA -22.32 117.00 1756-1780
hsa-let-7i	ENST00000299240.1	1	-23.43	117		0.95	UCGUG-UUUGAUGAUGGAGU :_|||_||:||:||||:||| GCCACTAAGCTGCTACTTCA -23.43 117.00 2024-2043
hsa-let-7i	ENST00000325773.3	1	-22.32	117	ZINC FINGER PROTEIN PLAGL1 (PLEIOMORPHIC ADENOMA-LIKE PROTEIN 1)	0.95	UCGUGUU----UGAUGAUGGAGU ||:||||____|||_|||||||| AGTACAACACCACTTCTACCTCA -22.32 117.00 4499-4523
hsa-let-7i	ENST00000314904.1	1	-21.31	117		0.95	UCGUGUUU--GAUGAUGGAGU :|:|_:||__|||||:||||| GGTAGGAATGCTACTGCCTCA -21.31 117.00 1740-1762
hsa-let-7i	ENST00000306933.1	1	-21.4	117		0.95	UCGUGUU-UGAUGAUGGAGU |||_|||_|:||:||||||| AGC-CAACATTATTACCTCA -21.40 117.00 169-189
hsa-let-7i	ENST00000336756.1	1	-22.32	117	ZINC FINGER PROTEIN PLAGL1 (PLEIOMORPHIC ADENOMA-LIKE PROTEIN 1)	0.95	UCGUGUU----UGAUGAUGGAGU ||:||||____|||_|||||||| AGTACAACACCACTTCTACCTCA -22.32 117.00 2819-2843
hsa-let-7i	ENST00000262215.1	1	-23.17	117	BREFELDIN A-INHIBITED GUANINE NUCLEOTIDE-EXCHANGE PROTEIN 1 (BREFELDIN A-INHIBITED GEP 1) (P200 ARF-GEP1) (P200 ARF GUANINE NUCLEOTIDE EXCHANGE FACTOR)	0.95	UCGUG-UUUGAUGAUGGAGU |||||_||::||||_||||| AGCACTAAGTTACTTCCTCA -23.17 117.00 5420-5441
hsa-let-7i	ENST00000238018.1	1	-26.92	117	GUANINE DEAMINASE (EC 3	0.95	UCGUGU-UUGAUGAUGGAGU :|||||_::||:|||||||_ GGCACACGGCTGCTACCTCT -26.92 117.00 915-935
hsa-let-7i	ENST00000039989.1	1	-23.43	117		0.95	UCGUG-UUUGAUGAUGGAGU :_|||_||:||:||||:||| GCCACTAAGCTGCTACTTCA -23.43 117.00 2038-2057
hsa-let-7i	ENST00000308226.1	1	-26.92	117	GUANINE DEAMINASE (EC 3	0.95	UCGUGU-UUGAUGAUGGAGU :|||||_::||:|||||||_ GGCACACGGCTGCTACCTCT -26.92 117.00 906-926
hsa-let-7i	ENST00000310802.1	1	-22.32	117	ZINC FINGER PROTEIN PLAGL1 (PLEIOMORPHIC ADENOMA-LIKE PROTEIN 1)	0.95	UCGUGUU----UGAUGAUGGAGU ||:||||____|||_|||||||| AGTACAACACCACTTCTACCTCA -22.32 117.00 1740-1764
hsa-let-7i	ENST00000303887.2	1	-24.93	117	DNA REPLICATION LICENSING FACTOR MCM7 (CDC47 HOMOLOG) (P1	0.95	UCGUGUU--UGAUGAUGGAGU _|:||||__:||:||:||||| CGTACAAGAGCTGCTGCCTCA -24.93 117.00 750-771
hsa-let-7i	ENST00000319694.2	1	-27.72	116		0.95	UCGUGUUUGAUGAUGGAGU ||||||::|_:||:||||| AGCACAGGCCGCTGCCTCA -27.72 116.00 565-585
hsa-let-7i	ENST00000333338.1	1	-24.8	116		0.95	UCGUGUUUGAUGAUGGAGU :||||||:||_:|||||:| GGCACAAGCTCTTACCTTA -24.80 116.00 744-764
hsa-let-7i	ENST00000301327.1	1	-25.2	116		0.95	UCGUG---UUUGAUGAUGGAGU |||||___|||||:||:||||_ AGCACTGGAAACTGCTGCCTCT -25.20 116.00 988-1010
hsa-let-7i	ENST00000207451.1	1	-22.41	116	EUKARYOTIC TRANSLATION INITIATION FACTOR 2C 1 (EIF2C 1) (EIF-2C 1) (PUTATIVE RNA-BINDING PROTEIN Q99)	0.95	UCGUGUU-UGAUGAUGGAGU :|||_||_:||::||||||| GGCAGAACGCTGTTACCTCA -22.41 116.00 2788-2809
hsa-let-7i	ENST00000335575.1	1	-21.95	116		0.95	UCGUGUU---UGAUGAUGGAGU |||||||___||_||||:|||| AGCACAAGGCACAACTATCTCA -21.95 116.00 820-843
hsa-let-7i	ENST00000265717.1	1	-23.26	116	CAMP-DEPENDENT PROTEIN KINASE TYPE II-BETA REGULATORY CHAIN	0.95	UCG-UGUU--UGAUGAUGGAGU |||_||||__|||:|||||||_ AGCTACAATCACTGCTACCTCT -23.26 116.00 740-762
hsa-let-7i	ENST00000217455.3	1	-26.3	116	PEROXISOMAL ACYL-COENZYME A THIOESTER HYDROLASE 1 (EC 3	0.95	UCGUG-UUUGAUGAUGGAGU :||||_:_|||:||:||||| GGCACTGCACTGCTGCCTCA -26.30 116.00 776-797
hsa-let-7i	ENST00000238203.2	1	-21.95	116		0.95	UCGUGUU---UGAUGAUGGAGU |||||||___||_||||:|||| AGCACAAGGCACAACTATCTCA -21.95 116.00 970-993
hsa-let-7i	ENST00000319841.2	1	-25.15	116	ZINC FINGER PROTEIN 177	0.95	UCGUGUUUGAUGAUGGAGU ||||||::||_:|||||:| AGCACAGGCTCTTACCTTA -25.15 116.00 1491-1511
hsa-let-7i	ENST00000337861.1	1	-20.75	116	SMALL EDRK-RICH FACTOR 2	0.95	UCGUGUU-UGAUGAUGGAGU ||||_|:_:|||:|||:||| AGCAGAGTGCTATTACTTCA -20.75 116.00 132-153
hsa-let-7i	ENST00000268876.2	1	-25.93	116	CARDIOMYOPATHY ASSOCIATED 4; STRIATED MUSCLE UNC45	0.95	UCGUGUUUGAUGAUGGAGU :|||||:|||||_::|||| GGCACAGACTACGGTCTCA -25.93 116.00 1479-1499
hsa-let-7i	ENST00000330031.2	1	-21.95	116		0.95	UCGUGUU---UGAUGAUGGAGU |||||||___||_||||:|||| AGCACAAGGCACAACTATCTCA -21.95 116.00 940-963
hsa-let-7i	ENST00000316522.1	1	-25.15	116	ZINC FINGER PROTEIN 177	0.95	UCGUGUUUGAUGAUGGAGU ||||||::||_:|||||:| AGCACAGGCTCTTACCTTA -25.15 116.00 782-802
hsa-miR-127	ENST00000310556.1	1	-34.84	137	CCR4-NOT TRANSCRIPTION COMPLEX	0.95	UCGGUUCGAGUCUGCCUAGGCU :||:||_:|||||:|||||||| GGCTAA-TTCAGATGGATCCGA -34.84 137.00 876-898
hsa-miR-127	ENST00000264903.1	1	-34.84	137	CCR4-NOT TRANSCRIPTION COMPLEX	0.95	UCGGUUCGAGUCUGCCUAGGCU :||:||_:|||||:|||||||| GGCTAA-TTCAGATGGATCCGA -34.84 137.00 300-322
hsa-miR-127	ENST00000299589.1	1	-34.84	137		0.95	UCGGUUCGAGUCUGCCUAGGCU :||:||_:|||||:|||||||| GGCTAA-TTCAGATGGATCCGA -34.84 137.00 704-726
hsa-miR-129	ENST00000227256.2	1	-39.91	146		0.95	UCGUUCGGGUCUGGCGUUUUUC |||||||||_||||||||:||| AGCAAGCCC-GACCGCAAGAAG -39.91 146.00 618-640
hsa-miR-129	ENST00000301280.1	1	-36.55	142	CHROMATIN ASSEMBLY FACTOR 1 SUBUNIT A (CAF-1 SUBUNIT A) (CHROMATIN ASSEMBLY FACTOR I P150 SUBUNIT) (CAF-I 150 KDA SUBUNIT) (CAF-IP150)	0.95	UCGUUCGGGUCUGGCGUUUUUC |_|||||:|||||:|||||:|| AACAAGCTCAGACTGCAAAGAG -36.55 142.00 1095-1118
hsa-miR-129	ENST00000215591.1	1	-34.55	137	DNA-DIRECTED RNA POLYMERASE	0.95	UCGUUC-GGGUCUGGCGUUUUUC ||||||_||_||||||||::||| AGCAAGACCAAGACCGCAGGAAG -34.55 137.00 142-166
hsa-miR-133a	ENST00000297757.1	1	-40.7	151		0.95	UGUCGACCAACUUCCCCUGGUU |||_|||||||||||||||||: ACAACTGGTTGAAGGGGACCAG -40.70 151.00 520-543
hsa-miR-133a	ENST00000268308.3	1	-39.5	140		0.95	UGUCGACCAACUUCCCCUGGUU :|||||||||||:|||_||||| GCAGCTGGTTGAGGGGCACCAA -39.50 140.00 1040-1063
hsa-miR-133a	ENST00000327237.1	1	-39.5	140		0.95	UGUCGACCAACUUCCCCUGGUU :|||||||||||:|||_||||| GCAGCTGGTTGAGGGGCACCAA -39.50 140.00 1043-1066
hsa-miR-143	ENST00000228506.1	1	-32.51	145		0.95	ACUCGAUGUCACGAAGUAGAGU ||||||_||||||||:||:||| TGAGCTTCAGTGCTTTATTTCA -32.51 145.00 5618-5641
hsa-miR-144	ENST00000270722.1	1	-20.3	131	PR-DOMAIN ZINC FINGER PROTEIN 16 (TRANSCRIPTION FACTOR MEL1)	0.95	GA-UCAUGUAGUAGAUAUGACAU ||_:||::||:_|:||||||||| CTGGGTGTATTCTTTATACTGTA -20.30 131.00 4476-4500
hsa-miR-149	ENST00000318008.3	1	-40.36	142	LIM AND SH3 DOMAIN PROTEIN 1 (LASP-1) (MLN 50)	0.95	CCUCACUUCUGUGCCUCGGUCU ||:|_||:|:||:||||||||| GGGGCGAGGGCATGGAGCCAGA -40.36 142.00 450-473
hsa-miR-149	ENST00000253861.1	1	-36.7	137	EXOCYST COMPLEX COMPONENT SEC8	0.95	CCUCACUUC-UGUGCCUCGGUCU ||_||||||_|||||||||::|| GGTGTGAAGTACACGGAGCTGGA -36.70 137.00 2748-2772
hsa-miR-149	ENST00000303548.1	1	-40.1	136	RAL GUANINE NUCLEOTIDE DISSOCIATION STIMULATOR (RALGEF) (RALGDS)	0.95	CCUCACUUCU-----GUGCCUCGGUCU |||||||||:_____|||||||||||_ GGAGTGAAGGTCAAGCACGGAGCCAGC -40.10 136.00 2672-2699
hsa-miR-15b	ENST00000294403.1	1	-22.82	133		0.95	ACAUUU--GGUACUACACGACGAU ||||||__|:||_|||||:||||| TGTAAATACTAT-ATGTGTTGCTA -22.82 133.00 4134-4158
hsa-miR-17-3p	ENST00000245361.1	1	-31.52	138	TRANSMEMBRANE 9 SUPERFAMILY PROTEIN MEMBER 2 PRECURSOR (P76)	0.95	UGUUCACGGAAGUGACGUCA ||:||||_|||:|||||||| ACGAGTGGCTTTACTGCAGT -31.52 138.00 1782-1803
hsa-miR-18	ENST00000319424.1	1	-30.73	136	DOM-3 HOMOLOG Z ISOFORM 2	0.95	AUAGAC--GU-GAUCUACGUGGAAU |:||||__||_|_|||||||||||| TGTCTGTACACCAAGATGCACCTTA -30.73 136.00 1424-1450
hsa-miR-18	ENST00000337523.1	1	-30.73	136	DOM-3 HOMOLOG Z ISOFORM 2	0.95	AUAGAC--GU-GAUCUACGUGGAAU |:||||__||_|_|||||||||||| TGTCTGTACACCAAGATGCACCTTA -30.73 136.00 1621-1647
hsa-miR-185	ENST00000309395.1	1	-59.84	268	MOB4A PROTEIN	0.95	CUUGACGGAAAGAGAGGU _||||||||||:|||||| AAACTGCCTTTTTCTCCA -29.92 134.00 2485-2503
hsa-miR-188	ENST00000271375.1	1	-34.51	136		0.95	UGGGAG-GUGGU--ACGUUCCCUAC _||:||_:||||__||||||||||| TCCTTCATACCATTTGCAAGGGATG -34.51 136.00 500-525
hsa-miR-188	ENST00000330332.1	1	-35.13	135		0.95	UGGGAGGUGGU-ACGUUCCCUAC |||:|:|||||_||||:|||||_ ACCTTTCACCAGTGCAGGGGATA -35.13 135.00 250-273
hsa-miR-190	ENST00000281631.2	1	-23.62	133		0.95	UGGAUUA---UAUAGUUUGUAUAGU _|:||:|___||:||||:||||||| TCTTAGTCCAATGTCAAGCATATCA -23.62 133.00 2196-2221
hsa-miR-193	ENST00000197523.2	1	-29.55	134		0.95	GACCCUGAAACAUCCGGUCAA :|_|||:|||||:||:||||| TTTGGATTTTGTGGGTCAGTT -29.55 134.00 1898-1920
hsa-miR-194	ENST00000265460.3	1	-31.17	138		0.95	AGGUGU-ACCUCAACGACAAUGU |:||||_|||||||||||||_|| TTCACACTGGAGTTGCTGTTCCA -31.17 138.00 3520-3544
hsa-miR-194	ENST00000278836.2	1	-31.17	138		0.95	AGGUGU-ACCUCAACGACAAUGU |:||||_|||||||||||||_|| TTCACACTGGAGTTGCTGTTCCA -31.17 138.00 3701-3725
hsa-miR-196	ENST00000264561.1	1	-31.09	137	ADAPTER-RELATED PROTEIN COMPLEX 3 DELTA 1 SUBUNIT (DELTA-ADAPTIN 3) (AP-3 COMPLEX DELTA SUBUNIT) (DELTA-ADAPTIN)	0.95	GGUUGUUGUACUUUGAUGGAU ||:|||:|:_||||||:|||| CCGACAGCGAGAAACTGCCTA -31.09 137.00 2650-2672
hsa-miR-198	ENST00000328034.1	1	-75.68	272	SIMILAR TO RAT BRAIN-ENRICHED GUANYLATE KINASE-ASSOCIATED PROTEIN	0.95	GGAUAGAGGGGAGACCUGG :||:_|||||||||||||| TCTGCCTCCCCTCTGGACC -37.84 136.00 1158-1178
hsa-miR-198	ENST00000303130.1	1	-73.96	272	AD031 PROTEIN	0.95	GGAUAGAGGGGAGACCUGG |||_||||||||:|||||| CCTTTCTCCCCTTTGGACC -36.98 136.00 1059-1079
hsa-miR-198	ENST00000320621.1	1	-34.73	131	DIPEPTIDYL-PEPTIDASE I PRECURSOR (EC 3	0.95	GGAUAGAGGGGAGACCUGG :|||||||_|||||||||| TCTATCTCACCTCTGGACC -34.73 131.00 2094-2114
hsa-miR-198	ENST00000006342.1	1	-32.74	128	COLLAGEN ALPHA 2(IX) CHAIN PRECURSOR	0.95	GGAUAGAG-GGGAGACCUGG ||_|||||_|:||||||||| CCCATCTCACTCTCTGGACC -32.74 128.00 2470-2491
hsa-miR-198	ENST00000338094.1	1	-36.17	128	SMALL NUCLEAR RIBONUCLEOPROTEIN ASSOCIATED PROTEIN N (SNRNP-N) (SM PROTEIN N) (SM-N) (SMN) (SM-D) (TISSUE-SPECIFIC SPLICING PROTEIN)	0.95	GGAUAGAGGGGAGACCUGG |||:|||:|||||||||_| CCTGTCTTCCCTCTGGAGC -36.17 128.00 51-71
hsa-miR-198	ENST00000238682.1	1	-35.48	127	TRANSFORMING GROWTH FACTOR BETA 3 PRECURSOR (TGF-BETA 3)	0.95	GGAUAGAGGGGAGACCUGG |||:|||_||||||||::| CCTGTCTGCCCTCTGGGTC -35.48 127.00 2188-2208
hsa-miR-198	ENST00000290284.2	1	-31.96	127	TROPONIN I	0.95	GGAUAGAGGGGAGACCUGG |:|||||_:||||||||:| CTTATCTGTCCTCTGGATC -31.96 127.00 1655-1675
hsa-miR-198	ENST00000336092.1	1	-31.96	127	TROPONIN I	0.95	GGAUAGAGGGGAGACCUGG |:|||||_:||||||||:| CTTATCTGTCCTCTGGATC -31.96 127.00 1655-1675
hsa-miR-198	ENST00000308713.1	1	-34.64	125	TYPE I TRANSMEMBRANE RECEPTOR (SEIZURE-RELATED PROTEIN)	0.95	GGAUAGAGGGGAGACCUGG |||_||||:|||||||:|| CCT-TCTCTCCTCTGGGCC -34.64 125.00 1522-1541
hsa-miR-198	ENST00000326290.1	1	-34.64	125	TYPE I TRANSMEMBRANE RECEPTOR (SEIZURE-RELATED PROTEIN)	0.95	GGAUAGAGGGGAGACCUGG |||_||||:|||||||:|| CCT-TCTCTCCTCTGGGCC -34.64 125.00 1672-1691
hsa-miR-198	ENST00000310833.3	1	-30.92	125	HEMATOPOIETIC PROGENITOR CELL ANTIGEN CD34 PRECURSOR	0.95	GGAUAGAG-GGGAGACCUGG |||_|:||_|||||||||:| CCTTTTTCTCCCTCTGGATC -30.92 125.00 2165-2186
hsa-miR-198	ENST00000262301.4	1	-32.56	125		0.95	GGAUAGAGGGGAGACCUGG |:|:|_||||||||||:|| CTTGT-TCCCCTCTGGGCC -32.56 125.00 1000-1019
hsa-miR-198	ENST00000217399.1	1	-34.64	125	PROTEIN-GLUTAMINE GAMMA-GLUTAMYLTRANSFERASE (EC 2	0.95	GGAUAGAGGGGAGACCUGG |||_|||||:||||||:|| CCT-TCTCCTCTCTGGGCC -34.64 125.00 3066-3085
hsa-miR-198	ENST00000308729.1	1	-34.64	125	TYPE I TRANSMEMBRANE RECEPTOR (SEIZURE-RELATED PROTEIN)	0.95	GGAUAGAGGGGAGACCUGG |||_||||:|||||||:|| CCT-TCTCTCCTCTGGGCC -34.64 125.00 1672-1691
hsa-miR-198	ENST00000301618.1	1	-31.99	125		0.95	GGAUAGAG-GGGAGACCUGG |||:||_|_||:|||||||| CCTGTCCCACCTTCTGGACC -31.99 125.00 732-753
hsa-miR-198	ENST00000215858.3	1	-27.71	124	CYTOHESIN 4	0.95	GGAUAGAGGGGAGACCUGG |:|_|||:|:||||||||: CTTCTCTTCTCTCTGGACT -27.71 124.00 1655-1675
hsa-miR-198	ENST00000248901.3	1	-27.71	124	CYTOHESIN 4	0.95	GGAUAGAGGGGAGACCUGG |:|_|||:|:||||||||: CTTCTCTTCTCTCTGGACT -27.71 124.00 1738-1758
hsa-miR-198	ENST00000298925.1	1	-35.62	124	PROTEIN KINASE C-BINDING PROTEIN NELL1 PRECURSOR (NEL-LIKE PROTEIN 1) (NEL-RELATED PROTEIN 1)	0.95	GGAUAGAG---GGGAGACCUGG _||:||||___||||||||:|| ACTGTCTCTGCCCCTCTGGGCC -35.62 124.00 1862-1884
hsa-miR-198	ENST00000338049.1	1	-27.71	124	CYTOHESIN 4	0.95	GGAUAGAGGGGAGACCUGG |:|_|||:|:||||||||: CTTCTCTTCTCTCTGGACT -27.71 124.00 1678-1698
hsa-miR-198	ENST00000264343.1	1	-29.74	123		0.95	GGAU-AGA-GGGGAGACCUGG _:||_|||_:||||||||||| ATTACTCTGTCCCTCTGGACC -29.74 123.00 3433-3454
hsa-miR-198	ENST00000303099.3	1	-30.93	122	ZINC FINGER PROTEIN HRX (ALL-1) (TRITHORAX-LIKE PROTEIN)	0.95	GGAUA-GAGGGGAGACCUGG |||_|_|||:|||||||||: CCTTTACTCTCCTCTGGACT -30.93 122.00 6102-6123
hsa-miR-198	ENST00000287126.1	1	-30.09	122		0.95	GGAUAGAGGGGAGACCUGG |||_|:|||::|||||||| CCT-TTTCCTTTCTGGACC -30.09 122.00 742-761
hsa-miR-198	ENST00000278953.3	1	-30.93	122	ZINC FINGER PROTEIN HRX (ALL-1) (TRITHORAX-LIKE PROTEIN)	0.95	GGAUA-GAGGGGAGACCUGG |||_|_|||:|||||||||: CCTTTACTCTCCTCTGGACT -30.93 122.00 6540-6561
hsa-miR-198	ENST00000325239.1	1	-30.96	122		0.95	GGAUAGAGGGGAGACCUGG ::|:|||::|||||||||_ TTTGTCTTTCCTCTGGACA -30.96 122.00 522-541
hsa-miR-198	ENST00000320892.1	1	-31.2	122	UBIQUITIN CONJUGATING ENZYME 7 INTERACTING PROTEIN 4 (UBCM4- INTERACTING PROTEIN 4) (RING FINGER PROTEIN 144)	0.95	GGAUA-GAGGGGAGACCUGG |||_|_||||||||||||:: CCTCTCCTCCCCTCTGGATT -31.20 122.00 309-330
hsa-miR-198	ENST00000201920.3	1	-32.19	122	AMINO ACID TRANSPORT SYSTEM N2	0.95	GGAUAGAGGGGAGACCUGG :||:|||||:|||||_||| TCTGTCTCCTCTCTGCACC -32.19 122.00 473-493
hsa-miR-198	ENST00000317358.1	1	-31.03	121		0.95	GGAUAGAGGGGAGACCUGG :||_|||||:||||||:|: TCTCTCTCCTCTCTGGGCT -31.03 121.00 710-730
hsa-miR-198	ENST00000302926.2	1	-30.43	121	NEUROLIGIN 2 PRECURSOR	0.95	GGAUAGAGGGGAGACCUGG ||_:||||::|||||||:| CCAGTCTCTTCTCTGGATC -30.43 121.00 2683-2703
hsa-miR-198	ENST00000268605.3	1	-28.82	121	NUCLEOLAR PROTEIN 3 (APOPTOSIS REPRESSOR WITH CARD) (MUSCLE-ENRICHED CYTOPLASMIC PROTEIN) (MYP) (NUCLEOLAR PROTEIN OF 30 KDA) (NOP30)	0.95	GGAUAGAGGGGAGACCUGG :||:_||:|:||||||||: TCTGGCTTCTCTCTGGACT -28.82 121.00 1283-1303
hsa-miR-198	ENST00000286437.2	1	-30.64	121	FRAGILE X MENTAL RETARDATION 2 PROTEIN (PROTEIN FMR-2) (FMR2P) (OX19 PROTEIN) (FRAGILE X E MENTAL RETARDATION SYNDROME PROTEIN)	0.95	GGAUAGAGGGGAGACCUGG :|_||:|:|:||||||:|| TCCATTTTCTCTCTGGGCC -30.64 121.00 10521-10541
hsa-miR-198	ENST00000263062.4	1	-31.23	121	ENHANCER OF POLYCOMB 1	0.95	GGAUAGAGGGGAGACCUGG |:|:_:||||||||||::| CTTGGTTCCCCTCTGGGTC -31.23 121.00 3271-3291
hsa-miR-198	ENST00000315906.1	1	-35.48	120	TESTIS NUCLEAR RNA-BINDING PROTEIN-LIKE	0.95	GGAUAGAGGGGA-GACCUGG _||:||||:|||_||||||| GCTGTCTCTCCTCCTGGACC -35.48 120.00 1729-1749
hsa-miR-198	ENST00000311151.2	1	-28.14	120	DIHYDROPYRIMIDINASE RELATED PROTEIN-2 (DRP-2) (COLLAPSIN RESPONSE MEDIATOR PROTEIN 2) (CRMP-2) (N2A3)	0.95	GGAUAGA--GGGGAGACCUGG ||||_||__|:|||:|||||| CCTAGCTGGCTCCTTTGGACC -28.14 120.00 3321-3343
hsa-miR-198	ENST00000268624.1	1	-35.48	120	TESTIS NUCLEAR RNA-BINDING PROTEIN-LIKE	0.95	GGAUAGAGGGGA-GACCUGG _||:||||:|||_||||||| GCTGTCTCTCCTCCTGGACC -35.48 120.00 2016-2036
hsa-miR-198	ENST00000328234.1	1	-28.54	120	AMINOPEPTIDASE	0.95	GGAUAGA--GGGGAGACCUGG ||_||||__||:||||||||: CCAATCTCACCTCTCTGGACT -28.54 120.00 400-422
hsa-miR-198	ENST00000326690.2	1	-29.78	120		0.95	GGA--UAGAGGGGAGACCUGG |||__|_|||::||||||||| CCTCAAACTCTTCTCTGGACC -29.78 120.00 890-912
hsa-miR-198	ENST00000331282.1	1	-31.92	120		0.95	GGAUAGAGGGGAGA-CCUGG ||||||_|||:|||_||||| CCTATCACCCTTCTGGGACC -31.92 120.00 41-62
hsa-miR-198	ENST00000243776.2	1	-31.26	120	CHONDROITIN POLYMERIZING FACTOR; CHONDROITIN SULFATE SYNTHASE 2	0.95	GGAU--AGAGGGGAGACCUGG ||_|__||||||:|:|||||| CCAACTTCTCCCTTTTGGACC -31.26 120.00 2930-2952
hsa-miR-198	ENST00000312198.4	1	-29.63	119	BREAKPOINT CLUSTER REGION PROTEIN (EC 2	0.95	GGA-UAGAGGGGAGACCUGG |:|__|:|:||:|||||||| CTTCCTTTTCCTTCTGGACC -29.63 119.00 3401-3422
hsa-miR-198	ENST00000305877.4	1	-29.63	119	BREAKPOINT CLUSTER REGION PROTEIN (EC 2	0.95	GGA-UAGAGGGGAGACCUGG |:|__|:|:||:|||||||| CTTCCTTTTCCTTCTGGACC -29.63 119.00 2387-2408
hsa-miR-198	ENST00000304182.2	1	-30.65	119		0.95	GGAUAGAGGGGAGACCUGG ::||||_|:|||||||:|| TTTATC-CTCCTCTGGGCC -30.65 119.00 95-114
hsa-miR-198	ENST00000262825.4	1	-32.95	119	CYTOKINE RECEPTOR COMMON BETA CHAIN PRECURSOR (CDW131 ANTIGEN) (GM- CSF/IL-3/IL-5 RECEPTOR COMMON BETA-CHAIN)	0.95	GGAU-AGAGGGGAGACCUGG ||||_|:_||:||||||:|| CCTAGTTCCCTCTCTGGGCC -32.95 119.00 2186-2207
hsa-miR-198	ENST00000265131.1	1	-30.25	119	TENASCIN PRECURSOR (TN) (HEXABRACHION) (CYTOTACTIN) (NEURONECTIN) (GMEM) (JI) (MIOTENDINOUS ANTIGEN) (GLIOMA-ASSOCIATED-EXTRACELLULAR MATRIX ANTIGEN) (GP 150-225) (TENASCIN-C) (TN-C)	0.95	GGAUAGA-GGGGAGACCUGG _:|:|||_||:||||||||: ATTGTCTACCTCTCTGGACT -30.25 119.00 4828-4848
hsa-miR-198	ENST00000009017.2	1	-29.38	119		0.95	GGAUAGAGGGGAGACCUGG |:|:|:||::||||||||_ CTTGTTTCTTCTCTGGACA -29.38 119.00 3195-3214
hsa-miR-198	ENST00000274773.3	1	-28.25	119	GLYCOGENIN-INTERACTING PROTEIN 3	0.95	GGA-UAGAGGGGAGACCUGG |||_|||_:|:|||||||:| CCTCATCCTCTCTCTGGATC -28.25 119.00 1292-1313
hsa-miR-198	ENST00000194693.1	1	-29.23	119		0.95	GGAUAGAGGGGAGACCUGG :||:|||_|::|||||||| TCTGTCT-CTTTCTGGACC -29.23 119.00 4156-4175
hsa-miR-198	ENST00000313410.4	1	-31.37	119		0.95	GGA---UAGAGGGGAGACCUGG |||___:||||||_|||||||| CCTGGAGTCTCCCATCTGGACC -31.37 119.00 1047-1070
hsa-miR-198	ENST00000252308.3	1	-30.71	119	PHD FINGER PROTEIN 10 ISOFORM A; PHD ZINC FINGER PROTEIN XAP135	0.95	GGAUAGA----GGGGAGACCUGG |||:|_|____||||||||||:| CCTGTATGAGCCCCCTCTGGATC -30.71 119.00 913-937
hsa-miR-198	ENST00000233099.2	1	-29.38	119		0.95	GGAUAGAGGGGAGACCUGG |:|:|:||::||||||||_ CTTGTTTCTTCTCTGGACA -29.38 119.00 2719-2738
hsa-miR-198	ENST00000294256.4	1	-31.36	119	HRD1 PROTEIN ISOFORM A; SYNOVIOLIN1	0.95	GGAUAGAGGGGAGACCUGG |:|:|||:||:|||||:|_ CTTGTCTTCCTTCTGGGCA -31.36 119.00 250-269
hsa-miR-198	ENST00000004672.3	1	-27.15	119	EZRIN-BINDING PARTNER PACE-1 ISOFORM 1	0.95	GGAUAGAG-GGGAGACCUGG ::||_||:_||||||||||: TTTACCTTACCCTCTGGACT -27.15 119.00 210-231
hsa-miR-198	ENST00000328079.2	1	-27.15	119	EZRIN-BINDING PARTNER PACE-1 ISOFORM 1	0.95	GGAUAGAG-GGGAGACCUGG ::||_||:_||||||||||: TTTACCTTACCCTCTGGACT -27.15 119.00 103-124
hsa-miR-198	ENST00000334149.2	1	-29.63	119	BREAKPOINT CLUSTER REGION PROTEIN (EC 2	0.95	GGA-UAGAGGGGAGACCUGG |:|__|:|:||:|||||||| CTTCCTTTTCCTTCTGGACC -29.63 119.00 3533-3554
hsa-miR-198	ENST00000321051.4	1	-29.63	119	BREAKPOINT CLUSTER REGION PROTEIN (EC 2	0.95	GGA-UAGAGGGGAGACCUGG |:|__|:|:||:|||||||| CTTCCTTTTCCTTCTGGACC -29.63 119.00 2525-2546
hsa-miR-198	ENST00000307289.3	1	-31.36	119	HRD1 PROTEIN ISOFORM A; SYNOVIOLIN1	0.95	GGAUAGAGGGGAGACCUGG |:|:|||:||:|||||:|_ CTTGTCTTCCTTCTGGGCA -31.36 119.00 250-269
hsa-miR-198	ENST00000317216.1	1	-31.12	119	EARLY GROWTH RESPONSE PROTEIN 3 (EGR-3) (ZINC FINGER PROTEIN PILOT)	0.95	GGAUAGAGGGGAGACC--UGG |||||:_|||||||||__||| CCTATTACCCCTCTGGAGACC -31.12 119.00 1027-1049
hsa-miR-198	ENST00000305043.1	1	-28.67	118	SURVIVAL MOTOR NEURON PROTEIN (COMPONENT OF GEMS 1) (GEMIN1)	0.95	GGA--UAGAGGGGAGACCUGG |||__||_|:||:|||||||| CCTCCAT-TTCCTTCTGGACC -28.67 118.00 699-720
hsa-miR-198	ENST00000338052.1	1	-29.34	118		0.95	GGAUAGAGGGGAGACCUGG ||_:|||::|||||||:|: CCAGTCTTTCCTCTGGGCT -29.34 118.00 3525-3545
hsa-miR-198	ENST00000296140.1	1	-25.33	118	C-C CHEMOKINE RECEPTOR TYPE 1 (C-C CKR-1) (CC-CKR-1) (CCR-1) (CCR1) (MACROPHAGE INFLAMMATORY PROTEIN-1 ALPHA RECEPTOR) (MIP-1ALPHA-R) (RANTES-R) (HM145) (LD78 RECEPTOR)	0.95	GGAUAGAGGGGAGACCUGG |:|_|:||:|:|:|||||| CTTTTTTCTCTTTTGGACC -25.33 118.00 799-819
hsa-miR-198	ENST00000303924.1	1	-27.96	118	HYALURONAN SYNTHASE 2 (EC 2	0.95	GGAUAGAGGGGAGACCUGG _||||:||:|:|:|||||: ACTATTTCTCTTTTGGACT -27.96 118.00 125-144
hsa-miR-198	ENST00000225777.1	1	-27.44	118	SYNAPTOGYRIN 2 (CELLUGYRIN)	0.95	GGAUAGAG--GGGAGACCUGG :||_||||__|:||||||||| TCT-TCTCAGCTCTCTGGACC -27.44 118.00 339-360
hsa-miR-198	ENST00000287097.1	1	-34.24	118	CD109; GOV SYSTEM ALLOANTIGENS ON PLATELETS	0.95	GGAUAGAGGGGAGACCUGG :||||||:|||_||||||| TCTATCTTCCC-CTGGACC -34.24 118.00 1005-1024
hsa-miR-198	ENST00000251472.1	1	-28.19	118		0.95	GGAUAGA---GGGGAGACCUGG |_|:|||___:|:||||||||| CATGTCTGACTCTCTCTGGACC -28.19 118.00 38-61
hsa-miR-198	ENST00000317294.2	1	-28.67	118	SURVIVAL MOTOR NEURON PROTEIN (COMPONENT OF GEMS 1) (GEMIN1)	0.95	GGA--UAGAGGGGAGACCUGG |||__||_|:||:|||||||| CCTCCAT-TTCCTTCTGGACC -28.67 118.00 699-720
hsa-miR-198	ENST00000258796.3	1	-29.34	118		0.95	GGAUAGAGGGGAGACCUGG ||_:|||::|||||||:|: CCAGTCTTTCCTCTGGGCT -29.34 118.00 2915-2935
hsa-miR-198	ENST00000305296.1	1	-28.44	118	GUANINE NUCLEOTIDE-BINDING PROTEIN G(I)/G(S)/G(O) GAMMA-12 SUBUNIT	0.95	GGAUAGAGGGGAGACCUGG |:|:_:|::|||||||:|| CTTGATTTTCCTCTGGGCC -28.44 118.00 1670-1690
hsa-miR-198	ENST00000313450.1	1	-28.67	118	SURVIVAL MOTOR NEURON PROTEIN (COMPONENT OF GEMS 1) (GEMIN1)	0.95	GGA--UAGAGGGGAGACCUGG |||__||_|:||:|||||||| CCTCCAT-TTCCTTCTGGACC -28.67 118.00 699-720
hsa-miR-198	ENST00000318511.1	1	-34.07	118	INTERLEUKIN ENHANCER-BINDING FACTOR 3 (NUCLEAR FACTOR OF ACTIVATED T CELLS-90) (NF-AT-90) (DOUBLE-STRANDED RNA-BINDING PROTEIN 76) (DRBP76) (TRANSLATIONAL CONTROL PROTEIN 80) (TCP80) (NUCLEAR FACTOR ASSOCIATED WITH DSRNA) (NFAR) (M-PHASE PHOSPHOPROTEIN 4) (MPP4)	0.95	GGAUAGAGGGGA-GACCUGG |||||||||:||_||||||_ CCTATCTCCTCTCCTGGACA -34.07 118.00 4690-4710
hsa-miR-198	ENST00000270328.1	1	-31.4	118	ADAMTS-10 PRECURSOR (EC 3	0.95	GGAUAGAGGGGAGACCUGG :||:|_||||||:|||::| TCTGTGTCCCCTTTGGGTC -31.40 118.00 1603-1623
hsa-miR-198	ENST00000258661.1	1	-27.53	118	SPROUTY HOMOLOG 2 (SPRY-2)	0.95	GGAUAGAGGGGAGACCUGG :||:_:|:||||:|||||: TCTGATTTCCCTTTGGACT -27.53 118.00 1851-1871
hsa-miR-198	ENST00000219054.2	1	-26.28	118	HOMOLOG OF RAT KIDNEY-SPECIFIC (KS) GENE	0.95	GGAUAGAGGGGAGACCUGG ::|_|:|:||||:|||:|| TTTCTTTTCCCTTTGGGCC -26.28 118.00 1800-1820
hsa-miR-198	ENST00000329697.1	1	-26.28	118	XENOBIOTIC/MEDIUM-CHAIN FATTY ACID:COA LIGASE	0.95	GGAUAGAGGGGAGACCUGG ::|_|:|:||||:|||:|| TTTCTTTTCCCTTTGGGCC -26.28 118.00 2246-2266
hsa-miR-198	ENST00000244061.1	1	-27.33	118	ZINC FINGER PROTEIN 313	0.95	GGAUAGAGGGGAGACCUGG |:|_|||:||||:|||:|: CTTCTCTTCCCTTTGGGCT -27.33 118.00 856-876
hsa-miR-198	ENST00000255836.2	1	-29.87	117	COMPLEMENT-C1Q TUMOR NECROSIS FACTOR-RELATED PROTEIN 6 PRECURSOR	0.95	GGAUAGAGGGGAG-ACCUGG |||_|||:|:|||_|||||| CCTCTCTTCTCTCTTGGACC -29.87 117.00 1089-1110
hsa-miR-198	ENST00000311034.1	1	-32	117	HLH-PAS TRANSCRIPTION FACTOR NXF	0.95	GGAUAG--AGGGGAGACCUGG |||:_|__||||:|||||:|| CCTGACATTCCCTTCTGGGCC -32.00 117.00 1378-1400
hsa-miR-198	ENST00000336803.1	1	-29.07	117	CLAUDIN-2	0.95	GGAUA--GAGGGGAGACCUGG :||||__|_|||:|||||:|| TCTATAGCACCCTTCTGGGCC -29.07 117.00 522-544
hsa-miR-198	ENST00000308731.2	1	-30.42	117	TYROSINE-PROTEIN KINASE BTK (EC 2	0.95	GGAUA--GAGGGGAGACCUGG _||:|__:|||:||||||||: ACTGTCCTTCCTCTCTGGACT -30.42 117.00 6-27
hsa-miR-198	ENST00000258314.1	1	-30.9	117		0.95	GGA-UAGA-GGGGAGACCUGG |||_:_||_|||||:|||||| CCTCGGCTGCCCCTTTGGACC -30.90 117.00 3008-3030
hsa-miR-198	ENST00000310564.2	1	-29.92	117		0.95	GGAUA-GAGGGGAGACCUGG :||:|_:|||||||_||||| TCTGTATTCCCCTCAGGACC -29.92 117.00 665-686
hsa-miR-198	ENST00000298115.1	1	-29.07	117	CLAUDIN-2	0.95	GGAUA--GAGGGGAGACCUGG :||||__|_|||:|||||:|| TCTATAGCACCCTTCTGGGCC -29.07 117.00 715-737
hsa-miR-198	ENST00000335459.1	1	-27	116		0.95	GGAUAGA-GGGGAGACCUGG |||:_||_:|:||||||||: CCTGCCTGTCTCTCTGGACT -27.00 116.00 1501-1522
hsa-miR-198	ENST00000246017.1	1	-32.44	116	HOMEOBOX PROTEIN NKX-2	0.95	GGAUAGAGGGGAGACCUGG |||:|:||||_|||||::| CCTGTTTCCCGTCTGGGTC -32.44 116.00 1777-1797
hsa-miR-198	ENST00000329371.1	1	-31.79	116	BACULOVIRAL IAP REPEAT-CONTAINING PROTEIN 1 (NEURONAL APOPTOSIS INHIBITORY PROTEIN)	0.95	GGAUAGA-GGGGAGACCUGG _||:|||_|:|:|||||:|| GCTGTCTGCTCTTCTGGGCC -31.79 116.00 197-217
hsa-miR-198	ENST00000194097.1	1	-31.79	116	BACULOVIRAL IAP REPEAT-CONTAINING PROTEIN 1 (NEURONAL APOPTOSIS INHIBITORY PROTEIN)	0.95	GGAUAGA-GGGGAGACCUGG _||:|||_|:|:|||||:|| GCTGTCTGCTCTTCTGGGCC -31.79 116.00 197-217
hsa-miR-198	ENST00000328559.2	1	-26.67	116		0.95	GGAUAGAGGGGAGACCUGG :||||:||::||||_|||| TCTATTTCTTCTCTTGACC -26.67 116.00 51-71
hsa-miR-198	ENST00000335967.1	1	-26.67	116		0.95	GGAUAGAGGGGAGACCUGG :||||:||::||||_|||| TCTATTTCTTCTCTTGACC -26.67 116.00 71-91
hsa-miR-198	ENST00000306675.1	1	-31.37	116	ALPHA-1B ADRENERGIC RECEPTOR (ALPHA 1B-ADRENOCEPTOR)	0.95	GGA-UAGAGGGGAGACCUGG |||__|||||:||||||:|: CCTCTTCTCCTCTCTGGGCT -31.37 116.00 784-805
hsa-miR-198	ENST00000251849.1	1	-26.75	116	RAF PROTO-ONCOGENE SERINE/THREONINE-PROTEIN KINASE (EC 2	0.95	GGAUAGA-GGGGAGACCUGG |:|_|||_:||||:|||:|| CTTTTCTATCCCTTTGGGCC -26.75 116.00 2435-2456
hsa-miR-198	ENST00000290944.1	1	-29.26	116	ZINC FINGER DHHC DOMAIN CONTAINING PROTEIN 1 (ZINC FINGER PROTEIN 377) (DHHC-DOMAIN-CONTAINING CYSTEINE-RICH PROTEIN 1)	0.95	GGAU-AGAGGGGAGACCUGG |||:_||_:||:|||||:|| CCTGCTCATCCTTCTGGGCC -29.26 116.00 1075-1096
hsa-miR-198	ENST00000326570.4	1	-27.77	116	TRANSCRIPTION FACTOR (P38 INTERACTING PROTEIN)	0.95	GGAUAGAG-GGGAGACCUGG _:||||||_:|:|:|||||| GTTATCTCTTCTTTTGGACC -27.77 116.00 148-168
hsa-miR-198	ENST00000317269.1	1	-26.67	116	NUCLEAR PROTEIN HCC-1 (HSPC316) (PROLIFERATION ASSOCIATED CYTOKINE- INDUCIBLE PROTEIN CIP29)	0.95	GGAUAGAGGGGAGACCUGG :||||||:|::|||_|||| TCTATCTTCTTTCTTGACC -26.67 116.00 1954-1974
hsa-miR-198	ENST00000303573.1	1	-27.77	116	TRANSCRIPTION FACTOR (P38 INTERACTING PROTEIN)	0.95	GGAUAGAG-GGGAGACCUGG _:||||||_:|:|:|||||| GTTATCTCTTCTTTTGGACC -27.77 116.00 139-159
hsa-miR-198	ENST00000244571.1	1	-26.69	116		0.95	GGAUA-GAGGGGAGACCUGG |_|:|_||::|||:|||||| CGTGTGCTTTCCTTTGGACC -26.69 116.00 597-618
hsa-miR-198	ENST00000260569.1	1	-30.18	116		0.95	GGAUAGAG---GGGAGACCUGG :||||||:___|:||||||||_ TCTATCTTGGCCTCTCTGGACA -30.18 116.00 1981-2003
hsa-miR-198	ENST00000296252.1	1	-32.12	116	LIPASE	0.95	GGAUAGAGGGGAGACCUGG |||:||_|||:|||||:|: CCTGTC-CCCTTCTGGGCT -32.12 116.00 957-976
hsa-miR-198	ENST00000256897.1	1	-29.7	116	CYCLIN H (MO15-ASSOCIATED PROTEIN) (P37) (P34)	0.95	GGAUAGA-G---GGGAGACCUGG |:_:|||_|___||||||||||| CTCGTCTGCAGACCCTCTGGACC -29.70 116.00 186-210
hsa-miR-198	ENST00000262599.1	1	-27.23	116	ACTIVITY-DEPENDENT NEUROPROTECTOR (ACTIVITY-DEPENDENT NEUROPROTECTIVE PROTEIN)	0.95	GGAUAGAG-GGGAGACCUGG |||:_||:_|:||:|||||| CCTGCCTTGCTCTTTGGACC -27.23 116.00 138-159
hsa-miR-198	ENST00000218894.4	1	-27.77	116	TRANSCRIPTION FACTOR (P38 INTERACTING PROTEIN)	0.95	GGAUAGAG-GGGAGACCUGG _:||||||_:|:|:|||||| GTTATCTCTTCTTTTGGACC -27.77 116.00 187-207
hsa-miR-198	ENST00000289488.1	1	-27.81	116		0.95	GGAUAGA-GGGGAGACCUGG ::|||||__|:||||||:|| TTTATCTAACTCTCTGGGCC -27.81 116.00 1860-1881
hsa-miR-198	ENST00000328771.1	1	-32.3	116		0.95	GGAUAGA-G---GGGAGACCUGG _||:|||_|___||:|||||||| ACTGTCTCCGAACCTTCTGGACC -32.30 116.00 622-645
hsa-miR-198	ENST00000337077.1	1	-31.13	116	SERINE PROTEASE HEPSIN (EC 3	0.95	GGAUAGAGGGGAGA--CCUGG _||||||:||||:|__||||| GCTATCTTCCCTTTCGGGACC -31.13 116.00 1551-1572
hsa-miR-198	ENST00000251203.1	1	-32.04	116	PRE-B-CELL LEUKEMIA TRANSCRIPTION FACTOR 4	0.95	GGAUAGA-G---GGGAGACCUGG ||||_||_|___:|||||||||| CCTAGCTCCGGCTCCTCTGGACC -32.04 116.00 939-963
hsa-miR-198	ENST00000262626.1	1	-31.13	116	SERINE PROTEASE HEPSIN (EC 3	0.95	GGAUAGAGGGGAGA--CCUGG _||||||:||||:|__||||| GCTATCTTCCCTTTCGGGACC -31.13 116.00 971-992
hsa-miR-198	ENST00000264428.1	1	-28.53	116	GLYCINE RECEPTOR BETA CHAIN PRECURSOR (GLYCINE RECEPTOR 58 KDA SUBUNIT)	0.95	GGAUAG-AGGGGAGACCUGG |||:_|_|:||:||||||:| CCTGGCTTTCCTTCTGGATC -28.53 116.00 991-1012
hsa-miR-199a	ENST00000027478.1	1	-39.89	145	IMPORTIN ALPHA-6 SUBUNIT (KARYOPHERIN ALPHA-5 SUBUNIT)	0.95	UUGUCCAUCAGACUUGUGACCC ||||||_||||||::||||||| AACAGGCAGTCTGGGCACTGGG -39.89 145.00 629-652
hsa-miR-199a*	ENST00000304410.1	1	-29.98	133	LAR PROTEIN PRECURSOR (LEUKOCYTE ANTIGEN RELATED) (EC 3	0.95	UUGGUUACA-CG-UCUGAUGACAU |||||||||_||_|||||||||_| AACCAATGTGGCAAGACTACTGGA -29.98 133.00 6976-7001
hsa-miR-206	ENST00000264144.1	1	-30.39	139	LAMININ GAMMA-2 CHAIN PRECURSOR (KALININ/NICEIN/EPILIGRIN 100 KDA SUBUNIT) (LAMININ B2T CHAIN)	0.95	GGUGUGUGAAGGAAUGUAAGGU _::||||:|||:||:||||||| GTGCACATTTCTTTGCATTCCA -30.39 139.00 4966-4988
hsa-miR-211	ENST00000264027.1	1	-32.73	138	LATHOSTEROL OXIDASE (EC 1	0.95	UCCGCUUCC--UACUGUUUCCCUU |_|:|||||__||||||:|||||| ATGTGAAGGAGATGACAGAGGGAA -32.73 138.00 840-865
hsa-miR-214	ENST00000217176.1	1	-34	138	NEURONAL ACETYLCHOLINE RECEPTOR PROTEIN	0.95	GACGGAC-AGACACGGACGACA ||_||||_||||||:||||||| CTTCCTGTTCTGTGTCTGCTGT -34.00 138.00 2238-2261
hsa-miR-214	ENST00000275726.1	1	-38.56	136		0.95	GACGGACAG-ACACGGACGACA |||||||||_||||:||||||_ CTGCCTGTCTTGTGTCTGCTGA -38.56 136.00 783-805
hsa-miR-214	ENST00000316937.1	1	-38.56	136		0.95	GACGGACAG-ACACGGACGACA |||||||||_||||:||||||_ CTGCCTGTCTTGTGTCTGCTGA -38.56 136.00 2056-2078
hsa-miR-214	ENST00000305892.1	1	-36.23	136	OLFACTORY RECEPTOR 10H3	0.95	GACGGACAG-ACACGGACGACA |||||||||_|||_|||||||| CTGCCTGTCTTGTTCCTGCTGT -36.23 136.00 72-95
hsa-miR-214	ENST00000235865.1	1	-33.11	133	CALCIUM-DEPENDENT PHOSPHOLIPASE A2 PRECURSOR (EC 3	0.95	GA-CGGACA-GACACGGACGACA ||_||:|||__|||||||||||| CTGGCTTGTAGTGTGCCTGCTGT -33.11 133.00 177-201
hsa-miR-218	ENST00000296585.1	1	-24.12	133	INTEGRIN ALPHA-2 PRECURSOR (PLATELET MEMBRANE GLYCOPROTEIN IA) (GPIA) (COLLAGEN RECEPTOR) (VLA-2 ALPHA CHAIN) (CD49B)	0.95	UGUACCA--AUCUAGUUCGUGUU |:|||||__||_||||||||||: ATATGGTAGTAAATCAAGCACAG -24.12 133.00 2224-2248
hsa-miR-23a	ENST00000264414.1	1	-32.38	140	CULLIN HOMOLOG 3 (CUL-3)	0.95	CCUUUAGGGACCGUUACACUA |||:||:_|||||:||||||| GGAGATTGCTGGCGATGTGAT -32.38 140.00 4752-4774
hsa-miR-28	ENST00000301453.1	1	-34.13	137	UBIQUITIN-SPECIFIC PROTEASE OTUBAIN 1	0.95	GAGUU----AUCUGACACUCGAGGAA ||||:_____||:||||||||||||| CTCAGCCCCCAGGCTGTGAGCTCCTT -34.13 137.00 1663-1690
hsa-miR-29a	ENST00000319396.2	1	-33.43	139	MYOSIN IXB (UNCONVENTIONAL MYOSIN-9B)	0.95	UUGGCUAAAGUCUACCACGAUC |:|:|:||_|:|||||||||:| AGCTGGTTCCGGATGGTGCTGG -33.43 139.00 2892-2915
hsa-miR-29b	ENST00000296522.2	1	-22.01	132	15-HYDROXYPROSTAGLANDIN DEHYDROGENASE [NAD(+)] (EC 1	0.95	UGACUA--AAGUUUACCACGAU :_||||__||:||||||||||| GATGATGCTTTAAATGGTGCTA -22.01 132.00 556-577
hsa-miR-29b	ENST00000296521.2	1	-22.01	132	15-HYDROXYPROSTAGLANDIN DEHYDROGENASE [NAD(+)] (EC 1	0.95	UGACUA--AAGUUUACCACGAU :_||||__||:||||||||||| GATGATGCTTTAAATGGTGCTA -22.01 132.00 740-761
hsa-miR-321	ENST00000248984.1	1	-34.32	137		0.95	CUUGGGU---GUUAGGGACCGAAU _:|||||___||:||||||||||| CGACCCATTTCAGTCCCTGGCTTA -34.32 137.00 924-948
hsa-miR-321	ENST00000253811.1	1	-26.14	132	DIAPHANOUS PROTEIN HOMOLOG 1 (DIAPHANOUS-RELATED FORMIN 1) (DRF1)	0.95	CUUGGGUGUU-AGGGACCGAAU |||_|::|||_||:|||||||| GAAGCTGCAATTCTCTGGCTTA -26.14 132.00 5160-5183
hsa-miR-33	ENST00000295641.3	1	-23.5	131	LKB1 INTERACTING PROTEIN; STK11 INTERACTING PROTEIN	0.95	GUU-ACGUUGAUGUUACGUG |||_|_||:||||||||||| CAACTTCAGCTACAATGCAC -23.50 131.00 580-601
hsa-miR-33	ENST00000333470.2	1	-24.64	128		0.95	GUUACGUUGAUGUUACGUG :::|||_|||||||||||| TGGTGC-ACTACAATGCAC -24.64 128.00 338-357
hsa-miR-33	ENST00000311027.3	1	-20.76	124	MAP-KINASE ACTIVATING DEATH DOMAIN-CONTAINING PROTEIN ISOFORM A; INSULINOMA-GLUCAGONOMA PROTEIN 20	0.95	GUUA---CGUUGAUGUUACGUG ||:|___|_:|||||||||||| CAGTCCCGAGACTACAATGCAC -20.76 124.00 972-995
hsa-miR-33	ENST00000227948.2	1	-20.76	124	MAP-KINASE ACTIVATING DEATH DOMAIN-CONTAINING PROTEIN ISOFORM A; INSULINOMA-GLUCAGONOMA PROTEIN 20	0.95	GUUA---CGUUGAUGUUACGUG ||:|___|_:|||||||||||| CAGTCCCGAGACTACAATGCAC -20.76 124.00 972-995
hsa-miR-33	ENST00000303186.3	1	-20.76	124	MAP-KINASE ACTIVATING DEATH DOMAIN-CONTAINING PROTEIN ISOFORM A; INSULINOMA-GLUCAGONOMA PROTEIN 20	0.95	GUUA---CGUUGAUGUUACGUG ||:|___|_:|||||||||||| CAGTCCCGAGACTACAATGCAC -20.76 124.00 972-995
hsa-miR-33	ENST00000252318.1	1	-24.03	124	POLYPEPTIDE N-ACETYLGALACTOSAMINYLTRANSFERASE 8; UDP-N-ACETYL-ALPHA-D-GALACTOSAMINE:POLYPEPTIDE N-ACETYLGALACTOSAMINYLTRANSFERASE 8; UDP-GALNAC: POLYPEPTIDE N-ACETYLGALACTOSAMINYLTRANSFERASE 8; GALNAC TRANSFERASE 8; PROTEIN-UDP ACETYLGALACTOSAMINYLTRANSFERASE 8; GALNAC-T8	0.95	GUUACGUUGAUGUUACGUG :::|||_:||||:|||||| TGGTGCCGCTACGATGCAC -24.03 124.00 1085-1105
hsa-miR-33	ENST00000300146.3	1	-24.13	122		0.95	GUUACGUUGAUGUUACGUG ::||||||||:|||_|||| TGATGCAACTGCAAAGCAC -24.13 122.00 823-843
hsa-miR-33	ENST00000298047.1	1	-21.48	121	FAT3 (FRAGMENT)	0.95	GUUACGUUGAUGUUACGUG |||||_:|:||:||||:|| CAATGGGATTATAATGTAC -21.48 121.00 1134-1154
hsa-miR-33	ENST00000299441.2	1	-20.87	120	PROTOCADHERIN 16 PRECURSOR (CADHERIN 19) (CADHERIN FIBROBLAST 1)	0.95	GUUAC-GUUGAUGUUACGUG ::|||_||||_||||||||| TGATGTCAACGACAATGCAC -20.87 120.00 1795-1816
hsa-miR-33	ENST00000336971.1	1	-22.36	120	POTASSIUM VOLTAGE-GATED CHANNEL SUBFAMILY A MEMBER 2 (POTASSIUM CHANNEL KV1	0.95	GUU-ACGUUGAUGUUACGUG ||:_||:|||||||_||||| CAGCTGTAACTACATTGCAC -22.36 120.00 1614-1635
hsa-miR-33	ENST00000259941.1	1	-22.19	120	RING FINGER PROTEIN 9 (B30-RING FINGER PROTEIN) (TRIPARTITE MOTIF PROTEIN 10)	0.95	GUUACG-UUGAUGUUACGUG ||:||:_|||||||||||_| CAGTGTAAACTACAATGCTC -22.19 120.00 2269-2290
hsa-miR-33	ENST00000222422.1	1	-22.19	119	MYELOID/LYMPHOID OR MIXED-LINEAGE LEUKEMIA 5 (TRITHORAX HOMOLOG	0.95	GUUACGUUGAUGUUA--CGUG ||:|||_||||||||__|||| CAGTGCTACTACAATCAGCAC -22.19 119.00 123-145
hsa-miR-33	ENST00000332726.1	1	-21.65	119		0.95	GUUAC-GUUGAUGUUACGUG |:|||_::_||||||||||: CGATGTTGTCTACAATGCAT -21.65 119.00 236-257
hsa-miR-33	ENST00000334914.1	1	-22.19	119	MYELOID/LYMPHOID OR MIXED-LINEAGE LEUKEMIA 5 (TRITHORAX HOMOLOG	0.95	GUUACGUUGAUGUUA--CGUG ||:|||_||||||||__|||| CAGTGCTACTACAATCAGCAC -22.19 119.00 798-820
hsa-miR-33	ENST00000311117.2	1	-22.19	119	MYELOID/LYMPHOID OR MIXED-LINEAGE LEUKEMIA 5 (TRITHORAX HOMOLOG	0.95	GUUACGUUGAUGUUA--CGUG ||:|||_||||||||__|||| CAGTGCTACTACAATCAGCAC -22.19 119.00 836-858
hsa-miR-33	ENST00000249297.3	1	-22.19	119	MYELOID/LYMPHOID OR MIXED-LINEAGE LEUKEMIA 5 (TRITHORAX HOMOLOG	0.95	GUUACGUUGAUGUUA--CGUG ||:|||_||||||||__|||| CAGTGCTACTACAATCAGCAC -22.19 119.00 503-525
hsa-miR-33	ENST00000333597.2	1	-22.19	119	MYELOID/LYMPHOID OR MIXED-LINEAGE LEUKEMIA 5 (TRITHORAX HOMOLOG	0.95	GUUACGUUGAUGUUA--CGUG ||:|||_||||||||__|||| CAGTGCTACTACAATCAGCAC -22.19 119.00 302-324
hsa-miR-33	ENST00000334884.2	1	-22.19	119	MYELOID/LYMPHOID OR MIXED-LINEAGE LEUKEMIA 5 (TRITHORAX HOMOLOG	0.95	GUUACGUUGAUGUUA--CGUG ||:|||_||||||||__|||| CAGTGCTACTACAATCAGCAC -22.19 119.00 503-525
hsa-miR-33	ENST00000271105.1	1	-21.65	119	40S RIBOSOMAL PROTEIN S8	0.95	GUUAC-GUUGAUGUUACGUG |:|||_::_||||||||||: CGATGTTGTCTACAATGCAT -21.65 119.00 264-285
hsa-miR-33	ENST00000257745.1	1	-22.19	119	MYELOID/LYMPHOID OR MIXED-LINEAGE LEUKEMIA 5 (TRITHORAX HOMOLOG	0.95	GUUACGUUGAUGUUA--CGUG ||:|||_||||||||__|||| CAGTGCTACTACAATCAGCAC -22.19 119.00 503-525
hsa-miR-33	ENST00000281142.3	1	-22.01	119		0.95	GUUACGUUGAUGUUACGUG ||:||::|:||||:||||_ CAGTGTGATTACAGTGCAG -22.01 119.00 2510-2529
hsa-miR-33	ENST00000261510.1	1	-23.19	118	CARBOXYPEPTIDASE H PRECURSOR (EC 3	0.95	GUUACGUUGAUGUUACGUG |_:||:::||:||:||||| CCGTGTGGCTGCAGTGCAC -23.19 118.00 477-497
hsa-miR-33	ENST00000307765.2	1	-21.17	117	RELAXIN RECEPTOR 1 (LEUCINE-RICH REPEAT-CONTAINING G PROTEIN-COUPLED RECEPTOR 7)	0.95	GUUACGUUGAUGUUAC-GUG _||||::|||:|||||_||| AAATGTGACTGCAATGTCAC -21.17 117.00 378-398
hsa-miR-33	ENST00000262738.2	1	-21.53	117	CADHERIN EGF LAG SEVEN-PASS G-TYPE RECEPTOR 1 PRECURSOR (FLAMINGO HOMOLOG 2) (HFMI2)	0.95	GUUAC-GUUGAUGUUACGUG |:|||_|||:_||||||||| CGATGCCAATGACAATGCAC -21.53 117.00 2649-2670
hsa-miR-33	ENST00000231484.1	1	-21.16	117	PROTOCADHERIN 12 PRECURSOR (VASCULAR CADHERIN-2) (VASCULAR ENDOTHELIAL CADHERIN-2) (VE-CADHERIN-2) (VE-CAD-2)	0.95	GUUAC----GUUGAUGUUACGUG ||:||____||||_||||||||| CAGTGACATCAACGACAATGCAC -21.16 117.00 2560-2584
hsa-miR-33	ENST00000309027.1	1	-22.47	117	GOLGI PHOSPHOPROTEIN 4; TYPE II GOLGI MEMBRANE PROTEIN; 130 KDA GOLGI-LOCALIZED PHOSPHOPROTEIN; CIS GOLGI-LOCALIZED CALCIUM-BINDING PROTEIN	0.95	GUUA-CGUUGAUGUUACGUG ||||_|||:_||||:||||| CAATAGCAGATACAGTGCAC -22.47 117.00 916-937
hsa-miR-33	ENST00000333777.1	1	-23.75	117	ESOPHAGUS CANCER-RELATED GENE-2 INTERACTION SUSCEPTIBILITY PROTEIN (FRAGMENT)	0.95	GUUA-CGUUGAUGUUACGUG ||:|_|||||_|||:||||| CAGTAGCAACCACAGTGCAC -23.75 117.00 651-672
hsa-miR-34a	ENST00000305253.1	1	-32.64	137	TUBBY PROTEIN HOMOLOG	0.95	UGUUGGUCG-AUUCUGUGACGGU :||||_|||_|:|||||||||:| GCAACGAGCATGAGACACTGCTA -32.64 137.00 1616-1640
hsa-miR-34a	ENST00000299506.1	1	-32.64	137	TUBBY PROTEIN HOMOLOG	0.95	UGUUGGUCG-AUUCUGUGACGGU :||||_|||_|:|||||||||:| GCAACGAGCATGAGACACTGCTA -32.64 137.00 1359-1383
hsa-miR-34a	ENST00000262231.4	1	-30.82	136	REGULATING SYNAPTIC MEMBRANE EXOCYTOSIS 2; RAB3 INTERACTING PROTEIN 3	0.95	UGUUGGU-CGA--UUCUGUGACGGU |_|||||_|:|__|||||||||||| AAAACCAGGTTCCAAGACACTGCCA -30.82 136.00 3303-3329
hsa-miR-34a	ENST00000257131.1	1	-34.2	133	EUKARYOTIC TRANSLATION INITIATION FACTOR 2C	0.95	UGUUGGUCGAUUCUGUGACGGU :||:||_|:|:||:|||||:|| GCAGCCTGTTGAGGCACTGTCA -34.20 133.00 5627-5650
hsa-miR-34b	ENST00000337337.1	1	-31.75	137	FRAGILE X MENTAL RETARDATION SYNDROME RELATED PROTEIN 1	0.95	GUU-AGUCGAUUACUGUGACGGA |||__||||||||||:||||:|| CAACACAGCTAATGATACTGTCT -31.75 137.00 505-529
hsa-miR-34b	ENST00000305586.2	1	-31.75	137	FRAGILE X MENTAL RETARDATION SYNDROME RELATED PROTEIN 1	0.95	GUU-AGUCGAUUACUGUGACGGA |||__||||||||||:||||:|| CAACACAGCTAATGATACTGTCT -31.75 137.00 784-808
hsa-miR-34c	ENST00000237853.1	1	-27.75	137	RNA POLYMERASE II ELONGATION FACTOR ELL2	0.95	GUUAGUCGAUUGAUGUGACGGA :|||||_:||:|||||||||:| TAATCA-TTAGCTACACTGCTT -27.75 137.00 2943-2965
hsa-miR-7	ENST00000337817.1	1	-25.18	135	TAL1 (SCL) INTERRUPTING LOCUS; SCL INTERRUPTING LOCUS	0.95	UUGUUUUAGUGAUCAGAAGGU ||::||:||||_||||||||| AATGAAGTCACAAGTCTTCCA -25.18 135.00 2616-2638
hsa-miR-7	ENST00000243182.1	1	-25.18	135	TAL1 (SCL) INTERRUPTING LOCUS; SCL INTERRUPTING LOCUS	0.95	UUGUUUUAGUGAUCAGAAGGU ||::||:||||_||||||||| AATGAAGTCACAAGTCTTCCA -25.18 135.00 2696-2718
hsa-miR-7	ENST00000309395.1	1	-28.38	133	MOB4A PROTEIN	0.95	UUGUUUUAGUGA-UCAGAAGGU _|||:|||:|||_||||||||| CACAGAATTACTCAGTCTTCCA -28.38 133.00 2736-2758
hsa-miR-95	ENST00000250457.1	1	-32.15	145	EGL NINE HOMOLOG 3 (EC 1	0.95	ACGAGUUAUUUAUGGGCAACUU _|||||:|||||||::|||||| GGCTCAGTAAATACTTGTTGAA -32.15 145.00 2673-2695
hsa-miR-95	ENST00000304678.1	1	-31.43	142		0.95	ACGAGUUAUUUAUGGGCAACUU _|||||||||||:|::|||||| GGCTCAATAAATGCTTGTTGAA -31.43 142.00 1147-1169
hsa-miR-95	ENST00000291421.1	1	-27.74	136	LIKELY ORTHOLOG OF MOUSE FIBRONECTIN TYPE III REPEAT CONTAINING PROTEIN 2; SIMILAR TO PEROXISOMAL PROTEIN (PEP)	0.95	ACGAGUUAUUUAUGGGCAACUU |_||||:||||||:::|||||| TACTCAGTAAATATTTGTTGAA -27.74 136.00 2107-2130
mmu-let-7c	ENST00000289537.2	1	-34.27	145	6-PHOSPHOFRUCTO-2-KINASE/FRUCTOSE-2	0.95	UUGGUAUGUUGGAUGAUGGAGU |:||:_|||::||||||||||| AGCCGCACAGTCTACTACCTCA -34.27 145.00 782-805
mmu-let-7d	ENST00000295204.2	1	-30.79	136		0.95	UGAUACGU--UGGAUGAUGGAGA _|||||||__|::|||||||||| TCTATGCAGCATTTACTACCTCT -30.79 136.00 5990-6013
mmu-let-7g	ENST00000302946.3	1	-26.07	133		0.95	UGACAU--GUUUGAUGAUGGAGU :||_||__|||||||||:||||| GCTCTACCCAAACTACTGCCTCA -26.07 133.00 718-742
mmu-let-7i	ENST00000264080.1	1	-25.24	133		0.95	UCGUGUUUGAUGAUGGAGU ||||:_|||||||||:||| AGCATCAACTACTACTTCA -25.24 133.00 909-929
mmu-let-7i	ENST00000313409.2	1	-24.96	129		0.95	UCGUG--UUUGAUGAUGGAGU |_|||__||:||||||||||| ACCACTAAAGCTACTACCTCA -24.96 129.00 885-907
mmu-let-7i	ENST00000306036.4	1	-26.88	127	ALK TYROSINE KINASE RECEPTOR PRECURSOR (EC 2	0.95	UCGUGUUUGAUGAUGGAGU |||_:::|||:|||||||| AGCCTGGACTGCTACCTCA -26.88 127.00 1902-1922
mmu-let-7i	ENST00000254037.1	1	-23.55	127		0.95	UCGUGUUUGAUGAUGGAGU |_||::|::|||||||||| ATCATGAGTTACTACCTCA -23.55 127.00 3985-4005
mmu-let-7i	ENST00000262539.1	1	-26.21	126	PROTEIN TYROSINE PHOSPHATASE	0.95	UCG--UGUUUGAUGAUGGAGU :||__|_||:||||||||||| GGCAAAGAAGCTACTACCTCA -26.21 126.00 948-970
mmu-let-7i	ENST00000306006.1	1	-23.52	125	ZINC FINGER PROTEIN 239 (ZINC FINGER PROTEIN MOK-2) (HOK-2)	0.95	UCGUGU-UUGAUGAUGGAGU |||_||_|:|||||||:||| AGCTCAGAGCTACTACTTCA -23.52 125.00 932-953
mmu-let-7i	ENST00000307050.1	1	-30.95	125		0.95	UCGUGUUUGAUGAUGGAGU |||||||:||:||:||||_ AGCACAAGCTGCTGCCTCT -30.95 125.00 1273-1292
mmu-let-7i	ENST00000273390.1	1	-22.56	125	AAT-1 ALPHA	0.95	UCG-UGUUUGAUGAUGGAGU ||:_|_|||||||||:|||| AGTAAAAAACTACTATCTCA -22.56 125.00 1235-1256
mmu-let-7i	ENST00000264232.1	1	-22.56	125	AAT-1 ALPHA	0.95	UCG-UGUUUGAUGAUGGAGU ||:_|_|||||||||:|||| AGTAAAAAACTACTATCTCA -22.56 125.00 1246-1267
mmu-let-7i	ENST00000304710.1	1	-21.7	124	CYSTATIN D PRECURSOR	0.95	UCGUGUUUGAUGAUGGAGU :|_:::|||||||||:||| GGGGTGAACTACTACTTCA -21.70 124.00 244-264
mmu-let-7i	ENST00000330287.1	1	-27.55	124	COAGULATION FACTOR VIII ISOFORM B PRECURSOR; COAGULATION FACTOR VIIIC; PROCOAGULANT COMPONENT	0.95	UCGUGUUUGAUGAUGGAGU _|||||:|:||||:|:||| TGCACAGATTACTGCTTCA -27.55 124.00 192-211
mmu-let-7i	ENST00000271749.1	1	-23.32	124	6-PHOSPHOFRUCTO-2-KINASE/FRUCTOSE-2	0.95	UCG---UGUUUGAUGAUGGAGU |||___|:|:_||||||||||| AGCAAGATAGTCTACTACCTCA -23.32 124.00 791-814
mmu-let-7i	ENST00000240874.1	1	-24.39	123	HUNTINGTIN-ASSOCIATED PROTEIN-INTERACTING PROTEIN (DUO PROTEIN)	0.95	UCGUGUUUGAUGA-UGGAGU ||_||||:|||||_|||||| AGAACAAGCTACTGACCTCA -24.39 123.00 4567-4588
mmu-let-7i	ENST00000261660.1	1	-22.65	123		0.95	UCGUGUU--UGAUGAUGGAGU ||_||:|__||||||||:||| AGGACGACGACTACTACTTCA -22.65 123.00 748-770
mmu-let-7i	ENST00000330212.2	1	-26.09	122		0.95	UCGUG----UUUGAUGAUGGAGU :||||____:_|||||||||||| GGCACTGTGGTACTACTACCTCA -26.09 122.00 667-691
mmu-let-7i	ENST00000260570.1	1	-26.25	122		0.95	UCGUGUUUGAUGAUGGAGU :_|::::|||:|||||||| GCCGTGGACTGCTACCTCA -26.25 122.00 3586-3604
mmu-let-7i	ENST00000295943.1	1	-21.76	122		0.95	UCGUGUUU-GAUGAUGGAGU ||_|||||_|||||||||:: AGGACAAATCTACTACCTTG -21.76 122.00 1346-1367
mmu-let-7i	ENST00000259050.1	1	-26.14	122	AXOTROPHIN; LIKELY ORTHOLOG OF MOUSE AXOTROPHIN	0.95	UCGUGUUUGA--UGAUGGAGU _|:|||||||__||||||||| TGTACAAACTGTACTACCTCA -26.14 122.00 408-429
mmu-let-7i	ENST00000308616.2	1	-23.8	121	HEPARANASE 2; HEPARANASE-LIKE PROTEIN; HEPARANASE 3	0.95	UCGUGUUUGAUGAUGGAGU :||_|::|:|||||:|||| GGCCCGGATTACTATCTCA -23.80 121.00 414-434
mmu-let-7i	ENST00000320256.1	1	-21.94	121		0.95	UCGUGUUUGAUGAUGGAGU :|:|_:::||||||:|||| GGTAAGGGCTACTATCTCA -21.94 121.00 576-596
mmu-let-7i	ENST00000329594.1	1	-23.8	121	HEPARANASE 2; HEPARANASE-LIKE PROTEIN; HEPARANASE 3	0.95	UCGUGUUUGAUGAUGGAGU :||_|::|:|||||:|||| GGCCCGGATTACTATCTCA -23.80 121.00 414-434
mmu-let-7i	ENST00000271019.2	1	-23.82	121	CYR61 PROTEIN PRECURSOR (CYSTEINE-RICH	0.95	UCGUGUUUGAUGAUGGAGU ||||||_::||||:|:||| AGCACATGTTACTGCTTCA -23.82 121.00 1590-1610
mmu-let-7i	ENST00000312010.2	1	-25.93	121		0.95	UCGUGUUUGAUGAUGGAGU |_|:||::|||||||||:: AACGCAGGCTACTACCTTG -25.93 121.00 944-964
mmu-let-7i	ENST00000330108.1	1	-23.8	121	HEPARANASE 2; HEPARANASE-LIKE PROTEIN; HEPARANASE 3	0.95	UCGUGUUUGAUGAUGGAGU :||_|::|:|||||:|||| GGCCCGGATTACTATCTCA -23.80 121.00 414-434
mmu-let-7i	ENST00000316642.1	1	-23.82	121	CYR61 PROTEIN PRECURSOR (CYSTEINE-RICH	0.95	UCGUGUUUGAUGAUGGAGU ||||||_::||||:|:||| AGCACATGTTACTGCTTCA -23.82 121.00 1583-1603
mmu-let-7i	ENST00000296702.3	1	-22.65	120	TRANSCRIPTION ELONGATION REGULATOR 1; TRANSCRIPTION FACTOR CA150; TATA BOX BINDING PROTEIN (TBP)-ASSOCIATED FACTOR	0.95	UCGUGUU--UGAUGAUGGAGU |_|||||__|||:||||:||| ACCACAACAACTGCTACTTCA -22.65 120.00 871-893
mmu-let-7i	ENST00000311316.3	1	-24.05	120	COLLAGEN ALPHA 1(XV) CHAIN PRECURSOR	0.95	UCGUGU-UUGAUGAUGGAGU ||||||_||:||||||||:_ AGCACATAATTACTACCTTC -24.05 120.00 5027-5047
mmu-let-7i	ENST00000265074.2	1	-23.31	119	ATRIAL NATRIURETIC PEPTIDE CLEARANCE RECEPTOR PRECURSOR (ANP-C) (ANPRC) (NPR-C) (ATRIAL NATRIURETIC PEPTIDE C-TYPE RECEPTOR)	0.95	UCGUGUUUGAUGAUGGAGU |||:_:||||:||||:||| AGCG-GAACTGCTACTTCA -23.31 119.00 682-701
mmu-let-7i	ENST00000271332.1	1	-27.5	119	CADHERIN EGF LAG SEVEN-PASS G-TYPE RECEPTOR 2 PRECURSOR (EPIDERMAL GROWTH FACTOR-LIKE 2) (MULTIPLE EPIDERMAL GROWTH FACTOR-LIKE DOMAINS 3) (FLAMINGO 1)	0.95	UCGUGUUUGAUGAUGGAGU :||_|:::|||||:||||| GGC-CGGGCTACTGCCTCA -27.50 119.00 6825-6844
mmu-let-7i	ENST00000325343.3	1	-23.25	119	SPERMATID PERINUCLEAR RNA-BINDING PROTEIN	0.95	UCGUGUUUGAUGAUGGAGU ||:|:||:||_|||:|||| AGTATAAGCTCCTATCTCA -23.25 119.00 1485-1505
mmu-let-7i	ENST00000264144.1	1	-20.93	119	LAMININ GAMMA-2 CHAIN PRECURSOR (KALININ/NICEIN/EPILIGRIN 100 KDA SUBUNIT) (LAMININ B2T CHAIN)	0.95	UCGUGUU-UGAUGAUGGAGU ||:|_||_||||:|:||||| AGTAAAATACTATTGCCTCA -20.93 119.00 4132-4153
mmu-let-7i	ENST00000333129.1	1	-24.18	119	FIDGETIN	0.95	UCGUGUUUGAUGAUGGAGU |||||_||:||||::|||| AGCAC-AATTACTGTCTCA -24.18 119.00 1642-1661
mmu-let-7i	ENST00000313599.1	1	-20.99	119	SCAVENGER RECEPTOR CYSTEINE-RICH TYPE 1 PROTEIN M160	0.95	UCGUGUU-UGAUGAUGGAGU :|::_||_||||||:||||| GGTGGAACACTACTGCCTCA -20.99 119.00 251-272
mmu-let-7i	ENST00000338013.1	1	-23.25	119	SPERMATID PERINUCLEAR RNA-BINDING PROTEIN	0.95	UCGUGUUUGAUGAUGGAGU ||:|:||:||_|||:|||| AGTATAAGCTCCTATCTCA -23.25 119.00 1511-1531
mmu-let-7i	ENST00000256429.1	1	-22.71	119	METHYL-CPG BINDING DOMAIN PROTEIN 2 ISOFORM 1	0.95	UCGUGUUUGAUGAUGGAGU ||:|::|||||:|:||||_ AGTATGAACTATTGCCTCT -22.71 119.00 2087-2106
mmu-let-7i	ENST00000197268.3	1	-22	119		0.95	UCGUGUUU-GAUGAUGGAGU _|:|:|||_||:||||:||| TGTATAAATCTGCTACTTCA -22.00 119.00 2457-2477
mmu-let-7i	ENST00000308483.1	1	-23.66	119	ADAM 12 PRECURSOR (EC 3	0.95	UCGUGU-UUGAUGAUGGAGU ||||::_:_|||||:||||| AGCATGCGTCTACTGCCTCA -23.66 119.00 2528-2549
mmu-let-7i	ENST00000304506.2	1	-24.97	118	INTERLEUKIN-13 PRECURSOR (IL-13)	0.95	UCGUGU-UU--GAUGAUGGAGU _|:|||_||__||:|||||||| TGTACAGAATTCTGCTACCTCA -24.97 118.00 1008-1030
mmu-let-7i	ENST00000268488.1	1	-24.83	117	CARBOHYDRATE (N-ACETYLGLUCOSAMINE 6-O) SULFOTRANSFERASE 4; N-ACETYLGLUCOSAMINE 6-O-SULFOTRANSFERASE	0.95	UCGUGUU-UGAUGAUGGAGU |||||||_:|||||:|||_| AGCACAATGCTACTGCCTAA -24.83 117.00 169-190
mmu-let-7i	ENST00000310794.2	1	-22.32	117	ZINC FINGER PROTEIN PLAGL1 (PLEIOMORPHIC ADENOMA-LIKE PROTEIN 1)	0.95	UCGUGUU----UGAUGAUGGAGU ||:||||____|||_|||||||| AGTACAACACCACTTCTACCTCA -22.32 117.00 1756-1780
mmu-let-7i	ENST00000299240.1	1	-23.43	117		0.95	UCGUG-UUUGAUGAUGGAGU :_|||_||:||:||||:||| GCCACTAAGCTGCTACTTCA -23.43 117.00 2024-2043
mmu-let-7i	ENST00000325773.3	1	-22.32	117	ZINC FINGER PROTEIN PLAGL1 (PLEIOMORPHIC ADENOMA-LIKE PROTEIN 1)	0.95	UCGUGUU----UGAUGAUGGAGU ||:||||____|||_|||||||| AGTACAACACCACTTCTACCTCA -22.32 117.00 4499-4523
mmu-let-7i	ENST00000314904.1	1	-21.31	117		0.95	UCGUGUUU--GAUGAUGGAGU :|:|_:||__|||||:||||| GGTAGGAATGCTACTGCCTCA -21.31 117.00 1740-1762
mmu-let-7i	ENST00000306933.1	1	-21.4	117		0.95	UCGUGUU-UGAUGAUGGAGU |||_|||_|:||:||||||| AGC-CAACATTATTACCTCA -21.40 117.00 169-189
mmu-let-7i	ENST00000336756.1	1	-22.32	117	ZINC FINGER PROTEIN PLAGL1 (PLEIOMORPHIC ADENOMA-LIKE PROTEIN 1)	0.95	UCGUGUU----UGAUGAUGGAGU ||:||||____|||_|||||||| AGTACAACACCACTTCTACCTCA -22.32 117.00 2819-2843
mmu-let-7i	ENST00000262215.1	1	-23.17	117	BREFELDIN A-INHIBITED GUANINE NUCLEOTIDE-EXCHANGE PROTEIN 1 (BREFELDIN A-INHIBITED GEP 1) (P200 ARF-GEP1) (P200 ARF GUANINE NUCLEOTIDE EXCHANGE FACTOR)	0.95	UCGUG-UUUGAUGAUGGAGU |||||_||::||||_||||| AGCACTAAGTTACTTCCTCA -23.17 117.00 5420-5441
mmu-let-7i	ENST00000238018.1	1	-26.92	117	GUANINE DEAMINASE (EC 3	0.95	UCGUGU-UUGAUGAUGGAGU :|||||_::||:|||||||_ GGCACACGGCTGCTACCTCT -26.92 117.00 915-935
mmu-let-7i	ENST00000039989.1	1	-23.43	117		0.95	UCGUG-UUUGAUGAUGGAGU :_|||_||:||:||||:||| GCCACTAAGCTGCTACTTCA -23.43 117.00 2038-2057
mmu-let-7i	ENST00000308226.1	1	-26.92	117	GUANINE DEAMINASE (EC 3	0.95	UCGUGU-UUGAUGAUGGAGU :|||||_::||:|||||||_ GGCACACGGCTGCTACCTCT -26.92 117.00 906-926
mmu-let-7i	ENST00000310802.1	1	-22.32	117	ZINC FINGER PROTEIN PLAGL1 (PLEIOMORPHIC ADENOMA-LIKE PROTEIN 1)	0.95	UCGUGUU----UGAUGAUGGAGU ||:||||____|||_|||||||| AGTACAACACCACTTCTACCTCA -22.32 117.00 1740-1764
mmu-let-7i	ENST00000303887.2	1	-24.93	117	DNA REPLICATION LICENSING FACTOR MCM7 (CDC47 HOMOLOG) (P1	0.95	UCGUGUU--UGAUGAUGGAGU _|:||||__:||:||:||||| CGTACAAGAGCTGCTGCCTCA -24.93 117.00 750-771
mmu-let-7i	ENST00000319694.2	1	-27.72	116		0.95	UCGUGUUUGAUGAUGGAGU ||||||::|_:||:||||| AGCACAGGCCGCTGCCTCA -27.72 116.00 565-585
mmu-let-7i	ENST00000333338.1	1	-24.8	116		0.95	UCGUGUUUGAUGAUGGAGU :||||||:||_:|||||:| GGCACAAGCTCTTACCTTA -24.80 116.00 744-764
mmu-let-7i	ENST00000301327.1	1	-25.2	116		0.95	UCGUG---UUUGAUGAUGGAGU |||||___|||||:||:||||_ AGCACTGGAAACTGCTGCCTCT -25.20 116.00 988-1010
mmu-let-7i	ENST00000207451.1	1	-22.41	116	EUKARYOTIC TRANSLATION INITIATION FACTOR 2C 1 (EIF2C 1) (EIF-2C 1) (PUTATIVE RNA-BINDING PROTEIN Q99)	0.95	UCGUGUU-UGAUGAUGGAGU :|||_||_:||::||||||| GGCAGAACGCTGTTACCTCA -22.41 116.00 2788-2809
mmu-let-7i	ENST00000335575.1	1	-21.95	116		0.95	UCGUGUU---UGAUGAUGGAGU |||||||___||_||||:|||| AGCACAAGGCACAACTATCTCA -21.95 116.00 820-843
mmu-let-7i	ENST00000265717.1	1	-23.26	116	CAMP-DEPENDENT PROTEIN KINASE TYPE II-BETA REGULATORY CHAIN	0.95	UCG-UGUU--UGAUGAUGGAGU |||_||||__|||:|||||||_ AGCTACAATCACTGCTACCTCT -23.26 116.00 740-762
mmu-let-7i	ENST00000217455.3	1	-26.3	116	PEROXISOMAL ACYL-COENZYME A THIOESTER HYDROLASE 1 (EC 3	0.95	UCGUG-UUUGAUGAUGGAGU :||||_:_|||:||:||||| GGCACTGCACTGCTGCCTCA -26.30 116.00 776-797
mmu-let-7i	ENST00000238203.2	1	-21.95	116		0.95	UCGUGUU---UGAUGAUGGAGU |||||||___||_||||:|||| AGCACAAGGCACAACTATCTCA -21.95 116.00 970-993
mmu-let-7i	ENST00000319841.2	1	-25.15	116	ZINC FINGER PROTEIN 177	0.95	UCGUGUUUGAUGAUGGAGU ||||||::||_:|||||:| AGCACAGGCTCTTACCTTA -25.15 116.00 1491-1511
mmu-let-7i	ENST00000337861.1	1	-20.75	116	SMALL EDRK-RICH FACTOR 2	0.95	UCGUGUU-UGAUGAUGGAGU ||||_|:_:|||:|||:||| AGCAGAGTGCTATTACTTCA -20.75 116.00 132-153
mmu-let-7i	ENST00000268876.2	1	-25.93	116	CARDIOMYOPATHY ASSOCIATED 4; STRIATED MUSCLE UNC45	0.95	UCGUGUUUGAUGAUGGAGU :|||||:|||||_::|||| GGCACAGACTACGGTCTCA -25.93 116.00 1479-1499
mmu-let-7i	ENST00000330031.2	1	-21.95	116		0.95	UCGUGUU---UGAUGAUGGAGU |||||||___||_||||:|||| AGCACAAGGCACAACTATCTCA -21.95 116.00 940-963
mmu-let-7i	ENST00000316522.1	1	-25.15	116	ZINC FINGER PROTEIN 177	0.95	UCGUGUUUGAUGAUGGAGU ||||||::||_:|||||:| AGCACAGGCTCTTACCTTA -25.15 116.00 782-802
mmu-miR-10b	ENST00000305737.1	1	-28.03	138		0.95	UG-UGUUU-AAGCCAAGAUGUCCC ||_||||:_|||_||||||||||| ACAACAAGCTTCAGTTCTACAGGG -28.03 138.00 856-881
mmu-miR-127	ENST00000310556.1	1	-34.84	137	CCR4-NOT TRANSCRIPTION COMPLEX	0.95	UCGGUUCGAGUCUGCCUAGGCU :||:||_:|||||:|||||||| GGCTAA-TTCAGATGGATCCGA -34.84 137.00 876-898
mmu-miR-127	ENST00000264903.1	1	-34.84	137	CCR4-NOT TRANSCRIPTION COMPLEX	0.95	UCGGUUCGAGUCUGCCUAGGCU :||:||_:|||||:|||||||| GGCTAA-TTCAGATGGATCCGA -34.84 137.00 300-322
mmu-miR-127	ENST00000299589.1	1	-34.84	137		0.95	UCGGUUCGAGUCUGCCUAGGCU :||:||_:|||||:|||||||| GGCTAA-TTCAGATGGATCCGA -34.84 137.00 704-726
mmu-miR-129	ENST00000227256.2	1	-39.91	146		0.95	UCGUUCGGGUCUGGCGUUUUUC |||||||||_||||||||:||| AGCAAGCCC-GACCGCAAGAAG -39.91 146.00 618-640
mmu-miR-129	ENST00000301280.1	1	-36.55	142	CHROMATIN ASSEMBLY FACTOR 1 SUBUNIT A (CAF-1 SUBUNIT A) (CHROMATIN ASSEMBLY FACTOR I P150 SUBUNIT) (CAF-I 150 KDA SUBUNIT) (CAF-IP150)	0.95	UCGUUCGGGUCUGGCGUUUUUC |_|||||:|||||:|||||:|| AACAAGCTCAGACTGCAAAGAG -36.55 142.00 1095-1118
mmu-miR-129	ENST00000215591.1	1	-34.55	137	DNA-DIRECTED RNA POLYMERASE	0.95	UCGUUC-GGGUCUGGCGUUUUUC ||||||_||_||||||||::||| AGCAAGACCAAGACCGCAGGAAG -34.55 137.00 142-166
mmu-miR-133	ENST00000297757.1	1	-40.7	151		0.95	UGUCGACCAACUUCCCCUGGUU |||_|||||||||||||||||: ACAACTGGTTGAAGGGGACCAG -40.70 151.00 520-543
mmu-miR-133	ENST00000268308.3	1	-39.5	140		0.95	UGUCGACCAACUUCCCCUGGUU :|||||||||||:|||_||||| GCAGCTGGTTGAGGGGCACCAA -39.50 140.00 1040-1063
mmu-miR-133	ENST00000327237.1	1	-39.5	140		0.95	UGUCGACCAACUUCCCCUGGUU :|||||||||||:|||_||||| GCAGCTGGTTGAGGGGCACCAA -39.50 140.00 1043-1066
mmu-miR-143	ENST00000228506.1	1	-32.51	145		0.95	ACUCGAUGUCACGAAGUAGAGU ||||||_||||||||:||:||| TGAGCTTCAGTGCTTTATTTCA -32.51 145.00 5618-5641
mmu-miR-144	ENST00000270722.1	1	-20.3	131	PR-DOMAIN ZINC FINGER PROTEIN 16 (TRANSCRIPTION FACTOR MEL1)	0.95	GA-UCAUGUAGUAGAUAUGACAU ||_:||::||:_|:||||||||| CTGGGTGTATTCTTTATACTGTA -20.30 131.00 4476-4500
mmu-miR-149	ENST00000318008.3	1	-40.36	142	LIM AND SH3 DOMAIN PROTEIN 1 (LASP-1) (MLN 50)	0.95	CCUCACUUCUGUGCCUCGGUCU ||:|_||:|:||:||||||||| GGGGCGAGGGCATGGAGCCAGA -40.36 142.00 450-473
mmu-miR-149	ENST00000253861.1	1	-36.7	137	EXOCYST COMPLEX COMPONENT SEC8	0.95	CCUCACUUC-UGUGCCUCGGUCU ||_||||||_|||||||||::|| GGTGTGAAGTACACGGAGCTGGA -36.70 137.00 2748-2772
mmu-miR-149	ENST00000303548.1	1	-40.1	136	RAL GUANINE NUCLEOTIDE DISSOCIATION STIMULATOR (RALGEF) (RALGDS)	0.95	CCUCACUUCU-----GUGCCUCGGUCU |||||||||:_____|||||||||||_ GGAGTGAAGGTCAAGCACGGAGCCAGC -40.10 136.00 2672-2699
mmu-miR-15b	ENST00000294403.1	1	-22.82	133		0.95	ACAUUU--GGUACUACACGACGAU ||||||__|:||_|||||:||||| TGTAAATACTAT-ATGTGTTGCTA -22.82 133.00 4134-4158
mmu-miR-17-3p	ENST00000263936.3	1	-32.45	135	FKBP-RAPAMYCIN ASSOCIATED PROTEIN (FRAP) (RAPAMYCIN TARGET PROTEIN)	0.95	UGUUC---ACGGGAGUGACGUCA _:|||___||||||||||||||| CTAAGCCCTGCCCTCACTGCAGT -32.45 135.00 1622-1645
mmu-miR-18	ENST00000319424.1	1	-30.73	136	DOM-3 HOMOLOG Z ISOFORM 2	0.95	AUAGAC--GU-GAUCUACGUGGAAU |:||||__||_|_|||||||||||| TGTCTGTACACCAAGATGCACCTTA -30.73 136.00 1424-1450
mmu-miR-18	ENST00000337523.1	1	-30.73	136	DOM-3 HOMOLOG Z ISOFORM 2	0.95	AUAGAC--GU-GAUCUACGUGGAAU |:||||__||_|_|||||||||||| TGTCTGTACACCAAGATGCACCTTA -30.73 136.00 1621-1647
mmu-miR-185	ENST00000309395.1	1	-59.84	268	MOB4A PROTEIN	0.95	CUUGACGGAAAGAGAGGU _||||||||||:|||||| AAACTGCCTTTTTCTCCA -29.92 134.00 2485-2503
mmu-miR-188	ENST00000271375.1	1	-34.51	136		0.95	UGGGAG-GUGGU--ACGUUCCCUAC _||:||_:||||__||||||||||| TCCTTCATACCATTTGCAAGGGATG -34.51 136.00 500-525
mmu-miR-188	ENST00000330332.1	1	-35.13	135		0.95	UGGGAGGUGGU-ACGUUCCCUAC |||:|:|||||_||||:|||||_ ACCTTTCACCAGTGCAGGGGATA -35.13 135.00 250-273
mmu-miR-190	ENST00000281631.2	1	-23.62	133		0.95	UGGAUUA---UAUAGUUUGUAUAGU _|:||:|___||:||||:||||||| TCTTAGTCCAATGTCAAGCATATCA -23.62 133.00 2196-2221
mmu-miR-193	ENST00000197523.2	1	-29.55	134		0.95	GACCCUGAAACAUCCGGUCAA :|_|||:|||||:||:||||| TTTGGATTTTGTGGGTCAGTT -29.55 134.00 1898-1920
mmu-miR-194	ENST00000265460.3	1	-31.17	138		0.95	AGGUGU-ACCUCAACGACAAUGU |:||||_|||||||||||||_|| TTCACACTGGAGTTGCTGTTCCA -31.17 138.00 3520-3544
mmu-miR-194	ENST00000278836.2	1	-31.17	138		0.95	AGGUGU-ACCUCAACGACAAUGU |:||||_|||||||||||||_|| TTCACACTGGAGTTGCTGTTCCA -31.17 138.00 3701-3725
mmu-miR-196	ENST00000264561.1	1	-31.09	137	ADAPTER-RELATED PROTEIN COMPLEX 3 DELTA 1 SUBUNIT (DELTA-ADAPTIN 3) (AP-3 COMPLEX DELTA SUBUNIT) (DELTA-ADAPTIN)	0.95	GGUUGUUGUACUUUGAUGGAU ||:|||:|:_||||||:|||| CCGACAGCGAGAAACTGCCTA -31.09 137.00 2650-2672
mmu-miR-199a*	ENST00000304410.1	1	-29.98	133	LAR PROTEIN PRECURSOR (LEUKOCYTE ANTIGEN RELATED) (EC 3	0.95	UUGGUUACA-CG-UCUGAUGACAU |||||||||_||_|||||||||_| AACCAATGTGGCAAGACTACTGGA -29.98 133.00 6976-7001
mmu-miR-206	ENST00000264144.1	1	-30.39	139	LAMININ GAMMA-2 CHAIN PRECURSOR (KALININ/NICEIN/EPILIGRIN 100 KDA SUBUNIT) (LAMININ B2T CHAIN)	0.95	GGUGUGUGAAGGAAUGUAAGGU _::||||:|||:||:||||||| GTGCACATTTCTTTGCATTCCA -30.39 139.00 4966-4988
mmu-miR-211	ENST00000264670.2	1	-31.94	141		0.95	UCCGUUUCCU--ACUGUUUCCCUU |_||||||||__||:||||||||| AAGCAAAGGACCTGGCAAAGGGAA -31.94 141.00 1834-1859
mmu-miR-211	ENST00000336408.1	1	-31.94	141		0.95	UCCGUUUCCU--ACUGUUUCCCUU |_||||||||__||:||||||||| AAGCAAAGGACCTGGCAAAGGGAA -31.94 141.00 2169-2194
mmu-miR-211	ENST00000336402.1	1	-31.94	141		0.95	UCCGUUUCCU--ACUGUUUCCCUU |_||||||||__||:||||||||| AAGCAAAGGACCTGGCAAAGGGAA -31.94 141.00 1689-1714
mmu-miR-211	ENST00000332843.1	1	-33.4	137	COLLECTIN SUB-FAMILY MEMBER 10; COLLECTIN LIVER 1; COLLECTIN 34	0.95	UCCGU-UUCCUACUGUUUCCCUU :||_|_||||:||||||||||:| GGGAAGAAGGGTGACAAAGGGGA -33.40 137.00 357-381
mmu-miR-211	ENST00000337851.1	1	-28.65	133	DELTA-SARCOGLYCAN (SG-DELTA) (35 KDA DYSTROPHIN-ASSOCIATED GLYCOPROTEIN) (35DAG)	0.95	UCCGUUU---CCUACUGUUUCCCUU |||||::___|_|||:||||||||| AGGCAGGTTTGAATGGCAAAGGGAA -28.65 133.00 6483-6509
mmu-miR-214	ENST00000217176.1	1	-34	138	NEURONAL ACETYLCHOLINE RECEPTOR PROTEIN	0.95	GACGGAC-AGACACGGACGACA ||_||||_||||||:||||||| CTTCCTGTTCTGTGTCTGCTGT -34.00 138.00 2238-2261
mmu-miR-214	ENST00000275726.1	1	-38.56	136		0.95	GACGGACAG-ACACGGACGACA |||||||||_||||:||||||_ CTGCCTGTCTTGTGTCTGCTGA -38.56 136.00 783-805
mmu-miR-214	ENST00000316937.1	1	-38.56	136		0.95	GACGGACAG-ACACGGACGACA |||||||||_||||:||||||_ CTGCCTGTCTTGTGTCTGCTGA -38.56 136.00 2056-2078
mmu-miR-214	ENST00000305892.1	1	-36.23	136	OLFACTORY RECEPTOR 10H3	0.95	GACGGACAG-ACACGGACGACA |||||||||_|||_|||||||| CTGCCTGTCTTGTTCCTGCTGT -36.23 136.00 72-95
mmu-miR-214	ENST00000235865.1	1	-33.11	133	CALCIUM-DEPENDENT PHOSPHOLIPASE A2 PRECURSOR (EC 3	0.95	GA-CGGACA-GACACGGACGACA ||_||:|||__|||||||||||| CTGGCTTGTAGTGTGCCTGCTGT -33.11 133.00 177-201
mmu-miR-218	ENST00000296585.1	1	-24.12	133	INTEGRIN ALPHA-2 PRECURSOR (PLATELET MEMBRANE GLYCOPROTEIN IA) (GPIA) (COLLAGEN RECEPTOR) (VLA-2 ALPHA CHAIN) (CD49B)	0.95	UGUACCA--AUCUAGUUCGUGUU |:|||||__||_||||||||||: ATATGGTAGTAAATCAAGCACAG -24.12 133.00 2224-2248
mmu-miR-23a	ENST00000264414.1	1	-32.38	140	CULLIN HOMOLOG 3 (CUL-3)	0.95	CCUUUAGGGACCGUUACACUA |||:||:_|||||:||||||| GGAGATTGCTGGCGATGTGAT -32.38 140.00 4752-4774
mmu-miR-28	ENST00000301453.1	1	-34.13	137	UBIQUITIN-SPECIFIC PROTEASE OTUBAIN 1	0.95	GAGUU----AUCUGACACUCGAGGAA ||||:_____||:||||||||||||| CTCAGCCCCCAGGCTGTGAGCTCCTT -34.13 137.00 1663-1690
mmu-miR-291-5p	ENST00000204604.1	1	-35.07	139	CHORDIN PRECURSOR	0.95	UCUCUCCCGGAGGUGAAACUAC :||||||||:_|:|:||||||| GGAGAGGGCTGCTATTTTGATG -35.07 139.00 2586-2609
mmu-miR-292-5p	ENST00000264647.2	1	-35.79	139	SIGNAL TRANSDUCER AND ACTIVATOR OF TRANSCRIPTION 5A	0.95	GUUUUCUCGGGGGUCAAACUCA ||:::|:|||_||:|||||||| CAGGGGGGCCGCCGGTTTGAGT -35.79 139.00 3303-3326
mmu-miR-292-5p	ENST00000323936.1	1	-27.69	133	HMG2 LIKE	0.95	GUUUUC-----UCGG-GGGUCAAACUCA ||||||_____||||__||||||||||| CAAAAGCCAGAAGCCGGCCAGTTTGAGT -27.69 133.00 843-872
mmu-miR-293	ENST00000265148.1	1	-33.35	134	CENTROMERIC PROTEIN E (CENP-E PROTEIN)	0.95	UGUGAUGUUU----GAGACGCCGUGA _||:||||:|____|||||:|||||| CCATTACAGATTTACTCTGTGGCACT -33.35 134.00 413-439
mmu-miR-293	ENST00000061240.1	1	-31.38	133	TOLLOID-LIKE 1	0.95	UGUGAUGUUUGAGACGCCGUGA :||:_:||||:||||:|||:|| GCATGGCAAATTCTGTGGCGCT -31.38 133.00 2710-2733
mmu-miR-297	ENST00000319690.1	1	-31.47	146		0.95	GUACGUGUACGUGUGUAUGUA |||||||||_|||||||||:| CATGCACATACACACATACGT -31.47 146.00 2396-2418
mmu-miR-297	ENST00000262944.1	1	-30.97	140	TRANSCRIPTION INITIATION FACTOR TFIID 70 KDA SUBUNIT (TAFII-70) (TAFII-80) (TAFII80)	0.95	GUACGUGUACGUGUGUAUGUA |:|||||:|_|||||||:||| CGTGCACGTACACACATGCAT -30.97 140.00 2619-2641
mmu-miR-297	ENST00000264220.1	1	-27.37	137	AMIDOPHOSPHORIBOSYLTRANSFERASE PRECURSOR (EC 2	0.95	GUACGUGUACGUGUGUAUGUA ||||:|_|||:|||:|||||| CATGTAGATGTACATATACAT -27.37 137.00 2723-2745
mmu-miR-297	ENST00000325870.1	1	-30.5	137	PUTATIVE DMO ORTHOLOGUE (FRAGMENT)	0.95	GUACGUGUAC--GUGUGUAUGUA |||||||:||__||||||||||_ CATGCACGTGCACACACATACAC -30.50 137.00 1786-1809
mmu-miR-297	ENST00000336483.1	1	-22.85	131	PHOSPHATIDYLINOSITOL 3-KINASE REGULATORY ALPHA SUBUNIT (PI3-KINASE P85-ALPHA SUBUNIT) (PTDINS-3-KINASE P85-ALPHA) (PI3K)	0.95	GUACGUGUACGUGUGUAUGUA :||_:|:|||||||:|||:|| TATATATATGCACATATATAT -22.85 131.00 5310-5332
mmu-miR-297	ENST00000329378.1	1	-21.11	131		0.95	GUACGUGUACGUGUGUAUGUA ::||:::||_||||||||:|| TGTGTGTATACACACATATAT -21.11 131.00 1492-1514
mmu-miR-297	ENST00000264757.2	1	-28.26	131	MAX-INTERACTING TRANSCRIPTIONAL REPRESSOR MAD4 (MAX-ASSOCIATED PROTEIN 4) (MAX DIMERIZATION PROTEIN 4)	0.95	GUACGUGUAC--GUGUGUAUGUA ||||:|||||__|||||||:||_ CATGTACATGCTCACACATGCAG -28.26 131.00 3835-3858
mmu-miR-297	ENST00000337190.1	1	-28.26	131	MAX-INTERACTING TRANSCRIPTIONAL REPRESSOR MAD4 (MAX-ASSOCIATED PROTEIN 4) (MAX DIMERIZATION PROTEIN 4)	0.95	GUACGUGUAC--GUGUGUAUGUA ||||:|||||__|||||||:||_ CATGTACATGCTCACACATGCAG -28.26 131.00 1349-1372
mmu-miR-297	ENST00000274335.1	1	-22.85	131	PHOSPHATIDYLINOSITOL 3-KINASE REGULATORY ALPHA SUBUNIT (PI3-KINASE P85-ALPHA SUBUNIT) (PTDINS-3-KINASE P85-ALPHA) (PI3K)	0.95	GUACGUGUACGUGUGUAUGUA :||_:|:|||||||:|||:|| TATATATATGCACATATATAT -22.85 131.00 6100-6122
mmu-miR-298	ENST00000268271.2	1	-37.53	139		0.95	CCUUCU--UGUCGGGAGGAGACGG ||:|||__||||_||||||||||| GGGAGATCACAG-CCTCCTCTGCC -37.53 139.00 717-741
mmu-miR-298	ENST00000006526.2	1	-39.59	139		0.95	CCUUCUUGUCGGGAGGAGACGG _|||||:|||||:||||:||:| AGAAGAGCAGCCTTCCTTTGTC -39.59 139.00 1808-1830
mmu-miR-298	ENST00000338127.1	1	-39.59	139		0.95	CCUUCUUGUCGGGAGGAGACGG _|||||:|||||:||||:||:| AGAAGAGCAGCCTTCCTTTGTC -39.59 139.00 1093-1115
mmu-miR-298	ENST00000285990.2	1	-37.53	139		0.95	CCUUCU--UGUCGGGAGGAGACGG ||:|||__||||_||||||||||| GGGAGATCACAG-CCTCCTCTGCC -37.53 139.00 650-674
mmu-miR-298	ENST00000324089.2	1	-37.53	139		0.95	CCUUCU--UGUCGGGAGGAGACGG ||:|||__||||_||||||||||| GGGAGATCACAG-CCTCCTCTGCC -37.53 139.00 403-427
mmu-miR-298	ENST00000219271.1	1	-40.08	138	MATRIX METALLOPROTEINASE-15 PRECURSOR (EC 3	0.95	CCUUCUUGUCG-GGAGGAGACGG ||||||:||||_|||||||_||| GGAAGAGCAGCACCTCCTCAGCC -40.08 138.00 3117-3141
mmu-miR-298	ENST00000261813.1	1	-35.16	135	PREFOLDIN SUBUNIT 1	0.95	CCUUCUUGUCG-GGAGGAGACGG ||:|_||||||_:|||||||||| GGGA-AACAGCTTCTCCTCTGCC -35.16 135.00 461-484
mmu-miR-298	ENST00000294521.1	1	-35.99	131		0.95	CCUUCU-UGUCGGGAGGAGACGG _|||||_:|||||||:||:||:| AGAAGAGGCAGCCCTTCTTTGTC -35.99 131.00 5047-5070
mmu-miR-298	ENST00000230658.1	1	-36.07	131	INSULIN GENE ENHANCER PROTEIN ISL-1 (ISLET-1)	0.95	CCUUCUUGUCGGGAGGAGACGG ||:||:||:|_:|||:|||||| GGGAGGACGG-TCTCTTCTGCC -36.07 131.00 622-644
mmu-miR-29a	ENST00000319396.2	1	-33.43	139	MYOSIN IXB (UNCONVENTIONAL MYOSIN-9B)	0.95	UUGGCUAAAGUCUACCACGAUC |:|:|:||_|:|||||||||:| AGCTGGTTCCGGATGGTGCTGG -33.43 139.00 2892-2915
mmu-miR-31	ENST00000329411.2	1	-33.52	136	CYSTEINE-RICH SECRETORY PROTEIN-1 PRECURSOR (CRISP-1) (ACIDIC EPIDIDYMAL GLYCOPROTEIN HOMOLOG) (AEG-LIKE PROTEIN) (ARP)	0.95	GUCGAUACGGU--CGUAGAACGGA ::|||:|||||__||||||||||_ TGGCTGTGCCATTGCATCTTGCCG -33.52 136.00 464-488
mmu-miR-31	ENST00000335847.1	1	-33.52	136	CYSTEINE-RICH SECRETORY PROTEIN-1 PRECURSOR (CRISP-1) (ACIDIC EPIDIDYMAL GLYCOPROTEIN HOMOLOG) (AEG-LIKE PROTEIN) (ARP)	0.95	GUCGAUACGGU--CGUAGAACGGA ::|||:|||||__||||||||||_ TGGCTGTGCCATTGCATCTTGCCG -33.52 136.00 464-488
mmu-miR-31	ENST00000329382.2	1	-33.52	136	CYSTEINE-RICH SECRETORY PROTEIN-1 PRECURSOR (CRISP-1) (ACIDIC EPIDIDYMAL GLYCOPROTEIN HOMOLOG) (AEG-LIKE PROTEIN) (ARP)	0.95	GUCGAUACGGU--CGUAGAACGGA ::|||:|||||__||||||||||_ TGGCTGTGCCATTGCATCTTGCCG -33.52 136.00 551-575
mmu-miR-321	ENST00000248984.1	1	-34.32	137		0.95	CUUGGGU---GUUAGGGACCGAAU _:|||||___||:||||||||||| CGACCCATTTCAGTCCCTGGCTTA -34.32 137.00 924-948
mmu-miR-321	ENST00000253811.1	1	-26.14	132	DIAPHANOUS PROTEIN HOMOLOG 1 (DIAPHANOUS-RELATED FORMIN 1) (DRF1)	0.95	CUUGGGUGUU-AGGGACCGAAU |||_|::|||_||:|||||||| GAAGCTGCAATTCTCTGGCTTA -26.14 132.00 5160-5183
mmu-miR-324-3p	ENST00000223361.1	1	-47.08	152	DNA POLYMERASE DELTA SUBUNIT 2 (EC 2	0.95	GGUCGUCGUGGACCCCGUCACC |||||||||_|||||||||||| CCAGCAGCA-CTGGGGCAGTGG -47.08 152.00 295-317
mmu-miR-324-3p	ENST00000300450.1	1	-46.21	149		0.95	GGU-CGUCGUGGACCCCGUCACC |||_|||||_||||||||||||| CCAGGCAGCTCCTGGGGCAGTGG -46.21 149.00 1022-1046
mmu-miR-324-3p	ENST00000337093.1	1	-48.43	143		0.95	GGUCGUCGUGGACCCCGUCACC ||:||:|||||||||||||_|| CCGGCGGCACCTGGGGCAGGGG -48.43 143.00 15-38
mmu-miR-324-3p	ENST00000270279.1	1	-43.41	140	SIGNAL TRANSDUCTION PROTEIN CBL-C (SH3-BINDING PROTEIN CBL-C) (CBL-3)	0.95	GGUCGUCGU----GGACCCCGUCACC |||||_|:|____||||||||||||| CCAGCTGTACTCGCCTGGGGCAGTGG -43.41 140.00 856-883
mmu-miR-326	ENST00000248706.1	1	-37.61	131		0.95	UGACCUC--CUUCCCGGGUCUCC :||||||__||||||||_||||| GCTGGAGCAGAAGGGCCAAGAGG -37.61 131.00 1044-1068
mmu-miR-33	ENST00000295641.3	1	-23.5	131	LKB1 INTERACTING PROTEIN; STK11 INTERACTING PROTEIN	0.95	GUU-ACGUUGAUGUUACGUG |||_|_||:||||||||||| CAACTTCAGCTACAATGCAC -23.50 131.00 580-601
mmu-miR-33	ENST00000333470.2	1	-24.64	128		0.95	GUUACGUUGAUGUUACGUG :::|||_|||||||||||| TGGTGC-ACTACAATGCAC -24.64 128.00 338-357
mmu-miR-33	ENST00000311027.3	1	-20.76	124	MAP-KINASE ACTIVATING DEATH DOMAIN-CONTAINING PROTEIN ISOFORM A; INSULINOMA-GLUCAGONOMA PROTEIN 20	0.95	GUUA---CGUUGAUGUUACGUG ||:|___|_:|||||||||||| CAGTCCCGAGACTACAATGCAC -20.76 124.00 972-995
mmu-miR-33	ENST00000227948.2	1	-20.76	124	MAP-KINASE ACTIVATING DEATH DOMAIN-CONTAINING PROTEIN ISOFORM A; INSULINOMA-GLUCAGONOMA PROTEIN 20	0.95	GUUA---CGUUGAUGUUACGUG ||:|___|_:|||||||||||| CAGTCCCGAGACTACAATGCAC -20.76 124.00 972-995
mmu-miR-33	ENST00000303186.3	1	-20.76	124	MAP-KINASE ACTIVATING DEATH DOMAIN-CONTAINING PROTEIN ISOFORM A; INSULINOMA-GLUCAGONOMA PROTEIN 20	0.95	GUUA---CGUUGAUGUUACGUG ||:|___|_:|||||||||||| CAGTCCCGAGACTACAATGCAC -20.76 124.00 972-995
mmu-miR-33	ENST00000252318.1	1	-24.03	124	POLYPEPTIDE N-ACETYLGALACTOSAMINYLTRANSFERASE 8; UDP-N-ACETYL-ALPHA-D-GALACTOSAMINE:POLYPEPTIDE N-ACETYLGALACTOSAMINYLTRANSFERASE 8; UDP-GALNAC: POLYPEPTIDE N-ACETYLGALACTOSAMINYLTRANSFERASE 8; GALNAC TRANSFERASE 8; PROTEIN-UDP ACETYLGALACTOSAMINYLTRANSFERASE 8; GALNAC-T8	0.95	GUUACGUUGAUGUUACGUG :::|||_:||||:|||||| TGGTGCCGCTACGATGCAC -24.03 124.00 1085-1105
mmu-miR-33	ENST00000300146.3	1	-24.13	122		0.95	GUUACGUUGAUGUUACGUG ::||||||||:|||_|||| TGATGCAACTGCAAAGCAC -24.13 122.00 823-843
mmu-miR-33	ENST00000298047.1	1	-21.48	121	FAT3 (FRAGMENT)	0.95	GUUACGUUGAUGUUACGUG |||||_:|:||:||||:|| CAATGGGATTATAATGTAC -21.48 121.00 1134-1154
mmu-miR-33	ENST00000299441.2	1	-20.87	120	PROTOCADHERIN 16 PRECURSOR (CADHERIN 19) (CADHERIN FIBROBLAST 1)	0.95	GUUAC-GUUGAUGUUACGUG ::|||_||||_||||||||| TGATGTCAACGACAATGCAC -20.87 120.00 1795-1816
mmu-miR-33	ENST00000336971.1	1	-22.36	120	POTASSIUM VOLTAGE-GATED CHANNEL SUBFAMILY A MEMBER 2 (POTASSIUM CHANNEL KV1	0.95	GUU-ACGUUGAUGUUACGUG ||:_||:|||||||_||||| CAGCTGTAACTACATTGCAC -22.36 120.00 1614-1635
mmu-miR-33	ENST00000259941.1	1	-22.19	120	RING FINGER PROTEIN 9 (B30-RING FINGER PROTEIN) (TRIPARTITE MOTIF PROTEIN 10)	0.95	GUUACG-UUGAUGUUACGUG ||:||:_|||||||||||_| CAGTGTAAACTACAATGCTC -22.19 120.00 2269-2290
mmu-miR-33	ENST00000222422.1	1	-22.19	119	MYELOID/LYMPHOID OR MIXED-LINEAGE LEUKEMIA 5 (TRITHORAX HOMOLOG	0.95	GUUACGUUGAUGUUA--CGUG ||:|||_||||||||__|||| CAGTGCTACTACAATCAGCAC -22.19 119.00 123-145
mmu-miR-33	ENST00000332726.1	1	-21.65	119		0.95	GUUAC-GUUGAUGUUACGUG |:|||_::_||||||||||: CGATGTTGTCTACAATGCAT -21.65 119.00 236-257
mmu-miR-33	ENST00000334914.1	1	-22.19	119	MYELOID/LYMPHOID OR MIXED-LINEAGE LEUKEMIA 5 (TRITHORAX HOMOLOG	0.95	GUUACGUUGAUGUUA--CGUG ||:|||_||||||||__|||| CAGTGCTACTACAATCAGCAC -22.19 119.00 798-820
mmu-miR-33	ENST00000311117.2	1	-22.19	119	MYELOID/LYMPHOID OR MIXED-LINEAGE LEUKEMIA 5 (TRITHORAX HOMOLOG	0.95	GUUACGUUGAUGUUA--CGUG ||:|||_||||||||__|||| CAGTGCTACTACAATCAGCAC -22.19 119.00 836-858
mmu-miR-33	ENST00000249297.3	1	-22.19	119	MYELOID/LYMPHOID OR MIXED-LINEAGE LEUKEMIA 5 (TRITHORAX HOMOLOG	0.95	GUUACGUUGAUGUUA--CGUG ||:|||_||||||||__|||| CAGTGCTACTACAATCAGCAC -22.19 119.00 503-525
mmu-miR-33	ENST00000333597.2	1	-22.19	119	MYELOID/LYMPHOID OR MIXED-LINEAGE LEUKEMIA 5 (TRITHORAX HOMOLOG	0.95	GUUACGUUGAUGUUA--CGUG ||:|||_||||||||__|||| CAGTGCTACTACAATCAGCAC -22.19 119.00 302-324
mmu-miR-33	ENST00000334884.2	1	-22.19	119	MYELOID/LYMPHOID OR MIXED-LINEAGE LEUKEMIA 5 (TRITHORAX HOMOLOG	0.95	GUUACGUUGAUGUUA--CGUG ||:|||_||||||||__|||| CAGTGCTACTACAATCAGCAC -22.19 119.00 503-525
mmu-miR-33	ENST00000271105.1	1	-21.65	119	40S RIBOSOMAL PROTEIN S8	0.95	GUUAC-GUUGAUGUUACGUG |:|||_::_||||||||||: CGATGTTGTCTACAATGCAT -21.65 119.00 264-285
mmu-miR-33	ENST00000257745.1	1	-22.19	119	MYELOID/LYMPHOID OR MIXED-LINEAGE LEUKEMIA 5 (TRITHORAX HOMOLOG	0.95	GUUACGUUGAUGUUA--CGUG ||:|||_||||||||__|||| CAGTGCTACTACAATCAGCAC -22.19 119.00 503-525
mmu-miR-33	ENST00000281142.3	1	-22.01	119		0.95	GUUACGUUGAUGUUACGUG ||:||::|:||||:||||_ CAGTGTGATTACAGTGCAG -22.01 119.00 2510-2529
mmu-miR-33	ENST00000261510.1	1	-23.19	118	CARBOXYPEPTIDASE H PRECURSOR (EC 3	0.95	GUUACGUUGAUGUUACGUG |_:||:::||:||:||||| CCGTGTGGCTGCAGTGCAC -23.19 118.00 477-497
mmu-miR-33	ENST00000307765.2	1	-21.17	117	RELAXIN RECEPTOR 1 (LEUCINE-RICH REPEAT-CONTAINING G PROTEIN-COUPLED RECEPTOR 7)	0.95	GUUACGUUGAUGUUAC-GUG _||||::|||:|||||_||| AAATGTGACTGCAATGTCAC -21.17 117.00 378-398
mmu-miR-33	ENST00000262738.2	1	-21.53	117	CADHERIN EGF LAG SEVEN-PASS G-TYPE RECEPTOR 1 PRECURSOR (FLAMINGO HOMOLOG 2) (HFMI2)	0.95	GUUAC-GUUGAUGUUACGUG |:|||_|||:_||||||||| CGATGCCAATGACAATGCAC -21.53 117.00 2649-2670
mmu-miR-33	ENST00000231484.1	1	-21.16	117	PROTOCADHERIN 12 PRECURSOR (VASCULAR CADHERIN-2) (VASCULAR ENDOTHELIAL CADHERIN-2) (VE-CADHERIN-2) (VE-CAD-2)	0.95	GUUAC----GUUGAUGUUACGUG ||:||____||||_||||||||| CAGTGACATCAACGACAATGCAC -21.16 117.00 2560-2584
mmu-miR-33	ENST00000309027.1	1	-22.47	117	GOLGI PHOSPHOPROTEIN 4; TYPE II GOLGI MEMBRANE PROTEIN; 130 KDA GOLGI-LOCALIZED PHOSPHOPROTEIN; CIS GOLGI-LOCALIZED CALCIUM-BINDING PROTEIN	0.95	GUUA-CGUUGAUGUUACGUG ||||_|||:_||||:||||| CAATAGCAGATACAGTGCAC -22.47 117.00 916-937
mmu-miR-33	ENST00000333777.1	1	-23.75	117	ESOPHAGUS CANCER-RELATED GENE-2 INTERACTION SUSCEPTIBILITY PROTEIN (FRAGMENT)	0.95	GUUA-CGUUGAUGUUACGUG ||:|_|||||_|||:||||| CAGTAGCAACCACAGTGCAC -23.75 117.00 651-672
mmu-miR-339	ENST00000333974.1	1	-44.99	152	NEURONATIN	0.95	ACUCGAGGACCUCCUGUCCCU |_||||||||||||||||||| TAAGCTCCTGGAGGACAGGGA -44.99 152.00 1117-1139
mmu-miR-339	ENST00000062104.1	1	-44.99	152	NEURONATIN	0.95	ACUCGAGGACCUCCUGUCCCU |_||||||||||||||||||| TAAGCTCCTGGAGGACAGGGA -44.99 152.00 1198-1220
mmu-miR-339	ENST00000230255.1	1	-40.86	149	TAPASIN PRECURSOR (TPSN) (TPN) (TAP-BINDING PROTEIN) (TAP-ASSOCIATED PROTEIN) (NGS-17)	0.95	ACUCGAGGACCUCCUGUCCCU ||:||||||_||||||||||| TGGGCTCCTCGAGGACAGGGA -40.86 149.00 3360-3382
mmu-miR-339	ENST00000294618.2	1	-41.04	146		0.95	ACUCGAGGACCUCCUGUCCCU |||||||||_||||:|||||| TGAGCTCCTTGAGGGCAGGGA -41.04 146.00 1968-1990
mmu-miR-339	ENST00000223341.2	1	-41.04	146	UP-REGULATED GENE 4	0.95	ACUCGAGGACCUCCUGUCCCU |||||||||_||||:|||||| TGAGCTCCTTGAGGGCAGGGA -41.04 146.00 3442-3464
mmu-miR-339	ENST00000336086.1	1	-41.04	146	UP-REGULATED GENE 4	0.95	ACUCGAGGACCUCCUGUCCCU |||||||||_||||:|||||| TGAGCTCCTTGAGGGCAGGGA -41.04 146.00 4127-4149
mmu-miR-339	ENST00000244333.1	1	-41.04	146	GPI-ANCHORED METASTASIS-ASSOCIATED PROTEIN HOMOLOG	0.95	ACUCGAGGACCUCCUGUCCCU |||||||||_||||:|||||| TGAGCTCCTCGAGGGCAGGGA -41.04 146.00 1593-1615
mmu-miR-345	ENST00000215858.3	1	-41.98	137	CYTOHESIN 4	0.95	CGUGACCUGAUCCCCAGUCGU |||||||:|||||||||||_: GCACTGGGCTAGGGGTCAGGG -41.98 137.00 2985-3005
mmu-miR-345	ENST00000338049.1	1	-41.98	137	CYTOHESIN 4	0.95	CGUGACCUGAUCCCCAGUCGU |||||||:|||||||||||_: GCACTGGGCTAGGGGTCAGGG -41.98 137.00 3008-3028
mmu-miR-7	ENST00000337817.1	1	-25.18	135	TAL1 (SCL) INTERRUPTING LOCUS; SCL INTERRUPTING LOCUS	0.95	UUGUUUUAGUGAUCAGAAGGU ||::||:||||_||||||||| AATGAAGTCACAAGTCTTCCA -25.18 135.00 2616-2638
mmu-miR-7	ENST00000243182.1	1	-25.18	135	TAL1 (SCL) INTERRUPTING LOCUS; SCL INTERRUPTING LOCUS	0.95	UUGUUUUAGUGAUCAGAAGGU ||::||:||||_||||||||| AATGAAGTCACAAGTCTTCCA -25.18 135.00 2696-2718
mmu-miR-7	ENST00000309395.1	1	-28.38	133	MOB4A PROTEIN	0.95	UUGUUUUAGUGA-UCAGAAGGU _|||:|||:|||_||||||||| CACAGAATTACTCAGTCTTCCA -28.38 133.00 2736-2758
mmu-miR-92	ENST00000265271.1	1	-35.29	137		0.95	GUCCGGCCCUGUUCACGUUAU |||_|:||||||||||||:|: CAGCCTGGGACAAGTGCAGTG -35.29 137.00 674-696
hsa-miR-138	ENST00000281144.1	1	-23.05	129		0.94	CUAAGUGUUGUGGUCGA ||||:_||||||||||| GATTTCCAACACCAGCT -23.05 129.00 1460-1478
hsa-miR-138	ENST00000279604.1	1	-25.48	125	INTEGRIN BETA-1 PRECURSOR (FIBRONECTIN RECEPTOR BETA SUBUNIT) (CD29 ANTIGEN) (INTEGRIN VLA-4 BETA SUBUNIT)	0.94	CUAA--GUGUUGUGGUCGA _|||__||||||||||||| CATTAGCACAACACCAGCT -25.48 125.00 585-604
hsa-miR-138	ENST00000302278.1	1	-25.48	125	INTEGRIN BETA-1 PRECURSOR (FIBRONECTIN RECEPTOR BETA SUBUNIT) (CD29 ANTIGEN) (INTEGRIN VLA-4 BETA SUBUNIT)	0.94	CUAA--GUGUUGUGGUCGA _|||__||||||||||||| CATTAGCACAACACCAGCT -25.48 125.00 585-604
hsa-miR-138	ENST00000302252.1	1	-25.48	125	INTEGRIN BETA-1 PRECURSOR (FIBRONECTIN RECEPTOR BETA SUBUNIT) (CD29 ANTIGEN) (INTEGRIN VLA-4 BETA SUBUNIT)	0.94	CUAA--GUGUUGUGGUCGA _|||__||||||||||||| CATTAGCACAACACCAGCT -25.48 125.00 585-604
hsa-miR-138	ENST00000223500.1	1	-23.67	121		0.94	CUAAGUGUUGUGGUCGA ||||:||||_||||||| GATTTACAAGACCAGCT -23.67 121.00 387-405
hsa-miR-138	ENST00000311946.2	1	-23.98	121		0.94	CUAAGU-GUUGUGGUCGA |:_|||_||||||||||| GGGTCAGCAACACCAGCT -23.98 121.00 115-134
hsa-miR-138	ENST00000265283.1	1	-24.94	120	PROPROTEIN CONVERTASE SUBTILISIN/KEXIN TYPE 5 PRECURSOR (EC 3	0.94	CUAAGUGUUGUGGUCGA _|||:|||:|:|||||| CATTTACAGCGCCAGCT -24.94 120.00 1275-1292
hsa-miR-138	ENST00000300954.3	1	-24.94	120	PROPROTEIN CONVERTASE SUBTILISIN/KEXIN TYPE 4	0.94	CUAAGUGUUGUGGUCGA _|||:|||:|:|||||| CATTTACAGCGCCAGCT -24.94 120.00 667-684
hsa-miR-138	ENST00000329908.2	1	-24.01	120		0.94	CUAAGUGUUGUGGUCGA |_||||||:||||||:| GCTTCACAGCACCAGTT -24.01 120.00 715-733
hsa-miR-138	ENST00000261839.2	1	-24.83	119	MYOSIN VC (MYOSIN 5C)	0.94	CUAAGUGU-UGUGGUCGA _|||||||_||||||||| AATTCACACACACCAGCT -24.83 119.00 5387-5405
hsa-miR-138	ENST00000220592.3	1	-26.08	118	EUKARYOTIC TRANSLATION INITIATION FACTOR 2C 2 (EIF2C 2) (EIF-2C 2) (FRAGMENT)	0.94	CUAAGUGUUGUGGUCGA |||||||:|_||||||| GATTCACGAGACCAGCT -26.08 118.00 2673-2691
hsa-miR-138	ENST00000323816.1	1	-21.96	117	GROWTH-ARREST-SPECIFIC PROTEIN 7 (GAS-7)	0.94	CUAAGUGUUGUGGUCGA |:_|||::||||||||| GGGTCATGACACCAGCT -21.96 117.00 3405-3423
hsa-miR-138	ENST00000309579.1	1	-21.43	117	UPREGULATED DURING SKELETAL MUSCLE GROWTH 5	0.94	CUAAGUGUUGUGGUCGA |||_|:|||:|||||:| GATGCGCAATACCAGTT -21.43 117.00 102-120
hsa-miR-138	ENST00000303707.1	1	-20.03	117	LYST-INTERACTING PROTEIN LIP8	0.94	CUAAGU---GUUGUGGUCGA _|||||___|||||:||||| TATTCATGGCAACATCAGCT -20.03 117.00 857-877
hsa-miR-138	ENST00000259711.1	1	-20.22	117	KINESIN-LIKE PROTEIN KIF13A (KINESIN-LIKE PROTEIN RBKIN)	0.94	CUAAGUGUUGUGGUCGA _:||:||||::|||||| TGTTTACAATGCCAGCT -20.22 117.00 4699-4716
hsa-miR-138	ENST00000337003.1	1	-21.43	117	UPREGULATED DURING SKELETAL MUSCLE GROWTH 5	0.94	CUAAGUGUUGUGGUCGA |||_|:|||:|||||:| GATGCGCAATACCAGTT -21.43 117.00 281-299
hsa-miR-138	ENST00000251635.3	1	-20.22	117	KINESIN-LIKE PROTEIN KIF13A (KINESIN-LIKE PROTEIN RBKIN)	0.94	CUAAGUGUUGUGGUCGA _:||:||||::|||||| TGTTTACAATGCCAGCT -20.22 117.00 4536-4553
hsa-miR-138	ENST00000205194.1	1	-25.25	117	K562 CELL-DERIVED LEUCINE-ZIPPER-LIKE PROTEIN 1; K562 CELLS-DERIVED LEUCINE-ZIPPER-LIKE PROTEIN 1	0.94	CUAAGUGUUGUGGUCGA |:|_|||:||:|||||| GGTGCACGACGCCAGCT -25.25 117.00 38-56
hsa-miR-138	ENST00000311043.4	1	-21.78	116	NEURON NAVIGATOR 2 ISOFORM L; RETINOIC ACID INDUCIBLE IN NEUROBLASTOMA; PORE MEMBRANE AND/OR FILAMENT INTERACTING LIKE PROTEIN 2; HELICASE HELAD1	0.94	CUA-AGU-GUUGUGGUCGA |||__||_||||||||||| GATGACATCAACACCAGCT -21.78 116.00 344-364
hsa-miR-138	ENST00000300074.3	1	-21.78	116	NEURON NAVIGATOR 2 ISOFORM L; RETINOIC ACID INDUCIBLE IN NEUROBLASTOMA; PORE MEMBRANE AND/OR FILAMENT INTERACTING LIKE PROTEIN 2; HELICASE HELAD1	0.94	CUA-AGU-GUUGUGGUCGA |||__||_||||||||||| GATGACATCAACACCAGCT -21.78 116.00 2997-3017
hsa-miR-138	ENST00000286275.1	1	-22.59	116	RING FINGER PROTEIN 20	0.94	CUAAGUGUU-GUGGUCGA ||_||||||_|||||||| GAATCACAATCACCAGCT -22.59 116.00 1545-1564
hsa-miR-138	ENST00000259382.1	1	-25.07	116	ANGIOPOIETIN-RELATED PROTEIN 2 PRECURSOR (ANGIOPOIETIN-LIKE 2)	0.94	CUA--AGUGUUGUGGUCGA |||___|||:||||||||| GATGGCCACGACACCAGCT -25.07 116.00 1222-1242
hsa-miR-138	ENST00000311077.3	1	-21.78	116	NEURON NAVIGATOR 2 ISOFORM L; RETINOIC ACID INDUCIBLE IN NEUROBLASTOMA; PORE MEMBRANE AND/OR FILAMENT INTERACTING LIKE PROTEIN 2; HELICASE HELAD1	0.94	CUA-AGU-GUUGUGGUCGA |||__||_||||||||||| GATGACATCAACACCAGCT -21.78 116.00 3159-3179
hsa-miR-139	ENST00000202578.1	2	-54.47	243	SIALOADHESIN PRECURSOR (SIALIC ACID BINDING IG-LIKE LECTIN-1) (SIGLEC- 1) (CD169 ANTIGEN)	0.94	UCUGUG-CACGUGACAUCU _||:||_|||||||||:|| TGATACAGTGCACTGTGGA -27.82 123.00 4091-4110	UCUGUG-CACGUGACAUCU _|::||_|||||||||:|| TGGTACTGTGCACTGTGGA -26.65 120.00 3569-3588
hsa-miR-139	ENST00000269844.2	1	-28.18	128	PR-DOMAIN ZINC FINGER PROTEIN 15 (ZINC FINGER PROTEIN 298)	0.94	UCUGUGCACGUGACAUCU ||_||:|||||||||||: AGTCATGTGCACTGTAGG -28.18 128.00 5287-5306
hsa-miR-139	ENST00000271588.1	1	-25.42	123	HEMICENTIN; FIBULIN 6	0.94	UCUGUGCACGUGACAUCU |||_|:|||||||||:|| AGA-ATGTGCACTGTGGA -25.42 123.00 16703-16721
hsa-miR-139	ENST00000271745.1	1	-24.95	123	SYNAPTOTAGMIN XIV	0.94	UCUGUGC-ACGUGACAUCU |||||_|_||:|||||||| AGACAGGTTGTACTGTAGA -24.95 123.00 2391-2411
hsa-miR-139	ENST00000271590.1	1	-25.42	123	HEMICENTIN; FIBULIN 6	0.94	UCUGUGCACGUGACAUCU |||_|:|||||||||:|| AGA-ATGTGCACTGTGGA -25.42 123.00 7198-7216
hsa-miR-139	ENST00000334174.1	1	-27.26	122	SCRIBBLE	0.94	UCUGUGCACGUGACAUCU |||_:|||||:||||:|| AGAAGCGTGCGCTGTGGA -27.26 122.00 4486-4505
hsa-miR-139	ENST00000320490.1	1	-27.26	122	SCRIBBLE	0.94	UCUGUGCACGUGACAUCU |||_:|||||:||||:|| AGAAGCGTGCGCTGTGGA -27.26 122.00 874-893
hsa-miR-139	ENST00000320476.1	1	-27.26	122	SCRIBBLE	0.94	UCUGUGCACGUGACAUCU |||_:|||||:||||:|| AGAAGCGTGCGCTGTGGA -27.26 122.00 4493-4512
hsa-miR-139	ENST00000338078.1	1	-27.26	122	SCRIBBLE	0.94	UCUGUGCACGUGACAUCU |||_:|||||:||||:|| AGAAGCGTGCGCTGTGGA -27.26 122.00 1078-1097
hsa-miR-139	ENST00000271965.1	1	-24.93	122	POLYPEPTIDE N-ACETYLGALACTOSAMINYLTRANSFERASE 2; UDP-GALNAC TRANSFERASE 2	0.94	UCUGUGCACGUGACAUCU |_|:::|||||||||||: ACATGTGTGCACTGTAGG -24.93 122.00 3534-3553
hsa-miR-139	ENST00000304808.1	1	-23.84	120	PLATELET-ACTIVATING FACTOR ACETYLHYDROLASE IB BETA SUBUNIT (EC 3	0.94	UCUGUG-CACGUGACAUCU ||:|||__||||:|||||| AGGCACTTTGCATTGTAGA -23.84 120.00 874-894
hsa-miR-139	ENST00000310069.1	1	-24.01	119		0.94	UCUGUGC---ACGUGACAUCU ||_||||___||||||||:|| AGCCACGCCCTGCACTGTGGA -24.01 119.00 4286-4308
hsa-miR-139	ENST00000305286.1	1	-25.13	119		0.94	UCUG--UGCACGUGACAUCU :|||__|:|||||||||||_ GGACTGATGTGCACTGTAGC -25.13 119.00 288-308
hsa-miR-139	ENST00000264345.1	1	-27.05	117	HECT DOMAIN AND RCC1-LIKE DOMAIN PROTEIN 3	0.94	UCUGUGCACGUGACAUCU |||||||||:_:|||||| AGACACGTGTTTTGTAGA -27.05 117.00 2499-2518
hsa-miR-139	ENST00000333102.1	1	-24.87	117		0.94	UCUGUG-CACGUGACAUCU :|:|||__||||||||:|| GGGCACAATGCACTGTGGA -24.87 117.00 2422-2442
hsa-miR-139	ENST00000335856.1	1	-21.7	116	PROTEIN C21ORF85 PRECURSOR	0.94	UCUGU---GCACGUGACAUCU ||:||___|_||||||||||: AGGCAGCCCCTGCACTGTAGG -21.70 116.00 522-544
hsa-miR-139	ENST00000301825.1	1	-24.2	116	ECTONUCLEOSIDE TRIPHOSPHATE DIPHOSPHOHYDROLASE 3 (EC 3	0.94	UCUGU---GCACGUGACAUCU _||:|___:|||||||||:|| TGATAGCCTGTGCACTGTGGA -24.20 116.00 992-1013
hsa-miR-139	ENST00000327553.1	1	-21.7	116	PROTEIN C21ORF85 PRECURSOR	0.94	UCUGU---GCACGUGACAUCU ||:||___|_||||||||||: AGGCAGCCCCTGCACTGTAGG -21.70 116.00 422-444
hsa-miR-185	ENST00000295520.1	1	-29.04	131	PHOSPHOMEVALONATE KINASE (EC 2	0.94	CUUGACGGAAAGAGAGGU ||||_||||||||||||: GAACCGCCTTTCTCTCCG -29.04 131.00 78-97
hsa-miR-185	ENST00000296391.2	1	-29.73	126	ERYTHROBLAST MEMBRANE-ASSOCIATED PROTEIN; ERYTHROID MEMBRANE-ASSOCIATED PROTEIN	0.94	CUUGACGGAAAGAGAGGU |:||||||||||||||:_ GGACTGCCTTTCTCTCTC -29.73 126.00 2085-2103
hsa-miR-185	ENST00000328249.1	1	-29.73	126	ERYTHROBLAST MEMBRANE-ASSOCIATED PROTEIN; ERYTHROID MEMBRANE-ASSOCIATED PROTEIN	0.94	CUUGACGGAAAGAGAGGU |:||||||||||||||:_ GGACTGCCTTTCTCTCTC -29.73 126.00 2609-2627
hsa-miR-185	ENST00000314274.2	1	-29.73	126	ERYTHROBLAST MEMBRANE-ASSOCIATED PROTEIN; ERYTHROID MEMBRANE-ASSOCIATED PROTEIN	0.94	CUUGACGGAAAGAGAGGU |:||||||||||||||:_ GGACTGCCTTTCTCTCTC -29.73 126.00 2002-2020
hsa-miR-185	ENST00000333247.1	1	-26.21	125		0.94	CUUGACGGAAAGAGAGGU _:|||||:|||||||:|| TGACTGCTTTTCTCTTCA -26.21 125.00 164-182
hsa-miR-185	ENST00000312675.1	1	-24.99	125	LIM DOMAIN CONTAINING PREFERRED TRANSLOCATION PARTNER IN LIPOMA; LIM DOMAIN-CONTAINING PREFERRED TRANSLOCATION PARTNER IN LIPOMA; LIPOMA-PREFERRED-PARTNER GENE	0.94	CUUGACGGAAAGAGAGGU _||:|||||||:||||:| AAATTGCCTTTTTCTCTA -24.99 125.00 2918-2936
hsa-miR-185	ENST00000294520.3	1	-26.82	123	CHROMATIN ASSEMBLY FACTOR 1 SUBUNIT C (CAF-1 SUBUNIT C) (CHROMATIN ASSEMBLY FACTOR I P48 SUBUNIT) (CAF-I 48 KDA SUBUNIT) (CAF-IP48) (RETINOBLASTOMA BINDING PROTEIN P48) (RETINOBLASTOMA-BINDING PROTEIN 4) (RBBP-4) (MSI1 PROTEIN HOMOLOG)	0.94	CUUGACGGAAAGAGAGGU |||||||||||||:||_| GAACTGCCTTTCTTTCAA -26.82 123.00 915-934
hsa-miR-185	ENST00000325006.2	1	-25.06	123	PUTATIVE ADENOSYLHOMOCYSTEINASE 3 (EC 3	0.94	CUUGACGGAAAGAGAGGU |:|||_|||||||:|||| GGACT-CCTTTCTTTCCA -25.06 123.00 2497-2515
hsa-miR-185	ENST00000327245.2	1	-27.12	123	POTENTIAL PHOSPHOLIPID-TRANSPORTING ATPASE VB (EC 3	0.94	CUUGACGGAAAGAGAGGU |||||||||||||:_||| GAACTGCCTTTCTTCCCA -27.12 123.00 6168-6187
hsa-miR-185	ENST00000284920.1	1	-28.64	123	CALCIUM/CALMODULIN-DEPENDENT 3'	0.94	CUUGACGGAAAGAGAGGU |::||||||||:|||||_ GGGCTGCCTTTTTCTCCT -28.64 123.00 1616-1634
hsa-miR-185	ENST00000321453.1	1	-28.64	123	CALCIUM/CALMODULIN-DEPENDENT 3'	0.94	CUUGACGGAAAGAGAGGU |::||||||||:|||||_ GGGCTGCCTTTTTCTCCT -28.64 123.00 1680-1698
hsa-miR-185	ENST00000329185.1	1	-24.09	122	POTASSIUM VOLTAGE-GATED CHANNEL SUBFAMILY B MEMBER 2 (POTASSIUM CHANNEL KV2	0.94	CUUGAC---GGAAAGAGAGGU _|||||___|||||||||:|| AAACTGTTCCCTTTCTCTTCA -24.09 122.00 2374-2395
hsa-miR-185	ENST00000321619.1	1	-26.41	122		0.94	CUUGACGGAAAGAGAGGU _::|||||||||||||:: AGGCTGCCTTTCTCTCTG -26.41 122.00 293-311
hsa-miR-185	ENST00000329371.1	1	-26.81	121	BACULOVIRAL IAP REPEAT-CONTAINING PROTEIN 1 (NEURONAL APOPTOSIS INHIBITORY PROTEIN)	0.94	CU-UGACGGAAAGAGAGGU ||_||||||_||||||||| GATACTGCCGTTCTCTCCA -26.81 121.00 4309-4329
hsa-miR-185	ENST00000320280.3	1	-23.97	121	SECRETORY CARRIER-ASSOCIATED MEMBRANE PROTEIN 1	0.94	CUUGAC--GGAAAGAGAGGU _:||||__|||||:|||||| TGACTGTACCTTTTTCTCCA -23.97 121.00 1189-1209
hsa-miR-185	ENST00000194097.1	1	-26.81	121	BACULOVIRAL IAP REPEAT-CONTAINING PROTEIN 1 (NEURONAL APOPTOSIS INHIBITORY PROTEIN)	0.94	CU-UGACGGAAAGAGAGGU ||_||||||_||||||||| GATACTGCCGTTCTCTCCA -26.81 121.00 4309-4329
hsa-miR-185	ENST00000315147.2	1	-26.81	121		0.94	CU-UGACGGAAAGAGAGGU ||_||||||_||||||||| GATACTGCCGTTCTCTCCA -26.81 121.00 3173-3193
hsa-miR-185	ENST00000334996.1	1	-23.82	121		0.94	CUUGAC--GGAAAGAGAGGU _|:|||__|||||||||:|| CAGCTGCCCCTTTCTCTTCA -23.82 121.00 541-561
hsa-miR-185	ENST00000335262.2	1	-23.97	121	SECRETORY CARRIER-ASSOCIATED MEMBRANE PROTEIN 1	0.94	CUUGAC--GGAAAGAGAGGU _:||||__|||||:|||||| TGACTGTACCTTTTTCTCCA -23.97 121.00 1029-1049
hsa-miR-185	ENST00000333897.1	1	-26.81	121	BACULOVIRAL IAP REPEAT-CONTAINING PROTEIN 1 (NEURONAL APOPTOSIS INHIBITORY PROTEIN)	0.94	CU-UGACGGAAAGAGAGGU ||_||||||_||||||||| GATACTGCCGTTCTCTCCA -26.81 121.00 1757-1777
hsa-miR-185	ENST00000310675.1	1	-26.81	121	BACULOVIRAL IAP REPEAT-CONTAINING PROTEIN 1 (NEURONAL APOPTOSIS INHIBITORY PROTEIN)	0.94	CU-UGACGGAAAGAGAGGU ||_||||||_||||||||| GATACTGCCGTTCTCTCCA -26.81 121.00 3692-3712
hsa-miR-185	ENST00000331235.1	1	-26.81	121	BACULOVIRAL IAP REPEAT-CONTAINING PROTEIN 1 (NEURONAL APOPTOSIS INHIBITORY PROTEIN)	0.94	CU-UGACGGAAAGAGAGGU ||_||||||_||||||||| GATACTGCCGTTCTCTCCA -26.81 121.00 3692-3712
hsa-miR-185	ENST00000324688.2	1	-24.41	120		0.94	CUUGACGGAAAGAGAGGU |::||_|||||:|||||| GGGCT-CCTTTTTCTCCA -24.41 120.00 1315-1333
hsa-miR-185	ENST00000251252.3	1	-26	120	CELL DIVISION CONTROL PROTEIN 42 HOMOLOG (G25K GTP-BINDING PROTEIN)	0.94	CUUGAC-GGAAAGAGAGGU _|::||_|:|||||||||| AAGTTGCCTTTTCTCTCCA -26.00 120.00 1267-1286
hsa-miR-185	ENST00000337517.1	1	-26	120	CELL DIVISION CONTROL PROTEIN 42 HOMOLOG (G25K GTP-BINDING PROTEIN)	0.94	CUUGAC-GGAAAGAGAGGU _|::||_|:|||||||||| AAGTTGCCTTTTCTCTCCA -26.00 120.00 1316-1335
hsa-miR-185	ENST00000266304.2	1	-23.76	120	THYROTROPH EMBRYONIC FACTOR	0.94	CUUGACG-GAAAGAGAGGU |:_||||_||||||:|||| GGCCTGCTCTTTCTTTCCA -23.76 120.00 1830-1850
hsa-miR-185	ENST00000305777.4	1	-24.17	120	CALCIUM-ACTIVATED POTASSIUM CHANNEL BETA 3 SUBUNIT ISOFORM D; POTASSIUM LARGE CONDUCTANCE CALCIUM-ACTIVATED CHANNEL BETA 3 SUBUNIT; LARGE CONDUCTANCE	0.94	CUUGACGGAAAGAGAGGU |::||_|:|||||||||| GGGCT-CTTTTCTCTCCA -24.17 120.00 236-254
hsa-miR-185	ENST00000286437.2	1	-23.02	119	FRAGILE X MENTAL RETARDATION 2 PROTEIN (PROTEIN FMR-2) (FMR2P) (OX19 PROTEIN) (FRAGILE X E MENTAL RETARDATION SYNDROME PROTEIN)	0.94	CUUGACGGAAAGAGAGGU |::_|||||||:|:|||| GGGATGCCTTTTTTTCCA -23.02 119.00 7621-7640
hsa-miR-185	ENST00000334395.1	1	-26.93	119	TORSIN FAMILY 3	0.94	CUUGACGGAAAGAGAGGU |||||||||||||_|||| GAACTGCCTTTCT-TCCA -26.93 119.00 1256-1274
hsa-miR-185	ENST00000306739.2	1	-23.45	118	ALVEOLAR SOFT PART SARCOMA CHROMOSOME REGION	0.94	CUUGA-C-GGAAAGAGAGGU |_:||_|_|||||||||||| GTGCTCGACCTTTCTCTCCA -23.45 118.00 171-192
hsa-miR-185	ENST00000306729.3	1	-23.45	118	ALVEOLAR SOFT PART SARCOMA CHROMOSOME REGION	0.94	CUUGA-C-GGAAAGAGAGGU |_:||_|_|||||||||||| GTGCTCGACCTTTCTCTCCA -23.45 118.00 268-289
hsa-miR-185	ENST00000314040.1	1	-24.49	118		0.94	CUUGAC--GGAAAGAGAGGU _|:|||__:|||||||||:| CAGCTGCCTCTTTCTCTCTA -24.49 118.00 1330-1350
hsa-miR-185	ENST00000308290.1	1	-21.75	118	MITOCHONDRIAL IMPORT RECEPTOR SUBUNIT TOM20 HOMOLOG (MITOCHONDRIAL 20 KDA OUTER MEMBRANE PROTEIN) (OUTER MITOCHONDRIAL MEMBRANE RECEPTOR TOM20)	0.94	CUUGAC--GGAAAGAGAGGU _:|:||__|||||||:|||| TGATTGATCCTTTCTTTCCA -21.75 118.00 1000-1020
hsa-miR-185	ENST00000324696.1	1	-23.48	117	DJ467N11	0.94	CUUGACGGAAAGAGAGGU |::||||_|||||||:|| GGGCTGCATTTCTCTTCA -23.48 117.00 315-334
hsa-miR-185	ENST00000299663.1	1	-20.64	117	C-TYPE (CALCIUM DEPENDENT	0.94	CUUGACG-GAAAGAGAGGU |||_|||_:||||||||:| GAAGTGCATTTTCTCTCTA -20.64 117.00 983-1003
hsa-miR-185	ENST00000304636.1	1	-23.86	117	COLLAGEN ALPHA 1(III) CHAIN PRECURSOR	0.94	CUUGACGGAAAGAGAGGU |||||||:|||||:|:|_ GAACTGCTTTTCTTTTCT -23.86 117.00 61-79
hsa-miR-185	ENST00000306376.1	1	-22.18	117	ETS-RELATED PROTEIN ERM (ETS TRANSLOCATION VARIANT 5)	0.94	CUUGACGGAAAGAGAGGU |||||||:|||||_|:|| GAACTGCTTTTCTATTCA -22.18 117.00 3367-3386
hsa-miR-185	ENST00000234160.1	1	-21.61	117	GOLGI REASSEMBLY STACKING PROTEIN 2; GOLGI REASSEMBLY STACKING PROTEIN 2	0.94	CUUGACGGAAAGAGAGGU ||||_|:||||:|||:|| GAAC-GTCTTTTTCTTCA -21.61 117.00 2050-2068
hsa-miR-185	ENST00000250373.1	1	-28.74	117	NUCLEAR FACTOR OF ACTIVATED T-CELLS	0.94	CUUGACGGAAAGAGAGGU |::|||||_||||||||: GGGCTGCCATTCTCTCCG -28.74 117.00 2540-2559
hsa-miR-185	ENST00000309171.1	1	-24.74	117		0.94	CUUGACGGAAAGAGAGGU ||:|||:|||_||||:|| GAGCTGTCTTGCTCTTCA -24.74 117.00 1099-1118
hsa-miR-185	ENST00000321348.1	1	-23.7	117	CYTOCHROME B REDUCTASE 1; DUODENAL CYTOCHROME B	0.94	CUUGACG-GAAAGAGAGGU |::||_|_||||||||||: GGGCTCCGCTTTCTCTCCG -23.70 117.00 509-529
hsa-miR-185	ENST00000267119.1	1	-23.15	117	KERATIN 6 IRS	0.94	CUUGA----CGGAAAGAGAGGU _||:|____||||||:|||||| CAATTCAGGGCCTTTTTCTCCA -23.15 117.00 2073-2095
hsa-miR-185	ENST00000219139.1	1	-24.89	117	UPF0183 PROTEIN	0.94	CUUGACGGAAAGAGAGGU |:||||:||||||||::_ GGACTGTCTTTCTCTTTT -24.89 117.00 565-583
hsa-miR-185	ENST00000337780.1	1	-28.74	117	NUCLEAR FACTOR OF ACTIVATED T-CELLS	0.94	CUUGACGGAAAGAGAGGU |::|||||_||||||||: GGGCTGCCATTCTCTCCG -28.74 117.00 2698-2717
hsa-miR-185	ENST00000325784.1	1	-20.32	117	OLIGOPHRENIN 1	0.94	CUUGA-CGGAAAGAGAGGU ||::|_|_||||||||:|| GAGTTAGGCTTTCTCTTCA -20.32 117.00 6116-6136
hsa-miR-185	ENST00000249505.1	1	-22.9	117	HOMEOBOX PROTEIN HOX-D13 (HOX-4I)	0.94	CUUGACGGAAAGAGAGGU |||:||::||||||||:_ GAATTGTTTTTCTCTCTT -22.90 117.00 1239-1257
hsa-miR-185	ENST00000281453.1	1	-25.33	117		0.94	CUUGACGGAAAGAGAGGU |:||||:||_|||||:|| GGACTGTCTCTCTCTTCA -25.33 117.00 152-171
hsa-miR-185	ENST00000294930.3	1	-24.79	117		0.94	CUUGACGGAAAGAGAGGU ||:|||:||||||||:_| GAGCTGTCTTTCTCTTGA -24.79 117.00 1787-1806
hsa-miR-185	ENST00000310351.2	1	-20.07	117		0.94	CUUGACGGAAAGAGAGGU |||:||_:|||||||:|| GAATTG-TTTTCTCTTCA -20.07 117.00 966-984
hsa-miR-185	ENST00000265463.1	1	-21.2	116		0.94	CUUGACGGAAAGAGAGGU _|::|||:||||||||:: CAGTTGCTTTTCTCTCTG -21.20 116.00 1954-1972
hsa-miR-185	ENST00000294415.1	1	-21.28	116	HIGH-GLUCOSE-REGULATED PROTEIN 8 (NY-REN-2 ANTIGEN)	0.94	CUUGACGGAAAGAGAGGU |_|:|||||||||:|::| GCATTGCCTTTCTTTTTA -21.28 116.00 2651-2670
hsa-miR-185	ENST00000264716.1	1	-22.67	116	FOS-RELATED ANTIGEN 2	0.94	CUUGACGGAAAGAGAGGU |:||_||:|||||:|||: GGACAGCTTTTCTTTCCG -22.67 116.00 398-417
hsa-miR-185	ENST00000330584.1	1	-21.23	116		0.94	CUUGACG--GAAAGAGAGGU |||:|||__|||||_||||| GAATTGCAGCTTTCGCTCCA -21.23 116.00 683-704
mmu-miR-138	ENST00000281144.1	1	-23.05	129		0.94	CUAAGUGUUGUGGUCGA ||||:_||||||||||| GATTTCCAACACCAGCT -23.05 129.00 1460-1478
mmu-miR-138	ENST00000279604.1	1	-25.48	125	INTEGRIN BETA-1 PRECURSOR (FIBRONECTIN RECEPTOR BETA SUBUNIT) (CD29 ANTIGEN) (INTEGRIN VLA-4 BETA SUBUNIT)	0.94	CUAA--GUGUUGUGGUCGA _|||__||||||||||||| CATTAGCACAACACCAGCT -25.48 125.00 585-604
mmu-miR-138	ENST00000302278.1	1	-25.48	125	INTEGRIN BETA-1 PRECURSOR (FIBRONECTIN RECEPTOR BETA SUBUNIT) (CD29 ANTIGEN) (INTEGRIN VLA-4 BETA SUBUNIT)	0.94	CUAA--GUGUUGUGGUCGA _|||__||||||||||||| CATTAGCACAACACCAGCT -25.48 125.00 585-604
mmu-miR-138	ENST00000302252.1	1	-25.48	125	INTEGRIN BETA-1 PRECURSOR (FIBRONECTIN RECEPTOR BETA SUBUNIT) (CD29 ANTIGEN) (INTEGRIN VLA-4 BETA SUBUNIT)	0.94	CUAA--GUGUUGUGGUCGA _|||__||||||||||||| CATTAGCACAACACCAGCT -25.48 125.00 585-604
mmu-miR-138	ENST00000223500.1	1	-23.67	121		0.94	CUAAGUGUUGUGGUCGA ||||:||||_||||||| GATTTACAAGACCAGCT -23.67 121.00 387-405
mmu-miR-138	ENST00000311946.2	1	-23.98	121		0.94	CUAAGU-GUUGUGGUCGA |:_|||_||||||||||| GGGTCAGCAACACCAGCT -23.98 121.00 115-134
mmu-miR-138	ENST00000265283.1	1	-24.94	120	PROPROTEIN CONVERTASE SUBTILISIN/KEXIN TYPE 5 PRECURSOR (EC 3	0.94	CUAAGUGUUGUGGUCGA _|||:|||:|:|||||| CATTTACAGCGCCAGCT -24.94 120.00 1275-1292
mmu-miR-138	ENST00000300954.3	1	-24.94	120	PROPROTEIN CONVERTASE SUBTILISIN/KEXIN TYPE 4	0.94	CUAAGUGUUGUGGUCGA _|||:|||:|:|||||| CATTTACAGCGCCAGCT -24.94 120.00 667-684
mmu-miR-138	ENST00000329908.2	1	-24.01	120		0.94	CUAAGUGUUGUGGUCGA |_||||||:||||||:| GCTTCACAGCACCAGTT -24.01 120.00 715-733
mmu-miR-138	ENST00000261839.2	1	-24.83	119	MYOSIN VC (MYOSIN 5C)	0.94	CUAAGUGU-UGUGGUCGA _|||||||_||||||||| AATTCACACACACCAGCT -24.83 119.00 5387-5405
mmu-miR-138	ENST00000220592.3	1	-26.08	118	EUKARYOTIC TRANSLATION INITIATION FACTOR 2C 2 (EIF2C 2) (EIF-2C 2) (FRAGMENT)	0.94	CUAAGUGUUGUGGUCGA |||||||:|_||||||| GATTCACGAGACCAGCT -26.08 118.00 2673-2691
mmu-miR-138	ENST00000323816.1	1	-21.96	117	GROWTH-ARREST-SPECIFIC PROTEIN 7 (GAS-7)	0.94	CUAAGUGUUGUGGUCGA |:_|||::||||||||| GGGTCATGACACCAGCT -21.96 117.00 3405-3423
mmu-miR-138	ENST00000309579.1	1	-21.43	117	UPREGULATED DURING SKELETAL MUSCLE GROWTH 5	0.94	CUAAGUGUUGUGGUCGA |||_|:|||:|||||:| GATGCGCAATACCAGTT -21.43 117.00 102-120
mmu-miR-138	ENST00000303707.1	1	-20.03	117	LYST-INTERACTING PROTEIN LIP8	0.94	CUAAGU---GUUGUGGUCGA _|||||___|||||:||||| TATTCATGGCAACATCAGCT -20.03 117.00 857-877
mmu-miR-138	ENST00000259711.1	1	-20.22	117	KINESIN-LIKE PROTEIN KIF13A (KINESIN-LIKE PROTEIN RBKIN)	0.94	CUAAGUGUUGUGGUCGA _:||:||||::|||||| TGTTTACAATGCCAGCT -20.22 117.00 4699-4716
mmu-miR-138	ENST00000337003.1	1	-21.43	117	UPREGULATED DURING SKELETAL MUSCLE GROWTH 5	0.94	CUAAGUGUUGUGGUCGA |||_|:|||:|||||:| GATGCGCAATACCAGTT -21.43 117.00 281-299
mmu-miR-138	ENST00000251635.3	1	-20.22	117	KINESIN-LIKE PROTEIN KIF13A (KINESIN-LIKE PROTEIN RBKIN)	0.94	CUAAGUGUUGUGGUCGA _:||:||||::|||||| TGTTTACAATGCCAGCT -20.22 117.00 4536-4553
mmu-miR-138	ENST00000205194.1	1	-25.25	117	K562 CELL-DERIVED LEUCINE-ZIPPER-LIKE PROTEIN 1; K562 CELLS-DERIVED LEUCINE-ZIPPER-LIKE PROTEIN 1	0.94	CUAAGUGUUGUGGUCGA |:|_|||:||:|||||| GGTGCACGACGCCAGCT -25.25 117.00 38-56
mmu-miR-138	ENST00000311043.4	1	-21.78	116	NEURON NAVIGATOR 2 ISOFORM L; RETINOIC ACID INDUCIBLE IN NEUROBLASTOMA; PORE MEMBRANE AND/OR FILAMENT INTERACTING LIKE PROTEIN 2; HELICASE HELAD1	0.94	CUA-AGU-GUUGUGGUCGA |||__||_||||||||||| GATGACATCAACACCAGCT -21.78 116.00 344-364
mmu-miR-138	ENST00000300074.3	1	-21.78	116	NEURON NAVIGATOR 2 ISOFORM L; RETINOIC ACID INDUCIBLE IN NEUROBLASTOMA; PORE MEMBRANE AND/OR FILAMENT INTERACTING LIKE PROTEIN 2; HELICASE HELAD1	0.94	CUA-AGU-GUUGUGGUCGA |||__||_||||||||||| GATGACATCAACACCAGCT -21.78 116.00 2997-3017
mmu-miR-138	ENST00000286275.1	1	-22.59	116	RING FINGER PROTEIN 20	0.94	CUAAGUGUU-GUGGUCGA ||_||||||_|||||||| GAATCACAATCACCAGCT -22.59 116.00 1545-1564
mmu-miR-138	ENST00000259382.1	1	-25.07	116	ANGIOPOIETIN-RELATED PROTEIN 2 PRECURSOR (ANGIOPOIETIN-LIKE 2)	0.94	CUA--AGUGUUGUGGUCGA |||___|||:||||||||| GATGGCCACGACACCAGCT -25.07 116.00 1222-1242
mmu-miR-138	ENST00000311077.3	1	-21.78	116	NEURON NAVIGATOR 2 ISOFORM L; RETINOIC ACID INDUCIBLE IN NEUROBLASTOMA; PORE MEMBRANE AND/OR FILAMENT INTERACTING LIKE PROTEIN 2; HELICASE HELAD1	0.94	CUA-AGU-GUUGUGGUCGA |||__||_||||||||||| GATGACATCAACACCAGCT -21.78 116.00 3159-3179
mmu-miR-139	ENST00000202578.1	2	-54.47	243	SIALOADHESIN PRECURSOR (SIALIC ACID BINDING IG-LIKE LECTIN-1) (SIGLEC- 1) (CD169 ANTIGEN)	0.94	UCUGUG-CACGUGACAUCU _||:||_|||||||||:|| TGATACAGTGCACTGTGGA -27.82 123.00 4091-4110	UCUGUG-CACGUGACAUCU _|::||_|||||||||:|| TGGTACTGTGCACTGTGGA -26.65 120.00 3569-3588
mmu-miR-139	ENST00000269844.2	1	-28.18	128	PR-DOMAIN ZINC FINGER PROTEIN 15 (ZINC FINGER PROTEIN 298)	0.94	UCUGUGCACGUGACAUCU ||_||:|||||||||||: AGTCATGTGCACTGTAGG -28.18 128.00 5287-5306
mmu-miR-139	ENST00000271588.1	1	-25.42	123	HEMICENTIN; FIBULIN 6	0.94	UCUGUGCACGUGACAUCU |||_|:|||||||||:|| AGA-ATGTGCACTGTGGA -25.42 123.00 16703-16721
mmu-miR-139	ENST00000271745.1	1	-24.95	123	SYNAPTOTAGMIN XIV	0.94	UCUGUGC-ACGUGACAUCU |||||_|_||:|||||||| AGACAGGTTGTACTGTAGA -24.95 123.00 2391-2411
mmu-miR-139	ENST00000271590.1	1	-25.42	123	HEMICENTIN; FIBULIN 6	0.94	UCUGUGCACGUGACAUCU |||_|:|||||||||:|| AGA-ATGTGCACTGTGGA -25.42 123.00 7198-7216
mmu-miR-139	ENST00000334174.1	1	-27.26	122	SCRIBBLE	0.94	UCUGUGCACGUGACAUCU |||_:|||||:||||:|| AGAAGCGTGCGCTGTGGA -27.26 122.00 4486-4505
mmu-miR-139	ENST00000320490.1	1	-27.26	122	SCRIBBLE	0.94	UCUGUGCACGUGACAUCU |||_:|||||:||||:|| AGAAGCGTGCGCTGTGGA -27.26 122.00 874-893
mmu-miR-139	ENST00000320476.1	1	-27.26	122	SCRIBBLE	0.94	UCUGUGCACGUGACAUCU |||_:|||||:||||:|| AGAAGCGTGCGCTGTGGA -27.26 122.00 4493-4512
mmu-miR-139	ENST00000338078.1	1	-27.26	122	SCRIBBLE	0.94	UCUGUGCACGUGACAUCU |||_:|||||:||||:|| AGAAGCGTGCGCTGTGGA -27.26 122.00 1078-1097
mmu-miR-139	ENST00000271965.1	1	-24.93	122	POLYPEPTIDE N-ACETYLGALACTOSAMINYLTRANSFERASE 2; UDP-GALNAC TRANSFERASE 2	0.94	UCUGUGCACGUGACAUCU |_|:::|||||||||||: ACATGTGTGCACTGTAGG -24.93 122.00 3534-3553
mmu-miR-139	ENST00000304808.1	1	-23.84	120	PLATELET-ACTIVATING FACTOR ACETYLHYDROLASE IB BETA SUBUNIT (EC 3	0.94	UCUGUG-CACGUGACAUCU ||:|||__||||:|||||| AGGCACTTTGCATTGTAGA -23.84 120.00 874-894
mmu-miR-139	ENST00000310069.1	1	-24.01	119		0.94	UCUGUGC---ACGUGACAUCU ||_||||___||||||||:|| AGCCACGCCCTGCACTGTGGA -24.01 119.00 4286-4308
mmu-miR-139	ENST00000305286.1	1	-25.13	119		0.94	UCUG--UGCACGUGACAUCU :|||__|:|||||||||||_ GGACTGATGTGCACTGTAGC -25.13 119.00 288-308
mmu-miR-139	ENST00000264345.1	1	-27.05	117	HECT DOMAIN AND RCC1-LIKE DOMAIN PROTEIN 3	0.94	UCUGUGCACGUGACAUCU |||||||||:_:|||||| AGACACGTGTTTTGTAGA -27.05 117.00 2499-2518
mmu-miR-139	ENST00000333102.1	1	-24.87	117		0.94	UCUGUG-CACGUGACAUCU :|:|||__||||||||:|| GGGCACAATGCACTGTGGA -24.87 117.00 2422-2442
mmu-miR-139	ENST00000335856.1	1	-21.7	116	PROTEIN C21ORF85 PRECURSOR	0.94	UCUGU---GCACGUGACAUCU ||:||___|_||||||||||: AGGCAGCCCCTGCACTGTAGG -21.70 116.00 522-544
mmu-miR-139	ENST00000301825.1	1	-24.2	116	ECTONUCLEOSIDE TRIPHOSPHATE DIPHOSPHOHYDROLASE 3 (EC 3	0.94	UCUGU---GCACGUGACAUCU _||:|___:|||||||||:|| TGATAGCCTGTGCACTGTGGA -24.20 116.00 992-1013
mmu-miR-139	ENST00000327553.1	1	-21.7	116	PROTEIN C21ORF85 PRECURSOR	0.94	UCUGU---GCACGUGACAUCU ||:||___|_||||||||||: AGGCAGCCCCTGCACTGTAGG -21.70 116.00 422-444
mmu-miR-185	ENST00000295520.1	1	-29.04	131	PHOSPHOMEVALONATE KINASE (EC 2	0.94	CUUGACGGAAAGAGAGGU ||||_||||||||||||: GAACCGCCTTTCTCTCCG -29.04 131.00 78-97
mmu-miR-185	ENST00000296391.2	1	-29.73	126	ERYTHROBLAST MEMBRANE-ASSOCIATED PROTEIN; ERYTHROID MEMBRANE-ASSOCIATED PROTEIN	0.94	CUUGACGGAAAGAGAGGU |:||||||||||||||:_ GGACTGCCTTTCTCTCTC -29.73 126.00 2085-2103
mmu-miR-185	ENST00000328249.1	1	-29.73	126	ERYTHROBLAST MEMBRANE-ASSOCIATED PROTEIN; ERYTHROID MEMBRANE-ASSOCIATED PROTEIN	0.94	CUUGACGGAAAGAGAGGU |:||||||||||||||:_ GGACTGCCTTTCTCTCTC -29.73 126.00 2609-2627
mmu-miR-185	ENST00000314274.2	1	-29.73	126	ERYTHROBLAST MEMBRANE-ASSOCIATED PROTEIN; ERYTHROID MEMBRANE-ASSOCIATED PROTEIN	0.94	CUUGACGGAAAGAGAGGU |:||||||||||||||:_ GGACTGCCTTTCTCTCTC -29.73 126.00 2002-2020
mmu-miR-185	ENST00000333247.1	1	-26.21	125		0.94	CUUGACGGAAAGAGAGGU _:|||||:|||||||:|| TGACTGCTTTTCTCTTCA -26.21 125.00 164-182
mmu-miR-185	ENST00000312675.1	1	-24.99	125	LIM DOMAIN CONTAINING PREFERRED TRANSLOCATION PARTNER IN LIPOMA; LIM DOMAIN-CONTAINING PREFERRED TRANSLOCATION PARTNER IN LIPOMA; LIPOMA-PREFERRED-PARTNER GENE	0.94	CUUGACGGAAAGAGAGGU _||:|||||||:||||:| AAATTGCCTTTTTCTCTA -24.99 125.00 2918-2936
mmu-miR-185	ENST00000294520.3	1	-26.82	123	CHROMATIN ASSEMBLY FACTOR 1 SUBUNIT C (CAF-1 SUBUNIT C) (CHROMATIN ASSEMBLY FACTOR I P48 SUBUNIT) (CAF-I 48 KDA SUBUNIT) (CAF-IP48) (RETINOBLASTOMA BINDING PROTEIN P48) (RETINOBLASTOMA-BINDING PROTEIN 4) (RBBP-4) (MSI1 PROTEIN HOMOLOG)	0.94	CUUGACGGAAAGAGAGGU |||||||||||||:||_| GAACTGCCTTTCTTTCAA -26.82 123.00 915-934
mmu-miR-185	ENST00000325006.2	1	-25.06	123	PUTATIVE ADENOSYLHOMOCYSTEINASE 3 (EC 3	0.94	CUUGACGGAAAGAGAGGU |:|||_|||||||:|||| GGACT-CCTTTCTTTCCA -25.06 123.00 2497-2515
mmu-miR-185	ENST00000327245.2	1	-27.12	123	POTENTIAL PHOSPHOLIPID-TRANSPORTING ATPASE VB (EC 3	0.94	CUUGACGGAAAGAGAGGU |||||||||||||:_||| GAACTGCCTTTCTTCCCA -27.12 123.00 6168-6187
mmu-miR-185	ENST00000284920.1	1	-28.64	123	CALCIUM/CALMODULIN-DEPENDENT 3'	0.94	CUUGACGGAAAGAGAGGU |::||||||||:|||||_ GGGCTGCCTTTTTCTCCT -28.64 123.00 1616-1634
mmu-miR-185	ENST00000321453.1	1	-28.64	123	CALCIUM/CALMODULIN-DEPENDENT 3'	0.94	CUUGACGGAAAGAGAGGU |::||||||||:|||||_ GGGCTGCCTTTTTCTCCT -28.64 123.00 1680-1698
mmu-miR-185	ENST00000329185.1	1	-24.09	122	POTASSIUM VOLTAGE-GATED CHANNEL SUBFAMILY B MEMBER 2 (POTASSIUM CHANNEL KV2	0.94	CUUGAC---GGAAAGAGAGGU _|||||___|||||||||:|| AAACTGTTCCCTTTCTCTTCA -24.09 122.00 2374-2395
mmu-miR-185	ENST00000321619.1	1	-26.41	122		0.94	CUUGACGGAAAGAGAGGU _::|||||||||||||:: AGGCTGCCTTTCTCTCTG -26.41 122.00 293-311
mmu-miR-185	ENST00000329371.1	1	-26.81	121	BACULOVIRAL IAP REPEAT-CONTAINING PROTEIN 1 (NEURONAL APOPTOSIS INHIBITORY PROTEIN)	0.94	CU-UGACGGAAAGAGAGGU ||_||||||_||||||||| GATACTGCCGTTCTCTCCA -26.81 121.00 4309-4329
mmu-miR-185	ENST00000320280.3	1	-23.97	121	SECRETORY CARRIER-ASSOCIATED MEMBRANE PROTEIN 1	0.94	CUUGAC--GGAAAGAGAGGU _:||||__|||||:|||||| TGACTGTACCTTTTTCTCCA -23.97 121.00 1189-1209
mmu-miR-185	ENST00000194097.1	1	-26.81	121	BACULOVIRAL IAP REPEAT-CONTAINING PROTEIN 1 (NEURONAL APOPTOSIS INHIBITORY PROTEIN)	0.94	CU-UGACGGAAAGAGAGGU ||_||||||_||||||||| GATACTGCCGTTCTCTCCA -26.81 121.00 4309-4329
mmu-miR-185	ENST00000315147.2	1	-26.81	121		0.94	CU-UGACGGAAAGAGAGGU ||_||||||_||||||||| GATACTGCCGTTCTCTCCA -26.81 121.00 3173-3193
mmu-miR-185	ENST00000334996.1	1	-23.82	121		0.94	CUUGAC--GGAAAGAGAGGU _|:|||__|||||||||:|| CAGCTGCCCCTTTCTCTTCA -23.82 121.00 541-561
mmu-miR-185	ENST00000335262.2	1	-23.97	121	SECRETORY CARRIER-ASSOCIATED MEMBRANE PROTEIN 1	0.94	CUUGAC--GGAAAGAGAGGU _:||||__|||||:|||||| TGACTGTACCTTTTTCTCCA -23.97 121.00 1029-1049
mmu-miR-185	ENST00000333897.1	1	-26.81	121	BACULOVIRAL IAP REPEAT-CONTAINING PROTEIN 1 (NEURONAL APOPTOSIS INHIBITORY PROTEIN)	0.94	CU-UGACGGAAAGAGAGGU ||_||||||_||||||||| GATACTGCCGTTCTCTCCA -26.81 121.00 1757-1777
mmu-miR-185	ENST00000310675.1	1	-26.81	121	BACULOVIRAL IAP REPEAT-CONTAINING PROTEIN 1 (NEURONAL APOPTOSIS INHIBITORY PROTEIN)	0.94	CU-UGACGGAAAGAGAGGU ||_||||||_||||||||| GATACTGCCGTTCTCTCCA -26.81 121.00 3692-3712
mmu-miR-185	ENST00000331235.1	1	-26.81	121	BACULOVIRAL IAP REPEAT-CONTAINING PROTEIN 1 (NEURONAL APOPTOSIS INHIBITORY PROTEIN)	0.94	CU-UGACGGAAAGAGAGGU ||_||||||_||||||||| GATACTGCCGTTCTCTCCA -26.81 121.00 3692-3712
mmu-miR-185	ENST00000324688.2	1	-24.41	120		0.94	CUUGACGGAAAGAGAGGU |::||_|||||:|||||| GGGCT-CCTTTTTCTCCA -24.41 120.00 1315-1333
mmu-miR-185	ENST00000251252.3	1	-26	120	CELL DIVISION CONTROL PROTEIN 42 HOMOLOG (G25K GTP-BINDING PROTEIN)	0.94	CUUGAC-GGAAAGAGAGGU _|::||_|:|||||||||| AAGTTGCCTTTTCTCTCCA -26.00 120.00 1267-1286
mmu-miR-185	ENST00000337517.1	1	-26	120	CELL DIVISION CONTROL PROTEIN 42 HOMOLOG (G25K GTP-BINDING PROTEIN)	0.94	CUUGAC-GGAAAGAGAGGU _|::||_|:|||||||||| AAGTTGCCTTTTCTCTCCA -26.00 120.00 1316-1335
mmu-miR-185	ENST00000266304.2	1	-23.76	120	THYROTROPH EMBRYONIC FACTOR	0.94	CUUGACG-GAAAGAGAGGU |:_||||_||||||:|||| GGCCTGCTCTTTCTTTCCA -23.76 120.00 1830-1850
mmu-miR-185	ENST00000305777.4	1	-24.17	120	CALCIUM-ACTIVATED POTASSIUM CHANNEL BETA 3 SUBUNIT ISOFORM D; POTASSIUM LARGE CONDUCTANCE CALCIUM-ACTIVATED CHANNEL BETA 3 SUBUNIT; LARGE CONDUCTANCE	0.94	CUUGACGGAAAGAGAGGU |::||_|:|||||||||| GGGCT-CTTTTCTCTCCA -24.17 120.00 236-254
mmu-miR-185	ENST00000286437.2	1	-23.02	119	FRAGILE X MENTAL RETARDATION 2 PROTEIN (PROTEIN FMR-2) (FMR2P) (OX19 PROTEIN) (FRAGILE X E MENTAL RETARDATION SYNDROME PROTEIN)	0.94	CUUGACGGAAAGAGAGGU |::_|||||||:|:|||| GGGATGCCTTTTTTTCCA -23.02 119.00 7621-7640
mmu-miR-185	ENST00000334395.1	1	-26.93	119	TORSIN FAMILY 3	0.94	CUUGACGGAAAGAGAGGU |||||||||||||_|||| GAACTGCCTTTCT-TCCA -26.93 119.00 1256-1274
mmu-miR-185	ENST00000306739.2	1	-23.45	118	ALVEOLAR SOFT PART SARCOMA CHROMOSOME REGION	0.94	CUUGA-C-GGAAAGAGAGGU |_:||_|_|||||||||||| GTGCTCGACCTTTCTCTCCA -23.45 118.00 171-192
mmu-miR-185	ENST00000306729.3	1	-23.45	118	ALVEOLAR SOFT PART SARCOMA CHROMOSOME REGION	0.94	CUUGA-C-GGAAAGAGAGGU |_:||_|_|||||||||||| GTGCTCGACCTTTCTCTCCA -23.45 118.00 268-289
mmu-miR-185	ENST00000314040.1	1	-24.49	118		0.94	CUUGAC--GGAAAGAGAGGU _|:|||__:|||||||||:| CAGCTGCCTCTTTCTCTCTA -24.49 118.00 1330-1350
mmu-miR-185	ENST00000308290.1	1	-21.75	118	MITOCHONDRIAL IMPORT RECEPTOR SUBUNIT TOM20 HOMOLOG (MITOCHONDRIAL 20 KDA OUTER MEMBRANE PROTEIN) (OUTER MITOCHONDRIAL MEMBRANE RECEPTOR TOM20)	0.94	CUUGAC--GGAAAGAGAGGU _:|:||__|||||||:|||| TGATTGATCCTTTCTTTCCA -21.75 118.00 1000-1020
mmu-miR-185	ENST00000324696.1	1	-23.48	117	DJ467N11	0.94	CUUGACGGAAAGAGAGGU |::||||_|||||||:|| GGGCTGCATTTCTCTTCA -23.48 117.00 315-334
mmu-miR-185	ENST00000299663.1	1	-20.64	117	C-TYPE (CALCIUM DEPENDENT	0.94	CUUGACG-GAAAGAGAGGU |||_|||_:||||||||:| GAAGTGCATTTTCTCTCTA -20.64 117.00 983-1003
mmu-miR-185	ENST00000304636.1	1	-23.86	117	COLLAGEN ALPHA 1(III) CHAIN PRECURSOR	0.94	CUUGACGGAAAGAGAGGU |||||||:|||||:|:|_ GAACTGCTTTTCTTTTCT -23.86 117.00 61-79
mmu-miR-185	ENST00000306376.1	1	-22.18	117	ETS-RELATED PROTEIN ERM (ETS TRANSLOCATION VARIANT 5)	0.94	CUUGACGGAAAGAGAGGU |||||||:|||||_|:|| GAACTGCTTTTCTATTCA -22.18 117.00 3367-3386
mmu-miR-185	ENST00000234160.1	1	-21.61	117	GOLGI REASSEMBLY STACKING PROTEIN 2; GOLGI REASSEMBLY STACKING PROTEIN 2	0.94	CUUGACGGAAAGAGAGGU ||||_|:||||:|||:|| GAAC-GTCTTTTTCTTCA -21.61 117.00 2050-2068
mmu-miR-185	ENST00000250373.1	1	-28.74	117	NUCLEAR FACTOR OF ACTIVATED T-CELLS	0.94	CUUGACGGAAAGAGAGGU |::|||||_||||||||: GGGCTGCCATTCTCTCCG -28.74 117.00 2540-2559
mmu-miR-185	ENST00000309171.1	1	-24.74	117		0.94	CUUGACGGAAAGAGAGGU ||:|||:|||_||||:|| GAGCTGTCTTGCTCTTCA -24.74 117.00 1099-1118
mmu-miR-185	ENST00000321348.1	1	-23.7	117	CYTOCHROME B REDUCTASE 1; DUODENAL CYTOCHROME B	0.94	CUUGACG-GAAAGAGAGGU |::||_|_||||||||||: GGGCTCCGCTTTCTCTCCG -23.70 117.00 509-529
mmu-miR-185	ENST00000267119.1	1	-23.15	117	KERATIN 6 IRS	0.94	CUUGA----CGGAAAGAGAGGU _||:|____||||||:|||||| CAATTCAGGGCCTTTTTCTCCA -23.15 117.00 2073-2095
mmu-miR-185	ENST00000219139.1	1	-24.89	117	UPF0183 PROTEIN	0.94	CUUGACGGAAAGAGAGGU |:||||:||||||||::_ GGACTGTCTTTCTCTTTT -24.89 117.00 565-583
mmu-miR-185	ENST00000337780.1	1	-28.74	117	NUCLEAR FACTOR OF ACTIVATED T-CELLS	0.94	CUUGACGGAAAGAGAGGU |::|||||_||||||||: GGGCTGCCATTCTCTCCG -28.74 117.00 2698-2717
mmu-miR-185	ENST00000325784.1	1	-20.32	117	OLIGOPHRENIN 1	0.94	CUUGA-CGGAAAGAGAGGU ||::|_|_||||||||:|| GAGTTAGGCTTTCTCTTCA -20.32 117.00 6116-6136
mmu-miR-185	ENST00000249505.1	1	-22.9	117	HOMEOBOX PROTEIN HOX-D13 (HOX-4I)	0.94	CUUGACGGAAAGAGAGGU |||:||::||||||||:_ GAATTGTTTTTCTCTCTT -22.90 117.00 1239-1257
mmu-miR-185	ENST00000281453.1	1	-25.33	117		0.94	CUUGACGGAAAGAGAGGU |:||||:||_|||||:|| GGACTGTCTCTCTCTTCA -25.33 117.00 152-171
mmu-miR-185	ENST00000294930.3	1	-24.79	117		0.94	CUUGACGGAAAGAGAGGU ||:|||:||||||||:_| GAGCTGTCTTTCTCTTGA -24.79 117.00 1787-1806
mmu-miR-185	ENST00000310351.2	1	-20.07	117		0.94	CUUGACGGAAAGAGAGGU |||:||_:|||||||:|| GAATTG-TTTTCTCTTCA -20.07 117.00 966-984
mmu-miR-185	ENST00000265463.1	1	-21.2	116		0.94	CUUGACGGAAAGAGAGGU _|::|||:||||||||:: CAGTTGCTTTTCTCTCTG -21.20 116.00 1954-1972
mmu-miR-185	ENST00000294415.1	1	-21.28	116	HIGH-GLUCOSE-REGULATED PROTEIN 8 (NY-REN-2 ANTIGEN)	0.94	CUUGACGGAAAGAGAGGU |_|:|||||||||:|::| GCATTGCCTTTCTTTTTA -21.28 116.00 2651-2670
mmu-miR-185	ENST00000264716.1	1	-22.67	116	FOS-RELATED ANTIGEN 2	0.94	CUUGACGGAAAGAGAGGU |:||_||:|||||:|||: GGACAGCTTTTCTTTCCG -22.67 116.00 398-417
mmu-miR-185	ENST00000330584.1	1	-21.23	116		0.94	CUUGACG--GAAAGAGAGGU |||:|||__|||||_||||| GAATTGCAGCTTTCGCTCCA -21.23 116.00 683-704
hsa-miR-145	ENST00000335515.1	1	-38.18	142	OVER-EXPRESSED BREAST TUMOR PROTEIN	0.92	UUCCCUAAGG-ACCCUUUUGACCUG _|||_|||||_||||:|:||||||| CAGGCATTCCTTGGGGAGACTGGAC -38.18 142.00 1364-1389
hsa-miR-145	ENST00000335527.1	1	-38.18	142	OVER-EXPRESSED BREAST TUMOR PROTEIN	0.92	UUCCCUAAGG-ACCCUUUUGACCUG _|||_|||||_||||:|:||||||| CAGGCATTCCTTGGGGAGACTGGAC -38.18 142.00 1034-1059
hsa-miR-145	ENST00000305935.1	1	-33.26	141		0.92	UUCCCUAA-GGA--CCCUUUUGACCUG ||||__||_|||__||||||||||||| AAGGTTTTCCCTCCGGGAAAACTGGAC -33.26 141.00 1312-1340
hsa-miR-145	ENST00000288634.1	1	-31.62	137	WD REPEAT MEMBRANE PROTEIN PWDMP	0.92	UUCCCUAAG-GACCCUUUUGACCUG ||||_:|||_:||||||||||||_| AAGGTGTTCTTTGGGAAAACTGGCC -31.62 137.00 1844-1870
hsa-miR-145	ENST00000285018.1	1	-35.62	137	WNT-7A PROTEIN PRECURSOR	0.92	UUC--CCUAAGGACCCUUUUGACCUG |||___||||_||||||::||||||| AAGTCAGATTGCTGGGAGGACTGGAC -35.62 137.00 1390-1417
hsa-miR-145	ENST00000264363.1	1	-34.41	133	N-DEACETYLASE/N-SULFOTRANSFERASE 4	0.92	UUCC---CUAAGGA-CCCUUUUGACCUG ||||_____|||||_|||||:||||||| AAGGCCCTCTTCCTGGGGAAGACTGGAC -34.41 133.00 1313-1342
hsa-miR-17-5p	ENST00000310069.1	1	-31.58	137		0.92	UGA----UGGACGUGACAUUCGUGAAAC |||____|||_|||||||_||||||||| ACTGGAAACCAGCACTGTCAGCACTTTG -31.58 137.00 4069-4098
hsa-miR-17-5p	ENST00000283028.1	1	-27.36	134		0.92	UGAUGGACGU-GACAUUCGUGAAAC |:||:|||_|_:||_|||||||||| ATTATCTGAAGTTGGAAGCACTTTG -27.36 134.00 1052-1078
hsa-miR-198	ENST00000228291.2	2	-63.67	245	SODIUM- AND CHLORIDE-DEPENDENT GABA TRANSPORTER 2	0.92	GGAUAGAGGGGAGACCUGG |:|_|||||:||||||:|| CTTCTCTCCTCTCTGGGCC -32.72 127.00 1162-1182	GGAUAGAGGGGAGACCUGG |||:|||:||:||||||__ CCTGTCTTCCTTCTGGAGA -30.95 118.00 302-320
hsa-miR-198	ENST00000313154.2	2	-63.67	245	SODIUM- AND CHLORIDE-DEPENDENT GABA TRANSPORTER 2	0.92	GGAUAGAGGGGAGACCUGG |:|_|||||:||||||:|| CTTCTCTCCTCTCTGGGCC -32.72 127.00 1132-1152	GGAUAGAGGGGAGACCUGG |||:|||:||:||||||__ CCTGTCTTCCTTCTGGAGA -30.95 118.00 302-320
hsa-miR-200b	ENST00000302900.3	1	-31	136	FOCAL ADHESION KINASE 1 (EC 2	0.92	GUAGUAAUGGUCC------GUCAUAAUCUC _||||||||||||______|||||||:||_ AATCATTACCAGGACTCTACAGTATTGGAC -31.00 136.00 2269-2298
hsa-miR-200b	ENST00000234909.1	1	-27.89	131	MITOGEN-INDUCIBLE GENE 6 PROTEIN (MIG-6)	0.92	GUAGUAAUG-GUCCGUCAUAAUCUC ||||:|_::_|:|||_||||||||| CATCGTAGTGCGGGCCGTATTAGAG -27.89 131.00 2392-2418
hsa-miR-217	ENST00000246223.1	1	-38.02	147		0.92	UAGGUUAGUC--AAGGACUACGUCAU :_||||||||___||||||||||||| GGCCAATCAGACCTCCTGATGCAGTA -38.02 147.00 1775-1800
hsa-miR-217	ENST00000265414.1	1	-37.32	139	CDC5-LIKE; CDC5 (CELL DIVISION CYCLE 5	0.92	UAGGUUAGU-CAAGGACUACGUCAU :||||||:|_|__|||||||||||: GTCCAATTAGGAGCCTGATGCAGTG -37.32 139.00 4233-4259
hsa-miR-217	ENST00000261435.2	1	-28.91	133	NEDD4 BINDING PROTEIN 2; BCL-3 BINDING PROTEIN	0.92	UAGGUUAG-UCAAGGACUACGUCAU _||::|||_:|_||||||||:|||: TTCTGATCTGGATCCTGATGTAGTG -28.91 133.00 174-199
hsa-miR-222	ENST00000217398.1	1	-40.8	145	PEROXISOMAL MEMBRANE PROTEIN 4 (24 KDA PEROXISOMAL INTRINSIC MEMBRANE PROTEIN)	0.92	CUCUGGGUCAUCGGUCUACAUCGA _:|||||||||||||_||||:||| AGGACCCAGTAGCCACATGTGGCT -40.80 145.00 1677-1701
hsa-miR-222	ENST00000257287.1	1	-31.08	133		0.92	CUCUGGGUCAUCGGUCUACAUCGA ||_:|:|||||||||_||||:|:| GATGCTCAGTAGCCACATGTGGTT -31.08 133.00 435-460
mmu-miR-145	ENST00000335515.1	1	-38.18	142	OVER-EXPRESSED BREAST TUMOR PROTEIN	0.92	UUCCCUAAGG-ACCCUUUUGACCUG _|||_|||||_||||:|:||||||| CAGGCATTCCTTGGGGAGACTGGAC -38.18 142.00 1364-1389
mmu-miR-145	ENST00000335527.1	1	-38.18	142	OVER-EXPRESSED BREAST TUMOR PROTEIN	0.92	UUCCCUAAGG-ACCCUUUUGACCUG _|||_|||||_||||:|:||||||| CAGGCATTCCTTGGGGAGACTGGAC -38.18 142.00 1034-1059
mmu-miR-145	ENST00000305935.1	1	-33.26	141		0.92	UUCCCUAA-GGA--CCCUUUUGACCUG ||||__||_|||__||||||||||||| AAGGTTTTCCCTCCGGGAAAACTGGAC -33.26 141.00 1312-1340
mmu-miR-145	ENST00000288634.1	1	-31.62	137	WD REPEAT MEMBRANE PROTEIN PWDMP	0.92	UUCCCUAAG-GACCCUUUUGACCUG ||||_:|||_:||||||||||||_| AAGGTGTTCTTTGGGAAAACTGGCC -31.62 137.00 1844-1870
mmu-miR-145	ENST00000285018.1	1	-35.62	137	WNT-7A PROTEIN PRECURSOR	0.92	UUC--CCUAAGGACCCUUUUGACCUG |||___||||_||||||::||||||| AAGTCAGATTGCTGGGAGGACTGGAC -35.62 137.00 1390-1417
mmu-miR-145	ENST00000264363.1	1	-34.41	133	N-DEACETYLASE/N-SULFOTRANSFERASE 4	0.92	UUCC---CUAAGGA-CCCUUUUGACCUG ||||_____|||||_|||||:||||||| AAGGCCCTCTTCCTGGGGAAGACTGGAC -34.41 133.00 1313-1342
mmu-miR-17-5p	ENST00000310069.1	1	-31.58	137		0.92	UGA----UGGACGUGACAUUCGUGAAAC |||____|||_|||||||_||||||||| ACTGGAAACCAGCACTGTCAGCACTTTG -31.58 137.00 4069-4098
mmu-miR-17-5p	ENST00000283028.1	1	-27.36	134		0.92	UGAUGGACGU-GACAUUCGUGAAAC |:||:|||_|_:||_|||||||||| ATTATCTGAAGTTGGAAGCACTTTG -27.36 134.00 1052-1078
mmu-miR-350	ENST00000318266.3	1	-31.38	145	VACUOLAR PROTEIN SORTING 16 (HVPS16)	0.92	CACUUUCACAUACCCGAAACACUU |||:|_||||||_||||||||||: GTGGACGTGTAT-GGCTTTGTGAG -31.38 145.00 1592-1616
mmu-miR-350	ENST00000216877.2	1	-31.38	145	VACUOLAR PROTEIN SORTING 16 (HVPS16)	0.92	CACUUUCACAUACCCGAAACACUU |||:|_||||||_||||||||||: GTGGACGTGTAT-GGCTTTGTGAG -31.38 145.00 1723-1747
mmu-miR-350	ENST00000290311.3	1	-31.38	145	VACUOLAR PROTEIN SORTING 16 (HVPS16)	0.92	CACUUUCACAUACCCGAAACACUU |||:|_||||||_||||||||||: GTGGACGTGTAT-GGCTTTGTGAG -31.38 145.00 2087-2111
mmu-miR-351	ENST00000251119.2	1	-36.77	145	ZINC FINGER	0.92	GUCCGA-GUUUCCCGAGGAGUCCCU ||||||_::|_|_|||||||||||| CAGGCTGTGATGAGCTCCTCAGGGA -36.77 145.00 1320-1346
mmu-miR-351	ENST00000295143.2	1	-40.37	141		0.92	GUCCGAGUU--UCCCGAGGAGUCCCU ||||||_||__|||||||||||_||| CAGGCTGAAGGAGGGCTCCTCACGGA -40.37 141.00 1018-1045
mmu-miR-351	ENST00000295171.1	1	-40.37	141		0.92	GUCCGAGUU--UCCCGAGGAGUCCCU ||||||_||__|||||||||||_||| CAGGCTGAAGGAGGGCTCCTCACGGA -40.37 141.00 450-477
mmu-miR-351	ENST00000310463.2	1	-40.37	141		0.92	GUCCGAGUU--UCCCGAGGAGUCCCU ||||||_||__|||||||||||_||| CAGGCTGAAGGAGGGCTCCTCACGGA -40.37 141.00 750-777
mmu-miR-351	ENST00000307751.1	1	-38	137	GALECTIN-4 (LACTOSE-BINDING LECTIN 4) (L-36 LACTOSE BINDING PROTEIN) (L36LBP) (ANTIGEN NY-CO-27)	0.92	GUCCGAGUUUC--CCGAGGAGUCCCU ||__:||||:|__||||||||||||: CAACTTCAAGGTGGGCTCCTCAGGGG -38.00 137.00 724-751
mmu-miR-351	ENST00000333153.1	1	-38.77	137	CHLORIDE CHANNEL PROTEIN CLC-KB (CLC-K2)	0.92	GUCCGA-GU-UUCCCGAGGAGUCCCU _:||||_|:_:|_||||||||||||| GGGGCTGCGTGAAGGCTCCTCAGGGA -38.77 137.00 46-72
mmu-miR-351	ENST00000331579.1	1	-38.77	137	CHLORIDE CHANNEL PROTEIN CLC-KB (CLC-K2)	0.92	GUCCGA-GU-UUCCCGAGGAGUCCCU _:||||_|:_:|_||||||||||||| GGGGCTGCGTGAAGGCTCCTCAGGGA -38.77 137.00 73-99
mmu-miR-351	ENST00000337301.1	1	-38.77	137	CHLORIDE CHANNEL PROTEIN CLC-KB (CLC-K2)	0.92	GUCCGA-GU-UUCCCGAGGAGUCCCU _:||||_|:_:|_||||||||||||| GGGGCTGCGTGAAGGCTCCTCAGGGA -38.77 137.00 15-41
mmu-miR-351	ENST00000264366.1	1	-32.04	136	ANKYRIN 2 (BRAIN ANKYRIN) (ANKYRIN B) (ANKYRIN	0.92	GUCCGAGUU-UCCCGAGGAGUCCCU ||_|:||||_|||_:|:|||||||| CAAGTTCAACAGGATTTCTCAGGGA -32.04 136.00 4977-5003
mmu-miR-351	ENST00000268154.2	1	-36.13	136		0.92	GUCCGAGUU-UCCCGAGGAGUCCCU |||||_||:_||_||||:||||||: CAGGCCCAGCAGAGCTCTTCAGGGG -36.13 136.00 2455-2481
mmu-miR-351	ENST00000282004.1	1	-32.04	136	ANKYRIN 2 (BRAIN ANKYRIN) (ANKYRIN B) (ANKYRIN	0.92	GUCCGAGUU-UCCCGAGGAGUCCCU ||_|:||||_|||_:|:|||||||| CAAGTTCAACAGGATTTCTCAGGGA -32.04 136.00 11232-11258
mmu-miR-351	ENST00000264364.1	1	-32.04	136	ANKYRIN 2 (BRAIN ANKYRIN) (ANKYRIN B) (ANKYRIN	0.92	GUCCGAGUU-UCCCGAGGAGUCCCU ||_|:||||_|||_:|:|||||||| CAAGTTCAACAGGATTTCTCAGGGA -32.04 136.00 11118-11144
hsa-let-7a	ENST00000231254.2	1	-29.91	136	CYCLIN G1 (CYCLIN G)	0.91	UUGAUAUG--UUGGAUGAUGGAGU __:|||||__||||||||:||||| TTTTATACAGAACCTACTGCCTCA -29.91 136.00 1673-1696
hsa-let-7a	ENST00000254037.1	1	-23.85	132		0.91	UUGAUA-UGUUGGAUGAUGGAGU _|||||_|::|_:|||||||||| CACTATCATGAGTTACTACCTCA -23.85 132.00 3982-4005
hsa-let-7b	ENST00000235628.1	1	-28.05	134	5'-NUCLEOTIDASE	0.91	UUGGUGUGUUGGAUGAUGGAGU |||_:|_|:|:||:|||||||| AACAGCCCGATCTGCTACCTCA -28.05 134.00 468-491
hsa-let-7b	ENST00000295589.1	1	-26.08	131	CHOLECYSTOKININ TYPE A RECEPTOR (CCK-A RECEPTOR) (CCK-AR)	0.91	UUGGUGUGUUGGAUGAUGGAGU ||||_||:_|:|||||:|:||| AACCCCATCATCTACTGCTTCA -26.08 131.00 1248-1271
hsa-let-7c	ENST00000313409.2	1	-27.12	136		0.91	UUGGU-AUGUUGGAUGAUGGAGU |||||_||_||_||||||||||| AACCACTA-AAGCTACTACCTCA -27.12 136.00 884-907
hsa-let-7c	ENST00000231254.2	1	-29.43	133	CYCLIN G1 (CYCLIN G)	0.91	UUGGUAUG--UUGGAUGAUGGAGU __::||||__||||||||:||||| TTTTATACAGAACCTACTGCCTCA -29.43 133.00 1673-1696
hsa-let-7f	ENST00000254037.1	1	-23.67	132		0.91	UUGAUA-UGUUAGAUGAUGGAGU _|||||_|::|_:|||||||||| CACTATCATGAGTTACTACCTCA -23.67 132.00 3982-4005
hsa-miR-103	ENST00000252100.1	1	-30.32	134		0.91	AGUAUCGGGACAUGUUACGACGA |||_||::||||:|||||:|||_ TCACAGTTCTGTGCAATGTTGCA -30.32 134.00 1269-1292
hsa-miR-107	ENST00000316471.3	1	-40.22	146		0.91	ACUAUCGGGACAUGUUACGACGA _|:||||||||||||_||||||| GGGTAGCCCTGTACATTGCTGCT -40.22 146.00 34-57
hsa-miR-107	ENST00000255078.1	1	-34.68	142	DNA-BINDING PROTEIN SMUBP-2 (IMMUNOGLOBULIN MU BINDING PROTEIN 2) (SMUBP-2) (GLIAL FACTOR-1) (GF-1)	0.91	ACUAUCGGGACAUGUUACGACGA |_:|:|_|||||||:|||||||| TCGTGGGCCTGTACGATGCTGCT -34.68 142.00 332-356
hsa-miR-107	ENST00000231749.2	1	-34.57	137	ZINC FINGER MYND DOMAIN CONTAINING PROTEIN 10 (BLU PROTEIN)	0.91	ACUAUCGGGACAUGUU--ACGACGA _|||_|||||||||||__||||||| GGATCGCCCTGTACAACCTGCTGCT -34.57 137.00 2061-2086
hsa-miR-122a	ENST00000329560.1	1	-32.5	140	PROBABLE G PROTEIN-COUPLED RECEPTOR GPR1	0.91	UGUUUGUGGUAACAGUGUGAGGU |||||:|||:|_|_||||||||| ACAAATACCGTCGCCACACTCCA -32.50 140.00 2169-2193
hsa-miR-128a	ENST00000337219.1	1	-38.78	137		0.91	UUUUCUCUGGCCAAGUGACACU _|_||||:|||||||:|||||: CACAGAGGCCGGTTCGCTGTGG -38.78 137.00 547-569
hsa-miR-128a	ENST00000265239.2	1	-38.78	137		0.91	UUUUCUCUGGCCAAGUGACACU _|_||||:|||||||:|||||: CACAGAGGCCGGTTCGCTGTGG -38.78 137.00 812-834
hsa-miR-128b	ENST00000337219.1	1	-38.78	137		0.91	CUUUCUCUGGCCAAGUGACACU _|_||||:|||||||:|||||: CACAGAGGCCGGTTCGCTGTGG -38.78 137.00 547-569
hsa-miR-128b	ENST00000265239.2	1	-38.78	137		0.91	CUUUCUCUGGCCAAGUGACACU _|_||||:|||||||:|||||: CACAGAGGCCGGTTCGCTGTGG -38.78 137.00 812-834
hsa-miR-133a	ENST00000296130.1	1	-34.08	138	TETRANECTIN PRECURSOR (TN) (PLASMINOGEN-KRINGLE 4 BINDING PROTEIN)	0.91	UGUC-GACCAACUUCCCCUGGUU ||:|_|||__||||||||||||| ACGGTCTGCCTGAAGGGGACCAA -34.08 138.00 289-313
hsa-miR-133a	ENST00000283627.4	1	-34.15	137	F-BOX AND LEUCINE-RICH REPEAT PROTEIN 2; F-BOX PROTEIN CONTAINING LEUCINE-RICH REPEATS	0.91	UGUCGACCAACUUCCCCUGGUU ||||||__||||||||||:||: ACAGCTCCTTGAAGGGGATCAG -34.15 137.00 509-532
hsa-miR-133a	ENST00000274311.1	1	-32.71	135	INTEGRIN ALPHA-1 (LAMININ AND COLLAGEN RECEPTOR) (VLA-1) (CD49A)	0.91	UGUCGA---CCAACUUCCCCUGGUU _|||||___||||_||||||||||| CCAGCTGCGGGTT-AAGGGGACCAA -32.71 135.00 1222-1246
hsa-miR-136	ENST00000306972.4	1	-26.59	131	GLYCOPHORIN A PRECURSOR (PAS-2) (SIALOGLYCOPROTEIN ALPHA) (MN SIALOGLYCOPROTEIN) (CD235A ANTIGEN)	0.91	AGGU--AGUAGU-UUUGUUUACCUCA |_||__||||||_|:||||||||||_ TACATCTCATCACAGACAAATGGAGA -26.59 131.00 172-198
hsa-miR-136	ENST00000283126.2	1	-26.59	131	GLYCOPHORIN HEP2 (FRAGMENT)	0.91	AGGU--AGUAGU-UUUGUUUACCUCA |_||__||||||_|:||||||||||_ TACATCTCATCACAGACAAATGGAGA -26.59 131.00 93-119
hsa-miR-149	ENST00000324489.2	1	-38.83	138		0.91	CCUCACUUCUGUGCCUCGGUCU _||||||||_:||||||||||: AGAGTGAAG-TACGGAGCCAGG -38.83 138.00 3629-3650
hsa-miR-149	ENST00000168869.3	1	-36.56	138	REGULATOR OF G-PROTEIN SIGNALING 11 (RGS11)	0.91	CCUCACUUCUGUGCCUCGGUCU ||_|||||||::|||||||||_ GGCGTGAAGATGCGGAGCCAGC -36.56 138.00 116-138
hsa-miR-149	ENST00000338015.1	1	-36.56	138	REGULATOR OF G-PROTEIN SIGNALING 11 (RGS11)	0.91	CCUCACUUCUGUGCCUCGGUCU ||_|||||||::|||||||||_ GGCGTGAAGATGCGGAGCCAGC -36.56 138.00 143-165
hsa-miR-149	ENST00000265075.1	1	-38.6	138	RIBONUCLEASE III (EC 3	0.91	CCUCACUUCUGUGCCUCGGUCU _|||_||:||||:||||||||| CGAG-GAGGACATGGAGCCAGA -38.60 138.00 111-132
hsa-miR-149	ENST00000316163.2	1	-36.56	138	REGULATOR OF G-PROTEIN SIGNALING 11 (RGS11)	0.91	CCUCACUUCUGUGCCUCGGUCU ||_|||||||::|||||||||_ GGCGTGAAGATGCGGAGCCAGC -36.56 138.00 142-164
hsa-miR-149	ENST00000315972.1	1	-34.6	132		0.91	CCUCACUUCUG-UGCCUCGGUCU _|||||:_|:|_||||||:|||| CGAGTGGTGGCTACGGAGTCAGA -34.60 132.00 503-526
hsa-miR-15b	ENST00000309964.1	1	-33.51	137	CIRCADIAN LOCOMOTER OUTPUT CYCLES KAPUT PROTEIN (HCLOCK)	0.91	ACAUUUGGUACUACACGACGAU _||:|:_:|||||||||||||: AGTGAGGTATGATGTGCTGCTG -33.51 137.00 3662-3684
hsa-miR-182	ENST00000265136.3	1	-31.42	137		0.91	ACACUCAAGAUGGUAACGGUUU ||||:__|||:||||||||||: TGTGGCCTCTGCCATTGCCAAG -31.42 137.00 2772-2795
hsa-miR-182	ENST00000333663.3	1	-31.42	137		0.91	ACACUCAAGAUGGUAACGGUUU ||||:__|||:||||||||||: TGTGGCCTCTGCCATTGCCAAG -31.42 137.00 2259-2282
hsa-miR-183	ENST00000264730.1	1	-34.25	145	FIBROBLAST GROWTH FACTOR-12 (FGF-12) (FIBROBLAST GROWTH FACTOR HOMOLOGOUS FACTOR 1) (FHF-1) (MYOCYTE-ACTIVATING FACTOR)	0.91	GUCACUUAAGAUGGUCACGGUAU _|||||_||:|:||||||||||: AAGTGACTTTTGCCAGTGCCATG -34.25 145.00 1555-1578
hsa-miR-183	ENST00000289514.1	1	-33.25	142	B24O18	0.91	GUCACUUAAGAUGGUCACGGUAU :|||||||_:_|||||||||:|| TAGTGAATGTCACCAGTGCCGTA -33.25 142.00 1741-1765
hsa-miR-183	ENST00000314607.2	1	-29.43	132	ZINC FINGER PROTEIN 262; CELL DEATH INHIBITING RNA	0.91	GUCACUUAAGAUGGUCACGGUAU ||||||||||||_|||||:|_|| CAGTGAATTCTAACAGTGTCTTA -29.43 132.00 1901-1925
hsa-miR-184	ENST00000261800.2	1	-27.94	132	PROTOCADHERIN FAT 2 PRECURSOR (HFAT2) (MULTIPLE EPIDERMAL GROWTH FACTOR-LIKE DOMAINS 1)	0.91	UGGGAAUAGUCAAGAGGCAGGU ||::||:|||_|||||||_||| ACTTTTGTCATTTCTCCGACCA -27.94 132.00 9089-9112
hsa-miR-186	ENST00000274450.1	1	-22.32	137	DECAPPING ENZYME HDCP2	0.91	UUCGG--GUUU--UCCUCUUAAGAAAC _||||__||||__||_||||||||||| CAGCCAGCAAAGCAGCAGAATTCTTTG -22.32 137.00 1216-1243
hsa-miR-188	ENST00000321888.1	1	-38.05	137	SERINE/THREONINE-PROTEIN KINASE PAK 4 (EC 2	0.91	UGGGAGGUGGUACGUUCCCUAC ::||||||_|_||||||||:|| GTCCTCCAGCCTGCAAGGGGTG -38.05 137.00 1909-1932
hsa-miR-188	ENST00000321944.1	1	-38.05	137	SERINE/THREONINE-PROTEIN KINASE PAK 4 (EC 2	0.91	UGGGAGGUGGUACGUUCCCUAC ::||||||_|_||||||||:|| GTCCTCCAGCCTGCAAGGGGTG -38.05 137.00 2327-2350
hsa-miR-188	ENST00000321936.4	1	-38.05	137	SERINE/THREONINE-PROTEIN KINASE PAK 4 (EC 2	0.91	UGGGAGGUGGUACGUUCCCUAC ::||||||_|_||||||||:|| GTCCTCCAGCCTGCAAGGGGTG -38.05 137.00 2389-2412
hsa-miR-190	ENST00000274711.1	1	-23.83	137	LEUCINE-RICH REPEAT TRANSMEMBRANE NEURONAL 2 PROTEIN	0.91	UGGAUUAUAUAGUUUGUAUAGU ||:__||||:||||||||:||| ACTCCATATGTCAAACATGTCA -23.83 137.00 1412-1435
hsa-miR-190	ENST00000265404.1	1	-21.16	132	BCR DOWNSTREAM SIGNALING 1; SIGNAL-TRANSDUCING ADAPTOR PROTEIN-1	0.91	UGGAUUAUAUAGUUUGUAUAGU |||_|||_|||||||:||:||| ACC-AATTTATCAAATATGTCA -21.16 132.00 1372-1394
hsa-miR-197	ENST00000274867.2	1	-39.24	141	DISHEVELLED ASSOCIATED ACTIVATOR OF MORPHOGENESIS 2; DISHEVELLED-ASSOCIATED ACTIVATOR OF MORPHOGENESIS 2	0.91	CGACCCACCUCUUCCACCACUU ||||_||||||:|||||||||_ GCTGAGTGGAGGAGGTGGTGAT -39.24 141.00 3442-3464
hsa-miR-197	ENST00000294372.2	1	-36.68	141		0.91	CGACCCACCUCUUCCACCACUU |||||||||_|||_|||||||| GCTGGGTGGTGAAAGTGGTGAA -36.68 141.00 233-256
hsa-miR-197	ENST00000251472.1	1	-39.48	137		0.91	CGACCCACCUCUUCCACCACUU ||||||||__|:||||||||:| GCTGGGTGTTGGAGGTGGTGGA -39.48 137.00 4474-4497
hsa-miR-197	ENST00000262854.2	1	-34.4	136	UPSTREAM REGULATORY ELEMENT BINDING PROTEIN 1; HECT DOMAIN PROTEIN LASU1; BJ-HCC-24 TUMOR ANTIGEN	0.91	CGACCCACCUCUUCCACCACUU |||_||||||||||_||||||| GCT-GGTGGAGAAGATGGTGAA -34.40 136.00 572-594
hsa-miR-197	ENST00000319796.1	1	-33.26	132		0.91	CGACCCACCUCUUCCACCACUU ||||_||_|||:||||||||:| GCTGAGT-GAGGAGGTGGTGGA -33.26 132.00 462-484
hsa-miR-197	ENST00000294514.1	1	-33.26	132		0.91	CGACCCACCUCUUCCACCACUU ||||_||_|||:||||||||:| GCTGAGT-GAGGAGGTGGTGGA -33.26 132.00 89-111
hsa-miR-197	ENST00000257100.1	1	-33.26	132		0.91	CGACCCACCUCUUCCACCACUU ||||_||_|||:||||||||:| GCTGAGT-GAGGAGGTGGTGGA -33.26 132.00 607-629
hsa-miR-19b	ENST00000258648.1	1	-32.33	146	VITAMIN D3 RECEPTOR-INTERACTING PROTEIN COMPLEX 36 KDA COMPONENT (DRIP36) (ACTIVATOR-RECRUITED COFACTOR 36 KDA COMPONENT) (ARC36) (TRAP/SMCC/PC2 SUBUNIT P36 SUBUNIT) (HSPC126)	0.91	AGUCAAAACGUACCUAAACGUGU _|||||||||_||||||||:||| CCAGTTTTGC-TGGATTTGTACA -32.33 146.00 1115-1137
hsa-miR-20	ENST00000322555.1	1	-25.09	131	SMALL EDRK-RICH FACTOR 1A	0.91	AUGGACGUGAUAUUCGUGAAAU |:||||:|_|_|:||||||||: TGCCTGTAATCTGAGCACTTTG -25.09 131.00 1218-1241
hsa-miR-200c	ENST00000304963.1	1	-29.78	131		0.91	AGGUAGUAAUGGGCCGUCAUAA _::|||:_|::|||||:||||| GTTATCGGTGTCCGGCGGTATT -29.78 131.00 2809-2831
hsa-miR-204	ENST00000264670.2	1	-28.22	133		0.91	UCCGUAUCCU--ACUGUUUCCCUU |_|||_||||__||:||||||||| AAGCAAAGGACCTGGCAAAGGGAA -28.22 133.00 1834-1859
hsa-miR-204	ENST00000336408.1	1	-28.22	133		0.91	UCCGUAUCCU--ACUGUUUCCCUU |_|||_||||__||:||||||||| AAGCAAAGGACCTGGCAAAGGGAA -28.22 133.00 2169-2194
hsa-miR-204	ENST00000336402.1	1	-28.22	133		0.91	UCCGUAUCCU--ACUGUUUCCCUU |_|||_||||__||:||||||||| AAGCAAAGGACCTGGCAAAGGGAA -28.22 133.00 1689-1714
hsa-miR-204	ENST00000337851.1	1	-27.56	131	DELTA-SARCOGLYCAN (SG-DELTA) (35 KDA DYSTROPHIN-ASSOCIATED GLYCOPROTEIN) (35DAG)	0.91	UCCGU---AUCCUACUGUUUCCCUU |||||___|_|_|||:||||||||| AGGCAGGTTTGAATGGCAAAGGGAA -27.56 131.00 6483-6509
hsa-miR-205	ENST00000244048.1	1	-37.47	138	CADHERIN-LIKE 26 ISOFORM B; CADHERIN-LIKE PROTEIN VR20	0.91	GUCUGAGGCCACCUUACUUCCU |_|:|||||||||||_|||||| CTGGCTCCGGTGGAAGGAAGGA -37.47 138.00 2553-2576
hsa-miR-205	ENST00000308201.2	1	-37.47	138	CADHERIN-LIKE 26 ISOFORM B; CADHERIN-LIKE PROTEIN VR20	0.91	GUCUGAGGCCACCUUACUUCCU |_|:|||||||||||_|||||| CTGGCTCCGGTGGAAGGAAGGA -37.47 138.00 174-197
hsa-miR-205	ENST00000244049.1	1	-37.47	138	CADHERIN-LIKE 26 ISOFORM B; CADHERIN-LIKE PROTEIN VR20	0.91	GUCUGAGGCCACCUUACUUCCU |_|:|||||||||||_|||||| CTGGCTCCGGTGGAAGGAAGGA -37.47 138.00 449-472
hsa-miR-205	ENST00000244047.2	1	-37.47	138	CADHERIN-LIKE 26 ISOFORM B; CADHERIN-LIKE PROTEIN VR20	0.91	GUCUGAGGCCACCUUACUUCCU |_|:|||||||||||_|||||| CTGGCTCCGGTGGAAGGAAGGA -37.47 138.00 905-928
hsa-miR-205	ENST00000287042.1	1	-31.94	137	POTASSIUM VOLTAGE-GATED CHANNEL SUBFAMILY S MEMBER 2 (POTASSIUM CHANNEL KV9	0.91	GUCUGAGGCC---ACCUUACUUCCU __||||::||___|||||||||||| GTGACTTTGGAGATGGAATGAAGGA -31.94 137.00 1445-1469
hsa-miR-211	ENST00000227756.1	1	-31.06	137	SIMILAR TO UDP-N-ACETYL-ALPHA-D-GALACTOSAMINE:POLYPEPTIDE N-ACETYLGALACTOSAMINYLTRANSFERASE 9 (GALNAC-T9)	0.91	UCCGCUUCCUACUGUUUCCCUU ||_:|:||||_|||||||||:| AGCTGGAGGAAGACAAAGGGGA -31.06 137.00 564-587
hsa-miR-211	ENST00000332843.1	1	-34.39	137	COLLECTIN SUB-FAMILY MEMBER 10; COLLECTIN LIVER 1; COLLECTIN 34	0.91	UCCGCUUCCUACUGUUUCCCUU :|__|||||:||||||||||:| GGAAGAAGGGTGACAAAGGGGA -34.39 137.00 358-381
hsa-miR-211	ENST00000256413.1	1	-33.69	136		0.91	UCCGCUUCCU--ACUGUUUCCCUU __|||||||:__||:||||||||| CCGCGAAGGGTGTGGCAAAGGGAA -33.69 136.00 424-447
hsa-miR-211	ENST00000264670.2	1	-27.44	133		0.91	UCCGCUUCCU--ACUGUUUCCCUU |_||_|||||__||:||||||||| AAGCAAAGGACCTGGCAAAGGGAA -27.44 133.00 1834-1859
hsa-miR-211	ENST00000336408.1	1	-27.44	133		0.91	UCCGCUUCCU--ACUGUUUCCCUU |_||_|||||__||:||||||||| AAGCAAAGGACCTGGCAAAGGGAA -27.44 133.00 2169-2194
hsa-miR-211	ENST00000336402.1	1	-27.44	133		0.91	UCCGCUUCCU--ACUGUUUCCCUU |_||_|||||__||:||||||||| AAGCAAAGGACCTGGCAAAGGGAA -27.44 133.00 1689-1714
hsa-miR-211	ENST00000329183.2	1	-30.86	132		0.91	UC-CGCUUCCUACUGUUUCCCUU ||_|:||__||||||:||||||| AGTGTGACTGATGACGAAGGGAA -30.86 132.00 708-732
hsa-miR-211	ENST00000274118.2	1	-30.86	132		0.91	UC-CGCUUCCUACUGUUUCCCUU ||_|:||__||||||:||||||| AGTGTGACTGATGACGAAGGGAA -30.86 132.00 912-936
hsa-miR-211	ENST00000328529.1	1	-30.86	132		0.91	UC-CGCUUCCUACUGUUUCCCUU ||_|:||__||||||:||||||| AGTGTGACTGATGACGAAGGGAA -30.86 132.00 762-786
hsa-miR-211	ENST00000330246.2	1	-30.86	132		0.91	UC-CGCUUCCUACUGUUUCCCUU ||_|:||__||||||:||||||| AGTGTGACTGATGACGAAGGGAA -30.86 132.00 510-534
hsa-miR-224	ENST00000289027.2	1	-33.77	132		0.91	AUUUGCCUU-GGUGAUCACUGAAC |__||||:|_|::||||||:|||| TTTACGGGATCTGCTAGTGGCTTG -33.77 132.00 934-956
hsa-miR-24	ENST00000217233.1	1	-32.67	137	NEURONAL CELL DEATH INDUCIBLE PUTATIVE KINASE (SKIP3)	0.91	GACAAGGAC---GACUUGACUCGGU ||__|||||___||||||||||||| CTTCTCCTGCCTCTGAACTGAGCCA -32.67 137.00 1678-1704
hsa-miR-25	ENST00000308783.2	1	-38.66	140	F-BOX AND LEUCINE-RICH REPEAT PROTEIN 11; F-BOX PROTEIN FBL11	0.91	AGUCUGGCUCUGUUCACGUUAC _|||||_|||||:|||||:||| CCAGACGGAGACGAGTGCGATG -38.66 140.00 1797-1819
hsa-miR-25	ENST00000265271.1	1	-35.43	140		0.91	AGUCUGGCUCUGUUCACGUUAC _|||_|:|:||||||||||:|| CCAGCCTGGGACAAGTGCAGTG -35.43 140.00 674-696
hsa-miR-28	ENST00000329231.1	1	-34.14	149	SLTP002	0.91	GAGUUAUCUGACACUCGAGGAA |_||_||||||||||||||||| CCCACTAGACTGTGAGCTCCTT -34.14 149.00 137-160
hsa-miR-28	ENST00000294618.2	1	-31.83	146		0.91	GAGUUAUCUGACACUCGAGGAA |_||_||||:|||||||||||| CCCATTAGATTGTGAGCTCCTT -31.83 146.00 1956-1979
hsa-miR-28	ENST00000244333.1	1	-34.22	144	GPI-ANCHORED METASTASIS-ASSOCIATED PROTEIN HOMOLOG	0.91	GAGUUAUCUGACACUCGAGGAA ||:|_||||||||||||||||_ CTTACTAGACTGTGAGCTCCTC -34.22 144.00 1581-1603
hsa-miR-28	ENST00000297153.1	1	-33.31	139	MAM DOMAIN CONTAINING GLYCOSYLPHOSPHATIDYLINOSITOL ANCHOR 1; GLYCOSYL-PHOSPHATIDYL-INOSITOL-MAM	0.91	GAGUU-AUCUGACACUCGAGGAA |_|||_||||||||||||||||_ CCCAACTAGACTGTGAGCTCCTC -33.31 139.00 6015-6038
hsa-miR-28	ENST00000272438.2	1	-32.14	138	TESTIS EXPRESSED GENE 261; LIKELY ORTHOLOG OF MOUSE TESTIS EXPRESSED GENE 261	0.91	GAGUUAUCUGACACUCGAGGAA |_||:||||||||_|||||||| CCCAGTAGACTGTAAGCTCCTT -32.14 138.00 3000-3023
hsa-miR-28	ENST00000295833.1	1	-30.19	136	SET AND MYND DOMAIN CONTAINING PROTEIN 1	0.91	GAGUUA-UCUGACACUCGAGGAA |||_||_|||:|||||||||||_ CTCCATCAGATTGTGAGCTCCTG -30.19 136.00 4106-4129
hsa-miR-28	ENST00000264350.1	1	-24.96	131	CYCLIN-E BINDING PROTEIN 1	0.91	GAGUUAUCUGACACUCGAGGAA |||||_||::_|||||||::|| CTCAAAAGGTGGTGAGCTTTTT -24.96 131.00 572-595
hsa-miR-29a	ENST00000011700.1	1	-28.59	134		0.91	UUGGCUAAAGUCUACCACGAUC ||:|_|_|||||:|||||:||| AATCCAGTTCAGGTGGTGTTAG -28.59 134.00 4590-4613
hsa-miR-29a	ENST00000312498.2	1	-28.06	132		0.91	UUGGCUAAAGUCUACCACGAUC ||:_||||||||:||_|||||| AATGGATTTCAGGTGCTGCTAG -28.06 132.00 2899-2922
hsa-miR-29c	ENST00000296522.2	1	-22.37	133	15-HYDROXYPROSTAGLANDIN DEHYDROGENASE [NAD(+)] (EC 1	0.91	AUUGGCUA--AAGUUUACCACGAU _|:_:|||__||:||||||||||| AAGATGATGCTTTAAATGGTGCTA -22.37 133.00 553-577
hsa-miR-29c	ENST00000296521.2	1	-22.37	133	15-HYDROXYPROSTAGLANDIN DEHYDROGENASE [NAD(+)] (EC 1	0.91	AUUGGCUA--AAGUUUACCACGAU _|:_:|||__||:||||||||||| AAGATGATGCTTTAAATGGTGCTA -22.37 133.00 737-761
hsa-miR-302	ENST00000272895.3	1	-30.79	142	ATP-BINDING CASSETTE	0.91	AGUGGUUUUGUACCUUCGUGAAU |||||_:|:||_||||||||||: TCACCCGAGCACGGAAGCACTTG -30.79 142.00 5613-5637
hsa-miR-320	ENST00000283487.3	1	-33.55	140	QUAKING ISOFORM 6	0.91	AAGCGGGAGAGUUGGGUCGAAAA _|:|:||||_||||:|||||||| GTTGTCCTC-CAACTCAGCTTTT -33.55 140.00 1744-1766
hsa-miR-320	ENST00000296447.1	1	-32.62	139	SPROUTY HOMOLOG 1 (SPRY-1) (FRAGMENT)	0.91	AAG-CGGGAG--AGUUGGGUCGAAAA _||_||||||__|_|||||||||||| CTCGGCCCTCGGTGAACCCAGCTTTT -32.62 139.00 84-110
hsa-miR-34a	ENST00000330197.1	1	-33.94	136		0.91	UGUUGG-UCGAUUCUGUGACGGU _||:||_|||_|||||||||||| CCAGCCGAGC-AAGACACTGCCA -33.94 136.00 1791-1813
hsa-miR-34a	ENST00000266136.2	1	-33.94	136		0.91	UGUUGG-UCGAUUCUGUGACGGU _||:||_|||_|||||||||||| CCAGCCGAGC-AAGACACTGCCA -33.94 136.00 1766-1788
hsa-miR-34a	ENST00000226319.2	1	-27.62	133	PHD PROTEIN JADE-1	0.91	UGUUGGUCGAUUCUGUGACGGU ::|||||__|||||||||||:| GTAACCA--TAAGACACTGCTA -27.62 133.00 2325-2346
hsa-miR-34b	ENST00000273037.1	1	-32.84	138		0.91	GUUAGUCGAUUACUGUGACGGA ||_||||||:||||||:||||_ CACTCAGCTGATGACATTGCCC -32.84 138.00 986-1008
hsa-miR-34b	ENST00000265093.1	1	-30.59	135	VACUOLAR ATP SYNTHASE SUBUNIT H (EC 3	0.91	GUUAGUCGAUUACUGUGACGGA |::|||||||_|||||||_||| CGGTCAGCTATTGACACTTCCT -30.59 135.00 1-24
hsa-miR-9	ENST00000303646.2	1	-28.8	131	MSTP023	0.91	AGUAUGUCGAUCUAUUGGUUUCU ||:_:||||_||||::||||||| TCGAGCAGC-AGATGGCCAAAGA -28.80 131.00 1798-1821
hsa-miR-92	ENST00000265271.1	1	-36.16	137		0.91	UGUCCGGCCCUGUUCACGUUAU _|||_|:||||||||||||:|: CCAGCCTGGGACAAGTGCAGTG -36.16 137.00 674-696
hsa-miR-93	ENST00000303155.2	1	-30.87	143	NEUROPILIN- AND TOLLOID-LIKE PROTEIN 2 PRECURSOR	0.91	GAUGGACGUGCUUGUCGUGAAA ||_|||||||_|:||||||||| CTCCCTGCACAAGCAGCACTTT -30.87 143.00 850-873
hsa-miR-93	ENST00000295417.1	1	-37.86	136	FRIZZLED 5 PRECURSOR (FRIZZLED-5) (FZ-5) (HFZ5) (FZE5)	0.91	GAUGGACGUGCUUGUCGUGAAA |||||||:||||:|||||||__ CTACCTGTACGAGCAGCACTAC -37.86 136.00 1785-1806
hsa-miR-93	ENST00000309755.2	1	-29.82	132	KELCH-LIKE PROTEIN 3	0.91	GAUGGACGUG-CUUGUCGUGAAA _|:|||_|:|_||:||||||||| ATGCCTACGCAGAGCAGCACTTT -29.82 132.00 503-526
hsa-miR-93	ENST00000264319.3	1	-25.05	131		0.91	GAUG-GACGUGCUUGUCGUGAAA :|:|_|||||__||||||||||| TTGCTCTGCA--AACAGCACTTT -25.05 131.00 103-125
hsa-miR-95	ENST00000303204.1	1	-29.54	143	PX19-LIKE PROTEIN (25 KDA PROTEIN OF RELEVANT EVOLUTIONARY AND LYMPHOID INTEREST) (PRELI) (CGI-106) (SBBI12)	0.91	ACGAGUUAUUUAUGGGCAACUU __||||||||||||::|||||| CACTCAATAAATACTTGTTGAA -29.54 143.00 1204-1225
hsa-miR-96	ENST00000305626.1	1	-24.7	134	RAS-RELATED PROTEIN RAB-33B	0.91	CGUUUUUACACGAUCACGGUUU ||||_:|_|||||:||||:||| GCAATGACGTGCTGGTGCTAAA -24.70 134.00 1058-1081
hsa-miR-98	ENST00000332194.1	1	-20.89	134	OK/SW-CL	0.91	UUGUUAUGUUGAAUGAUGGAGU :|:|||_|_|:|||:||||||| GATAATCCTATTTATTACCTCA -20.89 134.00 201-224
mmu-let-7a	ENST00000231254.2	1	-29.91	136	CYCLIN G1 (CYCLIN G)	0.91	UUGAUAUG--UUGGAUGAUGGAGU __:|||||__||||||||:||||| TTTTATACAGAACCTACTGCCTCA -29.91 136.00 1673-1696
mmu-let-7a	ENST00000254037.1	1	-23.85	132		0.91	UUGAUA-UGUUGGAUGAUGGAGU _|||||_|::|_:|||||||||| CACTATCATGAGTTACTACCTCA -23.85 132.00 3982-4005
mmu-let-7b	ENST00000235628.1	1	-28.05	134	5'-NUCLEOTIDASE	0.91	UUGGUGUGUUGGAUGAUGGAGU |||_:|_|:|:||:|||||||| AACAGCCCGATCTGCTACCTCA -28.05 134.00 468-491
mmu-let-7b	ENST00000295589.1	1	-26.08	131	CHOLECYSTOKININ TYPE A RECEPTOR (CCK-A RECEPTOR) (CCK-AR)	0.91	UUGGUGUGUUGGAUGAUGGAGU ||||_||:_|:|||||:|:||| AACCCCATCATCTACTGCTTCA -26.08 131.00 1248-1271
mmu-let-7c	ENST00000313409.2	1	-27.12	136		0.91	UUGGU-AUGUUGGAUGAUGGAGU |||||_||_||_||||||||||| AACCACTA-AAGCTACTACCTCA -27.12 136.00 884-907
mmu-let-7c	ENST00000231254.2	1	-29.43	133	CYCLIN G1 (CYCLIN G)	0.91	UUGGUAUG--UUGGAUGAUGGAGU __::||||__||||||||:||||| TTTTATACAGAACCTACTGCCTCA -29.43 133.00 1673-1696
mmu-let-7d*	ENST00000312498.2	1	-27.46	131		0.91	UCUUUCCGU--CGUCCAGCAUAUC |_|||||||__||||||:|||||_ ATAAAGGCAGTGCAGGTTGTATAT -27.46 131.00 2063-2087
mmu-let-7f	ENST00000254037.1	1	-23.67	132		0.91	UUGAUA-UGUUAGAUGAUGGAGU _|||||_|::|_:|||||||||| CACTATCATGAGTTACTACCTCA -23.67 132.00 3982-4005
mmu-miR-103	ENST00000252100.1	1	-30.32	134		0.91	AGUAUCGGGACAUGUUACGACGA |||_||::||||:|||||:|||_ TCACAGTTCTGTGCAATGTTGCA -30.32 134.00 1269-1292
mmu-miR-106a	ENST00000306480.2	1	-25.45	137		0.91	AUGGACGUGACAAUCGUGAAAC |:||||:|_|_||||:|||||| TGCCTGTAATCTTAGTACTTTG -25.45 137.00 2485-2508
mmu-miR-107	ENST00000316471.3	1	-40.22	146		0.91	ACUAUCGGGACAUGUUACGACGA _|:||||||||||||_||||||| GGGTAGCCCTGTACATTGCTGCT -40.22 146.00 34-57
mmu-miR-107	ENST00000255078.1	1	-34.68	142	DNA-BINDING PROTEIN SMUBP-2 (IMMUNOGLOBULIN MU BINDING PROTEIN 2) (SMUBP-2) (GLIAL FACTOR-1) (GF-1)	0.91	ACUAUCGGGACAUGUUACGACGA |_:|:|_|||||||:|||||||| TCGTGGGCCTGTACGATGCTGCT -34.68 142.00 332-356
mmu-miR-107	ENST00000231749.2	1	-34.57	137	ZINC FINGER MYND DOMAIN CONTAINING PROTEIN 10 (BLU PROTEIN)	0.91	ACUAUCGGGACAUGUU--ACGACGA _|||_|||||||||||__||||||| GGATCGCCCTGTACAACCTGCTGCT -34.57 137.00 2061-2086
mmu-miR-122a	ENST00000329560.1	1	-32.5	140	PROBABLE G PROTEIN-COUPLED RECEPTOR GPR1	0.91	UGUUUGUGGUAACAGUGUGAGGU |||||:|||:|_|_||||||||| ACAAATACCGTCGCCACACTCCA -32.50 140.00 2169-2193
mmu-miR-128a	ENST00000337219.1	1	-38.78	137		0.91	UUUUCUCUGGCCAAGUGACACU _|_||||:|||||||:|||||: CACAGAGGCCGGTTCGCTGTGG -38.78 137.00 547-569
mmu-miR-128a	ENST00000265239.2	1	-38.78	137		0.91	UUUUCUCUGGCCAAGUGACACU _|_||||:|||||||:|||||: CACAGAGGCCGGTTCGCTGTGG -38.78 137.00 812-834
mmu-miR-128b	ENST00000337219.1	1	-38.78	137		0.91	CUUUCUCUGGCCAAGUGACACU _|_||||:|||||||:|||||: CACAGAGGCCGGTTCGCTGTGG -38.78 137.00 547-569
mmu-miR-128b	ENST00000265239.2	1	-38.78	137		0.91	CUUUCUCUGGCCAAGUGACACU _|_||||:|||||||:|||||: CACAGAGGCCGGTTCGCTGTGG -38.78 137.00 812-834
mmu-miR-133	ENST00000296130.1	1	-34.08	138	TETRANECTIN PRECURSOR (TN) (PLASMINOGEN-KRINGLE 4 BINDING PROTEIN)	0.91	UGUC-GACCAACUUCCCCUGGUU ||:|_|||__||||||||||||| ACGGTCTGCCTGAAGGGGACCAA -34.08 138.00 289-313
mmu-miR-133	ENST00000283627.4	1	-34.15	137	F-BOX AND LEUCINE-RICH REPEAT PROTEIN 2; F-BOX PROTEIN CONTAINING LEUCINE-RICH REPEATS	0.91	UGUCGACCAACUUCCCCUGGUU ||||||__||||||||||:||: ACAGCTCCTTGAAGGGGATCAG -34.15 137.00 509-532
mmu-miR-133	ENST00000274311.1	1	-32.71	135	INTEGRIN ALPHA-1 (LAMININ AND COLLAGEN RECEPTOR) (VLA-1) (CD49A)	0.91	UGUCGA---CCAACUUCCCCUGGUU _|||||___||||_||||||||||| CCAGCTGCGGGTT-AAGGGGACCAA -32.71 135.00 1222-1246
mmu-miR-136	ENST00000306972.4	1	-26.59	131	GLYCOPHORIN A PRECURSOR (PAS-2) (SIALOGLYCOPROTEIN ALPHA) (MN SIALOGLYCOPROTEIN) (CD235A ANTIGEN)	0.91	AGGU--AGUAGU-UUUGUUUACCUCA |_||__||||||_|:||||||||||_ TACATCTCATCACAGACAAATGGAGA -26.59 131.00 172-198
mmu-miR-136	ENST00000283126.2	1	-26.59	131	GLYCOPHORIN HEP2 (FRAGMENT)	0.91	AGGU--AGUAGU-UUUGUUUACCUCA |_||__||||||_|:||||||||||_ TACATCTCATCACAGACAAATGGAGA -26.59 131.00 93-119
mmu-miR-149	ENST00000324489.2	1	-38.83	138		0.91	CCUCACUUCUGUGCCUCGGUCU _||||||||_:||||||||||: AGAGTGAAG-TACGGAGCCAGG -38.83 138.00 3629-3650
mmu-miR-149	ENST00000168869.3	1	-36.56	138	REGULATOR OF G-PROTEIN SIGNALING 11 (RGS11)	0.91	CCUCACUUCUGUGCCUCGGUCU ||_|||||||::|||||||||_ GGCGTGAAGATGCGGAGCCAGC -36.56 138.00 116-138
mmu-miR-149	ENST00000338015.1	1	-36.56	138	REGULATOR OF G-PROTEIN SIGNALING 11 (RGS11)	0.91	CCUCACUUCUGUGCCUCGGUCU ||_|||||||::|||||||||_ GGCGTGAAGATGCGGAGCCAGC -36.56 138.00 143-165
mmu-miR-149	ENST00000265075.1	1	-38.6	138	RIBONUCLEASE III (EC 3	0.91	CCUCACUUCUGUGCCUCGGUCU _|||_||:||||:||||||||| CGAG-GAGGACATGGAGCCAGA -38.60 138.00 111-132
mmu-miR-149	ENST00000316163.2	1	-36.56	138	REGULATOR OF G-PROTEIN SIGNALING 11 (RGS11)	0.91	CCUCACUUCUGUGCCUCGGUCU ||_|||||||::|||||||||_ GGCGTGAAGATGCGGAGCCAGC -36.56 138.00 142-164
mmu-miR-149	ENST00000315972.1	1	-34.6	132		0.91	CCUCACUUCUG-UGCCUCGGUCU _|||||:_|:|_||||||:|||| CGAGTGGTGGCTACGGAGTCAGA -34.60 132.00 503-526
mmu-miR-15b	ENST00000309964.1	1	-33.51	137	CIRCADIAN LOCOMOTER OUTPUT CYCLES KAPUT PROTEIN (HCLOCK)	0.91	ACAUUUGGUACUACACGACGAU _||:|:_:|||||||||||||: AGTGAGGTATGATGTGCTGCTG -33.51 137.00 3662-3684
mmu-miR-182	ENST00000265136.3	1	-31.42	137		0.91	ACACUCAAGAUGGUAACGGUUU ||||:__|||:||||||||||: TGTGGCCTCTGCCATTGCCAAG -31.42 137.00 2772-2795
mmu-miR-182	ENST00000333663.3	1	-31.42	137		0.91	ACACUCAAGAUGGUAACGGUUU ||||:__|||:||||||||||: TGTGGCCTCTGCCATTGCCAAG -31.42 137.00 2259-2282
mmu-miR-183	ENST00000264730.1	1	-34.25	145	FIBROBLAST GROWTH FACTOR-12 (FGF-12) (FIBROBLAST GROWTH FACTOR HOMOLOGOUS FACTOR 1) (FHF-1) (MYOCYTE-ACTIVATING FACTOR)	0.91	GUCACUUAAGAUGGUCACGGUAU _|||||_||:|:||||||||||: AAGTGACTTTTGCCAGTGCCATG -34.25 145.00 1555-1578
mmu-miR-183	ENST00000289514.1	1	-33.25	142	B24O18	0.91	GUCACUUAAGAUGGUCACGGUAU :|||||||_:_|||||||||:|| TAGTGAATGTCACCAGTGCCGTA -33.25 142.00 1741-1765
mmu-miR-183	ENST00000314607.2	1	-29.43	132	ZINC FINGER PROTEIN 262; CELL DEATH INHIBITING RNA	0.91	GUCACUUAAGAUGGUCACGGUAU ||||||||||||_|||||:|_|| CAGTGAATTCTAACAGTGTCTTA -29.43 132.00 1901-1925
mmu-miR-184	ENST00000261800.2	1	-27.94	132	PROTOCADHERIN FAT 2 PRECURSOR (HFAT2) (MULTIPLE EPIDERMAL GROWTH FACTOR-LIKE DOMAINS 1)	0.91	UGGGAAUAGUCAAGAGGCAGGU ||::||:|||_|||||||_||| ACTTTTGTCATTTCTCCGACCA -27.94 132.00 9089-9112
mmu-miR-186	ENST00000274450.1	1	-22.32	137	DECAPPING ENZYME HDCP2	0.91	UUCGG--GUUU--UCCUCUUAAGAAAC _||||__||||__||_||||||||||| CAGCCAGCAAAGCAGCAGAATTCTTTG -22.32 137.00 1216-1243
mmu-miR-188	ENST00000321888.1	1	-38.05	137	SERINE/THREONINE-PROTEIN KINASE PAK 4 (EC 2	0.91	UGGGAGGUGGUACGUUCCCUAC ::||||||_|_||||||||:|| GTCCTCCAGCCTGCAAGGGGTG -38.05 137.00 1909-1932
mmu-miR-188	ENST00000321944.1	1	-38.05	137	SERINE/THREONINE-PROTEIN KINASE PAK 4 (EC 2	0.91	UGGGAGGUGGUACGUUCCCUAC ::||||||_|_||||||||:|| GTCCTCCAGCCTGCAAGGGGTG -38.05 137.00 2327-2350
mmu-miR-188	ENST00000321936.4	1	-38.05	137	SERINE/THREONINE-PROTEIN KINASE PAK 4 (EC 2	0.91	UGGGAGGUGGUACGUUCCCUAC ::||||||_|_||||||||:|| GTCCTCCAGCCTGCAAGGGGTG -38.05 137.00 2389-2412
mmu-miR-190	ENST00000274711.1	1	-23.83	137	LEUCINE-RICH REPEAT TRANSMEMBRANE NEURONAL 2 PROTEIN	0.91	UGGAUUAUAUAGUUUGUAUAGU ||:__||||:||||||||:||| ACTCCATATGTCAAACATGTCA -23.83 137.00 1412-1435
mmu-miR-190	ENST00000265404.1	1	-21.16	132	BCR DOWNSTREAM SIGNALING 1; SIGNAL-TRANSDUCING ADAPTOR PROTEIN-1	0.91	UGGAUUAUAUAGUUUGUAUAGU |||_|||_|||||||:||:||| ACC-AATTTATCAAATATGTCA -21.16 132.00 1372-1394
mmu-miR-19b	ENST00000258648.1	1	-32.33	146	VITAMIN D3 RECEPTOR-INTERACTING PROTEIN COMPLEX 36 KDA COMPONENT (DRIP36) (ACTIVATOR-RECRUITED COFACTOR 36 KDA COMPONENT) (ARC36) (TRAP/SMCC/PC2 SUBUNIT P36 SUBUNIT) (HSPC126)	0.91	AGUCAAAACGUACCUAAACGUGU _|||||||||_||||||||:||| CCAGTTTTGC-TGGATTTGTACA -32.33 146.00 1115-1137
mmu-miR-200c	ENST00000304963.1	1	-29.78	131		0.91	AGGUAGUAAUGGGCCGUCAUAA _::|||:_|::|||||:||||| GTTATCGGTGTCCGGCGGTATT -29.78 131.00 2809-2831
mmu-miR-202	ENST00000023897.1	1	-30.56	131	GAMMA-AMINOBUTYRIC-ACID RECEPTOR ALPHA-1 SUBUNIT PRECURSOR (GABA(A) RECEPTOR)	0.91	AGAAGGGUACGCGAUAUGGAGA |_||_||:||:|||||:|||:| TATTGCCGTGTGCTATGCCTTT -30.56 131.00 947-970
mmu-miR-204	ENST00000264670.2	1	-28.22	138		0.91	GUCCGUAUCCU--ACUGUUUCCCUU ||_|||_||||__||:||||||||| CAAGCAAAGGACCTGGCAAAGGGAA -28.22 138.00 1833-1859
mmu-miR-204	ENST00000336408.1	1	-28.22	138		0.91	GUCCGUAUCCU--ACUGUUUCCCUU ||_|||_||||__||:||||||||| CAAGCAAAGGACCTGGCAAAGGGAA -28.22 138.00 2168-2194
mmu-miR-204	ENST00000336402.1	1	-28.22	138		0.91	GUCCGUAUCCU--ACUGUUUCCCUU ||_|||_||||__||:||||||||| CAAGCAAAGGACCTGGCAAAGGGAA -28.22 138.00 1688-1714
mmu-miR-205	ENST00000244048.1	1	-37.47	138	CADHERIN-LIKE 26 ISOFORM B; CADHERIN-LIKE PROTEIN VR20	0.91	GUCUGAGGCCACCUUACUUCCU |_|:|||||||||||_|||||| CTGGCTCCGGTGGAAGGAAGGA -37.47 138.00 2553-2576
mmu-miR-205	ENST00000308201.2	1	-37.47	138	CADHERIN-LIKE 26 ISOFORM B; CADHERIN-LIKE PROTEIN VR20	0.91	GUCUGAGGCCACCUUACUUCCU |_|:|||||||||||_|||||| CTGGCTCCGGTGGAAGGAAGGA -37.47 138.00 174-197
mmu-miR-205	ENST00000244049.1	1	-37.47	138	CADHERIN-LIKE 26 ISOFORM B; CADHERIN-LIKE PROTEIN VR20	0.91	GUCUGAGGCCACCUUACUUCCU |_|:|||||||||||_|||||| CTGGCTCCGGTGGAAGGAAGGA -37.47 138.00 449-472
mmu-miR-205	ENST00000244047.2	1	-37.47	138	CADHERIN-LIKE 26 ISOFORM B; CADHERIN-LIKE PROTEIN VR20	0.91	GUCUGAGGCCACCUUACUUCCU |_|:|||||||||||_|||||| CTGGCTCCGGTGGAAGGAAGGA -37.47 138.00 905-928
mmu-miR-205	ENST00000287042.1	1	-31.94	137	POTASSIUM VOLTAGE-GATED CHANNEL SUBFAMILY S MEMBER 2 (POTASSIUM CHANNEL KV9	0.91	GUCUGAGGCC---ACCUUACUUCCU __||||::||___|||||||||||| GTGACTTTGGAGATGGAATGAAGGA -31.94 137.00 1445-1469
mmu-miR-207	ENST00000320270.1	1	-44.8	143	RIBOSOME BIOGENESIS REGULATORY PROTEIN HOMOLOG	0.91	CUCCCUCCUCUCGGUCCUCUUCG ||||||||||:_|||||||:||_ GAGGGAGGAGGACCAGGAGGAGG -44.80 143.00 974-997
mmu-miR-207	ENST00000222270.1	1	-43.17	143	TRITHORAX HOMOLOG 2 (MIXED LINEAGE LEUKEMIA GENE HOMOLOG 2 PROTEIN)	0.91	CUCCCUCCUCUCGGUCCUCUUCG _|||||_|||:||||||||:||| CAGGGA-GAGGGCCAGGAGGAGC -43.17 143.00 7498-7520
mmu-miR-207	ENST00000295956.2	1	-40.85	140	FILAMIN B	0.91	CUCCCUCCUCUCGGUCCUCUUCG |:||_|||||_||||||:||||| GGGGCAGGAG-GCCAGGGGAAGC -40.85 140.00 3072-3095
mmu-miR-207	ENST00000329548.1	1	-35.83	139		0.91	CUCCCUCC--UCUCGGUCCUCUUCG |||_||||__||_|||||||||||| GAGCGAGGCCAG-GCCAGGAGAAGC -35.83 139.00 295-320
mmu-miR-207	ENST00000315310.1	1	-37.59	137		0.91	CUCCCUCCU-------CUCGGUCCUCUUCG _|||||_||_______|||||||||||||| AAGGGAAGAGCTGCTGGAGCCAGGAGAAGC -37.59 137.00 1596-1626
mmu-miR-207	ENST00000315691.1	1	-42.27	137		0.91	CUCCCUCCUCUCGGUCCUCUUCG |||||_||:||||:|||||:||_ GAGGGCGGGGAGCTAGGAGGAGG -42.27 137.00 10-33
mmu-miR-207	ENST00000331594.1	1	-41.08	136		0.91	CUCCCUCCUCUCGGUCCUCUUCG ||||__||||||:|||||||:|: GAGGATGGAGAGTCAGGAGAGGT -41.08 136.00 775-799
mmu-miR-207	ENST00000247584.2	1	-40.04	135	HUMAN IMMUNODEFICIENCY VIRUS TYPE I ENHANCER BINDING PROTEIN 3	0.91	CUCCCUCCUCUCGGUCCUCUUCG ||_|||||||||||||||_:||| GA-GGAGGAGAGCCAGGATGAGC -40.04 135.00 5625-5648
mmu-miR-207	ENST00000322611.1	1	-37.17	133	BRAIN ACID SOLUBLE PROTEIN 1 (BASP1 PROTEIN) (NEURONAL AXONAL MEMBRANE PROTEIN NAP-22) (NEURONAL TISSUE-ENRICHED ACIDIC PROTEIN)	0.91	CUCC--CUCCUCUCGGUCCUCUUCG ||||___|||||:||_||||||||| GAGGCCAAGGAGGGCAAGGAGAAGC -37.17 133.00 326-352
mmu-miR-207	ENST00000280193.1	1	-40.58	133	VASCULAR ENDOTHELIAL GROWTH FACTOR C PRECURSOR (VEGF-C) (VASCULAR ENDOTHELIAL GROWTH FACTOR RELATED PROTEIN) (VRP) (FLT4 LIGAND) (FLT4- L)	0.91	CUCCCUCCUCUCGGUCCUCUUCG |:|||||_:|:_|||||||::|| GGGGGAGAGGGACCAGGAGGGGC -40.58 133.00 328-352
mmu-miR-207	ENST00000294600.1	1	-36.54	132		0.91	CUCC--CUCCUCU--CGGUCCUCUUCG ||||__|||||||___||||||||||_ GAGGAAGAGGAGATCCCCAGGAGAAGG -36.54 132.00 1254-1281
mmu-miR-222	ENST00000310981.2	1	-31.92	137		0.91	UCUGGGUCAUCGGUCUACAUCGA |_|:|||||:|_:|||||||||| AAATCCAGTGG-TAGATGTAGCT -31.92 137.00 1054-1077
mmu-miR-224	ENST00000283256.2	1	-31.55	137	SODIUM CHANNEL	0.91	AUUUGCCUUGGUGAUCACUGAAU _|||:|||||:|||||||:|_|| GAAATGGAACTACTAGTGGCATA -31.55 137.00 2828-2851
mmu-miR-24	ENST00000217233.1	1	-32.67	137	NEURONAL CELL DEATH INDUCIBLE PUTATIVE KINASE (SKIP3)	0.91	GACAAGGAC---GACUUGACUCGGU ||__|||||___||||||||||||| CTTCTCCTGCCTCTGAACTGAGCCA -32.67 137.00 1678-1704
mmu-miR-25	ENST00000308783.2	1	-38.66	140	F-BOX AND LEUCINE-RICH REPEAT PROTEIN 11; F-BOX PROTEIN FBL11	0.91	AGUCUGGCUCUGUUCACGUUAC _|||||_|||||:|||||:||| CCAGACGGAGACGAGTGCGATG -38.66 140.00 1797-1819
mmu-miR-25	ENST00000265271.1	1	-35.43	140		0.91	AGUCUGGCUCUGUUCACGUUAC _|||_|:|:||||||||||:|| CCAGCCTGGGACAAGTGCAGTG -35.43 140.00 674-696
mmu-miR-28	ENST00000329231.1	1	-34.14	149	SLTP002	0.91	GAGUUAUCUGACACUCGAGGAA |_||_||||||||||||||||| CCCACTAGACTGTGAGCTCCTT -34.14 149.00 137-160
mmu-miR-28	ENST00000294618.2	1	-31.83	146		0.91	GAGUUAUCUGACACUCGAGGAA |_||_||||:|||||||||||| CCCATTAGATTGTGAGCTCCTT -31.83 146.00 1956-1979
mmu-miR-28	ENST00000244333.1	1	-34.22	144	GPI-ANCHORED METASTASIS-ASSOCIATED PROTEIN HOMOLOG	0.91	GAGUUAUCUGACACUCGAGGAA ||:|_||||||||||||||||_ CTTACTAGACTGTGAGCTCCTC -34.22 144.00 1581-1603
mmu-miR-28	ENST00000297153.1	1	-33.31	139	MAM DOMAIN CONTAINING GLYCOSYLPHOSPHATIDYLINOSITOL ANCHOR 1; GLYCOSYL-PHOSPHATIDYL-INOSITOL-MAM	0.91	GAGUU-AUCUGACACUCGAGGAA |_|||_||||||||||||||||_ CCCAACTAGACTGTGAGCTCCTC -33.31 139.00 6015-6038
mmu-miR-28	ENST00000272438.2	1	-32.14	138	TESTIS EXPRESSED GENE 261; LIKELY ORTHOLOG OF MOUSE TESTIS EXPRESSED GENE 261	0.91	GAGUUAUCUGACACUCGAGGAA |_||:||||||||_|||||||| CCCAGTAGACTGTAAGCTCCTT -32.14 138.00 3000-3023
mmu-miR-28	ENST00000295833.1	1	-30.19	136	SET AND MYND DOMAIN CONTAINING PROTEIN 1	0.91	GAGUUA-UCUGACACUCGAGGAA |||_||_|||:|||||||||||_ CTCCATCAGATTGTGAGCTCCTG -30.19 136.00 4106-4129
mmu-miR-28	ENST00000264350.1	1	-24.96	131	CYCLIN-E BINDING PROTEIN 1	0.91	GAGUUAUCUGACACUCGAGGAA |||||_||::_|||||||::|| CTCAAAAGGTGGTGAGCTTTTT -24.96 131.00 572-595
mmu-miR-291-3p	ENST00000308257.3	1	-24.77	134	ORNITHINE DECARBOXYLASE-LIKE PROTEIN (EC 4	0.91	CCGU-GUGUUUCACCUUCGUGAAA ||::_||:|:_|_||||||||||| GGTGCCATAGTGAGGAAGCACTTT -24.77 134.00 725-750
mmu-miR-291-3p	ENST00000263923.1	1	-25.3	134	VASCULAR ENDOTHELIAL GROWTH FACTOR RECEPTOR 2 PRECURSOR (EC 2	0.91	CCGUGUGUUUCACCUUCGUGAAA _|::||_||||||||:|||:||| TGTGCA-AAAGTGGAGGCATTTT -25.30 134.00 2535-2557
mmu-miR-291-3p	ENST00000294517.2	1	-24.77	134	ORNITHINE DECARBOXYLASE-LIKE PROTEIN (EC 4	0.91	CCGU-GUGUUUCACCUUCGUGAAA ||::_||:|:_|_||||||||||| GGTGCCATAGTGAGGAAGCACTTT -24.77 134.00 456-481
mmu-miR-294	ENST00000338067.1	1	-24.07	132		0.91	UGUGUGUUUUCCCUUCGUGAAA |::||||:_|||_||||||||| ATGCACAGCAGGAAAGCACTTT -24.07 132.00 5094-5117
mmu-miR-295	ENST00000289269.2	1	-26.83	136	PROTOCADHERIN ALPHA 13 PRECURSOR (PCDH-ALPHA13)	0.91	UCUGAGUUUUCAUCAUCGUGAAA :||__::|:|||:|||||||||| GGAGATGAGAGTGGTAGCACTTT -26.83 136.00 1944-1968
mmu-miR-298	ENST00000256716.1	1	-39.46	141	VIPERIN; SIMILAR TO INFLAMMATORY RESPONSE PROTEIN 6	0.91	CCUUCUUGUCGGGAGGAGACGG ||||||:_|_|||||||||||| GGAAGAGGA-CCCTCCTCTGCC -39.46 141.00 185-207
mmu-miR-298	ENST00000216199.4	1	-37.98	141	MYOCARDIN-RELATED TRANSCRIPTION FACTOR A (MRTF-A) (MEGAKARYOBLASTIC LEUKEMIA 1 PROTEIN) (MEGACARYOCYTIC ACUTE LEUKEMIA PROTEIN)	0.91	CCUUCUUGUCGGGAGGAGACGG ||_|||:|||_||||||||||| GGCAGAGCAG-CCTCCTCTGCC -37.98 141.00 1124-1146
mmu-miR-298	ENST00000271590.1	1	-32.95	140	HEMICENTIN; FIBULIN 6	0.91	CCUUCUUGUCGGGAGGAGACGG _||||||::|_|:||||||||| TGAAGAATGGACTTCCTCTGCC -32.95 140.00 1244-1266
mmu-miR-298	ENST00000271588.1	1	-32.95	140	HEMICENTIN; FIBULIN 6	0.91	CCUUCUUGUCGGGAGGAGACGG _||||||::|_|:||||||||| TGAAGAATGGACTTCCTCTGCC -32.95 140.00 10398-10420
mmu-miR-298	ENST00000272395.1	1	-40.4	139	TRIPARTITE MOTIF-CONTAINING 43	0.91	CCUUCUUGUCGGGAGGAGACGG ||||||||||||:|||||||__ GGAAGAACAGCCTTCCTCTGGA -40.40 139.00 619-640
mmu-miR-298	ENST00000337777.1	1	-37.38	138	I-PLASTIN (INTESTINE-SPECIFIC PLASTIN)	0.91	CCUUCUUGUCGGGAGGAGACGG |||||_|_||||:||||||||| GGAAGCA-AGCCTTCCTCTGCC -37.38 138.00 219-241
mmu-miR-298	ENST00000318351.1	1	-37.63	138	5-HYDROXYTRYPTAMINE RECEPTOR 3 SUBUNIT C	0.91	CCUUCUUGUCGGGAGGAGACGG ||_|||::_||||||||||||| GGCAGAGT-GCCCTCCTCTGCC -37.63 138.00 56-78
mmu-miR-298	ENST00000264948.1	1	-37.38	138	I-PLASTIN (INTESTINE-SPECIFIC PLASTIN)	0.91	CCUUCUUGUCGGGAGGAGACGG |||||_|_||||:||||||||| GGAAGCA-AGCCTTCCTCTGCC -37.38 138.00 442-464
mmu-miR-298	ENST00000295349.1	1	-32.05	131	LATROPHILIN 3; LATROPHILIN HOMOLOG 3 (COW); LECTOMEDIN 3	0.91	CCUUCUUGUCGGGAGGAGACGG ||_:_||:|||:||:||||||| GGTGCAATAGCTCTTCTCTGCC -32.05 131.00 3186-3209
mmu-miR-298	ENST00000280009.1	1	-32.05	131	LATROPHILIN 3; LATROPHILIN HOMOLOG 3 (COW); LECTOMEDIN 3	0.91	CCUUCUUGUCGGGAGGAGACGG ||_:_||:|||:||:||||||| GGTGCAATAGCTCTTCTCTGCC -32.05 131.00 1441-1464
mmu-miR-29a	ENST00000011700.1	1	-28.59	134		0.91	UUGGCUAAAGUCUACCACGAUC ||:|_|_|||||:|||||:||| AATCCAGTTCAGGTGGTGTTAG -28.59 134.00 4590-4613
mmu-miR-29a	ENST00000312498.2	1	-28.06	132		0.91	UUGGCUAAAGUCUACCACGAUC ||:_||||||||:||_|||||| AATGGATTTCAGGTGCTGCTAG -28.06 132.00 2899-2922
mmu-miR-29b	ENST00000296522.2	1	-22.01	133	15-HYDROXYPROSTAGLANDIN DEHYDROGENASE [NAD(+)] (EC 1	0.91	UGUGACUA--AAGUUUACCACGAU |_:_||||__||:||||||||||| AAGATGATGCTTTAAATGGTGCTA -22.01 133.00 552-577
mmu-miR-29b	ENST00000296521.2	1	-22.01	133	15-HYDROXYPROSTAGLANDIN DEHYDROGENASE [NAD(+)] (EC 1	0.91	UGUGACUA--AAGUUUACCACGAU |_:_||||__||:||||||||||| AAGATGATGCTTTAAATGGTGCTA -22.01 133.00 736-761
mmu-miR-29c	ENST00000296522.2	1	-22.37	133	15-HYDROXYPROSTAGLANDIN DEHYDROGENASE [NAD(+)] (EC 1	0.91	AUUGGCUA--AAGUUUACCACGAU _|:_:|||__||:||||||||||| AAGATGATGCTTTAAATGGTGCTA -22.37 133.00 553-577
mmu-miR-29c	ENST00000296521.2	1	-22.37	133	15-HYDROXYPROSTAGLANDIN DEHYDROGENASE [NAD(+)] (EC 1	0.91	AUUGGCUA--AAGUUUACCACGAU _|:_:|||__||:||||||||||| AAGATGATGCTTTAAATGGTGCTA -22.37 133.00 737-761
mmu-miR-300	ENST00000335070.1	1	-34.79	141	P2X PURINOCEPTOR 6 (ATP RECEPTOR) (P2X6) (PURINERGIC RECEPTOR) (P2XM) (PURINERGIC RECEPTOR P2X-LIKE 1)	0.91	CUUCUCUCGAACGGGAACGUAU |:||:|||||_||||||||||_ GGAGGGAGCTGGCCCTTGCATC -34.79 141.00 1123-1145
mmu-miR-300	ENST00000215747.3	1	-34.79	141	P2X PURINOCEPTOR 6 (ATP RECEPTOR) (P2X6) (PURINERGIC RECEPTOR) (P2XM) (PURINERGIC RECEPTOR P2X-LIKE 1)	0.91	CUUCUCUCGAACGGGAACGUAU |:||:|||||_||||||||||_ GGAGGGAGCTGGCCCTTGCATC -34.79 141.00 1183-1205
mmu-miR-300	ENST00000336296.1	1	-34.79	141	P2X PURINOCEPTOR 6 (ATP RECEPTOR) (P2X6) (PURINERGIC RECEPTOR) (P2XM) (PURINERGIC RECEPTOR P2X-LIKE 1)	0.91	CUUCUCUCGAACGGGAACGUAU |:||:|||||_||||||||||_ GGAGGGAGCTGGCCCTTGCATC -34.79 141.00 1183-1205
mmu-miR-302	ENST00000272895.3	1	-30.79	142	ATP-BINDING CASSETTE	0.91	AGUGGUUUUGUACCUUCGUGAAU |||||_:|:||_||||||||||: TCACCCGAGCACGGAAGCACTTG -30.79 142.00 5613-5637
mmu-miR-31	ENST00000263989.1	1	-36.17	145		0.91	GUCGAUACGGUCGUAGAACGGA ||||__|||||||||||||||| CAGC--TGCCAGCATCTTGCCT -36.17 145.00 3567-3588
mmu-miR-31	ENST00000255764.1	1	-31.36	132	SIMILAR TO CG5057 GENE PRODUCT	0.91	GUCGAUACGGUCGUAGAACGGA |||||:|_||||||_||||:|| CAGCTGTTCCAGCAGCTTGTCT -31.36 132.00 636-659
mmu-miR-320	ENST00000283487.3	1	-33.55	140	QUAKING ISOFORM 6	0.91	AAGCGGGAGAGUUGGGUCGAAAA _|:|:||||_||||:|||||||| GTTGTCCTC-CAACTCAGCTTTT -33.55 140.00 1744-1766
mmu-miR-320	ENST00000296447.1	1	-32.62	139	SPROUTY HOMOLOG 1 (SPRY-1) (FRAGMENT)	0.91	AAG-CGGGAG--AGUUGGGUCGAAAA _||_||||||__|_|||||||||||| CTCGGCCCTCGGTGAACCCAGCTTTT -32.62 139.00 84-110
mmu-miR-324-3p	ENST00000230538.1	1	-45.7	142	LAMININ ALPHA-4 CHAIN PRECURSOR	0.91	GGUCGUCGUGGACCCCGUCACC ||||||||:|||||||||||__ CCAGCAGCGCCTGGGGCAGTCT -45.70 142.00 2463-2484
mmu-miR-324-3p	ENST00000310588.1	1	-38.32	139	COMPLEMENT-C1Q TUMOR NECROSIS FACTOR-RELATED PROTEIN 5 PRECURSOR	0.91	GGUCGUCGUGGACCCCGUCACC |::||||||__||||||||||| CTGGCAGCA--TGGGGCAGTGG -38.32 139.00 1143-1164
mmu-miR-324-3p	ENST00000313897.2	1	-40.49	138	JM11 PROTEIN	0.91	GGUCGUCGUGGACCCCGUCACC ||||_:|||_:||||||||||| CCAG-GGCAGTTGGGGCAGTGG -40.49 138.00 3153-3175
mmu-miR-324-3p	ENST00000320563.1	1	-44.86	136		0.91	GGUCGUCGUGGACCCCGUCACC ||||||||_||||||||||_|| CCAGCAGC-CCTGGGGCAGGGG -44.86 136.00 853-875
mmu-miR-325	ENST00000244565.2	1	-30.29	140		0.91	UGUGAAUGACUCGUGGAUGAUCC |:|||||:|_|||||||||||_| ATACTTATTCAGCACCTACTATG -30.29 140.00 2806-2830
mmu-miR-325	ENST00000262860.1	1	-30.63	139	KYNURENINE 3-MONOOXYGENASE (KYNURENINE 3-HYDROXYLASE)	0.91	UGUGAAUGACUCGUGGAUGAUCC |:|:|_|_||:|||:|||||||| ATATTCAGTGGGCATCTACTAGG -30.63 139.00 4355-4379
mmu-miR-325	ENST00000319363.4	1	-31.86	137	INTERLEUKIN-17 RECEPTOR PRECURSOR (IL-17 RECEPTOR)	0.91	UGUGAAUGACUCGUGGAUGAUCC :||:|||:||_||||||||||_| GCATTTATTGTGCACCTACTATG -31.86 137.00 2996-3020
mmu-miR-325	ENST00000319796.1	1	-29.25	134		0.91	UGUGAAUGACUCGUGGAUGAUCC |:|:|||:_|:||||||||_||| ATATTTATGGGGCACCTACCAGG -29.25 134.00 1647-1671
mmu-miR-328	ENST00000297959.1	1	-41.63	139		0.91	UGCCUUCCCG-UCUCUCCCGGUC |__|||||||_:||||||||||| AGAGAAGGGCGGGAGAGGGCCAG -41.63 139.00 558-579
mmu-miR-330	ENST00000239882.1	1	-39.24	146	ETS-RELATED TRANSCRIPTION FACTOR ELF-1 (E74-LIKE FACTOR 1)	0.91	AGAGACGUCCGG-GACACGAAACG _||||_:|||||_||||||||||| ACTCTTTAGGCCACTGTGCTTTGC -39.24 146.00 2749-2773
mmu-miR-330	ENST00000263634.1	1	-31.96	140	ANKYRIN REPEAT AND SOCS BOX CONTAINING PROTEIN 3 (ASB-3)	0.91	AGAGACGUCC-GGGACACGAAACG _||:||_|||_::||||||||||| CCTTTGAAGGTTTCTGTGCTTTGC -31.96 140.00 362-386
mmu-miR-330	ENST00000324312.1	1	-31.96	140	ANKYRIN REPEAT AND SOCS BOX CONTAINING PROTEIN 3 (ASB-3)	0.91	AGAGACGUCC-GGGACACGAAACG _||:||_|||_::||||||||||| CCTTTGAAGGTTTCTGTGCTTTGC -31.96 140.00 153-177
mmu-miR-337	ENST00000231238.1	1	-25.86	135	TETRATRICOPEPTIDE REPEAT PROTEIN 1 (TPR REPEAT PROTEIN 1)	0.91	UUUCC-GUAGUAUAUCCUCGACUU |||||__||:||||||_||||||| AAAGGAGATTATATAGAAGCTGAA -25.86 135.00 434-459
mmu-miR-338	ENST00000262304.2	1	-35.59	140	POLYCYSTIN 1 PRECURSOR (AUTOSOMAL DOMINANT POLYCYSTIC KIDNEY DISEASE PROTEIN 1)	0.91	AGUUGUUUUAGUGACUACGACCU _||||||:|_|:|||:||||||| GCAACAAGA-CGCTGGTGCTGGA -35.59 140.00 7441-7463
mmu-miR-338	ENST00000306101.2	1	-35.59	140	POLYCYSTIN 1 PRECURSOR (AUTOSOMAL DOMINANT POLYCYSTIC KIDNEY DISEASE PROTEIN 1)	0.91	AGUUGUUUUAGUGACUACGACCU _||||||:|_|:|||:||||||| GCAACAAGA-CGCTGGTGCTGGA -35.59 140.00 5285-5307
mmu-miR-338	ENST00000296619.3	1	-31.06	133	MONOGENIC	0.91	AGUUGUU---UUAGUGACUACGACCU _|||::|____|||||||:||||||| ACAATGATTTTATCACTGGTGCTGGA -31.06 133.00 13697-13723
mmu-miR-338	ENST00000282943.3	1	-24.65	132	G PROTEIN-COUPLED RECEPTOR 125 (FRAGMENT)	0.91	AGUUGUUUUAG-UGACUACGACCU ||||||||_|:_:||||||_|||| TCAACAAATTTGGCTGATGATGGA -24.65 132.00 1527-1552
mmu-miR-338	ENST00000334304.2	1	-24.65	132	G PROTEIN-COUPLED RECEPTOR 125 (FRAGMENT)	0.91	AGUUGUUUUAG-UGACUACGACCU ||||||||_|:_:||||||_|||| TCAACAAATTTGGCTGATGATGGA -24.65 132.00 2234-2259
mmu-miR-338	ENST00000241299.2	1	-29.53	131		0.91	AGUUGUUUUAGUGACUACGACCU ||||:_||:||_|||:||||||: TCAATCAAGTC-CTGGTGCTGGG -29.53 131.00 739-762
mmu-miR-338	ENST00000303538.2	1	-29.53	131		0.91	AGUUGUUUUAGUGACUACGACCU ||||:_||:||_|||:||||||: TCAATCAAGTC-CTGGTGCTGGG -29.53 131.00 607-630
mmu-miR-344	ENST00000264777.1	1	-32.9	140	MITOGEN-ACTIVATED PROTEIN KINASE KINASE KINASE 1 (EC 2	0.91	UGUCAGUCCGAAACCGAUCUAGU :|||_|||_||||||||:||||| GCAG-CAGCCTTTGGCTGGATCA -32.90 140.00 1511-1534
mmu-miR-346	ENST00000293303.1	1	-39.65	136	KELCH-LIKE 10	0.91	UCUCCG--U-CCGUGAGCCCGUCUGU _|||||__|_|_|:|||||||||||| TGAGGCATATGACGCTCGGGCAGACA -39.65 136.00 1028-1054
mmu-miR-34a	ENST00000305253.1	1	-32.64	137	TUBBY PROTEIN HOMOLOG	0.91	UUGUUGGUCG-AUUCUGUGACGGU _:||||_|||_|:|||||||||:| CGCAACGAGCATGAGACACTGCTA -32.64 137.00 1616-1640
mmu-miR-34a	ENST00000299506.1	1	-32.64	137	TUBBY PROTEIN HOMOLOG	0.91	UUGUUGGUCG-AUUCUGUGACGGU _:||||_|||_|:|||||||||:| CGCAACGAGCATGAGACACTGCTA -32.64 137.00 1359-1383
mmu-miR-34a	ENST00000262231.4	1	-30.82	136	REGULATING SYNAPTIC MEMBRANE EXOCYTOSIS 2; RAB3 INTERACTING PROTEIN 3	0.91	UUGUUGGU-CGA--UUCUGUGACGGU _|_|||||_|:|__|||||||||||| TAAAACCAGGTTCCAAGACACTGCCA -30.82 136.00 3303-3329
mmu-miR-34a	ENST00000257131.1	1	-34.2	133	EUKARYOTIC TRANSLATION INITIATION FACTOR 2C	0.91	UUGUUGGUCGAUUCUGUGACGGU _:||:||_|:|:||:|||||:|| TGCAGCCTGTTGAGGCACTGTCA -34.20 133.00 5627-5650
mmu-miR-34c	ENST00000237853.1	1	-28.19	137	RNA POLYMERASE II ELONGATION FACTOR ELL2	0.91	CGUUAGUCGAUUGAUGUGACGGA _:|||||_:||:|||||||||:| TTAATCA-TTAGCTACACTGCTT -28.19 137.00 2943-2965
mmu-miR-9	ENST00000303646.2	1	-28.8	131	MSTP023	0.91	AGUAUGUCGAUCUAUUGGUUUCU ||:_:||||_||||::||||||| TCGAGCAGC-AGATGGCCAAAGA -28.80 131.00 1798-1821
mmu-miR-93	ENST00000282082.3	1	-32.05	140	MITOGEN-ACTIVATED PROTEIN KINASE KINASE KINASE 7 (EC 2	0.91	GAUGGACGUGCUUGUCGUGAAAC :_||:||_|:||:|||||||||| TGACTTGAATGAGCAGCACTTTG -32.05 140.00 2225-2247
mmu-miR-93	ENST00000311361.1	1	-32.05	140	MITOGEN-ACTIVATED PROTEIN KINASE KINASE KINASE 7 (EC 2	0.91	GAUGGACGUGCUUGUCGUGAAAC :_||:||_|:||:|||||||||| TGACTTGAATGAGCAGCACTTTG -32.05 140.00 2260-2282
mmu-miR-98	ENST00000332194.1	1	-20.89	134	OK/SW-CL	0.91	UUGUUAUGUUGAAUGAUGGAGU :|:|||_|_|:|||:||||||| GATAATCCTATTTATTACCTCA -20.89 134.00 201-224
hsa-miR-106b	ENST00000310069.1	1	-31.88	138		0.9	UAGACGUGACAGUCGUGAAAU |_|_||||||||||||||||: ACCAGCACTGTCAGCACTTTG -31.88 138.00 4076-4098
hsa-miR-214	ENST00000322335.1	1	-35.05	141	PUTATIVE EUKARYOTIC TRANSLATION INITIATION FACTOR 3 SUBUNIT (EIF-3) (FRAGMENT)	0.9	GACGGACAGACACGGACGACA ||||:__|||||||||||||| CTGCTGCTCTGTGCCTGCTGT -35.05 141.00 4383-4405
hsa-miR-214	ENST00000320110.1	1	-36.33	136	NEURONAL SPECIFIC TRANSCRIPTION FACTOR DAT1	0.9	GACGGAC-AGACACGGACGACA |||||||___|||||||||||| CTGCCTGAAGTGTGCCTGCTGT -36.33 136.00 233-256
hsa-miR-214	ENST00000260402.1	1	-37.32	136	1-PHOSPHATIDYLINOSITOL-4	0.9	GACGGACAGACACGGACGACA |||||||_|||||:||||||_ CTGCCTGCCTGTGTCTGCTGA -37.32 136.00 116-137
hsa-miR-214	ENST00000264646.2	1	-34.84	136	ENHANCER OF ZESTE HOMOLOG 1 (ENX-2)	0.9	GACGGACAGACACGGACGACA |||:||||__||||||||||| CTGTCTGT-AGTGCCTGCTGT -34.84 136.00 3397-3418
hsa-miR-214	ENST00000235768.1	1	-31.27	136	SUCCINATE DEHYDROGENASE [UBIQUINONE] IRON-SULFUR PROTEIN	0.9	GACG-GACAGACACGGACGACA _|||_:|_|||||||||||||| GTGCATTCTCTGTGCCTGCTGT -31.27 136.00 687-709
hsa-miR-214	ENST00000337489.1	1	-36.33	136	NEURONAL SPECIFIC TRANSCRIPTION FACTOR DAT1	0.9	GACGGAC-AGACACGGACGACA |||||||___|||||||||||| CTGCCTGAAGTGTGCCTGCTGT -36.33 136.00 547-570
hsa-miR-214	ENST00000261169.1	1	-36.33	136	NEURONAL SPECIFIC TRANSCRIPTION FACTOR DAT1	0.9	GACGGAC-AGACACGGACGACA |||||||___|||||||||||| CTGCCTGAAGTGTGCCTGCTGT -36.33 136.00 270-293
hsa-miR-214	ENST00000320122.1	1	-36.33	136	NEURONAL SPECIFIC TRANSCRIPTION FACTOR DAT1	0.9	GACGGAC-AGACACGGACGACA |||||||___|||||||||||| CTGCCTGAAGTGTGCCTGCTGT -36.33 136.00 107-130
hsa-miR-214	ENST00000274203.3	1	-33.73	133	MYOSIN X	0.9	GACGGACAGACACGGACGACA |||||__||||||:||||||| CTGCC-ATCTGTGTCTGCTGT -33.73 133.00 7155-7176
hsa-miR-216	ENST00000193391.3	1	-31.87	138	INTERPHOTORECEPTOR MATRIX PROTEOGLYCAN 2; INTERPHOTORECEPTOR MATRIX PROTEOGLYCAN 200; SPACRCAN PROTEIN	0.9	GUGUCAACGGUCGACUCUAAU |||__|||||||||||||||: CACTTTTGCCAGCTGAGATTG -31.87 138.00 2102-2124
hsa-miR-220	ENST00000313376.1	1	-37.87	139		0.9	UUUCACAGUCUAUGCCACACC :__|||||||||:|||||||| GTTGTGTCAGATGCGGTGTGG -37.87 139.00 368-387
hsa-miR-220	ENST00000313407.1	1	-37.87	139		0.9	UUUCACAGUCUAUGCCACACC :__|||||||||:|||||||| GTTGTGTCAGATGCGGTGTGG -37.87 139.00 616-635
hsa-miR-220	ENST00000313386.1	1	-37.87	139		0.9	UUUCACAGUCUAUGCCACACC :__|||||||||:|||||||| GTTGTGTCAGATGCGGTGTGG -37.87 139.00 497-516
hsa-miR-27b	ENST00000332093.1	1	-27.36	133		0.9	GUCUUGAAUCGGUGACACUU |:|:_|_||||||||||||| CGGGTCATAGCCACTGTGAA -27.36 133.00 1414-1435
hsa-miR-31	ENST00000263989.1	1	-34.7	140		0.9	GUCGAUACGGUCGUAGAACGG ||||__||||||||||||||| CAGC--TGCCAGCATCTTGCC -34.70 140.00 3567-3587
hsa-miR-31	ENST00000326958.1	1	-31.68	138		0.9	GUCGAUACGGUCGUAGAACGG _:|_|:||:|||||||||||| AGGATGTGTCAGCATCTTGCC -31.68 138.00 1546-1567
hsa-miR-31	ENST00000284618.1	1	-28.67	132	TESTICAN-3 PRECURSOR	0.9	GUC---GAUACGGUCGUAGAACGG |||___|_||_||||||||||||| CAGATTCGATACCAGCATCTTGCC -28.67 132.00 807-832
hsa-miR-321	ENST00000304889.1	1	-33.59	133	ADAM 29 PRECURSOR (A DISINTEGRIN AND METALLOPROTEINASE DOMAIN 29)	0.9	CUUGGGUGUUAGGGACCGAAU |:|||||_|||||||||:||_ GGACCCAGAATCCCTGGTTTC -33.59 133.00 837-858
hsa-miR-321	ENST00000333783.1	1	-33.59	133	ADAM 29 PRECURSOR (A DISINTEGRIN AND METALLOPROTEINASE DOMAIN 29)	0.9	CUUGGGUGUUAGGGACCGAAU |:|||||_|||||||||:||_ GGACCCAGAATCCCTGGTTTC -33.59 133.00 695-716
mmu-miR-106b	ENST00000310069.1	1	-31.88	138		0.9	UAGACGUGACAGUCGUGAAAU |_|_||||||||||||||||: ACCAGCACTGTCAGCACTTTG -31.88 138.00 4076-4098
mmu-miR-201	ENST00000274364.2	1	-23.96	138	RAS GTPASE-ACTIVATING-LIKE PROTEIN IQGAP2	0.9	UCUUGUUACGGAAUGACUCAU ||||_||||_||||||||||: AGAAAAATGACTTACTGAGTG -23.96 138.00 3661-3683
mmu-miR-214	ENST00000322335.1	1	-35.05	141	PUTATIVE EUKARYOTIC TRANSLATION INITIATION FACTOR 3 SUBUNIT (EIF-3) (FRAGMENT)	0.9	GACGGACAGACACGGACGACA ||||:__|||||||||||||| CTGCTGCTCTGTGCCTGCTGT -35.05 141.00 4383-4405
mmu-miR-214	ENST00000320110.1	1	-36.33	136	NEURONAL SPECIFIC TRANSCRIPTION FACTOR DAT1	0.9	GACGGAC-AGACACGGACGACA |||||||___|||||||||||| CTGCCTGAAGTGTGCCTGCTGT -36.33 136.00 233-256
mmu-miR-214	ENST00000260402.1	1	-37.32	136	1-PHOSPHATIDYLINOSITOL-4	0.9	GACGGACAGACACGGACGACA |||||||_|||||:||||||_ CTGCCTGCCTGTGTCTGCTGA -37.32 136.00 116-137
mmu-miR-214	ENST00000264646.2	1	-34.84	136	ENHANCER OF ZESTE HOMOLOG 1 (ENX-2)	0.9	GACGGACAGACACGGACGACA |||:||||__||||||||||| CTGTCTGT-AGTGCCTGCTGT -34.84 136.00 3397-3418
mmu-miR-214	ENST00000235768.1	1	-31.27	136	SUCCINATE DEHYDROGENASE [UBIQUINONE] IRON-SULFUR PROTEIN	0.9	GACG-GACAGACACGGACGACA _|||_:|_|||||||||||||| GTGCATTCTCTGTGCCTGCTGT -31.27 136.00 687-709
mmu-miR-214	ENST00000337489.1	1	-36.33	136	NEURONAL SPECIFIC TRANSCRIPTION FACTOR DAT1	0.9	GACGGAC-AGACACGGACGACA |||||||___|||||||||||| CTGCCTGAAGTGTGCCTGCTGT -36.33 136.00 547-570
mmu-miR-214	ENST00000261169.1	1	-36.33	136	NEURONAL SPECIFIC TRANSCRIPTION FACTOR DAT1	0.9	GACGGAC-AGACACGGACGACA |||||||___|||||||||||| CTGCCTGAAGTGTGCCTGCTGT -36.33 136.00 270-293
mmu-miR-214	ENST00000320122.1	1	-36.33	136	NEURONAL SPECIFIC TRANSCRIPTION FACTOR DAT1	0.9	GACGGAC-AGACACGGACGACA |||||||___|||||||||||| CTGCCTGAAGTGTGCCTGCTGT -36.33 136.00 107-130
mmu-miR-214	ENST00000274203.3	1	-33.73	133	MYOSIN X	0.9	GACGGACAGACACGGACGACA |||||__||||||:||||||| CTGCC-ATCTGTGTCTGCTGT -33.73 133.00 7155-7176
mmu-miR-216	ENST00000193391.3	1	-31.87	138	INTERPHOTORECEPTOR MATRIX PROTEOGLYCAN 2; INTERPHOTORECEPTOR MATRIX PROTEOGLYCAN 200; SPACRCAN PROTEIN	0.9	GUGUCAACGGUCGACUCUAAU |||__|||||||||||||||: CACTTTTGCCAGCTGAGATTG -31.87 138.00 2102-2124
mmu-miR-27b	ENST00000332093.1	1	-27.36	133		0.9	GUCUUGAAUCGGUGACACUU |:|:_|_||||||||||||| CGGGTCATAGCCACTGTGAA -27.36 133.00 1414-1435
mmu-miR-297	ENST00000301904.2	1	-30.75	142	SCAVENGER RECEPTOR CLASS A	0.9	GUACGUGUACGUGUGUAUGUA ||_|||||||||||||||||_ CACGCACATGCACACATACAC -30.75 142.00 2199-2220
mmu-miR-297	ENST00000316915.1	1	-23.39	132		0.9	GUACGUGUACGUGUGUAUGUA |||_::|||_||||||||:|| CATATGCATACACACATATAT -23.39 132.00 1403-1425
mmu-miR-321	ENST00000304889.1	1	-33.59	133	ADAM 29 PRECURSOR (A DISINTEGRIN AND METALLOPROTEINASE DOMAIN 29)	0.9	CUUGGGUGUUAGGGACCGAAU |:|||||_|||||||||:||_ GGACCCAGAATCCCTGGTTTC -33.59 133.00 837-858
mmu-miR-321	ENST00000333783.1	1	-33.59	133	ADAM 29 PRECURSOR (A DISINTEGRIN AND METALLOPROTEINASE DOMAIN 29)	0.9	CUUGGGUGUUAGGGACCGAAU |:|||||_|||||||||:||_ GGACCCAGAATCCCTGGTTTC -33.59 133.00 695-716
mmu-miR-326	ENST00000331756.1	1	-39.6	141		0.9	UGACCUCCUUCCCGGGUCUCC :|||_|||_|||||||||||| GCTGAAGGCAGGGCCCAGAGG -39.60 141.00 316-338
mmu-miR-339	ENST00000185206.1	1	-37.45	138	CHLORIDE INTRACELLULAR CHANNEL PROTEIN 5	0.9	ACUCGAGGACCUCCUGUCCCU |||||_||_|||||||||||: TGAGCCCCAGGAGGACAGGGG -37.45 138.00 396-418
mmu-miR-339	ENST00000271307.1	1	-39.1	138	POTASSIUM VOLTAGE-GATED CHANNEL	0.9	ACUCGAGGACCUCCUGUCCCU _|||:|||_||||||:||||| AGAGTTCCGGGAGGATAGGGA -39.10 138.00 717-738
mmu-miR-339	ENST00000264811.1	1	-34.52	135	SHORT TRANSIENT RECEPTOR POTENTIAL CHANNEL 3 (TRPC3) (HTRP-3) (HTRP3)	0.9	ACUCGAGGACCUCCUGUCCCU |_||:||||_|:||||||||| TCAGTTCCTTGGGGACAGGGA -34.52 135.00 3273-3295
mmu-miR-7b	ENST00000248008.1	1	-25.96	136	RETINOBLASTOMA-ASSOCIATED FACTOR 600	0.9	UUGUUUUAGUGUUCAGAAGGU ||||_|:||_||||||||||| AACACAGTC-CAAGTCTTCCA -25.96 136.00 10082-10103
mmu-miR-7b	ENST00000337585.1	1	-20.93	131	GPI-GAMMA 4; LIKELY ORTHOLOG OF MOUSE GPI-GAMMA 4	0.9	UUGUUUUAGU--GUUCAGAAGGU :|_|||||_|__||||||||||| GAGAAAATGAGGCAAGTCTTCCA -20.93 131.00 1340-1364
hsa-let-7i	ENST00000289537.2	1	-29.01	134	6-PHOSPHOFRUCTO-2-KINASE/FRUCTOSE-2	0.89	UCGUGUUUGAUGAUGGAGU _|||||:_||||||||||| CGCACAGTCTACTACCTCA -29.01 134.00 786-805
hsa-let-7i	ENST00000262464.1	1	-26.88	129	FIBRILLIN 2 PRECURSOR	0.89	UCGUGUU-UGAUGAUGGAGU __|||||_:||||||||||| CCCACAAGGCTACTACCTCA -26.88 129.00 5032-5051
hsa-let-7i	ENST00000332284.1	1	-26.78	128	G PROTEIN-COUPLED RECEPTOR 81; PUTATIVE CHEMOKINE RECEPTOR; T-CELL ACTIVATION G PROTEIN-COUPLED RECEPTOR	0.89	UCGUGUUUGAUGAUGGAGU _|_|||:||||:||||||| CGGACAGACTATTACCTCA -26.78 128.00 211-230
hsa-let-7i	ENST00000291672.2	1	-25.47	128	PUTATIVE PROTEIN C21ORF56	0.89	UCGUGUUUGAUGAUGGAGU ||_|_:|:||||||||||| AGGAGGAGCTACTACCTCA -25.47 128.00 361-381
hsa-let-7i	ENST00000330205.2	1	-25.47	128	PUTATIVE PROTEIN C21ORF56	0.89	UCGUGUUUGAUGAUGGAGU ||_|_:|:||||||||||| AGGAGGAGCTACTACCTCA -25.47 128.00 522-542
hsa-let-7i	ENST00000025008.1	1	-24.08	126	RB1-INDUCIBLE COILED COIL PROTEIN 1	0.89	UCGUGUUUGAUGAUGGAGU |_:||_||||||||||||| ATTAC-AACTACTACCTCA -24.08 126.00 1992-2011
hsa-let-7i	ENST00000315939.2	1	-26.64	126	PROTEIN KINASE	0.89	UCGUG-UUUGAUGAUGGAGU __|||_||||||||:||||| CCCACAAAACTACTGCCTCA -26.64 126.00 5775-5794
hsa-let-7i	ENST00000252477.2	1	-26.64	126	PROTEIN KINASE	0.89	UCGUG-UUUGAUGAUGGAGU __|||_||||||||:||||| CCCACAAAACTACTGCCTCA -26.64 126.00 5677-5696
hsa-let-7i	ENST00000235628.1	1	-24.31	125	5'-NUCLEOTIDASE	0.89	UCGUGUUUGAUGAUGGAGU |||_|:|_||:|||||||| AGCCCGATCTGCTACCTCA -24.31 125.00 471-491
hsa-let-7i	ENST00000294971.1	1	-26.09	123	G-PROTEIN COUPLED RECEPTOR TG1019; 5-OXO-ETE G-PROTEIN COUPLED RECEPTOR	0.89	UCGUGUUUGAUGAUGGAGU _||::::|||||||||||_ CGCGTGGACTACTACCTCC -26.09 123.00 442-460
hsa-let-7i	ENST00000336466.1	1	-21.57	123	CARDIOMYOPATHY ASSOCIATED 3	0.89	UCGUGUUUGAUGAUGGAGU _|:|_|||:|||||||||| TGTA-AAATTACTACCTCA -21.57 123.00 74-92
hsa-let-7i	ENST00000295237.3	1	-21.57	123	CARDIOMYOPATHY ASSOCIATED 3	0.89	UCGUGUUUGAUGAUGGAGU _|:|_|||:|||||||||| TGTA-AAATTACTACCTCA -21.57 123.00 1292-1310
hsa-let-7i	ENST00000219368.1	1	-24.4	122	FATTY ACID HYDROXYLASE DOMAIN CONTAINING 1	0.89	UCGUGUUUGAUGAUGGAGU |||:__|:|||:||||||| AGCGACAGCTATTACCTCA -24.40 122.00 799-819
hsa-let-7i	ENST00000302356.1	1	-21.94	122	ZINC FINGER PROTEIN 217	0.89	UCGUGUUUGAUGAUGGAGU _|:_||||:||:||||||| CGTTCAAATTATTACCTCA -21.94 122.00 1712-1731
hsa-let-7i	ENST00000256362.1	1	-26.16	122		0.89	UCGUGUUU--GAUGAUGGAGU _|||||:|__||||||||||_ TGCACAGACACTACTACCTCC -26.16 122.00 503-523
hsa-let-7i	ENST00000222145.2	1	-22.39	121		0.89	UCGU--GUUUGAUGAUGGAGU ||||__|_:_||||||||||| AGCAGTCTGTCTACTACCTCA -22.39 121.00 2170-2192
hsa-let-7i	ENST00000223341.2	1	-21.36	120	UP-REGULATED GENE 4	0.89	UCGUGUUUGAUGAUGGAGU |_||||||_||||||:||| ACCACAAAATACTACTTCA -21.36 120.00 1123-1143
hsa-let-7i	ENST00000254336.1	1	-23.28	120		0.89	UCGUGUUUGAUGAUGGAGU ||||:_|:||_|||||||| AGCATCAGCTCCTACCTCA -23.28 120.00 898-918
hsa-let-7i	ENST00000335786.1	1	-26.42	120	LATROPHILIN 2; LECTOMEDIN-1; LATROPHILIN HOMOLOG 2 (COW)	0.89	UCGUGUUUGAUGAUGGAGU |_:|||:|||:|||||||_ AATACAGACTGCTACCTCC -26.42 120.00 456-475
hsa-let-7i	ENST00000336086.1	1	-21.36	120	UP-REGULATED GENE 4	0.89	UCGUGUUUGAUGAUGGAGU |_||||||_||||||:||| ACCACAAAATACTACTTCA -21.36 120.00 1808-1828
hsa-let-7i	ENST00000271029.1	1	-26.42	120	LATROPHILIN 2; LECTOMEDIN-1; LATROPHILIN HOMOLOG 2 (COW)	0.89	UCGUGUUUGAUGAUGGAGU |_:|||:|||:|||||||_ AATACAGACTGCTACCTCC -26.42 120.00 456-475
hsa-let-7i	ENST00000335486.1	1	-23.68	120	G PROTEIN-COUPLED RECEPTOR PGR25 (FRAGMENT)	0.89	UCGUGUUUGAUGAUGGAGU ||||::_||||||||||_| AGCATGCACTACTACCTGA -23.68 120.00 225-245
hsa-let-7i	ENST00000321761.2	1	-23.11	120	NUCLEAR PORE COMPLEX PROTEIN NUP214 (NUCLEOPORIN NUP214) (214 KDA NUCLEOPORIN) (CAN PROTEIN)	0.89	UCGUGUUUGAUGAUGGAGU ||||:__|:|||||||||| AGCAT-CATTACTACCTCA -23.11 120.00 1015-1034
hsa-let-7i	ENST00000247296.1	1	-23.11	120	NUCLEAR PORE COMPLEX PROTEIN NUP214 (NUCLEOPORIN NUP214) (214 KDA NUCLEOPORIN) (CAN PROTEIN)	0.89	UCGUGUUUGAUGAUGGAGU ||||:__|:|||||||||| AGCAT-CATTACTACCTCA -23.11 120.00 1015-1034
hsa-let-7i	ENST00000318692.1	1	-23.28	120		0.89	UCGUGUUUGAUGAUGGAGU ||||:_|:||_|||||||| AGCATCAGCTCCTACCTCA -23.28 120.00 474-494
hsa-let-7i	ENST00000261238.1	1	-26.42	120	LATROPHILIN 2; LECTOMEDIN-1; LATROPHILIN HOMOLOG 2 (COW)	0.89	UCGUGUUUGAUGAUGGAGU |_:|||:|||:|||||||_ AATACAGACTGCTACCTCC -26.42 120.00 421-440
hsa-let-7i	ENST00000307289.3	1	-24.63	120	HRD1 PROTEIN ISOFORM A; SYNOVIOLIN1	0.89	UCGUGU-UUGAUGAUGGAGU :||_||_:_||||||||||| GGCTCACGCCTACTACCTCA -24.63 120.00 150-171
hsa-let-7i	ENST00000336137.1	1	-25.36	120	TRANSCRIPTIONAL ACTIVATOR OF THE C-FOS PROMOTER	0.89	UCGUGUUUGAUGAUGGAGU :|_|||:|||:|||||||_ GGAACAGACTGCTACCTCT -25.36 120.00 474-493
hsa-let-7i	ENST00000294256.4	1	-24.63	120	HRD1 PROTEIN ISOFORM A; SYNOVIOLIN1	0.89	UCGUGU-UUGAUGAUGGAGU :||_||_:_||||||||||| GGCTCACGCCTACTACCTCA -24.63 120.00 150-171
hsa-let-7i	ENST00000327751.1	1	-21.36	120	UP-REGULATED GENE 4	0.89	UCGUGUUUGAUGAUGGAGU |_||||||_||||||:||| ACCACAAAATACTACTTCA -21.36 120.00 960-980
hsa-let-7i	ENST00000306668.2	1	-21.7	119	CYTOCHROME P450 XXIB (EC 1	0.89	UCGUGUUUGAUGAUGGAGU ||||:_|_||::||||||| AGCATCATCTGTTACCTCA -21.70 119.00 420-440
hsa-let-7i	ENST00000323361.1	1	-22.25	119	COTE1 PROTEIN	0.89	UCGUGUUUGAUGAUGGAGU _|::|_::|||||:||||| CGTGCCGGCTACTGCCTCA -22.25 119.00 193-212
hsa-let-7i	ENST00000312143.2	1	-25.3	119	CHEMOKINE RECEPTOR-LIKE 1 (G-PROTEIN COUPLED RECEPTOR DEZ) (G PROTEIN- COUPLED RECEPTOR CHEMR23)	0.89	UCGUGUUUGAUGAUGGAGU |_||||:_:|:|||||||| ATCACAGCTTGCTACCTCA -25.30 119.00 705-725
hsa-let-7i	ENST00000337546.1	1	-23.41	119	SARCOPLASMIC/ENDOPLASMIC RETICULUM CALCIUM ATPASE 3 (EC 3	0.89	UCGUGUUUGAUGAUGGAGU :||:|_:_|||||||:||| GGCGCTGTCTACTACTTCA -23.41 119.00 998-1018
hsa-let-7i	ENST00000328588.1	1	-20.64	119		0.89	UCGUGUUUGAUGAUGGAGU ||||:_|_:|||||:|||| AGCATCATTTACTATCTCA -20.64 119.00 711-731
hsa-let-7i	ENST00000306693.2	1	-21.7	119	CYTOCHROME P450 XXIB (EC 1	0.89	UCGUGUUUGAUGAUGGAGU ||||:_|_||::||||||| AGCATCATCTGTTACCTCA -21.70 119.00 518-538
hsa-let-7i	ENST00000229268.1	1	-23.21	119	UBIQUITIN CARBOXYL-TERMINAL HYDROLASE 5 (EC 3	0.89	UCGUGUUUGAUGAUGGAGU :|:|__|:||:|||||||| GGTAACAGCTGCTACCTCA -23.21 119.00 1023-1043
hsa-let-7i	ENST00000330048.1	1	-20.64	119		0.89	UCGUGUUUGAUGAUGGAGU ||||:_|_:|||||:|||| AGCATCATTTACTATCTCA -20.64 119.00 84-104
hsa-let-7i	ENST00000328809.1	1	-20.64	119		0.89	UCGUGUUUGAUGAUGGAGU ||||:_|_:|||||:|||| AGCATCATTTACTATCTCA -20.64 119.00 696-716
hsa-let-7i	ENST00000309890.2	1	-23.41	119	SARCOPLASMIC/ENDOPLASMIC RETICULUM CALCIUM ATPASE 3 (EC 3	0.89	UCGUGUUUGAUGAUGGAGU :||:|_:_|||||||:||| GGCGCTGTCTACTACTTCA -23.41 119.00 1021-1041
hsa-let-7i	ENST00000256880.3	1	-24.28	119		0.89	UCGUGUUUGAUGAUGGAGU :|_||::_:|||||||||| GGGACGGCTTACTACCTCA -24.28 119.00 982-1002
hsa-let-7i	ENST00000323695.2	1	-22.25	119	COTE1 PROTEIN	0.89	UCGUGUUUGAUGAUGGAGU _|::|_::|||||:||||| CGTGCCGGCTACTGCCTCA -22.25 119.00 1624-1643
hsa-let-7i	ENST00000301387.3	1	-23.41	119	SARCOPLASMIC/ENDOPLASMIC RETICULUM CALCIUM ATPASE 3 (EC 3	0.89	UCGUGUUUGAUGAUGGAGU :||:|_:_|||||||:||| GGCGCTGTCTACTACTTCA -23.41 119.00 1021-1041
hsa-let-7i	ENST00000219725.1	1	-20.64	119	SODIUM- AND CHLORIDE-DEPENDENT CREATINE TRANSPORTER 2 (CT2) (FRAGMENT)	0.89	UCGUGUUUGAUGAUGGAGU ||||:_|_:|||||:|||| AGCATCATTTACTATCTCA -20.64 119.00 1331-1351
hsa-let-7i	ENST00000225320.2	1	-23.41	119	SARCOPLASMIC/ENDOPLASMIC RETICULUM CALCIUM ATPASE 3 (EC 3	0.89	UCGUGUUUGAUGAUGGAGU :||:|_:_|||||||:||| GGCGCTGTCTACTACTTCA -23.41 119.00 1021-1041
hsa-let-7i	ENST00000283875.1	1	-21.35	118	TRANSCRIPTION INITIATION FACTOR IIE	0.89	UCGUGU-UUGAUGAUGGAGU _||_||_|||||||||:||| CGC-CATAACTACTACTTCA -21.35 118.00 293-312
hsa-let-7i	ENST00000284509.3	1	-23.18	118	POTENTIAL PHOSPHOLIPID-TRANSPORTING ATPASE IM (EC 3	0.89	UCGUGUUUGAU-GAUGGAGU ||_|||_||||_|||||||| AGGACATACTACCTACCTCA -23.18 118.00 4970-4991
hsa-let-7i	ENST00000260147.1	1	-22.29	118	CADHERIN-RELATED TUMOR SUPPRESSOR HOMOLOG PRECURSOR (FAT PROTEIN HOMOLOG)	0.89	UCGUGUUUGAUGAUGGAGU ||:_||||||||_|||||| AGT-CAAACTACAACCTCA -22.29 118.00 4452-4471
hsa-let-7i	ENST00000251772.2	1	-22.39	118	SIMILAR TO PLEXIN A (FRAGMENT)	0.89	UCGU--GUUUGAUGAUGGAGU ||||__:_:_||||||||||| AGCAGTTTGTCTACTACCTCA -22.39 118.00 692-714
hsa-let-7i	ENST00000259393.1	1	-24.44	118	HIGH-AFFINITY COPPER UPTAKE PROTEIN 1 (HCTR1) (COPPER TRANSPORTER 1)	0.89	UCGUGUUUGAUGAUGGAGU :_||:||:|||||_||||| GTCATAAGCTACTTCCTCA -24.44 118.00 557-575
hsa-let-7i	ENST00000262519.3	1	-22.7	117		0.89	UCGUGUUUGAUGAUGGAGU |||:_|::||||||||_|| AGCGAAGGCTACTACCCCA -22.70 117.00 5181-5201
hsa-let-7i	ENST00000315927.3	1	-20.16	117		0.89	UCGUGUUU-GAUGAUGGAGU :|:__||:_||||||||||| GGTTGAAGCCTACTACCTCA -20.16 117.00 1041-1062
hsa-let-7i	ENST00000331217.1	1	-20.24	117	MASTERMIND-LIKE 2; MASTERMIND-3; NUCLEAR TRANSCRIPTION FACTOR/NOTCH RECEPTOR REGULATOR	0.89	UCGUGUUUGAUGAUGGAGU ||||_||:||_||||:||| AGCAAAAGCTCCTACTTCA -20.24 117.00 1549-1569
hsa-let-7i	ENST00000335221.1	1	-22.16	117	FETAL ALZHEIMER ANTIGEN (FETAL ALZ-50-REACTIVE CLONE 1)	0.89	UCGUGUUUGAUGAUGGAGU :|:_||:|||||_|||||| GGTTCAGACTACAACCTCA -22.16 117.00 7058-7078
hsa-let-7i	ENST00000300482.4	1	-21.21	117	LONG TRANSIENT RECEPTOR POTENTIAL CHANNEL 2 (LTRPC2) (TRANSIENT RECEPTOR POTENTIAL CHANNEL 7) (TRPC7)	0.89	UCGUGUUUGAUGAUGGAGU |||:::|_||||_|||||| AGCGTGATCTACCACCTCA -21.21 117.00 898-918
hsa-let-7i	ENST00000273153.1	1	-21.56	117	AXIN-1 UP-REGULATED GENE 1 PROTEIN (TGF-BETA INDUCED APOPTOSIS PROTEIN 3) (TAIP-3) (URAX1 PROTEIN)	0.89	UCGUGUUUGAUGAUGGAGU :_|_||:||||:||:|||| GCCCCAGACTATTATCTCA -21.56 117.00 2825-2843
hsa-let-7i	ENST00000310725.2	1	-22.28	117	RAS-RELATED PROTEIN RAB-37	0.89	UCGUGUUUGAUGAUGGAGU ||:_|:|:||||_|||||| AGTCCGAGCTACGACCTCA -22.28 117.00 68-88
hsa-let-7i	ENST00000321892.2	1	-22.16	117	FETAL ALZHEIMER ANTIGEN (FETAL ALZ-50-REACTIVE CLONE 1)	0.89	UCGUGUUUGAUGAUGGAGU :|:_||:|||||_|||||| GGTTCAGACTACAACCTCA -22.16 117.00 705-725
hsa-let-7i	ENST00000328801.2	1	-24.52	117	OTOPETRIN 3	0.89	UCGUGUUUGAUGAUGGAGU |||||_:|_||||:||||| AGCACTGAGTACTGCCTCA -24.52 117.00 888-908
hsa-let-7i	ENST00000262887.1	1	-22.59	117	DNA-REPAIR PROTEIN XRCC1	0.89	UCGUGUUUGAUGAUGGAGU ||||_||::||||_||||| AGCAGAAGTTACTTCCTCA -22.59 117.00 1957-1977
hsa-let-7i	ENST00000291536.2	1	-20.22	117	TESTIS-SPECIFIC GENE A2 (MALE MEIOTIC METAPHASE CHROMOSOME-ASSOCIATED ACIDIC PROTEIN) (MEICHROACIDIN)	0.89	UCGUGUUUGAUGAUGGAGU :||::|_||||||||_||| GGCGTATACTACTACATCA -20.22 117.00 306-326
hsa-let-7i	ENST00000297693.1	1	-23.11	117	ATP-BINDING CASSETTE	0.89	UCGUGUUUGAUGAUGGAGU :|_|||::|||||||||_| GGAACAGGCTACTACCTGA -23.11 117.00 3679-3699
hsa-let-7i	ENST00000267160.1	1	-21.39	117	ESTERASE D (EC 3	0.89	UCGUGUUUGAUGAUGGAGU |_||:_|:|||||||:||| ATCAT-AGCTACTACTTCA -21.39 117.00 961-980
hsa-let-7i	ENST00000304887.1	1	-25.28	117	MUCIN 7	0.89	UCGU-GUUUGAUGAUGGAGU __||_||:||||||||:||: CACACCAGACTACTACTTCG -25.28 117.00 1078-1097
hsa-let-7i	ENST00000300481.4	1	-21.21	117	LONG TRANSIENT RECEPTOR POTENTIAL CHANNEL 2 (LTRPC2) (TRANSIENT RECEPTOR POTENTIAL CHANNEL 7) (TRPC7)	0.89	UCGUGUUUGAUGAUGGAGU |||:::|_||||_|||||| AGCGTGATCTACCACCTCA -21.21 117.00 466-486
hsa-let-7i	ENST00000306378.2	1	-22.16	117	FETAL ALZHEIMER ANTIGEN (FETAL ALZ-50-REACTIVE CLONE 1)	0.89	UCGUGUUUGAUGAUGGAGU :|:_||:|||||_|||||| GGTTCAGACTACAACCTCA -22.16 117.00 6680-6700
hsa-let-7i	ENST00000181092.1	1	-22.03	116	LYSP100 PROTEIN (LYMPHOID-RESTRICTED HOMOLOG OF SP100) (NUCLEAR AUTOANTIGEN SP-140) (SPECKLED 140 KDA) (NUCLEAR BODY PROTEIN SP140)	0.89	UCGUGUUUGAUGAUGGAGU _||_|||::||||:|||:| TGCCCAAGTTACTGCCTTA -22.03 116.00 827-846
hsa-let-7i	ENST00000317120.1	1	-22.22	116	SIMILAR TO OVIS ARIES Y CHROMOSOME REPEAT REGION OY11	0.89	UCGUGUUUGAUGAUGGAGU _|||:::_:|:|||||||| TGCATGGCTTGCTACCTCA -22.22 116.00 3599-3618
hsa-let-7i	ENST00000265560.1	1	-20.87	116	UBIQUITIN CARBOXYL-TERMINAL HYDROLASE 4 (EC 3	0.89	UCGUGUUU--GAUGAUGGAGU ||||_|||__:|||||||||_ AGCAGAAATTTTACTACCTCT -20.87 116.00 714-735
hsa-let-7i	ENST00000158009.1	1	-24.51	116		0.89	UCGUGUUUGAUGAUGGAGU |_|||:_::||||:||||| AACACGTGTTACTGCCTCA -24.51 116.00 813-833
hsa-let-7i	ENST00000264434.1	1	-22.77	116		0.89	UCGUGUU---UGAUGAUGGAGU _|_|||:___||||||:||||| TGAACAGTTCACTACTGCCTCA -22.77 116.00 1272-1294
hsa-let-7i	ENST00000291820.1	1	-24.89	116		0.89	UCGUGUUUGAUGAUGGAGU ||||_::_||:||:||||| AGCAGGGTCTGCTGCCTCA -24.89 116.00 1600-1620
hsa-let-7i	ENST00000255616.4	1	-22.71	116		0.89	UCGUGUUUGAUGAUGGAGU |||_|_::||:||:||||| AGCCCTGGCTGCTGCCTCA -22.71 116.00 438-458
hsa-let-7i	ENST00000253122.1	1	-20.05	116	SODIUM- AND CHLORIDE-DEPENDENT CREATINE TRANSPORTER 1 (CT1)	0.89	UCGUGUUUGAUGAUGGAGU :|||:_|_:|||||:|||| GGCATCATTTACTATCTCA -20.05 116.00 1499-1519
hsa-let-7i	ENST00000242370.1	1	-24.67	116		0.89	UCGUGUUUGAUGAUGGAGU __|:|||:||:||||||:: CCCGCAAGCTGCTACCTTG -24.67 116.00 1256-1274
hsa-let-7i	ENST00000323338.1	1	-22.96	116	METHYLENETETRAHYDROFOLATE REDUCTASE (EC 1	0.89	UCG--UGUUUGAUGAUGGAGU |||__|_::|||||||||||_ AGCTGAAGGACTACTACCTCT -22.96 116.00 1246-1267
hsa-let-7i	ENST00000328897.1	1	-20.05	116	SODIUM- AND CHLORIDE-DEPENDENT CREATINE TRANSPORTER 1 (CT1)	0.89	UCGUGUUUGAUGAUGGAGU :|||:_|_:|||||:|||| GGCATCATTTACTATCTCA -20.05 116.00 876-896
hsa-let-7i	ENST00000295900.1	1	-25.26	116	ATAXIN-7 (SPINOCEREBELLAR ATAXIA TYPE 7 PROTEIN)	0.89	UCGUGUUUGAUGAUGGAGU _|||||:_||:||:|:||| TGCACAGCCTGCTGCTTCA -25.26 116.00 2438-2457
hsa-let-7i	ENST00000327084.2	1	-23.04	116	ADP-RIBOSYLATION FACTOR GUANINE NUCLEOTIDE FACTOR 6; HEPATOCELLULAR CARCINOMA-ASSOCIATED ANTIGEN 67	0.89	UCGUGUUUGAUGAUGGAGU _|||_:||:|::||||||| TGCAGGAATTGTTACCTCA -23.04 116.00 2458-2477
hsa-let-7i	ENST00000321322.2	1	-22.44	116	DOWN SYNDROME CELL ADHESION MOLECULE LIKE 1; DOWNS SYNDROME CELL ADHESION MOLECULE LIKE 1	0.89	UCGUGU--UUGAUGAUGGAGU ||_|||__::||||||||||_ AGGACATCGGCTACTACCTCT -22.44 116.00 2458-2479
hsa-let-7i	ENST00000263966.1	1	-22.79	116	UBIQUITIN CARBOXYL-TERMINAL HYDROLASE 13 (EC 3	0.89	UCGUGUUUGAUGAUGGAGU :|||__|:||:|||:|||| GGCAACAGCTGCTATCTCA -22.79 116.00 1096-1116
hsa-let-7i	ENST00000335800.1	1	-24.89	116		0.89	UCGUGUUUGAUGAUGGAGU ||||_::_||:||:||||| AGCAGGGTCTGCTGCCTCA -24.89 116.00 1637-1657
hsa-let-7i	ENST00000327040.3	1	-23.04	116	ADP-RIBOSYLATION FACTOR GUANINE NUCLEOTIDE FACTOR 6; HEPATOCELLULAR CARCINOMA-ASSOCIATED ANTIGEN 67	0.89	UCGUGUUUGAUGAUGGAGU _|||_:||:|::||||||| TGCAGGAATTGTTACCTCA -23.04 116.00 2441-2460
hsa-miR-139	ENST00000229983.1	1	-22.5	121	PROTEIN TYROSINE PHOSPHATASE TYPE IVA	0.89	UCUGUGCACGUGACAUCU |||||_|||_|||||||| AGACAAGTGAACTGTAGA -22.50 121.00 291-310
hsa-miR-139	ENST00000335754.1	1	-26.6	120	ACTIN-RELATED PROTEIN 8	0.89	UCUGUGCACGUGACAUCU __:||||||:|:|||||| CAGCACGTGTATTGTAGA -26.60 120.00 883-900
hsa-miR-139	ENST00000231909.2	1	-26.6	120	ACTIN-RELATED PROTEIN 8	0.89	UCUGUGCACGUGACAUCU __:||||||:|:|||||| CAGCACGTGTATTGTAGA -26.60 120.00 831-848
hsa-miR-139	ENST00000326554.2	1	-26.6	120	ACTIN-RELATED PROTEIN 8	0.89	UCUGUGCACGUGACAUCU __:||||||:|:|||||| CAGCACGTGTATTGTAGA -26.60 120.00 228-245
hsa-miR-139	ENST00000324222.1	1	-21.85	118		0.89	UCUGUGCACGUGACAUCU |||_||_||||||||||: AGAAAC-TGCACTGTAGG -21.85 118.00 2868-2886
hsa-miR-139	ENST00000243806.1	1	-27.03	118		0.89	UCUGUGCACGUGACAUCU ||:||_|||||||||:|_ AGGCAGGTGCACTGTGGC -27.03 118.00 384-402
hsa-miR-139	ENST00000275300.1	1	-27.65	118	ORGANIC CATION TRANSPORTER 3 (EXTRANEURONAL MONOAMINE TRANSPORTER) (EMT) (SOLUTE CARRIER FAMILY 22	0.89	UCUGUGCACGUGACAUCU _||||||||:||||_||| TGACACGTGTACTGCAGA -27.65 118.00 3280-3298
hsa-miR-139	ENST00000320663.1	1	-27.03	118		0.89	UCUGUGCACGUGACAUCU ||:||_|||||||||:|_ AGGCAGGTGCACTGTGGC -27.03 118.00 650-668
hsa-miR-139	ENST00000316837.1	1	-23.59	117	NEURAL CELL ADHESION MOLECULE 1	0.89	UCUGUGCACGUGACAUCU |_:|_:|||||||||:|| AAGCTTGTGCACTGTGGA -23.59 117.00 4080-4099
hsa-miR-139	ENST00000321319.1	1	-23.35	117		0.89	UCUGUGCACGUGACAUCU _|_:::|||||||||:|| TGCTGTGTGCACTGTGGA -23.35 117.00 3238-3256
hsa-miR-139	ENST00000309395.1	1	-22.52	116	MOB4A PROTEIN	0.89	UCUGUGC-----ACGUGACAUCU __|||:|_____||||||||||| CTACATGTTAACTGCACTGTAGA -22.52 116.00 1534-1556
hsa-miR-185	ENST00000322653.1	1	-27.09	126	SEVEN TRANSMEMBRANE HELIX RECEPTOR	0.89	CUUGACGGAAAGAGAGGU _|_||||||||:|||||| CACCTGCCTTTTTCTCCA -27.09 126.00 782-800
hsa-miR-185	ENST00000325113.1	1	-27.99	126	SPERM TAIL PROTEIN SHIPPO1; H-SHIPPO 1	0.89	CUUGACGGAAAGAGAGGU |:|__||||||||||||| GGAAGGCCTTTCTCTCCA -27.99 126.00 0-19
hsa-miR-185	ENST00000333519.2	1	-26.64	126	TUMOR NECROSIS FACTOR RECEPTOR SUPERFAMILY MEMBER XEDAR (X-LINKED ECTODYSPLASIN-A2 RECEPTOR) (EDA-A2 RECEPTOR)	0.89	CUUGACGGAAAGAGAGGU __||||::|||||||||| TTACTGTTTTTCTCTCCA -26.64 126.00 3031-3048
hsa-miR-185	ENST00000321325.1	1	-24.28	126	REVERSE TRANSCRIPTASE (FRAGMENT)	0.89	CUUGACGGAAAGAGAGGU _||_|||||||:|||||| CAAATGCCTTTTTCTCCA -24.28 126.00 131-149
hsa-miR-185	ENST00000335626.2	1	-26.09	125	TRANSCRIPTION FACTOR 20 (STROMELYSIN 1 PDGF-RESPONSIVE ELEMENT-BINDING PROTEIN) (SPRE-BINDING PROTEIN) (NUCLEAR FACTOR SPBP) (AR1)	0.89	CUUGA--CGGAAAGAGAGGU __|||__||||||||||||| ACACTGGGCCTTTCTCTCCA -26.09 125.00 602-621
hsa-miR-185	ENST00000263242.2	1	-26.09	125	TRANSCRIPTION FACTOR 20 (STROMELYSIN 1 PDGF-RESPONSIVE ELEMENT-BINDING PROTEIN) (SPRE-BINDING PROTEIN) (NUCLEAR FACTOR SPBP) (AR1)	0.89	CUUGA--CGGAAAGAGAGGU __|||__||||||||||||| ACACTGGGCCTTTCTCTCCA -26.09 125.00 602-621
hsa-miR-185	ENST00000251170.1	1	-26.29	124		0.89	CUUGACGGAAAGAGAGGU ||:_|||||||||||||_ GAGATGCCTTTCTCTCCT -26.29 124.00 3256-3274
hsa-miR-185	ENST00000329235.1	1	-23.21	123		0.89	CUUGACGGAAAGAGAGGU _|:||_|||||||:|||| CAGCTTCCTTTCTTTCCA -23.21 123.00 1704-1722
hsa-miR-185	ENST00000338094.1	1	-25.39	123	SMALL NUCLEAR RIBONUCLEOPROTEIN ASSOCIATED PROTEIN N (SNRNP-N) (SM PROTEIN N) (SM-N) (SMN) (SM-D) (TISSUE-SPECIFIC SPLICING PROTEIN)	0.89	CUUGACGGAAAGAGAGGU |||__||:|||||||||| GAAAGGCTTTTCTCTCCA -25.39 123.00 99-118
hsa-miR-185	ENST00000336548.1	1	-22.93	122	CHLORIDE CHANNEL PROTEIN 6 (CLC-6)	0.89	CUUGACG--GAAAGAGAGGU __|:|||__||||||||||| ACATTGCAGCTTTCTCTCCA -22.93 122.00 1720-1739
hsa-miR-185	ENST00000234487.1	1	-22.93	122	CHLORIDE CHANNEL PROTEIN 6 (CLC-6)	0.89	CUUGACG--GAAAGAGAGGU __|:|||__||||||||||| ACATTGCAGCTTTCTCTCCA -22.93 122.00 3393-3412
hsa-miR-185	ENST00000312413.2	1	-22.93	122	CHLORIDE CHANNEL PROTEIN 6 (CLC-6)	0.89	CUUGACG--GAAAGAGAGGU __|:|||__||||||||||| ACATTGCAGCTTTCTCTCCA -22.93 122.00 1793-1812
hsa-miR-185	ENST00000304105.1	1	-22.29	121	SEVEN TRANSMEMBRANE HELIX RECEPTOR	0.89	CUUGACGGAAAGAGAGGU |_|||_:||||||||||| GTACT-TCTTTCTCTCCA -22.29 121.00 179-197
hsa-miR-185	ENST00000336687.1	1	-26.58	121		0.89	CUUGACGGAAAGAGAGGU _|:||||||||||:|||_ CAGCTGCCTTTCTTTCCC -26.58 121.00 381-398
hsa-miR-185	ENST00000336473.1	1	-22.94	121	AORTIC PREFERENTIALLY EXPRESSED PROTEIN 1 (APEG-1)	0.89	CUUGACGGAAAGAGAGGU |:_|||_||||||||||| GGCCTG-CTTTCTCTCCA -22.94 121.00 2122-2140
hsa-miR-185	ENST00000321415.1	1	-22.29	121	SEVEN TRANSMEMBRANE HELIX RECEPTOR	0.89	CUUGACGGAAAGAGAGGU |_|||_:||||||||||| GTACT-TCTTTCTCTCCA -22.29 121.00 77-95
hsa-miR-185	ENST00000226230.1	1	-26.58	121		0.89	CUUGACGGAAAGAGAGGU _|:||||||||||:|||_ CAGCTGCCTTTCTTTCCC -26.58 121.00 265-282
hsa-miR-185	ENST00000236291.3	1	-22.83	121	STATHMIN (PHOSPHOPROTEIN P19) (PP19) (ONCOPROTEIN 18) (OP18) (LEUKEMIA-ASSOCIATED PHOSPHOPROTEIN P18) (PP17) (PROSOLIN) (METABLASTIN) (PR22 PROTEIN)	0.89	CUUGACGGAAAGAGAGGU ||||||_|||||||_||| GAACTGACTTTCTCCCCA -22.83 121.00 552-571
hsa-miR-185	ENST00000262127.1	1	-24.08	121		0.89	CUUGACGGAAAGAGAGGU |||||_||||_||||||| GAACTCCCTTCCTCTCCA -24.08 121.00 390-409
hsa-miR-185	ENST00000254323.1	1	-24.61	120		0.89	CUUGACGGAAAGAGAGGU _|_|||||||||||||:: TACCTGCCTTTCTCTCTG -24.61 120.00 4023-4041
hsa-miR-185	ENST00000330622.2	1	-20.41	120	F-BOX ONLY PROTEIN 21	0.89	CUUGACGGAAAGAGAGGU _||||_|:|||||||:|| CAACTTCTTTTCTCTTCA -20.41 120.00 4117-4135
hsa-miR-185	ENST00000268483.1	1	-23.71	120		0.89	CUUGACGGAAAGAGAGGU __||||:||||:|||:|| CTACTGTCTTTTTCTTCA -23.71 120.00 526-543
hsa-miR-185	ENST00000282634.3	1	-20.19	120	MOB PROTEIN	0.89	CUUGACGGAAAGAGAGGU ||_||_::|||||||||| GATCTTTTTTTCTCTCCA -20.19 120.00 2309-2328
hsa-miR-185	ENST00000257563.2	1	-20.41	120	F-BOX ONLY PROTEIN 21	0.89	CUUGACGGAAAGAGAGGU _||||_|:|||||||:|| CAACTTCTTTTCTCTTCA -20.41 120.00 3917-3935
hsa-miR-185	ENST00000221200.1	1	-20.73	120		0.89	CUUGACGGAAAGAGAGGU _|||||_||||:|:|||| AAACTGACTTTTTTTCCA -20.73 120.00 882-900
hsa-miR-185	ENST00000313077.4	1	-27.21	120	CYTOPLASMIC FMR1 INTERACTING PROTEIN 1; SELECTIVE HYBRIDIZING CLONE (MOUSE); CYTOPLASMIC FMRP INTERACTING PROTEIN 1	0.89	CUUGACGGAAAGAGAGGU |:__|||||||||||||: GGCATGCCTTTCTCTCCG -27.21 120.00 3848-3867
hsa-miR-185	ENST00000312893.3	1	-21.57	120	REVERSE TRANSCRIPTASE (FRAGMENT)	0.89	CUUGACGGAAAGAGAGGU _||_|||||||:||||:| CAAATGCCTTTTTCTCTA -21.57 120.00 128-146
hsa-miR-185	ENST00000285042.1	1	-24.3	119		0.89	CU-UGACGGAAAGAGAGGU ||_|_|||||||||||||_ GACAGTGCCTTTCTCTCCC -24.30 119.00 901-920
hsa-miR-185	ENST00000304658.2	1	-23.79	119	RAN BINDING PROTEIN RANBP20	0.89	CUUGACG-GAAAGAGAGGU _:_|||:_||||||||||| TGCCTGTACTTTCTCTCCA -23.79 119.00 159-176
hsa-miR-185	ENST00000298358.1	1	-22.72	119		0.89	CUUGACGGAAAGAGAGGU |||||__||||||||||: GAACT--CTTTCTCTCCG -22.72 119.00 1532-1549
hsa-miR-185	ENST00000303688.3	1	-24.3	119		0.89	CU-UGACGGAAAGAGAGGU ||_|_|||||||||||||_ GACAGTGCCTTTCTCTCCC -24.30 119.00 1517-1536
hsa-miR-185	ENST00000321613.1	1	-25.06	118		0.89	CUUGACGGAAAGAGAGGU ||:|||_|||||||||:_ GAGCTGGCTTTCTCTCTC -25.06 118.00 1387-1405
hsa-miR-185	ENST00000335247.2	1	-20.51	118		0.89	CUUGACGGAAAGAGAGGU |||_|_|:|||||||||| GAA-TACTTTTCTCTCCA -20.51 118.00 2253-2271
hsa-miR-185	ENST00000218564.1	1	-26.3	118	DOPACHROME TAUTOMERASE PRECURSOR (EC 5	0.89	CUUGACGGAAAGAGAGGU _:|:|||||_|||||||| AGATTGCCTGTCTCTCCA -26.30 118.00 1392-1410
hsa-miR-185	ENST00000252692.1	1	-23.96	118	AF-6 PROTEIN	0.89	CUUGACGGAAAGAGAGGU _::|_|:||||||||||| TGGC-GTCTTTCTCTCCA -23.96 118.00 5310-5327
hsa-miR-185	ENST00000262460.1	1	-23.06	118		0.89	CUUGACGGAAAGAGAGGU ||_|||::|||||||||_ GACCTGTTTTTCTCTCCT -23.06 118.00 2229-2247
hsa-miR-185	ENST00000251207.1	1	-26.83	118	SODIUM/POTASSIUM-TRANSPORTING ATPASE ALPHA-2 CHAIN PRECURSOR (EC 3	0.89	CUUGACGGAAAGAGAGGU _::|||||||||||||:_ TGGCTGCCTTTCTCTCTT -26.83 118.00 2986-3003
hsa-miR-185	ENST00000336444.1	1	-25.06	118		0.89	CUUGACGGAAAGAGAGGU ||:|||_|||||||||:_ GAGCTGGCTTTCTCTCTC -25.06 118.00 1377-1395
hsa-miR-185	ENST00000251041.3	1	-20.07	118		0.89	CUUGACGGAAAGAGAGGU |||_||_||||:|||||| GAAGTG-CTTTTTCTCCA -20.07 118.00 2547-2565
hsa-miR-185	ENST00000265613.4	1	-24.74	118	KINESIN-LIKE PROTEIN KIF13B (KINESIN-LIKE PROTEIN GAKIN)	0.89	CUUGACGGAAAGAGAGGU _:::||:||||||||||_ AGGTTGTCTTTCTCTCCC -24.74 118.00 7066-7083
hsa-miR-185	ENST00000292427.1	1	-23.39	118	CYTOCHROME P450 11B1	0.89	CUUGACGGAAAGAGAGGU _:||||:||||_|||||| AGACTGTCTTTATCTCCA -23.39 118.00 2575-2593
hsa-miR-185	ENST00000302798.2	1	-22.1	118	A-KINASE ANCHOR PROTEIN 2 (PROTEIN KINASE A ANCHORING PROTEIN 2) (PRKA2) (AKAP-2)	0.89	CUUGACGGAAAGAGAGGU |||:_||_|||||||||| GAATGGCGTTTCTCTCCA -22.10 118.00 3729-3748
hsa-miR-185	ENST00000314516.2	1	-22.1	118	A-KINASE ANCHOR PROTEIN 2 (PROTEIN KINASE A ANCHORING PROTEIN 2) (PRKA2) (AKAP-2)	0.89	CUUGACGGAAAGAGAGGU |||:_||_|||||||||| GAATGGCGTTTCTCTCCA -22.10 118.00 3768-3787
hsa-miR-185	ENST00000262838.3	1	-20.53	117	DOUBLECORTIN (LISSENCEPHALIN-X) (LIS-X) (DOUBLIN)	0.89	CUUGACGGAAAGAGAGGU _|:||_|:|||||||:|| AAGCTCCTTTTCTCTTCA -20.53 117.00 4380-4398
hsa-miR-185	ENST00000229418.2	1	-22.4	117	CCAAT-BINDING TRANSCRIPTION FACTOR SUBUNIT B (CBF-B) (NF-Y PROTEIN CHAIN A) (NF-YA) (CAAT-BOX DNA BINDING PROTEIN SUBUNIT A)	0.89	CUUGACGGAAAGAGAGGU |:||__::|||||||||| GGACGATTTTTCTCTCCA -22.40 117.00 1289-1308
hsa-miR-185	ENST00000318662.2	1	-20.53	117	DOUBLECORTIN (LISSENCEPHALIN-X) (LIS-X) (DOUBLIN)	0.89	CUUGACGGAAAGAGAGGU _|:||_|:|||||||:|| AAGCTCCTTTTCTCTTCA -20.53 117.00 4020-4038
hsa-miR-185	ENST00000283009.3	1	-20.87	117	CHROMODOMAIN PROTEIN	0.89	CUUGACGGAAAGAGAGGU |_::||_||||:|||||| GCGTTGGCTTTTTCTCCA -20.87 117.00 2398-2417
hsa-miR-185	ENST00000283229.1	1	-23.29	117	ORPHAN NUCLEAR RECEPTOR NURR1 (IMMEDIATE-EARLY RESPONSE PROTEIN NOT) (TRANSCRIPTIONALLY INDUCIBLE NUCLEAR RECEPTOR)	0.89	CUUGACGGAAAGAGAGGU __|||||||||:|:||:| TCACTGCCTTTTTTTCTA -23.29 117.00 3325-3342
hsa-miR-185	ENST00000328908.1	1	-20.87	117	CHROMODOMAIN PROTEIN	0.89	CUUGACGGAAAGAGAGGU |_::||_||||:|||||| GCGTTGGCTTTTTCTCCA -20.87 117.00 1772-1791
hsa-miR-185	ENST00000325869.2	1	-20.45	117	TUMOR PROTEIN P53 INDUCIBLE NUCLEAR PROTEIN 1; P53-INDUCIBLE P53DINP1; LIKELY ORTHOLOG OF MOUSE STRESS-INDUCED PROTEIN	0.89	CUUGACGGAAAGAGAGGU _||:_||||||:|:|||| CAATGGCCTTTTTTTCCA -20.45 117.00 3097-3115
hsa-miR-185	ENST00000329868.2	1	-20.87	117	CHROMODOMAIN PROTEIN	0.89	CUUGACGGAAAGAGAGGU |_::||_||||:|||||| GCGTTGGCTTTTTCTCCA -20.87 117.00 2440-2459
hsa-miR-185	ENST00000257652.1	1	-20.68	117	ZONA PELLUCIDA SPERM-BINDING PROTEIN 3 PRECURSOR (ZONA PELLUCIDA GLYCOPROTEIN ZP3) (ZONA PELLUCIDA PROTEIN C) (SPERM RECEPTOR) (ZP3A/ZP3B)	0.89	CUUGACGGAAAGAGAGGU _|:|||_|||||||||:: AAGCTGACTTTCTCTCTG -20.68 117.00 505-523
hsa-miR-185	ENST00000290294.1	1	-23.14	117	SMALL NUCLEAR PROTEIN PRAC	0.89	CUUGACGGAAAGAGAGGU _:|_|||:||||||||:| AGAGTGCTTTTCTCTCTA -23.14 117.00 181-199
hsa-miR-185	ENST00000317577.3	1	-20.71	117	HTPAP PROTEIN	0.89	CUUGACGGAAAGAGAGGU _|:||_|||||||||::| CAGCTCCCTTTCTCTTTA -20.71 117.00 2070-2088
hsa-miR-185	ENST00000322540.2	1	-22.4	117	CCAAT-BINDING TRANSCRIPTION FACTOR SUBUNIT B (CBF-B) (NF-Y PROTEIN CHAIN A) (NF-YA) (CAAT-BOX DNA BINDING PROTEIN SUBUNIT A)	0.89	CUUGACGGAAAGAGAGGU |:||__::|||||||||| GGACGATTTTTCTCTCCA -22.40 117.00 1087-1106
hsa-miR-185	ENST00000294339.1	1	-25.03	117	T-CELL ACUTE LYMPHOCYTIC LEUKEMIA-1 PROTEIN (TAL-1 PROTEIN) (STEM CELL PROTEIN) (T-CELL LEUKEMIA/LYMPHOMA-5 PROTEIN)	0.89	CUUGAC--GGAAAGAGAGGU |__|||__:||||||||||| GCCCTGCCTCTTTCTCTCCA -25.03 117.00 365-383
hsa-miR-185	ENST00000256797.1	1	-20.67	117	ER TO NUCLEUS SIGNALLING 2; IRE1 BETA; IRE1	0.89	CUUGACGGAAAGAGAGGU _||:_|||||||||||:: AAATGGCCTTTCTCTCTG -20.67 117.00 293-311
hsa-miR-185	ENST00000261312.1	1	-22.29	117	HECT DOMAIN CONTAINING PROTEIN 1 (FRAGMENT)	0.89	CUUGACGGAAAGAGAGGU _|_:|||||||:|:|||| CACTTGCCTTTTTTTCCA -22.29 117.00 4955-4973
hsa-miR-185	ENST00000320140.4	1	-20.91	117	SIDEKICK HOMOLOG 1	0.89	CUUGACGGAAAGAGAGGU _:||_||||||||:|:|| CGACGGCCTTTCTTTTCA -20.91 117.00 1127-1145
hsa-miR-185	ENST00000338081.1	1	-20.53	117	DOUBLECORTIN (LISSENCEPHALIN-X) (LIS-X) (DOUBLIN)	0.89	CUUGACGGAAAGAGAGGU _|:||_|:|||||||:|| AAGCTCCTTTTCTCTTCA -20.53 117.00 4097-4115
hsa-miR-185	ENST00000185150.1	1	-22.25	116		0.89	CUUGACGGAAAGAGAGGU |:|||_:||||||||||_ GGACT-TCTTTCTCTCCC -22.25 116.00 1589-1606
hsa-miR-185	ENST00000262138.1	1	-26.02	116	VOLTAGE-DEPENDENT CALCIUM CHANNEL GAMMA-4 SUBUNIT (NEURONAL VOLTAGE- GATED CALCIUM CHANNEL GAMMA-4 SUBUNIT)	0.89	CUUGAC-GGAAAGAGAGGU _:_|||_|||||||||||: CGCCTGCCCTTTCTCTCCG -26.02 116.00 1004-1021
hsa-miR-185	ENST00000278865.1	1	-26.79	116	MEMBRANE-SPANNING 4-DOMAINS SUBFAMILY A MEMBER 3 (HEMATOPOIETIC- SPECIFIC TRANSMEMBRANE-4 PROTEIN) (CD20 ANTIGEN-LIKE PROTEIN)	0.89	CUUGACGGAAAGAGAGGU |:|||||:||||||||__ GGACTGCTTTTCTCTCAC -26.79 116.00 501-518
hsa-miR-185	ENST00000260055.1	1	-20.93	116	SYNAPTOTAGMIN-LIKE PROTEIN 2 (EXOPHILIN 4)	0.89	CUUGAC--GGAAAGAGAGGU __|:||__|:|||||||||| TCATTGTTCTTTTCTCTCCA -20.93 116.00 265-284
hsa-miR-185	ENST00000309244.1	1	-20.23	116	ELECTRON TRANSFER FLAVOPROTEIN BETA-SUBUNIT (BETA-ETF)	0.89	CUUGAC--GGAAAGAGAGGU _||_||__|||||:|||||| AAAGTGTTCCTTTTTCTCCA -20.23 116.00 1621-1641
hsa-miR-185	ENST00000284719.1	1	-22.02	116	PUTATIVE GTP-BINDING PROTEIN PTD004 (PRO2455)	0.89	CUU-GACGGAAAGAGAGGU ||:_||_|||||||||||_ GAGCCTCCCTTTCTCTCCC -22.02 116.00 2302-2321
hsa-miR-185	ENST00000290858.4	1	-21.21	116	CORE-BINDING FACTOR	0.89	CUUGACGGAAAGAGAGGU ||:|__|||||:|||||| GAGC--CCTTTTTCTCCA -21.21 116.00 2640-2657
hsa-miR-185	ENST00000271629.1	1	-26.87	116	EXTRACELLULAR MATRIX PROTEIN 1 PRECURSOR (SECRETORY COMPONENT P85)	0.89	CUUGACGGAAAGAGAGGU ||:|||||||||_||||_ GAGCTGCCTTTCCCTCCT -26.87 116.00 1033-1051
hsa-miR-185	ENST00000261304.1	1	-22.23	116	GALACTOCEREBROSIDASE PRECURSOR (EC 3	0.89	CUUGACGGAAAGAGAGGU |||_|||:|||||||||_ GAA-TGCTTTTCTCTCCT -22.23 116.00 3128-3145
hsa-miR-198	ENST00000332855.1	1	-32.37	131	HISTONE H4	0.89	GGAUAGAGGGGAGACCUGG _:||_||:||||||||||| ATTAACTTCCCTCTGGACC -32.37 131.00 671-690
hsa-miR-198	ENST00000250366.3	1	-36.34	129	NEUROPSIN PRECURSOR (EC 3	0.89	GGAUAGAGGGGAGACCUGG |||:_|||||||||||||_ CCTGACTCCCCTCTGGACA -36.34 129.00 952-971
hsa-miR-198	ENST00000291232.1	1	-33.06	128	TUMOR NECROSIS FACTOR RECEPTOR SUPERFAMILY MEMBER 13C (B CELL- ACTIVATING FACTOR RECEPTOR) (BAFF RECEPTOR) (BAFF-R) (BLYS RECEPTOR 3)	0.89	GGAUAGAGGGGAGACCUGG |||:_|_:||||||||||| CCTGCCCTCCCTCTGGACC -33.06 128.00 583-603
hsa-miR-198	ENST00000295806.1	1	-34.49	128		0.89	GGAUAGAGGGGAGACCUGG ||||||__|||||||||:| CCTATCCACCCTCTGGATC -34.49 128.00 1063-1083
hsa-miR-198	ENST00000296409.3	1	-29.67	125		0.89	GGAUAGAGGGGAGACCUGG _:||_||:||||:|||||| ATTACCTTCCCTTTGGACC -29.67 125.00 865-884
hsa-miR-198	ENST00000332884.1	1	-29.67	125		0.89	GGAUAGAGGGGAGACCUGG _:||_||:||||:|||||| ATTACCTTCCCTTTGGACC -29.67 125.00 686-705
hsa-miR-198	ENST00000304735.1	1	-31.72	124		0.89	GGAUAGAGGGGAGACCUGG |||:__|:||||||||||| CCTG--TTCCCTCTGGACC -31.72 124.00 1944-1962
hsa-miR-198	ENST00000233575.1	1	-30.42	123	SORTING NEXIN 17	0.89	GGAUAGAGGGGAGACCUGG |_|||||_||||||||:|| CATATCT-CCCTCTGGGCC -30.42 123.00 1919-1938
hsa-miR-198	ENST00000288917.2	1	-32.88	123		0.89	GGAUAGAGGGGAGACCUGG |||_|||_||||||||:|| CCT-TCTGCCCTCTGGGCC -32.88 123.00 634-653
hsa-miR-198	ENST00000264160.2	1	-32.65	123	R3H DOMAIN PROTEIN 1	0.89	GGAUA-GAGGGGAGACCUGG _||:|_|_:||||||||||| ACTGTACGTCCCTCTGGACC -32.65 123.00 3089-3109
hsa-miR-198	ENST00000294965.1	1	-29.06	123	SOLUTE CARRIER FAMILY 41 MEMBER 1	0.89	GGAUAGAG-GGGAGACCUGG _:|_|||:_||||||||||| GTTCTCTTGCCCTCTGGACC -29.06 123.00 2963-2983
hsa-miR-198	ENST00000225609.1	1	-31.8	123	N-ACETYLGLUCOSAMINYL-PHOSPHATIDYLINOSITOL DE-N-ACETYLASE (EC 3	0.89	GGAUAGAGGGGAGACCUGG :__|||||||:||||||:| TACATCTCCCTTCTGGATC -31.80 123.00 578-595
hsa-miR-198	ENST00000220616.1	1	-32.23	123	THYROGLOBULIN PRECURSOR	0.89	GGAUAGAGGGGAGACCUGG |:|_||||||||_|||||| CTTTTCTCCCCTGTGGACC -32.23 123.00 5603-5623
hsa-miR-198	ENST00000233379.1	1	-32.88	123		0.89	GGAUAGAGGGGAGACCUGG |||_|||_||||||||:|| CCT-TCTGCCCTCTGGGCC -32.88 123.00 816-835
hsa-miR-198	ENST00000321716.3	1	-31.33	123	TRANSCRIPTION FACTOR SP1	0.89	GGA-UAGAGGGGAGACCUGG |||_:||__||||||||||| CCTGGTCCGCCCTCTGGACC -31.33 123.00 30-51
hsa-miR-198	ENST00000272610.1	1	-32.88	123		0.89	GGAUAGAGGGGAGACCUGG |||_|||_||||||||:|| CCT-TCTGCCCTCTGGGCC -32.88 123.00 625-644
hsa-miR-198	ENST00000271717.1	1	-33.71	123	PROTEIN AF1Q	0.89	GGAUAGAGGGGAGACCUGG _||:_|||||||||||||: ACTG-CTCCCCTCTGGACT -33.71 123.00 278-296
hsa-miR-198	ENST00000315697.2	1	-30.92	123		0.89	GGAUAGAGGGGAGACCUGG |||_||_||||||||||:| CCT-TCCCCCCTCTGGATC -30.92 123.00 2020-2039
hsa-miR-198	ENST00000336898.1	1	-30.92	123		0.89	GGAUAGAGGGGAGACCUGG |||_||_||||||||||:| CCT-TCCCCCCTCTGGATC -30.92 123.00 2209-2228
hsa-miR-198	ENST00000164024.2	1	-29.35	123	CADHERIN EGF LAG SEVEN-PASS G-TYPE RECEPTOR 3 PRECURSOR (FLAMINGO HOMOLOG 1) (HFMI1) (MULTIPLE EPIDERMAL GROWTH FACTOR-LIKE DOMAINS 2) (EPIDERMAL GROWTH FACTOR-LIKE 1)	0.89	GGAUAGAGGGGAGACCUGG ||_||||_||:|||||||| CCCATCT-CCTTCTGGACC -29.35 123.00 5781-5800
hsa-miR-198	ENST00000329971.1	1	-32.65	123	R3H DOMAIN PROTEIN 1	0.89	GGAUA-GAGGGGAGACCUGG _||:|_|_:||||||||||| ACTGTACGTCCCTCTGGACC -32.65 123.00 2323-2343
hsa-miR-198	ENST00000261804.2	1	-28.51	122	SMF PROTEIN (FRAGMENT)	0.89	GGAUAGAGGGGAGACCUGG ||_||_|||:||||||:|| CCAATATCCTCTCTGGGCC -28.51 122.00 5000-5020
hsa-miR-198	ENST00000334940.2	1	-30.56	122	AD037 PROTEIN ISOFORM A	0.89	GGAUAGAGGGGAGACCUGG ||||_||_||||||||:|: CCTAGCTGCCCTCTGGGCT -30.56 122.00 353-373
hsa-miR-198	ENST00000297814.2	1	-27.06	122	KINESIN FAMILY MEMBER 27	0.89	GGAUAGAGGGGAGACCUGG |||||_|_|:|||||||:| CCTATGTACTCTCTGGATC -27.06 122.00 1968-1988
hsa-miR-198	ENST00000298844.3	1	-29.58	122	ALPHA-1-ANTITRYPSIN PRECURSOR (ALPHA-1 PROTEASE INHIBITOR) (ALPHA-1- ANTIPROTEINASE) (PRO0684/PRO2209)	0.89	GGAUAGAGGGGAGACCUGG ||_:|:_||||||||||:| CCCGTTGCCCCTCTGGATC -29.58 122.00 132-152
hsa-miR-198	ENST00000301522.1	1	-25.58	122	PEROXIREDOXIN 2 (EC 1	0.89	GGAUAGAGGGGAGACCUGG ::|_|||_||||||||||: TTTTTCTACCCTCTGGACT -25.58 122.00 270-290
hsa-miR-198	ENST00000292683.1	1	-31.12	122		0.89	GGAUAGAGGGGAGACCUGG |||__|||::||||||||| CCTCACTCTTCTCTGGACC -31.12 122.00 1531-1551
hsa-miR-198	ENST00000297820.3	1	-27.06	122		0.89	GGAUAGAGGGGAGACCUGG |||||_|_|:|||||||:| CCTATGTACTCTCTGGATC -27.06 122.00 1059-1079
hsa-miR-198	ENST00000334204.1	1	-27.06	122	KINESIN FAMILY MEMBER 27	0.89	GGAUAGAGGGGAGACCUGG |||||_|_|:|||||||:| CCTATGTACTCTCTGGATC -27.06 122.00 1968-1988
hsa-miR-198	ENST00000276173.1	1	-32.38	121		0.89	GGAUAGAGGGGAGACCUGG |||_||||:|||||||||_ CCT-TCTCTCCTCTGGACA -32.38 121.00 146-164
hsa-miR-198	ENST00000313070.2	1	-30.03	120	CA2+-DEPENDENT ACTIVATOR PROTEIN FOR SECRETION 2	0.89	GGAUAGAGGGGAGACCUGG _||:|:|:||||:|||||_ ACTGTTTTCCCTTTGGACG -30.03 120.00 1571-1589
hsa-miR-198	ENST00000262838.3	1	-30.62	120	DOUBLECORTIN (LISSENCEPHALIN-X) (LIS-X) (DOUBLIN)	0.89	GGAUAGAGGGGAGACCUGG _:_||:||:|||||||:|| GTGATTTCTCCTCTGGGCC -30.62 120.00 1665-1682
hsa-miR-198	ENST00000218266.1	1	-32.59	120	ERYTHROID TRANSCRIPTION FACTOR (GATA-1) (ERYF1) (GF-1) (NF-E1)	0.89	GGAUAG-AGGGGAGACCUGG _:|_||_||||||||||:|| GTTTTCTTCCCCTCTGGGCC -32.59 120.00 186-206
hsa-miR-198	ENST00000294410.1	1	-33.51	120	BLOOD GROUP RH(CE) POLYPEPTIDE (RHESUS C/E ANTIGENS) (RH30A) (RHIXB) (RH POLYPEPTIDE 1) (RHPI)	0.89	GGAUAGA-GGGGAGACCUGG _||:_||_|||||||||:|| GCTGCCTGCCCCTCTGGGCC -33.51 120.00 118-138
hsa-miR-198	ENST00000257831.1	1	-30.76	120	ETS HOMOLOGOUS FACTOR ISOFORM B; EPITHELIUM-SPECIFIC ETS FACTOR 3	0.89	GGAUAGAGGGGAGACCUGG |||_||||||||:||||:_ CCTTTCTCCCCTTTGGATG -30.76 120.00 1743-1762
hsa-miR-198	ENST00000247956.2	1	-28.63	120	ZINC FINGER PROTEIN 177	0.89	GGAUAGAGGGGAGACCUGG ||||_:|:||:|||||||_ CCTAATTTCCTTCTGGACA -28.63 120.00 3403-3422
hsa-miR-198	ENST00000300458.1	1	-30.46	120		0.89	GGA-UAGAGGGGAGACCUGG |||__|||_|||||||||:| CCTCCTCTGCCCTCTGGATC -30.46 120.00 686-707
hsa-miR-198	ENST00000332145.1	1	-29.56	120		0.89	GGA-UAGAGGGGAGACCUGG |:|_:_||_||||||||||| CTTCGCCTACCCTCTGGACC -29.56 120.00 893-914
hsa-miR-198	ENST00000304704.1	1	-30.42	120	ANGIOGENIN PRECURSOR (EC 3	0.89	GGAUAGAGGGGAGACCUGG :|_||:|||||||||_||| TCCATTTCCCCTCTGCACC -30.42 120.00 602-622
hsa-miR-198	ENST00000257638.1	1	-31.37	120	ENDOGENOUS RETROVIRAL FAMILY W	0.89	GGAUAGAGGGGAGACCUGG _|||_||||:||:|||||| GCTA-CTCCTCTTTGGACC -31.37 120.00 1380-1398
hsa-miR-198	ENST00000323641.1	1	-33.78	120	PDZ AND LIM DOMAIN 2; MYSTIQUE	0.89	GGAUAGA-GGGGAGACCUGG |||__||_||:||||||||| CCTCCCTCCCTCTCTGGACC -33.78 120.00 174-195
hsa-miR-198	ENST00000278973.1	1	-29.53	120	JUNCTOPHILIN 2 (JUNCTOPHILIN TYPE 2) (JP-2)	0.89	GGAUAG-AGGGGAGACCUGG _:||_|_||||:|||||||| GTTAGCTTCCCTTCTGGACC -29.53 120.00 3608-3628
hsa-miR-198	ENST00000316902.4	1	-33.08	120	LARGE NEUTRAL AMINO ACIDS TRANSPORTER SMALL SUBUNIT 2 (L-TYPE AMINO ACID TRANSPORTER 2) (HLAT2)	0.89	GGAUAGAGGGGAGACCUGG _||_|||||:||||||:|| ACT-TCTCCTCTCTGGGCC -33.08 120.00 2085-2103
hsa-miR-198	ENST00000328664.2	1	-33.51	120	BLOOD GROUP RH(D) POLYPEPTIDE (RHESUS D ANTIGEN) (RHXIII) (RH POLYPEPTIDE 2) (RHPII)	0.89	GGAUAGA-GGGGAGACCUGG _||:_||_|||||||||:|| GCTGCCTGCCCCTCTGGGCC -33.51 120.00 66-86
hsa-miR-198	ENST00000334010.1	1	-30.03	120	CA2+-DEPENDENT ACTIVATOR PROTEIN FOR SECRETION 2	0.89	GGAUAGAGGGGAGACCUGG _||:|:|:||||:|||||_ ACTGTTTTCCCTTTGGACG -30.03 120.00 2382-2400
hsa-miR-198	ENST00000310648.2	1	-33.51	120	BLOOD GROUP RH(CE) POLYPEPTIDE (RHESUS C/E ANTIGENS) (RH30A) (RHIXB) (RH POLYPEPTIDE 1) (RHPI)	0.89	GGAUAGA-GGGGAGACCUGG _||:_||_|||||||||:|| GCTGCCTGCCCCTCTGGGCC -33.51 120.00 118-138
hsa-miR-198	ENST00000286749.1	1	-30.3	120	SODIUM/NUCLEOSIDE COTRANSPORTER 1 (NA(+)/NUCLEOSIDE COTRANSPORTER 1) (SODIUM-COUPLED NUCLEOSIDE TRANSPORTER 1) (CONCENTRATIVE NUCLEOSIDE TRANSPORTER 1) (CNT 1) (HCNT1)	0.89	GGAUAGAGGGGAGACCUGG |||:_||:|||||||||:_ CCTGGCTTCCCTCTGGATG -30.30 120.00 36-55
hsa-miR-198	ENST00000206514.3	1	-33.08	120	LARGE NEUTRAL AMINO ACIDS TRANSPORTER SMALL SUBUNIT 2 (L-TYPE AMINO ACID TRANSPORTER 2) (HLAT2)	0.89	GGAUAGAGGGGAGACCUGG _||_|||||:||||||:|| ACT-TCTCCTCTCTGGGCC -33.08 120.00 2144-2162
hsa-miR-198	ENST00000310622.3	1	-33.51	120	BLOOD GROUP RH(CE) POLYPEPTIDE (RHESUS C/E ANTIGENS) (RH30A) (RHIXB) (RH POLYPEPTIDE 1) (RHPI)	0.89	GGAUAGA-GGGGAGACCUGG _||:_||_|||||||||:|| GCTGCCTGCCCCTCTGGGCC -33.51 120.00 118-138
hsa-miR-198	ENST00000310606.3	1	-33.51	120	BLOOD GROUP RH(D) POLYPEPTIDE (RHESUS D ANTIGEN) (RHXIII) (RH POLYPEPTIDE 2) (RHPII)	0.89	GGAUAGA-GGGGAGACCUGG _||:_||_|||||||||:|| GCTGCCTGCCCCTCTGGGCC -33.51 120.00 66-86
hsa-miR-198	ENST00000310233.2	1	-32.81	120		0.89	GGAUAGAGGGGAGACCUGG |||:_||:||||||||_|| CCTGCCTTCCCTCTGGCCC -32.81 120.00 735-755
hsa-miR-198	ENST00000336811.1	1	-30.42	120	ANGIOGENIN PRECURSOR (EC 3	0.89	GGAUAGAGGGGAGACCUGG :|_||:|||||||||_||| TCCATTTCCCCTCTGCACC -30.42 120.00 650-670
hsa-miR-198	ENST00000334354.2	1	-33.08	120	LARGE NEUTRAL AMINO ACIDS TRANSPORTER SMALL SUBUNIT 2 (L-TYPE AMINO ACID TRANSPORTER 2) (HLAT2)	0.89	GGAUAGAGGGGAGACCUGG _||_|||||:||||||:|| ACT-TCTCCTCTCTGGGCC -33.08 120.00 3235-3253
hsa-miR-198	ENST00000335529.1	1	-31.86	120		0.89	GGAUAG-AGGGGAGACCUGG |||__|_||||||:|||||| CCTTCCATCCCCTTTGGACC -31.86 120.00 44-65
hsa-miR-198	ENST00000318662.2	1	-30.62	120	DOUBLECORTIN (LISSENCEPHALIN-X) (LIS-X) (DOUBLIN)	0.89	GGAUAGAGGGGAGACCUGG _:_||:||:|||||||:|| GTGATTTCTCCTCTGGGCC -30.62 120.00 1305-1322
hsa-miR-198	ENST00000319934.3	1	-30.38	120	F-BOX ONLY PROTEIN	0.89	GGAUAGAGGGGAGACCUGG |:|:_||||||||||||:_ CTTGCCTCCCCTCTGGATG -30.38 120.00 3572-3591
hsa-miR-198	ENST00000252723.1	1	-33.3	120	ERYTHROPOIETIN PRECURSOR (EPOETIN)	0.89	GGAUAGAG-GGGAGACCUGG _||:||_|_||||||||:|| GCTGTCGCTCCCTCTGGGCC -33.30 120.00 229-249
hsa-miR-198	ENST00000336026.1	1	-30.38	120	F-BOX ONLY PROTEIN	0.89	GGAUAGAGGGGAGACCUGG |:|:_||||||||||||:_ CTTGCCTCCCCTCTGGATG -30.38 120.00 3436-3455
hsa-miR-198	ENST00000261802.1	1	-32.81	120		0.89	GGAUAGAGGGGAGACCUGG |||:_||:||||||||_|| CCTGCCTTCCCTCTGGCCC -32.81 120.00 881-901
hsa-miR-198	ENST00000243188.1	1	-33.51	120	BLOOD GROUP RH(CE) POLYPEPTIDE (RHESUS C/E ANTIGENS) (RH30A) (RHIXB) (RH POLYPEPTIDE 1) (RHPI)	0.89	GGAUAGA-GGGGAGACCUGG _||:_||_|||||||||:|| GCTGCCTGCCCCTCTGGGCC -33.51 120.00 118-138
hsa-miR-198	ENST00000257830.1	1	-30.76	120	ETS HOMOLOGOUS FACTOR ISOFORM B; EPITHELIUM-SPECIFIC ETS FACTOR 3	0.89	GGAUAGAGGGGAGACCUGG |||_||||||||:||||:_ CCTTTCTCCCCTTTGGATG -30.76 120.00 1674-1693
hsa-miR-198	ENST00000338081.1	1	-30.62	120	DOUBLECORTIN (LISSENCEPHALIN-X) (LIS-X) (DOUBLIN)	0.89	GGAUAGAGGGGAGACCUGG _:_||:||:|||||||:|| GTGATTTCTCCTCTGGGCC -30.62 120.00 1382-1399
hsa-miR-198	ENST00000285052.2	1	-29.03	119		0.89	GGAUAGAGGGGAGACCUGG ||_|_:||:||||||||:| CCCAGTTCTCCTCTGGATC -29.03 119.00 1242-1262
hsa-miR-198	ENST00000307138.1	1	-25.84	119	SIMILAR TO TUBERIN-LIKE PROTEIN 1 (FRAGMENT)	0.89	GGAUAGAGGGGAGACCUGG |:|_|||_||:|||||||: CTTCTCTGCCTTCTGGACT -25.84 119.00 675-695
hsa-miR-198	ENST00000318080.1	1	-28.8	119	CARNITINE O-ACETYLTRANSFERASE (EC 2	0.89	GGAUAGAGGGGAGACCUGG _:|:||_|||:|||||||: ATTGTCACCCTTCTGGACT -28.80 119.00 1346-1365
hsa-miR-198	ENST00000221602.3	1	-31.47	119	KILLER CELL IMMUNOGLOBULIN-LIKE RECEPTOR 2DL3 PRECURSOR (MHC CLASS I NK CELL RECEPTOR) (NATURAL KILLER ASSOCIATED TRANSCRIPT 2) (NKAT-2) (NKAT2A) (NKAT2B) (P58 NATURAL KILLER CELL RECEPTOR CLONE CL-6) (P58 NK RECEPTOR) (P58	0.89	GGAUAGAGGGGAGACCUGG _||:_||::|||||||:|| GCTGACTTTCCTCTGGGCC -31.47 119.00 805-824
hsa-miR-198	ENST00000333742.1	1	-25.55	119		0.89	GGAUAGAGGGGAGACCUGG |:||_|_|||:||||||:| CTTACCACCCTTCTGGATC -25.55 119.00 76-96
hsa-miR-198	ENST00000278505.1	1	-26.83	119		0.89	GGAUAGAGGGGAGACCUGG :|_:|:_||:||||||||| TCAGTTGCCTCTCTGGACC -26.83 119.00 3555-3575
hsa-miR-198	ENST00000326699.1	1	-31.47	119	KILLER CELL IMMUNOGLOBULIN-LIKE RECEPTOR 2DL3 PRECURSOR (MHC CLASS I NK CELL RECEPTOR) (NATURAL KILLER ASSOCIATED TRANSCRIPT 2) (NKAT-2) (NKAT2A) (NKAT2B) (P58 NATURAL KILLER CELL RECEPTOR CLONE CL-6) (P58 NK RECEPTOR) (P58	0.89	GGAUAGAGGGGAGACCUGG _||:_||::|||||||:|| GCTGACTTTCCTCTGGGCC -31.47 119.00 579-598
hsa-miR-198	ENST00000229635.1	1	-30.01	119		0.89	GGAUAGAGGGGAGACCUGG _||:_||:|||||||||:: GCTGACTTCCCTCTGGATT -30.01 119.00 1876-1895
hsa-miR-198	ENST00000266560.1	1	-29.68	119	RETINOL-BINDING PROTEIN III	0.89	GGAUAGAGGGGAGACCUGG |||_||_:||||||||::| CCTTTCCTCCCTCTGGGTC -29.68 119.00 631-651
hsa-miR-198	ENST00000322533.2	1	-29.03	119		0.89	GGAUAGAGGGGAGACCUGG ||_|_:||:||||||||:| CCCAGTTCTCCTCTGGATC -29.03 119.00 1207-1227
hsa-miR-198	ENST00000167586.2	1	-29.03	119	KERATIN	0.89	GGAUAGAGGGGAGACCUGG ||_|_:||:||||||||:| CCCAGTTCTCCTCTGGATC -29.03 119.00 1346-1366
hsa-miR-198	ENST00000291633.3	1	-31.47	119	KILLER CELL IMMUNOGLOBULIN-LIKE RECEPTOR 2DL3 PRECURSOR (MHC CLASS I NK CELL RECEPTOR) (NATURAL KILLER ASSOCIATED TRANSCRIPT 2) (NKAT-2) (NKAT2A) (NKAT2B) (P58 NATURAL KILLER CELL RECEPTOR CLONE CL-6) (P58 NK RECEPTOR) (P58	0.89	GGAUAGAGGGGAGACCUGG _||:_||::|||||||:|| GCTGACTTTCCTCTGGGCC -31.47 119.00 293-312
hsa-miR-198	ENST00000336077.1	1	-31.47	119	KILLER CELL IMMUNOGLOBULIN-LIKE RECEPTOR 2DL3 PRECURSOR (MHC CLASS I NK CELL RECEPTOR) (NATURAL KILLER ASSOCIATED TRANSCRIPT 2) (NKAT-2) (NKAT2A) (NKAT2B) (P58 NATURAL KILLER CELL RECEPTOR CLONE CL-6) (P58 NK RECEPTOR) (P58	0.89	GGAUAGAGGGGAGACCUGG _||:_||::|||||||:|| GCTGACTTTCCTCTGGGCC -31.47 119.00 584-603
hsa-miR-198	ENST00000311197.3	1	-29.03	119		0.89	GGAUAGAGGGGAGACCUGG ||_|_:||:||||||||:| CCCAGTTCTCCTCTGGATC -29.03 119.00 1171-1191
hsa-miR-198	ENST00000293883.1	1	-28.69	119		0.89	GGAUAGAGGGGAGACCUGG |:|:_|_:||||||||:|| CTTGACGTCCCTCTGGGCC -28.69 119.00 222-242
hsa-miR-198	ENST00000262794.4	1	-23.53	119	MOLONEY LEUKEMIA VIRUS 10-LIKE PROTEIN 1 (MOV10-LIKE 1)	0.89	GGAUAGAGGGGAGACCUGG |_|||_|:|:||:|||||| CGTATATTCTCTTTGGACC -23.53 119.00 2317-2337
hsa-miR-198	ENST00000332892.1	1	-31.85	119		0.89	GGAUAGAGGGGAGACCUGG __|:||||:|||:|||:|| GGTGTCTCTCCTTTGGGCC -31.85 119.00 2541-2559
hsa-miR-198	ENST00000264930.1	1	-29.26	118	SOLUTE CARRIER FAMILY 12 MEMBER 7 (ELECTRONEUTRAL POTASSIUM-CHLORIDE COTRANSPORTER 4) (K-CL COTRANSPORTER 4)	0.89	GGA-UAGAGGGGAGACCUGG |||_|||_||:||||||||_ CCTCATCGCCTCTCTGGACA -29.26 118.00 1706-1726
hsa-miR-198	ENST00000309755.2	1	-31.91	118	KELCH-LIKE PROTEIN 3	0.89	GGAUAGA--GGGGAGACCUGG _|_||||__:|||||||||:| ACCATCTCCTCCCTCTGGATC -31.91 118.00 812-833
hsa-miR-198	ENST00000310160.1	1	-30.45	118	GALACTOSIDE 2-ALPHA-L-FUCOSYLTRANSFERASE 1 (EC 2	0.89	GGAUAGAGGGGAGACCUGG |:|:|||||_||||||||_ CTTGTCTCCACTCTGGACA -30.45 118.00 1167-1186
hsa-miR-198	ENST00000242466.1	1	-30.4	118	CARBOHYDRATE (CHONDROITIN 6) SULFOTRANSFERASE 3; CHONDROITIN 6-SULFOTRANSFERASE	0.89	GGAUAG-AGGGGAGACCUGG ||_|||_|||||||_||||| CCCATCTTCCCCTCGGGACC -30.40 118.00 5216-5237
hsa-miR-198	ENST00000251363.1	1	-31.87	118		0.89	GGAUAGAGGGGAGACCUGG |||_|||:||||||||:|_ CCT-TCTTCCCTCTGGGCA -31.87 118.00 1634-1652
hsa-miR-198	ENST00000331511.1	1	-31.31	118	RETINOIC ACID-INDUCED PROTEIN 2	0.89	GGA-UAGAGGGGAGACCUGG |||_|_|||||||||||_|| CCTCAACTCCCCTCTGGTCC -31.31 118.00 755-776
hsa-miR-198	ENST00000335711.1	1	-31.34	118	C10ORF5	0.89	GGAUAGAGGGGAGACCUGG ::__||||||||:|||||: TTCCTCTCCCCTTTGGACT -31.34 118.00 1035-1051
hsa-miR-198	ENST00000254145.1	1	-31.31	118	RETINOIC ACID-INDUCED PROTEIN 2	0.89	GGA-UAGAGGGGAGACCUGG |||_|_|||||||||||_|| CCTCAACTCCCCTCTGGTCC -31.31 118.00 815-836
hsa-miR-198	ENST00000216697.3	1	-29.27	117	CADHERIN-LIKE 24	0.89	GGAUAGAGGGGAGACCUGG |||_|||:|:||_|||||| CCTTTCTTCTCTGTGGACC -29.27 117.00 681-701
hsa-miR-198	ENST00000262097.2	1	-28.64	117	ACID CERAMIDASE PRECURSOR (EC 3	0.89	GGAUAGAGGGGAGACCUGG ||||||_:||:||_||||| CCTATCCTCCTTCAGGACC -28.64 117.00 156-176
hsa-miR-198	ENST00000302805.1	1	-28.81	117	SPROUTY HOMOLOG 3 (SPRY-3)	0.89	GGAUAGAGGGGAGACCUGG |||||:_||||||||_:|| CCTATTCCCCCTCTGAGCC -28.81 117.00 8188-8208
hsa-miR-198	ENST00000328119.2	1	-31.66	117	KERATIN	0.89	GGAUAGAGGGGAGACCUGG |||:|_|||||||||_:|| CCTGTGTCCCCTCTGTGCC -31.66 117.00 1276-1296
hsa-miR-198	ENST00000270257.1	1	-29.24	117	GEMIN 7	0.89	GGAUAGAGGGGAGACCUGG |:_||||||:|||||||_| CTGATCTCCTCTCTGGAGC -29.24 117.00 89-109
hsa-miR-198	ENST00000327097.1	1	-32.31	117	MACROPHAGE RECEPTOR MARCO (MACROPHAGE RECEPTOR WITH COLLAGENOUS STRUCTURE)	0.89	GGAUAGAGGGGAGACCUGG |||__|||||||||||::| CCT-CCTCCCCTCTGGGTC -32.31 117.00 564-583
hsa-miR-198	ENST00000245919.1	1	-28.91	117	PROTEIN FOSB (G0/G1 SWITCH REGULATORY PROTEIN 3)	0.89	GGAUAGAGGGGAGACCUGG :||_||||:||||_||||| TCTCTCTCTCCTCAGGACC -28.91 117.00 2692-2712
hsa-miR-198	ENST00000335578.2	1	-28.64	117	ACID CERAMIDASE PRECURSOR (EC 3	0.89	GGAUAGAGGGGAGACCUGG ||||||_:||:||_||||| CCTATCCTCCTTCAGGACC -28.64 117.00 318-338
hsa-miR-198	ENST00000296792.1	1	-28.88	117		0.89	GGAU--AGAGGGGAGACCUGG ||||__|:|||||||||||__ CCTACTTTTCCCCTCTGGAGG -28.88 117.00 876-896
hsa-miR-198	ENST00000295188.1	1	-29.86	117	CHAPERONE-ACTIVITY OF BC1 COMPLEX-LIKE	0.89	GGAUAGAGGGGAGACCUGG :||:_||:|||_||||||| TCTGGCTTCCCCCTGGACC -29.86 117.00 1473-1493
hsa-miR-198	ENST00000303154.1	1	-27.37	117	THO COMPLEX 3	0.89	GGAUAGAG-GGGAGACCUGG |_||_||:_:|||||||||| CATACCTTGTCCTCTGGACC -27.37 117.00 1360-1381
hsa-miR-198	ENST00000232424.1	1	-28.31	117	TRANSCRIPTION FACTOR HES-1 (HAIRY AND ENHANCER OF SPLIT 1) (HAIRY- LIKE) (HHL) (HAIRY HOMOLOG)	0.89	GGAUAGAGGGGAGACCUGG |||_|||:|||||_||||: CCTCTCTTCCCTCCGGACT -28.31 117.00 1119-1139
hsa-miR-198	ENST00000272444.1	1	-29.14	117	DUAL SPECIFICITY PROTEIN PHOSPHATASE 11 (EC 3	0.89	GGAUAGAGGGGAGACCUGG _||_|:||||||:||||:| GCT-TTTCCCCTTTGGATC -29.14 117.00 209-227
hsa-miR-198	ENST00000326005.2	1	-31.58	117	ORNITHINE DECARBOXYLASE ANTIZYME 2 (ODC-AZ 2) (AZ2)	0.89	GGAUAGAGGGGAGACCUGG |||:|_||||||||_|:|| CCTGTGTCCCCTCTCGGCC -31.58 117.00 475-495
hsa-miR-198	ENST00000317967.1	1	-28.94	117	RAP1 GTPASE-ACTIVATING PROTEIN 1 (RAP1GAP)	0.89	GGA-UAGAGGGGAGACCUGG |||_|_|_:||||||||||: CCTGAGCATCCCTCTGGACT -28.94 117.00 2300-2321
hsa-miR-198	ENST00000268134.1	1	-29.08	117	AGGRECAN CORE PROTEIN PRECURSOR (CARTILAGE-SPECIFIC PROTEOGLYCAN CORE PROTEIN) (CSPCP) (CHONDROITIN SULFATE PROTEOGLYCAN CORE PROTEIN 1)	0.89	GGAUAGAGGGGAGACCUGG _:_:|||:|||||||||:: GTGGTCTTCCCTCTGGATT -29.08 117.00 4880-4897
hsa-miR-198	ENST00000267383.3	1	-29.27	117	CADHERIN-LIKE 24	0.89	GGAUAGAGGGGAGACCUGG |||_|||:|:||_|||||| CCTTTCTTCTCTGTGGACC -29.27 117.00 681-701
hsa-miR-198	ENST00000331920.1	1	-29.62	117	PATCHED PROTEIN HOMOLOG 1 (PTC1) (PTC)	0.89	GGAUAGAGGGGAGACCUGG _||:|||:||:||||_||| GCTGTCTTCCTTCTGAACC -29.62 117.00 3318-3337
hsa-miR-198	ENST00000307363.1	1	-31.06	117	BETA-GALACTOSIDASE PRECURSOR (EC 3	0.89	GGAUAGAGGGGAGACCUGG :||:|_|_||||||||:|| TCTGTGT-CCCTCTGGGCC -31.06 117.00 1220-1239
hsa-miR-198	ENST00000314146.4	1	-28.64	117	ACID CERAMIDASE PRECURSOR (EC 3	0.89	GGAUAGAGGGGAGACCUGG ||||||_:||:||_||||| CCTATCCTCCTTCAGGACC -28.64 117.00 318-338
hsa-miR-198	ENST00000254457.1	1	-28.43	117	LIM/HOMEOBOX PROTEIN LHX1 (HOMEOBOX PROTEIN LIM-1)	0.89	GGAUAGAGGGGAGACCUGG |||_|||_|:||||||:|| CCTCTCT-CTCTCTGGGCC -28.43 117.00 683-702
hsa-miR-198	ENST00000241069.1	1	-29.97	117	ACETYLCHOLINESTERASE PRECURSOR (EC 3	0.89	GGAUAGAGGGGAGACCUGG |||_||_|||||||||:|: CCT-TCGCCCCTCTGGGCT -29.97 117.00 2133-2152
hsa-miR-198	ENST00000164227.1	1	-32.09	117	B-CELL LYMPHOMA 3-ENCODED PROTEIN (BCL-3 PROTEIN)	0.89	GGAUAGAGGGGAGACCUGG |:|:||_:|||_||||||| CTTGTCGTCCCCCTGGACC -32.09 117.00 173-193
hsa-miR-198	ENST00000265097.1	1	-27.37	117	THO COMPLEX 3	0.89	GGAUAGAG-GGGAGACCUGG |_||_||:_:|||||||||| CATACCTTGTCCTCTGGACC -27.37 117.00 1363-1384
hsa-miR-198	ENST00000316486.3	1	-29.53	117	FASCIN (SINGED-LIKE PROTEIN) (55 KDA ACTIN BUNDLING PROTEIN) (P55)	0.89	GGAUAGAGGGGAGACCUGG |||:||_|||||_|||||: CCTGTCGCCCCTATGGACT -29.53 117.00 1759-1779
hsa-miR-198	ENST00000239440.1	1	-29.45	117	ARF-GAP	0.89	GGAUAGAGGGGAGACCUGG |||_||_||:||||||:|| CCT-TCCCCTCTCTGGGCC -29.45 117.00 110-129
hsa-miR-198	ENST00000263097.1	1	-32.14	117	CALPONIN H2	0.89	GGAUAGAGGGGAGACCUGG |||__|||||:|||||:|| CCT-CCTCCCTTCTGGGCC -32.14 117.00 1964-1983
hsa-miR-198	ENST00000291041.1	1	-27.3	117	SERINE/THREONINE-PROTEIN KINASE H1 (EC 2	0.89	GGAUAGAGGGGAGACCUGG |||_||_|||:|||||||: CCT-TCACCCTTCTGGACT -27.30 117.00 2056-2075
hsa-miR-198	ENST00000314891.2	1	-29.81	117	PLSC DOMAIN CONTAINING HYPOTHETICAL PROTEIN	0.89	GGAUAGAGGGGAGACCUGG |||_|:||:|||||||_|| CCTCTTTCTCCTCTGGCCC -29.81 117.00 348-368
hsa-miR-198	ENST00000265601.1	1	-27.38	116	WISKOTT-ALDRICH SYNDROME PROTEIN FAMILY MEMBER 1 (WASP-FAMILY PROTEIN MEMBER 1) (VERPROLIN HOMOLOGY DOMAIN-CONTAINING PROTEIN 1)	0.89	GGAUAGAGGGGAGACCUGG |:_|||_:||||||||:|: CTCATCCTCCCTCTGGGCT -27.38 116.00 1391-1411
hsa-miR-198	ENST00000326587.2	1	-26.73	116	MELANOMA-ASSOCIATED ANTIGEN D1 (MAGE-D1 ANTIGEN) (NEUROTROPHIN RECEPTOR-INTERACTING MAGE HOMOLOG) (PRO2292)	0.89	GGAUAGAGGGGAGACCUGG :|_||:|_||:|||||:|| TCCATTTACCTTCTGGGCC -26.73 116.00 2518-2538
hsa-miR-198	ENST00000301190.3	1	-27.37	116		0.89	GGAUAGAGGGGAGACCUGG |:|_|:|||||||||||_: CTTCTTTCCCCTCTGGAGT -27.37 116.00 1190-1208
hsa-miR-198	ENST00000247178.1	1	-29.27	116		0.89	GGAUAGAGGGGAGACCUGG ::|:__|:||||||||:|| TTTGGGTTCCCTCTGGGCC -29.27 116.00 1758-1778
hsa-miR-198	ENST00000322748.1	1	-26.51	116	ZINC FINGER PROTEIN 18 (ZINC FINGER PROTEIN KOX11) (FRAGMENT)	0.89	GGAUAGAGGGGAGACCUGG |:_|||_::|||:|||||| CTCATCCTTCCTTTGGACC -26.51 116.00 2001-2021
hsa-miR-198	ENST00000323829.1	1	-32.5	116		0.89	GGA--UAGAGGGGAGACCUGG |||__|_||||:||||||||_ CCTGCAGCTCCTCTCTGGACA -32.50 116.00 974-995
hsa-miR-198	ENST00000267200.1	1	-34.44	116	NUCLEAR RECEPTOR CO-REPRESSOR 2 (N-COR2) (SILENCING MEDIATOR OF RETINOIC ACID AND THYROID HORMONE RECEPTOR) (SMRT) (SMRTE) (THYROID-	0.89	GGAUAGAGGGGAGACCUGG ||_||||||||||_||||| CCCATCTCCCCTC-GGACC -34.44 116.00 5574-5593
hsa-miR-198	ENST00000251742.1	1	-27.07	116	MIDASIN (MIDAS-CONTAINING PROTEIN)	0.89	GGAUAGAGGGGAGACCUGG ::|:|__:|||||||||:| TTTGTGATCCCTCTGGATC -27.07 116.00 7886-7906
hsa-miR-198	ENST00000271749.1	1	-27.7	116	6-PHOSPHOFRUCTO-2-KINASE/FRUCTOSE-2	0.89	GGAUAGAGGGGAGACCUGG ::_||_|||||||||||:: TTCATGTCCCCTCTGGATT -27.70 116.00 2037-2057
hsa-miR-198	ENST00000249806.1	1	-28.34	116	CEROID-LIPOFUSCINOSIS NEURONAL PROTEIN 6 (CLN6 PROTEIN)	0.89	GGAUAGAGGGGAGACCUGG |_|_|||||::|||||:|| CATTTCTCCTTTCTGGGCC -28.34 116.00 1560-1580
hsa-miR-198	ENST00000223950.2	1	-28.9	116	KIDNEY ANKYRIN REPEAT-CONTAINING PROTEIN	0.89	GGAUAGAGGGGAGACCUGG |||__||||::||||||:| CCTCACTCCTTTCTGGATC -28.90 116.00 83-103
hsa-miR-198	ENST00000263611.1	1	-32.53	116	DOPAMINE BETA-MONOOXYGENASE PRECURSOR (EC 1	0.89	GGAUAGAG--GGGAGACCUGG ||||||_|__|||_||||||| CCTATCACATCCCCCTGGACC -32.53 116.00 151-173
hsa-miR-198	ENST00000265662.2	1	-27.74	116	ATP-BINDING CASSETTE	0.89	GGAUAGAGGGGAGACCUGG :||__||:|:||||||||: TCTTCCTTCTCTCTGGACT -27.74 116.00 586-606
hsa-miR-198	ENST00000306935.2	1	-27.33	116	ZINC FINGER PROTEIN 398 (ZINC FINGER DNA BINDING PROTEIN P52/P71)	0.89	GGAUAGAGGGGAGACCUGG :||:||__||:|:|||||| TCTGTCAGCCTTTTGGACC -27.33 116.00 4714-4734
hsa-miR-198	ENST00000326569.2	1	-26.73	116	MELANOMA-ASSOCIATED ANTIGEN D1 (MAGE-D1 ANTIGEN) (NEUROTROPHIN RECEPTOR-INTERACTING MAGE HOMOLOG) (PRO2292)	0.89	GGAUAGAGGGGAGACCUGG :|_||:|_||:|||||:|| TCCATTTACCTTCTGGGCC -26.73 116.00 2189-2209
hsa-miR-198	ENST00000311036.1	1	-27.43	116	G PROTEIN-COUPLED RECEPTOR 100	0.89	GGAUAGAGGGGAGACCUGG |||_||_|:|:|||||:|| CCTCTCACTCTTCTGGGCC -27.43 116.00 455-475
hsa-miR-198	ENST00000271153.1	1	-25.92	116	CYTOCHROME P450 4B1 (EC 1	0.89	GGAUAGAGGGGAGACCUGG ::|:__|:|:||||||||| TTTGAGTTCTCTCTGGACC -25.92 116.00 1431-1451
hsa-miR-198	ENST00000335901.1	1	-27.33	116	ZINC FINGER PROTEIN 398 (ZINC FINGER DNA BINDING PROTEIN P52/P71)	0.89	GGAUAGAGGGGAGACCUGG :||:||__||:|:|||||| TCTGTCAGCCTTTTGGACC -27.33 116.00 4752-4772
hsa-miR-198	ENST00000270733.1	1	-29.96	116	PROTEIN-ARGININE DEIMINASE TYPE III (EC 3	0.89	GGAUAGAGGGGAGACCUGG _||:_|||:||||||||:: GCTGCCTCTCCTCTGGATT -29.96 116.00 2889-2908
hsa-miR-198	ENST00000224805.1	1	-27.77	116		0.89	GGAUAG---AGGGGAGACCUGG _|||_|___|:||:|||||||| GCTAGCAGATTCCTTCTGGACC -27.77 116.00 166-188
hsa-miR-198	ENST00000326010.2	1	-26.37	116	BETA-UREIDOPROPIONASE (EC 3	0.89	GGAUAGAGGGGAGACCUGG ::|_||_||:||||||:|| TTTTTCCCCTCTCTGGGCC -26.37 116.00 59-79
hsa-miR-198	ENST00000286344.1	1	-27.66	116	SODIUM/POTASSIUM/CALCIUM EXCHANGER 2 PRECURSOR (NA(+)/K(+)/CA(2+)- EXCHANGE PROTEIN 2) (RETINAL CONE NA-CA+K EXCHANGER)	0.89	GGAUAGAGGGGAGACCUGG __|:|:|||:|||||||:: AGTGTTTCCTCTCTGGATT -27.66 116.00 1500-1518
hsa-miR-198	ENST00000238965.3	1	-27.77	116		0.89	GGAUAG---AGGGGAGACCUGG _|||_|___|:||:|||||||| GCTAGCAGATTCCTTCTGGACC -27.77 116.00 150-172
hsa-miR-198	ENST00000332136.1	1	-28.29	116		0.89	GGAUAGAGGGGAGACCUGG |_|:_||:||||||||:|: CATGGCTTCCCTCTGGGCT -28.29 116.00 279-299
hsa-miR-33	ENST00000274028.1	1	-23.13	127		0.89	GUUA-CGUUGAUGUUACGUG _|||_||||||||||||||_ AAATAGCAACTACAATGCAG -23.13 127.00 1125-1144
hsa-miR-33	ENST00000216264.4	1	-25.24	123	CERAMIDE KINASE (EC 2	0.89	GUUACGUUGAUGUUACGUG |_:|||||||:|||||||_ CTGTGCAACTGCAATGCAA -25.24 123.00 2241-2260
hsa-miR-33	ENST00000265022.1	1	-20.08	123	DIACYLGLYCEROL KINASE	0.89	GUUACGUUGAUGUUACGUG |||_|_|||||:||||||| CAA-GAAACTATAATGCAC -20.08 123.00 2930-2949
hsa-miR-33	ENST00000222399.2	1	-21.71	120	LAMININ BETA-1 CHAIN PRECURSOR (LAMININ B1 CHAIN)	0.89	GUUACGUUGAUGUUACGUG _||||:||||:|||||_|| AAATGTAACTGCAATGAAC -21.71 120.00 1335-1354
hsa-miR-33	ENST00000294736.1	1	-21.87	120	HEJ1	0.89	GUUACGUUGAUGUUACGUG ::||||_||||||:||||_ TGATGCCACTACAGTGCAG -21.87 120.00 986-1005
hsa-miR-33	ENST00000287169.2	1	-21.76	119	ZINC FINGER DHHC DOMAIN CONTAINING PROTEIN 5 (ZINC FINGER PROTEIN 375)	0.89	GUUAC--GUUGAUGUUACGUG ||:||__||_||||||||||_ CAGTGCCCATCTACAATGCAA -21.76 119.00 1384-1405
hsa-miR-33	ENST00000298097.2	1	-22.46	119	HUMAN FULL-LENGTH CDNA 5-PRIME END OF CLONE CS0DI052YH07 OF PLACENTA OF HOMO SAPIENS (HUMAN) (FRAGMENT)	0.89	GUUACGUUGAUGUUACGUG |||||:__||::||||||| CAATGTTTCTGTAATGCAC -22.46 119.00 1279-1299
hsa-miR-33	ENST00000314881.2	1	-20.2	119	NOELIN 3 PRECURSOR (OLFACTOMEDIN 3) (OPTIMEDIN)	0.89	GUUACG--UUGAUGUUACGUG |_||||__:|||||||||||_ CCATGCTTGACTACAATGCAA -20.20 119.00 1324-1345
hsa-miR-33	ENST00000270883.3	1	-22.82	118	DEHYDRODOLICHYL DIPHOSPHATE SYNTHASE	0.89	GUUACGUUGAUGUUACGUG :_||||::|||:||||||_ TTATGCGGCTATAATGCAG -22.82 118.00 2768-2785
hsa-miR-33	ENST00000328736.1	1	-22.6	118	PROTEIN TYROSINE PHOSPHATASE	0.89	GUUACGUUGAUGUUACGUG ||:||:__|||||:||||| CAGTGT--CTACAGTGCAC -22.60 118.00 1380-1398
hsa-miR-33	ENST00000336508.1	1	-21.68	118	CADHERIN-23 PRECURSOR (OTOCADHERIN)	0.89	GUUACGUUGAUGUUACGUG ||:||__:||:|||||||| CAGTG--GCTGCAATGCAC -21.68 118.00 5648-5666
hsa-miR-33	ENST00000224721.2	1	-21.68	118	CADHERIN-23 PRECURSOR (OTOCADHERIN)	0.89	GUUACGUUGAUGUUACGUG ||:||__:||:|||||||| CAGTG--GCTGCAATGCAC -21.68 118.00 6035-6053
hsa-miR-33	ENST00000229003.1	1	-22.24	117	PLACENTAL PROTEIN 11 PRECURSOR (EC 3	0.89	GUUACGUUGAUGUUACGUG |||||:_|||:||||||_| CAATGTCACTGCAATGCCC -22.24 117.00 337-357
hsa-miR-33	ENST00000299222.4	1	-23.23	117		0.89	GUUACGUUGAUGUUACGUG _||||||||_|||:||||: AAATGCAACCACAGTGCAT -23.23 117.00 1908-1927
hsa-miR-33	ENST00000281268.4	1	-23.23	117		0.89	GUUACGUUGAUGUUACGUG _||||||||_|||:||||: AAATGCAACCACAGTGCAT -23.23 117.00 3213-3232
hsa-miR-33	ENST00000270509.1	1	-21.21	117	FIBRILLIN 3	0.89	GUUACGUUGAUGUUACGUG ||:||::_||:|||||||_ CAGTGTGTCTGCAATGCAG -21.21 117.00 1536-1555
hsa-miR-33	ENST00000006941.1	1	-21.27	117	PHOSPHOGLUCOMUTASE (EC 5	0.89	GUUACGUUGAUGUUACGUG ||:||||_:|||||_|||| CAGTGCATTTACAAGGCAC -21.27 117.00 2035-2055
hsa-miR-33	ENST00000271705.1	1	-21.65	116	SEMAPHORIN 6C PRECURSOR (SEMAPHORIN Y) (SEMA Y)	0.89	GUUACGUUGAUGUUACGUG _||||_|:||:||:||:|| AAATGAAGCTGCAGTGTAC -21.65 116.00 5240-5259
hsa-miR-33	ENST00000185162.1	1	-20.04	116		0.89	GUUACGUUGAUGUUACGUG _|:|_::||||:|:||||| GAGTCTGACTATAGTGCAC -20.04 116.00 2302-2321
mmu-let-7i	ENST00000289537.2	1	-29.01	134	6-PHOSPHOFRUCTO-2-KINASE/FRUCTOSE-2	0.89	UCGUGUUUGAUGAUGGAGU _|||||:_||||||||||| CGCACAGTCTACTACCTCA -29.01 134.00 786-805
mmu-let-7i	ENST00000262464.1	1	-26.88	129	FIBRILLIN 2 PRECURSOR	0.89	UCGUGUU-UGAUGAUGGAGU __|||||_:||||||||||| CCCACAAGGCTACTACCTCA -26.88 129.00 5032-5051
mmu-let-7i	ENST00000332284.1	1	-26.78	128	G PROTEIN-COUPLED RECEPTOR 81; PUTATIVE CHEMOKINE RECEPTOR; T-CELL ACTIVATION G PROTEIN-COUPLED RECEPTOR	0.89	UCGUGUUUGAUGAUGGAGU _|_|||:||||:||||||| CGGACAGACTATTACCTCA -26.78 128.00 211-230
mmu-let-7i	ENST00000291672.2	1	-25.47	128	PUTATIVE PROTEIN C21ORF56	0.89	UCGUGUUUGAUGAUGGAGU ||_|_:|:||||||||||| AGGAGGAGCTACTACCTCA -25.47 128.00 361-381
mmu-let-7i	ENST00000330205.2	1	-25.47	128	PUTATIVE PROTEIN C21ORF56	0.89	UCGUGUUUGAUGAUGGAGU ||_|_:|:||||||||||| AGGAGGAGCTACTACCTCA -25.47 128.00 522-542
mmu-let-7i	ENST00000025008.1	1	-24.08	126	RB1-INDUCIBLE COILED COIL PROTEIN 1	0.89	UCGUGUUUGAUGAUGGAGU |_:||_||||||||||||| ATTAC-AACTACTACCTCA -24.08 126.00 1992-2011
mmu-let-7i	ENST00000315939.2	1	-26.64	126	PROTEIN KINASE	0.89	UCGUG-UUUGAUGAUGGAGU __|||_||||||||:||||| CCCACAAAACTACTGCCTCA -26.64 126.00 5775-5794
mmu-let-7i	ENST00000252477.2	1	-26.64	126	PROTEIN KINASE	0.89	UCGUG-UUUGAUGAUGGAGU __|||_||||||||:||||| CCCACAAAACTACTGCCTCA -26.64 126.00 5677-5696
mmu-let-7i	ENST00000235628.1	1	-24.31	125	5'-NUCLEOTIDASE	0.89	UCGUGUUUGAUGAUGGAGU |||_|:|_||:|||||||| AGCCCGATCTGCTACCTCA -24.31 125.00 471-491
mmu-let-7i	ENST00000294971.1	1	-26.09	123	G-PROTEIN COUPLED RECEPTOR TG1019; 5-OXO-ETE G-PROTEIN COUPLED RECEPTOR	0.89	UCGUGUUUGAUGAUGGAGU _||::::|||||||||||_ CGCGTGGACTACTACCTCC -26.09 123.00 442-460
mmu-let-7i	ENST00000336466.1	1	-21.57	123	CARDIOMYOPATHY ASSOCIATED 3	0.89	UCGUGUUUGAUGAUGGAGU _|:|_|||:|||||||||| TGTA-AAATTACTACCTCA -21.57 123.00 74-92
mmu-let-7i	ENST00000295237.3	1	-21.57	123	CARDIOMYOPATHY ASSOCIATED 3	0.89	UCGUGUUUGAUGAUGGAGU _|:|_|||:|||||||||| TGTA-AAATTACTACCTCA -21.57 123.00 1292-1310
mmu-let-7i	ENST00000219368.1	1	-24.4	122	FATTY ACID HYDROXYLASE DOMAIN CONTAINING 1	0.89	UCGUGUUUGAUGAUGGAGU |||:__|:|||:||||||| AGCGACAGCTATTACCTCA -24.40 122.00 799-819
mmu-let-7i	ENST00000302356.1	1	-21.94	122	ZINC FINGER PROTEIN 217	0.89	UCGUGUUUGAUGAUGGAGU _|:_||||:||:||||||| CGTTCAAATTATTACCTCA -21.94 122.00 1712-1731
mmu-let-7i	ENST00000256362.1	1	-26.16	122		0.89	UCGUGUUU--GAUGAUGGAGU _|||||:|__||||||||||_ TGCACAGACACTACTACCTCC -26.16 122.00 503-523
mmu-let-7i	ENST00000222145.2	1	-22.39	121		0.89	UCGU--GUUUGAUGAUGGAGU ||||__|_:_||||||||||| AGCAGTCTGTCTACTACCTCA -22.39 121.00 2170-2192
mmu-let-7i	ENST00000223341.2	1	-21.36	120	UP-REGULATED GENE 4	0.89	UCGUGUUUGAUGAUGGAGU |_||||||_||||||:||| ACCACAAAATACTACTTCA -21.36 120.00 1123-1143
mmu-let-7i	ENST00000254336.1	1	-23.28	120		0.89	UCGUGUUUGAUGAUGGAGU ||||:_|:||_|||||||| AGCATCAGCTCCTACCTCA -23.28 120.00 898-918
mmu-let-7i	ENST00000335786.1	1	-26.42	120	LATROPHILIN 2; LECTOMEDIN-1; LATROPHILIN HOMOLOG 2 (COW)	0.89	UCGUGUUUGAUGAUGGAGU |_:|||:|||:|||||||_ AATACAGACTGCTACCTCC -26.42 120.00 456-475
mmu-let-7i	ENST00000336086.1	1	-21.36	120	UP-REGULATED GENE 4	0.89	UCGUGUUUGAUGAUGGAGU |_||||||_||||||:||| ACCACAAAATACTACTTCA -21.36 120.00 1808-1828
mmu-let-7i	ENST00000271029.1	1	-26.42	120	LATROPHILIN 2; LECTOMEDIN-1; LATROPHILIN HOMOLOG 2 (COW)	0.89	UCGUGUUUGAUGAUGGAGU |_:|||:|||:|||||||_ AATACAGACTGCTACCTCC -26.42 120.00 456-475
mmu-let-7i	ENST00000335486.1	1	-23.68	120	G PROTEIN-COUPLED RECEPTOR PGR25 (FRAGMENT)	0.89	UCGUGUUUGAUGAUGGAGU ||||::_||||||||||_| AGCATGCACTACTACCTGA -23.68 120.00 225-245
mmu-let-7i	ENST00000321761.2	1	-23.11	120	NUCLEAR PORE COMPLEX PROTEIN NUP214 (NUCLEOPORIN NUP214) (214 KDA NUCLEOPORIN) (CAN PROTEIN)	0.89	UCGUGUUUGAUGAUGGAGU ||||:__|:|||||||||| AGCAT-CATTACTACCTCA -23.11 120.00 1015-1034
mmu-let-7i	ENST00000247296.1	1	-23.11	120	NUCLEAR PORE COMPLEX PROTEIN NUP214 (NUCLEOPORIN NUP214) (214 KDA NUCLEOPORIN) (CAN PROTEIN)	0.89	UCGUGUUUGAUGAUGGAGU ||||:__|:|||||||||| AGCAT-CATTACTACCTCA -23.11 120.00 1015-1034
mmu-let-7i	ENST00000318692.1	1	-23.28	120		0.89	UCGUGUUUGAUGAUGGAGU ||||:_|:||_|||||||| AGCATCAGCTCCTACCTCA -23.28 120.00 474-494
mmu-let-7i	ENST00000261238.1	1	-26.42	120	LATROPHILIN 2; LECTOMEDIN-1; LATROPHILIN HOMOLOG 2 (COW)	0.89	UCGUGUUUGAUGAUGGAGU |_:|||:|||:|||||||_ AATACAGACTGCTACCTCC -26.42 120.00 421-440
mmu-let-7i	ENST00000307289.3	1	-24.63	120	HRD1 PROTEIN ISOFORM A; SYNOVIOLIN1	0.89	UCGUGU-UUGAUGAUGGAGU :||_||_:_||||||||||| GGCTCACGCCTACTACCTCA -24.63 120.00 150-171
mmu-let-7i	ENST00000336137.1	1	-25.36	120	TRANSCRIPTIONAL ACTIVATOR OF THE C-FOS PROMOTER	0.89	UCGUGUUUGAUGAUGGAGU :|_|||:|||:|||||||_ GGAACAGACTGCTACCTCT -25.36 120.00 474-493
mmu-let-7i	ENST00000294256.4	1	-24.63	120	HRD1 PROTEIN ISOFORM A; SYNOVIOLIN1	0.89	UCGUGU-UUGAUGAUGGAGU :||_||_:_||||||||||| GGCTCACGCCTACTACCTCA -24.63 120.00 150-171
mmu-let-7i	ENST00000327751.1	1	-21.36	120	UP-REGULATED GENE 4	0.89	UCGUGUUUGAUGAUGGAGU |_||||||_||||||:||| ACCACAAAATACTACTTCA -21.36 120.00 960-980
mmu-let-7i	ENST00000306668.2	1	-21.7	119	CYTOCHROME P450 XXIB (EC 1	0.89	UCGUGUUUGAUGAUGGAGU ||||:_|_||::||||||| AGCATCATCTGTTACCTCA -21.70 119.00 420-440
mmu-let-7i	ENST00000323361.1	1	-22.25	119	COTE1 PROTEIN	0.89	UCGUGUUUGAUGAUGGAGU _|::|_::|||||:||||| CGTGCCGGCTACTGCCTCA -22.25 119.00 193-212
mmu-let-7i	ENST00000312143.2	1	-25.3	119	CHEMOKINE RECEPTOR-LIKE 1 (G-PROTEIN COUPLED RECEPTOR DEZ) (G PROTEIN- COUPLED RECEPTOR CHEMR23)	0.89	UCGUGUUUGAUGAUGGAGU |_||||:_:|:|||||||| ATCACAGCTTGCTACCTCA -25.30 119.00 705-725
mmu-let-7i	ENST00000337546.1	1	-23.41	119	SARCOPLASMIC/ENDOPLASMIC RETICULUM CALCIUM ATPASE 3 (EC 3	0.89	UCGUGUUUGAUGAUGGAGU :||:|_:_|||||||:||| GGCGCTGTCTACTACTTCA -23.41 119.00 998-1018
mmu-let-7i	ENST00000328588.1	1	-20.64	119		0.89	UCGUGUUUGAUGAUGGAGU ||||:_|_:|||||:|||| AGCATCATTTACTATCTCA -20.64 119.00 711-731
mmu-let-7i	ENST00000306693.2	1	-21.7	119	CYTOCHROME P450 XXIB (EC 1	0.89	UCGUGUUUGAUGAUGGAGU ||||:_|_||::||||||| AGCATCATCTGTTACCTCA -21.70 119.00 518-538
mmu-let-7i	ENST00000229268.1	1	-23.21	119	UBIQUITIN CARBOXYL-TERMINAL HYDROLASE 5 (EC 3	0.89	UCGUGUUUGAUGAUGGAGU :|:|__|:||:|||||||| GGTAACAGCTGCTACCTCA -23.21 119.00 1023-1043
mmu-let-7i	ENST00000330048.1	1	-20.64	119		0.89	UCGUGUUUGAUGAUGGAGU ||||:_|_:|||||:|||| AGCATCATTTACTATCTCA -20.64 119.00 84-104
mmu-let-7i	ENST00000328809.1	1	-20.64	119		0.89	UCGUGUUUGAUGAUGGAGU ||||:_|_:|||||:|||| AGCATCATTTACTATCTCA -20.64 119.00 696-716
mmu-let-7i	ENST00000309890.2	1	-23.41	119	SARCOPLASMIC/ENDOPLASMIC RETICULUM CALCIUM ATPASE 3 (EC 3	0.89	UCGUGUUUGAUGAUGGAGU :||:|_:_|||||||:||| GGCGCTGTCTACTACTTCA -23.41 119.00 1021-1041
mmu-let-7i	ENST00000256880.3	1	-24.28	119		0.89	UCGUGUUUGAUGAUGGAGU :|_||::_:|||||||||| GGGACGGCTTACTACCTCA -24.28 119.00 982-1002
mmu-let-7i	ENST00000323695.2	1	-22.25	119	COTE1 PROTEIN	0.89	UCGUGUUUGAUGAUGGAGU _|::|_::|||||:||||| CGTGCCGGCTACTGCCTCA -22.25 119.00 1624-1643
mmu-let-7i	ENST00000301387.3	1	-23.41	119	SARCOPLASMIC/ENDOPLASMIC RETICULUM CALCIUM ATPASE 3 (EC 3	0.89	UCGUGUUUGAUGAUGGAGU :||:|_:_|||||||:||| GGCGCTGTCTACTACTTCA -23.41 119.00 1021-1041
mmu-let-7i	ENST00000219725.1	1	-20.64	119	SODIUM- AND CHLORIDE-DEPENDENT CREATINE TRANSPORTER 2 (CT2) (FRAGMENT)	0.89	UCGUGUUUGAUGAUGGAGU ||||:_|_:|||||:|||| AGCATCATTTACTATCTCA -20.64 119.00 1331-1351
mmu-let-7i	ENST00000225320.2	1	-23.41	119	SARCOPLASMIC/ENDOPLASMIC RETICULUM CALCIUM ATPASE 3 (EC 3	0.89	UCGUGUUUGAUGAUGGAGU :||:|_:_|||||||:||| GGCGCTGTCTACTACTTCA -23.41 119.00 1021-1041
mmu-let-7i	ENST00000283875.1	1	-21.35	118	TRANSCRIPTION INITIATION FACTOR IIE	0.89	UCGUGU-UUGAUGAUGGAGU _||_||_|||||||||:||| CGC-CATAACTACTACTTCA -21.35 118.00 293-312
mmu-let-7i	ENST00000284509.3	1	-23.18	118	POTENTIAL PHOSPHOLIPID-TRANSPORTING ATPASE IM (EC 3	0.89	UCGUGUUUGAU-GAUGGAGU ||_|||_||||_|||||||| AGGACATACTACCTACCTCA -23.18 118.00 4970-4991
mmu-let-7i	ENST00000260147.1	1	-22.29	118	CADHERIN-RELATED TUMOR SUPPRESSOR HOMOLOG PRECURSOR (FAT PROTEIN HOMOLOG)	0.89	UCGUGUUUGAUGAUGGAGU ||:_||||||||_|||||| AGT-CAAACTACAACCTCA -22.29 118.00 4452-4471
mmu-let-7i	ENST00000251772.2	1	-22.39	118	SIMILAR TO PLEXIN A (FRAGMENT)	0.89	UCGU--GUUUGAUGAUGGAGU ||||__:_:_||||||||||| AGCAGTTTGTCTACTACCTCA -22.39 118.00 692-714
mmu-let-7i	ENST00000259393.1	1	-24.44	118	HIGH-AFFINITY COPPER UPTAKE PROTEIN 1 (HCTR1) (COPPER TRANSPORTER 1)	0.89	UCGUGUUUGAUGAUGGAGU :_||:||:|||||_||||| GTCATAAGCTACTTCCTCA -24.44 118.00 557-575
mmu-let-7i	ENST00000262519.3	1	-22.7	117		0.89	UCGUGUUUGAUGAUGGAGU |||:_|::||||||||_|| AGCGAAGGCTACTACCCCA -22.70 117.00 5181-5201
mmu-let-7i	ENST00000315927.3	1	-20.16	117		0.89	UCGUGUUU-GAUGAUGGAGU :|:__||:_||||||||||| GGTTGAAGCCTACTACCTCA -20.16 117.00 1041-1062
mmu-let-7i	ENST00000331217.1	1	-20.24	117	MASTERMIND-LIKE 2; MASTERMIND-3; NUCLEAR TRANSCRIPTION FACTOR/NOTCH RECEPTOR REGULATOR	0.89	UCGUGUUUGAUGAUGGAGU ||||_||:||_||||:||| AGCAAAAGCTCCTACTTCA -20.24 117.00 1549-1569
mmu-let-7i	ENST00000335221.1	1	-22.16	117	FETAL ALZHEIMER ANTIGEN (FETAL ALZ-50-REACTIVE CLONE 1)	0.89	UCGUGUUUGAUGAUGGAGU :|:_||:|||||_|||||| GGTTCAGACTACAACCTCA -22.16 117.00 7058-7078
mmu-let-7i	ENST00000300482.4	1	-21.21	117	LONG TRANSIENT RECEPTOR POTENTIAL CHANNEL 2 (LTRPC2) (TRANSIENT RECEPTOR POTENTIAL CHANNEL 7) (TRPC7)	0.89	UCGUGUUUGAUGAUGGAGU |||:::|_||||_|||||| AGCGTGATCTACCACCTCA -21.21 117.00 898-918
mmu-let-7i	ENST00000273153.1	1	-21.56	117	AXIN-1 UP-REGULATED GENE 1 PROTEIN (TGF-BETA INDUCED APOPTOSIS PROTEIN 3) (TAIP-3) (URAX1 PROTEIN)	0.89	UCGUGUUUGAUGAUGGAGU :_|_||:||||:||:|||| GCCCCAGACTATTATCTCA -21.56 117.00 2825-2843
mmu-let-7i	ENST00000310725.2	1	-22.28	117	RAS-RELATED PROTEIN RAB-37	0.89	UCGUGUUUGAUGAUGGAGU ||:_|:|:||||_|||||| AGTCCGAGCTACGACCTCA -22.28 117.00 68-88
mmu-let-7i	ENST00000321892.2	1	-22.16	117	FETAL ALZHEIMER ANTIGEN (FETAL ALZ-50-REACTIVE CLONE 1)	0.89	UCGUGUUUGAUGAUGGAGU :|:_||:|||||_|||||| GGTTCAGACTACAACCTCA -22.16 117.00 705-725
mmu-let-7i	ENST00000328801.2	1	-24.52	117	OTOPETRIN 3	0.89	UCGUGUUUGAUGAUGGAGU |||||_:|_||||:||||| AGCACTGAGTACTGCCTCA -24.52 117.00 888-908
mmu-let-7i	ENST00000262887.1	1	-22.59	117	DNA-REPAIR PROTEIN XRCC1	0.89	UCGUGUUUGAUGAUGGAGU ||||_||::||||_||||| AGCAGAAGTTACTTCCTCA -22.59 117.00 1957-1977
mmu-let-7i	ENST00000291536.2	1	-20.22	117	TESTIS-SPECIFIC GENE A2 (MALE MEIOTIC METAPHASE CHROMOSOME-ASSOCIATED ACIDIC PROTEIN) (MEICHROACIDIN)	0.89	UCGUGUUUGAUGAUGGAGU :||::|_||||||||_||| GGCGTATACTACTACATCA -20.22 117.00 306-326
mmu-let-7i	ENST00000297693.1	1	-23.11	117	ATP-BINDING CASSETTE	0.89	UCGUGUUUGAUGAUGGAGU :|_|||::|||||||||_| GGAACAGGCTACTACCTGA -23.11 117.00 3679-3699
mmu-let-7i	ENST00000267160.1	1	-21.39	117	ESTERASE D (EC 3	0.89	UCGUGUUUGAUGAUGGAGU |_||:_|:|||||||:||| ATCAT-AGCTACTACTTCA -21.39 117.00 961-980
mmu-let-7i	ENST00000304887.1	1	-25.28	117	MUCIN 7	0.89	UCGU-GUUUGAUGAUGGAGU __||_||:||||||||:||: CACACCAGACTACTACTTCG -25.28 117.00 1078-1097
mmu-let-7i	ENST00000300481.4	1	-21.21	117	LONG TRANSIENT RECEPTOR POTENTIAL CHANNEL 2 (LTRPC2) (TRANSIENT RECEPTOR POTENTIAL CHANNEL 7) (TRPC7)	0.89	UCGUGUUUGAUGAUGGAGU |||:::|_||||_|||||| AGCGTGATCTACCACCTCA -21.21 117.00 466-486
mmu-let-7i	ENST00000306378.2	1	-22.16	117	FETAL ALZHEIMER ANTIGEN (FETAL ALZ-50-REACTIVE CLONE 1)	0.89	UCGUGUUUGAUGAUGGAGU :|:_||:|||||_|||||| GGTTCAGACTACAACCTCA -22.16 117.00 6680-6700
mmu-let-7i	ENST00000181092.1	1	-22.03	116	LYSP100 PROTEIN (LYMPHOID-RESTRICTED HOMOLOG OF SP100) (NUCLEAR AUTOANTIGEN SP-140) (SPECKLED 140 KDA) (NUCLEAR BODY PROTEIN SP140)	0.89	UCGUGUUUGAUGAUGGAGU _||_|||::||||:|||:| TGCCCAAGTTACTGCCTTA -22.03 116.00 827-846
mmu-let-7i	ENST00000317120.1	1	-22.22	116	SIMILAR TO OVIS ARIES Y CHROMOSOME REPEAT REGION OY11	0.89	UCGUGUUUGAUGAUGGAGU _|||:::_:|:|||||||| TGCATGGCTTGCTACCTCA -22.22 116.00 3599-3618
mmu-let-7i	ENST00000265560.1	1	-20.87	116	UBIQUITIN CARBOXYL-TERMINAL HYDROLASE 4 (EC 3	0.89	UCGUGUUU--GAUGAUGGAGU ||||_|||__:|||||||||_ AGCAGAAATTTTACTACCTCT -20.87 116.00 714-735
mmu-let-7i	ENST00000158009.1	1	-24.51	116		0.89	UCGUGUUUGAUGAUGGAGU |_|||:_::||||:||||| AACACGTGTTACTGCCTCA -24.51 116.00 813-833
mmu-let-7i	ENST00000264434.1	1	-22.77	116		0.89	UCGUGUU---UGAUGAUGGAGU _|_|||:___||||||:||||| TGAACAGTTCACTACTGCCTCA -22.77 116.00 1272-1294
mmu-let-7i	ENST00000291820.1	1	-24.89	116		0.89	UCGUGUUUGAUGAUGGAGU ||||_::_||:||:||||| AGCAGGGTCTGCTGCCTCA -24.89 116.00 1600-1620
mmu-let-7i	ENST00000255616.4	1	-22.71	116		0.89	UCGUGUUUGAUGAUGGAGU |||_|_::||:||:||||| AGCCCTGGCTGCTGCCTCA -22.71 116.00 438-458
mmu-let-7i	ENST00000253122.1	1	-20.05	116	SODIUM- AND CHLORIDE-DEPENDENT CREATINE TRANSPORTER 1 (CT1)	0.89	UCGUGUUUGAUGAUGGAGU :|||:_|_:|||||:|||| GGCATCATTTACTATCTCA -20.05 116.00 1499-1519
mmu-let-7i	ENST00000242370.1	1	-24.67	116		0.89	UCGUGUUUGAUGAUGGAGU __|:|||:||:||||||:: CCCGCAAGCTGCTACCTTG -24.67 116.00 1256-1274
mmu-let-7i	ENST00000323338.1	1	-22.96	116	METHYLENETETRAHYDROFOLATE REDUCTASE (EC 1	0.89	UCG--UGUUUGAUGAUGGAGU |||__|_::|||||||||||_ AGCTGAAGGACTACTACCTCT -22.96 116.00 1246-1267
mmu-let-7i	ENST00000328897.1	1	-20.05	116	SODIUM- AND CHLORIDE-DEPENDENT CREATINE TRANSPORTER 1 (CT1)	0.89	UCGUGUUUGAUGAUGGAGU :|||:_|_:|||||:|||| GGCATCATTTACTATCTCA -20.05 116.00 876-896
mmu-let-7i	ENST00000295900.1	1	-25.26	116	ATAXIN-7 (SPINOCEREBELLAR ATAXIA TYPE 7 PROTEIN)	0.89	UCGUGUUUGAUGAUGGAGU _|||||:_||:||:|:||| TGCACAGCCTGCTGCTTCA -25.26 116.00 2438-2457
mmu-let-7i	ENST00000327084.2	1	-23.04	116	ADP-RIBOSYLATION FACTOR GUANINE NUCLEOTIDE FACTOR 6; HEPATOCELLULAR CARCINOMA-ASSOCIATED ANTIGEN 67	0.89	UCGUGUUUGAUGAUGGAGU _|||_:||:|::||||||| TGCAGGAATTGTTACCTCA -23.04 116.00 2458-2477
mmu-let-7i	ENST00000321322.2	1	-22.44	116	DOWN SYNDROME CELL ADHESION MOLECULE LIKE 1; DOWNS SYNDROME CELL ADHESION MOLECULE LIKE 1	0.89	UCGUGU--UUGAUGAUGGAGU ||_|||__::||||||||||_ AGGACATCGGCTACTACCTCT -22.44 116.00 2458-2479
mmu-let-7i	ENST00000263966.1	1	-22.79	116	UBIQUITIN CARBOXYL-TERMINAL HYDROLASE 13 (EC 3	0.89	UCGUGUUUGAUGAUGGAGU :|||__|:||:|||:|||| GGCAACAGCTGCTATCTCA -22.79 116.00 1096-1116
mmu-let-7i	ENST00000335800.1	1	-24.89	116		0.89	UCGUGUUUGAUGAUGGAGU ||||_::_||:||:||||| AGCAGGGTCTGCTGCCTCA -24.89 116.00 1637-1657
mmu-let-7i	ENST00000327040.3	1	-23.04	116	ADP-RIBOSYLATION FACTOR GUANINE NUCLEOTIDE FACTOR 6; HEPATOCELLULAR CARCINOMA-ASSOCIATED ANTIGEN 67	0.89	UCGUGUUUGAUGAUGGAGU _|||_:||:|::||||||| TGCAGGAATTGTTACCTCA -23.04 116.00 2441-2460
mmu-miR-139	ENST00000229983.1	1	-22.5	121	PROTEIN TYROSINE PHOSPHATASE TYPE IVA	0.89	UCUGUGCACGUGACAUCU |||||_|||_|||||||| AGACAAGTGAACTGTAGA -22.50 121.00 291-310
mmu-miR-139	ENST00000335754.1	1	-26.6	120	ACTIN-RELATED PROTEIN 8	0.89	UCUGUGCACGUGACAUCU __:||||||:|:|||||| CAGCACGTGTATTGTAGA -26.60 120.00 883-900
mmu-miR-139	ENST00000231909.2	1	-26.6	120	ACTIN-RELATED PROTEIN 8	0.89	UCUGUGCACGUGACAUCU __:||||||:|:|||||| CAGCACGTGTATTGTAGA -26.60 120.00 831-848
mmu-miR-139	ENST00000326554.2	1	-26.6	120	ACTIN-RELATED PROTEIN 8	0.89	UCUGUGCACGUGACAUCU __:||||||:|:|||||| CAGCACGTGTATTGTAGA -26.60 120.00 228-245
mmu-miR-139	ENST00000324222.1	1	-21.85	118		0.89	UCUGUGCACGUGACAUCU |||_||_||||||||||: AGAAAC-TGCACTGTAGG -21.85 118.00 2868-2886
mmu-miR-139	ENST00000243806.1	1	-27.03	118		0.89	UCUGUGCACGUGACAUCU ||:||_|||||||||:|_ AGGCAGGTGCACTGTGGC -27.03 118.00 384-402
mmu-miR-139	ENST00000275300.1	1	-27.65	118	ORGANIC CATION TRANSPORTER 3 (EXTRANEURONAL MONOAMINE TRANSPORTER) (EMT) (SOLUTE CARRIER FAMILY 22	0.89	UCUGUGCACGUGACAUCU _||||||||:||||_||| TGACACGTGTACTGCAGA -27.65 118.00 3280-3298
mmu-miR-139	ENST00000320663.1	1	-27.03	118		0.89	UCUGUGCACGUGACAUCU ||:||_|||||||||:|_ AGGCAGGTGCACTGTGGC -27.03 118.00 650-668
mmu-miR-139	ENST00000316837.1	1	-23.59	117	NEURAL CELL ADHESION MOLECULE 1	0.89	UCUGUGCACGUGACAUCU |_:|_:|||||||||:|| AAGCTTGTGCACTGTGGA -23.59 117.00 4080-4099
mmu-miR-139	ENST00000321319.1	1	-23.35	117		0.89	UCUGUGCACGUGACAUCU _|_:::|||||||||:|| TGCTGTGTGCACTGTGGA -23.35 117.00 3238-3256
mmu-miR-139	ENST00000309395.1	1	-22.52	116	MOB4A PROTEIN	0.89	UCUGUGC-----ACGUGACAUCU __|||:|_____||||||||||| CTACATGTTAACTGCACTGTAGA -22.52 116.00 1534-1556
mmu-miR-185	ENST00000322653.1	1	-27.09	126	SEVEN TRANSMEMBRANE HELIX RECEPTOR	0.89	CUUGACGGAAAGAGAGGU _|_||||||||:|||||| CACCTGCCTTTTTCTCCA -27.09 126.00 782-800
mmu-miR-185	ENST00000325113.1	1	-27.99	126	SPERM TAIL PROTEIN SHIPPO1; H-SHIPPO 1	0.89	CUUGACGGAAAGAGAGGU |:|__||||||||||||| GGAAGGCCTTTCTCTCCA -27.99 126.00 0-19
mmu-miR-185	ENST00000333519.2	1	-26.64	126	TUMOR NECROSIS FACTOR RECEPTOR SUPERFAMILY MEMBER XEDAR (X-LINKED ECTODYSPLASIN-A2 RECEPTOR) (EDA-A2 RECEPTOR)	0.89	CUUGACGGAAAGAGAGGU __||||::|||||||||| TTACTGTTTTTCTCTCCA -26.64 126.00 3031-3048
mmu-miR-185	ENST00000321325.1	1	-24.28	126	REVERSE TRANSCRIPTASE (FRAGMENT)	0.89	CUUGACGGAAAGAGAGGU _||_|||||||:|||||| CAAATGCCTTTTTCTCCA -24.28 126.00 131-149
mmu-miR-185	ENST00000335626.2	1	-26.09	125	TRANSCRIPTION FACTOR 20 (STROMELYSIN 1 PDGF-RESPONSIVE ELEMENT-BINDING PROTEIN) (SPRE-BINDING PROTEIN) (NUCLEAR FACTOR SPBP) (AR1)	0.89	CUUGA--CGGAAAGAGAGGU __|||__||||||||||||| ACACTGGGCCTTTCTCTCCA -26.09 125.00 602-621
mmu-miR-185	ENST00000263242.2	1	-26.09	125	TRANSCRIPTION FACTOR 20 (STROMELYSIN 1 PDGF-RESPONSIVE ELEMENT-BINDING PROTEIN) (SPRE-BINDING PROTEIN) (NUCLEAR FACTOR SPBP) (AR1)	0.89	CUUGA--CGGAAAGAGAGGU __|||__||||||||||||| ACACTGGGCCTTTCTCTCCA -26.09 125.00 602-621
mmu-miR-185	ENST00000251170.1	1	-26.29	124		0.89	CUUGACGGAAAGAGAGGU ||:_|||||||||||||_ GAGATGCCTTTCTCTCCT -26.29 124.00 3256-3274
mmu-miR-185	ENST00000329235.1	1	-23.21	123		0.89	CUUGACGGAAAGAGAGGU _|:||_|||||||:|||| CAGCTTCCTTTCTTTCCA -23.21 123.00 1704-1722
mmu-miR-185	ENST00000338094.1	1	-25.39	123	SMALL NUCLEAR RIBONUCLEOPROTEIN ASSOCIATED PROTEIN N (SNRNP-N) (SM PROTEIN N) (SM-N) (SMN) (SM-D) (TISSUE-SPECIFIC SPLICING PROTEIN)	0.89	CUUGACGGAAAGAGAGGU |||__||:|||||||||| GAAAGGCTTTTCTCTCCA -25.39 123.00 99-118
mmu-miR-185	ENST00000336548.1	1	-22.93	122	CHLORIDE CHANNEL PROTEIN 6 (CLC-6)	0.89	CUUGACG--GAAAGAGAGGU __|:|||__||||||||||| ACATTGCAGCTTTCTCTCCA -22.93 122.00 1720-1739
mmu-miR-185	ENST00000234487.1	1	-22.93	122	CHLORIDE CHANNEL PROTEIN 6 (CLC-6)	0.89	CUUGACG--GAAAGAGAGGU __|:|||__||||||||||| ACATTGCAGCTTTCTCTCCA -22.93 122.00 3393-3412
mmu-miR-185	ENST00000312413.2	1	-22.93	122	CHLORIDE CHANNEL PROTEIN 6 (CLC-6)	0.89	CUUGACG--GAAAGAGAGGU __|:|||__||||||||||| ACATTGCAGCTTTCTCTCCA -22.93 122.00 1793-1812
mmu-miR-185	ENST00000304105.1	1	-22.29	121	SEVEN TRANSMEMBRANE HELIX RECEPTOR	0.89	CUUGACGGAAAGAGAGGU |_|||_:||||||||||| GTACT-TCTTTCTCTCCA -22.29 121.00 179-197
mmu-miR-185	ENST00000336687.1	1	-26.58	121		0.89	CUUGACGGAAAGAGAGGU _|:||||||||||:|||_ CAGCTGCCTTTCTTTCCC -26.58 121.00 381-398
mmu-miR-185	ENST00000336473.1	1	-22.94	121	AORTIC PREFERENTIALLY EXPRESSED PROTEIN 1 (APEG-1)	0.89	CUUGACGGAAAGAGAGGU |:_|||_||||||||||| GGCCTG-CTTTCTCTCCA -22.94 121.00 2122-2140
mmu-miR-185	ENST00000321415.1	1	-22.29	121	SEVEN TRANSMEMBRANE HELIX RECEPTOR	0.89	CUUGACGGAAAGAGAGGU |_|||_:||||||||||| GTACT-TCTTTCTCTCCA -22.29 121.00 77-95
mmu-miR-185	ENST00000226230.1	1	-26.58	121		0.89	CUUGACGGAAAGAGAGGU _|:||||||||||:|||_ CAGCTGCCTTTCTTTCCC -26.58 121.00 265-282
mmu-miR-185	ENST00000236291.3	1	-22.83	121	STATHMIN (PHOSPHOPROTEIN P19) (PP19) (ONCOPROTEIN 18) (OP18) (LEUKEMIA-ASSOCIATED PHOSPHOPROTEIN P18) (PP17) (PROSOLIN) (METABLASTIN) (PR22 PROTEIN)	0.89	CUUGACGGAAAGAGAGGU ||||||_|||||||_||| GAACTGACTTTCTCCCCA -22.83 121.00 552-571
mmu-miR-185	ENST00000262127.1	1	-24.08	121		0.89	CUUGACGGAAAGAGAGGU |||||_||||_||||||| GAACTCCCTTCCTCTCCA -24.08 121.00 390-409
mmu-miR-185	ENST00000254323.1	1	-24.61	120		0.89	CUUGACGGAAAGAGAGGU _|_|||||||||||||:: TACCTGCCTTTCTCTCTG -24.61 120.00 4023-4041
mmu-miR-185	ENST00000330622.2	1	-20.41	120	F-BOX ONLY PROTEIN 21	0.89	CUUGACGGAAAGAGAGGU _||||_|:|||||||:|| CAACTTCTTTTCTCTTCA -20.41 120.00 4117-4135
mmu-miR-185	ENST00000268483.1	1	-23.71	120		0.89	CUUGACGGAAAGAGAGGU __||||:||||:|||:|| CTACTGTCTTTTTCTTCA -23.71 120.00 526-543
mmu-miR-185	ENST00000282634.3	1	-20.19	120	MOB PROTEIN	0.89	CUUGACGGAAAGAGAGGU ||_||_::|||||||||| GATCTTTTTTTCTCTCCA -20.19 120.00 2309-2328
mmu-miR-185	ENST00000257563.2	1	-20.41	120	F-BOX ONLY PROTEIN 21	0.89	CUUGACGGAAAGAGAGGU _||||_|:|||||||:|| CAACTTCTTTTCTCTTCA -20.41 120.00 3917-3935
mmu-miR-185	ENST00000221200.1	1	-20.73	120		0.89	CUUGACGGAAAGAGAGGU _|||||_||||:|:|||| AAACTGACTTTTTTTCCA -20.73 120.00 882-900
mmu-miR-185	ENST00000313077.4	1	-27.21	120	CYTOPLASMIC FMR1 INTERACTING PROTEIN 1; SELECTIVE HYBRIDIZING CLONE (MOUSE); CYTOPLASMIC FMRP INTERACTING PROTEIN 1	0.89	CUUGACGGAAAGAGAGGU |:__|||||||||||||: GGCATGCCTTTCTCTCCG -27.21 120.00 3848-3867
mmu-miR-185	ENST00000312893.3	1	-21.57	120	REVERSE TRANSCRIPTASE (FRAGMENT)	0.89	CUUGACGGAAAGAGAGGU _||_|||||||:||||:| CAAATGCCTTTTTCTCTA -21.57 120.00 128-146
mmu-miR-185	ENST00000285042.1	1	-24.3	119		0.89	CU-UGACGGAAAGAGAGGU ||_|_|||||||||||||_ GACAGTGCCTTTCTCTCCC -24.30 119.00 901-920
mmu-miR-185	ENST00000304658.2	1	-23.79	119	RAN BINDING PROTEIN RANBP20	0.89	CUUGACG-GAAAGAGAGGU _:_|||:_||||||||||| TGCCTGTACTTTCTCTCCA -23.79 119.00 159-176
mmu-miR-185	ENST00000298358.1	1	-22.72	119		0.89	CUUGACGGAAAGAGAGGU |||||__||||||||||: GAACT--CTTTCTCTCCG -22.72 119.00 1532-1549
mmu-miR-185	ENST00000303688.3	1	-24.3	119		0.89	CU-UGACGGAAAGAGAGGU ||_|_|||||||||||||_ GACAGTGCCTTTCTCTCCC -24.30 119.00 1517-1536
mmu-miR-185	ENST00000321613.1	1	-25.06	118		0.89	CUUGACGGAAAGAGAGGU ||:|||_|||||||||:_ GAGCTGGCTTTCTCTCTC -25.06 118.00 1387-1405
mmu-miR-185	ENST00000335247.2	1	-20.51	118		0.89	CUUGACGGAAAGAGAGGU |||_|_|:|||||||||| GAA-TACTTTTCTCTCCA -20.51 118.00 2253-2271
mmu-miR-185	ENST00000218564.1	1	-26.3	118	DOPACHROME TAUTOMERASE PRECURSOR (EC 5	0.89	CUUGACGGAAAGAGAGGU _:|:|||||_|||||||| AGATTGCCTGTCTCTCCA -26.30 118.00 1392-1410
mmu-miR-185	ENST00000252692.1	1	-23.96	118	AF-6 PROTEIN	0.89	CUUGACGGAAAGAGAGGU _::|_|:||||||||||| TGGC-GTCTTTCTCTCCA -23.96 118.00 5310-5327
mmu-miR-185	ENST00000262460.1	1	-23.06	118		0.89	CUUGACGGAAAGAGAGGU ||_|||::|||||||||_ GACCTGTTTTTCTCTCCT -23.06 118.00 2229-2247
mmu-miR-185	ENST00000251207.1	1	-26.83	118	SODIUM/POTASSIUM-TRANSPORTING ATPASE ALPHA-2 CHAIN PRECURSOR (EC 3	0.89	CUUGACGGAAAGAGAGGU _::|||||||||||||:_ TGGCTGCCTTTCTCTCTT -26.83 118.00 2986-3003
mmu-miR-185	ENST00000336444.1	1	-25.06	118		0.89	CUUGACGGAAAGAGAGGU ||:|||_|||||||||:_ GAGCTGGCTTTCTCTCTC -25.06 118.00 1377-1395
mmu-miR-185	ENST00000251041.3	1	-20.07	118		0.89	CUUGACGGAAAGAGAGGU |||_||_||||:|||||| GAAGTG-CTTTTTCTCCA -20.07 118.00 2547-2565
mmu-miR-185	ENST00000265613.4	1	-24.74	118	KINESIN-LIKE PROTEIN KIF13B (KINESIN-LIKE PROTEIN GAKIN)	0.89	CUUGACGGAAAGAGAGGU _:::||:||||||||||_ AGGTTGTCTTTCTCTCCC -24.74 118.00 7066-7083
mmu-miR-185	ENST00000292427.1	1	-23.39	118	CYTOCHROME P450 11B1	0.89	CUUGACGGAAAGAGAGGU _:||||:||||_|||||| AGACTGTCTTTATCTCCA -23.39 118.00 2575-2593
mmu-miR-185	ENST00000302798.2	1	-22.1	118	A-KINASE ANCHOR PROTEIN 2 (PROTEIN KINASE A ANCHORING PROTEIN 2) (PRKA2) (AKAP-2)	0.89	CUUGACGGAAAGAGAGGU |||:_||_|||||||||| GAATGGCGTTTCTCTCCA -22.10 118.00 3729-3748
mmu-miR-185	ENST00000314516.2	1	-22.1	118	A-KINASE ANCHOR PROTEIN 2 (PROTEIN KINASE A ANCHORING PROTEIN 2) (PRKA2) (AKAP-2)	0.89	CUUGACGGAAAGAGAGGU |||:_||_|||||||||| GAATGGCGTTTCTCTCCA -22.10 118.00 3768-3787
mmu-miR-185	ENST00000262838.3	1	-20.53	117	DOUBLECORTIN (LISSENCEPHALIN-X) (LIS-X) (DOUBLIN)	0.89	CUUGACGGAAAGAGAGGU _|:||_|:|||||||:|| AAGCTCCTTTTCTCTTCA -20.53 117.00 4380-4398
mmu-miR-185	ENST00000229418.2	1	-22.4	117	CCAAT-BINDING TRANSCRIPTION FACTOR SUBUNIT B (CBF-B) (NF-Y PROTEIN CHAIN A) (NF-YA) (CAAT-BOX DNA BINDING PROTEIN SUBUNIT A)	0.89	CUUGACGGAAAGAGAGGU |:||__::|||||||||| GGACGATTTTTCTCTCCA -22.40 117.00 1289-1308
mmu-miR-185	ENST00000318662.2	1	-20.53	117	DOUBLECORTIN (LISSENCEPHALIN-X) (LIS-X) (DOUBLIN)	0.89	CUUGACGGAAAGAGAGGU _|:||_|:|||||||:|| AAGCTCCTTTTCTCTTCA -20.53 117.00 4020-4038
mmu-miR-185	ENST00000283009.3	1	-20.87	117	CHROMODOMAIN PROTEIN	0.89	CUUGACGGAAAGAGAGGU |_::||_||||:|||||| GCGTTGGCTTTTTCTCCA -20.87 117.00 2398-2417
mmu-miR-185	ENST00000283229.1	1	-23.29	117	ORPHAN NUCLEAR RECEPTOR NURR1 (IMMEDIATE-EARLY RESPONSE PROTEIN NOT) (TRANSCRIPTIONALLY INDUCIBLE NUCLEAR RECEPTOR)	0.89	CUUGACGGAAAGAGAGGU __|||||||||:|:||:| TCACTGCCTTTTTTTCTA -23.29 117.00 3325-3342
mmu-miR-185	ENST00000328908.1	1	-20.87	117	CHROMODOMAIN PROTEIN	0.89	CUUGACGGAAAGAGAGGU |_::||_||||:|||||| GCGTTGGCTTTTTCTCCA -20.87 117.00 1772-1791
mmu-miR-185	ENST00000325869.2	1	-20.45	117	TUMOR PROTEIN P53 INDUCIBLE NUCLEAR PROTEIN 1; P53-INDUCIBLE P53DINP1; LIKELY ORTHOLOG OF MOUSE STRESS-INDUCED PROTEIN	0.89	CUUGACGGAAAGAGAGGU _||:_||||||:|:|||| CAATGGCCTTTTTTTCCA -20.45 117.00 3097-3115
mmu-miR-185	ENST00000329868.2	1	-20.87	117	CHROMODOMAIN PROTEIN	0.89	CUUGACGGAAAGAGAGGU |_::||_||||:|||||| GCGTTGGCTTTTTCTCCA -20.87 117.00 2440-2459
mmu-miR-185	ENST00000257652.1	1	-20.68	117	ZONA PELLUCIDA SPERM-BINDING PROTEIN 3 PRECURSOR (ZONA PELLUCIDA GLYCOPROTEIN ZP3) (ZONA PELLUCIDA PROTEIN C) (SPERM RECEPTOR) (ZP3A/ZP3B)	0.89	CUUGACGGAAAGAGAGGU _|:|||_|||||||||:: AAGCTGACTTTCTCTCTG -20.68 117.00 505-523
mmu-miR-185	ENST00000290294.1	1	-23.14	117	SMALL NUCLEAR PROTEIN PRAC	0.89	CUUGACGGAAAGAGAGGU _:|_|||:||||||||:| AGAGTGCTTTTCTCTCTA -23.14 117.00 181-199
mmu-miR-185	ENST00000317577.3	1	-20.71	117	HTPAP PROTEIN	0.89	CUUGACGGAAAGAGAGGU _|:||_|||||||||::| CAGCTCCCTTTCTCTTTA -20.71 117.00 2070-2088
mmu-miR-185	ENST00000322540.2	1	-22.4	117	CCAAT-BINDING TRANSCRIPTION FACTOR SUBUNIT B (CBF-B) (NF-Y PROTEIN CHAIN A) (NF-YA) (CAAT-BOX DNA BINDING PROTEIN SUBUNIT A)	0.89	CUUGACGGAAAGAGAGGU |:||__::|||||||||| GGACGATTTTTCTCTCCA -22.40 117.00 1087-1106
mmu-miR-185	ENST00000294339.1	1	-25.03	117	T-CELL ACUTE LYMPHOCYTIC LEUKEMIA-1 PROTEIN (TAL-1 PROTEIN) (STEM CELL PROTEIN) (T-CELL LEUKEMIA/LYMPHOMA-5 PROTEIN)	0.89	CUUGAC--GGAAAGAGAGGU |__|||__:||||||||||| GCCCTGCCTCTTTCTCTCCA -25.03 117.00 365-383
mmu-miR-185	ENST00000256797.1	1	-20.67	117	ER TO NUCLEUS SIGNALLING 2; IRE1 BETA; IRE1	0.89	CUUGACGGAAAGAGAGGU _||:_|||||||||||:: AAATGGCCTTTCTCTCTG -20.67 117.00 293-311
mmu-miR-185	ENST00000261312.1	1	-22.29	117	HECT DOMAIN CONTAINING PROTEIN 1 (FRAGMENT)	0.89	CUUGACGGAAAGAGAGGU _|_:|||||||:|:|||| CACTTGCCTTTTTTTCCA -22.29 117.00 4955-4973
mmu-miR-185	ENST00000320140.4	1	-20.91	117	SIDEKICK HOMOLOG 1	0.89	CUUGACGGAAAGAGAGGU _:||_||||||||:|:|| CGACGGCCTTTCTTTTCA -20.91 117.00 1127-1145
mmu-miR-185	ENST00000338081.1	1	-20.53	117	DOUBLECORTIN (LISSENCEPHALIN-X) (LIS-X) (DOUBLIN)	0.89	CUUGACGGAAAGAGAGGU _|:||_|:|||||||:|| AAGCTCCTTTTCTCTTCA -20.53 117.00 4097-4115
mmu-miR-185	ENST00000185150.1	1	-22.25	116		0.89	CUUGACGGAAAGAGAGGU |:|||_:||||||||||_ GGACT-TCTTTCTCTCCC -22.25 116.00 1589-1606
mmu-miR-185	ENST00000262138.1	1	-26.02	116	VOLTAGE-DEPENDENT CALCIUM CHANNEL GAMMA-4 SUBUNIT (NEURONAL VOLTAGE- GATED CALCIUM CHANNEL GAMMA-4 SUBUNIT)	0.89	CUUGAC-GGAAAGAGAGGU _:_|||_|||||||||||: CGCCTGCCCTTTCTCTCCG -26.02 116.00 1004-1021
mmu-miR-185	ENST00000278865.1	1	-26.79	116	MEMBRANE-SPANNING 4-DOMAINS SUBFAMILY A MEMBER 3 (HEMATOPOIETIC- SPECIFIC TRANSMEMBRANE-4 PROTEIN) (CD20 ANTIGEN-LIKE PROTEIN)	0.89	CUUGACGGAAAGAGAGGU |:|||||:||||||||__ GGACTGCTTTTCTCTCAC -26.79 116.00 501-518
mmu-miR-185	ENST00000260055.1	1	-20.93	116	SYNAPTOTAGMIN-LIKE PROTEIN 2 (EXOPHILIN 4)	0.89	CUUGAC--GGAAAGAGAGGU __|:||__|:|||||||||| TCATTGTTCTTTTCTCTCCA -20.93 116.00 265-284
mmu-miR-185	ENST00000309244.1	1	-20.23	116	ELECTRON TRANSFER FLAVOPROTEIN BETA-SUBUNIT (BETA-ETF)	0.89	CUUGAC--GGAAAGAGAGGU _||_||__|||||:|||||| AAAGTGTTCCTTTTTCTCCA -20.23 116.00 1621-1641
mmu-miR-185	ENST00000284719.1	1	-22.02	116	PUTATIVE GTP-BINDING PROTEIN PTD004 (PRO2455)	0.89	CUU-GACGGAAAGAGAGGU ||:_||_|||||||||||_ GAGCCTCCCTTTCTCTCCC -22.02 116.00 2302-2321
mmu-miR-185	ENST00000290858.4	1	-21.21	116	CORE-BINDING FACTOR	0.89	CUUGACGGAAAGAGAGGU ||:|__|||||:|||||| GAGC--CCTTTTTCTCCA -21.21 116.00 2640-2657
mmu-miR-185	ENST00000271629.1	1	-26.87	116	EXTRACELLULAR MATRIX PROTEIN 1 PRECURSOR (SECRETORY COMPONENT P85)	0.89	CUUGACGGAAAGAGAGGU ||:|||||||||_||||_ GAGCTGCCTTTCCCTCCT -26.87 116.00 1033-1051
mmu-miR-185	ENST00000261304.1	1	-22.23	116	GALACTOCEREBROSIDASE PRECURSOR (EC 3	0.89	CUUGACGGAAAGAGAGGU |||_|||:|||||||||_ GAA-TGCTTTTCTCTCCT -22.23 116.00 3128-3145
mmu-miR-192	ENST00000279488.3	1	-22.79	121	DUAL SPECIFICITY PROTEIN PHOSPHATASE 6 (EC 3	0.89	ACAGUU-AAGUAUCCAGUC __||||_|||||:|||||| CTTCAACTTCATGGGTCAG -22.79 121.00 910-928
mmu-miR-192	ENST00000308385.3	1	-22.79	121	DUAL SPECIFICITY PROTEIN PHOSPHATASE 6 (EC 3	0.89	ACAGUU-AAGUAUCCAGUC __||||_|||||:|||||| CTTCAACTTCATGGGTCAG -22.79 121.00 1447-1465
mmu-miR-192	ENST00000309354.1	1	-24.97	118	BRG1-BINDING PROTEIN ELD/OSA1; ELD (EYELID)/OSA PROTEIN	0.89	ACAGUUAAGUAUCCAGUC _||||||||||:_||||| GGTCAATTCATGAGTCAG -24.97 118.00 4124-4142
mmu-miR-192	ENST00000265206.1	1	-20.74	118	ASH1 (ABSENT	0.89	ACAGUUAAGUAUCCAGUC _||:::_||||||||||| CGTTGG-TCATAGGTCAG -20.74 118.00 2145-2162
mmu-miR-192	ENST00000312143.2	1	-20.57	116	CHEMOKINE RECEPTOR-LIKE 1 (G-PROTEIN COUPLED RECEPTOR DEZ) (G PROTEIN- COUPLED RECEPTOR CHEMR23)	0.89	ACAGUUAAGUAUCCAGUC |||:__|||||:|||||| TGTT--TTCATGGGTCAG -20.57 116.00 947-964
mmu-miR-33	ENST00000274028.1	1	-23.13	127		0.89	GUUA-CGUUGAUGUUACGUG _|||_||||||||||||||_ AAATAGCAACTACAATGCAG -23.13 127.00 1125-1144
mmu-miR-33	ENST00000216264.4	1	-25.24	123	CERAMIDE KINASE (EC 2	0.89	GUUACGUUGAUGUUACGUG |_:|||||||:|||||||_ CTGTGCAACTGCAATGCAA -25.24 123.00 2241-2260
mmu-miR-33	ENST00000265022.1	1	-20.08	123	DIACYLGLYCEROL KINASE	0.89	GUUACGUUGAUGUUACGUG |||_|_|||||:||||||| CAA-GAAACTATAATGCAC -20.08 123.00 2930-2949
mmu-miR-33	ENST00000222399.2	1	-21.71	120	LAMININ BETA-1 CHAIN PRECURSOR (LAMININ B1 CHAIN)	0.89	GUUACGUUGAUGUUACGUG _||||:||||:|||||_|| AAATGTAACTGCAATGAAC -21.71 120.00 1335-1354
mmu-miR-33	ENST00000294736.1	1	-21.87	120	HEJ1	0.89	GUUACGUUGAUGUUACGUG ::||||_||||||:||||_ TGATGCCACTACAGTGCAG -21.87 120.00 986-1005
mmu-miR-33	ENST00000287169.2	1	-21.76	119	ZINC FINGER DHHC DOMAIN CONTAINING PROTEIN 5 (ZINC FINGER PROTEIN 375)	0.89	GUUAC--GUUGAUGUUACGUG ||:||__||_||||||||||_ CAGTGCCCATCTACAATGCAA -21.76 119.00 1384-1405
mmu-miR-33	ENST00000298097.2	1	-22.46	119	HUMAN FULL-LENGTH CDNA 5-PRIME END OF CLONE CS0DI052YH07 OF PLACENTA OF HOMO SAPIENS (HUMAN) (FRAGMENT)	0.89	GUUACGUUGAUGUUACGUG |||||:__||::||||||| CAATGTTTCTGTAATGCAC -22.46 119.00 1279-1299
mmu-miR-33	ENST00000314881.2	1	-20.2	119	NOELIN 3 PRECURSOR (OLFACTOMEDIN 3) (OPTIMEDIN)	0.89	GUUACG--UUGAUGUUACGUG |_||||__:|||||||||||_ CCATGCTTGACTACAATGCAA -20.20 119.00 1324-1345
mmu-miR-33	ENST00000270883.3	1	-22.82	118	DEHYDRODOLICHYL DIPHOSPHATE SYNTHASE	0.89	GUUACGUUGAUGUUACGUG :_||||::|||:||||||_ TTATGCGGCTATAATGCAG -22.82 118.00 2768-2785
mmu-miR-33	ENST00000328736.1	1	-22.6	118	PROTEIN TYROSINE PHOSPHATASE	0.89	GUUACGUUGAUGUUACGUG ||:||:__|||||:||||| CAGTGT--CTACAGTGCAC -22.60 118.00 1380-1398
mmu-miR-33	ENST00000336508.1	1	-21.68	118	CADHERIN-23 PRECURSOR (OTOCADHERIN)	0.89	GUUACGUUGAUGUUACGUG ||:||__:||:|||||||| CAGTG--GCTGCAATGCAC -21.68 118.00 5648-5666
mmu-miR-33	ENST00000224721.2	1	-21.68	118	CADHERIN-23 PRECURSOR (OTOCADHERIN)	0.89	GUUACGUUGAUGUUACGUG ||:||__:||:|||||||| CAGTG--GCTGCAATGCAC -21.68 118.00 6035-6053
mmu-miR-33	ENST00000229003.1	1	-22.24	117	PLACENTAL PROTEIN 11 PRECURSOR (EC 3	0.89	GUUACGUUGAUGUUACGUG |||||:_|||:||||||_| CAATGTCACTGCAATGCCC -22.24 117.00 337-357
mmu-miR-33	ENST00000299222.4	1	-23.23	117		0.89	GUUACGUUGAUGUUACGUG _||||||||_|||:||||: AAATGCAACCACAGTGCAT -23.23 117.00 1908-1927
mmu-miR-33	ENST00000281268.4	1	-23.23	117		0.89	GUUACGUUGAUGUUACGUG _||||||||_|||:||||: AAATGCAACCACAGTGCAT -23.23 117.00 3213-3232
mmu-miR-33	ENST00000270509.1	1	-21.21	117	FIBRILLIN 3	0.89	GUUACGUUGAUGUUACGUG ||:||::_||:|||||||_ CAGTGTGTCTGCAATGCAG -21.21 117.00 1536-1555
mmu-miR-33	ENST00000006941.1	1	-21.27	117	PHOSPHOGLUCOMUTASE (EC 5	0.89	GUUACGUUGAUGUUACGUG ||:||||_:|||||_|||| CAGTGCATTTACAAGGCAC -21.27 117.00 2035-2055
mmu-miR-33	ENST00000271705.1	1	-21.65	116	SEMAPHORIN 6C PRECURSOR (SEMAPHORIN Y) (SEMA Y)	0.89	GUUACGUUGAUGUUACGUG _||||_|:||:||:||:|| AAATGAAGCTGCAGTGTAC -21.65 116.00 5240-5259
mmu-miR-33	ENST00000185162.1	1	-20.04	116		0.89	GUUACGUUGAUGUUACGUG _|:|_::||||:|:||||| GAGTCTGACTATAGTGCAC -20.04 116.00 2302-2321
hsa-miR-106a	ENST00000273861.1	1	-23.83	134		0.88	CGAUGGACGUGACAUUCGUGAAAA |:|_|||_::|||||_|||||||| GTTTCCTTTGCTGTATGCACTTTT -23.83 134.00 1220-1245
hsa-miR-106a	ENST00000335648.1	1	-25.6	131		0.88	CGAUGGACG-UGACAUUCGUGAAAA _||:|||_|__|||||||::||||| CCTGCCTCCTTCTGTAAGTGCTTTT -25.60 131.00 2231-2256
hsa-miR-138	ENST00000290472.2	1	-22.73	122	PHOSPHOLIPASE A2 DELTA	0.88	CUAAGU-GUUGUGGUCGA __||||_||||||||||| ACTTCATCAACACCAGCT -22.73 122.00 1950-1967
hsa-miR-138	ENST00000308351.1	1	-20.78	121		0.88	CUAAGUGUUGUGGUCGA |||_:_||||||||||| GATATTCAACACCAGCT -20.78 121.00 1290-1308
hsa-miR-138	ENST00000251923.1	1	-20.92	121		0.88	CUAAGUGUUGUGGUCGA _|_|::||||||||||| AAATTGCAACACCAGCT -20.92 121.00 837-854
hsa-miR-138	ENST00000276185.1	1	-21.8	121		0.88	CUAAGUGUUGUGGUCGA _||||_|||||:||||| AATTCTCAACATCAGCT -21.80 121.00 708-725
hsa-miR-138	ENST00000242737.1	1	-20.92	121	INOSITOL 1	0.88	CUAAGUGUUGUGGUCGA _|_|::||||||||||| CAATTGCAACACCAGCT -20.92 121.00 636-653
hsa-miR-138	ENST00000308378.2	1	-20.78	121		0.88	CUAAGUGUUGUGGUCGA |||_:_||||||||||| GATATTCAACACCAGCT -20.78 121.00 601-619
hsa-miR-138	ENST00000297661.1	1	-22.2	119	UBIQUITIN ASSOCIATED PROTEIN	0.88	CUAAGUGUUGUGGUCGA _|||||_|||||||||| AATTCAAAACACCAGCT -22.20 119.00 324-341
hsa-miR-138	ENST00000311117.2	1	-20.62	119	MYELOID/LYMPHOID OR MIXED-LINEAGE LEUKEMIA 5 (TRITHORAX HOMOLOG	0.88	CUAAGU-GUUGUGGUCGA __||:|_||||||||||| CCTTTACCAACACCAGCT -20.62 119.00 4181-4198
hsa-miR-138	ENST00000249297.3	1	-20.62	119	MYELOID/LYMPHOID OR MIXED-LINEAGE LEUKEMIA 5 (TRITHORAX HOMOLOG	0.88	CUAAGU-GUUGUGGUCGA __||:|_||||||||||| CCTTTACCAACACCAGCT -20.62 119.00 3848-3865
hsa-miR-138	ENST00000334884.2	1	-20.62	119	MYELOID/LYMPHOID OR MIXED-LINEAGE LEUKEMIA 5 (TRITHORAX HOMOLOG	0.88	CUAAGU-GUUGUGGUCGA __||:|_||||||||||| CCTTTACCAACACCAGCT -20.62 119.00 3608-3625
hsa-miR-138	ENST00000337472.1	1	-20.62	119	MYELOID/LYMPHOID OR MIXED-LINEAGE LEUKEMIA 5 (TRITHORAX HOMOLOG	0.88	CUAAGU-GUUGUGGUCGA __||:|_||||||||||| CCTTTACCAACACCAGCT -20.62 119.00 81-98
hsa-miR-138	ENST00000333597.2	1	-20.62	119	MYELOID/LYMPHOID OR MIXED-LINEAGE LEUKEMIA 5 (TRITHORAX HOMOLOG	0.88	CUAAGU-GUUGUGGUCGA __||:|_||||||||||| CCTTTACCAACACCAGCT -20.62 119.00 3108-3125
hsa-miR-138	ENST00000319254.1	1	-22.26	119		0.88	CUAAGU-GUUGUGGUCGA __|||:_||||||||||| CCTTCGCCAACACCAGCT -22.26 119.00 261-278
hsa-miR-138	ENST00000302262.1	1	-21.61	118	LYSOSOMAL ALPHA-GLUCOSIDASE PRECURSOR (EC 3	0.88	CUAAGUGUUGUGGUCGA |||_|_||:|||||||| GATGCTCAGCACCAGCT -21.61 118.00 800-818
hsa-miR-138	ENST00000280481.2	1	-21.01	118		0.88	CUAAGUGUUGUGGUCGA |||_|_|||||||:||| GATCCTCAACACCGGCT -21.01 118.00 2288-2306
hsa-miR-138	ENST00000278319.3	1	-21.47	118	ZINC FINGER PROTEIN 215 (BWSCR2 ASSOCIATED ZINC-FINGER PROTEIN 2) (BAZ 2)	0.88	CUAAGUGUUGUGGUCGA ||||__||||:|||||| GATTACCAACGCCAGCT -21.47 118.00 194-212
hsa-miR-138	ENST00000244411.1	1	-21.31	118	INOSITOL 1	0.88	CUAAGUGUUGUGGUCGA ||__::||||||||||| GAACTGCAACACCAGCT -21.31 118.00 674-692
hsa-miR-138	ENST00000241842.2	1	-24.23	118	SYNAPTOJANIN 2 (EC 3	0.88	CUAAGUGUUGUGGUCGA |_|_||||:|||||||| GTTCCACAGCACCAGCT -24.23 118.00 2018-2036
hsa-miR-138	ENST00000330584.1	1	-20.79	118		0.88	CUAAGUGUUGUGGUCGA |:_|_:||||||||||| GGCTAGCAACACCAGCT -20.79 118.00 3602-3620
hsa-miR-138	ENST00000262419.1	1	-20.81	118		0.88	CUAAGUGUUGUGGUCGA _||_:||||||:||||| CATATACAACATCAGCT -20.81 118.00 1417-1434
hsa-miR-138	ENST00000286196.1	1	-22.46	118		0.88	CUAAGUGUUGUGGUCGA __||||:||:||||||| TCTTCATAATACCAGCT -22.46 118.00 1286-1302
hsa-miR-138	ENST00000217276.1	1	-20.18	118	SYNTAPHILIN	0.88	CUAAGUGUUGUGGUCGA _||_:||||||:||||| CATCTACAACATCAGCT -20.18 118.00 1957-1974
hsa-miR-138	ENST00000312002.3	1	-21.32	116		0.88	CUAAGUGUUGUGGUCGA _||||_|||||:||||| AATTC-CAACATCAGCT -21.32 116.00 2295-2311
hsa-miR-138	ENST00000284000.1	1	-21.96	116	CCAAT/ENHANCER BINDING PROTEIN GAMMA (C/EBP GAMMA)	0.88	CUAAGUGUUGUGGUCGA |:_||_||||||||||| GGGTC-CAACACCAGCT -21.96 116.00 2526-2543
hsa-miR-138	ENST00000307417.1	1	-22.08	116	ATP-BINDING CASSETTE	0.88	CUAAG-UGUUGUGGUCGA __|||_||||||||:||| TCTTCAACAACACCGGCT -22.08 116.00 1596-1613
hsa-miR-138	ENST00000296440.1	1	-23.97	116	PLEXIN B1; PLEXIN 5; SEMAPHORIN RECEPTOR	0.88	CUAAGUGUUGUGGUCGA |||||_||:|||||||_ GATTCTCAGCACCAGCC -23.97 116.00 6086-6103
hsa-miR-138	ENST00000317606.1	1	-22.27	116	THROMBOMODULIN PRECURSOR (FETOMODULIN) (TM) (CD141 ANTIGEN)	0.88	CUAAG-UGUUGUGGUCGA ||__|_|||||||||||| GAGACAACAACACCAGCT -22.27 116.00 337-356
hsa-miR-138	ENST00000265453.3	1	-21.32	116		0.88	CUAAGUGUUGUGGUCGA _||||_|||||:||||| AATTC-CAACATCAGCT -21.32 116.00 420-436
hsa-miR-138	ENST00000315938.3	1	-20.96	116	GDPD DOMAIN CONTAINING PROTEIN	0.88	CUAAGUGUUGUGGUCGA _||||_||||||:|||| AATTC-CAACACTAGCT -20.96 116.00 1181-1197
hsa-miR-138	ENST00000296439.1	1	-23.97	116	PLEXIN B1; PLEXIN 5; SEMAPHORIN RECEPTOR	0.88	CUAAGUGUUGUGGUCGA |||||_||:|||||||_ GATTCTCAGCACCAGCC -23.97 116.00 5267-5284
hsa-miR-138	ENST00000309818.2	1	-20.79	116	CHROMODOMAIN-HELICASE-DNA-BINDING PROTEIN 2 (CHD-2)	0.88	CUAAGU-GUUGUGGUCGA |_|_||_||||||||||| GTTCCACCAACACCAGCT -20.79 116.00 2284-2303
hsa-miR-145	ENST00000160713.1	1	-33.59	141		0.88	UUCCCUAAGGACC--CUUUUGACCUG _:|||_|_|||||__||||||||||| TGGGGCTCCCTGGAGGAAAACTGGAC -33.59 141.00 1317-1343
hsa-miR-145	ENST00000276737.2	1	-33.59	141		0.88	UUCCCUAAGGACC--CUUUUGACCUG _:|||_|_|||||__||||||||||| TGGGGCTCCCTGGAGGAAAACTGGAC -33.59 141.00 212-238
hsa-miR-145	ENST00000264832.1	1	-34.78	139	INTERCELLULAR ADHESION MOLECULE-1 PRECURSOR (ICAM-1) (MAJOR GROUP RHINOVIRUS RECEPTOR) (CD54 ANTIGEN)	0.88	UUCCCUAAGGACCCUUUUGACCUG :|||||||_:__||:||||||||| GAGGGATTGTCCGGGAAACTGGAC -34.78 139.00 1271-1296
hsa-miR-145	ENST00000310739.1	1	-30.88	131		0.88	UUCCCUAAGGACCCUUUUGACCUG ||__|:||_|||||||:||||||: AAATGGTT-CTGGGAAGACTGGAT -30.88 131.00 1183-1207
hsa-miR-17-5p	ENST00000253541.1	1	-31.96	132	C-MYC BINDING PROTEIN (ASSOCIATE OF MYC 1) (AMY-1)	0.88	UGAUG-GACGUGACAUUCGUGAAAC |||:|___|||||||:||||||||_ ACTGCAAAGCACTGTGAGCACTTTC -31.96 132.00 2587-2612
hsa-miR-181b	ENST00000274361.1	1	-25.83	132		0.88	UUGGGUGGCUGUCGUUACUUACAA :_|:||::|_|||_|||||||||| GTCTCATTGCCAGAAATGAATGTT -25.83 132.00 1131-1154
hsa-miR-222	ENST00000313164.3	1	-39.09	138	COMPLEMENT COMPONENT C7 PRECURSOR	0.88	CUCUGGGUCAUCGGUCUACAUCGA ||_|||||||:|||||||||:|__ GAAACCCAGTGGCCAGATGTGGAG -39.09 138.00 1934-1957
hsa-miR-222	ENST00000310981.2	1	-31.92	137		0.88	CUCUGGGUCAUCGGUCUACAUCGA _|_|:|||||:|_:|||||||||| AAAATCCAGTGG-TAGATGTAGCT -31.92 137.00 1054-1077
mmu-miR-138	ENST00000290472.2	1	-22.73	122	PHOSPHOLIPASE A2 DELTA	0.88	CUAAGU-GUUGUGGUCGA __||||_||||||||||| ACTTCATCAACACCAGCT -22.73 122.00 1950-1967
mmu-miR-138	ENST00000308351.1	1	-20.78	121		0.88	CUAAGUGUUGUGGUCGA |||_:_||||||||||| GATATTCAACACCAGCT -20.78 121.00 1290-1308
mmu-miR-138	ENST00000251923.1	1	-20.92	121		0.88	CUAAGUGUUGUGGUCGA _|_|::||||||||||| AAATTGCAACACCAGCT -20.92 121.00 837-854
mmu-miR-138	ENST00000276185.1	1	-21.8	121		0.88	CUAAGUGUUGUGGUCGA _||||_|||||:||||| AATTCTCAACATCAGCT -21.80 121.00 708-725
mmu-miR-138	ENST00000242737.1	1	-20.92	121	INOSITOL 1	0.88	CUAAGUGUUGUGGUCGA _|_|::||||||||||| CAATTGCAACACCAGCT -20.92 121.00 636-653
mmu-miR-138	ENST00000308378.2	1	-20.78	121		0.88	CUAAGUGUUGUGGUCGA |||_:_||||||||||| GATATTCAACACCAGCT -20.78 121.00 601-619
mmu-miR-138	ENST00000297661.1	1	-22.2	119	UBIQUITIN ASSOCIATED PROTEIN	0.88	CUAAGUGUUGUGGUCGA _|||||_|||||||||| AATTCAAAACACCAGCT -22.20 119.00 324-341
mmu-miR-138	ENST00000311117.2	1	-20.62	119	MYELOID/LYMPHOID OR MIXED-LINEAGE LEUKEMIA 5 (TRITHORAX HOMOLOG	0.88	CUAAGU-GUUGUGGUCGA __||:|_||||||||||| CCTTTACCAACACCAGCT -20.62 119.00 4181-4198
mmu-miR-138	ENST00000249297.3	1	-20.62	119	MYELOID/LYMPHOID OR MIXED-LINEAGE LEUKEMIA 5 (TRITHORAX HOMOLOG	0.88	CUAAGU-GUUGUGGUCGA __||:|_||||||||||| CCTTTACCAACACCAGCT -20.62 119.00 3848-3865
mmu-miR-138	ENST00000334884.2	1	-20.62	119	MYELOID/LYMPHOID OR MIXED-LINEAGE LEUKEMIA 5 (TRITHORAX HOMOLOG	0.88	CUAAGU-GUUGUGGUCGA __||:|_||||||||||| CCTTTACCAACACCAGCT -20.62 119.00 3608-3625
mmu-miR-138	ENST00000337472.1	1	-20.62	119	MYELOID/LYMPHOID OR MIXED-LINEAGE LEUKEMIA 5 (TRITHORAX HOMOLOG	0.88	CUAAGU-GUUGUGGUCGA __||:|_||||||||||| CCTTTACCAACACCAGCT -20.62 119.00 81-98
mmu-miR-138	ENST00000333597.2	1	-20.62	119	MYELOID/LYMPHOID OR MIXED-LINEAGE LEUKEMIA 5 (TRITHORAX HOMOLOG	0.88	CUAAGU-GUUGUGGUCGA __||:|_||||||||||| CCTTTACCAACACCAGCT -20.62 119.00 3108-3125
mmu-miR-138	ENST00000319254.1	1	-22.26	119		0.88	CUAAGU-GUUGUGGUCGA __|||:_||||||||||| CCTTCGCCAACACCAGCT -22.26 119.00 261-278
mmu-miR-138	ENST00000302262.1	1	-21.61	118	LYSOSOMAL ALPHA-GLUCOSIDASE PRECURSOR (EC 3	0.88	CUAAGUGUUGUGGUCGA |||_|_||:|||||||| GATGCTCAGCACCAGCT -21.61 118.00 800-818
mmu-miR-138	ENST00000280481.2	1	-21.01	118		0.88	CUAAGUGUUGUGGUCGA |||_|_|||||||:||| GATCCTCAACACCGGCT -21.01 118.00 2288-2306
mmu-miR-138	ENST00000278319.3	1	-21.47	118	ZINC FINGER PROTEIN 215 (BWSCR2 ASSOCIATED ZINC-FINGER PROTEIN 2) (BAZ 2)	0.88	CUAAGUGUUGUGGUCGA ||||__||||:|||||| GATTACCAACGCCAGCT -21.47 118.00 194-212
mmu-miR-138	ENST00000244411.1	1	-21.31	118	INOSITOL 1	0.88	CUAAGUGUUGUGGUCGA ||__::||||||||||| GAACTGCAACACCAGCT -21.31 118.00 674-692
mmu-miR-138	ENST00000241842.2	1	-24.23	118	SYNAPTOJANIN 2 (EC 3	0.88	CUAAGUGUUGUGGUCGA |_|_||||:|||||||| GTTCCACAGCACCAGCT -24.23 118.00 2018-2036
mmu-miR-138	ENST00000330584.1	1	-20.79	118		0.88	CUAAGUGUUGUGGUCGA |:_|_:||||||||||| GGCTAGCAACACCAGCT -20.79 118.00 3602-3620
mmu-miR-138	ENST00000262419.1	1	-20.81	118		0.88	CUAAGUGUUGUGGUCGA _||_:||||||:||||| CATATACAACATCAGCT -20.81 118.00 1417-1434
mmu-miR-138	ENST00000286196.1	1	-22.46	118		0.88	CUAAGUGUUGUGGUCGA __||||:||:||||||| TCTTCATAATACCAGCT -22.46 118.00 1286-1302
mmu-miR-138	ENST00000217276.1	1	-20.18	118	SYNTAPHILIN	0.88	CUAAGUGUUGUGGUCGA _||_:||||||:||||| CATCTACAACATCAGCT -20.18 118.00 1957-1974
mmu-miR-138	ENST00000312002.3	1	-21.32	116		0.88	CUAAGUGUUGUGGUCGA _||||_|||||:||||| AATTC-CAACATCAGCT -21.32 116.00 2295-2311
mmu-miR-138	ENST00000284000.1	1	-21.96	116	CCAAT/ENHANCER BINDING PROTEIN GAMMA (C/EBP GAMMA)	0.88	CUAAGUGUUGUGGUCGA |:_||_||||||||||| GGGTC-CAACACCAGCT -21.96 116.00 2526-2543
mmu-miR-138	ENST00000307417.1	1	-22.08	116	ATP-BINDING CASSETTE	0.88	CUAAG-UGUUGUGGUCGA __|||_||||||||:||| TCTTCAACAACACCGGCT -22.08 116.00 1596-1613
mmu-miR-138	ENST00000296440.1	1	-23.97	116	PLEXIN B1; PLEXIN 5; SEMAPHORIN RECEPTOR	0.88	CUAAGUGUUGUGGUCGA |||||_||:|||||||_ GATTCTCAGCACCAGCC -23.97 116.00 6086-6103
mmu-miR-138	ENST00000317606.1	1	-22.27	116	THROMBOMODULIN PRECURSOR (FETOMODULIN) (TM) (CD141 ANTIGEN)	0.88	CUAAG-UGUUGUGGUCGA ||__|_|||||||||||| GAGACAACAACACCAGCT -22.27 116.00 337-356
mmu-miR-138	ENST00000265453.3	1	-21.32	116		0.88	CUAAGUGUUGUGGUCGA _||||_|||||:||||| AATTC-CAACATCAGCT -21.32 116.00 420-436
mmu-miR-138	ENST00000315938.3	1	-20.96	116	GDPD DOMAIN CONTAINING PROTEIN	0.88	CUAAGUGUUGUGGUCGA _||||_||||||:|||| AATTC-CAACACTAGCT -20.96 116.00 1181-1197
mmu-miR-138	ENST00000296439.1	1	-23.97	116	PLEXIN B1; PLEXIN 5; SEMAPHORIN RECEPTOR	0.88	CUAAGUGUUGUGGUCGA |||||_||:|||||||_ GATTCTCAGCACCAGCC -23.97 116.00 5267-5284
mmu-miR-138	ENST00000309818.2	1	-20.79	116	CHROMODOMAIN-HELICASE-DNA-BINDING PROTEIN 2 (CHD-2)	0.88	CUAAGU-GUUGUGGUCGA |_|_||_||||||||||| GTTCCACCAACACCAGCT -20.79 116.00 2284-2303
mmu-miR-145	ENST00000160713.1	1	-33.59	141		0.88	UUCCCUAAGGACC--CUUUUGACCUG _:|||_|_|||||__||||||||||| TGGGGCTCCCTGGAGGAAAACTGGAC -33.59 141.00 1317-1343
mmu-miR-145	ENST00000276737.2	1	-33.59	141		0.88	UUCCCUAAGGACC--CUUUUGACCUG _:|||_|_|||||__||||||||||| TGGGGCTCCCTGGAGGAAAACTGGAC -33.59 141.00 212-238
mmu-miR-145	ENST00000264832.1	1	-34.78	139	INTERCELLULAR ADHESION MOLECULE-1 PRECURSOR (ICAM-1) (MAJOR GROUP RHINOVIRUS RECEPTOR) (CD54 ANTIGEN)	0.88	UUCCCUAAGGACCCUUUUGACCUG :|||||||_:__||:||||||||| GAGGGATTGTCCGGGAAACTGGAC -34.78 139.00 1271-1296
mmu-miR-145	ENST00000310739.1	1	-30.88	131		0.88	UUCCCUAAGGACCCUUUUGACCUG ||__|:||_|||||||:||||||: AAATGGTT-CTGGGAAGACTGGAT -30.88 131.00 1183-1207
mmu-miR-17-5p	ENST00000253541.1	1	-31.96	132	C-MYC BINDING PROTEIN (ASSOCIATE OF MYC 1) (AMY-1)	0.88	UGAUG-GACGUGACAUUCGUGAAAC |||:|___|||||||:||||||||_ ACTGCAAAGCACTGTGAGCACTTTC -31.96 132.00 2587-2612
mmu-miR-181b	ENST00000274361.1	1	-25.83	132		0.88	UUGGGUGGCUGUCGUUACUUACAA :_|:||::|_|||_|||||||||| GTCTCATTGCCAGAAATGAATGTT -25.83 132.00 1131-1154
mmu-miR-217	ENST00000246223.1	1	-33.89	139		0.88	UAGGUCAGUC--AAGGACUACGUCAU :_|||_||||___||||||||||||| GGCCAATCAGACCTCCTGATGCAGTA -33.89 139.00 1775-1800
mmu-miR-342	ENST00000193532.1	1	-35.28	137	LEUKOCYTE COMMON ANTIGEN PRECURSOR (EC 3	0.88	CUGCCCACGCUAAAGACACACUCU _|:|||||:|_|_|:||||||||| TATGGGTGTG-TGTTTGTGTGAGA -35.28 137.00 4133-4156
mmu-miR-342	ENST00000271610.1	1	-35.28	137	LEUKOCYTE COMMON ANTIGEN PRECURSOR (EC 3	0.88	CUGCCCACGCUAAAGACACACUCU _|:|||||:|_|_|:||||||||| TATGGGTGTG-TGTTTGTGTGAGA -35.28 137.00 4277-4300
mmu-miR-342	ENST00000296781.2	1	-28.6	134		0.88	CUGC-CCACGCUAAAGACACACUCU _::|_|||||_|_||:||||||||| AGTGAGGTGCTAATTTTGTGTGAGA -28.60 134.00 7074-7099
mmu-miR-350	ENST00000257901.1	1	-31.13	136	KERATIN	0.88	CACUUUCACAUACCCGAAACACUU |||||:|||__||||||_|||||| GTGAAGGTG--TGGGCTCTGTGAA -31.13 136.00 1423-1446
mmu-miR-351	ENST00000236138.1	1	-42.19	142	FATTY-ACID AMIDE HYDROLASE (EC 3	0.88	GUCCGAGUUUCCCGAGGAGUCCCU _|_||_||::|||||||||||||: AAAGCCCAGGGGGCTCCTCAGGGG -42.19 142.00 635-659
mmu-miR-351	ENST00000295718.1	1	-43.25	140	PROTEIN-TYROSINE PHOSPHATASE-LIKE N PRECURSOR (R-PTP-N) (PTP IA-2) (ISLET CELL ANTIGEN 512) (ICA 512) (ISLET CELL AUTOANTIGEN 3)	0.88	GUCCGAGUUUCCCGAGGAGUCCCU _:|_||||:||||||||_|||||| GGGTCTCAGAGGGCTCCCCAGGGA -43.25 140.00 751-775
mmu-miR-351	ENST00000006053.1	1	-37.21	136	FRACTALKINE PRECURSOR (CX3CL1) (NEUROTACTIN) (CX3C MEMBRANE-ANCHORED CHEMOKINE) (SMALL INDUCIBLE CYTOKINE D1)	0.88	GUCCGAGUUUCCCGAGGAGUCCCU |:|||_::|__||:|||||||||| CGGGCGTGACTGGTTCCTCAGGGA -37.21 136.00 549-574
mmu-miR-351	ENST00000289753.1	1	-41.9	135	5-HYDROXYTRYPTAMINE 6 RECEPTOR (5-HT-6) (SEROTONIN RECEPTOR)	0.88	GUCCGAGUUUCCCGAGGAGUCCCU ||||||||::_||||||||:||__ CAGGCTCAGGCGGCTCCTCGGGCC -41.90 135.00 1617-1640
hsa-miR-103	ENST00000336089.1	1	-34.74	142	INTERFERON-RELATED DEVELOPMENTAL REGULATOR 2 (SKMC15 PROTEIN)	0.87	AGUAUCG-GGACAUGUUACGACGA __:_|||_|||||||||||||||| GAGAAGCACCTGTACAATGCTGCT -34.74 142.00 1798-1819
hsa-miR-103	ENST00000294183.2	1	-34.74	142	INTERFERON-RELATED DEVELOPMENTAL REGULATOR 2 (SKMC15 PROTEIN)	0.87	AGUAUCG-GGACAUGUUACGACGA __:_|||_|||||||||||||||| GAGAAGCACCTGTACAATGCTGCT -34.74 142.00 1744-1765
hsa-miR-103	ENST00000316471.3	1	-36.54	141		0.87	AGUAUCGGGACAUGUUACGACGA __:||||||||||||_||||||| GGGTAGCCCTGTACATTGCTGCT -36.54 141.00 35-57
hsa-miR-103	ENST00000315643.4	1	-27.99	134	OXIDORED-NITRO DOMAIN-CONTAINING PROTEIN	0.87	AGUAUCGGGACAUGUUACGACGA _|||:||||_|_|::|||||||| CCATGGCCCAGAATGATGCTGCT -27.99 134.00 1175-1198
hsa-miR-103	ENST00000235532.3	1	-27.99	134	OXIDORED-NITRO DOMAIN-CONTAINING PROTEIN	0.87	AGUAUCGGGACAUGUUACGACGA _|||:||||_|_|::|||||||| CCATGGCCCAGAATGATGCTGCT -27.99 134.00 1289-1312
hsa-miR-122a	ENST00000310556.1	1	-27.13	131	CCR4-NOT TRANSCRIPTION COMPLEX	0.87	UGUUUGUGGUAACAGUGUGAGGU ||||_:|||_|_|||:||:|||| ACAATTACCTTAGTCGCATTCCA -27.13 131.00 194-218
hsa-miR-186	ENST00000321016.3	1	-30.82	137		0.87	UUCGGGUUUUCCUCUUAAGAAAC _:||_|_:|||||||:||||||| CGGCACCGAAGGAGAGTTCTTTG -30.82 137.00 237-260
hsa-miR-186	ENST00000265912.1	1	-30.82	137		0.87	UUCGGGUUUUCCUCUUAAGAAAC _:||_|_:|||||||:||||||| CGGCACCGAAGGAGAGTTCTTTG -30.82 137.00 1737-1760
hsa-miR-186	ENST00000273920.1	1	-22.11	132	E-1 ENZYME	0.87	UUCGGGUUUUCCUCUUAAGAAAC :_||_::||||_|||:||||||| GCGCATGAAAGCAGAGTTCTTTG -22.11 132.00 596-618
hsa-miR-189	ENST00000315703.1	1	-32.51	135		0.87	UGAC-UAUAGUCGAGUCAUCCGUG _|||_||_||||_|||||||||:| TCTGTATCTCAGGTCAGTAGGCGC -32.51 135.00 1259-1283
hsa-miR-199b	ENST00000295092.1	1	-30.66	138	NSE1	0.87	CUUGU-CUAUCAGAUUUGUGACCC ___||_||||||:||||:|||||| ATCCATGATAGTTTAAATACTGGG -30.66 138.00 2315-2337
hsa-miR-19b	ENST00000274562.4	1	-25.59	133	LEUCYL-TRNA SYNTHETASE	0.87	AGUCAAAACGUACCUAAACGUGU |||_||_|_|:|||||||||||| TCA-TTGT-CGTGGATTTGCACA -25.59 133.00 34-56
hsa-miR-221	ENST00000081029.2	1	-31.92	138	MITOCHONDRIAL RIBOSOMAL PROTEIN S35; MITOCHONDRIAL RIBOSOMAL PROTEIN S28	0.87	CUUUGGGUCGUCUGUUACAUCGA |||||||_|||__|||||||||| GAAACCCTGCATTCAATGTAGCT -31.92 138.00 1745-1769
hsa-miR-221	ENST00000321446.2	1	-31.92	138	MITOCHONDRIAL RIBOSOMAL PROTEIN S35; MITOCHONDRIAL RIBOSOMAL PROTEIN S28	0.87	CUUUGGGUCGUCUGUUACAUCGA |||||||_|||__|||||||||| GAAACCCTGCATTCAATGTAGCT -31.92 138.00 1599-1623
hsa-miR-221	ENST00000054666.1	1	-27.59	131	VESICLE-ASSOCIATED MEMBRANE PROTEIN 3 (VAMP-3) (SYNAPTOBREVIN 3) (CELLUBREVIN) (CEB)	0.87	CUUUGGGUCGUCUGUUACAUCGA ||||__|_|:|||||:|||:||| GAAAGGCTGTAGACAGTGTGGCT -27.59 131.00 1184-1208
hsa-miR-224	ENST00000274457.1	1	-26.67	138	FEMINIZATION 1 HOMOLOG A	0.87	AUUUGCCUUGGUGAUCACUGAAC _||||__|||::||||||||||| CAAAC-AAACTGCTAGTGACTTG -26.67 138.00 1770-1792
hsa-miR-224	ENST00000317761.1	1	-26.67	138	FEMINIZATION 1 HOMOLOG A	0.87	AUUUGCCUUGGUGAUCACUGAAC _||||__|||::||||||||||| CAAAC-AAACTGCTAGTGACTTG -26.67 138.00 2242-2264
hsa-miR-30c	ENST00000335337.1	1	-24.77	132	SERUM ALBUMIN PRECURSOR	0.87	CGACUCUCACAUCCUACAAAUGU |:|||_|||__|||||||||:|| GTTGAAAGT-AAGGATGTTTGCA -24.77 132.00 464-487
hsa-miR-30c	ENST00000295897.1	1	-24.77	132	SERUM ALBUMIN PRECURSOR	0.87	CGACUCUCACAUCCUACAAAUGU |:|||_|||__|||||||||:|| GTTGAAAGT-AAGGATGTTTGCA -24.77 132.00 1038-1061
hsa-miR-9	ENST00000296514.3	1	-21.53	140		0.87	AGUAUGUCGAUCUAUUGGUUUCU |||_||:|:_|_||||||||||| TCAAACGGTAACATAACCAAAGA -21.53 140.00 553-577
mmu-miR-103	ENST00000336089.1	1	-34.74	142	INTERFERON-RELATED DEVELOPMENTAL REGULATOR 2 (SKMC15 PROTEIN)	0.87	AGUAUCG-GGACAUGUUACGACGA __:_|||_|||||||||||||||| GAGAAGCACCTGTACAATGCTGCT -34.74 142.00 1798-1819
mmu-miR-103	ENST00000294183.2	1	-34.74	142	INTERFERON-RELATED DEVELOPMENTAL REGULATOR 2 (SKMC15 PROTEIN)	0.87	AGUAUCG-GGACAUGUUACGACGA __:_|||_|||||||||||||||| GAGAAGCACCTGTACAATGCTGCT -34.74 142.00 1744-1765
mmu-miR-103	ENST00000316471.3	1	-36.54	141		0.87	AGUAUCGGGACAUGUUACGACGA __:||||||||||||_||||||| GGGTAGCCCTGTACATTGCTGCT -36.54 141.00 35-57
mmu-miR-103	ENST00000315643.4	1	-27.99	134	OXIDORED-NITRO DOMAIN-CONTAINING PROTEIN	0.87	AGUAUCGGGACAUGUUACGACGA _|||:||||_|_|::|||||||| CCATGGCCCAGAATGATGCTGCT -27.99 134.00 1175-1198
mmu-miR-103	ENST00000235532.3	1	-27.99	134	OXIDORED-NITRO DOMAIN-CONTAINING PROTEIN	0.87	AGUAUCGGGACAUGUUACGACGA _|||:||||_|_|::|||||||| CCATGGCCCAGAATGATGCTGCT -27.99 134.00 1289-1312
mmu-miR-122a	ENST00000310556.1	1	-27.13	131	CCR4-NOT TRANSCRIPTION COMPLEX	0.87	UGUUUGUGGUAACAGUGUGAGGU ||||_:|||_|_|||:||:|||| ACAATTACCTTAGTCGCATTCCA -27.13 131.00 194-218
mmu-miR-186	ENST00000321016.3	1	-30.82	137		0.87	UUCGGGUUUUCCUCUUAAGAAAC _:||_|_:|||||||:||||||| CGGCACCGAAGGAGAGTTCTTTG -30.82 137.00 237-260
mmu-miR-186	ENST00000265912.1	1	-30.82	137		0.87	UUCGGGUUUUCCUCUUAAGAAAC _:||_|_:|||||||:||||||| CGGCACCGAAGGAGAGTTCTTTG -30.82 137.00 1737-1760
mmu-miR-186	ENST00000273920.1	1	-22.11	132	E-1 ENZYME	0.87	UUCGGGUUUUCCUCUUAAGAAAC :_||_::||||_|||:||||||| GCGCATGAAAGCAGAGTTCTTTG -22.11 132.00 596-618
mmu-miR-189	ENST00000315703.1	1	-32.51	135		0.87	UGAC-UAUAGUCGAGUCAUCCGUG _|||_||_||||_|||||||||:| TCTGTATCTCAGGTCAGTAGGCGC -32.51 135.00 1259-1283
mmu-miR-199a	ENST00000335940.1	1	-33.12	137	AD026	0.87	CUUGUCCAUCAGACUUGUGACCC ||:|||__||_|||:|||||||| GAGCAGCCAGACTGGACACTGGG -33.12 137.00 52-76
mmu-miR-199a	ENST00000318996.2	1	-33.69	136	GOLGI AUTOANTIGEN	0.87	CUUGUCCAUCA-GACUUGUGACCC |_|||||||||__||||||||||_ GTACAGGTAGTAGTGAACACTGGA -33.69 136.00 3577-3601
mmu-miR-199a	ENST00000304506.2	1	-30.15	135	INTERLEUKIN-13 PRECURSOR (IL-13)	0.87	CUUGUCCAUCAGACUUGUGACCC |||_:||||__:||||||||||| GAA-GGGTACCTTGAACACTGGG -30.15 135.00 1191-1214
mmu-miR-19b	ENST00000274562.4	1	-25.59	133	LEUCYL-TRNA SYNTHETASE	0.87	AGUCAAAACGUACCUAAACGUGU |||_||_|_|:|||||||||||| TCA-TTGT-CGTGGATTTGCACA -25.59 133.00 34-56
mmu-miR-20	ENST00000322555.1	1	-26.27	131	SMALL EDRK-RICH FACTOR 1A	0.87	GAUGGACGUGAUAUUCGUGAAAU _|:||||:|_|_|:||||||||: ATGCCTGTAATCTGAGCACTTTG -26.27 131.00 1218-1241
mmu-miR-200b	ENST00000302938.1	1	-25.81	132		0.87	CA-GUAGUAAUGGUCCGUCAUAAU ||_|:_|:||__|||||||||||| GTGCGGCGTTTGCAGGCAGTATTA -25.81 132.00 1216-1241
mmu-miR-204	ENST00000337851.1	1	-27.81	132	DELTA-SARCOGLYCAN (SG-DELTA) (35 KDA DYSTROPHIN-ASSOCIATED GLYCOPROTEIN) (35DAG)	0.87	GUCCGUAUCCUACUGUUUCCCUU ||||:_|_|_|||:||||||||| CAGGT-TTGAATGGCAAAGGGAA -27.81 132.00 6486-6509
mmu-miR-207	ENST00000211196.1	1	-38.08	143	POTASSIUM CHANNEL SUBFAMILY K MEMBER 16 (TWIK-RELATED ALKALINE PH ACTIVATED K+ CHANNEL 1) (2P DOMAIN POTASSIUM CHANNEL TALK-1)	0.87	CUCCCUCCUCUCGGUCCUCUUCG _|||_||||||_||||||||:|| CAGGCAGGAGACCCAGGAGAGGC -38.08 143.00 836-859
mmu-miR-207	ENST00000308219.4	1	-38.5	139	SERINE/THREONINE KINASE 29	0.87	CUCCCUCCUCUCGGUCCUCUUCG ||_||||||||_||||||||||_ GA-GGAGGAGAACCAGGAGAAGA -38.50 139.00 1358-1380
mmu-miR-207	ENST00000331496.1	1	-38.5	139	SERINE/THREONINE KINASE 29	0.87	CUCCCUCCUCUCGGUCCUCUUCG ||_||||||||_||||||||||_ GA-GGAGGAGAACCAGGAGAAGA -38.50 139.00 1356-1378
mmu-miR-207	ENST00000308230.2	1	-38.5	139	SERINE/THREONINE KINASE 29	0.87	CUCCCUCCUCUCGGUCCUCUUCG ||_||||||||_||||||||||_ GA-GGAGGAGAACCAGGAGAAGA -38.50 139.00 1356-1378
mmu-miR-207	ENST00000333933.1	1	-37.1	138	SIMILAR TO SPINDLIN	0.87	CUCCCUCCUCUCGGUCCUCUUCG _||_||||_|||||||||||||: CAGAGAGG-GAGCCAGGAGAAGT -37.10 138.00 515-537
mmu-miR-207	ENST00000305625.1	1	-42.07	138	METHYL-CPG BINDING DOMAIN PROTEIN 3-LIKE	0.87	CUCCCUCCUCUCGGUCCUCUUCG __|||||||||||:_|||||||| ATGGGAGGAGAGCTTGGAGAAGC -42.07 138.00 186-208
mmu-miR-207	ENST00000306796.1	1	-40.95	136	PP3111 PROTEIN	0.87	CUCCCUCCUCUCGGUCCUCUUCG _|||||||:||||_||||||||_ CAGGGAGGGGAGCAAGGAGAAGG -40.95 136.00 913-935
mmu-miR-207	ENST00000328723.1	1	-40.95	136	PP3111 PROTEIN	0.87	CUCCCUCCUCUCGGUCCUCUUCG _|||||||:||||_||||||||_ CAGGGAGGGGAGCAAGGAGAAGG -40.95 136.00 383-405
mmu-miR-207	ENST00000312812.1	1	-35.46	135		0.87	CUCCCUCCUCUCGGUCCUCUUCG |||||_||_||_:|||||||||| GAGGGTGGCGA-TCAGGAGAAGC -35.46 135.00 1535-1558
mmu-miR-222	ENST00000313164.3	1	-38.86	133	COMPLEMENT COMPONENT C7 PRECURSOR	0.87	UCUGGGUCAUCGGUCUACAUCGA |_|||||||:|||||||||:|__ AAACCCAGTGGCCAGATGTGGAG -38.86 133.00 1935-1957
mmu-miR-224	ENST00000274457.1	1	-24.56	132	FEMINIZATION 1 HOMOLOG A	0.87	AUUUGCCUUGGUGAUCACUGAAU _||||__|||::||||||||||: CAAAC-AAACTGCTAGTGACTTG -24.56 132.00 1770-1792
mmu-miR-224	ENST00000317761.1	1	-24.56	132	FEMINIZATION 1 HOMOLOG A	0.87	AUUUGCCUUGGUGAUCACUGAAU _||||__|||::||||||||||: CAAAC-AAACTGCTAGTGACTTG -24.56 132.00 2242-2264
mmu-miR-290	ENST00000319211.1	1	-27.66	131	PROTEINASE ACTIVATED RECEPTOR 1 PRECURSOR (PAR-1) (THROMBIN RECEPTOR) (COAGULATION FACTOR II RECEPTOR)	0.87	UUUUUCACGGGGGUAUCAAACUC |:_:||_|_|:||||||||||:| AGTGAGAGACTCCATAGTTTGGG -27.66 131.00 2090-2114
mmu-miR-291-3p	ENST00000283028.1	1	-23.06	132		0.87	CCGUGUGUUUC-ACCUUCGUGAAA __:|:_::|||_|||||||||||| ATTATCTGAAGTTGGAAGCACTTT -23.06 132.00 1054-1077
mmu-miR-295	ENST00000264584.2	1	-24.09	134		0.87	UCUGAGUUUUCAUCAUCGUGAAA |||___||||||:||||||:||| AGAAAGAAAAGTGGTAGCATTTT -24.09 134.00 3032-3056
mmu-miR-295	ENST00000326639.3	1	-24.09	134		0.87	UCUGAGUUUUCAUCAUCGUGAAA |||___||||||:||||||:||| AGAAAGAAAAGTGGTAGCATTTT -24.09 134.00 2740-2764
mmu-miR-30c	ENST00000335337.1	1	-24.77	132	SERUM ALBUMIN PRECURSOR	0.87	CGACUCUCACAUCCUACAAAUGU |:|||_|||__|||||||||:|| GTTGAAAGT-AAGGATGTTTGCA -24.77 132.00 464-487
mmu-miR-30c	ENST00000295897.1	1	-24.77	132	SERUM ALBUMIN PRECURSOR	0.87	CGACUCUCACAUCCUACAAAUGU |:|||_|||__|||||||||:|| GTTGAAAGT-AAGGATGTTTGCA -24.77 132.00 1038-1061
mmu-miR-324-5p	ENST00000302937.1	1	-35.39	137	LENG5 PROTEIN	0.87	UGUGGUUACGGGAUCCCCUACGC ||_|||:_|_|||||||||||:| ACTCCAGAGACCTAGGGGATGTG -35.39 137.00 1041-1065
mmu-miR-324-5p	ENST00000313288.2	1	-36.86	132	TRANSFORMING ACIDIC COILED-COIL-CONTAINING PROTEIN 3 (ERIC-1)	0.87	UGUGGUUACGGGAUCCCCUACGC |||||:|__:|||:||||||||_ ACACCGACCTCCTGGGGGATGCA -36.86 132.00 481-504
mmu-miR-325	ENST00000225275.1	1	-33.33	139	MYELOPEROXIDASE PRECURSOR (EC 1	0.87	UGUGAAUGACUCGUGGAUGAUCC _||:|||:|||||||||||||__ TCATTTATTGAGCACCTACTACA -33.33 139.00 2879-2900
mmu-miR-325	ENST00000338067.1	1	-29.28	135		0.87	UGUGAAUGACUCGUGGAUGAUCC |||:|_|||_||||||||||_|| ACATTAACTAAGCACCTACTTGG -29.28 135.00 3353-3377
mmu-miR-325	ENST00000242866.3	1	-30.47	132	NEUROLYSIN	0.87	UGUGAAUGACUCGUGGAUGAUCC |_:|||:||||_|||||||_||| AGGCTTGCTGAACACCTACCAGG -30.47 132.00 1173-1197
mmu-miR-330	ENST00000315136.1	1	-32.35	137		0.87	AGAGACGUCCGGGACACGAAACG |_||||||__:||||||:||||| TGTCTGCAAATCCTGTGTTTTGC -32.35 137.00 1844-1868
mmu-miR-338	ENST00000321351.1	1	-30.43	143		0.87	AGUUGUUUUAGUGACUACGACCU __||||:|:|:_||||||||||| AGAACAGAGTTCCTGATGCTGGA -30.43 143.00 113-135
mmu-miR-338	ENST00000321675.1	1	-30.43	143		0.87	AGUUGUUUUAGUGACUACGACCU __||||:|:|:_||||||||||| AGAACAGAGTTCCTGATGCTGGA -30.43 143.00 114-136
mmu-miR-338	ENST00000325390.1	1	-30.43	143		0.87	AGUUGUUUUAGUGACUACGACCU __||||:|:|:_||||||||||| AGAACAGAGTTCCTGATGCTGGA -30.43 143.00 114-136
mmu-miR-338	ENST00000329514.1	1	-30.43	143		0.87	AGUUGUUUUAGUGACUACGACCU __||||:|:|:_||||||||||| AGAACAGAGTTCCTGATGCTGGA -30.43 143.00 111-133
mmu-miR-338	ENST00000296511.1	1	-29.03	140	ANNEXIN A5 (ANNEXIN V) (LIPOCORTIN V) (ENDONEXIN II) (CALPHOBINDIN I) (CBP-I) (PLACENTAL ANTICOAGULANT PROTEIN I) (PAP-I) (PP4) (THROMBOPLASTIN INHIBITOR) (VASCULAR ANTICOAGULANT-ALPHA) (VAC-ALPHA) (ANCHORIN CII)	0.87	AGUUGUUUUAGUGACUACGACCU _:||||:|:_|_||||||||||| CTAACAGAGACCCTGATGCTGGA -29.03 140.00 467-490
mmu-miR-338	ENST00000338043.1	1	-32.2	140	LIKELY ORTHOLOG OF MOUSE EMBRYONIC EPITHELIAL GENE 1	0.87	AGUUGUUUUAGUGACUACGACCU |||:|__|:_||||||||||||| TCAGCCCAGCCACTGATGCTGGA -32.20 140.00 2270-2294
mmu-miR-338	ENST00000311850.2	1	-32.2	140	LIKELY ORTHOLOG OF MOUSE EMBRYONIC EPITHELIAL GENE 1	0.87	AGUUGUUUUAGUGACUACGACCU |||:|__|:_||||||||||||| TCAGCCCAGCCACTGATGCTGGA -32.20 140.00 2294-2318
mmu-miR-338	ENST00000338030.1	1	-32.2	140	LIKELY ORTHOLOG OF MOUSE EMBRYONIC EPITHELIAL GENE 1	0.87	AGUUGUUUUAGUGACUACGACCU |||:|__|:_||||||||||||| TCAGCCCAGCCACTGATGCTGGA -32.20 140.00 2292-2316
mmu-miR-338	ENST00000265175.2	1	-30.78	136	PROTEIN TRANSPORT PROTEIN SEC24B (SEC24-RELATED PROTEIN B)	0.87	AGUUGU-UUUAGUGACUACGACCU _|||||__||||_||||||||||| CCAACATCAATC-CTGATGCTGGA -30.78 136.00 3004-3027
mmu-miR-338	ENST00000310952.1	1	-30.99	132	PROLYL 4-HYDROXYLASE ALPHA-2 SUBUNIT PRECURSOR (EC 1	0.87	AGUUGUUUUAGUGACUACGACCU _||||_||:||||_|:||||||| ACAACCAAGTCACAGGTGCTGGA -30.99 132.00 790-813
mmu-miR-338	ENST00000166534.1	1	-30.99	132	PROLYL 4-HYDROXYLASE ALPHA-2 SUBUNIT PRECURSOR (EC 1	0.87	AGUUGUUUUAGUGACUACGACCU _||||_||:||||_|:||||||| ACAACCAAGTCACAGGTGCTGGA -30.99 132.00 798-821
mmu-miR-338	ENST00000256935.3	1	-26.97	131	DEDICATOR OF CYTOKINESIS PROTEIN 2	0.87	AGUUGUUUUAGU--GACUACGACCU __|||:||||||__||||_|||||| AAAACGAAATCATCCTGAAGCTGGA -26.97 131.00 3345-3369
mmu-miR-340	ENST00000235372.2	1	-30.1	131	PR-DOMAIN ZINC FINGER PROTEIN 2 (RETINOBLASTOMA PROTEIN-INTERACTING ZINC-FINGER PROTEIN) (MTE-BINDING PROTEIN) (MTB-ZF)	0.87	CCGAUAUUUCAUUGACUCUGCCU __||:|:|_||:|:|||||:||| AACTGTGATGTGATTGAGATGGA -30.10 131.00 1739-1761
mmu-miR-340	ENST00000311066.3	1	-30.1	131	PR-DOMAIN ZINC FINGER PROTEIN 2 (RETINOBLASTOMA PROTEIN-INTERACTING ZINC-FINGER PROTEIN) (MTE-BINDING PROTEIN) (MTB-ZF)	0.87	CCGAUAUUUCAUUGACUCUGCCU __||:|:|_||:|:|||||:||| AACTGTGATGTGATTGAGATGGA -30.10 131.00 2602-2624
mmu-miR-346	ENST00000308031.3	1	-39.59	143	ZINC FINGER PROTEIN 28 HOMOLOG (ZFP-28) (KRUPPEL-LIKE ZINC FINGER FACTOR X6)	0.87	UCUCCGUCCGUGAGCCCGUCUGU __:|||:|_||:||||||||||| CTGGGCGGCCATTCGGGCAGACA -39.59 143.00 2366-2388
mmu-miR-346	ENST00000335328.1	1	-37.68	140		0.87	UCUCCGUCCGUGAGCCCGUCUGU __:|||||_||:|:||||||||| CTGGGCAGCCATTTGGGCAGACA -37.68 140.00 389-411
mmu-miR-346	ENST00000274811.2	1	-39.18	133	RING FINGER PROTEIN 44	0.87	UCUCCGUC--CGUGAGCCCGUCUGU _|||||||__||__||||||:|||| CGAGGCAGACGCCGTCGGGCGGACA -39.18 133.00 152-177
mmu-miR-34a	ENST00000330197.1	1	-33.94	136		0.87	UUGUUGG-UCGAUUCUGUGACGGU __||:||_|||_|||||||||||| TCCAGCCGAGC-AAGACACTGCCA -33.94 136.00 1791-1813
mmu-miR-34a	ENST00000266136.2	1	-33.94	136		0.87	UUGUUGG-UCGAUUCUGUGACGGU __||:||_|||_|||||||||||| TCCAGCCGAGC-AAGACACTGCCA -33.94 136.00 1766-1788
mmu-miR-34a	ENST00000285873.2	1	-31.63	135	GEMIN 5	0.87	UUGUUGGUCGAUUCUGUGACGGU |:|_|_|||:|_||||||||||| AGCCAGCAGTT-AGACACTGCCA -31.63 135.00 3997-4020
mmu-miR-34a	ENST00000226319.2	1	-27.62	133	PHD PROTEIN JADE-1	0.87	UUGUUGGUCGAUUCUGUGACGGU _::|||||__|||||||||||:| TGTAACCA--TAAGACACTGCTA -27.62 133.00 2325-2346
mmu-miR-34c	ENST00000317642.1	1	-30.54	140	EXOCYST COMPLEX COMPONENT SEC3 (BM-012)	0.87	CGUUAGUCGAUUGAUGUGACGGA ||||__||:|_:||||||||||| GCAAGAAGTTTGCTACACTGCCT -30.54 140.00 1462-1486
mmu-miR-9	ENST00000296514.3	1	-21.53	140		0.87	AGUAUGUCGAUCUAUUGGUUUCU |||_||:|:_|_||||||||||| TCAAACGGTAACATAACCAAAGA -21.53 140.00 553-577
mmu-miR-93	ENST00000244032.1	1	-35.91	140		0.87	GAUGGACGUGCUUGUCGUGAAAC ___:|||||:|::|||||||||| GCCTCTGCATGGGCAGCACTTTG -35.91 140.00 2099-2120
mmu-miR-93	ENST00000303155.2	1	-30.27	138	NEUROPILIN- AND TOLLOID-LIKE PROTEIN 2 PRECURSOR	0.87	GAUGGACGUGCUUGUCGUGAAAC ||_|||||||_|:|||||||||_ CTCCCTGCACAAGCAGCACTTTC -30.27 138.00 850-873
mmu-miR-96	ENST00000305626.1	1	-25.48	134	RAS-RELATED PROTEIN RAB-33B	0.87	UCGUUUUUACACGAUCACGGUUU _||||_:|_|||||:||||:||| TGCAATGACGTGCTGGTGCTAAA -25.48 134.00 1058-1081
mmu-miR-96	ENST00000285689.1	1	-21.03	134	HCV NS3-TRANSACTIVATED PROTEIN 2	0.87	UCGUUUUUAC---ACGAUCACGGUUU |_|||||_||___|_||||||||||| ACCAAAACTGCTCTTCTAGTGCCAAA -21.03 134.00 723-750
hsa-let-7b	ENST00000313409.2	1	-29.98	141		0.86	UUGGUGUGUUGGAUGAUGGAGU ||||||__||_||||||||||| AACCACTAAAGCTACTACCTCA -29.98 141.00 884-907
hsa-let-7b	ENST00000262464.1	1	-29.61	131	FIBRILLIN 2 PRECURSOR	0.86	UUGGUGUGUUGGAUGAUGGAGU :_|||||_|:_||||||||||| GCCCACA-AGGCTACTACCTCA -29.61 131.00 5031-5051
hsa-miR-128a	ENST00000289749.1	1	-31.38	131	NEUROBLASTOMA SUPPRESSOR OF TUMORIGENICITY 1 PRECURSOR (ZINC FINGER PROTEIN DAN) (N03)	0.86	UUUUCUC--UGGCCAAGUGACACU _|_||||___|:|||||||||||| CACAGAGTCCCTGGTTCACTGTGA -31.38 131.00 410-434
hsa-miR-128a	ENST00000337265.1	1	-31.38	131	NEUROBLASTOMA SUPPRESSOR OF TUMORIGENICITY 1 PRECURSOR (ZINC FINGER PROTEIN DAN) (N03)	0.86	UUUUCUC--UGGCCAAGUGACACU _|_||||___|:|||||||||||| CACAGAGTCCCTGGTTCACTGTGA -31.38 131.00 370-394
hsa-miR-128b	ENST00000289749.1	1	-31.38	131	NEUROBLASTOMA SUPPRESSOR OF TUMORIGENICITY 1 PRECURSOR (ZINC FINGER PROTEIN DAN) (N03)	0.86	CUUUCUC--UGGCCAAGUGACACU _|_||||___|:|||||||||||| CACAGAGTCCCTGGTTCACTGTGA -31.38 131.00 410-434
hsa-miR-128b	ENST00000337265.1	1	-31.38	131	NEUROBLASTOMA SUPPRESSOR OF TUMORIGENICITY 1 PRECURSOR (ZINC FINGER PROTEIN DAN) (N03)	0.86	CUUUCUC--UGGCCAAGUGACACU _|_||||___|:|||||||||||| CACAGAGTCCCTGGTTCACTGTGA -31.38 131.00 370-394
hsa-miR-130b	ENST00000296595.3	1	-25.44	132		0.86	UACGGGAAAGUAGUAACGUGAC _|_:|:||_::||||||||||| TTATCTTTGTGTCATTGCACTG -25.44 132.00 1232-1254
hsa-miR-144	ENST00000262913.4	1	-22.13	131	PUTATIVE FORKHEAD BOX PROTEIN KIAA1041	0.86	GAUCAUGUAGUAGAUAUGACAU :__||||||_|||||||:|||| TGTGTACAT-ATCTATATTGTA -22.13 131.00 4890-4909
hsa-miR-197	ENST00000286355.1	1	-37.92	136	ADENYLATE CYCLASE	0.86	CGACCCACCUCUUCCACCACUU _||_|||||||:|||||||||_ TCTTGGTGGAGGAGGTGGTGAC -37.92 136.00 18-39
hsa-miR-199a	ENST00000178510.1	1	-38.99	142	CD5 ANTIGEN-LIKE PRECURSOR (SP-ALPHA) (CT-2) (IGM-ASSOCIATED PEPTIDE)	0.86	UUGUCCAUCAGACUUGUGACCC __||||_||||||||||||||| CTCAGG-AGTCTGAACACTGGG -38.99 142.00 1227-1247
hsa-miR-199a	ENST00000304506.2	1	-29.58	132	INTERLEUKIN-13 PRECURSOR (IL-13)	0.86	UUGUCCAUCAGACUUGUGACCC :|_:||||__:||||||||||| GAAGGGTACCTTGAACACTGGG -29.58 132.00 1191-1214
hsa-miR-204	ENST00000234492.1	1	-30.63	131	PAIRED BOX PROTEIN PAX-7 (HUP1)	0.86	UCCGUA--UCCUACUGUUUCCCUU _|||||___||:_||||||||||| CGGCATCCTGGGCGACAAAGGGAA -30.63 131.00 1165-1189
hsa-miR-211	ENST00000261326.1	1	-31.74	138	MOLYBDENUM COFACTOR SULFURASE	0.86	UCCGCUUCCUACUGUUUCCCUU |_|:|__||||||||||||||| ATGTGCTGGATGACAAAGGGAA -31.74 138.00 1198-1221
hsa-miR-211	ENST00000255836.2	1	-34.68	138	COMPLEMENT-C1Q TUMOR NECROSIS FACTOR-RELATED PROTEIN 6 PRECURSOR	0.86	UCCGCUUCCUACUGUUUCCCUU ___:|||||:||||||||||:| TCCTGAAGGGTGACAAAGGGGA -34.68 138.00 360-380
hsa-miR-211	ENST00000337843.1	1	-34.68	138	COMPLEMENT-C1Q TUMOR NECROSIS FACTOR-RELATED PROTEIN 6 PRECURSOR	0.86	UCCGCUUCCUACUGUUUCCCUU ___:|||||:||||||||||:| TCCTGAAGGGTGACAAAGGGGA -34.68 138.00 360-380
hsa-miR-22	ENST00000307185.1	1	-26	132		0.86	UGUCAAGAAGUUGACCGUCGAA |||||_:_||_|:||||||||| ACAGTGTCTCTATTGGCAGCTT -26.00 132.00 511-534
hsa-miR-25	ENST00000299796.2	1	-34.95	138		0.86	AGUCUGGCUCUGUUCACGUUAC ___|:|:|||||||||||:||| GGTGGCTGAGACAAGTGCGATG -34.95 138.00 605-625
hsa-miR-25	ENST00000220616.1	1	-31.92	136	THYROGLOBULIN PRECURSOR	0.86	AGUCUGGCUCUGUUCACGUUAC _|||_:_||||||||||||||| GCAG-TGGAGACAAGTGCAATG -31.92 136.00 2342-2363
hsa-miR-28	ENST00000307236.1	1	-34.62	147	TRANSCRIPTION FACTOR E2F6 (E2F-6)	0.86	GAGUUAUCUGACACUCGAGGAA __||_||||||||||||||||| ACCATTAGACTGTGAGCTCCTT -34.62 147.00 2202-2223
hsa-miR-28	ENST00000263177.1	1	-32.89	139	DJ846F13	0.86	GAGUUAUCUGACACUCGAGGAA |_||_||||||||||||||||_ CCCACTAGACTGTGAGCTCCTC -32.89 139.00 865-887
hsa-miR-30a	ENST00000321265.1	1	-27.77	135	NUCLEAR DISTRIBUTION GENE C HOMOLOG (A	0.86	CGACGUUUGUAGGCUGACUUUC __||::|||_||||:||||||| TGTGTGAACTTCCGGCTGAAAG -27.77 135.00 675-696
hsa-miR-30a	ENST00000247950.1	1	-27.77	135	NUCLEAR DISTRIBUTION GENE C HOMOLOG (A	0.86	CGACGUUUGUAGGCUGACUUUC __||::|||_||||:||||||| TGTGTGAACTTCCGGCTGAAAG -27.77 135.00 679-700
hsa-miR-30b	ENST00000261483.1	1	-20.58	131	ALPHA-MANNOSIDASE II (EC 3	0.86	CGACUCACAUCCUACAAAUGU ||_||_|||_||||||||||| GCAGA-TGTTGGATGTTTACA -20.58 131.00 386-407
hsa-miR-32	ENST00000264766.1	1	-22.73	134	HUNTINGTIN (HUNTINGTON'S DISEASE PROTEIN) (HD PROTEIN)	0.86	CGUUGAAUCAUUACACGUUAU __|||||:|_||||||||||| CAAACTTGG-AATGTGCAATA -22.73 134.00 5969-5988
hsa-miR-34a	ENST00000285873.2	1	-32.52	134	GEMIN 5	0.86	UGUUGGUCG--AUUCUGUGACGGU __|:|||||__|_||||||||||| CAAGCCAGCAGTTAGACACTGCCA -32.52 134.00 3997-4020
hsa-miR-34c	ENST00000317642.1	1	-27.96	135	EXOCYST COMPLEX COMPONENT SEC3 (BM-012)	0.86	GUUAGUCGAUUGAUGUGACGGA |||__||:|_:||||||||||| CAAGAAGTTTGCTACACTGCCT -27.96 135.00 1463-1486
hsa-miR-93	ENST00000317118.3	1	-27.91	132	CAMP-SPECIFIC 3'	0.86	GAUGGACGUGCUUGUCGUGAAA __|:||_||||||||||::||| ACATCTTCACGAACAGCGTTTT -27.91 132.00 2177-2198
hsa-miR-95	ENST00000306117.1	1	-30.35	141	POTASSIUM VOLTAGE-GATED CHANNEL SUBFAMILY S MEMBER 1 (POTASSIUM CHANNEL KV9	0.86	ACGAGUUAUUUAUGGGCAACUU __|||||_||||||||||||:| CACTCAACAAATACCCGTTGGA -30.35 141.00 3588-3609
hsa-miR-96	ENST00000285689.1	1	-21.03	132	HCV NS3-TRANSACTIVATED PROTEIN 2	0.86	CGUUUUUAC---ACGAUCACGGUUU _|||||_||___|_||||||||||| CCAAAACTGCTCTTCTAGTGCCAAA -21.03 132.00 725-750
hsa-miR-98	ENST00000254800.1	1	-23.47	135	ENAMELIN PRECURSOR	0.86	UUGUUAUGUUGAAUGAUGGAGU _||||_||_:||||||||:||| TACAAGACTGCTTACTACTTCA -23.47 135.00 3671-3693
hsa-miR-98	ENST00000334994.2	1	-26.54	134	SYNLEURIN	0.86	UUGUUAUGUUGAAUGAUGGAGU :__|||||||||||||||:||_ GCAAATACAACTTACTACTTCT -26.54 134.00 1535-1554
mmu-let-7b	ENST00000313409.2	1	-29.98	141		0.86	UUGGUGUGUUGGAUGAUGGAGU ||||||__||_||||||||||| AACCACTAAAGCTACTACCTCA -29.98 141.00 884-907
mmu-let-7b	ENST00000262464.1	1	-29.61	131	FIBRILLIN 2 PRECURSOR	0.86	UUGGUGUGUUGGAUGAUGGAGU :_|||||_|:_||||||||||| GCCCACA-AGGCTACTACCTCA -29.61 131.00 5031-5051
mmu-miR-106a	ENST00000310069.1	1	-31.58	136		0.86	AUGGACGUGACAAUCGUGAAAC _|||_|||||||_||||||||| AACCAGCACTGTCAGCACTTTG -31.58 136.00 4076-4098
mmu-miR-128a	ENST00000289749.1	1	-31.38	131	NEUROBLASTOMA SUPPRESSOR OF TUMORIGENICITY 1 PRECURSOR (ZINC FINGER PROTEIN DAN) (N03)	0.86	UUUUCUC--UGGCCAAGUGACACU _|_||||___|:|||||||||||| CACAGAGTCCCTGGTTCACTGTGA -31.38 131.00 410-434
mmu-miR-128a	ENST00000337265.1	1	-31.38	131	NEUROBLASTOMA SUPPRESSOR OF TUMORIGENICITY 1 PRECURSOR (ZINC FINGER PROTEIN DAN) (N03)	0.86	UUUUCUC--UGGCCAAGUGACACU _|_||||___|:|||||||||||| CACAGAGTCCCTGGTTCACTGTGA -31.38 131.00 370-394
mmu-miR-128b	ENST00000289749.1	1	-31.38	131	NEUROBLASTOMA SUPPRESSOR OF TUMORIGENICITY 1 PRECURSOR (ZINC FINGER PROTEIN DAN) (N03)	0.86	CUUUCUC--UGGCCAAGUGACACU _|_||||___|:|||||||||||| CACAGAGTCCCTGGTTCACTGTGA -31.38 131.00 410-434
mmu-miR-128b	ENST00000337265.1	1	-31.38	131	NEUROBLASTOMA SUPPRESSOR OF TUMORIGENICITY 1 PRECURSOR (ZINC FINGER PROTEIN DAN) (N03)	0.86	CUUUCUC--UGGCCAAGUGACACU _|_||||___|:|||||||||||| CACAGAGTCCCTGGTTCACTGTGA -31.38 131.00 370-394
mmu-miR-130b	ENST00000296595.3	1	-25.44	132		0.86	UACGGGAAAGUAGUAACGUGAC _|_:|:||_::||||||||||| TTATCTTTGTGTCATTGCACTG -25.44 132.00 1232-1254
mmu-miR-135b	ENST00000281330.1	1	-25.23	136	MINERALOCORTICOID RECEPTOR (MR)	0.86	GUGUAUCCUUACUUUUCGGUAU :_|_|_||:||||||||||||| TTCCTCGGGATGAAAAGCCATA -25.23 136.00 3415-3436
mmu-miR-142-3p	ENST00000285908.1	1	-22.37	132		0.86	GGUAUUUCAUCCUUUGUGAUGU |:|_|:||_:_||||||||||| CTACAGAGAGAGAAACACTACA -22.37 132.00 1019-1042
mmu-miR-142-3p	ENST00000311086.1	1	-22.37	132		0.86	GGUAUUUCAUCCUUUGUGAUGU |:|_|:||_:_||||||||||| CTACAGAGAGAGAAACACTACA -22.37 132.00 823-846
mmu-miR-144	ENST00000262913.4	1	-22.13	131	PUTATIVE FORKHEAD BOX PROTEIN KIAA1041	0.86	GAUCAUGUAGUAGAUAUGACAU :__||||||_|||||||:|||| TGTGTACAT-ATCTATATTGTA -22.13 131.00 4890-4909
mmu-miR-211	ENST00000283201.2	1	-30.31	137	TRANSCRIPTION FACTOR ELYS	0.86	UCCGUUUCCU--ACUGUUUCCCUU ___||||||:__|||||||||||| TATCAAAGGGTTTGACAAAGGGAA -30.31 137.00 7749-7771
mmu-miR-22	ENST00000307185.1	1	-26	132		0.86	UGUCAAGAAGUUGACCGUCGAA |||||_:_||_|:||||||||| ACAGTGTCTCTATTGGCAGCTT -26.00 132.00 511-534
mmu-miR-25	ENST00000299796.2	1	-34.95	138		0.86	AGUCUGGCUCUGUUCACGUUAC ___|:|:|||||||||||:||| GGTGGCTGAGACAAGTGCGATG -34.95 138.00 605-625
mmu-miR-25	ENST00000220616.1	1	-31.92	136	THYROGLOBULIN PRECURSOR	0.86	AGUCUGGCUCUGUUCACGUUAC _|||_:_||||||||||||||| GCAG-TGGAGACAAGTGCAATG -31.92 136.00 2342-2363
mmu-miR-27a	ENST00000332093.1	1	-31.77	136		0.86	CGCCUUGAAUCGGUGACACUU _|||:_|_||||||||||||| TCGGGTCATAGCCACTGTGAA -31.77 136.00 1414-1435
mmu-miR-28	ENST00000307236.1	1	-34.62	147	TRANSCRIPTION FACTOR E2F6 (E2F-6)	0.86	GAGUUAUCUGACACUCGAGGAA __||_||||||||||||||||| ACCATTAGACTGTGAGCTCCTT -34.62 147.00 2202-2223
mmu-miR-28	ENST00000263177.1	1	-32.89	139	DJ846F13	0.86	GAGUUAUCUGACACUCGAGGAA |_||_||||||||||||||||_ CCCACTAGACTGTGAGCTCCTC -32.89 139.00 865-887
mmu-miR-291-5p	ENST00000254801.1	1	-31.02	133	IMMUNOGLOBULIN J CHAIN	0.86	UCUCUCCCGGAGGUGAAACUAC _||||||_:|||||:||||||_ TGAGAGGCTCTCCATTTTGATT -31.02 133.00 572-593
mmu-miR-294	ENST00000237612.1	1	-25.59	133	ATP-BINDING CASSETTE	0.86	UGUGUGUUUUCCCUUCGUGAAA _||||:||||__|||||||||| TCACATAAAAAAGAAGCACTTT -25.59 133.00 2202-2224
mmu-miR-298	ENST00000311601.1	1	-38.25	139		0.86	CCUUCUUGUCGGGAGGAGACGG |___|||||||||||:|||||| GCTTGAACAGCCCTCTTCTGCC -38.25 139.00 3449-3468
mmu-miR-298	ENST00000298110.1	1	-32.43	138	G PROTEIN-COUPLED RECEPTOR 101	0.86	CCUUCUUGUCGGGAGGAGACGG |_||_|:||_|||||||||||| GCAACAGCAACCCTCCTCTGCC -32.43 138.00 1147-1170
mmu-miR-298	ENST00000294419.1	1	-37.2	137	ADENYLATE KINASE ISOENZYME 4	0.86	CCUUCUUGUCGGGAGGAGACGG _|||||:__||||||||||||| TGAAGAG--GCCCTCCTCTGCC -37.20 137.00 950-970
mmu-miR-30a	ENST00000321265.1	1	-27.77	135	NUCLEAR DISTRIBUTION GENE C HOMOLOG (A	0.86	CGACGUUUGUAGGCUGACUUUC __||::|||_||||:||||||| TGTGTGAACTTCCGGCTGAAAG -27.77 135.00 675-696
mmu-miR-30a	ENST00000247950.1	1	-27.77	135	NUCLEAR DISTRIBUTION GENE C HOMOLOG (A	0.86	CGACGUUUGUAGGCUGACUUUC __||::|||_||||:||||||| TGTGTGAACTTCCGGCTGAAAG -27.77 135.00 679-700
mmu-miR-30b	ENST00000261483.1	1	-20.58	131	ALPHA-MANNOSIDASE II (EC 3	0.86	CGACUCACAUCCUACAAAUGU ||_||_|||_||||||||||| GCAGA-TGTTGGATGTTTACA -20.58 131.00 386-407
mmu-miR-31	ENST00000326958.1	1	-31.35	133		0.86	GUCGAUACGGUCGUAGAACGGA _:|_|:||:||||||||||||_ AGGATGTGTCAGCATCTTGCCC -31.35 133.00 1546-1567
mmu-miR-32	ENST00000264766.1	1	-22.73	134	HUNTINGTIN (HUNTINGTON'S DISEASE PROTEIN) (HD PROTEIN)	0.86	CGUUGAAUCAUUACACGUUAU __|||||:|_||||||||||| CAAACTTGG-AATGTGCAATA -22.73 134.00 5969-5988
mmu-miR-324-3p	ENST00000305832.1	1	-43.57	144	MAJOR PRION PROTEIN PRECURSOR (PRP) (PRP27-30) (PRP33-35C) (ASCR) (CD230 ANTIGEN)	0.86	GGUCGUCGUGGACCCCGUCACC _|_||||||_|||||||||||| GCTGCAGCAGCTGGGGCAGTGG -43.57 144.00 443-465
mmu-miR-324-3p	ENST00000225371.1	1	-41.63	141	EOSINOPHIL PEROXIDASE PRECURSOR (EC 1	0.86	GGUCGUCGUGGACCCCGUCACC |||||__|_||||||||||||| CCAGCCTCCCCTGGGGCAGTGG -41.63 141.00 72-95
mmu-miR-324-3p	ENST00000309788.2	1	-36.29	135		0.86	GGUCGUCGUGGACCCCGUCACC |||_||_||_|||||||:|||| CCACCACCAGCTGGGGCGGTGG -36.29 135.00 722-745
mmu-miR-326	ENST00000258733.1	1	-38.37	136	PUTATIVE TRANSMEMBRANE PROTEIN NMB PRECURSOR (TRANSMEMBRANE GLYCOPROTEIN HGFIN)	0.86	UGACCUCCUUCCCGGGUCUCC _:|||_|||_||||||||||| CTTGGTGGACGGGCCCAGAGG -38.37 136.00 26-47
mmu-miR-328	ENST00000313485.1	1	-39.82	136	RHO INTERACTING PROTEIN 3	0.86	UGCCUUCCCGU-CUCUCCCGGUC __|||:_||||_||||||||||| CAGGAGAGGCAGGAGAGGGCCAG -39.82 136.00 1278-1300
mmu-miR-328	ENST00000278935.1	1	-34.44	136		0.86	UGCCUUCCCGUCUCUCCCGGUC ||_|||_|||_||||||||||| ACAGAA-GGCTGAGAGGGCCAG -34.44 136.00 2126-2148
mmu-miR-328	ENST00000230658.1	1	-34.54	132	INSULIN GENE ENHANCER PROTEIN ISL-1 (ISLET-1)	0.86	UGCCUUCCCGUCUCUCCCGGUC |||__:_||::||||||||||| ACGATGTGGTGGAGAGGGCCAG -34.54 132.00 652-675
mmu-miR-339	ENST00000332539.1	1	-37.25	136	PUTATIVE G PROTEIN-COUPLED RECEPTOR GPR44 (CHEMOATTRACTANT RECEPTOR- HOMOLOGOUS MOLECULE EXPRESSED ON TH2 CELLS)	0.86	ACUCGAGGACCUCCUGUCCCU __|||||||_||||:|||||| AAAGCTCCTCGAGGGCAGGGA -37.25 136.00 2796-2816
mmu-miR-98	ENST00000254800.1	1	-23.47	135	ENAMELIN PRECURSOR	0.86	UUGUUAUGUUGAAUGAUGGAGU _||||_||_:||||||||:||| TACAAGACTGCTTACTACTTCA -23.47 135.00 3671-3693
mmu-miR-98	ENST00000334994.2	1	-26.54	134	SYNLEURIN	0.86	UUGUUAUGUUGAAUGAUGGAGU :__|||||||||||||||:||_ GCAAATACAACTTACTACTTCT -26.54 134.00 1535-1554
hsa-miR-185	ENST00000323510.1	1	-46.9	236		0.85	CUUGACGGAAAGAGAGGU _|::__|||||||||||| AAGTCACCTTTCTCTCCA -23.45 118.00 848-866
hsa-miR-185	ENST00000323547.2	1	-46.9	236		0.85	CUUGACGGAAAGAGAGGU _|::__|||||||||||| AAGTCACCTTTCTCTCCA -23.45 118.00 170-188
mmu-miR-185	ENST00000323547.2	1	-46.9	236		0.85	CUUGACGGAAAGAGAGGU _|::__|||||||||||| AAGTCACCTTTCTCTCCA -23.45 118.00 170-188
hsa-let-7i	ENST00000302946.3	1	-26.18	126		0.84	UCGUGUUUGAUGAUGGAGU __|_|||||||||:||||| TACCCAAACTACTGCCTCA -26.18 126.00 724-742
hsa-let-7i	ENST00000287936.1	1	-22.6	123	3-HYDROXY-3-METHYLGLUTARYL-COENZYME A REDUCTASE (EC 1	0.84	UCGUGUUUGAUGAUGGAGU :|__|||_||||||||||| GGACCAACCTACTACCTCA -22.60 123.00 2447-2467
hsa-let-7i	ENST00000245302.2	1	-21.99	121		0.84	UCGUGUUUGAUGAUGGAGU ||_|:_||||||||||||_ AGGATTAACTACTACCTCT -21.99 121.00 592-611
hsa-let-7i	ENST00000261965.2	1	-26.09	121	GAMMA-TUBULIN COMPLEX COMPONENT 3 (GCP-3) (SPINDLE POLE BODY PROTEIN SPC98 HOMOLOG) (HSPC98) (HGCP3) (H104P)	0.84	UCGUGUUUGAUGAUGGAGU __|||||:|_||||||||| TTCACAAGCCACTACCTCA -26.09 121.00 827-845
hsa-let-7i	ENST00000290409.1	1	-25.88	120		0.84	UCGUGUUUGAUGAUGGAGU __||_:|:||:|||||||| CTCAGGAGCTGCTACCTCA -25.88 120.00 547-565
hsa-let-7i	ENST00000179765.1	1	-20.82	120	BROMODOMAIN ADJACENT TO ZINC FINGER DOMAIN 2A (TRANSCRIPTION TERMINATION FACTOR-I INTERACTING PROTEIN 5) (TTF-I INTERACTING PROTEIN 5) (TIP5) (HWALP3)	0.84	UCGUGUUUGAUGAUGGAGU |_|_||_||||||||:||| ATCTCACACTACTACTTCA -20.82 120.00 173-193
hsa-let-7i	ENST00000263942.1	1	-20.8	120	VOLTAGE-DEPENDENT L-TYPE CALCIUM CHANNEL ALPHA-1S SUBUNIT (CALCIUM CHANNEL	0.84	UCGUGUUUGAUGAUGGAGU __::||_||||||||:||| TTTGCATACTACTACTTCA -20.80 120.00 4073-4091
hsa-let-7i	ENST00000286492.1	1	-22.93	118		0.84	UCGUGUUUGAUGAUGGAGU |_||_||||||||_||||| AACAGAAACTACTTCCTCA -22.93 118.00 445-465
hsa-let-7i	ENST00000334156.1	1	-24.87	118		0.84	UCGUGUUUGAUGAUGGAGU |_||_|::||||||||||_ AACAGAGGCTACTACCTCT -24.87 118.00 475-494
hsa-let-7i	ENST00000261826.4	1	-21.36	118	P2X PURINOCEPTOR 7 (ATP RECEPTOR) (P2X7) (PURINERGIC RECEPTOR) (P2Z RECEPTOR)	0.84	UCGUGUUUGAUGAUGGAGU _||_|_||||||||:|||| TGC-CCAACTACTATCTCA -21.36 118.00 2366-2384
hsa-let-7i	ENST00000304954.1	1	-21.82	118	KAPPA CASEIN PRECURSOR	0.84	UCGUGUUUGAUGAUGGAGU |___||||:||||||:||| AAACCAAATTACTACTTCA -21.82 118.00 682-698
hsa-let-7i	ENST00000328963.1	1	-21.36	118	P2X PURINOCEPTOR 7 (ATP RECEPTOR) (P2X7) (PURINERGIC RECEPTOR) (P2Z RECEPTOR)	0.84	UCGUGUUUGAUGAUGGAGU _||_|_||||||||:|||| TGC-CCAACTACTATCTCA -21.36 118.00 2460-2478
hsa-let-7i	ENST00000258002.3	1	-20.86	118	LACTATION ELEVATED 1; CG8520 GENE PRODUCT; LACTATION ELEVATED-1	0.84	UCGUGUU-UGAUGAUGGAGU ||_|_||__||||||||||| AGGAAAACTCTACTACCTCA -20.86 118.00 1058-1079
hsa-let-7i	ENST00000280236.1	1	-20.49	117		0.84	UCGUGUUUGAUGAUGGAGU __:|_|::||||||:|||| TCTAAAGGCTACTATCTCA -20.49 117.00 1647-1665
hsa-let-7i	ENST00000311135.1	1	-23.76	117	BLOCK 23	0.84	UCGUGUUUGAUGAUGGAGU _|_|_|||||:||:||||| TGGAGAAACTGCTGCCTCA -23.76 117.00 293-312
hsa-let-7i	ENST00000007414.1	1	-23.27	117	OXYSTEROL BINDING PROTEIN-RELATED PROTEIN 7 (OSBP-RELATED PROTEIN 7) (ORP-7)	0.84	UCGUGUUUGAUGAUGGAGU |_||__|:|||||:||||| AACAGCAGCTACTGCCTCA -23.27 117.00 756-776
hsa-let-7i	ENST00000228306.2	1	-23.76	117	60S ACIDIC RIBOSOMAL PROTEIN P0 (L10E)	0.84	UCGUGUUUGAUGAUGGAGU _|_|_|||||:||:||||| TGGAGAAACTGCTGCCTCA -23.76 117.00 343-362
hsa-let-7i	ENST00000320370.2	1	-24.27	117	SPERM-SPECIFIC ANTIGEN 2 (CLEAVAGE SIGNAL-1 PROTEIN) (CS-1)	0.84	UCGUGUUUGAUGAUGGAGU ||:||___|||||:||||| AGTACCTTCTACTGCCTCA -24.27 117.00 3442-3462
hsa-let-7i	ENST00000220562.1	1	-23.77	117	EXOSTOSIN-LIKE 3 (EC 2	0.84	UCGUGUUUGAUGAUGGAGU |_|:|__||||:||||||| ATCGCCCACTATTACCTCA -23.77 117.00 750-770
hsa-let-7i	ENST00000332149.1	1	-22.32	117	TRANSMEMBRANE PROTEASE	0.84	UCGUGUUUGAUGAUGGAGU __:|||_|:|:|||||||| TCTACACATTGCTACCTCA -22.32 117.00 2511-2529
hsa-let-7i	ENST00000328391.1	1	-23.76	117	60S ACIDIC RIBOSOMAL PROTEIN P0 (L10E)	0.84	UCGUGUUUGAUGAUGGAGU _|_|_|||||:||:||||| TGGAGAAACTGCTGCCTCA -23.76 117.00 301-320
hsa-let-7i	ENST00000330809.1	1	-21.89	117	GLYPICAN-6 PRECURSOR	0.84	UCGUGUUUGAUGAUGGAGU _|||__|||||||::|||| TGCAACAACTACTGTCTCA -21.89 117.00 796-815
hsa-let-7i	ENST00000261006.3	1	-24.27	117	SPERM-SPECIFIC ANTIGEN 2 (CLEAVAGE SIGNAL-1 PROTEIN) (CS-1)	0.84	UCGUGUUUGAUGAUGGAGU ||:||___|||||:||||| AGTACCTTCTACTGCCTCA -24.27 117.00 3495-3515
hsa-let-7i	ENST00000332053.1	1	-23.37	116	APM-1 PROTEIN	0.84	UCGUGUUUGAUGAUGGAGU _||||_||||||_|||||| TGCAC-AACTACGACCTCA -23.37 116.00 1289-1307
hsa-let-7i	ENST00000229426.1	1	-21.56	116	FK506-BINDING PROTEIN 5 (EC 5	0.84	UCGUGUUUGAUGAUGGAGU ||_|||||||_|||||||_ AGAACAAACTCCTACCTCT -21.56 116.00 0-19
hsa-miR-198	ENST00000332240.1	2	-64.3	246		0.84	GGAUAGAGGGGAGACCUGG _:|:_||_||||||||||| ATTGCCTGCCCTCTGGACC -30.84 123.00 395-414	GGAUAGAGGGGAGACCUGG ___|||||||||||||:|: AGGATCTCCCCTCTGGGCT -33.46 123.00 1259-1276
hsa-miR-198	ENST00000333650.3	1	-34.64	129	60S RIBOSOMAL PROTEIN L14 (CAG-ISL 7)	0.84	GGAUAGAGGGGAGACCUGG _|||__||||||||||||| GCTACATCCCCTCTGGACC -34.64 129.00 38-57
hsa-miR-198	ENST00000326016.1	1	-30.73	126	RHO GUANINE NUCLEOTIDE EXCHANGE FACTOR 4 ISOFORM A; APC-STIMULATED GUANINE NUCLEOTIDE EXCHANGE FACTOR	0.84	GGAUAGAGGGGAGACCUGG ||_|||__||||||||||| CCCATCCGCCCTCTGGACC -30.73 126.00 2839-2859
hsa-miR-198	ENST00000330348.2	1	-30.85	126	INTERLEUKIN-1 RECEPTOR-ASSOCIATED KINASE 1 (EC 2	0.84	GGAUAGAGGGGAGACCUGG ||_|_||_||||||||||| CCAAGCTGCCCTCTGGACC -30.85 126.00 1894-1914
hsa-miR-198	ENST00000317789.2	1	-31.51	126	CEREBRAL CELL ADHESION MOLECULE	0.84	GGAUAGAGGGGAGACCUGG ||__|||_||||||||||| CCACTCTGCCCTCTGGACC -31.51 126.00 1733-1753
hsa-miR-198	ENST00000258487.1	1	-30.73	126	RHO GUANINE NUCLEOTIDE EXCHANGE FACTOR 4 ISOFORM A; APC-STIMULATED GUANINE NUCLEOTIDE EXCHANGE FACTOR	0.84	GGAUAGAGGGGAGACCUGG ||_|||__||||||||||| CCCATCCGCCCTCTGGACC -30.73 126.00 3430-3450
hsa-miR-198	ENST00000330359.1	1	-31.51	126	CEREBRAL CELL ADHESION MOLECULE	0.84	GGAUAGAGGGGAGACCUGG ||__|||_||||||||||| CCACTCTGCCCTCTGGACC -31.51 126.00 950-970
hsa-miR-198	ENST00000258488.1	1	-30.73	126	RHO GUANINE NUCLEOTIDE EXCHANGE FACTOR 4 ISOFORM A; APC-STIMULATED GUANINE NUCLEOTIDE EXCHANGE FACTOR	0.84	GGAUAGAGGGGAGACCUGG ||_|||__||||||||||| CCCATCCGCCCTCTGGACC -30.73 126.00 2834-2854
hsa-miR-198	ENST00000330017.2	1	-30.85	126	INTERLEUKIN-1 RECEPTOR-ASSOCIATED KINASE 1 (EC 2	0.84	GGAUAGAGGGGAGACCUGG ||_|_||_||||||||||| CCAAGCTGCCCTCTGGACC -30.85 126.00 1642-1662
hsa-miR-198	ENST00000296615.2	1	-34.56	124		0.84	GGAUAGAGGGGAGACCUGG |___||||||||||||||: CACCTCTCCCCTCTGGACT -34.56 124.00 1126-1142
hsa-miR-198	ENST00000327021.3	1	-32.82	124		0.84	GGAUAGAGGGGAGACCUGG _|__||||:|||||||||| ACATTCTCTCCTCTGGACC -32.82 124.00 3147-3163
[truncated: 434 more rows]
