# Supplementary material for: Human MicroRNA Targets
Source: PLoS Biol. 2004 Oct 5;2(11):e363. doi: 10.1371/journal.pbio.0020363 (PMC521178; doi:10.1371/journal.pbio.0020363)
Supplement: Table S7 — (512 KB XLS). [file pbio.0020363.st007.xls]

## Sheet: v2_hits_excel.txt
					High scoring miRNA matches in human coding regions (Updates will be made available at http://www.microrna.org).
Mirna	Transcript ID	Number of hits	energy score	Alignment score	Description	Average Fraction of matches	Alignments
mmu-miR-127	ENST00000331067.2	1	-49.07	160		1	UCGGUUCGAGUCUGCCUAGGCU |||||||||||||||||||||| AGCCAAGCTCAGACGGATCCGA -49.07 160.00 1498-1521
hsa-miR-127	ENST00000331067.2	1	-49.07	160		1	UCGGUUCGAGUCUGCCUAGGCU |||||||||||||||||||||| AGCCAAGCTCAGACGGATCCGA -49.07 160.00 1498-1521
mmu-let-7b	ENST00000289537.2	1	-39.44	148	6-PHOSPHOFRUCTO-2-KINASE/FRUCTOSE-2	1	UUGGUGUGUUGGAUGAUGGAGU |:||:||||::||||||||||| AGCCGCACAGTCTACTACCTCA -39.44 148.00 711-734
hsa-let-7b	ENST00000289537.2	1	-39.44	148	6-PHOSPHOFRUCTO-2-KINASE/FRUCTOSE-2	1	UUGGUGUGUUGGAUGAUGGAGU |:||:||||::||||||||||| AGCCGCACAGTCTACTACCTCA -39.44 148.00 711-734
mmu-miR-328	ENST00000341276.1	1	-49.4	146		1	UGCCUUC-CCGUCUCUCCCGGUC :||||:|_||||||||||||||| GCGGAGGAGGCAGAGAGGGCCAG -49.40 146.00 393-417
hsa-miR-133a	ENST00000304685.1	1	-36.04	139	RAL GUANINE NUCLEOTIDE DISSOCIATION STIMULATOR-LIKE 1 (RALGDS-LIKE 1)	1	UGUCGA---CCAACUUCCCCUGGUU |::|||___|||||||||||||||: ATGGCTAGGGGTTGAAGGGGACCAG -36.04 139.00 233-259
mmu-miR-133	ENST00000304685.1	1	-36.04	139	RAL GUANINE NUCLEOTIDE DISSOCIATION STIMULATOR-LIKE 1 (RALGDS-LIKE 1)	1	UGUCGA---CCAACUUCCCCUGGUU |::|||___|||||||||||||||: ATGGCTAGGGGTTGAAGGGGACCAG -36.04 139.00 233-259
mmu-miR-96	ENST00000295755.1	1	-30.23	136	RESISTIN-LIKE BETA PRECURSOR (RELMBETA) (CYSTEINE-RICH SECRETED PROTEIN FIZZ2) (COLON AND SMALL INTESTINE-SPECIFIC CYSTEINE-RICH PROTEIN) (CYSTEINE-RICH SECRETED PROTEIN A12-ALPHA-LIKE 1)	1	UCGUU-UUU------ACACGAUCACGGUUU |||||_||:______||||||||||:|||| AGCAAGAAGCTCTCGTGTGCTAGTGTCAAA -30.23 136.00 147-178
mmu-miR-211	ENST00000316279.3	1	-35.35	134	SEMAPHORIN 3B PRECURSOR (SEMAPHORIN V) (SEMA V) (SEMA A(V))	1	UCC-GUUUCCUACUGUUUCCCUU |||_:|:||||||:|||:||||| AGGATAGAGGATGGCAAGGGGAA -35.35 134.00 474-498
mmu-miR-211	ENST00000316347.2	1	-35.35	134	SEMAPHORIN 3B PRECURSOR (SEMAPHORIN V) (SEMA V) (SEMA A(V))	1	UCC-GUUUCCUACUGUUUCCCUU |||_:|:||||||:|||:||||| AGGATAGAGGATGGCAAGGGGAA -35.35 134.00 474-498
mmu-miR-324-3p	ENST00000032294.1	1	-44.18	133	BCL-2 HOMOLOGOUS ANTAGONIST/KILLER (APOPTOSIS REGULATOR BAK) (BCL2- LIKE 7 PROTEIN)	1	GGUCGUCGUGG-ACCCCGU-CACC |:|||||||||_|||||||_|||| CTAGCAGCACCATGGGGCAGGTGG -44.18 133.00 199-224
mmu-miR-298	ENST00000341854.1	1	-37.96	133		1	CCUUCU---UGUCGGGAGGAGACGG ||||||___:|:|||:||||||||: GGAAGAGCCGCGGCCTTCCTCTGCT -37.96 133.00 42-68
mmu-miR-221	ENST00000283684.1	1	-32.29	133	POTENTIAL PHOSPHOLIPID-TRANSPORTING ATPASE IC (EC 3	1	UUUGGGUCGUCUGUUACAUCGA |:|||::|::|||:||||:||| AGACCTGGTGGACGATGTGGCT -32.29 133.00 473-496
mmu-miR-298	ENST00000263335.2	1	-38.13	132	PAIRED BOX PROTEIN PAX-8	1	CCU-UCUUGUCG----GGAGGAGACGG |||_||::||||____||||||||||| GGACAGGGCAGCTATGCCTCCTCTGCC -38.13 132.00 833-861
mmu-miR-298	ENST00000263334.1	1	-38.13	132	PAIRED BOX PROTEIN PAX-8	1	CCU-UCUUGUCG----GGAGGAGACGG |||_||::||||____||||||||||| GGACAGGGCAGCTATGCCTCCTCTGCC -38.13 132.00 1164-1192
mmu-miR-298	ENST00000263333.1	1	-38.13	132	PAIRED BOX PROTEIN PAX-8	1	CCU-UCUUGUCG----GGAGGAGACGG |||_||::||||____||||||||||| GGACAGGGCAGCTATGCCTCCTCTGCC -38.13 132.00 975-1003
mmu-miR-210	ENST00000224605.1	1	-37.1	132	BONE MORPHOGENETIC PROTEIN 3B PRECURSOR (BMP-3B) (GROWTH/DIFFERENTIATION FACTOR 10) (GDF-10) (BONE INDUCING PROTEIN) (BIP)	1	GUCGGCGACA-GUGUGCGUGUC ::|:||||||_||||:|||||| TGGTCGCTGTCCACATGCACAG -37.10 132.00 220-243
hsa-miR-210	ENST00000224605.1	1	-37.1	132	BONE MORPHOGENETIC PROTEIN 3B PRECURSOR (BMP-3B) (GROWTH/DIFFERENTIATION FACTOR 10) (GDF-10) (BONE INDUCING PROTEIN) (BIP)	1	GUCGGCGACA-GUGUGCGUGUC ::|:||||||_||||:|||||| TGGTCGCTGTCCACATGCACAG -37.10 132.00 220-243
mmu-miR-298	ENST00000265440.3	1	-36.17	132	TRANSCRIPTION FACTOR EC	1	CCUU-CUUGUC-GGGAGGAGACGG ||||_||:|||_|:|||||||||: GGAAGGAGCAGACTCTCCTCTGCT -36.17 132.00 230-255
mmu-miR-211	ENST00000337843.1	1	-36.16	132	COMPLEMENT-C1Q TUMOR NECROSIS FACTOR-RELATED PROTEIN 6 PRECURSOR	1	UCCGU--UUCCUACUGUUUCCCUU :||||__||||:||||||:|||:| GGGCAGCAAGGGTGACAAGGGGGA -36.16 132.00 368-393
mmu-miR-211	ENST00000255836.2	1	-36.16	132	COMPLEMENT-C1Q TUMOR NECROSIS FACTOR-RELATED PROTEIN 6 PRECURSOR	1	UCCGU--UUCCUACUGUUUCCCUU :||||__||||:||||||:|||:| GGGCAGCAAGGGTGACAAGGGGGA -36.16 132.00 368-393
mmu-miR-298	ENST00000244669.1	1	-36.12	132	PROBABLE C->U EDITING ENZYME APOBEC-2 (EC 3	1	CCUUCUUG-UC-GGGAGGAGACGG |||:||||_||_||:||||||||: GGAGGAACAAGACCTTCCTCTGCT -36.12 132.00 190-215
mmu-miR-205	ENST00000296619.3	1	-36.03	132	MONOGENIC	1	GUCU-GAGG-CCACCUUACUUCCU |||:_||:|_|||||||||:|||| CAGGTCTTCAGGTGGAATGGAGGA -36.03 132.00 10257-10282
hsa-miR-205	ENST00000296619.3	1	-36.03	132	MONOGENIC	1	GUCU-GAGG-CCACCUUACUUCCU |||:_||:|_|||||||||:|||| CAGGTCTTCAGGTGGAATGGAGGA -36.03 132.00 10257-10282
hsa-miR-34a	ENST00000321326.2	1	-34.69	131		1	UGUUGGUCGA----UUCUGUGACGGU |||:|::|||____:||||||||||: ACAGCTGGCTGGGGGAGACACTGCCG -34.69 131.00 712-739
hsa-miR-34a	ENST00000238788.3	1	-34.69	131		1	UGUUGGUCGA----UUCUGUGACGGU |||:|::|||____:||||||||||: ACAGCTGGCTGGGGGAGACACTGCCG -34.69 131.00 853-880
hsa-miR-197	ENST00000322773.1	1	-34.24	131	COLLAGEN ALPHA 1(XIX) CHAIN PRECURSOR (COLLAGEN ALPHA 1(Y) CHAIN)	1	CGAC--CCACC--UCUUCCACCACUU |:||__|||||__|||||||||||:| GTTGATGGTGGAAAGAAGGTGGTGGA -34.24 131.00 402-429
hsa-miR-24	ENST00000294785.1	1	-32.07	131	NICASTRIN PRECURSOR	1	GACA-AGGAC-G--ACUUGACUCGGU :|||_|||||_|__|||||||||:|| TTGTCTCCTGCCTTTGAACTGAGTCA -32.07 131.00 1890-1917
hsa-miR-24	ENST00000343351.1	1	-32.07	131	NICASTRIN PRECURSOR	1	GACA-AGGAC-G--ACUUGACUCGGU :|||_|||||_|__|||||||||:|| TTGTCTCCTGCCTTTGAACTGAGTCA -32.07 131.00 1830-1857
mmu-miR-24	ENST00000294785.1	1	-32.07	131	NICASTRIN PRECURSOR	1	GACA-AGGAC-G--ACUUGACUCGGU :|||_|||||_|__|||||||||:|| TTGTCTCCTGCCTTTGAACTGAGTCA -32.07 131.00 1890-1917
mmu-miR-24	ENST00000343351.1	1	-32.07	131	NICASTRIN PRECURSOR	1	GACA-AGGAC-G--ACUUGACUCGGU :|||_|||||_|__|||||||||:|| TTGTCTCCTGCCTTTGAACTGAGTCA -32.07 131.00 1830-1857
mmu-miR-34a	ENST00000236064.1	1	-31.39	131	IMPORTIN 13; RAN BINDING PROTEIN 13	1	UUGUUG---GUCGA-U-UCUGUGACGGU |:||||___|||||_:_||||||||:|| AGCAACGTGCAGCTGGCAGACACTGTCA -31.39 131.00 1500-1529
mmu-miR-292-5p	ENST00000226578.1	1	-31.21	131	BETA-MANNOSIDASE PRECURSOR (EC 3	1	GUUUUCUC-GGGGGUCAAACUCA :|||||:|_|:||::|||||||| TAAAAGGGTCTCCTGGTTTGAGT -31.21 131.00 997-1021
hsa-miR-198	ENST00000244799.2	1	-34.38	128	G PROTEIN-COUPLED RECEPTOR PGR12 (FRAGMENT)	1	GGAUA-GAGGGGAGACCUGG |||||_||:||:|||||||| CCTATGCTTCCTTCTGGACC -34.38 128.00 472-493
mmu-miR-185	ENST00000297798.1	1	-31.35	128		1	CUUGACGGAAAGAGAGGU ||:||||||||||||:|: GAGCTGCCTTTCTCTTCG -31.35 128.00 344-363
hsa-miR-185	ENST00000297798.1	1	-31.35	128		1	CUUGACGGAAAGAGAGGU ||:||||||||||||:|: GAGCTGCCTTTCTCTTCG -31.35 128.00 344-363
hsa-miR-198	ENST00000265052.1	1	-37.31	127	MONOGLYCERIDE LIPASE; LYSOPHOSPHOLIPASE-LIKE	1	GGAUAGAGGGGAGACCUGG |||:|||:||:|||||:|| CCTGTCTTCCTTCTGGGCC -37.31 127.00 444-464
hsa-miR-198	ENST00000328774.1	1	-36.41	126	VERY VERY HYPOTHETICAL PROTEIN FROM MEG3 LOCUS (PROTEIN PRO0518)	1	GGAU-AGA-GGGGAGACCUGG |||:_|||_|||||||||||| CCTGTTCTGCCCCTCTGGACC -36.41 126.00 132-154
mmu-miR-139	ENST00000288828.1	1	-27.45	125		1	UCUGUGCACGUGACAUCU |||:::|||||:|||||| AGATGTGTGCATTGTAGA -27.45 125.00 221-240
mmu-miR-139	ENST00000315176.1	1	-27.45	125		1	UCUGUGCACGUGACAUCU |||:::|||||:|||||| AGATGTGTGCATTGTAGA -27.45 125.00 203-222
hsa-miR-139	ENST00000288828.1	1	-27.45	125		1	UCUGUGCACGUGACAUCU |||:::|||||:|||||| AGATGTGTGCATTGTAGA -27.45 125.00 221-240
hsa-miR-139	ENST00000315176.1	1	-27.45	125		1	UCUGUGCACGUGACAUCU |||:::|||||:|||||| AGATGTGTGCATTGTAGA -27.45 125.00 203-222
hsa-miR-198	ENST00000293695.3	1	-30.99	123		1	GGAU--AGAGGGGAGACCUGG :|||__|||||:||||||||: TCTACTTCTCCTCTCTGGACT -30.99 123.00 154-176
mmu-miR-139	ENST00000298355.1	1	-29.07	123	TRIPARTITE MOTIF PROTEIN 9	1	UCUG-UGCACGUGACAUCU ||||_|:|||||||||:|| AGACAATGTGCACTGTGGA -29.07 123.00 1483-1503
mmu-miR-139	ENST00000338969.1	1	-29.07	123	TRIPARTITE MOTIF PROTEIN 9	1	UCUG-UGCACGUGACAUCU ||||_|:|||||||||:|| AGACAATGTGCACTGTGGA -29.07 123.00 1471-1491
hsa-miR-139	ENST00000298355.1	1	-29.07	123	TRIPARTITE MOTIF PROTEIN 9	1	UCUG-UGCACGUGACAUCU ||||_|:|||||||||:|| AGACAATGTGCACTGTGGA -29.07 123.00 1483-1503
hsa-miR-139	ENST00000338969.1	1	-29.07	123	TRIPARTITE MOTIF PROTEIN 9	1	UCUG-UGCACGUGACAUCU ||||_|:|||||||||:|| AGACAATGTGCACTGTGGA -29.07 123.00 1471-1491
mmu-let-7i	ENST00000339921.1	1	-29.22	122		1	UCGUGU-UUGAUGAUGGAGU |||:||_||||:||:||||| AGCGCACAACTGCTGCCTCA -29.22 122.00 215-236
hsa-let-7i	ENST00000339921.1	1	-29.22	122		1	UCGUGU-UUGAUGAUGGAGU |||:||_||||:||:||||| AGCGCACAACTGCTGCCTCA -29.22 122.00 215-236
mmu-let-7i	ENST00000307095.3	1	-26.87	122	TOLL-LIKE RECEPTOR 4 PRECURSOR (HTOLL)	1	UCG--U--GUUUGAUGAUGGAGU |||__|__:|:|||||||||||: AGCATACTTAGACTACTACCTCG -26.87 122.00 749-773
mmu-let-7i	ENST00000339096.1	1	-26.87	122	TOLL-LIKE RECEPTOR 4 PRECURSOR (HTOLL)	1	UCG--U--GUUUGAUGAUGGAGU |||__|__:|:|||||||||||: AGCATACTTAGACTACTACCTCG -26.87 122.00 269-293
mmu-let-7i	ENST00000308355.2	1	-26.87	122	TOLL-LIKE RECEPTOR 4 PRECURSOR (HTOLL)	1	UCG--U--GUUUGAUGAUGGAGU |||__|__:|:|||||||||||: AGCATACTTAGACTACTACCTCG -26.87 122.00 698-722
mmu-let-7i	ENST00000336303.1	1	-26.87	122	TOLL-LIKE RECEPTOR 4 PRECURSOR (HTOLL)	1	UCG--U--GUUUGAUGAUGGAGU |||__|__:|:|||||||||||: AGCATACTTAGACTACTACCTCG -26.87 122.00 869-893
hsa-let-7i	ENST00000307095.3	1	-26.87	122	TOLL-LIKE RECEPTOR 4 PRECURSOR (HTOLL)	1	UCG--U--GUUUGAUGAUGGAGU |||__|__:|:|||||||||||: AGCATACTTAGACTACTACCTCG -26.87 122.00 749-773
hsa-let-7i	ENST00000339096.1	1	-26.87	122	TOLL-LIKE RECEPTOR 4 PRECURSOR (HTOLL)	1	UCG--U--GUUUGAUGAUGGAGU |||__|__:|:|||||||||||: AGCATACTTAGACTACTACCTCG -26.87 122.00 269-293
hsa-let-7i	ENST00000308355.2	1	-26.87	122	TOLL-LIKE RECEPTOR 4 PRECURSOR (HTOLL)	1	UCG--U--GUUUGAUGAUGGAGU |||__|__:|:|||||||||||: AGCATACTTAGACTACTACCTCG -26.87 122.00 698-722
hsa-let-7i	ENST00000336303.1	1	-26.87	122	TOLL-LIKE RECEPTOR 4 PRECURSOR (HTOLL)	1	UCG--U--GUUUGAUGAUGGAGU |||__|__:|:|||||||||||: AGCATACTTAGACTACTACCTCG -26.87 122.00 869-893
mmu-let-7i	ENST00000255317.1	1	-24.47	121	5-LIPOXYGENASE ACTIVATING PROTEIN (FLAP) (MK-886-BINDING PROTEIN)	1	UCGUGU---UUGAUGAUGGAGU :|||:|___|||||:||||||| GGCATATTCAACTATTACCTCA -24.47 121.00 384-407
hsa-let-7i	ENST00000255317.1	1	-24.47	121	5-LIPOXYGENASE ACTIVATING PROTEIN (FLAP) (MK-886-BINDING PROTEIN)	1	UCGUGU---UUGAUGAUGGAGU :|||:|___|||||:||||||| GGCATATTCAACTATTACCTCA -24.47 121.00 384-407
mmu-miR-185	ENST00000265629.1	1	-25.35	120	TRANSFORMATION/TRANSCRIPTION DOMAIN-ASSOCIATED PROTEIN	1	CUU-GACGGAAAGAGAGGU ||:_|||||||||||||:: GAGCCTGCCTTTCTCTCTG -25.35 120.00 7320-7340
mmu-miR-185	ENST00000265628.2	1	-25.35	120	TRANSFORMATION/TRANSCRIPTION DOMAIN-ASSOCIATED PROTEIN	1	CUU-GACGGAAAGAGAGGU ||:_|||||||||||||:: GAGCCTGCCTTTCTCTCTG -25.35 120.00 7263-7283
hsa-miR-185	ENST00000265629.1	1	-25.35	120	TRANSFORMATION/TRANSCRIPTION DOMAIN-ASSOCIATED PROTEIN	1	CUU-GACGGAAAGAGAGGU ||:_|||||||||||||:: GAGCCTGCCTTTCTCTCTG -25.35 120.00 7320-7340
hsa-miR-185	ENST00000265628.2	1	-25.35	120	TRANSFORMATION/TRANSCRIPTION DOMAIN-ASSOCIATED PROTEIN	1	CUU-GACGGAAAGAGAGGU ||:_|||||||||||||:: GAGCCTGCCTTTCTCTCTG -25.35 120.00 7263-7283
mmu-let-7i	ENST00000292077.5	1	-24.28	120	POU DOMAIN	1	UCGUG-U-UUGAUGAUGGAGU |||||_|_|::||||||||:| AGCACAACAGTTACTACCTTA -24.28 120.00 1140-1162
hsa-let-7i	ENST00000292077.5	1	-24.28	120	POU DOMAIN	1	UCGUG-U-UUGAUGAUGGAGU |||||_|_|::||||||||:| AGCACAACAGTTACTACCTTA -24.28 120.00 1140-1162
mmu-miR-192	ENST00000261296.1	1	-21.74	120	DTDP-D-GLUCOSE 4	1	ACAGU-UAAGUAUCCAGUC |||::_||||||:|||||| TGTTGCATTCATGGGTCAG -21.74 120.00 657-677
mmu-miR-192	ENST00000343779.1	1	-21.74	120	DTDP-D-GLUCOSE 4	1	ACAGU-UAAGUAUCCAGUC |||::_||||||:|||||| TGTTGCATTCATGGGTCAG -21.74 120.00 657-677
hsa-miR-198	ENST00000287766.1	1	-37.26	119	SODIUM- AND CHLORIDE-DEPENDENT GABA TRANSPORTER 1	1	GGAUAGA-GGG-GAGACCUGG |||||||_|||_||||||:|| CCTATCTCCCCACTCTGGGCC -37.26 119.00 1125-1147
hsa-miR-198	ENST00000229922.1	1	-34.6	119	ADENYLYL CYCLASE-ASSOCIATED PROTEIN 2 (CAP 2)	1	GGAUA-GAGGGGAGACCUGG :||:|_|||:|||||||:|| TCTGTCCTCTCCTCTGGGCC -34.60 119.00 666-687
hsa-miR-198	ENST00000326470.1	1	-31.93	119	SLINGSHOT 1	1	GGAUAG-AGGGGAGACCUGG :||||:_||:|||||||:|| TCTATTGTCTCCTCTGGGCC -31.93 119.00 2047-2068
hsa-miR-198	ENST00000261854.1	1	-26.02	119	PRESENILIN-LIKE PROTEIN 2 (EC 3	1	GGAU-AGAGGGGAGACCUGG |:||_|:|:|:||||||||: CTTATTTTTCTCTCTGGACT -26.02 119.00 864-885
hsa-miR-198	ENST00000344182.1	1	-25.68	119		1	GGAUA-GAGGGGAGACCUGG |:|||_:|:|:||||||||: CTTATGTTTCTCTCTGGACT -25.68 119.00 759-780
mmu-miR-139	ENST00000251160.3	1	-27.17	118		1	UCUG--UGCACGUGACAUCU ||:|__|:|||||||||:|| AGGCAAATGTGCACTGTGGA -27.17 118.00 555-576
mmu-miR-139	ENST00000251159.3	1	-27.17	118		1	UCUG--UGCACGUGACAUCU ||:|__|:|||||||||:|| AGGCAAATGTGCACTGTGGA -27.17 118.00 711-732
mmu-miR-139	ENST00000344650.1	1	-27.17	118		1	UCUG--UGCACGUGACAUCU ||:|__|:|||||||||:|| AGGCAAATGTGCACTGTGGA -27.17 118.00 555-576
mmu-miR-139	ENST00000343078.1	1	-27.17	118		1	UCUG--UGCACGUGACAUCU ||:|__|:|||||||||:|| AGGCAAATGTGCACTGTGGA -27.17 118.00 118-139
mmu-miR-139	ENST00000342173.1	1	-27.17	118		1	UCUG--UGCACGUGACAUCU ||:|__|:|||||||||:|| AGGCAAATGTGCACTGTGGA -27.17 118.00 705-726
hsa-miR-139	ENST00000251160.3	1	-27.17	118		1	UCUG--UGCACGUGACAUCU ||:|__|:|||||||||:|| AGGCAAATGTGCACTGTGGA -27.17 118.00 555-576
hsa-miR-139	ENST00000251159.3	1	-27.17	118		1	UCUG--UGCACGUGACAUCU ||:|__|:|||||||||:|| AGGCAAATGTGCACTGTGGA -27.17 118.00 711-732
hsa-miR-139	ENST00000344650.1	1	-27.17	118		1	UCUG--UGCACGUGACAUCU ||:|__|:|||||||||:|| AGGCAAATGTGCACTGTGGA -27.17 118.00 555-576
hsa-miR-139	ENST00000343078.1	1	-27.17	118		1	UCUG--UGCACGUGACAUCU ||:|__|:|||||||||:|| AGGCAAATGTGCACTGTGGA -27.17 118.00 118-139
hsa-miR-139	ENST00000342173.1	1	-27.17	118		1	UCUG--UGCACGUGACAUCU ||:|__|:|||||||||:|| AGGCAAATGTGCACTGTGGA -27.17 118.00 705-726
hsa-miR-33	ENST00000334512.1	1	-24.13	117	RETINOIC ACID INDUCED 17; PIAS-LIKE PROTEIN HZIMP10	1	GUUAC--GUUGAUGUUACGUG |||||__|:|||:||:||||: CAATGACCGACTGCAGTGCAT -24.13 117.00 32-54
mmu-miR-33	ENST00000334512.1	1	-24.13	117	RETINOIC ACID INDUCED 17; PIAS-LIKE PROTEIN HZIMP10	1	GUUAC--GUUGAUGUUACGUG |||||__|:|||:||:||||: CAATGACCGACTGCAGTGCAT -24.13 117.00 32-54
mmu-miR-138	ENST00000297397.4	1	-23.49	117	FIBROCYSTIN L; POLYCYSTIC KIDNEY AND HEPATIC DISEASE-LIKE 1	1	CUAA---GUGUUGUGGUCGA ||||___|||||:||||||| GATTCAGCACAATACCAGCT -23.49 117.00 4174-4195
hsa-miR-138	ENST00000297397.4	1	-23.49	117	FIBROCYSTIN L; POLYCYSTIC KIDNEY AND HEPATIC DISEASE-LIKE 1	1	CUAA---GUGUUGUGGUCGA ||||___|||||:||||||| GATTCAGCACAATACCAGCT -23.49 117.00 4174-4195
hsa-miR-33	ENST00000336434.1	1	-20.44	117		1	GUU-ACGUU-GAUGUUACGUG |||_|||||_:|||||||:|| CAATTGCAATTTACAATGTAC -20.44 117.00 130-152
mmu-miR-33	ENST00000336434.1	1	-20.44	117		1	GUU-ACGUU-GAUGUUACGUG |||_|||||_:|||||||:|| CAATTGCAATTTACAATGTAC -20.44 117.00 130-152
hsa-miR-198	ENST00000252188.3	1	-30.6	116	COLLAGEN ALPHA 2(XI) CHAIN PRECURSOR	1	GGAUAG-A------GGGGAGACCUGG ::||||_|______:||||||||||| TTTATCTTCCAGGGTCCCTCTGGACC -30.60 116.00 1848-1875
hsa-miR-198	ENST00000342840.1	1	-30.6	116	COLLAGEN ALPHA 2(XI) CHAIN PRECURSOR	1	GGAUAG-A------GGGGAGACCUGG ::||||_|______:||||||||||| TTTATCTTCCAGGGTCCCTCTGGACC -30.60 116.00 2088-2115
hsa-miR-198	ENST00000341052.1	1	-30.6	116	COLLAGEN ALPHA 2(XI) CHAIN PRECURSOR	1	GGAUAG-A------GGGGAGACCUGG ::||||_|______:||||||||||| TTTATCTTCCAGGGTCCCTCTGGACC -30.60 116.00 1830-1857
hsa-miR-198	ENST00000316582.2	1	-30.6	116	COLLAGEN ALPHA 2(XI) CHAIN PRECURSOR	1	GGAUAG-A------GGGGAGACCUGG ::||||_|______:||||||||||| TTTATCTTCCAGGGTCCCTCTGGACC -30.60 116.00 2025-2052
hsa-miR-198	ENST00000343409.1	1	-30.6	116	COLLAGEN ALPHA 2(XI) CHAIN PRECURSOR	1	GGAUAG-A------GGGGAGACCUGG ::||||_|______:||||||||||| TTTATCTTCCAGGGTCCCTCTGGACC -30.60 116.00 1767-1794
hsa-miR-198	ENST00000304590.3	1	-30.6	116	COLLAGEN ALPHA 2(XI) CHAIN PRECURSOR	1	GGAUAG-A------GGGGAGACCUGG ::||||_|______:||||||||||| TTTATCTTCCAGGGTCCCTCTGGACC -30.60 116.00 1947-1974
hsa-miR-198	ENST00000341474.1	1	-30.6	116	COLLAGEN ALPHA 2(XI) CHAIN PRECURSOR	1	GGAUAG-A------GGGGAGACCUGG ::||||_|______:||||||||||| TTTATCTTCCAGGGTCCCTCTGGACC -30.60 116.00 1908-1935
mmu-miR-139	ENST00000319338.1	1	-26.75	116		1	UCUGU-G--CACGUGACAUCU :|:||_|__|||||||||:|| GGGCACCAAGTGCACTGTGGA -26.75 116.00 2267-2289
hsa-miR-139	ENST00000319338.1	1	-26.75	116		1	UCUGU-G--CACGUGACAUCU :|:||_|__|||||||||:|| GGGCACCAAGTGCACTGTGGA -26.75 116.00 2267-2289
hsa-miR-33	ENST00000167588.1	1	-23.67	116	KERATIN	1	GUUA-CGUUGAUGUUACGUG :::|_||:||||||:||||: TGGTCGCGACTACAGTGCAT -23.67 116.00 338-359
mmu-miR-33	ENST00000167588.1	1	-23.67	116	KERATIN	1	GUUA-CGUUGAUGUUACGUG :::|_||:||||||:||||: TGGTCGCGACTACAGTGCAT -23.67 116.00 338-359
hsa-miR-33	ENST00000312046.2	1	-23.13	116	OXIDATION RESISTANCE 1	1	GUUAC-GUUGAUGUUACGUG ::|||_||:||:|||||:|| TGATGTCAGCTGCAATGTAC -23.13 116.00 535-556
hsa-miR-33	ENST00000336821.2	1	-23.13	116	OXIDATION RESISTANCE 1	1	GUUAC-GUUGAUGUUACGUG ::|||_||:||:|||||:|| TGATGTCAGCTGCAATGTAC -23.13 116.00 535-556
mmu-miR-33	ENST00000312046.2	1	-23.13	116	OXIDATION RESISTANCE 1	1	GUUAC-GUUGAUGUUACGUG ::|||_||:||:|||||:|| TGATGTCAGCTGCAATGTAC -23.13 116.00 535-556
mmu-miR-33	ENST00000336821.2	1	-23.13	116	OXIDATION RESISTANCE 1	1	GUUAC-GUUGAUGUUACGUG ::|||_||:||:|||||:|| TGATGTCAGCTGCAATGTAC -23.13 116.00 535-556
mmu-let-7i	ENST00000281662.2	1	-21.23	116	BULLOUS PEMPHIGOID ANTIGEN 1 ISOFORMS 1/2/3/4/5/8 (230 KDA BULLOUS PEMPHIGOID ANTIGEN) (BPA) (HEMIDESMOSOMAL PLAQUE PROTEIN) (DYSTONIA MUSCULORUM PROTEIN) (FRAGMENT)	1	UCGUGU-UUGAUGAUGGAGU ||:|::_||||:|||:|||| AGTATGTAACTGCTATCTCA -21.23 116.00 4126-4147
hsa-let-7i	ENST00000281662.2	1	-21.23	116	BULLOUS PEMPHIGOID ANTIGEN 1 ISOFORMS 1/2/3/4/5/8 (230 KDA BULLOUS PEMPHIGOID ANTIGEN) (BPA) (HEMIDESMOSOMAL PLAQUE PROTEIN) (DYSTONIA MUSCULORUM PROTEIN) (FRAGMENT)	1	UCGUGU-UUGAUGAUGGAGU ||:|::_||||:|||:|||| AGTATGTAACTGCTATCTCA -21.23 116.00 4126-4147
mmu-miR-185	ENST00000258495.3	1	-26.23	115	STABILIN 2; CD44-LIKE PRECURSOR FELL; HYALURONAN RECEPTOR FOR ENDOCYTOSIS	1	CUUGACGG-AAAGAGAGGU |||:||:|_|||||||||: GAATTGTCATTTCTCTCCG -26.23 115.00 2997-3017
hsa-miR-185	ENST00000258495.3	1	-26.23	115	STABILIN 2; CD44-LIKE PRECURSOR FELL; HYALURONAN RECEPTOR FOR ENDOCYTOSIS	1	CUUGACGG-AAAGAGAGGU |||:||:|_|||||||||: GAATTGTCATTTCTCTCCG -26.23 115.00 2997-3017
mmu-miR-138	ENST00000339954.1	1	-23.87	115	TETRATRICOPEPTIDE REPEAT PROTEIN 3 (TPR REPEAT PROTEIN D)	1	CUAAGU----GUUGUGGUCGA ||||||____||:|||||||| GATTCATCTTCAGCACCAGCT -23.87 115.00 3672-3694
mmu-miR-138	ENST00000333844.1	1	-23.87	115	TETRATRICOPEPTIDE REPEAT PROTEIN 3 (TPR REPEAT PROTEIN D)	1	CUAAGU----GUUGUGGUCGA ||||||____||:|||||||| GATTCATCTTCAGCACCAGCT -23.87 115.00 3672-3694
hsa-miR-138	ENST00000339954.1	1	-23.87	115	TETRATRICOPEPTIDE REPEAT PROTEIN 3 (TPR REPEAT PROTEIN D)	1	CUAAGU----GUUGUGGUCGA ||||||____||:|||||||| GATTCATCTTCAGCACCAGCT -23.87 115.00 3672-3694
hsa-miR-138	ENST00000333844.1	1	-23.87	115	TETRATRICOPEPTIDE REPEAT PROTEIN 3 (TPR REPEAT PROTEIN D)	1	CUAAGU----GUUGUGGUCGA ||||||____||:|||||||| GATTCATCTTCAGCACCAGCT -23.87 115.00 3672-3694
mmu-let-7i	ENST00000050961.3	1	-22.88	115	ZINC FINGER HOMEODOMAIN 4	1	UCGU---GUUUGAUGAUGGAGU ||||___:|:|:||:||||||| AGCATGTTAGATTATTACCTCA -22.88 115.00 10333-10356
hsa-let-7i	ENST00000050961.3	1	-22.88	115	ZINC FINGER HOMEODOMAIN 4	1	UCGU---GUUUGAUGAUGGAGU ||||___:|:|:||:||||||| AGCATGTTAGATTATTACCTCA -22.88 115.00 10333-10356
mmu-let-7i	ENST00000338385.1	1	-27.78	114	HUNTINGTIN (HUNTINGTON'S DISEASE PROTEIN) (HD PROTEIN)	1	UCGUGUU--UGAUGAUGGAGU :|||||:__:||:||:||||| GGCACAGCCGCTGCTGCCTCA -27.78 114.00 170-192
hsa-let-7i	ENST00000338385.1	1	-27.78	114	HUNTINGTIN (HUNTINGTON'S DISEASE PROTEIN) (HD PROTEIN)	1	UCGUGUU--UGAUGAUGGAGU :|||||:__:||:||:||||| GGCACAGCCGCTGCTGCCTCA -27.78 114.00 170-192
mmu-miR-185	ENST00000288169.2	1	-26.65	114	2-AMINOADIPIC 6-SEMIALDEHYDE DEHYDROGENASE	1	CUUGAC-GGAAA-GAGAGGU ||||||_|:|||_||||||: GAACTGTCTTTTCCTCTCCG -26.65 114.00 2386-2407
hsa-miR-185	ENST00000288169.2	1	-26.65	114	2-AMINOADIPIC 6-SEMIALDEHYDE DEHYDROGENASE	1	CUUGAC-GGAAA-GAGAGGU ||||||_|:|||_||||||: GAACTGTCTTTTCCTCTCCG -26.65 114.00 2386-2407
mmu-miR-185	ENST00000335585.1	1	-24.82	114	SERINE/THREONINE PROTEIN PHOSPHATASE 2A	1	CUUGAC-GGAAAGAGAGGU |::|||_|:|||:|||||| GGGCTGTCTTTTTTCTCCA -24.82 114.00 3-23
hsa-miR-185	ENST00000335585.1	1	-24.82	114	SERINE/THREONINE PROTEIN PHOSPHATASE 2A	1	CUUGAC-GGAAAGAGAGGU |::|||_|:|||:|||||| GGGCTGTCTTTTTTCTCCA -24.82 114.00 3-23
mmu-miR-138	ENST00000339565.1	1	-24.23	114		1	CUAA---GUGUUGUGGUCGA |:||___||||:|||||||| GGTTACCCACAGCACCAGCT -24.23 114.00 312-333
hsa-miR-138	ENST00000339565.1	1	-24.23	114		1	CUAA---GUGUUGUGGUCGA |:||___||||:|||||||| GGTTACCCACAGCACCAGCT -24.23 114.00 312-333
mmu-let-7i	ENST00000289119.1	1	-22.32	114	ALPHA/BETA HYDROLASE DOMAIN CONTAINING PROTEIN 3; LUNG ALPHA/BETA HYDROLASE 3	1	UCGU-GUUU-GAUGAUGGAGU ||||_||:|_||||||:||:| AGCACCAGACCTACTATCTTA -22.32 114.00 507-529
hsa-let-7i	ENST00000289119.1	1	-22.32	114	ALPHA/BETA HYDROLASE DOMAIN CONTAINING PROTEIN 3; LUNG ALPHA/BETA HYDROLASE 3	1	UCGU-GUUU-GAUGAUGGAGU ||||_||:|_||||||:||:| AGCACCAGACCTACTATCTTA -22.32 114.00 507-529
hsa-miR-198	ENST00000170629.2	1	-31.54	113	GENERAL TRANSCRIPTION FACTOR IIIC	1	GGA-U---AGAGGGGAGACCUGG |||_|___|||:|:||||||:|| CCTGACCCTCTTCTCTCTGGGCC -31.54 113.00 4709-4733
mmu-miR-138	ENST00000304707.1	1	-26.07	113	POLYCYSTIC KIDNEY AND HEPATIC DISEASE 1 PRECURSOR (FIBROCYSTIN) (POLYDUCTIN) (TIGMIN)	1	CUAAGUGUUGUGG-UCGA |||||||||||||_:||| GATTCACAACACCTGGCT -26.07 113.00 1415-1434
mmu-miR-138	ENST00000344088.1	1	-26.07	113	POLYCYSTIC KIDNEY AND HEPATIC DISEASE 1 PRECURSOR (FIBROCYSTIN) (POLYDUCTIN) (TIGMIN)	1	CUAAGUGUUGUGG-UCGA |||||||||||||_:||| GATTCACAACACCTGGCT -26.07 113.00 1415-1434
mmu-miR-138	ENST00000340994.1	1	-26.07	113	POLYCYSTIC KIDNEY AND HEPATIC DISEASE 1 PRECURSOR (FIBROCYSTIN) (POLYDUCTIN) (TIGMIN)	1	CUAAGUGUUGUGG-UCGA |||||||||||||_:||| GATTCACAACACCTGGCT -26.07 113.00 1415-1434
hsa-miR-138	ENST00000304707.1	1	-26.07	113	POLYCYSTIC KIDNEY AND HEPATIC DISEASE 1 PRECURSOR (FIBROCYSTIN) (POLYDUCTIN) (TIGMIN)	1	CUAAGUGUUGUGG-UCGA |||||||||||||_:||| GATTCACAACACCTGGCT -26.07 113.00 1415-1434
hsa-miR-138	ENST00000344088.1	1	-26.07	113	POLYCYSTIC KIDNEY AND HEPATIC DISEASE 1 PRECURSOR (FIBROCYSTIN) (POLYDUCTIN) (TIGMIN)	1	CUAAGUGUUGUGG-UCGA |||||||||||||_:||| GATTCACAACACCTGGCT -26.07 113.00 1415-1434
hsa-miR-138	ENST00000340994.1	1	-26.07	113	POLYCYSTIC KIDNEY AND HEPATIC DISEASE 1 PRECURSOR (FIBROCYSTIN) (POLYDUCTIN) (TIGMIN)	1	CUAAGUGUUGUGG-UCGA |||||||||||||_:||| GATTCACAACACCTGGCT -26.07 113.00 1415-1434
hsa-miR-33	ENST00000328736.1	1	-24.45	113	PROTEIN TYROSINE PHOSPHATASE	1	GUUA-CGU--U-GAUGUUACGUG :|||_|||__:_|||||:||||| TAATGGCAGTGTCTACAGTGCAC -24.45 113.00 1169-1193
mmu-miR-33	ENST00000328736.1	1	-24.45	113	PROTEIN TYROSINE PHOSPHATASE	1	GUUA-CGU--U-GAUGUUACGUG :|||_|||__:_|||||:||||| TAATGGCAGTGTCTACAGTGCAC -24.45 113.00 1169-1193
hsa-miR-198	ENST00000343636.1	1	-24.21	113		1	GGAU-AGAGGGGAGACCUGG ::||_|:||:|:|||||||: TTTACTTTCTCTTCTGGACT -24.21 113.00 751-772
hsa-miR-198	ENST00000292301.2	1	-24.21	113	C-C CHEMOKINE RECEPTOR TYPE 2 (C-C CKR-2) (CC-CKR-2) (CCR-2) (CCR2) (MONOCYTE CHEMOATTRACTANT PROTEIN 1 RECEPTOR) (MCP-1-R)	1	GGAU-AGAGGGGAGACCUGG ::||_|:||:|:|||||||: TTTACTTTCTCTTCTGGACT -24.21 113.00 751-772
hsa-miR-33	ENST00000281496.2	1	-21.93	113		1	GUUACGU---U-GAUGUUACGUG :|:||||___|_|||:||||||| TAGTGCACCGATCTATAATGCAC -21.93 113.00 2273-2297
hsa-miR-33	ENST00000251030.1	1	-21.93	113		1	GUUACGU---U-GAUGUUACGUG :|:||||___|_|||:||||||| TAGTGCACCGATCTATAATGCAC -21.93 113.00 782-806
mmu-miR-33	ENST00000281496.2	1	-21.93	113		1	GUUACGU---U-GAUGUUACGUG :|:||||___|_|||:||||||| TAGTGCACCGATCTATAATGCAC -21.93 113.00 2273-2297
mmu-miR-33	ENST00000251030.1	1	-21.93	113		1	GUUACGU---U-GAUGUUACGUG :|:||||___|_|||:||||||| TAGTGCACCGATCTATAATGCAC -21.93 113.00 782-806
hsa-miR-198	ENST00000289932.1	1	-31.52	112	SODIUM/MYO-INOSITOL COTRANSPORTER 2; PUTATIVE SODIUM-COUPLED COTRANSPORTER RKST1; HOMOLOG OF RABBIT KST1	1	GGA-UAGA-G-GGGAGACCUGG |||_:|||_|_:||||||||:| CCTGGTCTCCATCCTCTGGATC -31.52 112.00 1286-1309
hsa-miR-198	ENST00000339181.1	1	-31.52	112	SODIUM/MYO-INOSITOL COTRANSPORTER 2; PUTATIVE SODIUM-COUPLED COTRANSPORTER RKST1; HOMOLOG OF RABBIT KST1	1	GGA-UAGA-G-GGGAGACCUGG |||_:|||_|_:||||||||:| CCTGGTCTCCATCCTCTGGATC -31.52 112.00 1286-1309
hsa-miR-198	ENST00000247225.1	1	-30.69	112	SPHINGOSINE-1-PHOSPHATASE; LIKELY ORTHOLOG OF MOUSE SPHINGOSINE-1-PHOSPHATE PHOSPHATASE 1	1	GGAU-A-GA-GGGGAGACCUGG |||:_|_:|_|||:||||||:| CCTGTTCTTCCCCTTCTGGATC -30.69 112.00 434-457
hsa-miR-198	ENST00000257192.1	1	-28.52	112	DESMOGLEIN 1 PRECURSOR (DESMOSOMAL GLYCOPROTEIN 1) (DG1) (DGI) (PEMPHIGUS FOLIACEUS ANTIGEN)	1	GGAU-AGAG--GGGAGACCUGG ||||_||||__:|||||||:|: CCTATTCTCGATCCTCTGGGCT -28.52 112.00 2472-2495
mmu-miR-185	ENST00000216697.4	1	-25.28	112	CADHERIN-LIKE 24	1	CUUGACGGAAAG-AGAGGU |:||||||||||_||||:: GGACTGCCTTTCTTCTCTG -25.28 112.00 582-602
mmu-miR-185	ENST00000267383.4	1	-25.28	112	CADHERIN-LIKE 24	1	CUUGACGGAAAG-AGAGGU |:||||||||||_||||:: GGACTGCCTTTCTTCTCTG -25.28 112.00 582-602
hsa-miR-185	ENST00000216697.4	1	-25.28	112	CADHERIN-LIKE 24	1	CUUGACGGAAAG-AGAGGU |:||||||||||_||||:: GGACTGCCTTTCTTCTCTG -25.28 112.00 582-602
hsa-miR-185	ENST00000267383.4	1	-25.28	112	CADHERIN-LIKE 24	1	CUUGACGGAAAG-AGAGGU |:||||||||||_||||:: GGACTGCCTTTCTTCTCTG -25.28 112.00 582-602
mmu-miR-138	ENST00000309184.1	1	-23.81	112		1	CUAA---GU-GUUGUGGUCGA |:||___||_|:||||||||| GGTTCACCAGCGACACCAGCT -23.81 112.00 340-362
hsa-miR-138	ENST00000309184.1	1	-23.81	112		1	CUAA---GU-GUUGUGGUCGA |:||___||_|:||||||||| GGTTCACCAGCGACACCAGCT -23.81 112.00 340-362
mmu-miR-138	ENST00000334557.2	1	-23.6	112		1	CUAAGU----GUUGUGGUCGA |:||||____||:|||||||| GGTTCATCTTCAGCACCAGCT -23.60 112.00 3585-3607
hsa-miR-138	ENST00000334557.2	1	-23.6	112		1	CUAAGU----GUUGUGGUCGA |:||||____||:|||||||| GGTTCATCTTCAGCACCAGCT -23.60 112.00 3585-3607
hsa-miR-33	ENST00000301904.2	1	-23.18	112	SCAVENGER RECEPTOR CLASS A	1	GUUAC-G-UU-GAUGUUACGUG |:|||_|_|:_||:||:||||| CGATGTCAAGGCTGCAGTGCAC -23.18 112.00 779-802
hsa-miR-33	ENST00000337221.1	1	-23.18	112	SCAVENGER RECEPTOR CLASS A	1	GUUAC-G-UU-GAUGUUACGUG |:|||_|_|:_||:||:||||| CGATGTCAAGGCTGCAGTGCAC -23.18 112.00 779-802
mmu-miR-33	ENST00000301904.2	1	-23.18	112	SCAVENGER RECEPTOR CLASS A	1	GUUAC-G-UU-GAUGUUACGUG |:|||_|_|:_||:||:||||| CGATGTCAAGGCTGCAGTGCAC -23.18 112.00 779-802
mmu-miR-33	ENST00000337221.1	1	-23.18	112	SCAVENGER RECEPTOR CLASS A	1	GUUAC-G-UU-GAUGUUACGUG |:|||_|_|:_||:||:||||| CGATGTCAAGGCTGCAGTGCAC -23.18 112.00 779-802
mmu-let-7i	ENST00000305572.4	1	-22.44	112		1	UCG-UGUU--UGAUGAUGGAGU |||_||||__:|||||::|||| AGCTACAAGTGCTACTGTCTCA -22.44 112.00 534-557
hsa-let-7i	ENST00000305572.4	1	-22.44	112		1	UCG-UGUU--UGAUGAUGGAGU |||_||||__:|||||::|||| AGCTACAAGTGCTACTGTCTCA -22.44 112.00 534-557
hsa-miR-33	ENST00000259418.1	1	-22.35	112		1	GUUACGU---UGAUGUUACGUG ||:||||___:|||||:||:|: CAGTGCACTGGCTACAGTGTAT -22.35 112.00 2765-2788
hsa-miR-33	ENST00000340547.1	1	-22.35	112		1	GUUACGU---UGAUGUUACGUG ||:||||___:|||||:||:|: CAGTGCACTGGCTACAGTGTAT -22.35 112.00 2765-2788
mmu-miR-33	ENST00000259418.1	1	-22.35	112		1	GUUACGU---UGAUGUUACGUG ||:||||___:|||||:||:|: CAGTGCACTGGCTACAGTGTAT -22.35 112.00 2765-2788
mmu-miR-33	ENST00000340547.1	1	-22.35	112		1	GUUACGU---UGAUGUUACGUG ||:||||___:|||||:||:|: CAGTGCACTGGCTACAGTGTAT -22.35 112.00 2765-2788
mmu-let-7i	ENST00000261396.1	1	-22.05	112	NUCLEAR PORE COMPLEX PROTEIN NUP133 (NUCLEOPORIN NUP133) (133 KDA NUCLEOPORIN)	1	UCG---UGUUUGAUGAUGGAGU |||___:||||:||:||:|||| AGCGAGGCAAATTATTATCTCA -22.05 112.00 2728-2751
hsa-let-7i	ENST00000261396.1	1	-22.05	112	NUCLEAR PORE COMPLEX PROTEIN NUP133 (NUCLEOPORIN NUP133) (133 KDA NUCLEOPORIN)	1	UCG---UGUUUGAUGAUGGAGU |||___:||||:||:||:|||| AGCGAGGCAAATTATTATCTCA -22.05 112.00 2728-2751
hsa-miR-198	ENST00000249636.1	1	-31.41	111	PROTEIN INHIBITOR OF ACTIVATED STAT PROTEIN 1 (GU BINDING PROTEIN) (GBP) (RNA HELICASE II BINDING PROTEIN) (DEAD/H BOX-BINDING PROTEIN 1)	1	GGAUAGAGGGGAGA-CCUGG |||:|:||:|:|||_||||| CCTGTTTCTCTTCTGGGACC -31.41 111.00 423-444
hsa-miR-198	ENST00000197268.4	1	-31.13	111		1	GGAUAG-A-GGGGAGACCUGG :||:||_|_|:|:|||||:|| TCTGTCTTCCTCTTCTGGGCC -31.13 111.00 903-925
hsa-miR-198	ENST00000295750.1	1	-30.16	111	ATP-BINDING CASSETTE	1	GGA-U--A-GA-GGGGAGACCUGG |||_:__|_||_|:|||||||||: CCTGGTCTCCTGCTCCTCTGGACT -30.16 111.00 441-466
hsa-miR-198	ENST00000265316.1	1	-30.16	111	ATP-BINDING CASSETTE	1	GGA-U--A-GA-GGGGAGACCUGG |||_:__|_||_|:|||||||||: CCTGGTCTCCTGCTCCTCTGGACT -30.16 111.00 441-466
hsa-miR-198	ENST00000333894.2	1	-28.9	111		1	GGAUAG-A--G--GGGAGACCUGG :||:||_|__:__||||||||:|: TCTGTCTTCATGGCCCTCTGGGCT -28.90 111.00 1236-1261
hsa-miR-198	ENST00000316296.5	1	-28.9	111		1	GGAUAG-A--G--GGGAGACCUGG :||:||_|__:__||||||||:|: TCTGTCTTCATGGCCCTCTGGGCT -28.90 111.00 1128-1153
hsa-miR-198	ENST00000289587.1	1	-28.79	111	PROTEIN PHOSPHATASE 1	1	GGA-U-AG-AG-GGGAGACCUGG |:|_:_||_||_||||||||:|| CTTGGCTCTTCGCCCTCTGGGCC -28.79 111.00 597-621
hsa-miR-198	ENST00000341617.1	1	-28.4	111	METABOTROPIC GLUTAMATE RECEPTOR 8 PRECURSOR (MGLUR8)	1	GGAUA----GAG-GGGAGACCUGG |||:|____:|:_|||||||||:| CCTGTGAACTTTGCCCTCTGGATC -28.40 111.00 1654-1679
hsa-miR-198	ENST00000321953.4	1	-28.4	111	METABOTROPIC GLUTAMATE RECEPTOR 8 PRECURSOR (MGLUR8)	1	GGAUA----GAG-GGGAGACCUGG |||:|____:|:_|||||||||:| CCTGTGAACTTTGCCCTCTGGATC -28.40 111.00 1663-1688
mmu-let-7i	ENST00000343976.1	1	-25.53	111	SYNAPTOTAGMIN XV ISOFORM A; CHR10 SYNAPTOTAGMIN	1	UCGU-G-UUUGAUGAUGGAGU :|||_|_:|:||:||:||||| GGCATCAGAGCTGCTGCCTCA -25.53 111.00 473-495
mmu-let-7i	ENST00000342968.1	1	-25.53	111		1	UCGU-G-UUUGAUGAUGGAGU :|||_|_:|:||:||:||||| GGCATCAGAGCTGCTGCCTCA -25.53 111.00 470-492
mmu-let-7i	ENST00000341830.1	1	-25.53	111		1	UCGU-G-UUUGAUGAUGGAGU :|||_|_:|:||:||:||||| GGCATCAGAGCTGCTGCCTCA -25.53 111.00 473-495
mmu-let-7i	ENST00000334113.2	1	-25.53	111	SYNAPTOTAGMIN XV ISOFORM A; CHR10 SYNAPTOTAGMIN	1	UCGU-G-UUUGAUGAUGGAGU :|||_|_:|:||:||:||||| GGCATCAGAGCTGCTGCCTCA -25.53 111.00 470-492
mmu-let-7i	ENST00000339705.1	1	-25.53	111		1	UCGU-G-UUUGAUGAUGGAGU :|||_|_:|:||:||:||||| GGCATCAGAGCTGCTGCCTCA -25.53 111.00 470-492
mmu-let-7i	ENST00000277790.4	1	-25.53	111	SYNAPTOTAGMIN XV ISOFORM A; CHR10 SYNAPTOTAGMIN	1	UCGU-G-UUUGAUGAUGGAGU :|||_|_:|:||:||:||||| GGCATCAGAGCTGCTGCCTCA -25.53 111.00 470-492
hsa-let-7i	ENST00000343976.1	1	-25.53	111	SYNAPTOTAGMIN XV ISOFORM A; CHR10 SYNAPTOTAGMIN	1	UCGU-G-UUUGAUGAUGGAGU :|||_|_:|:||:||:||||| GGCATCAGAGCTGCTGCCTCA -25.53 111.00 473-495
hsa-let-7i	ENST00000342968.1	1	-25.53	111		1	UCGU-G-UUUGAUGAUGGAGU :|||_|_:|:||:||:||||| GGCATCAGAGCTGCTGCCTCA -25.53 111.00 470-492
hsa-let-7i	ENST00000341830.1	1	-25.53	111		1	UCGU-G-UUUGAUGAUGGAGU :|||_|_:|:||:||:||||| GGCATCAGAGCTGCTGCCTCA -25.53 111.00 473-495
hsa-let-7i	ENST00000334113.2	1	-25.53	111	SYNAPTOTAGMIN XV ISOFORM A; CHR10 SYNAPTOTAGMIN	1	UCGU-G-UUUGAUGAUGGAGU :|||_|_:|:||:||:||||| GGCATCAGAGCTGCTGCCTCA -25.53 111.00 470-492
hsa-let-7i	ENST00000339705.1	1	-25.53	111		1	UCGU-G-UUUGAUGAUGGAGU :|||_|_:|:||:||:||||| GGCATCAGAGCTGCTGCCTCA -25.53 111.00 470-492
hsa-let-7i	ENST00000277790.4	1	-25.53	111	SYNAPTOTAGMIN XV ISOFORM A; CHR10 SYNAPTOTAGMIN	1	UCGU-G-UUUGAUGAUGGAGU :|||_|_:|:||:||:||||| GGCATCAGAGCTGCTGCCTCA -25.53 111.00 470-492
mmu-let-7i	ENST00000329150.2	1	-24.76	111	TUDOR DOMAIN CONTAINING PROTEIN 5	1	UCGUGUU--UGAUGAUGGAGU ||:|||:__|||:||:|||:| AGTACAGCCACTGCTGCCTTA -24.76 111.00 1935-1957
mmu-let-7i	ENST00000294848.4	1	-24.76	111	TUDOR DOMAIN CONTAINING PROTEIN 5	1	UCGUGUU--UGAUGAUGGAGU ||:|||:__|||:||:|||:| AGTACAGCCACTGCTGCCTTA -24.76 111.00 2850-2872
hsa-let-7i	ENST00000329150.2	1	-24.76	111	TUDOR DOMAIN CONTAINING PROTEIN 5	1	UCGUGUU--UGAUGAUGGAGU ||:|||:__|||:||:|||:| AGTACAGCCACTGCTGCCTTA -24.76 111.00 1935-1957
hsa-let-7i	ENST00000294848.4	1	-24.76	111	TUDOR DOMAIN CONTAINING PROTEIN 5	1	UCGUGUU--UGAUGAUGGAGU ||:|||:__|||:||:|||:| AGTACAGCCACTGCTGCCTTA -24.76 111.00 2850-2872
mmu-miR-138	ENST00000341809.1	1	-23.02	111		1	CUAAGUGUUGUGGUCGA |:||:|:|::||||||| GGTTTATAGTACCAGCT -23.02 111.00 50-68
hsa-miR-138	ENST00000341809.1	1	-23.02	111		1	CUAAGUGUUGUGGUCGA |:||:|:|::||||||| GGTTTATAGTACCAGCT -23.02 111.00 50-68
mmu-miR-185	ENST00000306911.1	1	-23.02	111	OLFACTORY RECEPTOR 12D2 (HS6M1-20)	1	CUUGA---C-GGAAAGAGAGGU |||||___|_|:|||||||:|: GAACTGCAGCCTTTTCTCTTCG -23.02 111.00 57-80
hsa-miR-185	ENST00000306911.1	1	-23.02	111	OLFACTORY RECEPTOR 12D2 (HS6M1-20)	1	CUUGA---C-GGAAAGAGAGGU |||||___|_|:|||||||:|: GAACTGCAGCCTTTTCTCTTCG -23.02 111.00 57-80
mmu-miR-185	ENST00000199447.1	1	-20.71	111	NM23-H8; SPERM-SPECIFIC THIOREDOXIN 2	1	CUU-GACGGAAAGAGAGGU |||_|||::|||||||::| GAACCTGTTTTTCTCTTTA -20.71 111.00 246-266
hsa-miR-185	ENST00000199447.1	1	-20.71	111	NM23-H8; SPERM-SPECIFIC THIOREDOXIN 2	1	CUU-GACGGAAAGAGAGGU |||_|||::|||||||::| GAACCTGTTTTTCTCTTTA -20.71 111.00 246-266
mmu-miR-199a	ENST00000027478.1	1	-42.61	145	IMPORTIN ALPHA-6 SUBUNIT (KARYOPHERIN ALPHA-5 SUBUNIT)	0.96	CUUGUCCAUCAGACUUGUGACCC |||||||_||||||::||||||| GAACAGGCAGTCTGGGCACTGGG -42.61 145.00 543-567
hsa-miR-103	ENST00000255078.1	1	-39.18	145	DNA-BINDING PROTEIN SMUBP-2 (IMMUNOGLOBULIN MU BINDING PROTEIN 2) (SMUBP-2) (GLIAL FACTOR-1) (GF-1)	0.96	AGUAUCGGGACAUGUUACGACGA ||:|:|_|||||||:|||||||| TCGTGGGCCTGTACGATGCTGCT -39.18 145.00 262-286
mmu-miR-103	ENST00000255078.1	1	-39.18	145	DNA-BINDING PROTEIN SMUBP-2 (IMMUNOGLOBULIN MU BINDING PROTEIN 2) (SMUBP-2) (GLIAL FACTOR-1) (GF-1)	0.96	AGUAUCGGGACAUGUUACGACGA ||:|:|_|||||||:|||||||| TCGTGGGCCTGTACGATGCTGCT -39.18 145.00 262-286
hsa-miR-186	ENST00000005257.1	1	-31.3	143	RAS-RELATED PROTEIN RAL-A	0.96	UUCGGGUUUUC-CUCUUAAGAAAC ||||||||::|__||||||||||| AAGCCCAAGGGTCAGAATTCTTTG -31.30 143.00 12-37
mmu-miR-186	ENST00000005257.1	1	-31.3	143	RAS-RELATED PROTEIN RAL-A	0.96	UUCGGGUUUUC-CUCUUAAGAAAC ||||||||::|__||||||||||| AAGCCCAAGGGTCAGAATTCTTTG -31.30 143.00 12-37
mmu-miR-325	ENST00000306933.1	1	-36.46	141		0.96	UGUGAAUGACUCGUGGAUGAUCC ::|:|||||||||||||||||_| GTATTTACTGAGCACCTACTATG -36.46 141.00 225-247
hsa-miR-107	ENST00000336089.1	1	-35.5	141	INTERFERON-RELATED DEVELOPMENTAL REGULATOR 2 (SKMC15 PROTEIN)	0.96	ACU-AUCG-GGACAUGUUACGACGA |||__|||_|||||||||||||||| TGAGAAGCACCTGTACAATGCTGCT -35.50 141.00 1793-1819
mmu-miR-107	ENST00000336089.1	1	-35.5	141	INTERFERON-RELATED DEVELOPMENTAL REGULATOR 2 (SKMC15 PROTEIN)	0.96	ACU-AUCG-GGACAUGUUACGACGA |||__|||_|||||||||||||||| TGAGAAGCACCTGTACAATGCTGCT -35.50 141.00 1793-1819
mmu-miR-122a	ENST00000326637.3	1	-32.89	140	CARDIAC ANKYRIN REPEAT KINASE	0.96	UGU-UUGUGGUAACAGUGUGAGGU :||_:|::|||||||||||||||_ GCATGATGCCATTGTCACACTCCT -32.89 140.00 1178-1202
hsa-miR-122a	ENST00000326637.3	1	-32.89	140	CARDIAC ANKYRIN REPEAT KINASE	0.96	UGU-UUGUGGUAACAGUGUGAGGU :||_:|::|||||||||||||||_ GCATGATGCCATTGTCACACTCCT -32.89 140.00 1178-1202
mmu-miR-351	ENST00000290510.3	1	-41.34	139	LEPRECAN-LIKE 2 PROTEIN; B PROTEIN; GENE RICH CLUSTER	0.96	GUCCGAGUUUC-CCGAGGAGUCCCU ||||||_:|:|_|||||:||||||: CAGGCTAGAGGAGGCTCTTCAGGGG -41.34 139.00 707-733
mmu-miR-199b	ENST00000027478.1	1	-40.24	139	IMPORTIN ALPHA-6 SUBUNIT (KARYOPHERIN ALPHA-5 SUBUNIT)	0.96	CUUGUCCAUCAGAUUUGUGACCC |||||||_|||||:::||||||| GAACAGGCAGTCTGGGCACTGGG -40.24 139.00 543-567
mmu-miR-351	ENST00000339355.1	1	-41.02	138		0.96	GUCCGAGUUUCC---CGAGGAGUCCCU ::|||||||:||___|||:|||||||_ TGGGCTCAAGGGTCAGCTTCTCAGGGT -41.02 138.00 259-286
hsa-miR-320	ENST00000329726.1	1	-37.24	137		0.96	AAGCGGGAGAGUUGGGUCGAAAA |||_|||||||::|||||:|||| TTC-CCCTCTCGGCCCAGTTTTT -37.24 137.00 160-183
mmu-miR-320	ENST00000329726.1	1	-37.24	137		0.96	AAGCGGGAGAGUUGGGUCGAAAA |||_|||||||::|||||:|||| TTC-CCCTCTCGGCCCAGTTTTT -37.24 137.00 160-183
mmu-miR-34a	ENST00000292616.2	1	-34.52	137		0.96	UUGUUGGUCGA-UUCUGUGACGGU ||||||||_||_:||||:|||||: AACAACCACCTGGAGACGCTGCCG -34.52 137.00 165-190
hsa-miR-199b	ENST00000027478.1	1	-38.91	136	IMPORTIN ALPHA-6 SUBUNIT (KARYOPHERIN ALPHA-5 SUBUNIT)	0.96	CUUGUCUAUCAGAUUUGUGACCC ||||||:_|||||:::||||||| GAACAGGCAGTCTGGGCACTGGG -38.91 136.00 543-567
mmu-miR-217	ENST00000274897.2	1	-35.43	136		0.96	UAGGUCAG-UCAAGGACUACGUCAU :|||||||_:||_:||||||:|||: GTCCAGTCTGGTCTCTGATGTAGTG -35.43 136.00 500-526
mmu-miR-338	ENST00000337416.2	1	-30.91	135	RAS GUANYL RELEASING PROTEIN 3 (CALCIUM AND DAG-REGULATED); GUANINE NUCLEOTIDE EXCHANGE FACTOR FOR RAP1	0.96	AGUUGUUU--UAGUGACUACGACCU |:_|||||__:||||||:||||||| TTTACAAACTGTCACTGGTGCTGGA -30.91 135.00 1114-1140
mmu-miR-145	ENST00000345129.1	1	-34.47	134	COLLAGEN	0.96	UUCCCUA-AGGA-CCCUUUUGACCUG ::|||||_|::__||||||:|||||| GGGGGATATTTAGGGGAAAGCTGGAC -34.47 134.00 1170-1197
mmu-miR-145	ENST00000344681.1	1	-34.47	134	COLLAGEN	0.96	UUCCCUA-AGGA-CCCUUUUGACCUG ::|||||_|::__||||||:|||||| GGGGGATATTTAGGGGAAAGCTGGAC -34.47 134.00 1170-1197
hsa-miR-145	ENST00000345129.1	1	-34.47	134	COLLAGEN	0.96	UUCCCUA-AGGA-CCCUUUUGACCUG ::|||||_|::__||||||:|||||| GGGGGATATTTAGGGGAAAGCTGGAC -34.47 134.00 1170-1197
hsa-miR-145	ENST00000344681.1	1	-34.47	134	COLLAGEN	0.96	UUCCCUA-AGGA-CCCUUUUGACCUG ::|||||_|::__||||||:|||||| GGGGGATATTTAGGGGAAAGCTGGAC -34.47 134.00 1170-1197
mmu-miR-145	ENST00000261575.1	1	-33.26	134		0.96	UUCCCUAA-GGACCCUUUU--GACCUG ||||_|||_||||||||||__|||||| AAGGAATTACCTGGGAAAACCCTGGAC -33.26 134.00 3213-3241
hsa-miR-145	ENST00000261575.1	1	-33.26	134		0.96	UUCCCUAA-GGACCCUUUU--GACCUG ||||_|||_||||||||||__|||||| AAGGAATTACCTGGGAAAACCCTGGAC -33.26 134.00 3213-3241
mmu-miR-207	ENST00000290568.2	1	-37.27	133		0.96	CUCC--CUCCU-CUCGGUCCUCUUCG ||||__|||||_||_||||||||:|| GAGGCAGAGGACGACCCAGGAGAGGC -37.27 133.00 75-102
hsa-miR-217	ENST00000274897.2	1	-33.21	133		0.96	UAGGUUAG-UCAAGGACUACGUCAU :||||:||_:||_:||||||:|||: GTCCAGTCTGGTCTCTGATGTAGTG -33.21 133.00 500-526
hsa-miR-221	ENST00000283684.1	1	-33.18	133	POTENTIAL PHOSPHOLIPID-TRANSPORTING ATPASE IC (EC 3	0.96	CUUUGGGUCGUCUGUUACAUCGA _|:|||::|::|||:||||:||| AAGACCTGGTGGACGATGTGGCT -33.18 133.00 473-496
mmu-miR-207	ENST00000293677.2	1	-38.87	132	RAVER1	0.96	CUCC-CUCCUCU-CGGUCCUCUUCG |:|__|:||||:_|||:|||||||| GGGCTGGGGAGGCGCCGGGAGAAGC -38.87 132.00 1037-1063
mmu-miR-34a	ENST00000264501.1	1	-32.6	132		0.96	UUG-U-UGGUCGAUUCUGUGACGGU |:|_|_|||||:_:||||||||||| AGCTATACCAGTGGAGACACTGCCA -32.60 132.00 1029-1055
mmu-miR-34a	ENST00000306802.1	1	-32.6	132		0.96	UUG-U-UGGUCGAUUCUGUGACGGU |:|_|_|||||:_:||||||||||| AGCTATACCAGTGGAGACACTGCCA -32.60 132.00 657-683
mmu-miR-30c	ENST00000338393.1	1	-31	132	DIHYDROPYRIDINE-SENSITIVE L-TYPE	0.96	CGA-CUCUCA-C--AU-CCUACAAAUGU |||_|:||||_|___|_||||||||||| GCTGGGGAGTGGAACAGGGATGTTTACA -31.00 132.00 1731-1760
mmu-miR-30c	ENST00000340232.1	1	-31	132	DIHYDROPYRIDINE-SENSITIVE L-TYPE	0.96	CGA-CUCUCA-C--AU-CCUACAAAUGU |||_|:||||_|___|_||||||||||| GCTGGGGAGTGGAACAGGGATGTTTACA -31.00 132.00 1779-1808
mmu-miR-30c	ENST00000324631.3	1	-31	132	DIHYDROPYRIDINE-SENSITIVE L-TYPE	0.96	CGA-CUCUCA-C--AU-CCUACAAAUGU |||_|:||||_|___|_||||||||||| GCTGGGGAGTGGAACAGGGATGTTTACA -31.00 132.00 1944-1973
mmu-miR-30c	ENST00000340194.1	1	-31	132	DIHYDROPYRIDINE-SENSITIVE L-TYPE	0.96	CGA-CUCUCA-C--AU-CCUACAAAUGU |||_|:||||_|___|_||||||||||| GCTGGGGAGTGGAACAGGGATGTTTACA -31.00 132.00 1830-1859
mmu-miR-30c	ENST00000344240.1	1	-31	132	DIHYDROPYRIDINE-SENSITIVE L-TYPE	0.96	CGA-CUCUCA-C--AU-CCUACAAAUGU |||_|:||||_|___|_||||||||||| GCTGGGGAGTGGAACAGGGATGTTTACA -31.00 132.00 1872-1901
mmu-miR-30c	ENST00000344061.1	1	-31	132	DIHYDROPYRIDINE-SENSITIVE L-TYPE	0.96	CGA-CUCUCA-C--AU-CCUACAAAUGU |||_|:||||_|___|_||||||||||| GCTGGGGAGTGGAACAGGGATGTTTACA -31.00 132.00 1800-1829
mmu-miR-30c	ENST00000282343.4	1	-31	132	DIHYDROPYRIDINE-SENSITIVE L-TYPE	0.96	CGA-CUCUCA-C--AU-CCUACAAAUGU |||_|:||||_|___|_||||||||||| GCTGGGGAGTGGAACAGGGATGTTTACA -31.00 132.00 1860-1889
hsa-miR-30c	ENST00000338393.1	1	-31	132	DIHYDROPYRIDINE-SENSITIVE L-TYPE	0.96	CGA-CUCUCA-C--AU-CCUACAAAUGU |||_|:||||_|___|_||||||||||| GCTGGGGAGTGGAACAGGGATGTTTACA -31.00 132.00 1731-1760
hsa-miR-30c	ENST00000340232.1	1	-31	132	DIHYDROPYRIDINE-SENSITIVE L-TYPE	0.96	CGA-CUCUCA-C--AU-CCUACAAAUGU |||_|:||||_|___|_||||||||||| GCTGGGGAGTGGAACAGGGATGTTTACA -31.00 132.00 1779-1808
hsa-miR-30c	ENST00000324631.3	1	-31	132	DIHYDROPYRIDINE-SENSITIVE L-TYPE	0.96	CGA-CUCUCA-C--AU-CCUACAAAUGU |||_|:||||_|___|_||||||||||| GCTGGGGAGTGGAACAGGGATGTTTACA -31.00 132.00 1944-1973
hsa-miR-30c	ENST00000340194.1	1	-31	132	DIHYDROPYRIDINE-SENSITIVE L-TYPE	0.96	CGA-CUCUCA-C--AU-CCUACAAAUGU |||_|:||||_|___|_||||||||||| GCTGGGGAGTGGAACAGGGATGTTTACA -31.00 132.00 1830-1859
hsa-miR-30c	ENST00000344240.1	1	-31	132	DIHYDROPYRIDINE-SENSITIVE L-TYPE	0.96	CGA-CUCUCA-C--AU-CCUACAAAUGU |||_|:||||_|___|_||||||||||| GCTGGGGAGTGGAACAGGGATGTTTACA -31.00 132.00 1872-1901
hsa-miR-30c	ENST00000344061.1	1	-31	132	DIHYDROPYRIDINE-SENSITIVE L-TYPE	0.96	CGA-CUCUCA-C--AU-CCUACAAAUGU |||_|:||||_|___|_||||||||||| GCTGGGGAGTGGAACAGGGATGTTTACA -31.00 132.00 1800-1829
hsa-miR-30c	ENST00000282343.4	1	-31	132	DIHYDROPYRIDINE-SENSITIVE L-TYPE	0.96	CGA-CUCUCA-C--AU-CCUACAAAUGU |||_|:||||_|___|_||||||||||| GCTGGGGAGTGGAACAGGGATGTTTACA -31.00 132.00 1860-1889
mmu-miR-351	ENST00000320789.1	1	-44	131	G PROTEIN-COUPLED RECEPTOR 142	0.96	GUCCGAGUUUCCCGAGGAGUC-CCU |||||||:::||_||||||:|_||| CAGGCTCGGGGGCCTCCTCGGCGGA -44.00 131.00 265-291
mmu-miR-351	ENST00000331433.1	1	-41.83	131	CHLORIDE CHANNEL PROTEIN CLC-KA (CLC-K1)	0.96	GUCCGA-GU-UUCCCGAGGAGUCCCU _:||||_|:_:||||||:|||||||: GGGGCTGCGTGAGGGCTTCTCAGGGG -41.83 131.00 15-41
mmu-miR-34a	ENST00000321326.2	1	-35.44	131		0.96	UUGUUGGUCGA----UUCUGUGACGGU _|||:|::|||____:||||||||||: TACAGCTGGCTGGGGGAGACACTGCCG -35.44 131.00 712-739
mmu-miR-34a	ENST00000238788.3	1	-35.44	131		0.96	UUGUUGGUCGA----UUCUGUGACGGU _|||:|::|||____:||||||||||: TACAGCTGGCTGGGGGAGACACTGCCG -35.44 131.00 853-880
hsa-miR-302	ENST00000008440.3	1	-31.75	131		0.96	AGUGG--UUUU--GUACCUUCGUGAAU _||||__||||__::||||:||||||| GCACCAGAAAACCTGTGGAGGCACTTA -31.75 131.00 471-498
hsa-miR-302	ENST00000295050.3	1	-31.75	131		0.96	AGUGG--UUUU--GUACCUUCGUGAAU _||||__||||__::||||:||||||| GCACCAGAAAACCTGTGGAGGCACTTA -31.75 131.00 600-627
mmu-miR-302	ENST00000008440.3	1	-31.75	131		0.96	AGUGG--UUUU--GUACCUUCGUGAAU _||||__||||__::||||:||||||| GCACCAGAAAACCTGTGGAGGCACTTA -31.75 131.00 471-498
mmu-miR-302	ENST00000295050.3	1	-31.75	131		0.96	AGUGG--UUUU--GUACCUUCGUGAAU _||||__||||__::||||:||||||| GCACCAGAAAACCTGTGGAGGCACTTA -31.75 131.00 600-627
mmu-miR-34a	ENST00000217067.2	1	-31.46	131	DJ781B1	0.96	UUG-UUGGU-CGA--UUCUGUGACGGU :_|_|:|||_|||__|||||||||||| GCCAAGCCAGGCTCCAAGACACTGCCA -31.46 131.00 428-454
hsa-miR-198	ENST00000287272.1	2	-57.4	224	NETRIN RECEPTOR UNC5H4	0.95	GGAUAGA-G----GGGAGACCUGG :||:|||_|____||||||||||_ TCTGTCTGCAGGACCCTCTGGACA -29.55 112.00 1357-1381	GGAU-A-GAGGGGAGACCUGG |||:_|_||_||:|:|||||| CCTGTTACTGCCTTTTGGACC -27.85 112.00 1951-1973
hsa-miR-133a	ENST00000297757.1	1	-40.7	149		0.95	UGUCGACCAACUUCCCCUGGUU |||_|||||||||||||||||: ACAACTGGTTGAAGGGGACCAG -40.70 149.00 376-399
hsa-miR-133a	ENST00000341286.1	1	-40.7	149		0.95	UGUCGACCAACUUCCCCUGGUU |||_|||||||||||||||||: ACAACTGGTTGAAGGGGACCAG -40.70 149.00 376-399
mmu-miR-133	ENST00000297757.1	1	-40.7	149		0.95	UGUCGACCAACUUCCCCUGGUU |||_|||||||||||||||||: ACAACTGGTTGAAGGGGACCAG -40.70 149.00 376-399
mmu-miR-133	ENST00000341286.1	1	-40.7	149		0.95	UGUCGACCAACUUCCCCUGGUU |||_|||||||||||||||||: ACAACTGGTTGAAGGGGACCAG -40.70 149.00 376-399
mmu-miR-324-3p	ENST00000223361.1	1	-47.08	147	DNA POLYMERASE DELTA SUBUNIT 2 (EC 2	0.95	GGUCGUCGUGGACCCCGUCACC |||||||||_|||||||||||| CCAGCAGCA-CTGGGGCAGTGG -47.08 147.00 206-228
hsa-miR-129	ENST00000227256.2	1	-39.91	141		0.95	UCGUUCGGGUCUGGCGUUUUUC |||||||||_||||||||:||| AGCAAGCCC-GACCGCAAGAAG -39.91 141.00 618-640
mmu-miR-129	ENST00000227256.2	1	-39.91	141		0.95	UCGUUCGGGUCUGGCGUUUUUC |||||||||_||||||||:||| AGCAAGCCC-GACCGCAAGAAG -39.91 141.00 618-640
hsa-miR-199a	ENST00000027478.1	1	-39.89	140	IMPORTIN ALPHA-6 SUBUNIT (KARYOPHERIN ALPHA-5 SUBUNIT)	0.95	UUGUCCAUCAGACUUGUGACCC ||||||_||||||::||||||| AACAGGCAGTCTGGGCACTGGG -39.89 140.00 544-567
hsa-let-7c	ENST00000289537.2	1	-34.27	140	6-PHOSPHOFRUCTO-2-KINASE/FRUCTOSE-2	0.95	UUGGUAUGUUGGAUGAUGGAGU |:||:_|||::||||||||||| AGCCGCACAGTCTACTACCTCA -34.27 140.00 711-734
mmu-let-7c	ENST00000289537.2	1	-34.27	140	6-PHOSPHOFRUCTO-2-KINASE/FRUCTOSE-2	0.95	UUGGUAUGUUGGAUGAUGGAGU |:||:_|||::||||||||||| AGCCGCACAGTCTACTACCTCA -34.27 140.00 711-734
mmu-miR-298	ENST00000256716.1	1	-40.7	139	VIPERIN; SIMILAR TO INFLAMMATORY RESPONSE PROTEIN 6	0.95	CCUUCUUGU-C-GGGAGGAGACGG |||:|||_|_|_|||||||||||| GGAGGAAGAGGACCCTCCTCTGCC -40.70 139.00 182-207
mmu-miR-211	ENST00000340058.1	1	-35.55	138	PROTO-ONCOGENE TYROSINE-PROTEIN KINASE RECEPTOR RET PRECURSOR (EC 2	0.95	UCCGUUUC-CUACUGUUUCCCUU ||||||:|_||||:||||||||_ AGGCAAGGAGATGGCAAAGGGAT -35.55 138.00 1629-1652
mmu-miR-211	ENST00000298599.2	1	-35.55	138	PROTO-ONCOGENE TYROSINE-PROTEIN KINASE RECEPTOR RET PRECURSOR (EC 2	0.95	UCCGUUUC-CUACUGUUUCCCUU ||||||:|_||||:||||||||_ AGGCAAGGAGATGGCAAAGGGAT -35.55 138.00 1578-1601
mmu-miR-211	ENST00000318660.5	1	-35.55	138	PROTO-ONCOGENE TYROSINE-PROTEIN KINASE RECEPTOR RET PRECURSOR (EC 2	0.95	UCCGUUUC-CUACUGUUUCCCUU ||||||:|_||||:||||||||_ AGGCAAGGAGATGGCAAAGGGAT -35.55 138.00 1578-1601
mmu-miR-211	ENST00000344015.1	1	-35.55	138	PROTO-ONCOGENE TYROSINE-PROTEIN KINASE RECEPTOR RET PRECURSOR (EC 2	0.95	UCCGUUUC-CUACUGUUUCCCUU ||||||:|_||||:||||||||_ AGGCAAGGAGATGGCAAAGGGAT -35.55 138.00 1578-1601
hsa-miR-149	ENST00000318008.3	1	-40.36	137	LIM AND SH3 DOMAIN PROTEIN 1 (LASP-1) (MLN 50)	0.95	CCUCACUUCUGUGCCUCGGUCU ||:|_||:|:||:||||||||| GGGGCGAGGGCATGGAGCCAGA -40.36 137.00 403-426
mmu-miR-149	ENST00000318008.3	1	-40.36	137	LIM AND SH3 DOMAIN PROTEIN 1 (LASP-1) (MLN 50)	0.95	CCUCACUUCUGUGCCUCGGUCU ||:|_||:|:||:||||||||| GGGGCGAGGGCATGGAGCCAGA -40.36 137.00 403-426
hsa-miR-129	ENST00000301280.1	1	-36.55	137	CHROMATIN ASSEMBLY FACTOR 1 SUBUNIT A (CAF-1 SUBUNIT A) (CHROMATIN ASSEMBLY FACTOR I P150 SUBUNIT) (CAF-I 150 KDA SUBUNIT) (CAF-IP150)	0.95	UCGUUCGGGUCUGGCGUUUUUC |_|||||:|||||:|||||:|| AACAAGCTCAGACTGCAAAGAG -36.55 137.00 942-965
hsa-miR-129	ENST00000344143.1	1	-36.55	137	CHROMATIN ASSEMBLY FACTOR 1 SUBUNIT A (CAF-1 SUBUNIT A) (CHROMATIN ASSEMBLY FACTOR I P150 SUBUNIT) (CAF-I 150 KDA SUBUNIT) (CAF-IP150)	0.95	UCGUUCGGGUCUGGCGUUUUUC |_|||||:|||||:|||||:|| AACAAGCTCAGACTGCAAAGAG -36.55 137.00 942-965
mmu-miR-129	ENST00000301280.1	1	-36.55	137	CHROMATIN ASSEMBLY FACTOR 1 SUBUNIT A (CAF-1 SUBUNIT A) (CHROMATIN ASSEMBLY FACTOR I P150 SUBUNIT) (CAF-I 150 KDA SUBUNIT) (CAF-IP150)	0.95	UCGUUCGGGUCUGGCGUUUUUC |_|||||:|||||:|||||:|| AACAAGCTCAGACTGCAAAGAG -36.55 137.00 942-965
mmu-miR-129	ENST00000344143.1	1	-36.55	137	CHROMATIN ASSEMBLY FACTOR 1 SUBUNIT A (CAF-1 SUBUNIT A) (CHROMATIN ASSEMBLY FACTOR I P150 SUBUNIT) (CAF-I 150 KDA SUBUNIT) (CAF-IP150)	0.95	UCGUUCGGGUCUGGCGUUUUUC |_|||||:|||||:|||||:|| AACAAGCTCAGACTGCAAAGAG -36.55 137.00 942-965
hsa-miR-149	ENST00000303548.1	1	-40.1	136	RAL GUANINE NUCLEOTIDE DISSOCIATION STIMULATOR (RALGEF) (RALGDS)	0.95	CCUCACUU-C----UGUGCCUCGGUCU ||||||||_|____:|||||||||||_ GGAGTGAAGGTCAAGCACGGAGCCAGC -40.10 136.00 2661-2688
mmu-miR-149	ENST00000303548.1	1	-40.1	136	RAL GUANINE NUCLEOTIDE DISSOCIATION STIMULATOR (RALGEF) (RALGDS)	0.95	CCUCACUU-C----UGUGCCUCGGUCU ||||||||_|____:|||||||||||_ GGAGTGAAGGTCAAGCACGGAGCCAGC -40.10 136.00 2661-2688
mmu-miR-214	ENST00000275726.1	1	-38.56	136		0.95	GACGGACAG-ACACGGACGACA |||||||||_||||:||||||_ CTGCCTGTCTTGTGTCTGCTGA -38.56 136.00 728-750
hsa-miR-214	ENST00000275726.1	1	-38.56	136		0.95	GACGGACAG-ACACGGACGACA |||||||||_||||:||||||_ CTGCCTGTCTTGTGTCTGCTGA -38.56 136.00 728-750
mmu-miR-31	ENST00000329411.2	1	-33.52	136	CYSTEINE-RICH SECRETORY PROTEIN-1 PRECURSOR (CRISP-1) (ACIDIC EPIDIDYMAL GLYCOPROTEIN HOMOLOG) (AEG-LIKE PROTEIN) (ARP)	0.95	GUCGAUACGGU--CGUAGAACGGA ::|||:|||||__||||||||||_ TGGCTGTGCCATTGCATCTTGCCG -33.52 136.00 461-485
mmu-miR-31	ENST00000335847.1	1	-33.52	136	CYSTEINE-RICH SECRETORY PROTEIN-1 PRECURSOR (CRISP-1) (ACIDIC EPIDIDYMAL GLYCOPROTEIN HOMOLOG) (AEG-LIKE PROTEIN) (ARP)	0.95	GUCGAUACGGU--CGUAGAACGGA ::|||:|||||__||||||||||_ TGGCTGTGCCATTGCATCTTGCCG -33.52 136.00 461-485
mmu-miR-211	ENST00000264670.3	1	-31.94	136		0.95	UCCGUUUCCU--ACUGUUUCCCUU |_||||||||__||:||||||||| AAGCAAAGGACCTGGCAAAGGGAA -31.94 136.00 1942-1967
mmu-miR-324-3p	ENST00000270279.1	1	-43.41	135	SIGNAL TRANSDUCTION PROTEIN CBL-C (SH3-BINDING PROTEIN CBL-C) (CBL-3)	0.95	GGUCG---UC-GUGGACCCCGUCACC |||||___|__|:||||||||||||| CCAGCTGTACTCGCCTGGGGCAGTGG -43.41 135.00 793-820
hsa-miR-133a	ENST00000327237.1	1	-39.5	135		0.95	UGUCGACCAACUUCCCCUGGUU :|||||||||||:|||_||||| GCAGCTGGTTGAGGGGCACCAA -39.50 135.00 1031-1054
mmu-miR-133	ENST00000327237.1	1	-39.5	135		0.95	UGUCGACCAACUUCCCCUGGUU :|||||||||||:|||_||||| GCAGCTGGTTGAGGGGCACCAA -39.50 135.00 1031-1054
mmu-miR-339	ENST00000244411.1	1	-38.65	135	INOSITOL 1	0.95	ACUCGAGGA-C--CUCCUGUCCCU ||||_||||_|__||||||||||| TGAGGTCCTGGAAGAGGACAGGGA -38.65 135.00 7316-7341
mmu-miR-92	ENST00000265271.1	1	-35.29	135		0.95	GUCCGGCCCUGUUCACGUUAU |||_|:||||||||||||:|: CAGCCTGGGACAAGTGCAGTG -35.29 135.00 672-694
hsa-miR-188	ENST00000339795.1	1	-35.13	135	ZINC FINGER PROTEIN 141	0.95	UGGGAGGUGGU-ACGUUCCCUAC |||:|:|||||_||||:|||||_ ACCTTTCACCAGTGCAGGGGATA -35.13 135.00 244-267
hsa-miR-188	ENST00000344792.1	1	-35.13	135	ZINC FINGER PROTEIN 141	0.95	UGGGAGGUGGU-ACGUUCCCUAC |||:|:|||||_||||:|||||_ ACCTTTCACCAGTGCAGGGGATA -35.13 135.00 157-180
hsa-miR-188	ENST00000339368.1	1	-35.13	135	ZINC FINGER PROTEIN 141	0.95	UGGGAGGUGGU-ACGUUCCCUAC |||:|:|||||_||||:|||||_ ACCTTTCACCAGTGCAGGGGATA -35.13 135.00 259-282
mmu-miR-188	ENST00000339795.1	1	-35.13	135	ZINC FINGER PROTEIN 141	0.95	UGGGAGGUGGU-ACGUUCCCUAC |||:|:|||||_||||:|||||_ ACCTTTCACCAGTGCAGGGGATA -35.13 135.00 244-267
mmu-miR-188	ENST00000344792.1	1	-35.13	135	ZINC FINGER PROTEIN 141	0.95	UGGGAGGUGGU-ACGUUCCCUAC |||:|:|||||_||||:|||||_ ACCTTTCACCAGTGCAGGGGATA -35.13 135.00 157-180
mmu-miR-188	ENST00000339368.1	1	-35.13	135	ZINC FINGER PROTEIN 141	0.95	UGGGAGGUGGU-ACGUUCCCUAC |||:|:|||||_||||:|||||_ ACCTTTCACCAGTGCAGGGGATA -35.13 135.00 259-282
mmu-miR-298	ENST00000268271.2	1	-37.53	134		0.95	CCUUCU--UGUCGGGAGGAGACGG ||:|||__||||_||||||||||| GGGAGATCACAG-CCTCCTCTGCC -37.53 134.00 655-679
mmu-miR-298	ENST00000285990.2	1	-37.53	134		0.95	CCUUCU--UGUCGGGAGGAGACGG ||:|||__||||_||||||||||| GGGAGATCACAG-CCTCCTCTGCC -37.53 134.00 196-220
mmu-miR-298	ENST00000324089.3	1	-37.53	134		0.95	CCUUCU--UGUCGGGAGGAGACGG ||:|||__||||_||||||||||| GGGAGATCACAG-CCTCCTCTGCC -37.53 134.00 196-220
mmu-miR-298	ENST00000339108.1	1	-37.53	134		0.95	CCUUCU--UGUCGGGAGGAGACGG ||:|||__||||_||||||||||| GGGAGATCACAG-CCTCCTCTGCC -37.53 134.00 403-427
mmu-miR-291-5p	ENST00000334007.2	1	-35.07	134	CHORDIN PRECURSOR	0.95	UCUCUCCCGGAGGUGAAACUAC :||||||||:_|:|:||||||| GGAGAGGGCTGCTATTTTGATG -35.07 134.00 2220-2243
mmu-miR-291-5p	ENST00000204604.1	1	-35.07	134	CHORDIN PRECURSOR	0.95	UCUCUCCCGGAGGUGAAACUAC :||||||||:_|:|:||||||| GGAGAGGGCTGCTATTTTGATG -35.07 134.00 2340-2363
hsa-miR-29a	ENST00000319396.2	1	-33.43	134	MYOSIN IXB (UNCONVENTIONAL MYOSIN-9B)	0.95	UUGGCUAAAGUCUACCACGAUC |:|:|:||_|:|||||||||:| AGCTGGTTCCGGATGGTGCTGG -33.43 134.00 2892-2915
mmu-miR-29a	ENST00000319396.2	1	-33.43	134	MYOSIN IXB (UNCONVENTIONAL MYOSIN-9B)	0.95	UUGGCUAAAGUCUACCACGAUC |:|:|:||_|:|||||||||:| AGCTGGTTCCGGATGGTGCTGG -33.43 134.00 2892-2915
hsa-miR-129	ENST00000263635.2	1	-32.57	134		0.95	UCGUUCGGGUCUGGCGUUUUUC ||||:|||||||:||::||||_ AGCAGGCCCAGATCGTGAAAAC -32.57 134.00 3910-3932
mmu-miR-129	ENST00000263635.2	1	-32.57	134		0.95	UCGUUCGGGUCUGGCGUUUUUC ||||:|||||||:||::||||_ AGCAGGCCCAGATCGTGAAAAC -32.57 134.00 3910-3932
mmu-miR-18	ENST00000319424.2	1	-30.73	134	DOM-3 HOMOLOG Z ISOFORM 2	0.95	AUAGAC--GU-GAUCUACGUGGAAU |:||||__||_|_|||||||||||| TGTCTGTACACCAAGATGCACCTTA -30.73 134.00 877-903
mmu-miR-18	ENST00000337523.1	1	-30.73	134	DOM-3 HOMOLOG Z ISOFORM 2	0.95	AUAGAC--GU-GAUCUACGUGGAAU |:||||__||_|_|||||||||||| TGTCTGTACACCAAGATGCACCTTA -30.73 134.00 1087-1113
hsa-miR-18	ENST00000319424.2	1	-30.73	134	DOM-3 HOMOLOG Z ISOFORM 2	0.95	AUAGAC--GU-GAUCUACGUGGAAU |:||||__||_|_|||||||||||| TGTCTGTACACCAAGATGCACCTTA -30.73 134.00 877-903
hsa-miR-18	ENST00000337523.1	1	-30.73	134	DOM-3 HOMOLOG Z ISOFORM 2	0.95	AUAGAC--GU-GAUCUACGUGGAAU |:||||__||_|_|||||||||||| TGTCTGTACACCAAGATGCACCTTA -30.73 134.00 1087-1113
mmu-miR-187	ENST00000297803.2	1	-34.75	133		0.95	GGCCGACG--UUGUGUUCUGUGCU |_||||||__||||:||||||||: CAGGCTGCAGAACATAAGACACGG -34.75 133.00 639-664
mmu-miR-187	ENST00000331175.2	1	-34.75	133		0.95	GGCCGACG--UUGUGUUCUGUGCU |_||||||__||||:||||||||: CAGGCTGCAGAACATAAGACACGG -34.75 133.00 639-664
mmu-miR-293	ENST00000291303.3	1	-34.19	133	DJ756N5	0.95	UGU-G-AUGUUUGAGACGCCGUGA ||:_|_|:||::|||||||||||_ ACGCCGTGCAGGCTCTGCGGCACG -34.19 133.00 3790-3814
mmu-miR-293	ENST00000262873.2	1	-34.19	133	DJ756N5	0.95	UGU-G-AUGUUUGAGACGCCGUGA ||:_|_|:||::|||||||||||_ ACGCCGTGCAGGCTCTGCGGCACG -34.19 133.00 4219-4243
hsa-miR-211	ENST00000264027.1	1	-32.73	133	LATHOSTEROL OXIDASE (EC 1	0.95	UCCGCUU-C-CUACUGUUUCCCUU |_|:|||_|_|||||||:|||||| ATGTGAAGGAGATGACAGAGGGAA -32.73 133.00 802-827
hsa-miR-17-3p	ENST00000245361.1	1	-31.52	133	TRANSMEMBRANE 9 SUPERFAMILY PROTEIN MEMBER 2 PRECURSOR (P76)	0.95	UGUUCACGGAAGUGACGUCA ||:||||_|||:|||||||| ACGAGTGGCTTTACTGCAGT -31.52 133.00 1782-1803
mmu-miR-27b	ENST00000253408.1	1	-31.46	133	GLIAL FIBRILLARY ACIDIC PROTEIN	0.95	GUCUUGAAUCGGUGACACUU |||:||_|:||||||||||: CAGGACCTGGCCACTGTGAG -31.46 133.00 435-456
hsa-miR-27b	ENST00000253408.1	1	-31.46	133	GLIAL FIBRILLARY ACIDIC PROTEIN	0.95	GUCUUGAAUCGGUGACACUU |||:||_|:||||||||||: CAGGACCTGGCCACTGTGAG -31.46 133.00 435-456
mmu-miR-292-5p	ENST00000327256.5	1	-31.42	133		0.95	GUUUUC-UCGG-GGGUCAAACUCA ||:|||_|||:_|||||||||||_ CAGAAGAAGCTGCCCAGTTTGAGA -31.42 133.00 1099-1123
mmu-miR-292-5p	ENST00000255820.4	1	-31.42	133		0.95	GUUUUC-UCGG-GGGUCAAACUCA ||:|||_|||:_|||||||||||_ CAGAAGAAGCTGCCCAGTTTGAGA -31.42 133.00 1102-1126
mmu-miR-341	ENST00000324434.1	1	-43.69	132		0.95	UGACUGGCUGGCUGGCUAGCU _|||:|:|:|||||||:|||: TCTGGCTGGCCGACCGGTCGG -43.69 132.00 278-299
hsa-miR-149	ENST00000253861.1	1	-36.7	132	EXOCYST COMPLEX COMPONENT SEC8	0.95	CCUCACUUC-UGUGCCUCGGUCU ||_||||||_|||||||||::|| GGTGTGAAGTACACGGAGCTGGA -36.70 132.00 2748-2772
mmu-miR-149	ENST00000253861.1	1	-36.7	132	EXOCYST COMPLEX COMPONENT SEC8	0.95	CCUCACUUC-UGUGCCUCGGUCU ||_||||||_|||||||||::|| GGTGTGAAGTACACGGAGCTGGA -36.70 132.00 2748-2772
hsa-miR-93	ENST00000302480.1	1	-34.86	132	SUPPRESSOR OF FUSED	0.95	GAUGGACGUGCUUGUCGUGAAA ||_||||||:|:||:||||||| CT-CCTGCATGGACGGCACTTT -34.86 132.00 1164-1186
mmu-miR-127	ENST00000310556.2	1	-34.84	132	CCR4-NOT TRANSCRIPTION COMPLEX	0.95	UCGGUUCGAGUCUGCCUAGGCU :||:||_:|||||:|||||||| GGCTAA-TTCAGATGGATCCGA -34.84 132.00 938-960
mmu-miR-127	ENST00000299589.2	1	-34.84	132		0.95	UCGGUUCGAGUCUGCCUAGGCU :||:||_:|||||:|||||||| GGCTAA-TTCAGATGGATCCGA -34.84 132.00 731-753
mmu-miR-127	ENST00000264903.1	1	-34.84	132	CCR4-NOT TRANSCRIPTION COMPLEX	0.95	UCGGUUCGAGUCUGCCUAGGCU :||:||_:|||||:|||||||| GGCTAA-TTCAGATGGATCCGA -34.84 132.00 299-321
hsa-miR-127	ENST00000310556.2	1	-34.84	132	CCR4-NOT TRANSCRIPTION COMPLEX	0.95	UCGGUUCGAGUCUGCCUAGGCU :||:||_:|||||:|||||||| GGCTAA-TTCAGATGGATCCGA -34.84 132.00 938-960
hsa-miR-127	ENST00000299589.2	1	-34.84	132		0.95	UCGGUUCGAGUCUGCCUAGGCU :||:||_:|||||:|||||||| GGCTAA-TTCAGATGGATCCGA -34.84 132.00 731-753
hsa-miR-127	ENST00000264903.1	1	-34.84	132	CCR4-NOT TRANSCRIPTION COMPLEX	0.95	UCGGUUCGAGUCUGCCUAGGCU :||:||_:|||||:|||||||| GGCTAA-TTCAGATGGATCCGA -34.84 132.00 299-321
hsa-miR-129	ENST00000215591.1	1	-34.55	132	DNA-DIRECTED RNA POLYMERASE	0.95	UCGUUC-GGGUCUGGCGUUUUUC ||||||_||_||||||||::||| AGCAAGACCAAGACCGCAGGAAG -34.55 132.00 142-166
mmu-miR-129	ENST00000215591.1	1	-34.55	132	DNA-DIRECTED RNA POLYMERASE	0.95	UCGUUC-GGGUCUGGCGUUUUUC ||||||_||_||||||||::||| AGCAAGACCAAGACCGCAGGAAG -34.55 132.00 142-166
hsa-miR-129	ENST00000266051.2	1	-34.1	132		0.95	UCGUUCGGGUCUGGCGUUUUUC |||||||:||_||||||::||| AGCAAGCTCA-ACCGCAGGAAG -34.10 132.00 3774-3796
hsa-miR-129	ENST00000315563.3	1	-34.1	132		0.95	UCGUUCGGGUCUGGCGUUUUUC |||||||:||_||||||::||| AGCAAGCTCA-ACCGCAGGAAG -34.10 132.00 3525-3547
mmu-miR-129	ENST00000266051.2	1	-34.1	132		0.95	UCGUUCGGGUCUGGCGUUUUUC |||||||:||_||||||::||| AGCAAGCTCA-ACCGCAGGAAG -34.10 132.00 3774-3796
mmu-miR-129	ENST00000315563.3	1	-34.1	132		0.95	UCGUUCGGGUCUGGCGUUUUUC |||||||:||_||||||::||| AGCAAGCTCA-ACCGCAGGAAG -34.10 132.00 3525-3547
hsa-miR-34a	ENST00000292616.2	1	-33.51	132		0.95	UGUUGGUCGA-UUCUGUGACGGU |||||||_||_:||||:|||||: ACAACCACCTGGAGACGCTGCCG -33.51 132.00 166-190
mmu-miR-211	ENST00000332843.1	1	-33.4	132	COLLECTIN SUB-FAMILY MEMBER 10; COLLECTIN LIVER 1; COLLECTIN 34	0.95	UCCGU-UUCCUACUGUUUCCCUU :||_|_||||:||||||||||:| GGGAAGAAGGGTGACAAAGGGGA -33.40 132.00 282-306
hsa-miR-149	ENST00000276059.2	1	-32.79	132	FORKHEAD BOX PROTEIN P3 (ZINC FINGER PROTEIN JM2) (SCURFIN)	0.95	CCUC-A--C-UUCUGUGCCUCGGUCU ||||_|__|_||||_||||||||||| GGAGTTCCGCAAGAAACGGAGCCAGA -32.79 132.00 1232-1259
mmu-miR-149	ENST00000276059.2	1	-32.79	132	FORKHEAD BOX PROTEIN P3 (ZINC FINGER PROTEIN JM2) (SCURFIN)	0.95	CCUC-A--C-UUCUGUGCCUCGGUCU ||||_|__|_||||_||||||||||| GGAGTTCCGCAAGAAACGGAGCCAGA -32.79 132.00 1232-1259
hsa-miR-34a	ENST00000305253.1	1	-32.64	132	TUBBY PROTEIN HOMOLOG	0.95	UGUUGGUCG-AUUCUGUGACGGU :||||_|||_|:|||||||||:| GCAACGAGCATGAGACACTGCTA -32.64 132.00 1375-1399
hsa-miR-34a	ENST00000299506.1	1	-32.64	132	TUBBY PROTEIN HOMOLOG	0.95	UGUUGGUCG-AUUCUGUGACGGU :||||_|||_|:|||||||||:| GCAACGAGCATGAGACACTGCTA -32.64 132.00 1210-1234
hsa-miR-34b	ENST00000305586.3	1	-31.75	132	FRAGILE X MENTAL RETARDATION SYNDROME RELATED PROTEIN 1	0.95	GUU-AGUCGAUUACUGUGACGGA |||__||||||||||:||||:|| CAACACAGCTAATGATACTGTCT -31.75 132.00 493-517
mmu-miR-196	ENST00000345016.1	1	-31.09	132	ADAPTER-RELATED PROTEIN COMPLEX 3 DELTA 1 SUBUNIT (DELTA-ADAPTIN 3) (AP-3 COMPLEX DELTA SUBUNIT) (DELTA-ADAPTIN)	0.95	GGUUGUUGUACUUUGAUGGAU ||:|||:|:_||||||:|||| CCGACAGCGAGAAACTGCCTA -31.09 132.00 2440-2462
mmu-miR-196	ENST00000264561.2	1	-31.09	132	ADAPTER-RELATED PROTEIN COMPLEX 3 DELTA 1 SUBUNIT (DELTA-ADAPTIN 3) (AP-3 COMPLEX DELTA SUBUNIT) (DELTA-ADAPTIN)	0.95	GGUUGUUGUACUUUGAUGGAU ||:|||:|:_||||||:|||| CCGACAGCGAGAAACTGCCTA -31.09 132.00 2164-2186
mmu-miR-196	ENST00000343282.1	1	-31.09	132	ADAPTER-RELATED PROTEIN COMPLEX 3 DELTA 1 SUBUNIT (DELTA-ADAPTIN 3) (AP-3 COMPLEX DELTA SUBUNIT) (DELTA-ADAPTIN)	0.95	GGUUGUUGUACUUUGAUGGAU ||:|||:|:_||||||:|||| CCGACAGCGAGAAACTGCCTA -31.09 132.00 1930-1952
hsa-miR-196	ENST00000345016.1	1	-31.09	132	ADAPTER-RELATED PROTEIN COMPLEX 3 DELTA 1 SUBUNIT (DELTA-ADAPTIN 3) (AP-3 COMPLEX DELTA SUBUNIT) (DELTA-ADAPTIN)	0.95	GGUUGUUGUACUUUGAUGGAU ||:|||:|:_||||||:|||| CCGACAGCGAGAAACTGCCTA -31.09 132.00 2440-2462
hsa-miR-196	ENST00000264561.2	1	-31.09	132	ADAPTER-RELATED PROTEIN COMPLEX 3 DELTA 1 SUBUNIT (DELTA-ADAPTIN 3) (AP-3 COMPLEX DELTA SUBUNIT) (DELTA-ADAPTIN)	0.95	GGUUGUUGUACUUUGAUGGAU ||:|||:|:_||||||:|||| CCGACAGCGAGAAACTGCCTA -31.09 132.00 2164-2186
hsa-miR-196	ENST00000343282.1	1	-31.09	132	ADAPTER-RELATED PROTEIN COMPLEX 3 DELTA 1 SUBUNIT (DELTA-ADAPTIN 3) (AP-3 COMPLEX DELTA SUBUNIT) (DELTA-ADAPTIN)	0.95	GGUUGUUGUACUUUGAUGGAU ||:|||:|:_||||||:|||| CCGACAGCGAGAAACTGCCTA -31.09 132.00 1930-1952
mmu-miR-326	ENST00000274853.1	1	-40.08	131		0.95	UGACCUCCUU--CCCGGGUCUCC |||||||||:__||||||:|||_ ACTGGAGGAGCTGGGCCCGGAGC -40.08 131.00 1823-1846
mmu-miR-214	ENST00000305892.1	1	-36.23	131	OLFACTORY RECEPTOR 10H3	0.95	GACGGACAG-ACACGGACGACA |||||||||_|||_|||||||| CTGCCTGTCTTGTTCCTGCTGT -36.23 131.00 72-95
hsa-miR-214	ENST00000305892.1	1	-36.23	131	OLFACTORY RECEPTOR 10H3	0.95	GACGGACAG-ACACGGACGACA |||||||||_|||_|||||||| CTGCCTGTCTTGTTCCTGCTGT -36.23 131.00 72-95
hsa-miR-187	ENST00000297803.2	1	-34.75	131		0.95	GCCGACG--UUGUGUUCUGUGCU _||||||__||||:||||||||: AGGCTGCAGAACATAAGACACGG -34.75 131.00 641-664
hsa-miR-187	ENST00000331175.2	1	-34.75	131		0.95	GCCGACG--UUGUGUUCUGUGCU _||||||__||||:||||||||: AGGCTGCAGAACATAAGACACGG -34.75 131.00 641-664
mmu-miR-298	ENST00000262494.1	1	-34.68	131	GUANINE NUCLEOTIDE-BINDING PROTEIN G(O)	0.95	CCUUCU-U-G-UCGGGAGGAGACGG ||||||_|_|_||||||:||||||_ GGAAGACACCGAGCCCTTCTCTGCA -34.68 131.00 341-366
mmu-miR-298	ENST00000262493.1	1	-34.68	131	GUANINE NUCLEOTIDE-BINDING PROTEIN G(O)	0.95	CCUUCU-U-G-UCGGGAGGAGACGG ||||||_|_|_||||||:||||||_ GGAAGACACCGAGCCCTTCTCTGCA -34.68 131.00 341-366
hsa-miR-188	ENST00000271375.1	1	-34.51	131		0.95	UGGGAG-GUGGU--ACGUUCCCUAC _||:||_:||||__||||||||||| TCCTTCATACCATTTGCAAGGGATG -34.51 131.00 424-449
mmu-miR-188	ENST00000271375.1	1	-34.51	131		0.95	UGGGAG-GUGGU--ACGUUCCCUAC _||:||_:||||__||||||||||| TCCTTCATACCATTTGCAAGGGATG -34.51 131.00 424-449
hsa-let-7c	ENST00000327564.1	1	-32.78	131	KIAA0563-RELATED GENE	0.95	UUGGUAUGUUGGAUGAUGGAGU |:|||||:::|||:||:||||_ AGCCATATGGCCTGCTGCCTCT -32.78 131.00 2103-2125
hsa-let-7c	ENST00000319651.4	1	-32.78	131		0.95	UUGGUAUGUUGGAUGAUGGAGU |:|||||:::|||:||:||||_ AGCCATATGGCCTGCTGCCTCT -32.78 131.00 2781-2803
hsa-let-7c	ENST00000320254.2	1	-32.78	131		0.95	UUGGUAUGUUGGAUGAUGGAGU |:|||||:::|||:||:||||_ AGCCATATGGCCTGCTGCCTCT -32.78 131.00 2781-2803
mmu-let-7c	ENST00000327564.1	1	-32.78	131	KIAA0563-RELATED GENE	0.95	UUGGUAUGUUGGAUGAUGGAGU |:|||||:::|||:||:||||_ AGCCATATGGCCTGCTGCCTCT -32.78 131.00 2103-2125
mmu-let-7c	ENST00000319651.4	1	-32.78	131		0.95	UUGGUAUGUUGGAUGAUGGAGU |:|||||:::|||:||:||||_ AGCCATATGGCCTGCTGCCTCT -32.78 131.00 2781-2803
mmu-let-7c	ENST00000320254.2	1	-32.78	131		0.95	UUGGUAUGUUGGAUGAUGGAGU |:|||||:::|||:||:||||_ AGCCATATGGCCTGCTGCCTCT -32.78 131.00 2781-2803
mmu-miR-154	ENST00000166914.1	1	-32.17	131	SPECTRIN BETA CHAIN	0.95	GCUUCCGUUGUGCCUAUUGGAU |_|:|||:|::|||||:||||: CCAGGGCGATGCGGATGACCTG -32.17 131.00 2243-2266
mmu-miR-154	ENST00000335612.2	1	-32.17	131	SPECTRIN BETA CHAIN	0.95	GCUUCCGUUGUGCCUAUUGGAU |_|:|||:|::|||||:||||: CCAGGGCGATGCGGATGACCTG -32.17 131.00 2243-2266
mmu-miR-154	ENST00000342349.1	1	-32.17	131	SPECTRIN BETA CHAIN	0.95	GCUUCCGUUGUGCCUAUUGGAU |_|:|||:|::|||||:||||: CCAGGGCGATGCGGATGACCTG -32.17 131.00 2243-2266
hsa-miR-154	ENST00000166914.1	1	-32.17	131	SPECTRIN BETA CHAIN	0.95	GCUUCCGUUGUGCCUAUUGGAU |_|:|||:|::|||||:||||: CCAGGGCGATGCGGATGACCTG -32.17 131.00 2243-2266
hsa-miR-154	ENST00000335612.2	1	-32.17	131	SPECTRIN BETA CHAIN	0.95	GCUUCCGUUGUGCCUAUUGGAU |_|:|||:|::|||||:||||: CCAGGGCGATGCGGATGACCTG -32.17 131.00 2243-2266
hsa-miR-154	ENST00000342349.1	1	-32.17	131	SPECTRIN BETA CHAIN	0.95	GCUUCCGUUGUGCCUAUUGGAU |_|:|||:|::|||||:||||: CCAGGGCGATGCGGATGACCTG -32.17 131.00 2243-2266
mmu-let-7i	ENST00000264080.1	1	-25.24	128		0.95	UCGUGUUUGAUGAUGGAGU ||||:_|||||||||:||| AGCATCAACTACTACTTCA -25.24 128.00 909-929
hsa-let-7i	ENST00000264080.1	1	-25.24	128		0.95	UCGUGUUUGAUGAUGGAGU ||||:_|||||||||:||| AGCATCAACTACTACTTCA -25.24 128.00 909-929
hsa-miR-33	ENST00000295641.4	1	-23.5	126	LKB1 INTERACTING PROTEIN; STK11 INTERACTING PROTEIN	0.95	GUU-ACGUUGAUGUUACGUG |||_|_||:||||||||||| CAACTTCAGCTACAATGCAC -23.50 126.00 530-551
mmu-miR-33	ENST00000295641.4	1	-23.5	126	LKB1 INTERACTING PROTEIN; STK11 INTERACTING PROTEIN	0.95	GUU-ACGUUGAUGUUACGUG |||_|_||:||||||||||| CAACTTCAGCTACAATGCAC -23.50 126.00 530-551
hsa-miR-198	ENST00000343147.1	1	-33.58	125		0.95	GGAUAGAGGGGAGACCUGG |||||_||:|||:|||||| CCTATGTCTCCTTTGGACC -33.58 125.00 37-57
hsa-miR-198	ENST00000341890.1	1	-33.58	125		0.95	GGAUAGAGGGGAGACCUGG |||||_||:|||:|||||| CCTATGTCTCCTTTGGACC -33.58 125.00 37-57
hsa-miR-198	ENST00000340483.1	1	-33.58	125		0.95	GGAUAGAGGGGAGACCUGG |||||_||:|||:|||||| CCTATGTCTCCTTTGGACC -33.58 125.00 37-57
mmu-let-7i	ENST00000307050.1	1	-30.95	125		0.95	UCGUGUUUGAUGAUGGAGU |||||||:||:||:||||_ AGCACAAGCTGCTGCCTCT -30.95 125.00 1180-1199
hsa-let-7i	ENST00000307050.1	1	-30.95	125		0.95	UCGUGUUUGAUGAUGGAGU |||||||:||:||:||||_ AGCACAAGCTGCTGCCTCT -30.95 125.00 1180-1199
hsa-miR-33	ENST00000333470.2	1	-24.64	123		0.95	GUUACGUUGAUGUUACGUG :::|||_|||||||||||| TGGTGC-ACTACAATGCAC -24.64 123.00 130-149
mmu-miR-33	ENST00000333470.2	1	-24.64	123		0.95	GUUACGUUGAUGUUACGUG :::|||_|||||||||||| TGGTGC-ACTACAATGCAC -24.64 123.00 130-149
hsa-miR-198	ENST00000325239.2	1	-30.96	122		0.95	GGAUAGAGGGGAGACCUGG ::|:|||::|||||||||_ TTTGTCTTTCCTCTGGACA -30.96 122.00 522-541
mmu-let-7i	ENST00000306036.4	1	-26.88	122	ALK TYROSINE KINASE RECEPTOR PRECURSOR (EC 2	0.95	UCGUGUUUGAUGAUGGAGU |||_:::|||:|||||||| AGCCTGGACTGCTACCTCA -26.88 122.00 1902-1922
hsa-let-7i	ENST00000306036.4	1	-26.88	122	ALK TYROSINE KINASE RECEPTOR PRECURSOR (EC 2	0.95	UCGUGUUUGAUGAUGGAGU |||_:::|||:|||||||| AGCCTGGACTGCTACCTCA -26.88 122.00 1902-1922
mmu-let-7i	ENST00000262539.1	1	-26.21	121	PROTEIN TYROSINE PHOSPHATASE	0.95	UCG--UGUUUGAUGAUGGAGU :||__|_||:||||||||||| GGCAAAGAAGCTACTACCTCA -26.21 121.00 926-948
hsa-let-7i	ENST00000262539.1	1	-26.21	121	PROTEIN TYROSINE PHOSPHATASE	0.95	UCG--UGUUUGAUGAUGGAGU :||__|_||:||||||||||| GGCAAAGAAGCTACTACCTCA -26.21 121.00 926-948
hsa-miR-198	ENST00000308729.1	1	-34.64	120	TYPE I TRANSMEMBRANE RECEPTOR (SEIZURE-RELATED PROTEIN)	0.95	GGAUAGAGGGGAGACCUGG |||_||||:|||||||:|| CCT-TCTCTCCTCTGGGCC -34.64 120.00 1601-1620
hsa-miR-198	ENST00000326290.2	1	-34.64	120	TYPE I TRANSMEMBRANE RECEPTOR (SEIZURE-RELATED PROTEIN)	0.95	GGAUAGAGGGGAGACCUGG |||_||||:|||||||:|| CCT-TCTCTCCTCTGGGCC -34.64 120.00 1469-1488
hsa-miR-198	ENST00000308713.2	1	-34.64	120	TYPE I TRANSMEMBRANE RECEPTOR (SEIZURE-RELATED PROTEIN)	0.95	GGAUAGAGGGGAGACCUGG |||_||||:|||||||:|| CCT-TCTCTCCTCTGGGCC -34.64 120.00 1811-1830
hsa-miR-198	ENST00000338342.1	1	-32.56	120		0.95	GGAUAGAGGGGAGACCUGG |:|:|_||||||||||:|| CTTGT-TCCCCTCTGGGCC -32.56 120.00 806-825
hsa-miR-198	ENST00000262301.5	1	-32.56	120		0.95	GGAUAGAGGGGAGACCUGG |:|:|_||||||||||:|| CTTGT-TCCCCTCTGGGCC -32.56 120.00 845-864
hsa-miR-198	ENST00000301618.2	1	-31.99	120		0.95	GGAUAGAG-GGGAGACCUGG |||:||_|_||:|||||||| CCTGTCCCACCTTCTGGACC -31.99 120.00 707-728
hsa-miR-198	ENST00000328469.2	1	-30.93	120	ZINC FINGER PROTEIN HRX (ALL-1) (TRITHORAX-LIKE PROTEIN)	0.95	GGAUA-GAGGGGAGACCUGG |||_|_|||:|||||||||: CCTTTACTCTCCTCTGGACT -30.93 120.00 6102-6123
hsa-miR-198	ENST00000278953.4	1	-30.93	120	ZINC FINGER PROTEIN HRX (ALL-1) (TRITHORAX-LIKE PROTEIN)	0.95	GGAUA-GAGGGGAGACCUGG |||_|_|||:|||||||||: CCTTTACTCTCCTCTGGACT -30.93 120.00 6426-6447
hsa-miR-198	ENST00000303099.4	1	-30.93	120	ZINC FINGER PROTEIN HRX (ALL-1) (TRITHORAX-LIKE PROTEIN)	0.95	GGAUA-GAGGGGAGACCUGG |||_|_|||:|||||||||: CCTTTACTCTCCTCTGGACT -30.93 120.00 6540-6561
mmu-let-7i	ENST00000344553.1	1	-23.52	120	ZINC FINGER PROTEIN 239 (ZINC FINGER PROTEIN MOK-2) (HOK-2)	0.95	UCGUGU-UUGAUGAUGGAGU |||_||_|:|||||||:||| AGCTCAGAGCTACTACTTCA -23.52 120.00 65-86
mmu-let-7i	ENST00000306006.1	1	-23.52	120	ZINC FINGER PROTEIN 239 (ZINC FINGER PROTEIN MOK-2) (HOK-2)	0.95	UCGUGU-UUGAUGAUGGAGU |||_||_|:|||||||:||| AGCTCAGAGCTACTACTTCA -23.52 120.00 654-675
hsa-let-7i	ENST00000344553.1	1	-23.52	120	ZINC FINGER PROTEIN 239 (ZINC FINGER PROTEIN MOK-2) (HOK-2)	0.95	UCGUGU-UUGAUGAUGGAGU |||_||_|:|||||||:||| AGCTCAGAGCTACTACTTCA -23.52 120.00 65-86
hsa-let-7i	ENST00000306006.1	1	-23.52	120	ZINC FINGER PROTEIN 239 (ZINC FINGER PROTEIN MOK-2) (HOK-2)	0.95	UCGUGU-UUGAUGAUGGAGU |||_||_|:|||||||:||| AGCTCAGAGCTACTACTTCA -23.52 120.00 654-675
mmu-let-7i	ENST00000273390.2	1	-22.56	120	AAT-1 ALPHA	0.95	UCG-UGUUUGAUGAUGGAGU ||:_|_|||||||||:|||| AGTAAAAAACTACTATCTCA -22.56 120.00 1169-1190
hsa-let-7i	ENST00000273390.2	1	-22.56	120	AAT-1 ALPHA	0.95	UCG-UGUUUGAUGAUGGAGU ||:_|_|||||||||:|||| AGTAAAAAACTACTATCTCA -22.56 120.00 1169-1190
mmu-let-7i	ENST00000295943.1	1	-21.76	120		0.95	UCGUGUUU-GAUGAUGGAGU ||_|||||_|||||||||:: AGGACAAATCTACTACCTTG -21.76 120.00 1345-1366
hsa-let-7i	ENST00000295943.1	1	-21.76	120		0.95	UCGUGUUU-GAUGAUGGAGU ||_|||||_|||||||||:: AGGACAAATCTACTACCTTG -21.76 120.00 1345-1366
hsa-miR-198	ENST00000339064.1	1	-31.36	119	HRD1 PROTEIN ISOFORM A; SYNOVIOLIN1	0.95	GGAUAGAGGGGAGACCUGG |:|:|||:||:|||||:|_ CTTGTCTTCCTTCTGGGCA -31.36 119.00 156-175
hsa-miR-198	ENST00000294256.5	1	-31.36	119	HRD1 PROTEIN ISOFORM A; SYNOVIOLIN1	0.95	GGAUAGAGGGGAGACCUGG |:|:|||:||:|||||:|_ CTTGTCTTCCTTCTGGGCA -31.36 119.00 156-175
hsa-miR-198	ENST00000307289.3	1	-31.36	119	HRD1 PROTEIN ISOFORM A; SYNOVIOLIN1	0.95	GGAUAGAGGGGAGACCUGG |:|:|||:||:|||||:|_ CTTGTCTTCCTTCTGGGCA -31.36 119.00 198-217
hsa-miR-198	ENST00000342370.1	1	-30.18	119		0.95	GGAUAG-A--GGGGAGACCUGG :|||||_|__||:||||||||_ TCTATCTTGGCCTCTCTGGACA -30.18 119.00 1767-1789
hsa-miR-198	ENST00000260569.1	1	-30.18	119		0.95	GGAUAG-A--GGGGAGACCUGG :|||||_|__||:||||||||_ TCTATCTTGGCCTCTCTGGACA -30.18 119.00 1767-1789
hsa-miR-198	ENST00000233099.2	1	-29.38	119		0.95	GGAUAGAGGGGAGACCUGG |:|:|:||::||||||||_ CTTGTTTCTTCTCTGGACA -29.38 119.00 2718-2737
mmu-let-7i	ENST00000330287.1	1	-27.55	119	COAGULATION FACTOR VIII ISOFORM B PRECURSOR; COAGULATION FACTOR VIIIC; PROCOAGULANT COMPONENT	0.95	UCGUGUUUGAUGAUGGAGU _|||||:|:||||:|:||| TGCACAGATTACTGCTTCA -27.55 119.00 192-211
hsa-let-7i	ENST00000330287.1	1	-27.55	119	COAGULATION FACTOR VIII ISOFORM B PRECURSOR; COAGULATION FACTOR VIIIC; PROCOAGULANT COMPONENT	0.95	UCGUGUUUGAUGAUGGAGU _|||||:|:||||:|:||| TGCACAGATTACTGCTTCA -27.55 119.00 192-211
mmu-let-7i	ENST00000342872.1	1	-25.93	119		0.95	UCGUGUUUGAUGAUGGAGU |_|:||::|||||||||:: AACGCAGGCTACTACCTTG -25.93 119.00 701-721
mmu-let-7i	ENST00000312010.3	1	-25.93	119		0.95	UCGUGUUUGAUGAUGGAGU |_|:||::|||||||||:: AACGCAGGCTACTACCTTG -25.93 119.00 701-721
hsa-let-7i	ENST00000342872.1	1	-25.93	119		0.95	UCGUGUUUGAUGAUGGAGU |_|:||::|||||||||:: AACGCAGGCTACTACCTTG -25.93 119.00 701-721
hsa-let-7i	ENST00000312010.3	1	-25.93	119		0.95	UCGUGUUUGAUGAUGGAGU |_|:||::|||||||||:: AACGCAGGCTACTACCTTG -25.93 119.00 701-721
hsa-miR-33	ENST00000252318.1	1	-24.03	119	POLYPEPTIDE N-ACETYLGALACTOSAMINYLTRANSFERASE 8; UDP-N-ACETYL-ALPHA-D-GALACTOSAMINE:POLYPEPTIDE N-ACETYLGALACTOSAMINYLTRANSFERASE 8; UDP-GALNAC: POLYPEPTIDE N-ACETYLGALACTOSAMINYLTRANSFERASE 8; GALNAC TRANSFERASE 8; PROTEIN-UDP ACETYLGALACTOSAMINYLTRANSFERASE 8; GALNAC-T8	0.95	GUUACGUUGAUGUUACGUG :::|||_:||||:|||||| TGGTGCCGCTACGATGCAC -24.03 119.00 993-1013
mmu-miR-33	ENST00000252318.1	1	-24.03	119	POLYPEPTIDE N-ACETYLGALACTOSAMINYLTRANSFERASE 8; UDP-N-ACETYL-ALPHA-D-GALACTOSAMINE:POLYPEPTIDE N-ACETYLGALACTOSAMINYLTRANSFERASE 8; UDP-GALNAC: POLYPEPTIDE N-ACETYLGALACTOSAMINYLTRANSFERASE 8; GALNAC TRANSFERASE 8; PROTEIN-UDP ACETYLGALACTOSAMINYLTRANSFERASE 8; GALNAC-T8	0.95	GUUACGUUGAUGUUACGUG :::|||_:||||:|||||| TGGTGCCGCTACGATGCAC -24.03 119.00 993-1013
mmu-let-7i	ENST00000344831.1	1	-23.32	119	6-PHOSPHOFRUCTO-2-KINASE/FRUCTOSE-2	0.95	UCG---UGUUUGAUGAUGGAGU |||___|:|:_||||||||||| AGCAAGATAGTCTACTACCTCA -23.32 119.00 705-728
mmu-let-7i	ENST00000340280.1	1	-23.32	119	6-PHOSPHOFRUCTO-2-KINASE/FRUCTOSE-2	0.95	UCG---UGUUUGAUGAUGGAGU |||___|:|:_||||||||||| AGCAAGATAGTCTACTACCTCA -23.32 119.00 705-728
mmu-let-7i	ENST00000271749.1	1	-23.32	119	6-PHOSPHOFRUCTO-2-KINASE/FRUCTOSE-2	0.95	UCG---UGUUUGAUGAUGGAGU |||___|:|:_||||||||||| AGCAAGATAGTCTACTACCTCA -23.32 119.00 705-728
hsa-let-7i	ENST00000344831.1	1	-23.32	119	6-PHOSPHOFRUCTO-2-KINASE/FRUCTOSE-2	0.95	UCG---UGUUUGAUGAUGGAGU |||___|:|:_||||||||||| AGCAAGATAGTCTACTACCTCA -23.32 119.00 705-728
hsa-let-7i	ENST00000340280.1	1	-23.32	119	6-PHOSPHOFRUCTO-2-KINASE/FRUCTOSE-2	0.95	UCG---UGUUUGAUGAUGGAGU |||___|:|:_||||||||||| AGCAAGATAGTCTACTACCTCA -23.32 119.00 705-728
hsa-let-7i	ENST00000271749.1	1	-23.32	119	6-PHOSPHOFRUCTO-2-KINASE/FRUCTOSE-2	0.95	UCG---UGUUUGAUGAUGGAGU |||___|:|:_||||||||||| AGCAAGATAGTCTACTACCTCA -23.32 119.00 705-728
hsa-miR-33	ENST00000281142.3	1	-22.01	119		0.95	GUUACGUUGAUGUUACGUG ||:||::|:||||:||||_ CAGTGTGATTACAGTGCAG -22.01 119.00 2006-2025
mmu-miR-33	ENST00000281142.3	1	-22.01	119		0.95	GUUACGUUGAUGUUACGUG ||:||::|:||||:||||_ CAGTGTGATTACAGTGCAG -22.01 119.00 2006-2025
mmu-let-7i	ENST00000304710.1	1	-21.7	119	CYSTATIN D PRECURSOR	0.95	UCGUGUUUGAUGAUGGAGU :|_:::|||||||||:||| GGGGTGAACTACTACTTCA -21.70 119.00 240-260
hsa-let-7i	ENST00000304710.1	1	-21.7	119	CYSTATIN D PRECURSOR	0.95	UCGUGUUUGAUGAUGGAGU :|_:::|||||||||:||| GGGGTGAACTACTACTTCA -21.70 119.00 240-260
hsa-miR-33	ENST00000303186.4	1	-20.76	119	MAP-KINASE ACTIVATING DEATH DOMAIN-CONTAINING PROTEIN ISOFORM A; INSULINOMA-GLUCAGONOMA PROTEIN 20	0.95	GUUA---CGUUGAUGUUACGUG ||:|___|_:|||||||||||| CAGTCCCGAGACTACAATGCAC -20.76 119.00 972-995
hsa-miR-33	ENST00000227948.3	1	-20.76	119	MAP-KINASE ACTIVATING DEATH DOMAIN-CONTAINING PROTEIN ISOFORM A; INSULINOMA-GLUCAGONOMA PROTEIN 20	0.95	GUUA---CGUUGAUGUUACGUG ||:|___|_:|||||||||||| CAGTCCCGAGACTACAATGCAC -20.76 119.00 972-995
hsa-miR-33	ENST00000311027.4	1	-20.76	119	MAP-KINASE ACTIVATING DEATH DOMAIN-CONTAINING PROTEIN ISOFORM A; INSULINOMA-GLUCAGONOMA PROTEIN 20	0.95	GUUA---CGUUGAUGUUACGUG ||:|___|_:|||||||||||| CAGTCCCGAGACTACAATGCAC -20.76 119.00 972-995
hsa-miR-33	ENST00000342922.1	1	-20.76	119	MAP-KINASE ACTIVATING DEATH DOMAIN-CONTAINING PROTEIN ISOFORM A; INSULINOMA-GLUCAGONOMA PROTEIN 20	0.95	GUUA---CGUUGAUGUUACGUG ||:|___|_:|||||||||||| CAGTCCCGAGACTACAATGCAC -20.76 119.00 972-995
mmu-miR-33	ENST00000303186.4	1	-20.76	119	MAP-KINASE ACTIVATING DEATH DOMAIN-CONTAINING PROTEIN ISOFORM A; INSULINOMA-GLUCAGONOMA PROTEIN 20	0.95	GUUA---CGUUGAUGUUACGUG ||:|___|_:|||||||||||| CAGTCCCGAGACTACAATGCAC -20.76 119.00 972-995
mmu-miR-33	ENST00000227948.3	1	-20.76	119	MAP-KINASE ACTIVATING DEATH DOMAIN-CONTAINING PROTEIN ISOFORM A; INSULINOMA-GLUCAGONOMA PROTEIN 20	0.95	GUUA---CGUUGAUGUUACGUG ||:|___|_:|||||||||||| CAGTCCCGAGACTACAATGCAC -20.76 119.00 972-995
mmu-miR-33	ENST00000311027.4	1	-20.76	119	MAP-KINASE ACTIVATING DEATH DOMAIN-CONTAINING PROTEIN ISOFORM A; INSULINOMA-GLUCAGONOMA PROTEIN 20	0.95	GUUA---CGUUGAUGUUACGUG ||:|___|_:|||||||||||| CAGTCCCGAGACTACAATGCAC -20.76 119.00 972-995
mmu-miR-33	ENST00000342922.1	1	-20.76	119	MAP-KINASE ACTIVATING DEATH DOMAIN-CONTAINING PROTEIN ISOFORM A; INSULINOMA-GLUCAGONOMA PROTEIN 20	0.95	GUUA---CGUUGAUGUUACGUG ||:|___|_:|||||||||||| CAGTCCCGAGACTACAATGCAC -20.76 119.00 972-995
hsa-miR-198	ENST00000328234.1	1	-28.54	118	AMINOPEPTIDASE	0.95	GGAUAGA--GGGGAGACCUGG ||_||||__||:||||||||: CCAATCTCACCTCTCTGGACT -28.54 118.00 250-272
hsa-miR-198	ENST00000343361.1	1	-28.54	118	AMINOPEPTIDASE	0.95	GGAUAGA--GGGGAGACCUGG ||_||||__||:||||||||: CCAATCTCACCTCTCTGGACT -28.54 118.00 250-272
mmu-let-7i	ENST00000240874.1	1	-24.39	118	HUNTINGTIN-ASSOCIATED PROTEIN-INTERACTING PROTEIN (DUO PROTEIN)	0.95	UCGUGUUUGAUGA-UGGAGU ||_||||:|||||_|||||| AGAACAAGCTACTGACCTCA -24.39 118.00 4567-4588
hsa-let-7i	ENST00000240874.1	1	-24.39	118	HUNTINGTIN-ASSOCIATED PROTEIN-INTERACTING PROTEIN (DUO PROTEIN)	0.95	UCGUGUUUGAUGA-UGGAGU ||_||||:|||||_|||||| AGAACAAGCTACTGACCTCA -24.39 118.00 4567-4588
mmu-let-7i	ENST00000261660.1	1	-22.65	118		0.95	UCGUGUU--UGAUGAUGGAGU ||_||:|__||||||||:||| AGGACGACGACTACTACTTCA -22.65 118.00 643-665
hsa-let-7i	ENST00000261660.1	1	-22.65	118		0.95	UCGUGUU--UGAUGAUGGAGU ||_||:|__||||||||:||| AGGACGACGACTACTACTTCA -22.65 118.00 643-665
hsa-miR-198	ENST00000328771.2	1	-32.3	117	PROBABLE ATP-DEPENDENT HELICASE DDX34 (DEAH-BOX PROTEIN 34)	0.95	GGAUAGA-G---GGGAGACCUGG _||:|||_|___||:|||||||| ACTGTCTCCGAACCTTCTGGACC -32.30 117.00 3182-3205
hsa-miR-198	ENST00000251203.1	1	-32.04	117	PRE-B-CELL LEUKEMIA TRANSCRIPTION FACTOR 4	0.95	GGAU--AGA--GGGGAGACCUGG ||||__||___|:|||||||||| CCTAGCTCCGGCTCCTCTGGACC -32.04 117.00 915-939
hsa-miR-198	ENST00000265131.1	1	-30.25	117	TENASCIN PRECURSOR (TN) (HEXABRACHION) (CYTOTACTIN) (NEURONECTIN) (GMEM) (JI) (MIOTENDINOUS ANTIGEN) (GLIOMA-ASSOCIATED-EXTRACELLULAR MATRIX ANTIGEN) (GP 150-225) (TENASCIN-C) (TN-C)	0.95	GGAUAGA-GGGGAGACCUGG _:|:|||_||:||||||||: ATTGTCTACCTCTCTGGACT -30.25 117.00 4513-4533
hsa-miR-198	ENST00000341037.1	1	-30.25	117	TENASCIN PRECURSOR (TN) (HEXABRACHION) (CYTOTACTIN) (NEURONECTIN) (GMEM) (JI) (MIOTENDINOUS ANTIGEN) (GLIOMA-ASSOCIATED-EXTRACELLULAR MATRIX ANTIGEN) (GP 150-225) (TENASCIN-C) (TN-C)	0.95	GGAUAGA-GGGGAGACCUGG _:|:|||_||:||||||||: ATTGTCTACCTCTCTGGACT -30.25 117.00 4513-4533
hsa-miR-198	ENST00000340094.1	1	-30.25	117	TENASCIN PRECURSOR (TN) (HEXABRACHION) (CYTOTACTIN) (NEURONECTIN) (GMEM) (JI) (MIOTENDINOUS ANTIGEN) (GLIOMA-ASSOCIATED-EXTRACELLULAR MATRIX ANTIGEN) (GP 150-225) (TENASCIN-C) (TN-C)	0.95	GGAUAGA-GGGGAGACCUGG _:|:|||_||:||||||||: ATTGTCTACCTCTCTGGACT -30.25 117.00 3421-3441
hsa-miR-198	ENST00000338305.1	1	-30.09	117		0.95	GGAUAGAGGGGAGACCUGG |||_|:|||::|||||||| CCT-TTTCCTTTCTGGACC -30.09 117.00 406-425
hsa-miR-198	ENST00000287126.2	1	-30.09	117		0.95	GGAUAGAGGGGAGACCUGG |||_|:|||::|||||||| CCT-TTTCCTTTCTGGACC -30.09 117.00 277-296
mmu-let-7i	ENST00000342369.1	1	-28.07	117		0.95	UCGUGUUUGAUGAUGGAGU :||||_||||:||:||||| GGCAC-AACTGCTGCCTCA -28.07 117.00 107-126
mmu-let-7i	ENST00000339929.1	1	-28.07	117		0.95	UCGUGUUUGAUGAUGGAGU :||||_||||:||:||||| GGCAC-AACTGCTGCCTCA -28.07 117.00 82-101
mmu-let-7i	ENST00000344522.1	1	-28.07	117		0.95	UCGUGUUUGAUGAUGGAGU :||||_||||:||:||||| GGCAC-AACTGCTGCCTCA -28.07 117.00 211-230
hsa-let-7i	ENST00000342369.1	1	-28.07	117		0.95	UCGUGUUUGAUGAUGGAGU :||||_||||:||:||||| GGCAC-AACTGCTGCCTCA -28.07 117.00 107-126
hsa-let-7i	ENST00000339929.1	1	-28.07	117		0.95	UCGUGUUUGAUGAUGGAGU :||||_||||:||:||||| GGCAC-AACTGCTGCCTCA -28.07 117.00 82-101
hsa-let-7i	ENST00000344522.1	1	-28.07	117		0.95	UCGUGUUUGAUGAUGGAGU :||||_||||:||:||||| GGCAC-AACTGCTGCCTCA -28.07 117.00 211-230
hsa-miR-198	ENST00000004672.3	1	-27.15	117	EZRIN-BINDING PARTNER PACE-1 ISOFORM 1	0.95	GGAUAGAG-GGGAGACCUGG ::||_||:_||||||||||: TTTACCTTACCCTCTGGACT -27.15 117.00 51-72
hsa-miR-198	ENST00000328079.2	1	-27.15	117	EZRIN-BINDING PARTNER PACE-1 ISOFORM 1	0.95	GGAUAGAG-GGGAGACCUGG ::||_||:_||||||||||: TTTACCTTACCCTCTGGACT -27.15 117.00 51-72
mmu-let-7i	ENST00000238018.1	1	-26.92	117	GUANINE DEAMINASE (EC 3	0.95	UCGUGU-UUGAUGAUGGAGU :|||||_::||:|||||||_ GGCACACGGCTGCTACCTCT -26.92 117.00 830-850
hsa-let-7i	ENST00000238018.1	1	-26.92	117	GUANINE DEAMINASE (EC 3	0.95	UCGUGU-UUGAUGAUGGAGU :|||||_::||:|||||||_ GGCACACGGCTGCTACCTCT -26.92 117.00 830-850
mmu-let-7i	ENST00000260570.1	1	-26.25	117		0.95	UCGUGUUUGAUGAUGGAGU :_|::::|||:|||||||| GCCGTGGACTGCTACCTCA -26.25 117.00 3584-3602
hsa-let-7i	ENST00000260570.1	1	-26.25	117		0.95	UCGUGUUUGAUGAUGGAGU :_|::::|||:|||||||| GCCGTGGACTGCTACCTCA -26.25 117.00 3584-3602
mmu-let-7i	ENST00000341284.1	1	-26.14	117	AXOTROPHIN; LIKELY ORTHOLOG OF MOUSE AXOTROPHIN	0.95	UCGUGUUU-G-AUGAUGGAGU _|:|||||_:_|||||||||| TGTACAAACTGTACTACCTCA -26.14 117.00 286-307
mmu-let-7i	ENST00000259050.1	1	-26.14	117	AXOTROPHIN; LIKELY ORTHOLOG OF MOUSE AXOTROPHIN	0.95	UCGUGUUU-G-AUGAUGGAGU _|:|||||_:_|||||||||| TGTACAAACTGTACTACCTCA -26.14 117.00 286-307
hsa-let-7i	ENST00000341284.1	1	-26.14	117	AXOTROPHIN; LIKELY ORTHOLOG OF MOUSE AXOTROPHIN	0.95	UCGUGUUU-G-AUGAUGGAGU _|:|||||_:_|||||||||| TGTACAAACTGTACTACCTCA -26.14 117.00 286-307
hsa-let-7i	ENST00000259050.1	1	-26.14	117	AXOTROPHIN; LIKELY ORTHOLOG OF MOUSE AXOTROPHIN	0.95	UCGUGUUU-G-AUGAUGGAGU _|:|||||_:_|||||||||| TGTACAAACTGTACTACCTCA -26.14 117.00 286-307
mmu-let-7i	ENST00000330212.2	1	-26.09	117		0.95	UCGUG----UUUGAUGAUGGAGU :||||____:_|||||||||||| GGCACTGTGGTACTACTACCTCA -26.09 117.00 470-494
hsa-let-7i	ENST00000330212.2	1	-26.09	117		0.95	UCGUG----UUUGAUGAUGGAGU :||||____:_|||||||||||| GGCACTGTGGTACTACTACCTCA -26.09 117.00 470-494
hsa-miR-33	ENST00000300146.4	1	-24.13	117		0.95	GUUACGUUGAUGUUACGUG ::||||||||:|||_|||| TGATGCAACTGCAAAGCAC -24.13 117.00 907-927
mmu-miR-33	ENST00000300146.4	1	-24.13	117		0.95	GUUACGUUGAUGUUACGUG ::||||||||:|||_|||| TGATGCAACTGCAAAGCAC -24.13 117.00 907-927
hsa-miR-33	ENST00000271105.1	1	-21.65	117	40S RIBOSOMAL PROTEIN S8	0.95	GUUAC-GUUGAUGUUACGUG |:|||_::_||||||||||: CGATGTTGTCTACAATGCAT -21.65 117.00 263-284
hsa-miR-33	ENST00000332726.1	1	-21.65	117		0.95	GUUAC-GUUGAUGUUACGUG |:|||_::_||||||||||: CGATGTTGTCTACAATGCAT -21.65 117.00 236-257
mmu-miR-33	ENST00000271105.1	1	-21.65	117	40S RIBOSOMAL PROTEIN S8	0.95	GUUAC-GUUGAUGUUACGUG |:|||_::_||||||||||: CGATGTTGTCTACAATGCAT -21.65 117.00 263-284
mmu-miR-33	ENST00000332726.1	1	-21.65	117		0.95	GUUAC-GUUGAUGUUACGUG |:|||_::_||||||||||: CGATGTTGTCTACAATGCAT -21.65 117.00 236-257
hsa-miR-198	ENST00000303924.1	1	-27.96	116	HYALURONAN SYNTHASE 2 (EC 2	0.95	GGAUAGAGGGGAGACCUGG _||||:||:|:|:|||||: ACTATTTCTCTTTTGGACT -27.96 116.00 125-144
mmu-let-7i	ENST00000301327.1	1	-25.2	116		0.95	UCGUG---UUUGAUGAUGGAGU |||||___|||||:||:||||_ AGCACTGGAAACTGCTGCCTCT -25.20 116.00 823-845
hsa-let-7i	ENST00000301327.1	1	-25.2	116		0.95	UCGUG---UUUGAUGAUGGAGU |||||___|||||:||:||||_ AGCACTGGAAACTGCTGCCTCT -25.20 116.00 823-845
mmu-let-7i	ENST00000308616.2	1	-23.8	116	HEPARANASE 2; HEPARANASE-LIKE PROTEIN; HEPARANASE 3	0.95	UCGUGUUUGAUGAUGGAGU :||_|::|:|||||:|||| GGCCCGGATTACTATCTCA -23.80 116.00 414-434
mmu-let-7i	ENST00000330108.1	1	-23.8	116	HEPARANASE 2; HEPARANASE-LIKE PROTEIN; HEPARANASE 3	0.95	UCGUGUUUGAUGAUGGAGU :||_|::|:|||||:|||| GGCCCGGATTACTATCTCA -23.80 116.00 414-434
mmu-let-7i	ENST00000329594.1	1	-23.8	116	HEPARANASE 2; HEPARANASE-LIKE PROTEIN; HEPARANASE 3	0.95	UCGUGUUUGAUGAUGGAGU :||_|::|:|||||:|||| GGCCCGGATTACTATCTCA -23.80 116.00 414-434
hsa-let-7i	ENST00000308616.2	1	-23.8	116	HEPARANASE 2; HEPARANASE-LIKE PROTEIN; HEPARANASE 3	0.95	UCGUGUUUGAUGAUGGAGU :||_|::|:|||||:|||| GGCCCGGATTACTATCTCA -23.80 116.00 414-434
hsa-let-7i	ENST00000330108.1	1	-23.8	116	HEPARANASE 2; HEPARANASE-LIKE PROTEIN; HEPARANASE 3	0.95	UCGUGUUUGAUGAUGGAGU :||_|::|:|||||:|||| GGCCCGGATTACTATCTCA -23.80 116.00 414-434
hsa-let-7i	ENST00000329594.1	1	-23.8	116	HEPARANASE 2; HEPARANASE-LIKE PROTEIN; HEPARANASE 3	0.95	UCGUGUUUGAUGAUGGAGU :||_|::|:|||||:|||| GGCCCGGATTACTATCTCA -23.80 116.00 414-434
mmu-let-7i	ENST00000265717.1	1	-23.26	116	CAMP-DEPENDENT PROTEIN KINASE TYPE II-BETA REGULATORY CHAIN	0.95	UCG-UGUU--UGAUGAUGGAGU |||_||||__|||:|||||||_ AGCTACAATCACTGCTACCTCT -23.26 116.00 698-720
hsa-let-7i	ENST00000265717.1	1	-23.26	116	CAMP-DEPENDENT PROTEIN KINASE TYPE II-BETA REGULATORY CHAIN	0.95	UCG-UGUU--UGAUGAUGGAGU |||_||||__|||:|||||||_ AGCTACAATCACTGCTACCTCT -23.26 116.00 698-720
mmu-let-7i	ENST00000320256.1	1	-21.94	116		0.95	UCGUGUUUGAUGAUGGAGU :|:|_:::||||||:|||| GGTAAGGGCTACTATCTCA -21.94 116.00 576-596
hsa-let-7i	ENST00000320256.1	1	-21.94	116		0.95	UCGUGUUUGAUGAUGGAGU :|:|_:::||||||:|||| GGTAAGGGCTACTATCTCA -21.94 116.00 576-596
hsa-miR-33	ENST00000298047.1	1	-21.48	116	FAT3 (FRAGMENT)	0.95	GUUACGUUGAUGUUACGUG |||||_:|:||:||||:|| CAATGGGATTATAATGTAC -21.48 116.00 1133-1153
mmu-miR-33	ENST00000298047.1	1	-21.48	116	FAT3 (FRAGMENT)	0.95	GUUACGUUGAUGUUACGUG |||||_:|:||:||||:|| CAATGGGATTATAATGTAC -21.48 116.00 1133-1153
hsa-miR-198	ENST00000315906.1	1	-35.48	115	TESTIS NUCLEAR RNA-BINDING PROTEIN-LIKE	0.95	GGAUAGAGGGGA-GACCUGG _||:||||:|||_||||||| GCTGTCTCTCCTCCTGGACC -35.48 115.00 1677-1697
hsa-miR-198	ENST00000268624.1	1	-35.48	115	TESTIS NUCLEAR RNA-BINDING PROTEIN-LIKE	0.95	GGAUAGAGGGGA-GACCUGG _||:||||:|||_||||||| GCTGTCTCTCCTCCTGGACC -35.48 115.00 1923-1943
hsa-miR-198	ENST00000331282.1	1	-31.92	115		0.95	GGAUAGAGGGGAGA-CCUGG ||||||_|||:|||_||||| CCTATCACCCTTCTGGGACC -31.92 115.00 41-62
hsa-miR-198	ENST00000339553.1	1	-29.78	115		0.95	GGA--UAGAGGGGAGACCUGG |||__|_|||::||||||||| CCTCAAACTCTTCTCTGGACC -29.78 115.00 613-635
hsa-miR-198	ENST00000326690.3	1	-29.78	115		0.95	GGA--UAGAGGGGAGACCUGG |||__|_|||::||||||||| CCTCAAACTCTTCTCTGGACC -29.78 115.00 613-635
hsa-miR-198	ENST00000334149.3	1	-29.63	115	BREAKPOINT CLUSTER REGION PROTEIN (EC 2	0.95	GGA-UAGAGGGGAGACCUGG |:|__|:|:||:|||||||| CTTCCTTTTCCTTCTGGACC -29.63 115.00 2525-2546
hsa-miR-198	ENST00000312198.4	1	-29.63	115	BREAKPOINT CLUSTER REGION PROTEIN (EC 2	0.95	GGA-UAGAGGGGAGACCUGG |:|__|:|:||:|||||||| CTTCCTTTTCCTTCTGGACC -29.63 115.00 3401-3422
hsa-miR-198	ENST00000305877.5	1	-29.63	115	BREAKPOINT CLUSTER REGION PROTEIN (EC 2	0.95	GGA-UAGAGGGGAGACCUGG |:|__|:|:||:|||||||| CTTCCTTTTCCTTCTGGACC -29.63 115.00 3533-3554
hsa-miR-198	ENST00000321051.5	1	-29.63	115	BREAKPOINT CLUSTER REGION PROTEIN (EC 2	0.95	GGA-UAGAGGGGAGACCUGG |:|__|:|:||:|||||||| CTTCCTTTTCCTTCTGGACC -29.63 115.00 2387-2408
hsa-miR-33	ENST00000256716.1	1	-25.06	115	VIPERIN; SIMILAR TO INFLAMMATORY RESPONSE PROTEIN 6	0.95	GUUACGUUGAUG-UUACGUG ||:|||||||||_|||||:_ CAGTGCAACTACAAATGCGG -25.06 115.00 243-263
mmu-miR-33	ENST00000256716.1	1	-25.06	115	VIPERIN; SIMILAR TO INFLAMMATORY RESPONSE PROTEIN 6	0.95	GUUACGUUGAUG-UUACGUG ||:|||||||||_|||||:_ CAGTGCAACTACAAATGCGG -25.06 115.00 243-263
mmu-let-7i	ENST00000296702.3	1	-22.65	115	TRANSCRIPTION ELONGATION REGULATOR 1; TRANSCRIPTION FACTOR CA150; TATA BOX BINDING PROTEIN (TBP)-ASSOCIATED FACTOR	0.95	UCGUG-U-UUGAUGAUGGAGU |_|||_|_||||:||||:||| ACCACAACAACTGCTACTTCA -22.65 115.00 852-874
hsa-let-7i	ENST00000296702.3	1	-22.65	115	TRANSCRIPTION ELONGATION REGULATOR 1; TRANSCRIPTION FACTOR CA150; TATA BOX BINDING PROTEIN (TBP)-ASSOCIATED FACTOR	0.95	UCGUG-U-UUGAUGAUGGAGU |_|||_|_||||:||||:||| ACCACAACAACTGCTACTTCA -22.65 115.00 852-874
hsa-miR-33	ENST00000336971.1	1	-22.36	115	POTASSIUM VOLTAGE-GATED CHANNEL SUBFAMILY A MEMBER 2 (POTASSIUM CHANNEL KV1	0.95	GUU-ACGUUGAUGUUACGUG ||:_||:|||||||_||||| CAGCTGTAACTACATTGCAC -22.36 115.00 1039-1060
mmu-miR-33	ENST00000336971.1	1	-22.36	115	POTASSIUM VOLTAGE-GATED CHANNEL SUBFAMILY A MEMBER 2 (POTASSIUM CHANNEL KV1	0.95	GUU-ACGUUGAUGUUACGUG ||:_||:|||||||_||||| CAGCTGTAACTACATTGCAC -22.36 115.00 1039-1060
hsa-miR-33	ENST00000299441.2	1	-20.87	115	PROTOCADHERIN 16 PRECURSOR (CADHERIN 19) (CADHERIN FIBROBLAST 1)	0.95	GUUAC-GUUGAUGUUACGUG ::|||_||||_||||||||| TGATGTCAACGACAATGCAC -20.87 115.00 1388-1409
mmu-miR-33	ENST00000299441.2	1	-20.87	115	PROTOCADHERIN 16 PRECURSOR (CADHERIN 19) (CADHERIN FIBROBLAST 1)	0.95	GUUAC-GUUGAUGUUACGUG ::|||_||||_||||||||| TGATGTCAACGACAATGCAC -20.87 115.00 1388-1409
hsa-miR-198	ENST00000262825.4	1	-32.95	114	CYTOKINE RECEPTOR COMMON BETA CHAIN PRECURSOR (CDW131 ANTIGEN) (GM- CSF/IL-3/IL-5 RECEPTOR COMMON BETA-CHAIN)	0.95	GGAU-AGAGGGGAGACCUGG ||||_|:_||:||||||:|| CCTAGTTCCCTCTCTGGGCC -32.95 114.00 2186-2207
hsa-miR-198	ENST00000296252.1	1	-32.12	114	LIPASE	0.95	GGAUAGAGGGGAGACCUGG |||:||_|||:|||||:|: CCTGTC-CCCTTCTGGGCT -32.12 114.00 871-890
hsa-miR-198	ENST00000306675.1	1	-31.37	114	ALPHA-1B ADRENERGIC RECEPTOR (ALPHA 1B-ADRENOCEPTOR)	0.95	GGA-UAGAGGGGAGACCUGG |||__|||||:||||||:|: CCTCTTCTCCTCTCTGGGCT -31.37 114.00 611-632
hsa-miR-198	ENST00000313410.4	1	-31.37	114		0.95	GGA---UAGAGGGGAGACCUGG |||___:||||||_|||||||| CCTGGAGTCTCCCATCTGGACC -31.37 114.00 1047-1070
hsa-miR-198	ENST00000252308.3	1	-30.71	114	PHD FINGER PROTEIN 10 ISOFORM A; PHD ZINC FINGER PROTEIN XAP135	0.95	GGAUAGA----GGGGAGACCUGG |||:|_|____||||||||||:| CCTGTATGAGCCCCCTCTGGATC -30.71 114.00 575-599
hsa-miR-198	ENST00000339209.1	1	-30.71	114	PHD FINGER PROTEIN 10 ISOFORM A; PHD ZINC FINGER PROTEIN XAP135	0.95	GGAUAGA----GGGGAGACCUGG |||:|_|____||||||||||:| CCTGTATGAGCCCCCTCTGGATC -30.71 114.00 581-605
hsa-miR-198	ENST00000304182.2	1	-30.65	114		0.95	GGAUAGAGGGGAGACCUGG ::||||_|:|||||||:|| TTTATC-CTCCTCTGGGCC -30.65 114.00 6-25
hsa-miR-198	ENST00000194693.1	1	-29.23	114		0.95	GGAUAGAGGGGAGACCUGG :||:|||_|::|||||||| TCTGTCT-CTTTCTGGACC -29.23 114.00 4076-4095
hsa-miR-198	ENST00000345069.1	1	-29.23	114		0.95	GGAUAGAGGGGAGACCUGG :||:|||_|::|||||||| TCTGTCT-CTTTCTGGACC -29.23 114.00 4055-4074
hsa-miR-198	ENST00000274773.4	1	-28.25	114	GLYCOGENIN-INTERACTING PROTEIN 3	0.95	GGA-UAGAGGGGAGACCUGG |||_|||_:|:|||||||:| CCTCATCCTCTCTCTGGATC -28.25 114.00 1061-1082
mmu-let-7i	ENST00000271332.1	1	-27.5	114	CADHERIN EGF LAG SEVEN-PASS G-TYPE RECEPTOR 2 PRECURSOR (EPIDERMAL GROWTH FACTOR-LIKE 2) (MULTIPLE EPIDERMAL GROWTH FACTOR-LIKE DOMAINS 3) (FLAMINGO 1)	0.95	UCGUGUUUGAUGAUGGAGU :||_|:::|||||:||||| GGC-CGGGCTACTGCCTCA -27.50 114.00 6764-6783
hsa-let-7i	ENST00000271332.1	1	-27.5	114	CADHERIN EGF LAG SEVEN-PASS G-TYPE RECEPTOR 2 PRECURSOR (EPIDERMAL GROWTH FACTOR-LIKE 2) (MULTIPLE EPIDERMAL GROWTH FACTOR-LIKE DOMAINS 3) (FLAMINGO 1)	0.95	UCGUGUUUGAUGAUGGAGU :||_|:::|||||:||||| GGC-CGGGCTACTGCCTCA -27.50 114.00 6764-6783
hsa-miR-198	ENST00000335459.1	1	-27	114		0.95	GGAUAGA-GGGGAGACCUGG |||:_||_:|:||||||||: CCTGCCTGTCTCTCTGGACT -27.00 114.00 1501-1522
mmu-let-7i	ENST00000333129.1	1	-24.18	114	FIDGETIN	0.95	UCGUGUUUGAUGAUGGAGU |||||_||:||||::|||| AGCAC-AATTACTGTCTCA -24.18 114.00 1642-1661
hsa-let-7i	ENST00000333129.1	1	-24.18	114	FIDGETIN	0.95	UCGUGUUUGAUGAUGGAGU |||||_||:||||::|||| AGCAC-AATTACTGTCTCA -24.18 114.00 1642-1661
mmu-let-7i	ENST00000308483.1	1	-23.66	114	ADAM 12 PRECURSOR (EC 3	0.95	UCGUGU-UUGAUGAUGGAGU ||||::_:_|||||:||||| AGCATGCGTCTACTGCCTCA -23.66 114.00 2218-2239
mmu-let-7i	ENST00000345124.1	1	-23.66	114	ADAM 12 PRECURSOR (EC 3	0.95	UCGUGU-UUGAUGAUGGAGU ||||::_:_|||||:||||| AGCATGCGTCTACTGCCTCA -23.66 114.00 2182-2203
hsa-let-7i	ENST00000308483.1	1	-23.66	114	ADAM 12 PRECURSOR (EC 3	0.95	UCGUGU-UUGAUGAUGGAGU ||||::_:_|||||:||||| AGCATGCGTCTACTGCCTCA -23.66 114.00 2218-2239
hsa-let-7i	ENST00000345124.1	1	-23.66	114	ADAM 12 PRECURSOR (EC 3	0.95	UCGUGU-UUGAUGAUGGAGU ||||::_:_|||||:||||| AGCATGCGTCTACTGCCTCA -23.66 114.00 2182-2203
mmu-let-7i	ENST00000265074.2	1	-23.31	114	ATRIAL NATRIURETIC PEPTIDE CLEARANCE RECEPTOR PRECURSOR (ANP-C) (ANPRC) (NPR-C) (ATRIAL NATRIURETIC PEPTIDE C-TYPE RECEPTOR)	0.95	UCGUGUUUGAUGAUGGAGU |||:_:||||:||||:||| AGCG-GAACTGCTACTTCA -23.31 114.00 628-647
hsa-let-7i	ENST00000265074.2	1	-23.31	114	ATRIAL NATRIURETIC PEPTIDE CLEARANCE RECEPTOR PRECURSOR (ANP-C) (ANPRC) (NPR-C) (ATRIAL NATRIURETIC PEPTIDE C-TYPE RECEPTOR)	0.95	UCGUGUUUGAUGAUGGAGU |||:_:||||:||||:||| AGCG-GAACTGCTACTTCA -23.31 114.00 628-647
mmu-let-7i	ENST00000338013.2	1	-23.25	114	SPERMATID PERINUCLEAR RNA-BINDING PROTEIN	0.95	UCGUGUUUGAUGAUGGAGU ||:|:||:||_|||:|||| AGTATAAGCTCCTATCTCA -23.25 114.00 1207-1227
mmu-let-7i	ENST00000325343.3	1	-23.25	114	SPERMATID PERINUCLEAR RNA-BINDING PROTEIN	0.95	UCGUGUUUGAUGAUGGAGU ||:|:||:||_|||:|||| AGTATAAGCTCCTATCTCA -23.25 114.00 1165-1185
hsa-let-7i	ENST00000338013.2	1	-23.25	114	SPERMATID PERINUCLEAR RNA-BINDING PROTEIN	0.95	UCGUGUUUGAUGAUGGAGU ||:|:||:||_|||:|||| AGTATAAGCTCCTATCTCA -23.25 114.00 1207-1227
hsa-let-7i	ENST00000325343.3	1	-23.25	114	SPERMATID PERINUCLEAR RNA-BINDING PROTEIN	0.95	UCGUGUUUGAUGAUGGAGU ||:|:||:||_|||:|||| AGTATAAGCTCCTATCTCA -23.25 114.00 1165-1185
mmu-let-7i	ENST00000341194.1	1	-22.98	114	RETINA-DERIVED POU-DOMAIN FACTOR-1 (RPF-1)	0.95	UCGUGUU-UGAUGAUGGAGU ||_||||_:||:||||:||| AGGACAAGGCTGCTACTTCA -22.98 114.00 70-91
mmu-let-7i	ENST00000223269.4	1	-22.98	114	RETINA-DERIVED POU-DOMAIN FACTOR-1 (RPF-1)	0.95	UCGUGUU-UGAUGAUGGAGU ||_||||_:||:||||:||| AGGACAAGGCTGCTACTTCA -22.98 114.00 70-91
hsa-let-7i	ENST00000341194.1	1	-22.98	114	RETINA-DERIVED POU-DOMAIN FACTOR-1 (RPF-1)	0.95	UCGUGUU-UGAUGAUGGAGU ||_||||_:||:||||:||| AGGACAAGGCTGCTACTTCA -22.98 114.00 70-91
hsa-let-7i	ENST00000223269.4	1	-22.98	114	RETINA-DERIVED POU-DOMAIN FACTOR-1 (RPF-1)	0.95	UCGUGUU-UGAUGAUGGAGU ||_||||_:||:||||:||| AGGACAAGGCTGCTACTTCA -22.98 114.00 70-91
hsa-miR-33	ENST00000311117.2	1	-22.19	114	MYELOID/LYMPHOID OR MIXED-LINEAGE LEUKEMIA 5 (TRITHORAX HOMOLOG	0.95	GUUACGUUGAUGUUA--CGUG ||:|||_||||||||__|||| CAGTGCTACTACAATCAGCAC -22.19 114.00 302-324
hsa-miR-33	ENST00000333597.3	1	-22.19	114	MYELOID/LYMPHOID OR MIXED-LINEAGE LEUKEMIA 5 (TRITHORAX HOMOLOG	0.95	GUUACGUUGAUGUUA--CGUG ||:|||_||||||||__|||| CAGTGCTACTACAATCAGCAC -22.19 114.00 302-324
hsa-miR-33	ENST00000334884.3	1	-22.19	114	MYELOID/LYMPHOID OR MIXED-LINEAGE LEUKEMIA 5 (TRITHORAX HOMOLOG	0.95	GUUACGUUGAUGUUA--CGUG ||:|||_||||||||__|||| CAGTGCTACTACAATCAGCAC -22.19 114.00 77-99
hsa-miR-33	ENST00000249297.3	1	-22.19	114	MYELOID/LYMPHOID OR MIXED-LINEAGE LEUKEMIA 5 (TRITHORAX HOMOLOG	0.95	GUUACGUUGAUGUUA--CGUG ||:|||_||||||||__|||| CAGTGCTACTACAATCAGCAC -22.19 114.00 302-324
hsa-miR-33	ENST00000257745.1	1	-22.19	114	MYELOID/LYMPHOID OR MIXED-LINEAGE LEUKEMIA 5 (TRITHORAX HOMOLOG	0.95	GUUACGUUGAUGUUA--CGUG ||:|||_||||||||__|||| CAGTGCTACTACAATCAGCAC -22.19 114.00 302-324
mmu-miR-33	ENST00000311117.2	1	-22.19	114	MYELOID/LYMPHOID OR MIXED-LINEAGE LEUKEMIA 5 (TRITHORAX HOMOLOG	0.95	GUUACGUUGAUGUUA--CGUG ||:|||_||||||||__|||| CAGTGCTACTACAATCAGCAC -22.19 114.00 302-324
mmu-miR-33	ENST00000333597.3	1	-22.19	114	MYELOID/LYMPHOID OR MIXED-LINEAGE LEUKEMIA 5 (TRITHORAX HOMOLOG	0.95	GUUACGUUGAUGUUA--CGUG ||:|||_||||||||__|||| CAGTGCTACTACAATCAGCAC -22.19 114.00 302-324
mmu-miR-33	ENST00000334884.3	1	-22.19	114	MYELOID/LYMPHOID OR MIXED-LINEAGE LEUKEMIA 5 (TRITHORAX HOMOLOG	0.95	GUUACGUUGAUGUUA--CGUG ||:|||_||||||||__|||| CAGTGCTACTACAATCAGCAC -22.19 114.00 77-99
mmu-miR-33	ENST00000249297.3	1	-22.19	114	MYELOID/LYMPHOID OR MIXED-LINEAGE LEUKEMIA 5 (TRITHORAX HOMOLOG	0.95	GUUACGUUGAUGUUA--CGUG ||:|||_||||||||__|||| CAGTGCTACTACAATCAGCAC -22.19 114.00 302-324
mmu-miR-33	ENST00000257745.1	1	-22.19	114	MYELOID/LYMPHOID OR MIXED-LINEAGE LEUKEMIA 5 (TRITHORAX HOMOLOG	0.95	GUUACGUUGAUGUUA--CGUG ||:|||_||||||||__|||| CAGTGCTACTACAATCAGCAC -22.19 114.00 302-324
mmu-let-7i	ENST00000313599.1	1	-20.99	114	SCAVENGER RECEPTOR CYSTEINE-RICH TYPE 1 PROTEIN M160	0.95	UCGUGUU-UGAUGAUGGAGU :|::_||_||||||:||||| GGTGGAACACTACTGCCTCA -20.99 114.00 226-247
hsa-let-7i	ENST00000313599.1	1	-20.99	114	SCAVENGER RECEPTOR CYSTEINE-RICH TYPE 1 PROTEIN M160	0.95	UCGUGUU-UGAUGAUGGAGU :|::_||_||||||:||||| GGTGGAACACTACTGCCTCA -20.99 114.00 226-247
hsa-miR-33	ENST00000310356.3	1	-20.66	114	EUKARYOTIC TRANSLATION INITIATION FACTOR 4E BINDING PROTEIN 3; EUKARYOTIC INITIATION FACTOR 4E-BINDING PROTEIN 3	0.95	GUUACGUUGA-U-GUUACGUG ||:|_|||||_|_|||||||| CAGTTCAACTAATCAATGCAC -20.66 114.00 412-434
hsa-miR-33	ENST00000297183.3	1	-20.66	114	EUKARYOTIC TRANSLATION INITIATION FACTOR 4E BINDING PROTEIN 3; EUKARYOTIC INITIATION FACTOR 4E-BINDING PROTEIN 3	0.95	GUUACGUUGA-U-GUUACGUG ||:|_|||||_|_|||||||| CAGTTCAACTAATCAATGCAC -20.66 114.00 5263-5285
mmu-miR-33	ENST00000310356.3	1	-20.66	114	EUKARYOTIC TRANSLATION INITIATION FACTOR 4E BINDING PROTEIN 3; EUKARYOTIC INITIATION FACTOR 4E-BINDING PROTEIN 3	0.95	GUUACGUUGA-U-GUUACGUG ||:|_|||||_|_|||||||| CAGTTCAACTAATCAATGCAC -20.66 114.00 412-434
mmu-miR-33	ENST00000297183.3	1	-20.66	114	EUKARYOTIC TRANSLATION INITIATION FACTOR 4E BINDING PROTEIN 3; EUKARYOTIC INITIATION FACTOR 4E-BINDING PROTEIN 3	0.95	GUUACGUUGA-U-GUUACGUG ||:|_|||||_|_|||||||| CAGTTCAACTAATCAATGCAC -20.66 114.00 5263-5285
hsa-miR-198	ENST00000287097.1	1	-34.24	113	CD109; GOV SYSTEM ALLOANTIGENS ON PLATELETS	0.95	GGAUAGAGGGGAGACCUGG :||||||:|||_||||||| TCTATCTTCCC-CTGGACC -34.24 113.00 941-960
hsa-miR-198	ENST00000270328.1	1	-31.4	113	ADAMTS-10 PRECURSOR (EC 3	0.95	GGAUAGAGGGGAGACCUGG :||:|_||||||:|||::| TCTGTGTCCCCTTTGGGTC -31.40 113.00 1603-1623
hsa-miR-198	ENST00000344304.1	1	-30.71	113	TESTIS EXPRESSED SEQUENCE 11	0.95	GGAUAGAG-GGGAGACCUGG |||:||||_||:||||||_: CCTGTCTCACCTTCTGGAGT -30.71 113.00 45-64
hsa-miR-198	ENST00000305043.1	1	-28.67	113	SURVIVAL MOTOR NEURON PROTEIN (COMPONENT OF GEMS 1) (GEMIN1)	0.95	GGA--UAGAGGGGAGACCUGG |||__||_|:||:|||||||| CCTCCAT-TTCCTTCTGGACC -28.67 113.00 699-720
hsa-miR-198	ENST00000313450.1	1	-28.67	113	SURVIVAL MOTOR NEURON PROTEIN (COMPONENT OF GEMS 1) (GEMIN1)	0.95	GGA--UAGAGGGGAGACCUGG |||__||_|:||:|||||||| CCTCCAT-TTCCTTCTGGACC -28.67 113.00 699-720
hsa-miR-198	ENST00000341504.1	1	-28.67	113	SURVIVAL MOTOR NEURON PROTEIN (COMPONENT OF GEMS 1) (GEMIN1)	0.95	GGA--UAGAGGGGAGACCUGG |||__||_|:||:|||||||| CCTCCAT-TTCCTTCTGGACC -28.67 113.00 699-720
hsa-miR-198	ENST00000317294.2	1	-28.67	113	SURVIVAL MOTOR NEURON PROTEIN (COMPONENT OF GEMS 1) (GEMIN1)	0.95	GGA--UAGAGGGGAGACCUGG |||__||_|:||:|||||||| CCTCCAT-TTCCTTCTGGACC -28.67 113.00 699-720
hsa-miR-198	ENST00000251472.1	1	-28.19	113		0.95	GGAUAGA---GGGGAGACCUGG |_|:|||___:|:||||||||| CATGTCTGACTCTCTCTGGACC -28.19 113.00 38-61
hsa-miR-198	ENST00000225777.1	1	-27.44	113	SYNAPTOGYRIN 2 (CELLUGYRIN)	0.95	GGAUAGAG--GGGAGACCUGG :||_||||__|:||||||||| TCT-TCTCAGCTCTCTGGACC -27.44 113.00 328-349
hsa-miR-198	ENST00000296140.1	1	-25.33	113	C-C CHEMOKINE RECEPTOR TYPE 1 (C-C CKR-1) (CC-CKR-1) (CCR-1) (CCR1) (MACROPHAGE INFLAMMATORY PROTEIN-1 ALPHA RECEPTOR) (MIP-1ALPHA-R) (RANTES-R) (HM145) (LD78 RECEPTOR)	0.95	GGAUAGAGGGGAGACCUGG |:|_|:||:|:|:|||||| CTTTTTTCTCTTTTGGACC -25.33 113.00 740-760
hsa-miR-33	ENST00000261510.1	1	-23.19	113	CARBOXYPEPTIDASE H PRECURSOR (EC 3	0.95	GUUACGUUGAUGUUACGUG |_:||:::||:||:||||| CCGTGTGGCTGCAGTGCAC -23.19 113.00 193-213
mmu-miR-33	ENST00000261510.1	1	-23.19	113	CARBOXYPEPTIDASE H PRECURSOR (EC 3	0.95	GUUACGUUGAUGUUACGUG |_:||:::||:||:||||| CCGTGTGGCTGCAGTGCAC -23.19 113.00 193-213
mmu-let-7i	ENST00000320176.3	1	-22.44	113		0.95	UCGUGUUUGAUGAUGGAGU :|||||_|:|:||||||:: GGCACACATTGCTACCTTG -22.44 113.00 1035-1055
mmu-let-7i	ENST00000338048.1	1	-22.44	113		0.95	UCGUGUUUGAUGAUGGAGU :|||||_|:|:||||||:: GGCACACATTGCTACCTTG -22.44 113.00 1011-1031
hsa-let-7i	ENST00000320176.3	1	-22.44	113		0.95	UCGUGUUUGAUGAUGGAGU :|||||_|:|:||||||:: GGCACACATTGCTACCTTG -22.44 113.00 1035-1055
hsa-let-7i	ENST00000338048.1	1	-22.44	113		0.95	UCGUGUUUGAUGAUGGAGU :|||||_|:|:||||||:: GGCACACATTGCTACCTTG -22.44 113.00 1011-1031
hsa-miR-33	ENST00000262854.2	1	-21.93	113	UPSTREAM REGULATORY ELEMENT BINDING PROTEIN 1; HECT DOMAIN PROTEIN LASU1; BJ-HCC-24 TUMOR ANTIGEN	0.95	GUUACGUUGAUGUUACGUG :::||:|::||||:||||_ TGGTGTAGTTACAGTGCAA -21.93 113.00 1839-1858
mmu-miR-33	ENST00000262854.2	1	-21.93	113	UPSTREAM REGULATORY ELEMENT BINDING PROTEIN 1; HECT DOMAIN PROTEIN LASU1; BJ-HCC-24 TUMOR ANTIGEN	0.95	GUUACGUUGAUGUUACGUG :::||:|::||||:||||_ TGGTGTAGTTACAGTGCAA -21.93 113.00 1839-1858
mmu-let-7i	ENST00000326802.2	1	-21.68	113		0.95	UCGUGUUUGAUGAUGGAGU :|:||_|:|||||:|||:: GGTACCAGCTACTGCCTTG -21.68 113.00 674-694
mmu-let-7i	ENST00000326817.2	1	-21.68	113		0.95	UCGUGUUUGAUGAUGGAGU :|:||_|:|||||:|||:: GGTACCAGCTACTGCCTTG -21.68 113.00 617-637
mmu-let-7i	ENST00000287735.2	1	-21.68	113		0.95	UCGUGUUUGAUGAUGGAGU :|:||_|:|||||:|||:: GGTACCAGCTACTGCCTTG -21.68 113.00 674-694
hsa-let-7i	ENST00000326802.2	1	-21.68	113		0.95	UCGUGUUUGAUGAUGGAGU :|:||_|:|||||:|||:: GGTACCAGCTACTGCCTTG -21.68 113.00 674-694
hsa-let-7i	ENST00000326817.2	1	-21.68	113		0.95	UCGUGUUUGAUGAUGGAGU :|:||_|:|||||:|||:: GGTACCAGCTACTGCCTTG -21.68 113.00 617-637
hsa-let-7i	ENST00000287735.2	1	-21.68	113		0.95	UCGUGUUUGAUGAUGGAGU :|:||_|:|||||:|||:: GGTACCAGCTACTGCCTTG -21.68 113.00 674-694
hsa-miR-33	ENST00000251376.1	1	-21	113	LEUKOCYTE IMMUNOGLOBULIN-LIKE RECEPTOR	0.95	GUUACG--U-UGAUGUUACGUG ||:|_|__|_:|||||:||||| CAGTACAGATGCTACAGTGCAC -21.00 113.00 873-896
hsa-miR-33	ENST00000251377.1	1	-21	113	LEUKOCYTE IMMUNOGLOBULIN-LIKE RECEPTOR	0.95	GUUACG--U-UGAUGUUACGUG ||:|_|__|_:|||||:||||| CAGTACAGATGCTACAGTGCAC -21.00 113.00 873-896
mmu-miR-33	ENST00000251376.1	1	-21	113	LEUKOCYTE IMMUNOGLOBULIN-LIKE RECEPTOR	0.95	GUUACG--U-UGAUGUUACGUG ||:|_|__|_:|||||:||||| CAGTACAGATGCTACAGTGCAC -21.00 113.00 873-896
mmu-miR-33	ENST00000251377.1	1	-21	113	LEUKOCYTE IMMUNOGLOBULIN-LIKE RECEPTOR	0.95	GUUACG--U-UGAUGUUACGUG ||:|_|__|_:|||||:||||| CAGTACAGATGCTACAGTGCAC -21.00 113.00 873-896
hsa-miR-198	ENST00000311034.1	1	-32	112	HLH-PAS TRANSCRIPTION FACTOR NXF	0.95	GGAUAG--AGGGGAGACCUGG |||:_|__||||:|||||:|| CCTGACATTCCCTTCTGGGCC -32.00 112.00 1202-1224
hsa-miR-198	ENST00000258314.1	1	-30.9	112		0.95	GGA-UAGA-GGGGAGACCUGG |||_:_||_|||||:|||||| CCTCGGCTGCCCCTTTGGACC -30.90 112.00 3007-3029
hsa-miR-198	ENST00000298115.1	1	-29.07	112	CLAUDIN-2	0.95	GGAUA--GAGGGGAGACCUGG :||||__|_|||:|||||:|| TCTATAGCACCCTTCTGGGCC -29.07 112.00 196-218
hsa-miR-198	ENST00000336803.1	1	-29.07	112	CLAUDIN-2	0.95	GGAUA--GAGGGGAGACCUGG :||||__|_|||:|||||:|| TCTATAGCACCCTTCTGGGCC -29.07 112.00 196-218
hsa-miR-198	ENST00000344287.1	1	-28.19	112		0.95	GGAUA--GAGGGGAGACCUGG |||||__||||:||||||::_ CCTATGACTCCTCTCTGGGTG -28.19 112.00 606-627
hsa-miR-198	ENST00000341750.1	1	-28.19	112		0.95	GGAUA--GAGGGGAGACCUGG |||||__||||:||||||::_ CCTATGACTCCTCTCTGGGTG -28.19 112.00 606-627
hsa-miR-198	ENST00000298861.2	1	-25.88	112		0.95	GGAUA--GAGGGGAGACCUGG :||:|__|_|||:|||||||: TCTGTGACACCCTTCTGGACT -25.88 112.00 1972-1994
hsa-miR-198	ENST00000277359.1	1	-25.73	112	SURFEIT LOCUS PROTEIN 4	0.95	GGAUAGA---G-GGGAGACCUGG :_|||:|___|_||:|||||||| TATATTTCAACGCCTTCTGGACC -25.73 112.00 651-673
hsa-miR-198	ENST00000338321.1	1	-25.73	112		0.95	GGAUAGA---G-GGGAGACCUGG :_|||:|___|_||:|||||||| TATATTTCAACGCCTTCTGGACC -25.73 112.00 651-673
mmu-let-7i	ENST00000303887.2	1	-24.93	112	DNA REPLICATION LICENSING FACTOR MCM7 (CDC47 HOMOLOG) (P1	0.95	UCGUG-U-UUGAUGAUGGAGU _|:||_|_|:||:||:||||| CGTACAAGAGCTGCTGCCTCA -24.93 112.00 240-261
mmu-let-7i	ENST00000343023.1	1	-24.93	112	DNA REPLICATION LICENSING FACTOR MCM7 (CDC47 HOMOLOG) (P1	0.95	UCGUG-U-UUGAUGAUGGAGU _|:||_|_|:||:||:||||| CGTACAAGAGCTGCTGCCTCA -24.93 112.00 240-261
hsa-let-7i	ENST00000303887.2	1	-24.93	112	DNA REPLICATION LICENSING FACTOR MCM7 (CDC47 HOMOLOG) (P1	0.95	UCGUG-U-UUGAUGAUGGAGU _|:||_|_|:||:||:||||| CGTACAAGAGCTGCTGCCTCA -24.93 112.00 240-261
hsa-let-7i	ENST00000343023.1	1	-24.93	112	DNA REPLICATION LICENSING FACTOR MCM7 (CDC47 HOMOLOG) (P1	0.95	UCGUG-U-UUGAUGAUGGAGU _|:||_|_|:||:||:||||| CGTACAAGAGCTGCTGCCTCA -24.93 112.00 240-261
mmu-let-7i	ENST00000299176.2	1	-24.83	112	KUNITZ-TYPE PROTEASE INHIBITOR 1 PRECURSOR (HEPATOCYTE GROWTH FACTOR ACTIVATOR INHIBITOR TYPE 1) (HAI-1)	0.95	UC-GUGUU-UGAUGAUGGAGU ||_||_||_||||||:||||: AGACAGAAGACTACTGCCTCG -24.83 112.00 733-755
mmu-let-7i	ENST00000344051.1	1	-24.83	112	KUNITZ-TYPE PROTEASE INHIBITOR 1 PRECURSOR (HEPATOCYTE GROWTH FACTOR ACTIVATOR INHIBITOR TYPE 1) (HAI-1)	0.95	UC-GUGUU-UGAUGAUGGAGU ||_||_||_||||||:||||: AGACAGAAGACTACTGCCTCG -24.83 112.00 733-755
hsa-let-7i	ENST00000299176.2	1	-24.83	112	KUNITZ-TYPE PROTEASE INHIBITOR 1 PRECURSOR (HEPATOCYTE GROWTH FACTOR ACTIVATOR INHIBITOR TYPE 1) (HAI-1)	0.95	UC-GUGUU-UGAUGAUGGAGU ||_||_||_||||||:||||: AGACAGAAGACTACTGCCTCG -24.83 112.00 733-755
hsa-let-7i	ENST00000344051.1	1	-24.83	112	KUNITZ-TYPE PROTEASE INHIBITOR 1 PRECURSOR (HEPATOCYTE GROWTH FACTOR ACTIVATOR INHIBITOR TYPE 1) (HAI-1)	0.95	UC-GUGUU-UGAUGAUGGAGU ||_||_||_||||||:||||: AGACAGAAGACTACTGCCTCG -24.83 112.00 733-755
mmu-let-7i	ENST00000336498.2	1	-23.81	112		0.95	UCGUGU--UUGAUGAUGGAGU ||:_||__:|||:|||||||: AGTTCAGCGACTGCTACCTCG -23.81 112.00 19-41
hsa-let-7i	ENST00000336498.2	1	-23.81	112		0.95	UCGUGU--UUGAUGAUGGAGU ||:_||__:|||:|||||||: AGTTCAGCGACTGCTACCTCG -23.81 112.00 19-41
mmu-let-7i	ENST00000286104.5	1	-23.55	112	TITIN ISOFORM NOVEX-3; CONNECTIN; CMH9	0.95	UC-GUGUUUGAUGAUGGAGU ||_||||::|||||||_||: AGTCACAGGCTACTACATCG -23.55 112.00 48854-48875
mmu-let-7i	ENST00000342992.1	1	-23.55	112	TITIN ISOFORM NOVEX-3; CONNECTIN; CMH9	0.95	UC-GUGUUUGAUGAUGGAGU ||_||||::|||||||_||: AGTCACAGGCTACTACATCG -23.55 112.00 4736-4757
hsa-let-7i	ENST00000286104.5	1	-23.55	112	TITIN ISOFORM NOVEX-3; CONNECTIN; CMH9	0.95	UC-GUGUUUGAUGAUGGAGU ||_||||::|||||||_||: AGTCACAGGCTACTACATCG -23.55 112.00 48854-48875
hsa-let-7i	ENST00000342992.1	1	-23.55	112	TITIN ISOFORM NOVEX-3; CONNECTIN; CMH9	0.95	UC-GUGUUUGAUGAUGGAGU ||_||||::|||||||_||: AGTCACAGGCTACTACATCG -23.55 112.00 4736-4757
mmu-let-7i	ENST00000039989.1	1	-23.43	112		0.95	UCGUG-UUUGAUGAUGGAGU :_|||_||:||:||||:||| GCCACTAAGCTGCTACTTCA -23.43 112.00 2024-2043
mmu-let-7i	ENST00000299240.1	1	-23.43	112		0.95	UCGUG-UUUGAUGAUGGAGU :_|||_||:||:||||:||| GCCACTAAGCTGCTACTTCA -23.43 112.00 2024-2043
hsa-let-7i	ENST00000039989.1	1	-23.43	112		0.95	UCGUG-UUUGAUGAUGGAGU :_|||_||:||:||||:||| GCCACTAAGCTGCTACTTCA -23.43 112.00 2024-2043
hsa-let-7i	ENST00000299240.1	1	-23.43	112		0.95	UCGUG-UUUGAUGAUGGAGU :_|||_||:||:||||:||| GCCACTAAGCTGCTACTTCA -23.43 112.00 2024-2043
mmu-let-7i	ENST00000262215.1	1	-23.17	112	BREFELDIN A-INHIBITED GUANINE NUCLEOTIDE-EXCHANGE PROTEIN 1 (BREFELDIN A-INHIBITED GEP 1) (P200 ARF-GEP1) (P200 ARF GUANINE NUCLEOTIDE EXCHANGE FACTOR)	0.95	UCGUG-UUUGAUGAUGGAGU |||||_||::||||_||||| AGCACTAAGTTACTTCCTCA -23.17 112.00 5279-5300
hsa-let-7i	ENST00000262215.1	1	-23.17	112	BREFELDIN A-INHIBITED GUANINE NUCLEOTIDE-EXCHANGE PROTEIN 1 (BREFELDIN A-INHIBITED GEP 1) (P200 ARF-GEP1) (P200 ARF GUANINE NUCLEOTIDE EXCHANGE FACTOR)	0.95	UCGUG-UUUGAUGAUGGAGU |||||_||::||||_||||| AGCACTAAGTTACTTCCTCA -23.17 112.00 5279-5300
hsa-miR-33	ENST00000309027.1	1	-22.47	112	GOLGI PHOSPHOPROTEIN 4; TYPE II GOLGI MEMBRANE PROTEIN; 130 KDA GOLGI-LOCALIZED PHOSPHOPROTEIN; CIS GOLGI-LOCALIZED CALCIUM-BINDING PROTEIN	0.95	GUUA-CGUUGAUGUUACGUG ||||_|||:_||||:||||| CAATAGCAGATACAGTGCAC -22.47 112.00 320-341
mmu-miR-33	ENST00000309027.1	1	-22.47	112	GOLGI PHOSPHOPROTEIN 4; TYPE II GOLGI MEMBRANE PROTEIN; 130 KDA GOLGI-LOCALIZED PHOSPHOPROTEIN; CIS GOLGI-LOCALIZED CALCIUM-BINDING PROTEIN	0.95	GUUA-CGUUGAUGUUACGUG ||||_|||:_||||:||||| CAATAGCAGATACAGTGCAC -22.47 112.00 320-341
mmu-let-7i	ENST00000338349.1	1	-22.42	112	GAMMA-1-SYNTROPHIN (G1SYN) (SYNTROPHIN 4) (SYN4)	0.95	UCG-U-GUUUGAUGAUGGAGU :||_|_|||:|||||:|:||_ GGCAATCAAGCTACTGCTTCT -22.42 112.00 1485-1506
mmu-let-7i	ENST00000276467.2	1	-22.42	112	GAMMA-1-SYNTROPHIN (G1SYN) (SYNTROPHIN 4) (SYN4)	0.95	UCG-U-GUUUGAUGAUGGAGU :||_|_|||:|||||:|:||_ GGCAATCAAGCTACTGCTTCT -22.42 112.00 1374-1395
hsa-let-7i	ENST00000338349.1	1	-22.42	112	GAMMA-1-SYNTROPHIN (G1SYN) (SYNTROPHIN 4) (SYN4)	0.95	UCG-U-GUUUGAUGAUGGAGU :||_|_|||:|||||:|:||_ GGCAATCAAGCTACTGCTTCT -22.42 112.00 1485-1506
hsa-let-7i	ENST00000276467.2	1	-22.42	112	GAMMA-1-SYNTROPHIN (G1SYN) (SYNTROPHIN 4) (SYN4)	0.95	UCG-U-GUUUGAUGAUGGAGU :||_|_|||:|||||:|:||_ GGCAATCAAGCTACTGCTTCT -22.42 112.00 1374-1395
mmu-let-7i	ENST00000310802.2	1	-22.32	112	ZINC FINGER PROTEIN PLAGL1 (PLEIOMORPHIC ADENOMA-LIKE PROTEIN 1)	0.95	UCGUG-U-U--UGAUGAUGGAGU ||:||_|_|__|||_|||||||| AGTACAACACCACTTCTACCTCA -22.32 112.00 748-772
mmu-let-7i	ENST00000325773.4	1	-22.32	112	ZINC FINGER PROTEIN PLAGL1 (PLEIOMORPHIC ADENOMA-LIKE PROTEIN 1)	0.95	UCGUG-U-U--UGAUGAUGGAGU ||:||_|_|__|||_|||||||| AGTACAACACCACTTCTACCTCA -22.32 112.00 904-928
hsa-let-7i	ENST00000310802.2	1	-22.32	112	ZINC FINGER PROTEIN PLAGL1 (PLEIOMORPHIC ADENOMA-LIKE PROTEIN 1)	0.95	UCGUG-U-U--UGAUGAUGGAGU ||:||_|_|__|||_|||||||| AGTACAACACCACTTCTACCTCA -22.32 112.00 748-772
hsa-let-7i	ENST00000325773.4	1	-22.32	112	ZINC FINGER PROTEIN PLAGL1 (PLEIOMORPHIC ADENOMA-LIKE PROTEIN 1)	0.95	UCGUG-U-U--UGAUGAUGGAGU ||:||_|_|__|||_|||||||| AGTACAACACCACTTCTACCTCA -22.32 112.00 904-928
mmu-let-7i	ENST00000321095.5	1	-21.99	112	BETA-CAROTENE DIOXYGENASE 2; PUTATIVE B	0.95	UCGUGUU-----UGAUGAUGGAGU :|:||||_____|:|||||||||_ GGTACAAGGGTGATTACTACCTCT -21.99 112.00 634-658
mmu-let-7i	ENST00000337203.1	1	-21.99	112	BETA-CAROTENE DIOXYGENASE 2; PUTATIVE B	0.95	UCGUGUU-----UGAUGAUGGAGU :|:||||_____|:|||||||||_ GGTACAAGGGTGATTACTACCTCT -21.99 112.00 481-505
hsa-let-7i	ENST00000321095.5	1	-21.99	112	BETA-CAROTENE DIOXYGENASE 2; PUTATIVE B	0.95	UCGUGUU-----UGAUGAUGGAGU :|:||||_____|:|||||||||_ GGTACAAGGGTGATTACTACCTCT -21.99 112.00 634-658
hsa-let-7i	ENST00000337203.1	1	-21.99	112	BETA-CAROTENE DIOXYGENASE 2; PUTATIVE B	0.95	UCGUGUU-----UGAUGAUGGAGU :|:||||_____|:|||||||||_ GGTACAAGGGTGATTACTACCTCT -21.99 112.00 481-505
hsa-miR-33	ENST00000344597.1	1	-21.53	112	CADHERIN EGF LAG SEVEN-PASS G-TYPE RECEPTOR 1 PRECURSOR (FLAMINGO HOMOLOG 2) (HFMI2)	0.95	GUUAC-GUUGAUGUUACGUG |:|||_|||:_||||||||| CGATGCCAATGACAATGCAC -21.53 112.00 2648-2669
hsa-miR-33	ENST00000262738.2	1	-21.53	112	CADHERIN EGF LAG SEVEN-PASS G-TYPE RECEPTOR 1 PRECURSOR (FLAMINGO HOMOLOG 2) (HFMI2)	0.95	GUUAC-GUUGAUGUUACGUG |:|||_|||:_||||||||| CGATGCCAATGACAATGCAC -21.53 112.00 2648-2669
mmu-miR-33	ENST00000344597.1	1	-21.53	112	CADHERIN EGF LAG SEVEN-PASS G-TYPE RECEPTOR 1 PRECURSOR (FLAMINGO HOMOLOG 2) (HFMI2)	0.95	GUUAC-GUUGAUGUUACGUG |:|||_|||:_||||||||| CGATGCCAATGACAATGCAC -21.53 112.00 2648-2669
mmu-miR-33	ENST00000262738.2	1	-21.53	112	CADHERIN EGF LAG SEVEN-PASS G-TYPE RECEPTOR 1 PRECURSOR (FLAMINGO HOMOLOG 2) (HFMI2)	0.95	GUUAC-GUUGAUGUUACGUG |:|||_|||:_||||||||| CGATGCCAATGACAATGCAC -21.53 112.00 2648-2669
mmu-let-7i	ENST00000306933.1	1	-21.4	112		0.95	UCGUGUU-UGAUGAUGGAGU |||_|||_|:||:||||||| AGC-CAACATTATTACCTCA -21.40 112.00 169-189
hsa-let-7i	ENST00000306933.1	1	-21.4	112		0.95	UCGUGUU-UGAUGAUGGAGU |||_|||_|:||:||||||| AGC-CAACATTATTACCTCA -21.40 112.00 169-189
hsa-miR-33	ENST00000307765.2	1	-21.17	112	RELAXIN RECEPTOR 1 (LEUCINE-RICH REPEAT-CONTAINING G PROTEIN-COUPLED RECEPTOR 7)	0.95	GUUACGUUGAUGUUAC-GUG _||||::|||:|||||_||| AAATGTGACTGCAATGTCAC -21.17 112.00 327-347
hsa-miR-33	ENST00000342048.1	1	-21.17	112	RELAXIN RECEPTOR 1 (LEUCINE-RICH REPEAT-CONTAINING G PROTEIN-COUPLED RECEPTOR 7)	0.95	GUUACGUUGAUGUUAC-GUG _||||::|||:|||||_||| AAATGTGACTGCAATGTCAC -21.17 112.00 228-248
hsa-miR-33	ENST00000343542.1	1	-21.17	112	RELAXIN RECEPTOR 1 (LEUCINE-RICH REPEAT-CONTAINING G PROTEIN-COUPLED RECEPTOR 7)	0.95	GUUACGUUGAUGUUAC-GUG _||||::|||:|||||_||| AAATGTGACTGCAATGTCAC -21.17 112.00 327-347
mmu-miR-33	ENST00000307765.2	1	-21.17	112	RELAXIN RECEPTOR 1 (LEUCINE-RICH REPEAT-CONTAINING G PROTEIN-COUPLED RECEPTOR 7)	0.95	GUUACGUUGAUGUUAC-GUG _||||::|||:|||||_||| AAATGTGACTGCAATGTCAC -21.17 112.00 327-347
mmu-miR-33	ENST00000342048.1	1	-21.17	112	RELAXIN RECEPTOR 1 (LEUCINE-RICH REPEAT-CONTAINING G PROTEIN-COUPLED RECEPTOR 7)	0.95	GUUACGUUGAUGUUAC-GUG _||||::|||:|||||_||| AAATGTGACTGCAATGTCAC -21.17 112.00 228-248
mmu-miR-33	ENST00000343542.1	1	-21.17	112	RELAXIN RECEPTOR 1 (LEUCINE-RICH REPEAT-CONTAINING G PROTEIN-COUPLED RECEPTOR 7)	0.95	GUUACGUUGAUGUUAC-GUG _||||::|||:|||||_||| AAATGTGACTGCAATGTCAC -21.17 112.00 327-347
hsa-miR-33	ENST00000231484.1	1	-21.16	112	PROTOCADHERIN 12 PRECURSOR (VASCULAR CADHERIN-2) (VASCULAR ENDOTHELIAL CADHERIN-2) (VE-CADHERIN-2) (VE-CAD-2)	0.95	GUUAC----GUUGAUGUUACGUG ||:||____||||_||||||||| CAGTGACATCAACGACAATGCAC -21.16 112.00 1349-1373
mmu-miR-33	ENST00000231484.1	1	-21.16	112	PROTOCADHERIN 12 PRECURSOR (VASCULAR CADHERIN-2) (VASCULAR ENDOTHELIAL CADHERIN-2) (VE-CADHERIN-2) (VE-CAD-2)	0.95	GUUAC----GUUGAUGUUACGUG ||:||____||||_||||||||| CAGTGACATCAACGACAATGCAC -21.16 112.00 1349-1373
hsa-miR-198	ENST00000329371.1	1	-31.79	111	BACULOVIRAL IAP REPEAT-CONTAINING PROTEIN 1 (NEURONAL APOPTOSIS INHIBITORY PROTEIN)	0.95	GGAUAGA-GGGGAGACCUGG _||:|||_|:|:|||||:|| GCTGTCTGCTCTTCTGGGCC -31.79 111.00 66-86
hsa-miR-198	ENST00000194097.1	1	-31.79	111	BACULOVIRAL IAP REPEAT-CONTAINING PROTEIN 1 (NEURONAL APOPTOSIS INHIBITORY PROTEIN)	0.95	GGAUAGA-GGGGAGACCUGG _||:|||_|:|:|||||:|| GCTGTCTGCTCTTCTGGGCC -31.79 111.00 66-86
hsa-miR-198	ENST00000331235.2	1	-31.79	111	BACULOVIRAL IAP REPEAT-CONTAINING PROTEIN 1 (NEURONAL APOPTOSIS INHIBITORY PROTEIN)	0.95	GGAUAGA-GGGGAGACCUGG _||:|||_|:|:|||||:|| GCTGTCTGCTCTTCTGGGCC -31.79 111.00 66-86
hsa-miR-198	ENST00000337077.1	1	-31.13	111	SERINE PROTEASE HEPSIN (EC 3	0.95	GGAUAGAGGGGAGA--CCUGG _||||||:||||:|__||||| GCTATCTTCCCTTTCGGGACC -31.13 111.00 830-851
hsa-miR-198	ENST00000262626.1	1	-31.13	111	SERINE PROTEASE HEPSIN (EC 3	0.95	GGAUAGAGGGGAGA--CCUGG _||||||:||||:|__||||| GCTATCTTCCCTTTCGGGACC -31.13 111.00 1067-1088
hsa-miR-198	ENST00000278723.1	1	-31.01	111	GLUTAMATE RECEPTOR	0.95	GGAUAGAG-GGGA-GACCUGG _||||:||_||:|_||||||| GCTATTTCTCCTTCCTGGACC -31.01 111.00 1604-1625
hsa-miR-198	ENST00000340440.1	1	-30.29	111		0.95	GGAUAGAGGGGAGACCUGG |||:|||_::||||||:|| CCTGTCT-TTCTCTGGGCC -30.29 111.00 248-267
hsa-miR-198	ENST00000290944.1	1	-29.26	111	ZINC FINGER DHHC DOMAIN CONTAINING PROTEIN 1 (ZINC FINGER PROTEIN 377) (DHHC-DOMAIN-CONTAINING CYSTEINE-RICH PROTEIN 1)	0.95	GGAU-AGAGGGGAGACCUGG |||:_||_:||:|||||:|| CCTGCTCATCCTTCTGGGCC -29.26 111.00 743-764
hsa-miR-198	ENST00000341953.1	1	-29.26	111	ZINC FINGER DHHC DOMAIN CONTAINING PROTEIN 1 (ZINC FINGER PROTEIN 377) (DHHC-DOMAIN-CONTAINING CYSTEINE-RICH PROTEIN 1)	0.95	GGAU-AGAGGGGAGACCUGG |||:_||_:||:|||||:|| CCTGCTCATCCTTCTGGGCC -29.26 111.00 743-764
hsa-miR-198	ENST00000264428.1	1	-28.53	111	GLYCINE RECEPTOR BETA CHAIN PRECURSOR (GLYCINE RECEPTOR 58 KDA SUBUNIT)	0.95	GGAUAG-AGGGGAGACCUGG |||:_|_|:||:||||||:| CCTGGCTTTCCTTCTGGATC -28.53 111.00 850-871
hsa-miR-198	ENST00000282282.2	1	-28.21	111	SEDLIN	0.95	GGAUAGAGGGGA--GACCUGG |||_|||:||||__||||||: CCTCTCTTCCCTGGCTGGACT -28.21 111.00 90-112
hsa-miR-198	ENST00000218894.5	1	-27.77	111	TRANSCRIPTION FACTOR (P38 INTERACTING PROTEIN)	0.95	GGAUAGAG-GGGAGACCUGG _:||||||_:|:|:|||||| GTTATCTCTTCTTTTGGACC -27.77 111.00 1-21
hsa-miR-198	ENST00000338763.1	1	-27.66	111		0.95	GGAUAGA-GGGGAGACCUGG ||_||||_|::|||||||:| CCCATCTGCTTCTCTGGATC -27.66 111.00 189-210
hsa-miR-198	ENST00000299886.1	1	-26.95	111	CONSERVED OLIGOMERIC GOLGI COMPLEX COMPONENT 1	0.95	GGAUAGAGGGGAGAC--CUGG |:||_||||||||||__|||: CTTACCTCCCCTCTGATGACT -26.95 111.00 1600-1622
hsa-miR-198	ENST00000332952.1	1	-26.69	111		0.95	GGAUAGA------GGGGAGACCUGG :_|||||______:||||||||||: TGTATCTGCACACTCCCTCTGGACT -26.69 111.00 77-101
hsa-miR-198	ENST00000332849.2	1	-26.69	111		0.95	GGAUAGA------GGGGAGACCUGG :_|||||______:||||||||||: TGTATCTGCACACTCCCTCTGGACT -26.69 111.00 68-92
hsa-miR-198	ENST00000244571.1	1	-26.69	111		0.95	GGAUA-GAGGGGAGACCUGG |_|:|_||::|||:|||||| CGTGTGCTTTCCTTTGGACC -26.69 111.00 594-615
mmu-let-7i	ENST00000217455.3	1	-26.3	111	PEROXISOMAL ACYL-COENZYME A THIOESTER HYDROLASE 1 (EC 3	0.95	UCGUG-UUUGAUGAUGGAGU :||||_:_|||:||:||||| GGCACTGCACTGCTGCCTCA -26.30 111.00 708-729
hsa-let-7i	ENST00000217455.3	1	-26.3	111	PEROXISOMAL ACYL-COENZYME A THIOESTER HYDROLASE 1 (EC 3	0.95	UCGUG-UUUGAUGAUGGAGU :||||_:_|||:||:||||| GGCACTGCACTGCTGCCTCA -26.30 111.00 708-729
hsa-miR-198	ENST00000310045.2	1	-25.94	111	NCAG1	0.95	GGAU-AGAGGGGAGACCUGG _:||_|:||||||:||||:: ATTATTTTCCCCTTTGGATT -25.94 111.00 2320-2340
mmu-let-7i	ENST00000268876.2	1	-25.93	111	CARDIOMYOPATHY ASSOCIATED 4; STRIATED MUSCLE UNC45	0.95	UCGUGUUUGAUGAUGGAGU :|||||:|||||_::|||| GGCACAGACTACGGTCTCA -25.93 111.00 1479-1499
hsa-let-7i	ENST00000268876.2	1	-25.93	111	CARDIOMYOPATHY ASSOCIATED 4; STRIATED MUSCLE UNC45	0.95	UCGUGUUUGAUGAUGGAGU :|||||:|||||_::|||| GGCACAGACTACGGTCTCA -25.93 111.00 1479-1499
mmu-let-7i	ENST00000316522.1	1	-25.15	111		0.95	UCGUGUUUGAUGAUGGAGU ||||||::||_:|||||:| AGCACAGGCTCTTACCTTA -25.15 111.00 735-755
mmu-let-7i	ENST00000343499.1	1	-25.15	111		0.95	UCGUGUUUGAUGAUGGAGU ||||||::||_:|||||:| AGCACAGGCTCTTACCTTA -25.15 111.00 735-755
hsa-let-7i	ENST00000316522.1	1	-25.15	111		0.95	UCGUGUUUGAUGAUGGAGU ||||||::||_:|||||:| AGCACAGGCTCTTACCTTA -25.15 111.00 735-755
hsa-let-7i	ENST00000343499.1	1	-25.15	111		0.95	UCGUGUUUGAUGAUGGAGU ||||||::||_:|||||:| AGCACAGGCTCTTACCTTA -25.15 111.00 735-755
mmu-let-7i	ENST00000333338.2	1	-24.8	111		0.95	UCGUGUUUGAUGAUGGAGU :||||||:||_:|||||:| GGCACAAGCTCTTACCTTA -24.80 111.00 717-737
hsa-let-7i	ENST00000333338.2	1	-24.8	111		0.95	UCGUGUUUGAUGAUGGAGU :||||||:||_:|||||:| GGCACAAGCTCTTACCTTA -24.80 111.00 717-737
hsa-miR-198	ENST00000336610.1	1	-24.5	111	SEPTIN 2 (NEDD5 PROTEIN HOMOLOG)	0.95	GGAUAGAG-GGGAGACCUGG ::|||:||_||:|:|||||_ TTTATTTCACCTTTTGGACA -24.50 111.00 444-464
mmu-let-7i	ENST00000335575.2	1	-21.95	111		0.95	UCGUGUU---UGAUGAUGGAGU |||||||___||_||||:|||| AGCACAAGGCACAACTATCTCA -21.95 111.00 916-939
hsa-let-7i	ENST00000335575.2	1	-21.95	111		0.95	UCGUGUU---UGAUGAUGGAGU |||||||___||_||||:|||| AGCACAAGGCACAACTATCTCA -21.95 111.00 916-939
mmu-let-7i	ENST00000255574.1	1	-21.89	111	SMALL MEMBRANE PROTEIN 1	0.95	UCGUGUU-UGAUGAUGGAGU |||:|||_||||:|:|:||_ AGCGCAATACTATTGCTTCC -21.89 111.00 55-75
mmu-let-7i	ENST00000333543.1	1	-21.89	111	SMALL MEMBRANE PROTEIN 1	0.95	UCGUGUU-UGAUGAUGGAGU |||:|||_||||:|:|:||_ AGCGCAATACTATTGCTTCC -21.89 111.00 55-75
hsa-let-7i	ENST00000255574.1	1	-21.89	111	SMALL MEMBRANE PROTEIN 1	0.95	UCGUGUU-UGAUGAUGGAGU |||:|||_||||:|:|:||_ AGCGCAATACTATTGCTTCC -21.89 111.00 55-75
hsa-let-7i	ENST00000333543.1	1	-21.89	111	SMALL MEMBRANE PROTEIN 1	0.95	UCGUGUU-UGAUGAUGGAGU |||:|||_||||:|:|:||_ AGCGCAATACTATTGCTTCC -21.89 111.00 55-75
mmu-let-7i	ENST00000260908.2	1	-21.24	111		0.95	UCG-UGUUUGAUGAUGGAGU :||_|:_||:||||:||||| GGCTATTAATTACTGCCTCA -21.24 111.00 85-106
hsa-let-7i	ENST00000260908.2	1	-21.24	111		0.95	UCG-UGUUUGAUGAUGGAGU :||_|:_||:||||:||||| GGCTATTAATTACTGCCTCA -21.24 111.00 85-106
hsa-miR-33	ENST00000275230.1	1	-20.21	111	SOLUTE CARRIER FAMILY 2 (FACILITATED GLUCOSE TRANSPORTER)	0.95	GUUACGUUGAUGUUACGUG |||_||||:|:|||||:|: CAA-GCAATTGCAATGTAT -20.21 111.00 627-646
mmu-miR-33	ENST00000275230.1	1	-20.21	111	SOLUTE CARRIER FAMILY 2 (FACILITATED GLUCOSE TRANSPORTER)	0.95	GUUACGUUGAUGUUACGUG |||_||||:|:|||||:|: CAA-GCAATTGCAATGTAT -20.21 111.00 627-646
hsa-miR-198	ENST00000344891.1	1	-75.3			0.95	GGAUAGAGGGGAGACCUGG :||:_|||||||||||||| TCTGGCTCCCCTCTGGACC -37.65 131.00 1824-1844
mmu-miR-139	ENST00000202578.2	2	-54.47	233	SIALOADHESIN PRECURSOR (SIALIC ACID BINDING IG-LIKE LECTIN-1) (SIGLEC- 1) (CD169 ANTIGEN)	0.94	UCUGUG-CACGUGACAUCU _||:||_|||||||||:|| TGATACAGTGCACTGTGGA -27.82 118.00 4091-4110	UCUGUG-CACGUGACAUCU _|::||_|||||||||:|| TGGTACTGTGCACTGTGGA -26.65 115.00 3569-3588
mmu-miR-139	ENST00000344754.1	2	-54.47	233	SIALOADHESIN PRECURSOR (SIALIC ACID BINDING IG-LIKE LECTIN-1) (SIGLEC- 1) (CD169 ANTIGEN)	0.94	UCUGUG-CACGUGACAUCU _||:||_|||||||||:|| TGATACAGTGCACTGTGGA -27.82 118.00 4091-4110	UCUGUG-CACGUGACAUCU _|::||_|||||||||:|| TGGTACTGTGCACTGTGGA -26.65 115.00 3569-3588
hsa-miR-139	ENST00000202578.2	2	-54.47	233	SIALOADHESIN PRECURSOR (SIALIC ACID BINDING IG-LIKE LECTIN-1) (SIGLEC- 1) (CD169 ANTIGEN)	0.94	UCUGUG-CACGUGACAUCU _||:||_|||||||||:|| TGATACAGTGCACTGTGGA -27.82 118.00 4091-4110	UCUGUG-CACGUGACAUCU _|::||_|||||||||:|| TGGTACTGTGCACTGTGGA -26.65 115.00 3569-3588
hsa-miR-139	ENST00000344754.1	2	-54.47	233	SIALOADHESIN PRECURSOR (SIALIC ACID BINDING IG-LIKE LECTIN-1) (SIGLEC- 1) (CD169 ANTIGEN)	0.94	UCUGUG-CACGUGACAUCU _||:||_|||||||||:|| TGATACAGTGCACTGTGGA -27.82 118.00 4091-4110	UCUGUG-CACGUGACAUCU _|::||_|||||||||:|| TGGTACTGTGCACTGTGGA -26.65 115.00 3569-3588
mmu-miR-138	ENST00000344566.1	1	-23.05	124		0.94	CUAAGUGUUGUGGUCGA ||||:_||||||||||| GATTTCCAACACCAGCT -23.05 124.00 143-161
hsa-miR-138	ENST00000344566.1	1	-23.05	124		0.94	CUAAGUGUUGUGGUCGA ||||:_||||||||||| GATTTCCAACACCAGCT -23.05 124.00 143-161
mmu-miR-185	ENST00000321453.2	1	-28.64	123	CALCIUM/CALMODULIN-DEPENDENT 3'	0.94	CUUGACGGAAAGAGAGGU |::||||||||:|||||_ GGGCTGCCTTTTTCTCCT -28.64 123.00 1224-1242
mmu-miR-185	ENST00000284920.2	1	-28.64	123	CALCIUM/CALMODULIN-DEPENDENT 3'	0.94	CUUGACGGAAAGAGAGGU |::||||||||:|||||_ GGGCTGCCTTTTTCTCCT -28.64 123.00 1224-1242
mmu-miR-185	ENST00000340734.1	1	-28.64	123	CALCIUM/CALMODULIN-DEPENDENT 3'	0.94	CUUGACGGAAAGAGAGGU |::||||||||:|||||_ GGGCTGCCTTTTTCTCCT -28.64 123.00 1224-1242
hsa-miR-185	ENST00000321453.2	1	-28.64	123	CALCIUM/CALMODULIN-DEPENDENT 3'	0.94	CUUGACGGAAAGAGAGGU |::||||||||:|||||_ GGGCTGCCTTTTTCTCCT -28.64 123.00 1224-1242
hsa-miR-185	ENST00000284920.2	1	-28.64	123	CALCIUM/CALMODULIN-DEPENDENT 3'	0.94	CUUGACGGAAAGAGAGGU |::||||||||:|||||_ GGGCTGCCTTTTTCTCCT -28.64 123.00 1224-1242
hsa-miR-185	ENST00000340734.1	1	-28.64	123	CALCIUM/CALMODULIN-DEPENDENT 3'	0.94	CUUGACGGAAAGAGAGGU |::||||||||:|||||_ GGGCTGCCTTTTTCTCCT -28.64 123.00 1224-1242
mmu-miR-185	ENST00000321619.1	1	-26.41	120		0.94	CUUGACGGAAAGAGAGGU _::|||||||||||||:: AGGCTGCCTTTCTCTCTG -26.41 120.00 293-311
hsa-miR-185	ENST00000321619.1	1	-26.41	120		0.94	CUUGACGGAAAGAGAGGU _::|||||||||||||:: AGGCTGCCTTTCTCTCTG -26.41 120.00 293-311
mmu-miR-138	ENST00000302278.1	1	-25.48	120	INTEGRIN BETA-1 PRECURSOR (FIBRONECTIN RECEPTOR BETA SUBUNIT) (CD29 ANTIGEN) (INTEGRIN VLA-4 BETA SUBUNIT)	0.94	CUAA--GUGUUGUGGUCGA _|||__||||||||||||| CATTAGCACAACACCAGCT -25.48 120.00 585-604
mmu-miR-138	ENST00000341501.1	1	-25.48	120	INTEGRIN BETA-1 PRECURSOR (FIBRONECTIN RECEPTOR BETA SUBUNIT) (CD29 ANTIGEN) (INTEGRIN VLA-4 BETA SUBUNIT)	0.94	CUAA--GUGUUGUGGUCGA _|||__||||||||||||| CATTAGCACAACACCAGCT -25.48 120.00 585-604
mmu-miR-138	ENST00000279604.1	1	-25.48	120	INTEGRIN BETA-1 PRECURSOR (FIBRONECTIN RECEPTOR BETA SUBUNIT) (CD29 ANTIGEN) (INTEGRIN VLA-4 BETA SUBUNIT)	0.94	CUAA--GUGUUGUGGUCGA _|||__||||||||||||| CATTAGCACAACACCAGCT -25.48 120.00 585-604
mmu-miR-138	ENST00000338927.1	1	-25.48	120	INTEGRIN BETA-1 PRECURSOR (FIBRONECTIN RECEPTOR BETA SUBUNIT) (CD29 ANTIGEN) (INTEGRIN VLA-4 BETA SUBUNIT)	0.94	CUAA--GUGUUGUGGUCGA _|||__||||||||||||| CATTAGCACAACACCAGCT -25.48 120.00 585-604
mmu-miR-138	ENST00000302252.1	1	-25.48	120	INTEGRIN BETA-1 PRECURSOR (FIBRONECTIN RECEPTOR BETA SUBUNIT) (CD29 ANTIGEN) (INTEGRIN VLA-4 BETA SUBUNIT)	0.94	CUAA--GUGUUGUGGUCGA _|||__||||||||||||| CATTAGCACAACACCAGCT -25.48 120.00 585-604
mmu-miR-138	ENST00000342622.1	1	-25.48	120	INTEGRIN BETA-1 PRECURSOR (FIBRONECTIN RECEPTOR BETA SUBUNIT) (CD29 ANTIGEN) (INTEGRIN VLA-4 BETA SUBUNIT)	0.94	CUAA--GUGUUGUGGUCGA _|||__||||||||||||| CATTAGCACAACACCAGCT -25.48 120.00 585-604
hsa-miR-138	ENST00000302278.1	1	-25.48	120	INTEGRIN BETA-1 PRECURSOR (FIBRONECTIN RECEPTOR BETA SUBUNIT) (CD29 ANTIGEN) (INTEGRIN VLA-4 BETA SUBUNIT)	0.94	CUAA--GUGUUGUGGUCGA _|||__||||||||||||| CATTAGCACAACACCAGCT -25.48 120.00 585-604
hsa-miR-138	ENST00000341501.1	1	-25.48	120	INTEGRIN BETA-1 PRECURSOR (FIBRONECTIN RECEPTOR BETA SUBUNIT) (CD29 ANTIGEN) (INTEGRIN VLA-4 BETA SUBUNIT)	0.94	CUAA--GUGUUGUGGUCGA _|||__||||||||||||| CATTAGCACAACACCAGCT -25.48 120.00 585-604
hsa-miR-138	ENST00000279604.1	1	-25.48	120	INTEGRIN BETA-1 PRECURSOR (FIBRONECTIN RECEPTOR BETA SUBUNIT) (CD29 ANTIGEN) (INTEGRIN VLA-4 BETA SUBUNIT)	0.94	CUAA--GUGUUGUGGUCGA _|||__||||||||||||| CATTAGCACAACACCAGCT -25.48 120.00 585-604
hsa-miR-138	ENST00000338927.1	1	-25.48	120	INTEGRIN BETA-1 PRECURSOR (FIBRONECTIN RECEPTOR BETA SUBUNIT) (CD29 ANTIGEN) (INTEGRIN VLA-4 BETA SUBUNIT)	0.94	CUAA--GUGUUGUGGUCGA _|||__||||||||||||| CATTAGCACAACACCAGCT -25.48 120.00 585-604
hsa-miR-138	ENST00000302252.1	1	-25.48	120	INTEGRIN BETA-1 PRECURSOR (FIBRONECTIN RECEPTOR BETA SUBUNIT) (CD29 ANTIGEN) (INTEGRIN VLA-4 BETA SUBUNIT)	0.94	CUAA--GUGUUGUGGUCGA _|||__||||||||||||| CATTAGCACAACACCAGCT -25.48 120.00 585-604
hsa-miR-138	ENST00000342622.1	1	-25.48	120	INTEGRIN BETA-1 PRECURSOR (FIBRONECTIN RECEPTOR BETA SUBUNIT) (CD29 ANTIGEN) (INTEGRIN VLA-4 BETA SUBUNIT)	0.94	CUAA--GUGUUGUGGUCGA _|||__||||||||||||| CATTAGCACAACACCAGCT -25.48 120.00 585-604
mmu-miR-185	ENST00000294520.4	1	-26.82	119	CHROMATIN ASSEMBLY FACTOR 1 SUBUNIT C (CAF-1 SUBUNIT C) (CHROMATIN ASSEMBLY FACTOR I P48 SUBUNIT) (CAF-I 48 KDA SUBUNIT) (CAF-IP48) (RETINOBLASTOMA BINDING PROTEIN P48) (RETINOBLASTOMA-BINDING PROTEIN 4) (RBBP-4) (MSI1 PROTEIN HOMOLOG)	0.94	CUUGACGGAAAGAGAGGU |||||||||||||:||_| GAACTGCCTTTCTTTCAA -26.82 119.00 917-934
hsa-miR-185	ENST00000294520.4	1	-26.82	119	CHROMATIN ASSEMBLY FACTOR 1 SUBUNIT C (CAF-1 SUBUNIT C) (CHROMATIN ASSEMBLY FACTOR I P48 SUBUNIT) (CAF-I 48 KDA SUBUNIT) (CAF-IP48) (RETINOBLASTOMA BINDING PROTEIN P48) (RETINOBLASTOMA-BINDING PROTEIN 4) (RBBP-4) (MSI1 PROTEIN HOMOLOG)	0.94	CUUGACGGAAAGAGAGGU |||||||||||||:||_| GAACTGCCTTTCTTTCAA -26.82 119.00 917-934
mmu-miR-139	ENST00000305286.1	1	-25.13	119		0.94	UCUG--UGCACGUGACAUCU :|||__|:|||||||||||_ GGACTGATGTGCACTGTAGC -25.13 119.00 210-230
hsa-miR-139	ENST00000305286.1	1	-25.13	119		0.94	UCUG--UGCACGUGACAUCU :|||__|:|||||||||||_ GGACTGATGTGCACTGTAGC -25.13 119.00 210-230
mmu-miR-139	ENST00000271590.1	1	-25.42	118	HEMICENTIN; FIBULIN 6	0.94	UCUGUGCACGUGACAUCU |||_|:|||||||||:|| AGA-ATGTGCACTGTGGA -25.42 118.00 1753-1771
mmu-miR-139	ENST00000271588.1	1	-25.42	118	HEMICENTIN; FIBULIN 6	0.94	UCUGUGCACGUGACAUCU |||_|:|||||||||:|| AGA-ATGTGCACTGTGGA -25.42 118.00 16474-16492
hsa-miR-139	ENST00000271590.1	1	-25.42	118	HEMICENTIN; FIBULIN 6	0.94	UCUGUGCACGUGACAUCU |||_|:|||||||||:|| AGA-ATGTGCACTGTGGA -25.42 118.00 1753-1771
hsa-miR-139	ENST00000271588.1	1	-25.42	118	HEMICENTIN; FIBULIN 6	0.94	UCUGUGCACGUGACAUCU |||_|:|||||||||:|| AGA-ATGTGCACTGTGGA -25.42 118.00 16474-16492
mmu-miR-139	ENST00000320490.1	1	-27.26	117	SCRIBBLE	0.94	UCUGUGCACGUGACAUCU |||_:|||||:||||:|| AGAAGCGTGCGCTGTGGA -27.26 117.00 874-893
mmu-miR-139	ENST00000320476.1	1	-27.26	117	SCRIBBLE	0.94	UCUGUGCACGUGACAUCU |||_:|||||:||||:|| AGAAGCGTGCGCTGTGGA -27.26 117.00 4486-4505
mmu-miR-139	ENST00000334174.1	1	-27.26	117	SCRIBBLE	0.94	UCUGUGCACGUGACAUCU |||_:|||||:||||:|| AGAAGCGTGCGCTGTGGA -27.26 117.00 4420-4439
hsa-miR-139	ENST00000320490.1	1	-27.26	117	SCRIBBLE	0.94	UCUGUGCACGUGACAUCU |||_:|||||:||||:|| AGAAGCGTGCGCTGTGGA -27.26 117.00 874-893
hsa-miR-139	ENST00000320476.1	1	-27.26	117	SCRIBBLE	0.94	UCUGUGCACGUGACAUCU |||_:|||||:||||:|| AGAAGCGTGCGCTGTGGA -27.26 117.00 4486-4505
hsa-miR-139	ENST00000334174.1	1	-27.26	117	SCRIBBLE	0.94	UCUGUGCACGUGACAUCU |||_:|||||:||||:|| AGAAGCGTGCGCTGTGGA -27.26 117.00 4420-4439
mmu-miR-185	ENST00000219139.1	1	-24.89	117	UPF0183 PROTEIN	0.94	CUUGACGGAAAGAGAGGU |:||||:||||||||::_ GGACTGTCTTTCTCTTTT -24.89 117.00 396-414
hsa-miR-185	ENST00000219139.1	1	-24.89	117	UPF0183 PROTEIN	0.94	CUUGACGGAAAGAGAGGU |:||||:||||||||::_ GGACTGTCTTTCTCTTTT -24.89 117.00 396-414
mmu-miR-185	ENST00000329185.1	1	-24.09	117	POTASSIUM VOLTAGE-GATED CHANNEL SUBFAMILY B MEMBER 2 (POTASSIUM CHANNEL KV2	0.94	CUUGAC---GGAAAGAGAGGU _|||||___|||||||||:|| AAACTGTTCCCTTTCTCTTCA -24.09 117.00 2374-2395
hsa-miR-185	ENST00000329185.1	1	-24.09	117	POTASSIUM VOLTAGE-GATED CHANNEL SUBFAMILY B MEMBER 2 (POTASSIUM CHANNEL KV2	0.94	CUUGAC---GGAAAGAGAGGU _|||||___|||||||||:|| AAACTGTTCCCTTTCTCTTCA -24.09 117.00 2374-2395
mmu-miR-185	ENST00000329371.1	1	-26.81	116	BACULOVIRAL IAP REPEAT-CONTAINING PROTEIN 1 (NEURONAL APOPTOSIS INHIBITORY PROTEIN)	0.94	CU-UGACGGAAAGAGAGGU ||_||||||_||||||||| GATACTGCCGTTCTCTCCA -26.81 116.00 4178-4198
mmu-miR-185	ENST00000194097.1	1	-26.81	116	BACULOVIRAL IAP REPEAT-CONTAINING PROTEIN 1 (NEURONAL APOPTOSIS INHIBITORY PROTEIN)	0.94	CU-UGACGGAAAGAGAGGU ||_||||||_||||||||| GATACTGCCGTTCTCTCCA -26.81 116.00 4178-4198
mmu-miR-185	ENST00000315147.3	1	-26.81	116		0.94	CU-UGACGGAAAGAGAGGU ||_||||||_||||||||| GATACTGCCGTTCTCTCCA -26.81 116.00 3158-3178
mmu-miR-185	ENST00000331235.2	1	-26.81	116	BACULOVIRAL IAP REPEAT-CONTAINING PROTEIN 1 (NEURONAL APOPTOSIS INHIBITORY PROTEIN)	0.94	CU-UGACGGAAAGAGAGGU ||_||||||_||||||||| GATACTGCCGTTCTCTCCA -26.81 116.00 4178-4198
hsa-miR-185	ENST00000329371.1	1	-26.81	116	BACULOVIRAL IAP REPEAT-CONTAINING PROTEIN 1 (NEURONAL APOPTOSIS INHIBITORY PROTEIN)	0.94	CU-UGACGGAAAGAGAGGU ||_||||||_||||||||| GATACTGCCGTTCTCTCCA -26.81 116.00 4178-4198
hsa-miR-185	ENST00000194097.1	1	-26.81	116	BACULOVIRAL IAP REPEAT-CONTAINING PROTEIN 1 (NEURONAL APOPTOSIS INHIBITORY PROTEIN)	0.94	CU-UGACGGAAAGAGAGGU ||_||||||_||||||||| GATACTGCCGTTCTCTCCA -26.81 116.00 4178-4198
hsa-miR-185	ENST00000315147.3	1	-26.81	116		0.94	CU-UGACGGAAAGAGAGGU ||_||||||_||||||||| GATACTGCCGTTCTCTCCA -26.81 116.00 3158-3178
hsa-miR-185	ENST00000331235.2	1	-26.81	116	BACULOVIRAL IAP REPEAT-CONTAINING PROTEIN 1 (NEURONAL APOPTOSIS INHIBITORY PROTEIN)	0.94	CU-UGACGGAAAGAGAGGU ||_||||||_||||||||| GATACTGCCGTTCTCTCCA -26.81 116.00 4178-4198
mmu-miR-138	ENST00000311946.3	1	-23.98	116		0.94	CUAAGU-GUUGUGGUCGA |:_|||_||||||||||| GGGTCAGCAACACCAGCT -23.98 116.00 118-137
hsa-miR-138	ENST00000311946.3	1	-23.98	116		0.94	CUAAGU-GUUGUGGUCGA |:_|||_||||||||||| GGGTCAGCAACACCAGCT -23.98 116.00 118-137
mmu-miR-185	ENST00000339559.1	1	-23.82	116		0.94	CUUGAC--GGAAAGAGAGGU _|:|||__|||||||||:|| CAGCTGCCCCTTTCTCTTCA -23.82 116.00 541-561
mmu-miR-185	ENST00000334996.2	1	-23.82	116		0.94	CUUGAC--GGAAAGAGAGGU _|:|||__|||||||||:|| CAGCTGCCCCTTTCTCTTCA -23.82 116.00 443-463
hsa-miR-185	ENST00000339559.1	1	-23.82	116		0.94	CUUGAC--GGAAAGAGAGGU _|:|||__|||||||||:|| CAGCTGCCCCTTTCTCTTCA -23.82 116.00 541-561
hsa-miR-185	ENST00000334996.2	1	-23.82	116		0.94	CUUGAC--GGAAAGAGAGGU _|:|||__|||||||||:|| CAGCTGCCCCTTTCTCTTCA -23.82 116.00 443-463
mmu-miR-138	ENST00000223500.1	1	-23.67	116		0.94	CUAAGUGUUGUGGUCGA ||||:||||_||||||| GATTTACAAGACCAGCT -23.67 116.00 387-405
hsa-miR-138	ENST00000223500.1	1	-23.67	116		0.94	CUAAGUGUUGUGGUCGA ||||:||||_||||||| GATTTACAAGACCAGCT -23.67 116.00 387-405
mmu-miR-185	ENST00000339192.1	1	-23.27	116		0.94	CUUG-ACG-GAAAGAGAGGU _||:_|||_||||||||||| CAATGTGCGCTTTCTCTCCA -23.27 116.00 462-482
hsa-miR-185	ENST00000339192.1	1	-23.27	116		0.94	CUUG-ACG-GAAAGAGAGGU _||:_|||_||||||||||| CAATGTGCGCTTTCTCTCCA -23.27 116.00 462-482
mmu-miR-185	ENST00000250373.1	1	-28.74	115	NUCLEAR FACTOR OF ACTIVATED T-CELLS	0.94	CUUGACGGAAAGAGAGGU |::|||||_||||||||: GGGCTGCCATTCTCTCCG -28.74 115.00 2403-2422
hsa-miR-185	ENST00000250373.1	1	-28.74	115	NUCLEAR FACTOR OF ACTIVATED T-CELLS	0.94	CUUGACGGAAAGAGAGGU |::|||||_||||||||: GGGCTGCCATTCTCTCCG -28.74 115.00 2403-2422
mmu-miR-139	ENST00000216336.1	1	-27.97	115	CATHEPSIN G PRECURSOR (EC 3	0.94	UCUGUG-CACGUGACAUCU :|||:|_|||||||||:|_ GGACGCTGTGCACTGTGGC -27.97 115.00 415-434
hsa-miR-139	ENST00000216336.1	1	-27.97	115	CATHEPSIN G PRECURSOR (EC 3	0.94	UCUGUG-CACGUGACAUCU :|||:|_|||||||||:|_ GGACGCTGTGCACTGTGGC -27.97 115.00 415-434
mmu-miR-139	ENST00000334955.2	1	-26.44	115		0.94	UCUGUGCACGUGACAUCU ||:|_:|||||||||:|| AGGC-TGTGCACTGTGGA -26.44 115.00 1771-1789
hsa-miR-139	ENST00000334955.2	1	-26.44	115		0.94	UCUGUGCACGUGACAUCU ||:|_:|||||||||:|| AGGC-TGTGCACTGTGGA -26.44 115.00 1771-1789
mmu-miR-185	ENST00000274258.3	1	-25.44	115		0.94	CUU--GACGGAAAGAGAGGU |||__|||||||||||||_: GAATGCTGCCTTTCTCTCGG -25.44 115.00 631-650
hsa-miR-185	ENST00000274258.3	1	-25.44	115		0.94	CUU--GACGGAAAGAGAGGU |||__|||||||||||||_: GAATGCTGCCTTTCTCTCGG -25.44 115.00 631-650
mmu-miR-138	ENST00000321385.1	1	-25.15	115	TIGGER TRANSPOSABLE ELEMENT DERIVED 5	0.94	CUAAGUGUUGUGGUCGA ||||:|||:|:|||||_ GATTTACAGCGCCAGCG -25.15 115.00 557-574
hsa-miR-138	ENST00000321385.1	1	-25.15	115	TIGGER TRANSPOSABLE ELEMENT DERIVED 5	0.94	CUAAGUGUUGUGGUCGA ||||:|||:|:|||||_ GATTTACAGCGCCAGCG -25.15 115.00 557-574
mmu-miR-138	ENST00000300954.4	1	-24.94	115	PROPROTEIN CONVERTASE SUBTILISIN/KEXIN TYPE 4	0.94	CUAAGUGUUGUGGUCGA _|||:|||:|:|||||| CATTTACAGCGCCAGCT -24.94 115.00 663-680
mmu-miR-138	ENST00000265283.1	1	-24.94	115	PROPROTEIN CONVERTASE SUBTILISIN/KEXIN TYPE 5 PRECURSOR (EC 3	0.94	CUAAGUGUUGUGGUCGA _|||:|||:|:|||||| CATTTACAGCGCCAGCT -24.94 115.00 798-815
hsa-miR-138	ENST00000300954.4	1	-24.94	115	PROPROTEIN CONVERTASE SUBTILISIN/KEXIN TYPE 4	0.94	CUAAGUGUUGUGGUCGA _|||:|||:|:|||||| CATTTACAGCGCCAGCT -24.94 115.00 663-680
hsa-miR-138	ENST00000265283.1	1	-24.94	115	PROPROTEIN CONVERTASE SUBTILISIN/KEXIN TYPE 5 PRECURSOR (EC 3	0.94	CUAAGUGUUGUGGUCGA _|||:|||:|:|||||| CATTTACAGCGCCAGCT -24.94 115.00 798-815
mmu-miR-138	ENST00000329908.3	1	-24.01	115		0.94	CUAAGUGUUGUGGUCGA |_||||||:||||||:| GCTTCACAGCACCAGTT -24.01 115.00 646-664
hsa-miR-138	ENST00000329908.3	1	-24.01	115		0.94	CUAAGUGUUGUGGUCGA |_||||||:||||||:| GCTTCACAGCACCAGTT -24.01 115.00 646-664
mmu-miR-185	ENST00000321348.1	1	-23.7	115	CYTOCHROME B REDUCTASE 1; DUODENAL CYTOCHROME B	0.94	CUUGACG-GAAAGAGAGGU |::||_|_||||||||||: GGGCTCCGCTTTCTCTCCG -23.70 115.00 436-456
hsa-miR-185	ENST00000321348.1	1	-23.7	115	CYTOCHROME B REDUCTASE 1; DUODENAL CYTOCHROME B	0.94	CUUGACG-GAAAGAGAGGU |::||_|_||||||||||: GGGCTCCGCTTTCTCTCCG -23.70 115.00 436-456
mmu-miR-185	ENST00000317269.2	1	-22.46	115	NUCLEAR PROTEIN HCC-1 (HSPC316) (PROLIFERATION ASSOCIATED CYTOKINE- INDUCIBLE PROTEIN CIP29)	0.94	CUUGACGGAAAGAGAGGU |||||_|:|||||:|||| GAACT-CTTTTCTTTCCA -22.46 115.00 356-374
hsa-miR-185	ENST00000317269.2	1	-22.46	115	NUCLEAR PROTEIN HCC-1 (HSPC316) (PROLIFERATION ASSOCIATED CYTOKINE- INDUCIBLE PROTEIN CIP29)	0.94	CUUGACGGAAAGAGAGGU |||||_|:|||||:|||| GAACT-CTTTTCTTTCCA -22.46 115.00 356-374
mmu-miR-139	ENST00000257765.1	1	-28.4	113		0.94	UCUGUGCACG-UGACAUCU |||||||||:_|||||||_ AGACACGTGTGACTGTAGT -28.40 113.00 499-518
hsa-miR-139	ENST00000257765.1	1	-28.4	113		0.94	UCUGUGCACG-UGACAUCU |||||||||:_|||||||_ AGACACGTGTGACTGTAGT -28.40 113.00 499-518
mmu-miR-185	ENST00000339056.1	1	-24.79	113		0.94	CUUGACGGAAAGAGAGGU ||:|||:||||||||:_| GAGCTGTCTTTCTCTTGA -24.79 113.00 1787-1804
mmu-miR-185	ENST00000294930.3	1	-24.79	113		0.94	CUUGACGGAAAGAGAGGU ||:|||:||||||||:_| GAGCTGTCTTTCTCTTGA -24.79 113.00 1787-1804
hsa-miR-185	ENST00000339056.1	1	-24.79	113		0.94	CUUGACGGAAAGAGAGGU ||:|||:||||||||:_| GAGCTGTCTTTCTCTTGA -24.79 113.00 1787-1804
hsa-miR-185	ENST00000294930.3	1	-24.79	113		0.94	CUUGACGGAAAGAGAGGU ||:|||:||||||||:_| GAGCTGTCTTTCTCTTGA -24.79 113.00 1787-1804
mmu-miR-185	ENST00000306729.4	1	-23.45	113	ALVEOLAR SOFT PART SARCOMA CHROMOSOME REGION	0.94	CUUGA-C-GGAAAGAGAGGU |_:||_|_|||||||||||| GTGCTCGACCTTTCTCTCCA -23.45 113.00 171-192
mmu-miR-185	ENST00000306739.3	1	-23.45	113	ALVEOLAR SOFT PART SARCOMA CHROMOSOME REGION	0.94	CUUGA-C-GGAAAGAGAGGU |_:||_|_|||||||||||| GTGCTCGACCTTTCTCTCCA -23.45 113.00 171-192
hsa-miR-185	ENST00000306729.4	1	-23.45	113	ALVEOLAR SOFT PART SARCOMA CHROMOSOME REGION	0.94	CUUGA-C-GGAAAGAGAGGU |_:||_|_|||||||||||| GTGCTCGACCTTTCTCTCCA -23.45 113.00 171-192
hsa-miR-185	ENST00000306739.3	1	-23.45	113	ALVEOLAR SOFT PART SARCOMA CHROMOSOME REGION	0.94	CUUGA-C-GGAAAGAGAGGU |_:||_|_|||||||||||| GTGCTCGACCTTTCTCTCCA -23.45 113.00 171-192
mmu-miR-138	ENST00000344382.1	1	-21.71	113	PR-DOMAIN ZINC FINGER PROTEIN 1 (BETA-INTERFERON GENE POSITIVE- REGULATORY DOMAIN I BINDING FACTOR) (BLIMP-1) (POSITIVE REGULATORY DOMAIN I-BINDING FACTOR 1) (PRDI-BINDING FACTOR-1) (PRDI-BF1)	0.94	CUAAGU-GUUGUGGUCGA ||||:|_||:|||||||_ GATTTAGCAGCACCAGCA -21.71 113.00 1513-1531
mmu-miR-138	ENST00000071246.1	1	-21.71	113	PR-DOMAIN ZINC FINGER PROTEIN 1 (BETA-INTERFERON GENE POSITIVE- REGULATORY DOMAIN I BINDING FACTOR) (BLIMP-1) (POSITIVE REGULATORY DOMAIN I-BINDING FACTOR 1) (PRDI-BINDING FACTOR-1) (PRDI-BF1)	0.94	CUAAGU-GUUGUGGUCGA ||||:|_||:|||||||_ GATTTAGCAGCACCAGCA -21.71 113.00 1807-1825
hsa-miR-138	ENST00000344382.1	1	-21.71	113	PR-DOMAIN ZINC FINGER PROTEIN 1 (BETA-INTERFERON GENE POSITIVE- REGULATORY DOMAIN I BINDING FACTOR) (BLIMP-1) (POSITIVE REGULATORY DOMAIN I-BINDING FACTOR 1) (PRDI-BINDING FACTOR-1) (PRDI-BF1)	0.94	CUAAGU-GUUGUGGUCGA ||||:|_||:|||||||_ GATTTAGCAGCACCAGCA -21.71 113.00 1513-1531
hsa-miR-138	ENST00000071246.1	1	-21.71	113	PR-DOMAIN ZINC FINGER PROTEIN 1 (BETA-INTERFERON GENE POSITIVE- REGULATORY DOMAIN I BINDING FACTOR) (BLIMP-1) (POSITIVE REGULATORY DOMAIN I-BINDING FACTOR 1) (PRDI-BINDING FACTOR-1) (PRDI-BF1)	0.94	CUAAGU-GUUGUGGUCGA ||||:|_||:|||||||_ GATTTAGCAGCACCAGCA -21.71 113.00 1807-1825
mmu-miR-185	ENST00000305836.1	1	-21.63	113	TRIPARTITE MOTIF PROTEIN TRIM5 ISOFORM ALPHA; TRIPARTITE MOTIF PROTEIN TRIM5; TRIPARTITE MOTIF PROTEIN 5	0.94	CUUGAC--GGAAAGAGAGGU |:|:||__|||||||||:|_ GGATTGCCCCTTTCTCTTCT -21.63 113.00 519-539
hsa-miR-185	ENST00000305836.1	1	-21.63	113	TRIPARTITE MOTIF PROTEIN TRIM5 ISOFORM ALPHA; TRIPARTITE MOTIF PROTEIN TRIM5; TRIPARTITE MOTIF PROTEIN 5	0.94	CUUGAC--GGAAAGAGAGGU |:|:||__|||||||||:|_ GGATTGCCCCTTTCTCTTCT -21.63 113.00 519-539
mmu-miR-139	ENST00000264345.1	1	-27.05	112	HECT DOMAIN AND RCC1-LIKE DOMAIN PROTEIN 3	0.94	UCUGUGCACGUGACAUCU |||||||||:_:|||||| AGACACGTGTTTTGTAGA -27.05 112.00 2333-2352
hsa-miR-139	ENST00000264345.1	1	-27.05	112	HECT DOMAIN AND RCC1-LIKE DOMAIN PROTEIN 3	0.94	UCUGUGCACGUGACAUCU |||||||||:_:|||||| AGACACGTGTTTTGTAGA -27.05 112.00 2333-2352
mmu-miR-185	ENST00000281453.2	1	-25.33	112		0.94	CUUGACGGAAAGAGAGGU |:||||:||_|||||:|| GGACTGTCTCTCTCTTCA -25.33 112.00 273-292
hsa-miR-185	ENST00000281453.2	1	-25.33	112		0.94	CUUGACGGAAAGAGAGGU |:||||:||_|||||:|| GGACTGTCTCTCTCTTCA -25.33 112.00 273-292
mmu-miR-185	ENST00000324696.1	1	-23.48	112	DJ467N11	0.94	CUUGACGGAAAGAGAGGU |::||||_|||||||:|| GGGCTGCATTTCTCTTCA -23.48 112.00 277-296
hsa-miR-185	ENST00000324696.1	1	-23.48	112	DJ467N11	0.94	CUUGACGGAAAGAGAGGU |::||||_|||||||:|| GGGCTGCATTTCTCTTCA -23.48 112.00 277-296
mmu-miR-192	ENST00000327871.2	1	-22.93	112		0.94	ACA-GUUAAGUAUCCAGUC |||__::|||||:|||||| TGTGGGGTTCATGGGTCAG -22.93 112.00 986-1006
mmu-miR-138	ENST00000294018.1	1	-22.74	112	SH3 AND MULTIPLE ANKYRIN REPEAT DOMAINS PROTEIN 2 (SHANK2)	0.94	CUAA--GU-GUUGUGGUCGA _|||__||_|||||||:||| AATTCACACCAACACCGGCT -22.74 112.00 191-211
hsa-miR-138	ENST00000294018.1	1	-22.74	112	SH3 AND MULTIPLE ANKYRIN REPEAT DOMAINS PROTEIN 2 (SHANK2)	0.94	CUAA--GU-GUUGUGGUCGA _|||__||_|||||||:||| AATTCACACCAACACCGGCT -22.74 112.00 191-211
mmu-miR-138	ENST00000309579.1	1	-21.43	112	UPREGULATED DURING SKELETAL MUSCLE GROWTH 5	0.94	CUAAGUGUUGUGGUCGA |||_|:|||:|||||:| GATGCGCAATACCAGTT -21.43 112.00 18-36
mmu-miR-138	ENST00000337003.1	1	-21.43	112	UPREGULATED DURING SKELETAL MUSCLE GROWTH 5	0.94	CUAAGUGUUGUGGUCGA |||_|:|||:|||||:| GATGCGCAATACCAGTT -21.43 112.00 18-36
hsa-miR-138	ENST00000309579.1	1	-21.43	112	UPREGULATED DURING SKELETAL MUSCLE GROWTH 5	0.94	CUAAGUGUUGUGGUCGA |||_|:|||:|||||:| GATGCGCAATACCAGTT -21.43 112.00 18-36
hsa-miR-138	ENST00000337003.1	1	-21.43	112	UPREGULATED DURING SKELETAL MUSCLE GROWTH 5	0.94	CUAAGUGUUGUGGUCGA |||_|:|||:|||||:| GATGCGCAATACCAGTT -21.43 112.00 18-36
mmu-miR-138	ENST00000257749.1	1	-20.57	112	TRANSCRIPTION REGULATOR PROTEIN BACH2 (BTB AND CNC HOMOLOG 2)	0.94	CUAAG-U--GUUGUGGUCGA |||_|_:__||||||||||| GATGCGGCCCAACACCAGCT -20.57 112.00 1478-1499
hsa-miR-138	ENST00000257749.1	1	-20.57	112	TRANSCRIPTION REGULATOR PROTEIN BACH2 (BTB AND CNC HOMOLOG 2)	0.94	CUAAG-U--GUUGUGGUCGA |||_|_:__||||||||||| GATGCGGCCCAACACCAGCT -20.57 112.00 1478-1499
mmu-miR-138	ENST00000259711.1	1	-20.22	112	KINESIN-LIKE PROTEIN KIF13A (KINESIN-LIKE PROTEIN RBKIN)	0.94	CUAAGUGUUGUGGUCGA _:||:||||::|||||| TGTTTACAATGCCAGCT -20.22 112.00 4680-4697
mmu-miR-138	ENST00000251635.4	1	-20.22	112	KINESIN-LIKE PROTEIN KIF13A (KINESIN-LIKE PROTEIN RBKIN)	0.94	CUAAGUGUUGUGGUCGA _:||:||||::|||||| TGTTTACAATGCCAGCT -20.22 112.00 4575-4592
mmu-miR-138	ENST00000344826.1	1	-20.22	112	KINESIN-LIKE PROTEIN KIF13A (KINESIN-LIKE PROTEIN RBKIN)	0.94	CUAAGUGUUGUGGUCGA _:||:||||::|||||| TGTTTACAATGCCAGCT -20.22 112.00 4536-4553
hsa-miR-138	ENST00000259711.1	1	-20.22	112	KINESIN-LIKE PROTEIN KIF13A (KINESIN-LIKE PROTEIN RBKIN)	0.94	CUAAGUGUUGUGGUCGA _:||:||||::|||||| TGTTTACAATGCCAGCT -20.22 112.00 4680-4697
hsa-miR-138	ENST00000251635.4	1	-20.22	112	KINESIN-LIKE PROTEIN KIF13A (KINESIN-LIKE PROTEIN RBKIN)	0.94	CUAAGUGUUGUGGUCGA _:||:||||::|||||| TGTTTACAATGCCAGCT -20.22 112.00 4575-4592
hsa-miR-138	ENST00000344826.1	1	-20.22	112	KINESIN-LIKE PROTEIN KIF13A (KINESIN-LIKE PROTEIN RBKIN)	0.94	CUAAGUGUUGUGGUCGA _:||:||||::|||||| TGTTTACAATGCCAGCT -20.22 112.00 4536-4553
mmu-miR-185	ENST00000310351.3	1	-20.07	112		0.94	CUUGACGGAAAGAGAGGU |||:||_:|||||||:|| GAATTG-TTTTCTCTTCA -20.07 112.00 1086-1104
hsa-miR-185	ENST00000310351.3	1	-20.07	112		0.94	CUUGACGGAAAGAGAGGU |||:||_:|||||||:|| GAATTG-TTTTCTCTTCA -20.07 112.00 1086-1104
mmu-miR-138	ENST00000259382.1	1	-25.07	111	ANGIOPOIETIN-RELATED PROTEIN 2 PRECURSOR (ANGIOPOIETIN-LIKE 2)	0.94	CUA--AGUGUUGUGGUCGA |||___|||:||||||||| GATGGCCACGACACCAGCT -25.07 111.00 849-869
hsa-miR-138	ENST00000259382.1	1	-25.07	111	ANGIOPOIETIN-RELATED PROTEIN 2 PRECURSOR (ANGIOPOIETIN-LIKE 2)	0.94	CUA--AGUGUUGUGGUCGA |||___|||:||||||||| GATGGCCACGACACCAGCT -25.07 111.00 849-869
mmu-miR-139	ENST00000301825.1	1	-24.2	111	ECTONUCLEOSIDE TRIPHOSPHATE DIPHOSPHOHYDROLASE 3 (EC 3	0.94	UCUGU---GCACGUGACAUCU _||:|___:|||||||||:|| TGATAGCCTGTGCACTGTGGA -24.20 111.00 912-933
hsa-miR-139	ENST00000301825.1	1	-24.2	111	ECTONUCLEOSIDE TRIPHOSPHATE DIPHOSPHOHYDROLASE 3 (EC 3	0.94	UCUGU---GCACGUGACAUCU _||:|___:|||||||||:|| TGATAGCCTGTGCACTGTGGA -24.20 111.00 912-933
mmu-miR-138	ENST00000286275.1	1	-22.59	111	RING FINGER PROTEIN 20	0.94	CUAAGUGUU-GUGGUCGA ||_||||||_|||||||| GAATCACAATCACCAGCT -22.59 111.00 1457-1476
hsa-miR-138	ENST00000286275.1	1	-22.59	111	RING FINGER PROTEIN 20	0.94	CUAAGUGUU-GUGGUCGA ||_||||||_|||||||| GAATCACAATCACCAGCT -22.59 111.00 1457-1476
mmu-miR-138	ENST00000311077.3	1	-21.78	111	NEURON NAVIGATOR 2 ISOFORM L; RETINOIC ACID INDUCIBLE IN NEUROBLASTOMA; PORE MEMBRANE AND/OR FILAMENT INTERACTING LIKE PROTEIN 2; HELICASE HELAD1	0.94	CUA-AGU-GUUGUGGUCGA |||__||_||||||||||| GATGACATCAACACCAGCT -21.78 111.00 2829-2849
mmu-miR-138	ENST00000311043.5	1	-21.78	111	NEURON NAVIGATOR 2 ISOFORM L; RETINOIC ACID INDUCIBLE IN NEUROBLASTOMA; PORE MEMBRANE AND/OR FILAMENT INTERACTING LIKE PROTEIN 2; HELICASE HELAD1	0.94	CUA-AGU-GUUGUGGUCGA |||__||_||||||||||| GATGACATCAACACCAGCT -21.78 111.00 69-89
mmu-miR-138	ENST00000300074.3	1	-21.78	111	NEURON NAVIGATOR 2 ISOFORM L; RETINOIC ACID INDUCIBLE IN NEUROBLASTOMA; PORE MEMBRANE AND/OR FILAMENT INTERACTING LIKE PROTEIN 2; HELICASE HELAD1	0.94	CUA-AGU-GUUGUGGUCGA |||__||_||||||||||| GATGACATCAACACCAGCT -21.78 111.00 2898-2918
hsa-miR-138	ENST00000311077.3	1	-21.78	111	NEURON NAVIGATOR 2 ISOFORM L; RETINOIC ACID INDUCIBLE IN NEUROBLASTOMA; PORE MEMBRANE AND/OR FILAMENT INTERACTING LIKE PROTEIN 2; HELICASE HELAD1	0.94	CUA-AGU-GUUGUGGUCGA |||__||_||||||||||| GATGACATCAACACCAGCT -21.78 111.00 2829-2849
hsa-miR-138	ENST00000311043.5	1	-21.78	111	NEURON NAVIGATOR 2 ISOFORM L; RETINOIC ACID INDUCIBLE IN NEUROBLASTOMA; PORE MEMBRANE AND/OR FILAMENT INTERACTING LIKE PROTEIN 2; HELICASE HELAD1	0.94	CUA-AGU-GUUGUGGUCGA |||__||_||||||||||| GATGACATCAACACCAGCT -21.78 111.00 69-89
hsa-miR-138	ENST00000300074.3	1	-21.78	111	NEURON NAVIGATOR 2 ISOFORM L; RETINOIC ACID INDUCIBLE IN NEUROBLASTOMA; PORE MEMBRANE AND/OR FILAMENT INTERACTING LIKE PROTEIN 2; HELICASE HELAD1	0.94	CUA-AGU-GUUGUGGUCGA |||__||_||||||||||| GATGACATCAACACCAGCT -21.78 111.00 2898-2918
mmu-miR-185	ENST00000326096.1	1	-21.64	111	SEVEN TRANSMEMBRANE HELIX RECEPTOR	0.94	CUUGACGGAAAGAGAGGU |:::||:||||:|||:|_ GGGTTGTCTTTTTCTTCT -21.64 111.00 79-97
hsa-miR-185	ENST00000326096.1	1	-21.64	111	SEVEN TRANSMEMBRANE HELIX RECEPTOR	0.94	CUUGACGGAAAGAGAGGU |:::||:||||:|||:|_ GGGTTGTCTTTTTCTTCT -21.64 111.00 79-97
mmu-miR-185	ENST00000330584.1	1	-21.23	111		0.94	CUUGACG--GAAAGAGAGGU |||:|||__|||||_||||| GAATTGCAGCTTTCGCTCCA -21.23 111.00 683-704
hsa-miR-185	ENST00000330584.1	1	-21.23	111		0.94	CUUGACG--GAAAGAGAGGU |||:|||__|||||_||||| GAATTGCAGCTTTCGCTCCA -21.23 111.00 683-704
hsa-miR-198	ENST00000343164.1	2	-63.67	240	SODIUM- AND CHLORIDE-DEPENDENT GABA TRANSPORTER 2	0.92	GGAUAGAGGGGAGACCUGG |:|_|||||:||||||:|| CTTCTCTCCTCTCTGGGCC -32.72 122.00 1109-1129	GGAUAGAGGGGAGACCUGG |||:|||:||:||||||__ CCTGTCTTCCTTCTGGAGA -30.95 118.00 249-267
hsa-miR-198	ENST00000313154.2	2	-63.67	240	SODIUM- AND CHLORIDE-DEPENDENT GABA TRANSPORTER 2	0.92	GGAUAGAGGGGAGACCUGG |:|_|||||:||||||:|| CTTCTCTCCTCTCTGGGCC -32.72 122.00 1079-1099	GGAUAGAGGGGAGACCUGG |||:|||:||:||||||__ CCTGTCTTCCTTCTGGAGA -30.95 118.00 249-267
hsa-miR-198	ENST00000228291.2	2	-63.67	240	SODIUM- AND CHLORIDE-DEPENDENT GABA TRANSPORTER 2	0.92	GGAUAGAGGGGAGACCUGG |:|_|||||:||||||:|| CTTCTCTCCTCTCTGGGCC -32.72 122.00 1109-1129	GGAUAGAGGGGAGACCUGG |||:|||:||:||||||__ CCTGTCTTCCTTCTGGAGA -30.95 118.00 249-267
mmu-miR-350	ENST00000290311.3	1	-31.38	143	VACUOLAR PROTEIN SORTING 16 (HVPS16)	0.92	CACUUUCACAUACCCGAAACACUU |||:|_||||||_||||||||||: GTGGACGTGTAT-GGCTTTGTGAG -31.38 143.00 1401-1425
mmu-miR-350	ENST00000341020.1	1	-31.38	143	VACUOLAR PROTEIN SORTING 16 (HVPS16)	0.92	CACUUUCACAUACCCGAAACACUU |||:|_||||||_||||||||||: GTGGACGTGTAT-GGCTTTGTGAG -31.38 143.00 1401-1425
mmu-miR-350	ENST00000216877.2	1	-31.38	143	VACUOLAR PROTEIN SORTING 16 (HVPS16)	0.92	CACUUUCACAUACCCGAAACACUU |||:|_||||||_||||||||||: GTGGACGTGTAT-GGCTTTGTGAG -31.38 143.00 1374-1398
mmu-miR-350	ENST00000318266.3	1	-31.38	143	VACUOLAR PROTEIN SORTING 16 (HVPS16)	0.92	CACUUUCACAUACCCGAAACACUU |||:|_||||||_||||||||||: GTGGACGTGTAT-GGCTTTGTGAG -31.38 143.00 1374-1398
hsa-miR-217	ENST00000246223.1	1	-38.02	142		0.92	UAGGUUAGUC--AAGGACUACGUCAU :_||||||||___||||||||||||| GGCCAATCAGACCTCCTGATGCAGTA -38.02 142.00 1775-1800
mmu-miR-351	ENST00000295718.1	1	-43.95	141	PROTEIN-TYROSINE PHOSPHATASE-LIKE N PRECURSOR (R-PTP-N) (PTP IA-2) (ISLET CELL ANTIGEN 512) (ICA 512) (ISLET CELL AUTOANTIGEN 3)	0.92	GUCC-GAGUUUCCCGAGGAGUCCCU _:||_||||:||||||||_|||||| AGGGTCTCAGAGGGCTCCCCAGGGA -43.95 141.00 661-686
mmu-miR-351	ENST00000251119.2	1	-36.77	140	ZINC FINGER	0.92	GUCCGA-GUUUCCCGAGGAGUCCCU ||||||_::|_|_|||||||||||| CAGGCTGTGATGAGCTCCTCAGGGA -36.77 140.00 1186-1212
mmu-miR-351	ENST00000344139.1	1	-36.77	140	ZINC FINGER	0.92	GUCCGA-GUUUCCCGAGGAGUCCCU ||||||_::|_|_|||||||||||| CAGGCTGTGATGAGCTCCTCAGGGA -36.77 140.00 1186-1212
mmu-miR-145	ENST00000335515.2	1	-38.18	137	OVER-EXPRESSED BREAST TUMOR PROTEIN	0.92	UUCCCUAAGG-ACCCUUUUGACCUG _|||_|||||_||||:|:||||||| CAGGCATTCCTTGGGGAGACTGGAC -38.18 137.00 775-800
hsa-miR-145	ENST00000335515.2	1	-38.18	137	OVER-EXPRESSED BREAST TUMOR PROTEIN	0.92	UUCCCUAAGG-ACCCUUUUGACCUG _|||_|||||_||||:|:||||||| CAGGCATTCCTTGGGGAGACTGGAC -38.18 137.00 775-800
mmu-miR-351	ENST00000295171.1	1	-40.37	136		0.92	GUCCGAGUU--UCCCGAGGAGUCCCU ||||||_||__|||||||||||_||| CAGGCTGAAGGAGGGCTCCTCACGGA -40.37 136.00 398-425
mmu-miR-351	ENST00000310463.3	1	-40.37	136		0.92	GUCCGAGUU--UCCCGAGGAGUCCCU ||||||_||__|||||||||||_||| CAGGCTGAAGGAGGGCTCCTCACGGA -40.37 136.00 398-425
hsa-miR-200b	ENST00000341791.1	1	-31	136	FOCAL ADHESION KINASE 1 (EC 2	0.92	GUAGUAAUGGUCC------GUCAUAAUCUC _||||||||||||______|||||||:||_ AATCATTACCAGGACTCTACAGTATTGGAC -31.00 136.00 2218-2247
mmu-miR-351	ENST00000307751.1	1	-38	135	GALECTIN-4 (LACTOSE-BINDING LECTIN 4) (L-36 LACTOSE BINDING PROTEIN) (L36LBP) (ANTIGEN NY-CO-27)	0.92	GUCCGAGUU-U-CCCGAGGAGUCCCU ||__:||||_:_|||||||||||||: CAACTTCAAGGTGGGCTCCTCAGGGG -38.00 135.00 668-695
hsa-miR-181b	ENST00000243911.1	1	-34.91	133	MELANOCORTIN-3 RECEPTOR (MC3-R)	0.92	UUGGG-UGGCUGUCGUUACUUACAA |:|||__|:||||||||||||||_| AGCCCTTCTGACAGCAATGAATGCT -34.91 133.00 95-119
mmu-miR-181b	ENST00000243911.1	1	-34.91	133	MELANOCORTIN-3 RECEPTOR (MC3-R)	0.92	UUGGG-UGGCUGUCGUUACUUACAA |:|||__|:||||||||||||||_| AGCCCTTCTGACAGCAATGAATGCT -34.91 133.00 95-119
mmu-miR-145	ENST00000288634.1	1	-31.62	133	WD REPEAT MEMBRANE PROTEIN PWDMP	0.92	UUCCCUAAG-GACCCUUUUGACCUG ||||_:|||_:||||||||||||_| AAGGTGTTCTTTGGGAAAACTGGCC -31.62 133.00 1684-1708
hsa-miR-145	ENST00000288634.1	1	-31.62	133	WD REPEAT MEMBRANE PROTEIN PWDMP	0.92	UUCCCUAAG-GACCCUUUUGACCUG ||||_:|||_:||||||||||||_| AAGGTGTTCTTTGGGAAAACTGGCC -31.62 133.00 1684-1708
mmu-miR-351	ENST00000331579.1	1	-38.77	132	CHLORIDE CHANNEL PROTEIN CLC-KB (CLC-K2)	0.92	GUCCGA-GU-UUCCCGAGGAGUCCCU _:||||_|:_:|_||||||||||||| GGGGCTGCGTGAAGGCTCCTCAGGGA -38.77 132.00 15-41
mmu-miR-351	ENST00000333153.1	1	-38.77	132	CHLORIDE CHANNEL PROTEIN CLC-KB (CLC-K2)	0.92	GUCCGA-GU-UUCCCGAGGAGUCCCU _:||||_|:_:|_||||||||||||| GGGGCTGCGTGAAGGCTCCTCAGGGA -38.77 132.00 15-41
mmu-miR-342	ENST00000299125.3	1	-36.11	132		0.92	CUG-CCCACGCUAAAGACACACUCU |||_|||_||||_|||||||||:|: GACTGGGGGCGA-TTCTGTGTGGGG -36.11 132.00 318-343
hsa-miR-181b	ENST00000311611.3	1	-31.42	132	ZINC FINGER PROTEIN 347 (ZINC FINGER 1111)	0.92	UUGG-GUGGCUGUCGUUACUUACAA ||||_:|||||:_|||||||:|||_ AACCTTACCGAT-GCAATGAGTGTG -31.42 132.00 2092-2116
hsa-miR-181b	ENST00000270457.1	1	-31.42	132	ZINC FINGER PROTEIN 347 (ZINC FINGER 1111)	0.92	UUGG-GUGGCUGUCGUUACUUACAA ||||_:|||||:_|||||||:|||_ AACCTTACCGAT-GCAATGAGTGTG -31.42 132.00 2092-2116
hsa-miR-181b	ENST00000329844.3	1	-31.42	132	ZINC FINGER PROTEIN 347 (ZINC FINGER 1111)	0.92	UUGG-GUGGCUGUCGUUACUUACAA ||||_:|||||:_|||||||:|||_ AACCTTACCGAT-GCAATGAGTGTG -31.42 132.00 1687-1711
hsa-miR-181b	ENST00000328104.4	1	-31.42	132	ZINC FINGER PROTEIN 347 (ZINC FINGER 1111)	0.92	UUGG-GUGGCUGUCGUUACUUACAA ||||_:|||||:_|||||||:|||_ AACCTTACCGAT-GCAATGAGTGTG -31.42 132.00 2386-2410
mmu-miR-181b	ENST00000311611.3	1	-31.42	132	ZINC FINGER PROTEIN 347 (ZINC FINGER 1111)	0.92	UUGG-GUGGCUGUCGUUACUUACAA ||||_:|||||:_|||||||:|||_ AACCTTACCGAT-GCAATGAGTGTG -31.42 132.00 2092-2116
mmu-miR-181b	ENST00000270457.1	1	-31.42	132	ZINC FINGER PROTEIN 347 (ZINC FINGER 1111)	0.92	UUGG-GUGGCUGUCGUUACUUACAA ||||_:|||||:_|||||||:|||_ AACCTTACCGAT-GCAATGAGTGTG -31.42 132.00 2092-2116
mmu-miR-181b	ENST00000329844.3	1	-31.42	132	ZINC FINGER PROTEIN 347 (ZINC FINGER 1111)	0.92	UUGG-GUGGCUGUCGUUACUUACAA ||||_:|||||:_|||||||:|||_ AACCTTACCGAT-GCAATGAGTGTG -31.42 132.00 1687-1711
mmu-miR-181b	ENST00000328104.4	1	-31.42	132	ZINC FINGER PROTEIN 347 (ZINC FINGER 1111)	0.92	UUGG-GUGGCUGUCGUUACUUACAA ||||_:|||||:_|||||||:|||_ AACCTTACCGAT-GCAATGAGTGTG -31.42 132.00 2386-2410
mmu-miR-351	ENST00000282004.1	1	-32.04	131	ANKYRIN 2 (BRAIN ANKYRIN) (ANKYRIN B) (ANKYRIN	0.92	GUCCGAGUU-UCCCGAGGAGUCCCU ||_|:||||_|||_:|:|||||||| CAAGTTCAACAGGATTTCTCAGGGA -32.04 131.00 11217-11243
mmu-miR-351	ENST00000264364.1	1	-32.04	131	ANKYRIN 2 (BRAIN ANKYRIN) (ANKYRIN B) (ANKYRIN	0.92	GUCCGAGUU-UCCCGAGGAGUCCCU ||_|:||||_|||_:|:|||||||| CAAGTTCAACAGGATTTCTCAGGGA -32.04 131.00 11118-11144
mmu-miR-351	ENST00000343056.1	1	-32.04	131	ANKYRIN 2 (BRAIN ANKYRIN) (ANKYRIN B) (ANKYRIN	0.92	GUCCGAGUU-UCCCGAGGAGUCCCU ||_|:||||_|||_:|:|||||||| CAAGTTCAACAGGATTTCTCAGGGA -32.04 131.00 1965-1991
mmu-miR-351	ENST00000264366.1	1	-32.04	131	ANKYRIN 2 (BRAIN ANKYRIN) (ANKYRIN B) (ANKYRIN	0.92	GUCCGAGUU-UCCCGAGGAGUCCCU ||_|:||||_|||_:|:|||||||| CAAGTTCAACAGGATTTCTCAGGGA -32.04 131.00 4962-4988
mmu-miR-342	ENST00000299481.2	1	-31.3	131	NEURONAL APOPTOSIS INHIBITOR PROTEIN 14	0.92	CUGCC-CACGCUAAAGACACACUCU ||:||_||||_:_||:||||||||: GATGGAGTGCAGCTTTTGTGTGAGG -31.30 131.00 2400-2426
mmu-miR-28	ENST00000329231.1	1	-34.14	144	SLTP002	0.91	GAGUUAUCUGACACUCGAGGAA |_||_||||||||||||||||| CCCACTAGACTGTGAGCTCCTT -34.14 144.00 137-160
hsa-miR-28	ENST00000329231.1	1	-34.14	144	SLTP002	0.91	GAGUUAUCUGACACUCGAGGAA |_||_||||||||||||||||| CCCACTAGACTGTGAGCTCCTT -34.14 144.00 137-160
mmu-miR-207	ENST00000320270.1	1	-44.8	143	RIBOSOME BIOGENESIS REGULATORY PROTEIN HOMOLOG	0.91	CUCCCUCCUCUCGGUCCUCUUCG ||||||||||:_|||||||:||_ GAGGGAGGAGGACCAGGAGGAGG -44.80 143.00 875-898
mmu-miR-207	ENST00000338740.1	1	-44.52	143	RAS SUPPRESSOR PROTEIN 1 (RSU-1) (RSP-1)	0.91	CUCCCUCCUCUCGGUCCUCUUCG |:_|||||||||||:|||||||_ GGTGGAGGAGAGCCGGGAGAAGA -44.52 143.00 23-46
mmu-miR-207	ENST00000277635.1	1	-44.52	143	RAS SUPPRESSOR PROTEIN 1 (RSU-1) (RSP-1)	0.91	CUCCCUCCUCUCGGUCCUCUUCG |:_|||||||||||:|||||||_ GGTGGAGGAGAGCCGGGAGAAGA -44.52 143.00 23-46
mmu-miR-324-3p	ENST00000230538.1	1	-45.7	142	LAMININ ALPHA-4 CHAIN PRECURSOR	0.91	GGUCGUCGUGGACCCCGUCACC ||||||||:|||||||||||__ CCAGCAGCGCCTGGGGCAGTCT -45.70 142.00 2180-2201
mmu-miR-300	ENST00000336296.1	1	-34.79	141	P2X PURINOCEPTOR 6 (ATP RECEPTOR) (P2X6) (PURINERGIC RECEPTOR) (P2XM) (PURINERGIC RECEPTOR P2X-LIKE 1)	0.91	CUUCUCUCGAACGGGAACGUAU |:||:|||||_||||||||||_ GGAGGGAGCTGGCCCTTGCATC -34.79 141.00 1138-1160
mmu-miR-31	ENST00000263989.1	1	-36.17	140		0.91	GUCGAUACGGUCGUAGAACGGA ||||__|||||||||||||||| CAGC--TGCCAGCATCTTGCCT -36.17 140.00 3567-3588
hsa-miR-302	ENST00000272895.3	1	-30.79	140	ATP-BINDING CASSETTE	0.91	AGUGGUUUUGUACCUUCGUGAAU |||||_:|:||_||||||||||: TCACCCGAGCACGGAAGCACTTG -30.79 140.00 5393-5417
mmu-miR-302	ENST00000272895.3	1	-30.79	140	ATP-BINDING CASSETTE	0.91	AGUGGUUUUGUACCUUCGUGAAU |||||_:|:||_||||||||||: TCACCCGAGCACGGAAGCACTTG -30.79 140.00 5393-5417
mmu-miR-298	ENST00000272395.1	1	-40.4	139	TRIPARTITE MOTIF-CONTAINING 43	0.91	CCUUCUUGUCGGGAGGAGACGG ||||||||||||:|||||||__ GGAAGAACAGCCTTCCTCTGGA -40.40 139.00 483-504
mmu-miR-207	ENST00000222270.1	1	-43.17	138	TRITHORAX HOMOLOG 2 (MIXED LINEAGE LEUKEMIA GENE HOMOLOG 2 PROTEIN)	0.91	CUCCCUCCUCUCGGUCCUCUUCG _|||||_|||:||||||||:||| CAGGGA-GAGGGCCAGGAGGAGC -43.17 138.00 7498-7520
hsa-miR-149	ENST00000316163.3	1	-36.56	138	REGULATOR OF G-PROTEIN SIGNALING 11 (RGS11)	0.91	CCUCACUUCUGUGCCUCGGUCU ||_|||||||::|||||||||_ GGCGTGAAGATGCGGAGCCAGC -36.56 138.00 39-61
mmu-miR-149	ENST00000316163.3	1	-36.56	138	REGULATOR OF G-PROTEIN SIGNALING 11 (RGS11)	0.91	CCUCACUUCUGUGCCUCGGUCU ||_|||||||::|||||||||_ GGCGTGAAGATGCGGAGCCAGC -36.56 138.00 39-61
hsa-miR-34b	ENST00000273037.1	1	-32.84	138		0.91	GUUAGUCGAUUACUGUGACGGA ||_||||||:||||||:||||_ CACTCAGCTGATGACATTGCCC -32.84 138.00 734-756
hsa-miR-93	ENST00000303155.3	1	-30.87	138	NEUROPILIN- AND TOLLOID-LIKE PROTEIN 2 PRECURSOR	0.91	GAUGGACGUGCUUGUCGUGAAA ||_|||||||_|:||||||||| CTCCCTGCACAAGCAGCACTTT -30.87 138.00 883-906
mmu-miR-346	ENST00000293303.1	1	-39.65	137	KELCH-LIKE 10	0.91	UCUCCG--U-CCGUGAGCCCGUCUGU _|||||__|_|_|:|||||||||||| TGAGGCATATGACGCTCGGGCAGACA -39.65 137.00 924-950
hsa-miR-107	ENST00000255078.1	1	-34.68	137	DNA-BINDING PROTEIN SMUBP-2 (IMMUNOGLOBULIN MU BINDING PROTEIN 2) (SMUBP-2) (GLIAL FACTOR-1) (GF-1)	0.91	ACUAUCGGGACAUGUUACGACGA |_:|:|_|||||||:|||||||| TCGTGGGCCTGTACGATGCTGCT -34.68 137.00 262-286
mmu-miR-107	ENST00000255078.1	1	-34.68	137	DNA-BINDING PROTEIN SMUBP-2 (IMMUNOGLOBULIN MU BINDING PROTEIN 2) (SMUBP-2) (GLIAL FACTOR-1) (GF-1)	0.91	ACUAUCGGGACAUGUUACGACGA |_:|:|_|||||||:|||||||| TCGTGGGCCTGTACGATGCTGCT -34.68 137.00 262-286
mmu-miR-183	ENST00000289514.1	1	-33.25	137	B24O18	0.91	GUCACUUAAGAUGGUCACGGUAU :|||||||_:_|||||||||:|| TAGTGAATGTCACCAGTGCCGTA -33.25 137.00 1741-1765
hsa-miR-183	ENST00000289514.1	1	-33.25	137	B24O18	0.91	GUCACUUAAGAUGGUCACGGUAU :|||||||_:_|||||||||:|| TAGTGAATGTCACCAGTGCCGTA -33.25 137.00 1741-1765
mmu-miR-298	ENST00000216199.5	1	-37.98	136	MYOCARDIN-RELATED TRANSCRIPTION FACTOR A (MRTF-A) (MEGAKARYOBLASTIC LEUKEMIA 1 PROTEIN) (MEGACARYOCYTIC ACUTE LEUKEMIA PROTEIN)	0.91	CCUUCUUGUCGGGAGGAGACGG ||_|||:|||_||||||||||| GGCAGAGCAG-CCTCCTCTGCC -37.98 136.00 527-549
mmu-miR-298	ENST00000340447.1	1	-37.98	136	MYOCARDIN-RELATED TRANSCRIPTION FACTOR A (MRTF-A) (MEGAKARYOBLASTIC LEUKEMIA 1 PROTEIN) (MEGACARYOCYTIC ACUTE LEUKEMIA PROTEIN)	0.91	CCUUCUUGUCGGGAGGAGACGG ||_|||:|||_||||||||||| GGCAGAGCAG-CCTCCTCTGCC -37.98 136.00 518-540
hsa-miR-93	ENST00000295417.1	1	-37.86	136	FRIZZLED 5 PRECURSOR (FRIZZLED-5) (FZ-5) (HFZ5) (FZE5)	0.91	GAUGGACGUGCUUGUCGUGAAA |||||||:||||:|||||||__ CTACCTGTACGAGCAGCACTAC -37.86 136.00 1400-1421
hsa-miR-197	ENST00000294372.2	1	-36.68	136		0.91	CGACCCACCUCUUCCACCACUU |||||||||_|||_|||||||| GCTGGGTGGTGAAAGTGGTGAA -36.68 136.00 232-255
hsa-miR-197	ENST00000326690.3	1	-36.68	136		0.91	CGACCCACCUCUUCCACCACUU |||||||||_|||_|||||||| GCTGGGTGGTGAAAGTGGTGAA -36.68 136.00 2710-2733
mmu-miR-207	ENST00000254718.1	1	-44.93	135	MYB BINDING PROTEIN 1A; P53-ACTIVATED PROTEIN-2	0.91	CUCCCUCCUCUCGGUCCUCUUCG |:|||||||||||_|||||:||_ GGGGGAGGAGAGCGAGGAGGAGG -44.93 135.00 2216-2239
mmu-miR-207	ENST00000342475.1	1	-44.79	135	NISCHARIN; IMIDAZOLINE RECEPTOR CANDIDATE; I-1 RECEPTOR CANDIDATE PROTEIN; IMIDAZOLINE RECEPTOR ANTISERA SELECTED	0.91	CUCCCUCCUCUCGGUCCUCUUCG ||||||||||_||||||:|:||_ GAGGGAGGAG-GCCAGGGGGAGG -44.79 135.00 2067-2089
mmu-miR-207	ENST00000010239.3	1	-44.79	135	NISCHARIN; IMIDAZOLINE RECEPTOR CANDIDATE; I-1 RECEPTOR CANDIDATE PROTEIN; IMIDAZOLINE RECEPTOR ANTISERA SELECTED	0.91	CUCCCUCCUCUCGGUCCUCUUCG ||||||||||_||||||:|:||_ GAGGGAGGAG-GCCAGGGGGAGG -44.79 135.00 1995-2017
mmu-miR-207	ENST00000313623.3	1	-40.85	135	FILAMIN B	0.91	CUCCCUCCUCUCGGUCCUCUUCG |:||_|||||_||||||:||||| GGGGCAGGAG-GCCAGGGGAAGC -40.85 135.00 2907-2930
mmu-miR-207	ENST00000232447.3	1	-40.85	135	FILAMIN B	0.91	CUCCCUCCUCUCGGUCCUCUUCG |:||_|||||_||||||:||||| GGGGCAGGAG-GCCAGGGGAAGC -40.85 135.00 2907-2930
mmu-miR-207	ENST00000295956.2	1	-40.85	135	FILAMIN B	0.91	CUCCCUCCUCUCGGUCCUCUUCG |:||_|||||_||||||:||||| GGGGCAGGAG-GCCAGGGGAAGC -40.85 135.00 2907-2930
mmu-miR-207	ENST00000339074.1	1	-40.85	135	FILAMIN B	0.91	CUCCCUCCUCUCGGUCCUCUUCG |:||_|||||_||||||:||||| GGGGCAGGAG-GCCAGGGGAAGC -40.85 135.00 2907-2930
mmu-miR-128a	ENST00000265239.2	1	-38.78	135		0.91	UUUUCUCUGGCCAAGUGACACU _|_||||:|||||||:|||||: CACAGAGGCCGGTTCGCTGTGG -38.78 135.00 394-416
mmu-miR-128b	ENST00000265239.2	1	-38.78	135		0.91	CUUUCUCUGGCCAAGUGACACU _|_||||:|||||||:|||||: CACAGAGGCCGGTTCGCTGTGG -38.78 135.00 394-416
hsa-miR-128b	ENST00000265239.2	1	-38.78	135		0.91	CUUUCUCUGGCCAAGUGACACU _|_||||:|||||||:|||||: CACAGAGGCCGGTTCGCTGTGG -38.78 135.00 394-416
hsa-miR-128a	ENST00000265239.2	1	-38.78	135		0.91	UUUUCUCUGGCCAAGUGACACU _|_||||:|||||||:|||||: CACAGAGGCCGGTTCGCTGTGG -38.78 135.00 394-416
hsa-miR-25	ENST00000308783.2	1	-38.66	135	F-BOX AND LEUCINE-RICH REPEAT PROTEIN 11; F-BOX PROTEIN FBL11	0.91	AGUCUGGCUCUGUUCACGUUAC _|||||_|||||:|||||:||| CCAGACGGAGACGAGTGCGATG -38.66 135.00 1649-1671
mmu-miR-25	ENST00000308783.2	1	-38.66	135	F-BOX AND LEUCINE-RICH REPEAT PROTEIN 11; F-BOX PROTEIN FBL11	0.91	AGUCUGGCUCUGUUCACGUUAC _|||||_|||||:|||||:||| CCAGACGGAGACGAGTGCGATG -38.66 135.00 1649-1671
mmu-miR-207	ENST00000290311.3	1	-37.89	135	VACUOLAR PROTEIN SORTING 16 (HVPS16)	0.91	CUCCCUCCUCU-CGGUCCUCUUCG |:_|||_||||_|||||||||||: GGAGGA-GAGAGGCCAGGAGAAGT -37.89 135.00 1904-1928
mmu-miR-207	ENST00000318266.3	1	-37.89	135	VACUOLAR PROTEIN SORTING 16 (HVPS16)	0.91	CUCCCUCCUCU-CGGUCCUCUUCG |:_|||_||||_|||||||||||: GGAGGA-GAGAGGCCAGGAGAAGT -37.89 135.00 1877-1901
mmu-miR-207	ENST00000341020.1	1	-37.89	135	VACUOLAR PROTEIN SORTING 16 (HVPS16)	0.91	CUCCCUCCUCU-CGGUCCUCUUCG |:_|||_||||_|||||||||||: GGAGGA-GAGAGGCCAGGAGAAGT -37.89 135.00 1904-1928
mmu-miR-207	ENST00000216877.2	1	-37.89	135	VACUOLAR PROTEIN SORTING 16 (HVPS16)	0.91	CUCCCUCCUCU-CGGUCCUCUUCG |:_|||_||||_|||||||||||: GGAGGA-GAGAGGCCAGGAGAAGT -37.89 135.00 1877-1901
hsa-miR-92	ENST00000265271.1	1	-36.16	135		0.91	UGUCCGGCCCUGUUCACGUUAU _|||_|:||||||||||||:|: CCAGCCTGGGACAAGTGCAGTG -36.16 135.00 672-694
mmu-miR-338	ENST00000262304.3	1	-35.59	135	POLYCYSTIN 1 PRECURSOR (AUTOSOMAL DOMINANT POLYCYSTIC KIDNEY DISEASE PROTEIN 1)	0.91	AGUUGUUUUAGUGACUACGACCU _||||||:|_|:|||:||||||| GCAACAAGA-CGCTGGTGCTGGA -35.59 135.00 7232-7254
mmu-miR-338	ENST00000306101.2	1	-35.59	135	POLYCYSTIN 1 PRECURSOR (AUTOSOMAL DOMINANT POLYCYSTIC KIDNEY DISEASE PROTEIN 1)	0.91	AGUUGUUUUAGUGACUACGACCU _||||||:|_|:|||:||||||| GCAACAAGA-CGCTGGTGCTGGA -35.59 135.00 5285-5307
hsa-miR-25	ENST00000265271.1	1	-35.43	135		0.91	AGUCUGGCUCUGUUCACGUUAC _|||_|:|:||||||||||:|| CCAGCCTGGGACAAGTGCAGTG -35.43 135.00 672-694
mmu-miR-25	ENST00000265271.1	1	-35.43	135		0.91	AGUCUGGCUCUGUUCACGUUAC _|||_|:|:||||||||||:|| CCAGCCTGGGACAAGTGCAGTG -35.43 135.00 672-694
mmu-miR-93	ENST00000302480.1	1	-34.17	135	SUPPRESSOR OF FUSED	0.91	GAUGGACGUGCUUGUCGUGAAAC ||_||||||:|:||:|||||||_ CT-CCTGCATGGACGGCACTTTA -34.17 135.00 1164-1186
hsa-miR-133a	ENST00000283627.4	1	-34.15	135	F-BOX AND LEUCINE-RICH REPEAT PROTEIN 2; F-BOX PROTEIN CONTAINING LEUCINE-RICH REPEATS	0.91	UGUCGACCAACUUCCCCUGGUU ||||||__||||||||||:||: ACAGCTCCTTGAAGGGGATCAG -34.15 135.00 508-531
mmu-miR-133	ENST00000283627.4	1	-34.15	135	F-BOX AND LEUCINE-RICH REPEAT PROTEIN 2; F-BOX PROTEIN CONTAINING LEUCINE-RICH REPEATS	0.91	UGUCGACCAACUUCCCCUGGUU ||||||__||||||||||:||: ACAGCTCCTTGAAGGGGATCAG -34.15 135.00 508-531
mmu-miR-298	ENST00000271588.1	1	-32.95	135	HEMICENTIN; FIBULIN 6	0.91	CCUUCUUGUCGGGAGGAGACGG _||||||::|_|:||||||||| TGAAGAATGGACTTCCTCTGCC -32.95 135.00 10169-10191
mmu-miR-344	ENST00000264777.1	1	-32.9	135	MITOGEN-ACTIVATED PROTEIN KINASE KINASE KINASE 1 (EC 2	0.91	UGUCAGUCCGAAACCGAUCUAGU :|||_|||_||||||||:||||| GCAG-CAGCCTTTGGCTGGATCA -32.90 135.00 1511-1534
hsa-miR-302	ENST00000339787.1	1	-32.36	135	BRD4-NUT FUSION ONCOPROTEIN	0.91	AGUGGUUUU-GUACCUUCGUGAAU ||||||:::_|_|||||||||||_ TCACCAGGGCCTTGGAAGCACTTT -32.36 135.00 2882-2906
mmu-miR-302	ENST00000339787.1	1	-32.36	135	BRD4-NUT FUSION ONCOPROTEIN	0.91	AGUGGUUUU-GUACCUUCGUGAAU ||||||:::_|_|||||||||||_ TCACCAGGGCCTTGGAAGCACTTT -32.36 135.00 2882-2906
mmu-miR-330	ENST00000344934.1	1	-31.96	135	ANKYRIN REPEAT AND SOCS BOX CONTAINING PROTEIN 3 (ASB-3)	0.91	AGAGACGUCC-GGGACACGAAACG _||:||_|||_::||||||||||| CCTTTGAAGGTTTCTGTGCTTTGC -31.96 135.00 227-251
mmu-miR-330	ENST00000324312.1	1	-31.96	135	ANKYRIN REPEAT AND SOCS BOX CONTAINING PROTEIN 3 (ASB-3)	0.91	AGAGACGUCC-GGGACACGAAACG _||:||_|||_::||||||||||| CCTTTGAAGGTTTCTGTGCTTTGC -31.96 135.00 8-32
mmu-miR-330	ENST00000263634.1	1	-31.96	135	ANKYRIN REPEAT AND SOCS BOX CONTAINING PROTEIN 3 (ASB-3)	0.91	AGAGACGUCC-GGGACACGAAACG _||:||_|||_::||||||||||| CCTTTGAAGGTTTCTGTGCTTTGC -31.96 135.00 227-251
hsa-miR-182	ENST00000265136.4	1	-31.42	135		0.91	ACACUCAAGAUGGUAACGGUUU ||||:__|||:||||||||||: TGTGGCCTCTGCCATTGCCAAG -31.42 135.00 2552-2575
hsa-miR-182	ENST00000333663.4	1	-31.42	135		0.91	ACACUCAAGAUGGUAACGGUUU ||||:__|||:||||||||||: TGTGGCCTCTGCCATTGCCAAG -31.42 135.00 2255-2278
hsa-miR-182	ENST00000344017.1	1	-31.42	135		0.91	ACACUCAAGAUGGUAACGGUUU ||||:__|||:||||||||||: TGTGGCCTCTGCCATTGCCAAG -31.42 135.00 2765-2788
mmu-miR-182	ENST00000265136.4	1	-31.42	135		0.91	ACACUCAAGAUGGUAACGGUUU ||||:__|||:||||||||||: TGTGGCCTCTGCCATTGCCAAG -31.42 135.00 2552-2575
mmu-miR-182	ENST00000333663.4	1	-31.42	135		0.91	ACACUCAAGAUGGUAACGGUUU ||||:__|||:||||||||||: TGTGGCCTCTGCCATTGCCAAG -31.42 135.00 2255-2278
mmu-miR-182	ENST00000344017.1	1	-31.42	135		0.91	ACACUCAAGAUGGUAACGGUUU ||||:__|||:||||||||||: TGTGGCCTCTGCCATTGCCAAG -31.42 135.00 2765-2788
mmu-miR-328	ENST00000297959.1	1	-41.63	134		0.91	UGCCUUCCCG-UCUCUCCCGGUC |__|||||||_:||||||||||| AGAGAAGGGCGGGAGAGGGCCAG -41.63 134.00 35-56
mmu-miR-207	ENST00000328704.2	1	-35.83	134		0.91	CUCCCUCC--UCUCGGUCCUCUUCG |||_||||__||_|||||||||||| GAGCGAGGCCAG-GCCAGGAGAAGC -35.83 134.00 215-240
hsa-miR-103	ENST00000252100.1	1	-30.32	134		0.91	AGUAUCGGGACAUGUUACGACGA |||_||::||||:|||||:|||_ TCACAGTTCTGTGCAATGTTGCA -30.32 134.00 484-507
mmu-miR-103	ENST00000252100.1	1	-30.32	134		0.91	AGUAUCGGGACAUGUUACGACGA |||_||::||||:|||||:|||_ TCACAGTTCTGTGCAATGTTGCA -30.32 134.00 484-507
hsa-miR-149	ENST00000265075.2	1	-38.6	133	RIBONUCLEASE III (EC 3	0.91	CCUCACUUCUGUGCCUCGGUCU _|||_||:||||:||||||||| CGAG-GAGGACATGGAGCCAGA -38.60 133.00 43-64
hsa-miR-149	ENST00000344624.1	1	-38.6	133	RIBONUCLEASE III (EC 3	0.91	CCUCACUUCUGUGCCUCGGUCU _|||_||:||||:||||||||| CGAG-GAGGACATGGAGCCAGA -38.60 133.00 43-64
mmu-miR-149	ENST00000265075.2	1	-38.6	133	RIBONUCLEASE III (EC 3	0.91	CCUCACUUCUGUGCCUCGGUCU _|||_||:||||:||||||||| CGAG-GAGGACATGGAGCCAGA -38.60 133.00 43-64
mmu-miR-149	ENST00000344624.1	1	-38.6	133	RIBONUCLEASE III (EC 3	0.91	CCUCACUUCUGUGCCUCGGUCU _|||_||:||||:||||||||| CGAG-GAGGACATGGAGCCAGA -38.60 133.00 43-64
mmu-miR-207	ENST00000246239.1	1	-38.33	133	SMCX PROTEIN (XE169 PROTEIN)	0.91	CUCC--CUCCUCUCGGUCCUCUUCG ||||__||||||:_|||||||:||_ GAGGCTGAGGAGGTCCAGGAGGAGG -38.33 133.00 4461-4486
mmu-miR-298	ENST00000318351.1	1	-37.63	133	5-HYDROXYTRYPTAMINE RECEPTOR 3 SUBUNIT C	0.91	CCUUCUUGUCGGGAGGAGACGG ||_|||::_||||||||||||| GGCAGAGT-GCCCTCCTCTGCC -37.63 133.00 22-44
mmu-miR-205	ENST00000343041.1	1	-37.47	133	CADHERIN-LIKE 26 ISOFORM B; CADHERIN-LIKE PROTEIN VR20	0.91	GUCUGAGGCCACCUUACUUCCU |_|:|||||||||||_|||||| CTGGCTCCGGTGGAAGGAAGGA -37.47 133.00 2076-2099
mmu-miR-205	ENST00000244048.1	1	-37.47	133	CADHERIN-LIKE 26 ISOFORM B; CADHERIN-LIKE PROTEIN VR20	0.91	GUCUGAGGCCACCUUACUUCCU |_|:|||||||||||_|||||| CTGGCTCCGGTGGAAGGAAGGA -37.47 133.00 2253-2276
mmu-miR-205	ENST00000244049.1	1	-37.47	133	CADHERIN-LIKE 26 ISOFORM B; CADHERIN-LIKE PROTEIN VR20	0.91	GUCUGAGGCCACCUUACUUCCU |_|:|||||||||||_|||||| CTGGCTCCGGTGGAAGGAAGGA -37.47 133.00 252-275
mmu-miR-205	ENST00000244047.3	1	-37.47	133	CADHERIN-LIKE 26 ISOFORM B; CADHERIN-LIKE PROTEIN VR20	0.91	GUCUGAGGCCACCUUACUUCCU |_|:|||||||||||_|||||| CTGGCTCCGGTGGAAGGAAGGA -37.47 133.00 2199-2222
mmu-miR-205	ENST00000308201.2	1	-37.47	133	CADHERIN-LIKE 26 ISOFORM B; CADHERIN-LIKE PROTEIN VR20	0.91	GUCUGAGGCCACCUUACUUCCU |_|:|||||||||||_|||||| CTGGCTCCGGTGGAAGGAAGGA -37.47 133.00 174-197
hsa-miR-205	ENST00000343041.1	1	-37.47	133	CADHERIN-LIKE 26 ISOFORM B; CADHERIN-LIKE PROTEIN VR20	0.91	GUCUGAGGCCACCUUACUUCCU |_|:|||||||||||_|||||| CTGGCTCCGGTGGAAGGAAGGA -37.47 133.00 2076-2099
hsa-miR-205	ENST00000244048.1	1	-37.47	133	CADHERIN-LIKE 26 ISOFORM B; CADHERIN-LIKE PROTEIN VR20	0.91	GUCUGAGGCCACCUUACUUCCU |_|:|||||||||||_|||||| CTGGCTCCGGTGGAAGGAAGGA -37.47 133.00 2253-2276
hsa-miR-205	ENST00000244049.1	1	-37.47	133	CADHERIN-LIKE 26 ISOFORM B; CADHERIN-LIKE PROTEIN VR20	0.91	GUCUGAGGCCACCUUACUUCCU |_|:|||||||||||_|||||| CTGGCTCCGGTGGAAGGAAGGA -37.47 133.00 252-275
hsa-miR-205	ENST00000244047.3	1	-37.47	133	CADHERIN-LIKE 26 ISOFORM B; CADHERIN-LIKE PROTEIN VR20	0.91	GUCUGAGGCCACCUUACUUCCU |_|:|||||||||||_|||||| CTGGCTCCGGTGGAAGGAAGGA -37.47 133.00 2199-2222
hsa-miR-205	ENST00000308201.2	1	-37.47	133	CADHERIN-LIKE 26 ISOFORM B; CADHERIN-LIKE PROTEIN VR20	0.91	GUCUGAGGCCACCUUACUUCCU |_|:|||||||||||_|||||| CTGGCTCCGGTGGAAGGAAGGA -37.47 133.00 174-197
mmu-miR-298	ENST00000337777.1	1	-37.38	133	I-PLASTIN (INTESTINE-SPECIFIC PLASTIN)	0.91	CCUUCUUGUCGGGAGGAGACGG |||||_|_||||:||||||||| GGAAGCA-AGCCTTCCTCTGCC -37.38 133.00 122-144
mmu-miR-207	ENST00000263620.1	1	-37.24	133	DEAD RINGER LIKE-1 PROTEIN (B-CELL REGULATOR OF IGH TRANSCRIPTION) (BRIGHT)	0.91	CUCC--CUCCUCUCGGUCCUCUUCG ||||__|||_||:|||||||||:|_ GAGGCAGAGAAGGGCCAGGAGAGGA -37.24 133.00 310-335
mmu-let-7d*	ENST00000286067.1	1	-34.72	133		0.91	UCUUUCCGUCGUCCAGCAUAUC ||_:|||||||||||_|||||| AGTGAGGCAGCAGGTGGTATAG -34.72 133.00 1359-1382
hsa-miR-133a	ENST00000296130.1	1	-34.08	133	TETRANECTIN PRECURSOR (TN) (PLASMINOGEN-KRINGLE 4 BINDING PROTEIN)	0.91	UGUC-GACCAACUUCCCCUGGUU ||:|_|||__||||||||||||| ACGGTCTGCCTGAAGGGGACCAA -34.08 133.00 204-228
mmu-miR-133	ENST00000296130.1	1	-34.08	133	TETRANECTIN PRECURSOR (TN) (PLASMINOGEN-KRINGLE 4 BINDING PROTEIN)	0.91	UGUC-GACCAACUUCCCCUGGUU ||:|_|||__||||||||||||| ACGGTCTGCCTGAAGGGGACCAA -34.08 133.00 204-228
mmu-miR-299	ENST00000283195.4	1	-32.96	133	RAN-BINDING PROTEIN 2 (RANBP2) (NUCLEAR PORE COMPLEX PROTEIN NUP358) (NUCLEOPORIN NUP358) (358 KDA NUCLEOPORIN) (P270)	0.91	UACAUACAC-CCUGCCAUUUGGU ||||_||||_|||||||:||||_ ATGTTTGTGCGGACGGTGAACCT -32.96 133.00 9205-9228
hsa-miR-299	ENST00000283195.4	1	-32.96	133	RAN-BINDING PROTEIN 2 (RANBP2) (NUCLEAR PORE COMPLEX PROTEIN NUP358) (NUCLEOPORIN NUP358) (358 KDA NUCLEOPORIN) (P270)	0.91	UACAUACAC-CCUGCCAUUUGGU ||||_||||_|||||||:||||_ ATGTTTGTGCGGACGGTGAACCT -32.96 133.00 9205-9228
mmu-miR-338	ENST00000306140.3	1	-31.55	133		0.91	AGUUGUU-UUA-GUGACUACGACCU _||||||_|:|_|:||||||||||_ ACAACAATAGTACGCTGATGCTGGC -31.55 133.00 1040-1064
hsa-miR-146	ENST00000332080.2	1	-31.49	133		0.91	UUGGGUACCUUAAGUCAAGAGU |||||||||_:|||||||||:_ AACCCATGG-GTTCAGTTCTTT -31.49 133.00 690-711
hsa-miR-146	ENST00000305419.3	1	-31.49	133		0.91	UUGGGUACCUUAAGUCAAGAGU |||||||||_:|||||||||:_ AACCCATGG-GTTCAGTTCTTT -31.49 133.00 690-711
mmu-miR-146	ENST00000332080.2	1	-31.49	133		0.91	UUGGGUACCUUAAGUCAAGAGU |||||||||_:|||||||||:_ AACCCATGG-GTTCAGTTCTTT -31.49 133.00 690-711
mmu-miR-146	ENST00000305419.3	1	-31.49	133		0.91	UUGGGUACCUUAAGUCAAGAGU |||||||||_:|||||||||:_ AACCCATGG-GTTCAGTTCTTT -31.49 133.00 690-711
mmu-miR-323	ENST00000345061.1	1	-30.31	133		0.91	UCUCCAGC-UGGCACAUUACACG :||_||:|_|||||||||||||_ GGACGTTGTACCGTGTAATGTGA -30.31 133.00 131-154
mmu-miR-207	ENST00000328759.3	1	-43.55	132		0.91	CUCCCUCCUCUC-GGUCCUCUUCG _|||||||:|||_|||||:|:||_ CAGGGAGGGGAGCCCAGGGGGAGA -43.55 132.00 1373-1396
hsa-miR-197	ENST00000251472.1	1	-39.48	132		0.91	CGACCCACCUCUUCCACCACUU ||||||||__|:||||||||:| GCTGGGTGTTGGAGGTGGTGGA -39.48 132.00 4474-4497
mmu-miR-207	ENST00000251268.1	1	-39.22	132	MEGF8 (FRAGMENT)	0.91	CUCCCU-CCUCUCGGUCCUCUUCG |:|||__||:||_|||||||:||| GGGGGCTGGGGATCCAGGAGGAGC -39.22 132.00 4307-4332
hsa-miR-197	ENST00000325568.1	1	-38.87	132	NATURAL KILLER CELLS PROTEIN 4 PRECURSOR	0.91	CGACCCA---CCUCUUCCACCACUU _||||||___|||||||||||||:_ CCTGGGTGAAGGAGAAGGTGGTGGC -38.87 132.00 377-401
hsa-miR-197	ENST00000008180.3	1	-38.87	132	NATURAL KILLER CELLS PROTEIN 4 PRECURSOR	0.91	CGACCCA---CCUCUUCCACCACUU _||||||___|||||||||||||:_ CCTGGGTGAAGGAGAAGGTGGTGGC -38.87 132.00 737-761
mmu-miR-207	ENST00000345050.1	1	-38.53	132		0.91	CUCCCUCC-UCUCGGUCCUCUUCG _|||||||_|||_|:||||||:|| CAGGGAGGCAGACCTAGGAGAGGC -38.53 132.00 1881-1905
mmu-miR-207	ENST00000294600.1	1	-36.54	132		0.91	CUCC--CUCCUCU--CGGUCCUCUUCG ||||__|||||||___||||||||||_ GAGGAAGAGGAGATCCCCAGGAGAAGG -36.54 132.00 1170-1197
hsa-miR-107	ENST00000342875.1	1	-34.57	132	ZINC FINGER MYND DOMAIN CONTAINING PROTEIN 10 (BLU PROTEIN)	0.91	ACUAUCGGGACAUGUU--ACGACGA _|||_|||||||||||__||||||| GGATCGCCCTGTACAACCTGCTGCT -34.57 132.00 773-798
hsa-miR-107	ENST00000231749.2	1	-34.57	132	ZINC FINGER MYND DOMAIN CONTAINING PROTEIN 10 (BLU PROTEIN)	0.91	ACUAUCGGGACAUGUU--ACGACGA _|||_|||||||||||__||||||| GGATCGCCCTGTACAACCTGCTGCT -34.57 132.00 788-813
mmu-miR-107	ENST00000342875.1	1	-34.57	132	ZINC FINGER MYND DOMAIN CONTAINING PROTEIN 10 (BLU PROTEIN)	0.91	ACUAUCGGGACAUGUU--ACGACGA _|||_|||||||||||__||||||| GGATCGCCCTGTACAACCTGCTGCT -34.57 132.00 773-798
mmu-miR-107	ENST00000231749.2	1	-34.57	132	ZINC FINGER MYND DOMAIN CONTAINING PROTEIN 10 (BLU PROTEIN)	0.91	ACUAUCGGGACAUGUU--ACGACGA _|||_|||||||||||__||||||| GGATCGCCCTGTACAACCTGCTGCT -34.57 132.00 788-813
hsa-miR-211	ENST00000332843.1	1	-34.39	132	COLLECTIN SUB-FAMILY MEMBER 10; COLLECTIN LIVER 1; COLLECTIN 34	0.91	UCCGCUUCCUACUGUUUCCCUU :|__|||||:||||||||||:| GGAAGAAGGGTGACAAAGGGGA -34.39 132.00 283-306
hsa-miR-197	ENST00000334433.2	1	-33.86	132	TRANSFORMING ACIDIC COILED-COIL-CONTAINING PROTEIN 2 (ANTI ZUAI-1) (AZU-1)	0.91	CGACCCACCUC-UUCCACCACUU |||_||_||||_||||||||||| GCT-GG-GGAGCAAGGTGGTGAA -33.86 132.00 3327-3349
hsa-miR-34b	ENST00000295786.1	1	-33.48	132		0.91	GUUA-GUCGAUUACUGUGACGGA ::|__|:|||:|||||||||||_ TGACACGGCTGATGACACTGCCC -33.48 132.00 1166-1189
mmu-miR-34a	ENST00000305253.1	1	-32.64	132	TUBBY PROTEIN HOMOLOG	0.91	UUGUUGGUCG-AUUCUGUGACGGU _:||||_|||_|:|||||||||:| CGCAACGAGCATGAGACACTGCTA -32.64 132.00 1375-1399
mmu-miR-34a	ENST00000299506.1	1	-32.64	132	TUBBY PROTEIN HOMOLOG	0.91	UUGUUGGUCG-AUUCUGUGACGGU _:||||_|||_|:|||||||||:| CGCAACGAGCATGAGACACTGCTA -32.64 132.00 1210-1234
mmu-miR-15a	ENST00000325383.1	1	-32.31	132		0.91	GUGUUUGGUAAUACACGACGAU ||||:|||__|:|||||||||: CACAGACCTGTGTGTGCTGCTG -32.31 132.00 614-637
hsa-miR-15a	ENST00000325383.1	1	-32.31	132		0.91	GUGUUUGGUAAUACACGACGAU ||||:|||__|:|||||||||: CACAGACCTGTGTGTGCTGCTG -32.31 132.00 614-637
mmu-miR-205	ENST00000287042.1	1	-31.94	132	POTASSIUM VOLTAGE-GATED CHANNEL SUBFAMILY S MEMBER 2 (POTASSIUM CHANNEL KV9	0.91	GUCUGAGG-C-C-ACCUUACUUCCU __||||::_|_|_|||||||||||| GTGACTTTGGAGATGGAATGAAGGA -31.94 132.00 1290-1314
hsa-miR-205	ENST00000287042.1	1	-31.94	132	POTASSIUM VOLTAGE-GATED CHANNEL SUBFAMILY S MEMBER 2 (POTASSIUM CHANNEL KV9	0.91	GUCUGAGG-C-C-ACCUUACUUCCU __||||::_|_|_|||||||||||| GTGACTTTGGAGATGGAATGAAGGA -31.94 132.00 1290-1314
mmu-miR-224	ENST00000338365.1	1	-31.55	132	SODIUM CHANNEL	0.91	AUUUGCCUUGGUGAUCACUGAAU _|||:|||||:|||||||:|_|| GAAATGGAACTACTAGTGGCATA -31.55 132.00 2828-2851
mmu-miR-224	ENST00000283256.3	1	-31.55	132	SODIUM CHANNEL	0.91	AUUUGCCUUGGUGAUCACUGAAU _|||:|||||:|||||||:|_|| GAAATGGAACTACTAGTGGCATA -31.55 132.00 3212-3235
mmu-miR-292-3p	ENST00000329257.2	1	-31.45	132	E2A-PBX1-ASSOCIATED PROTEIN; PUTATIVE 47 KDA PROTEIN	0.91	UGU-GAGUUUUGGACCGCCGUGAA |||_||:_::||:||||||||||_ ACACCTTTGGACTTGGCGGCACTC -31.45 132.00 486-510
hsa-miR-211	ENST00000227756.1	1	-31.06	132	SIMILAR TO UDP-N-ACETYL-ALPHA-D-GALACTOSAMINE:POLYPEPTIDE N-ACETYLGALACTOSAMINYLTRANSFERASE 9 (GALNAC-T9)	0.91	UCCGCUUCCUACUGUUUCCCUU ||_:|:||||_|||||||||:| AGCTGGAGGAAGACAAAGGGGA -31.06 132.00 151-174
mmu-miR-338	ENST00000332874.3	1	-30.98	132		0.91	AGUUGUUU-UAGUGACUACGACCU _|||||:|_||_|||||||:|||: GCAACAGACATGACTGATGTTGGG -30.98 132.00 1759-1783
hsa-miR-34a	ENST00000262231.5	1	-30.82	132	REGULATING SYNAPTIC MEMBRANE EXOCYTOSIS 2; RAB3 INTERACTING PROTEIN 3	0.91	UGUUGGU-C--GAUUCUGUGACGGU |_|||||_|__|_|||||||||||| AAAACCAGGTTCCAAGACACTGCCA -30.82 132.00 3107-3133
hsa-miR-34a	ENST00000329869.2	1	-30.82	132	REGULATING SYNAPTIC MEMBRANE EXOCYTOSIS 2; RAB3 INTERACTING PROTEIN 3	0.91	UGUUGGU-C--GAUUCUGUGACGGU |_|||||_|__|_|||||||||||| AAAACCAGGTTCCAAGACACTGCCA -30.82 132.00 3866-3892
hsa-miR-34a	ENST00000339750.1	1	-30.82	132	REGULATING SYNAPTIC MEMBRANE EXOCYTOSIS 2; RAB3 INTERACTING PROTEIN 3	0.91	UGUUGGU-C--GAUUCUGUGACGGU |_|||||_|__|_|||||||||||| AAAACCAGGTTCCAAGACACTGCCA -30.82 132.00 473-499
hsa-miR-34a	ENST00000342990.1	1	-30.82	132	REGULATING SYNAPTIC MEMBRANE EXOCYTOSIS 2; RAB3 INTERACTING PROTEIN 3	0.91	UGUUGGU-C--GAUUCUGUGACGGU |_|||||_|__|_|||||||||||| AAAACCAGGTTCCAAGACACTGCCA -30.82 132.00 3791-3817
mmu-miR-324-3p	ENST00000320563.2	1	-44.86	131		0.91	GGUCGUCGUGGACCCCGUCACC ||||||||_||||||||||_|| CCAGCAGC-CCTGGGGCAGGGG -44.86 131.00 2554-2576
mmu-miR-346	ENST00000322333.2	1	-39.59	131	HEAT SHOCK REGULATED 1	0.91	UCUCCGU-CCGUGAGCCCGUCUGU ||:||||_|||_||||||||||_: AGGGGCAGGGCCCTCGGGCAGAAG -39.59 131.00 3988-4011
hsa-miR-221	ENST00000332585.3	1	-34.86	131	OXYSTEROL-BINDING PROTEIN 2 (OXYSTEROL BINDING PROTEIN-RELATED PROTEIN 4) (OSBP-RELATED PROTEIN 4) (ORP-4)	0.91	CUUUGGGUCGUCUGUUACAUCGA |:|:|:||||||||||||||_:_ GGAGCTCAGCAGACAATGTACTA -34.86 131.00 1459-1480
hsa-miR-197	ENST00000262854.2	1	-34.4	131	UPSTREAM REGULATORY ELEMENT BINDING PROTEIN 1; HECT DOMAIN PROTEIN LASU1; BJ-HCC-24 TUMOR ANTIGEN	0.91	CGACCCACCUCUUCCACCACUU |||_||||||||||_||||||| GCT-GGTGGAGAAGATGGTGAA -34.40 131.00 572-594
hsa-miR-34a	ENST00000266136.2	1	-33.94	131		0.91	UGUUGG-UCGAUUCUGUGACGGU _||:||_|||_|||||||||||| CCAGCCGAGC-AAGACACTGCCA -33.94 131.00 1764-1786
hsa-miR-197	ENST00000219313.1	1	-33.88	131	26S PROTEASOME NON-ATPASE REGULATORY SUBUNIT 7 (26S PROTEASOME REGULATORY SUBUNIT S12) (PROTEASOME SUBUNIT P40) (MOV34 PROTEIN HOMOLOG)	0.91	CGACC--CACCUCUUCCACCACUU |||||__|||_|||||||||||:_ GCTGGCAGTGCAGAAGGTGGTGGT -33.88 131.00 8-32
hsa-miR-211	ENST00000256413.1	1	-33.69	131		0.91	UCCGCUU-CC-UACUGUUUCCCUU __|||||_||_:||:||||||||| CCGCGAAGGGTGTGGCAAAGGGAA -33.69 131.00 424-447
mmu-miR-34a	ENST00000285873.3	1	-32.52	131	GEMIN 5	0.91	UUG-UUGGUCG--AUUCUGUGACGGU :_|_|:|||||__|_||||||||||| GCCAAGCCAGCAGTTAGACACTGCCA -32.52 131.00 3940-3965
mmu-miR-125a	ENST00000333756.4	1	-32.29	131	BRD4-NUT FUSION ONCOPROTEIN	0.91	GUGUC--CAAUUU-CCCAGAGUCCCU |||||__|_|:||_|||||||||||_ CACAGCTGATGAATGGGTCTCAGGGC -32.29 131.00 1006-1032
mmu-miR-125a	ENST00000339787.1	1	-32.29	131	BRD4-NUT FUSION ONCOPROTEIN	0.91	GUGUC--CAAUUU-CCCAGAGUCCCU |||||__|_|:||_|||||||||||_ CACAGCTGATGAATGGGTCTCAGGGC -32.29 131.00 880-906
hsa-miR-125a	ENST00000333756.4	1	-32.29	131	BRD4-NUT FUSION ONCOPROTEIN	0.91	GUGUC--CAAUUU-CCCAGAGUCCCU |||||__|_|:||_|||||||||||_ CACAGCTGATGAATGGGTCTCAGGGC -32.29 131.00 1006-1032
hsa-miR-125a	ENST00000339787.1	1	-32.29	131	BRD4-NUT FUSION ONCOPROTEIN	0.91	GUGUC--CAAUUU-CCCAGAGUCCCU |||||__|_|:||_|||||||||||_ CACAGCTGATGAATGGGTCTCAGGGC -32.29 131.00 880-906
mmu-miR-34b	ENST00000327238.4	1	-31.26	131	MMS19-LIKE (MET18 HOMOLOG	0.91	GUUAGUCGAUUAAUGUGACGGAU _|:_|:|||:|||:||||||:|| GAGGCGGCTGATTGCACTGCTTA -31.26 131.00 1350-1373
mmu-miR-34b	ENST00000285578.2	1	-31.26	131	MMS19-LIKE (MET18 HOMOLOG	0.91	GUUAGUCGAUUAAUGUGACGGAU _|:_|:|||:|||:||||||:|| GAGGCGGCTGATTGCACTGCTTA -31.26 131.00 2127-2150
mmu-miR-34b	ENST00000327253.2	1	-31.26	131	MMS19-LIKE (MET18 HOMOLOG	0.91	GUUAGUCGAUUAAUGUGACGGAU _|:_|:|||:|||:||||||:|| GAGGCGGCTGATTGCACTGCTTA -31.26 131.00 819-842
mmu-miR-34b	ENST00000304900.2	1	-31.26	131	MMS19-LIKE (MET18 HOMOLOG	0.91	GUUAGUCGAUUAAUGUGACGGAU _|:_|:|||:|||:||||||:|| GAGGCGGCTGATTGCACTGCTTA -31.26 131.00 2133-2156
mmu-miR-34b	ENST00000327277.2	1	-31.26	131	MMS19-LIKE (MET18 HOMOLOG	0.91	GUUAGUCGAUUAAUGUGACGGAU _|:_|:|||:|||:||||||:|| GAGGCGGCTGATTGCACTGCTTA -31.26 131.00 1047-1070
mmu-miR-338	ENST00000265175.2	1	-30.78	131	PROTEIN TRANSPORT PROTEIN SEC24B (SEC24-RELATED PROTEIN B)	0.91	AGUUGUUUUAG-U--GACUACGACCU |::_|||_|||_|__||||||||||| TTGCCAACATCAATCCTGATGCTGGA -30.78 131.00 2845-2872
hsa-miR-92	ENST00000341007.1	1	-30.06	131		0.91	UG-UCC--G-G-CCCUGUUCACGUUAU ||_||___|_|_||||||||||||||_ ACAAGCCCCTCAGGGACAAGTGCAATT -30.06 131.00 202-229
mmu-miR-339	ENST00000185206.1	1	-37.45	136	CHLORIDE INTRACELLULAR CHANNEL PROTEIN 5	0.9	ACUCGAGGACCUCCUGUCCCU |||||_||_|||||||||||: TGAGCCCCAGGAGGACAGGGG -37.45 136.00 290-312
hsa-miR-216	ENST00000193391.3	1	-31.87	136	INTERPHOTORECEPTOR MATRIX PROTEOGLYCAN 2; INTERPHOTORECEPTOR MATRIX PROTEOGLYCAN 200; SPACRCAN PROTEIN	0.9	GUGUCAACGGUCGACUCUAAU |||__|||||||||||||||: CACTTTTGCCAGCTGAGATTG -31.87 136.00 1912-1934
mmu-miR-216	ENST00000193391.3	1	-31.87	136	INTERPHOTORECEPTOR MATRIX PROTEOGLYCAN 2; INTERPHOTORECEPTOR MATRIX PROTEOGLYCAN 200; SPACRCAN PROTEIN	0.9	GUGUCAACGGUCGACUCUAAU |||__|||||||||||||||: CACTTTTGCCAGCTGAGATTG -31.87 136.00 1912-1934
hsa-miR-31	ENST00000263989.1	1	-34.7	135		0.9	GUCGAUACGGUCGUAGAACGG ||||__||||||||||||||| CAGC--TGCCAGCATCTTGCC -34.70 135.00 3567-3587
hsa-miR-220	ENST00000313407.2	1	-37.87	134		0.9	UUUCACAGUCUAUGCCACACC :__|||||||||:|||||||| GTTGTGTCAGATGCGGTGTGG -37.87 134.00 312-331
hsa-miR-220	ENST00000313386.1	1	-37.87	134		0.9	UUUCACAGUCUAUGCCACACC :__|||||||||:|||||||| GTTGTGTCAGATGCGGTGTGG -37.87 134.00 312-331
mmu-miR-214	ENST00000320989.2	1	-37.29	134	ENDOTHELIAL CELLS SCAVENGER RECEPTOR PRECURSOR (ACETYL LDL RECEPTOR) (SCAVENGER RECEPTOR CLASS F MEMBER 1)	0.9	GACGGACAGACACGGACGACA :||||||_||||||||||||_ TTGCCTG-CTGTGCCTGCTGC -37.29 134.00 1054-1074
mmu-miR-214	ENST00000263071.2	1	-37.29	134	ENDOTHELIAL CELLS SCAVENGER RECEPTOR PRECURSOR (ACETYL LDL RECEPTOR) (SCAVENGER RECEPTOR CLASS F MEMBER 1)	0.9	GACGGACAGACACGGACGACA :||||||_||||||||||||_ TTGCCTG-CTGTGCCTGCTGC -37.29 134.00 1312-1332
hsa-miR-214	ENST00000320989.2	1	-37.29	134	ENDOTHELIAL CELLS SCAVENGER RECEPTOR PRECURSOR (ACETYL LDL RECEPTOR) (SCAVENGER RECEPTOR CLASS F MEMBER 1)	0.9	GACGGACAGACACGGACGACA :||||||_||||||||||||_ TTGCCTG-CTGTGCCTGCTGC -37.29 134.00 1054-1074
hsa-miR-214	ENST00000263071.2	1	-37.29	134	ENDOTHELIAL CELLS SCAVENGER RECEPTOR PRECURSOR (ACETYL LDL RECEPTOR) (SCAVENGER RECEPTOR CLASS F MEMBER 1)	0.9	GACGGACAGACACGGACGACA :||||||_||||||||||||_ TTGCCTG-CTGTGCCTGCTGC -37.29 134.00 1312-1332
mmu-miR-339	ENST00000271307.1	1	-39.1	133	POTASSIUM VOLTAGE-GATED CHANNEL	0.9	ACUCGAGGACCUCCUGUCCCU _|||:|||_||||||:||||| AGAGTTCCGGGAGGATAGGGA -39.10 133.00 717-738
hsa-miR-321	ENST00000333783.1	1	-33.59	133	ADAM 29 PRECURSOR (A DISINTEGRIN AND METALLOPROTEINASE DOMAIN 29)	0.9	CUUGGGUGUUAGGGACCGAAU |:|||||_|||||||||:||_ GGACCCAGAATCCCTGGTTTC -33.59 133.00 323-344
mmu-miR-321	ENST00000333783.1	1	-33.59	133	ADAM 29 PRECURSOR (A DISINTEGRIN AND METALLOPROTEINASE DOMAIN 29)	0.9	CUUGGGUGUUAGGGACCGAAU |:|||||_|||||||||:||_ GGACCCAGAATCCCTGGTTTC -33.59 133.00 323-344
mmu-miR-326	ENST00000308729.1	1	-38.48	132	TYPE I TRANSMEMBRANE RECEPTOR (SEIZURE-RELATED PROTEIN)	0.9	UGAC--CUCCUUCCCGGGUCUCC _|||__|||||:||||||||||_ CCTGCTGAGGAGGGGCCCAGAGA -38.48 132.00 174-196
mmu-miR-326	ENST00000308713.2	1	-38.48	132	TYPE I TRANSMEMBRANE RECEPTOR (SEIZURE-RELATED PROTEIN)	0.9	UGAC--CUCCUUCCCGGGUCUCC _|||__|||||:||||||||||_ CCTGCTGAGGAGGGGCCCAGAGA -38.48 132.00 174-196
mmu-miR-326	ENST00000326290.2	1	-38.48	132	TYPE I TRANSMEMBRANE RECEPTOR (SEIZURE-RELATED PROTEIN)	0.9	UGAC--CUCCUUCCCGGGUCUCC _|||__|||||:||||||||||_ CCTGCTGAGGAGGGGCCCAGAGA -38.48 132.00 174-196
mmu-miR-193	ENST00000216187.3	1	-36.05	132		0.9	GAC-CCUGAAACAUCCGGUCAA |||_||||||||||||||||__ CTGAGGACTTTGTAGGCCAGAA -36.05 132.00 622-643
hsa-miR-193	ENST00000216187.3	1	-36.05	132		0.9	GAC-CCUGAAACAUCCGGUCAA |||_||||||||||||||||__ CTGAGGACTTTGTAGGCCAGAA -36.05 132.00 622-643
mmu-miR-214	ENST00000320122.1	1	-36.33	131	NEURONAL SPECIFIC TRANSCRIPTION FACTOR DAT1	0.9	GACGGAC-AGACACGGACGACA |||||||___|||||||||||| CTGCCTGAAGTGTGCCTGCTGT -36.33 131.00 107-130
mmu-miR-214	ENST00000261169.1	1	-36.33	131	NEURONAL SPECIFIC TRANSCRIPTION FACTOR DAT1	0.9	GACGGAC-AGACACGGACGACA |||||||___|||||||||||| CTGCCTGAAGTGTGCCTGCTGT -36.33 131.00 107-130
hsa-miR-214	ENST00000320122.1	1	-36.33	131	NEURONAL SPECIFIC TRANSCRIPTION FACTOR DAT1	0.9	GACGGAC-AGACACGGACGACA |||||||___|||||||||||| CTGCCTGAAGTGTGCCTGCTGT -36.33 131.00 107-130
hsa-miR-214	ENST00000261169.1	1	-36.33	131	NEURONAL SPECIFIC TRANSCRIPTION FACTOR DAT1	0.9	GACGGAC-AGACACGGACGACA |||||||___|||||||||||| CTGCCTGAAGTGTGCCTGCTGT -36.33 131.00 107-130
mmu-miR-214	ENST00000235768.1	1	-31.27	131	SUCCINATE DEHYDROGENASE [UBIQUINONE] IRON-SULFUR PROTEIN	0.9	GACG-GACAGACACGGACGACA _|||_:|_|||||||||||||| GTGCATTCTCTGTGCCTGCTGT -31.27 131.00 555-577
hsa-miR-214	ENST00000235768.1	1	-31.27	131	SUCCINATE DEHYDROGENASE [UBIQUINONE] IRON-SULFUR PROTEIN	0.9	GACG-GACAGACACGGACGACA _|||_:|_|||||||||||||| GTGCATTCTCTGTGCCTGCTGT -31.27 131.00 555-577
mmu-let-7i	ENST00000263942.1	2	-45.44	230	VOLTAGE-DEPENDENT L-TYPE CALCIUM CHANNEL ALPHA-1S SUBUNIT (CALCIUM CHANNEL	0.895	UCGUGUU-U-GAUGAUGGAGU _||||||_|_||:||||:||| TGCACAAGACCTGCTACTTCA -24.64 115.00 665-686	UCGUGUUUGAUGAUGGAGU __::||_||||||||:||| TTTGCATACTACTACTTCA -20.80 115.00 4073-4091
hsa-let-7i	ENST00000263942.1	2	-45.44	230	VOLTAGE-DEPENDENT L-TYPE CALCIUM CHANNEL ALPHA-1S SUBUNIT (CALCIUM CHANNEL	0.895	UCGUGUU-U-GAUGAUGGAGU _||||||_|_||:||||:||| TGCACAAGACCTGCTACTTCA -24.64 115.00 665-686	UCGUGUUUGAUGAUGGAGU __::||_||||||||:||| TTTGCATACTACTACTTCA -20.80 115.00 4073-4091
hsa-miR-33	ENST00000306378.3	2	-43.45	227	FETAL ALZHEIMER ANTIGEN (FETAL ALZ-50-REACTIVE CLONE 1)	0.89	GUUACGUUGAUGUUACGUG _||||::::||||:||||_ GAATGTGGTTACAGTGCAG -20.58 114.00 7461-7479	GUUACGUU-GAUGUUACGUG :|||||||_||:||||||__ TAATGCAAGCTGCAATGCCA -22.87 113.00 6586-6605
mmu-miR-33	ENST00000306378.3	2	-43.45	227	FETAL ALZHEIMER ANTIGEN (FETAL ALZ-50-REACTIVE CLONE 1)	0.89	GUUACGUUGAUGUUACGUG _||||::::||||:||||_ GAATGTGGTTACAGTGCAG -20.58 114.00 7461-7479	GUUACGUU-GAUGUUACGUG :|||||||_||:||||||__ TAATGCAAGCTGCAATGCCA -22.87 113.00 6586-6605
mmu-let-7i	ENST00000260147.1	2	-42.35	226	CADHERIN-RELATED TUMOR SUPPRESSOR HOMOLOG PRECURSOR (FAT PROTEIN HOMOLOG)	0.89	UCGUGUUUGAUGAUGGAGU ||:_||||||||_|||||| AGT-CAAACTACAACCTCA -22.29 113.00 4264-4283	UCGUGUUUGAUGAUGGAGU ||::|__|:|||||||||| AGTGC--ATTACTACCTCA -20.06 113.00 6344-6362
hsa-let-7i	ENST00000260147.1	2	-42.35	226	CADHERIN-RELATED TUMOR SUPPRESSOR HOMOLOG PRECURSOR (FAT PROTEIN HOMOLOG)	0.89	UCGUGUUUGAUGAUGGAGU ||:_||||||||_|||||| AGT-CAAACTACAACCTCA -22.29 113.00 4264-4283	UCGUGUUUGAUGAUGGAGU ||::|__|:|||||||||| AGTGC--ATTACTACCTCA -20.06 113.00 6344-6362
mmu-let-7i	ENST00000289537.2	1	-29.01	129	6-PHOSPHOFRUCTO-2-KINASE/FRUCTOSE-2	0.89	UCGUGUUUGAUGAUGGAGU _|||||:_||||||||||| CGCACAGTCTACTACCTCA -29.01 129.00 715-734
hsa-let-7i	ENST00000289537.2	1	-29.01	129	6-PHOSPHOFRUCTO-2-KINASE/FRUCTOSE-2	0.89	UCGUGUUUGAUGAUGGAGU _|||||:_||||||||||| CGCACAGTCTACTACCTCA -29.01 129.00 715-734
hsa-miR-33	ENST00000274028.2	1	-23.13	127		0.89	GUUA-CGUUGAUGUUACGUG _|||_||||||||||||||_ AAATAGCAACTACAATGCAG -23.13 127.00 1089-1108
mmu-miR-33	ENST00000274028.2	1	-23.13	127		0.89	GUUA-CGUUGAUGUUACGUG _|||_||||||||||||||_ AAATAGCAACTACAATGCAG -23.13 127.00 1089-1108
mmu-let-7i	ENST00000262464.1	1	-26.88	124	FIBRILLIN 2 PRECURSOR	0.89	UCGUGUU-UGAUGAUGGAGU __|||||_:||||||||||| CCCACAAGGCTACTACCTCA -26.88 124.00 5032-5051
hsa-let-7i	ENST00000262464.1	1	-26.88	124	FIBRILLIN 2 PRECURSOR	0.89	UCGUGUU-UGAUGAUGGAGU __|||||_:||||||||||| CCCACAAGGCTACTACCTCA -26.88 124.00 5032-5051
mmu-let-7i	ENST00000332284.1	1	-26.78	123	G PROTEIN-COUPLED RECEPTOR 81; PUTATIVE CHEMOKINE RECEPTOR; T-CELL ACTIVATION G PROTEIN-COUPLED RECEPTOR	0.89	UCGUGUUUGAUGAUGGAGU _|_|||:||||:||||||| CGGACAGACTATTACCTCA -26.78 123.00 211-230
hsa-let-7i	ENST00000332284.1	1	-26.78	123	G PROTEIN-COUPLED RECEPTOR 81; PUTATIVE CHEMOKINE RECEPTOR; T-CELL ACTIVATION G PROTEIN-COUPLED RECEPTOR	0.89	UCGUGUUUGAUGAUGGAGU _|_|||:||||:||||||| CGGACAGACTATTACCTCA -26.78 123.00 211-230
mmu-let-7i	ENST00000294971.1	1	-26.09	123	G-PROTEIN COUPLED RECEPTOR TG1019; 5-OXO-ETE G-PROTEIN COUPLED RECEPTOR	0.89	UCGUGUUUGAUGAUGGAGU _||::::|||||||||||_ CGCGTGGACTACTACCTCC -26.09 123.00 442-460
hsa-let-7i	ENST00000294971.1	1	-26.09	123	G-PROTEIN COUPLED RECEPTOR TG1019; 5-OXO-ETE G-PROTEIN COUPLED RECEPTOR	0.89	UCGUGUUUGAUGAUGGAGU _||::::|||||||||||_ CGCGTGGACTACTACCTCC -26.09 123.00 442-460
mmu-let-7i	ENST00000291672.3	1	-25.47	123	PUTATIVE PROTEIN C21ORF56	0.89	UCGUGUUUGAUGAUGGAGU ||_|_:|:||||||||||| AGGAGGAGCTACTACCTCA -25.47 123.00 522-542
mmu-let-7i	ENST00000330205.3	1	-25.47	123	PUTATIVE PROTEIN C21ORF56	0.89	UCGUGUUUGAUGAUGGAGU ||_|_:|:||||||||||| AGGAGGAGCTACTACCTCA -25.47 123.00 60-80
hsa-let-7i	ENST00000291672.3	1	-25.47	123	PUTATIVE PROTEIN C21ORF56	0.89	UCGUGUUUGAUGAUGGAGU ||_|_:|:||||||||||| AGGAGGAGCTACTACCTCA -25.47 123.00 522-542
hsa-let-7i	ENST00000330205.3	1	-25.47	123	PUTATIVE PROTEIN C21ORF56	0.89	UCGUGUUUGAUGAUGGAGU ||_|_:|:||||||||||| AGGAGGAGCTACTACCTCA -25.47 123.00 60-80
mmu-let-7i	ENST00000256362.1	1	-26.16	122		0.89	UCGUGU-U-UGAUGAUGGAGU _|||||_|_|||||||||||_ TGCACAGACACTACTACCTCC -26.16 122.00 341-361
hsa-let-7i	ENST00000256362.1	1	-26.16	122		0.89	UCGUGU-U-UGAUGAUGGAGU _|||||_|_|||||||||||_ TGCACAGACACTACTACCTCC -26.16 122.00 341-361
hsa-miR-198	ENST00000276173.1	1	-32.38	121		0.89	GGAUAGAGGGGAGACCUGG |||_||||:|||||||||_ CCT-TCTCTCCTCTGGACA -32.38 121.00 146-164
mmu-let-7i	ENST00000340908.1	1	-26.64	121	PROTEIN KINASE	0.89	UCGUG-UUUGAUGAUGGAGU __|||_||||||||:||||| CCCACAAAACTACTGCCTCA -26.64 121.00 4554-4573
mmu-let-7i	ENST00000252477.3	1	-26.64	121	PROTEIN KINASE	0.89	UCGUG-UUUGAUGAUGGAGU __|||_||||||||:||||| CCCACAAAACTACTGCCTCA -26.64 121.00 5037-5056
mmu-let-7i	ENST00000315939.2	1	-26.64	121	PROTEIN KINASE	0.89	UCGUG-UUUGAUGAUGGAGU __|||_||||||||:||||| CCCACAAAACTACTGCCTCA -26.64 121.00 5775-5794
hsa-let-7i	ENST00000340908.1	1	-26.64	121	PROTEIN KINASE	0.89	UCGUG-UUUGAUGAUGGAGU __|||_||||||||:||||| CCCACAAAACTACTGCCTCA -26.64 121.00 4554-4573
hsa-let-7i	ENST00000252477.3	1	-26.64	121	PROTEIN KINASE	0.89	UCGUG-UUUGAUGAUGGAGU __|||_||||||||:||||| CCCACAAAACTACTGCCTCA -26.64 121.00 5037-5056
hsa-let-7i	ENST00000315939.2	1	-26.64	121	PROTEIN KINASE	0.89	UCGUG-UUUGAUGAUGGAGU __|||_||||||||:||||| CCCACAAAACTACTGCCTCA -26.64 121.00 5775-5794
mmu-miR-185	ENST00000226230.1	1	-26.58	121		0.89	CUUGACGGAAAGAGAGGU _|:||||||||||:|||_ CAGCTGCCTTTCTTTCCC -26.58 121.00 265-282
hsa-miR-185	ENST00000226230.1	1	-26.58	121		0.89	CUUGACGGAAAGAGAGGU _|:||||||||||:|||_ CAGCTGCCTTTCTTTCCC -26.58 121.00 265-282
mmu-let-7i	ENST00000025008.1	1	-24.08	121	RB1-INDUCIBLE COILED COIL PROTEIN 1	0.89	UCGUGUUUGAUGAUGGAGU |_:||_||||||||||||| ATTAC-AACTACTACCTCA -24.08 121.00 1992-2011
hsa-let-7i	ENST00000025008.1	1	-24.08	121	RB1-INDUCIBLE COILED COIL PROTEIN 1	0.89	UCGUGUUUGAUGAUGGAGU |_:||_||||||||||||| ATTAC-AACTACTACCTCA -24.08 121.00 1992-2011
hsa-miR-198	ENST00000334940.2	1	-30.56	120	AD037 PROTEIN ISOFORM A	0.89	GGAUAGAGGGGAGACCUGG ||||_||_||||||||:|: CCTAGCTGCCCTCTGGGCT -30.56 120.00 219-239
hsa-miR-198	ENST00000334010.1	1	-30.03	120	CA2+-DEPENDENT ACTIVATOR PROTEIN FOR SECRETION 2	0.89	GGAUAGAGGGGAGACCUGG _||:|:|:||||:|||||_ ACTGTTTTCCCTTTGGACG -30.03 120.00 2282-2300
hsa-miR-198	ENST00000313070.2	1	-30.03	120	CA2+-DEPENDENT ACTIVATOR PROTEIN FOR SECRETION 2	0.89	GGAUAGAGGGGAGACCUGG _||:|:|:||||:|||||_ ACTGTTTTCCCTTTGGACG -30.03 120.00 1571-1589
hsa-miR-198	ENST00000332884.2	1	-29.67	120		0.89	GGAUAGAGGGGAGACCUGG _:||_||:||||:|||||| ATTACCTTCCCTTTGGACC -29.67 120.00 830-849
mmu-let-7i	ENST00000319517.4	1	-26.42	120	LATROPHILIN 2; LECTOMEDIN-1; LATROPHILIN HOMOLOG 2 (COW)	0.89	UCGUGUUUGAUGAUGGAGU |_:|||:|||:|||||||_ AATACAGACTGCTACCTCC -26.42 120.00 240-259
mmu-let-7i	ENST00000271029.1	1	-26.42	120	LATROPHILIN 2; LECTOMEDIN-1; LATROPHILIN HOMOLOG 2 (COW)	0.89	UCGUGUUUGAUGAUGGAGU |_:|||:|||:|||||||_ AATACAGACTGCTACCTCC -26.42 120.00 240-259
hsa-let-7i	ENST00000319517.4	1	-26.42	120	LATROPHILIN 2; LECTOMEDIN-1; LATROPHILIN HOMOLOG 2 (COW)	0.89	UCGUGUUUGAUGAUGGAGU |_:|||:|||:|||||||_ AATACAGACTGCTACCTCC -26.42 120.00 240-259
hsa-let-7i	ENST00000271029.1	1	-26.42	120	LATROPHILIN 2; LECTOMEDIN-1; LATROPHILIN HOMOLOG 2 (COW)	0.89	UCGUGUUUGAUGAUGGAGU |_:|||:|||:|||||||_ AATACAGACTGCTACCTCC -26.42 120.00 240-259
mmu-miR-185	ENST00000335626.3	1	-26.09	120	TRANSCRIPTION FACTOR 20 (STROMELYSIN 1 PDGF-RESPONSIVE ELEMENT-BINDING PROTEIN) (SPRE-BINDING PROTEIN) (NUCLEAR FACTOR SPBP) (AR1)	0.89	CUUGA--CGGAAAGAGAGGU __|||__||||||||||||| ACACTGGGCCTTTCTCTCCA -26.09 120.00 468-487
mmu-miR-185	ENST00000263242.2	1	-26.09	120	TRANSCRIPTION FACTOR 20 (STROMELYSIN 1 PDGF-RESPONSIVE ELEMENT-BINDING PROTEIN) (SPRE-BINDING PROTEIN) (NUCLEAR FACTOR SPBP) (AR1)	0.89	CUUGA--CGGAAAGAGAGGU __|||__||||||||||||| ACACTGGGCCTTTCTCTCCA -26.09 120.00 468-487
mmu-miR-185	ENST00000339049.1	1	-26.09	120	TRANSCRIPTION FACTOR 20 (STROMELYSIN 1 PDGF-RESPONSIVE ELEMENT-BINDING PROTEIN) (SPRE-BINDING PROTEIN) (NUCLEAR FACTOR SPBP) (AR1)	0.89	CUUGA--CGGAAAGAGAGGU __|||__||||||||||||| ACACTGGGCCTTTCTCTCCA -26.09 120.00 468-487
hsa-miR-185	ENST00000335626.3	1	-26.09	120	TRANSCRIPTION FACTOR 20 (STROMELYSIN 1 PDGF-RESPONSIVE ELEMENT-BINDING PROTEIN) (SPRE-BINDING PROTEIN) (NUCLEAR FACTOR SPBP) (AR1)	0.89	CUUGA--CGGAAAGAGAGGU __|||__||||||||||||| ACACTGGGCCTTTCTCTCCA -26.09 120.00 468-487
hsa-miR-185	ENST00000263242.2	1	-26.09	120	TRANSCRIPTION FACTOR 20 (STROMELYSIN 1 PDGF-RESPONSIVE ELEMENT-BINDING PROTEIN) (SPRE-BINDING PROTEIN) (NUCLEAR FACTOR SPBP) (AR1)	0.89	CUUGA--CGGAAAGAGAGGU __|||__||||||||||||| ACACTGGGCCTTTCTCTCCA -26.09 120.00 468-487
hsa-miR-185	ENST00000339049.1	1	-26.09	120	TRANSCRIPTION FACTOR 20 (STROMELYSIN 1 PDGF-RESPONSIVE ELEMENT-BINDING PROTEIN) (SPRE-BINDING PROTEIN) (NUCLEAR FACTOR SPBP) (AR1)	0.89	CUUGA--CGGAAAGAGAGGU __|||__||||||||||||| ACACTGGGCCTTTCTCTCCA -26.09 120.00 468-487
hsa-miR-198	ENST00000301522.1	1	-25.58	120	PEROXIREDOXIN 2 (EC 1	0.89	GGAUAGAGGGGAGACCUGG ::|_|||_||||||||||: TTTTTCTACCCTCTGGACT -25.58 120.00 120-140
mmu-let-7i	ENST00000235628.1	1	-24.31	120	5'-NUCLEOTIDASE	0.89	UCGUGUUUGAUGAUGGAGU |||_|:|_||:|||||||| AGCCCGATCTGCTACCTCA -24.31 120.00 471-491
hsa-let-7i	ENST00000235628.1	1	-24.31	120	5'-NUCLEOTIDASE	0.89	UCGUGUUUGAUGAUGGAGU |||_|:|_||:|||||||| AGCCCGATCTGCTACCTCA -24.31 120.00 471-491
hsa-miR-198	ENST00000298925.1	1	-30.91	119	PROTEIN KINASE C-BINDING PROTEIN NELL1 PRECURSOR (NEL-LIKE PROTEIN 1) (NEL-RELATED PROTEIN 1)	0.89	GGAUAGA-GGGGAGACCUGG :_|_|||_|||||||||:|| TGTCTCTGCCCCTCTGGGCC -30.91 119.00 1865-1884
hsa-miR-33	ENST00000287169.2	1	-21.76	119	ZINC FINGER DHHC DOMAIN CONTAINING PROTEIN 5 (ZINC FINGER PROTEIN 375)	0.89	GUUAC--GUUGAUGUUACGUG ||:||__||_||||||||||_ CAGTGCCCATCTACAATGCAA -21.76 119.00 136-157
mmu-miR-33	ENST00000287169.2	1	-21.76	119	ZINC FINGER DHHC DOMAIN CONTAINING PROTEIN 5 (ZINC FINGER PROTEIN 375)	0.89	GUUAC--GUUGAUGUUACGUG ||:||__||_||||||||||_ CAGTGCCCATCTACAATGCAA -21.76 119.00 136-157
hsa-miR-33	ENST00000338858.1	1	-20.2	119	NOELIN 3 PRECURSOR (OLFACTOMEDIN 3) (OPTIMEDIN)	0.89	GUUACG--UUGAUGUUACGUG |_||||__:|||||||||||_ CCATGCTTGACTACAATGCAA -20.20 119.00 1324-1345
hsa-miR-33	ENST00000314881.3	1	-20.2	119	NOELIN 3 PRECURSOR (OLFACTOMEDIN 3) (OPTIMEDIN)	0.89	GUUACG--UUGAUGUUACGUG |_||||__:|||||||||||_ CCATGCTTGACTACAATGCAA -20.20 119.00 1264-1285
mmu-miR-33	ENST00000338858.1	1	-20.2	119	NOELIN 3 PRECURSOR (OLFACTOMEDIN 3) (OPTIMEDIN)	0.89	GUUACG--UUGAUGUUACGUG |_||||__:|||||||||||_ CCATGCTTGACTACAATGCAA -20.20 119.00 1324-1345
mmu-miR-33	ENST00000314881.3	1	-20.2	119	NOELIN 3 PRECURSOR (OLFACTOMEDIN 3) (OPTIMEDIN)	0.89	GUUACG--UUGAUGUUACGUG |_||||__:|||||||||||_ CCATGCTTGACTACAATGCAA -20.20 119.00 1264-1285
hsa-miR-198	ENST00000272610.2	1	-32.88	118		0.89	GGAUAGAGGGGAGACCUGG |||_|||_||||||||:|| CCT-TCTGCCCTCTGGGCC -32.88 118.00 637-656
hsa-miR-198	ENST00000233379.1	1	-32.88	118		0.89	GGAUAGAGGGGAGACCUGG |||_|||_||||||||:|| CCT-TCTGCCCTCTGGGCC -32.88 118.00 637-656
hsa-miR-198	ENST00000288917.2	1	-32.88	118		0.89	GGAUAGAGGGGAGACCUGG |||_|||_||||||||:|| CCT-TCTGCCCTCTGGGCC -32.88 118.00 634-653
hsa-miR-198	ENST00000329971.1	1	-32.65	118	R3H DOMAIN PROTEIN 1	0.89	GGAUA-GAGGGGAGACCUGG _||:|_|_:||||||||||| ACTGTACGTCCCTCTGGACC -32.65 118.00 2323-2343
hsa-miR-198	ENST00000264160.2	1	-32.65	118	R3H DOMAIN PROTEIN 1	0.89	GGAUA-GAGGGGAGACCUGG _||:|_|_:||||||||||| ACTGTACGTCCCTCTGGACC -32.65 118.00 2707-2727
hsa-miR-198	ENST00000344447.1	1	-32.65	118	R3H DOMAIN PROTEIN 1	0.89	GGAUA-GAGGGGAGACCUGG _||:|_|_:||||||||||| ACTGTACGTCCCTCTGGACC -32.65 118.00 2707-2727
hsa-miR-198	ENST00000220616.1	1	-32.23	118	THYROGLOBULIN PRECURSOR	0.89	GGAUAGAGGGGAGACCUGG |:|_||||||||_|||||| CTTTTCTCCCCTGTGGACC -32.23 118.00 5562-5582
hsa-miR-198	ENST00000225609.1	1	-31.8	118	N-ACETYLGLUCOSAMINYL-PHOSPHATIDYLINOSITOL DE-N-ACETYLASE (EC 3	0.89	GGAUAGAGGGGAGACCUGG :__|||||||:||||||:| TACATCTCCCTTCTGGATC -31.80 118.00 573-590
hsa-miR-198	ENST00000315697.3	1	-30.92	118		0.89	GGAUAGAGGGGAGACCUGG |||_||_||||||||||:| CCT-TCCCCCCTCTGGATC -30.92 118.00 1452-1471
hsa-miR-198	ENST00000336898.1	1	-30.92	118		0.89	GGAUAGAGGGGAGACCUGG |||_||_||||||||||:| CCT-TCCCCCCTCTGGATC -30.92 118.00 1452-1471
hsa-miR-198	ENST00000310160.1	1	-30.45	118	GALACTOSIDE 2-ALPHA-L-FUCOSYLTRANSFERASE 1 (EC 2	0.89	GGAUAGAGGGGAGACCUGG |:|:|||||_||||||||_ CTTGTCTCCACTCTGGACA -30.45 118.00 1064-1083
hsa-miR-198	ENST00000164024.2	1	-29.35	118	CADHERIN EGF LAG SEVEN-PASS G-TYPE RECEPTOR 3 PRECURSOR (FLAMINGO HOMOLOG 1) (HFMI1) (MULTIPLE EPIDERMAL GROWTH FACTOR-LIKE DOMAINS 2) (EPIDERMAL GROWTH FACTOR-LIKE 1)	0.89	GGAUAGAGGGGAGACCUGG ||_||||_||:|||||||| CCCATCT-CCTTCTGGACC -29.35 118.00 5500-5519
hsa-miR-198	ENST00000264930.1	1	-29.26	118	SOLUTE CARRIER FAMILY 12 MEMBER 7 (ELECTRONEUTRAL POTASSIUM-CHLORIDE COTRANSPORTER 4) (K-CL COTRANSPORTER 4)	0.89	GGA-UAGAGGGGAGACCUGG |||_|||_||:||||||||_ CCTCATCGCCTCTCTGGACA -29.26 118.00 1703-1723
mmu-miR-139	ENST00000320663.2	1	-27.03	118		0.89	UCUGUGCACGUGACAUCU ||:||_|||||||||:|_ AGGCAGGTGCACTGTGGC -27.03 118.00 384-402
mmu-miR-139	ENST00000338720.1	1	-27.03	118		0.89	UCUGUGCACGUGACAUCU ||:||_|||||||||:|_ AGGCAGGTGCACTGTGGC -27.03 118.00 384-402
mmu-miR-139	ENST00000243806.1	1	-27.03	118		0.89	UCUGUGCACGUGACAUCU ||:||_|||||||||:|_ AGGCAGGTGCACTGTGGC -27.03 118.00 384-402
hsa-miR-139	ENST00000320663.2	1	-27.03	118		0.89	UCUGUGCACGUGACAUCU ||:||_|||||||||:|_ AGGCAGGTGCACTGTGGC -27.03 118.00 384-402
hsa-miR-139	ENST00000338720.1	1	-27.03	118		0.89	UCUGUGCACGUGACAUCU ||:||_|||||||||:|_ AGGCAGGTGCACTGTGGC -27.03 118.00 384-402
hsa-miR-139	ENST00000243806.1	1	-27.03	118		0.89	UCUGUGCACGUGACAUCU ||:||_|||||||||:|_ AGGCAGGTGCACTGTGGC -27.03 118.00 384-402
mmu-miR-185	ENST00000251207.1	1	-26.83	118	SODIUM/POTASSIUM-TRANSPORTING ATPASE ALPHA-2 CHAIN PRECURSOR (EC 3	0.89	CUUGACGGAAAGAGAGGU _::|||||||||||||:_ TGGCTGCCTTTCTCTCTT -26.83 118.00 2870-2887
hsa-miR-185	ENST00000251207.1	1	-26.83	118	SODIUM/POTASSIUM-TRANSPORTING ATPASE ALPHA-2 CHAIN PRECURSOR (EC 3	0.89	CUUGACGGAAAGAGAGGU _::|||||||||||||:_ TGGCTGCCTTTCTCTCTT -26.83 118.00 2870-2887
mmu-let-7i	ENST00000295237.4	1	-21.57	118	CARDIOMYOPATHY ASSOCIATED 3	0.89	UCGUGUUUGAUGAUGGAGU _|:|_|||:|||||||||| TGTA-AAATTACTACCTCA -21.57 118.00 601-619
hsa-let-7i	ENST00000295237.4	1	-21.57	118	CARDIOMYOPATHY ASSOCIATED 3	0.89	UCGUGUUUGAUGAUGGAGU _|:|_|||:|||||||||| TGTA-AAATTACTACCTCA -21.57 118.00 601-619
hsa-miR-198	ENST00000342462.1	1	-33.63	117		0.89	GGAUAGAGGGGAGACCUGG _||:||_|:|||||||:|| GCTGTCGCTCCTCTGGGCC -33.63 117.00 361-380
hsa-miR-198	ENST00000296792.1	1	-28.88	117		0.89	GGAU--AGAGGGGAGACCUGG ||||__|:|||||||||||__ CCTACTTTTCCCCTCTGGAGG -28.88 117.00 635-655
hsa-miR-198	ENST00000343234.1	1	-28.8	117	CARNITINE O-ACETYLTRANSFERASE (EC 2	0.89	GGAUAGAGGGGAGACCUGG _:|:||_|||:|||||||: ATTGTCACCCTTCTGGACT -28.80 117.00 988-1007
hsa-miR-198	ENST00000318080.1	1	-28.8	117	CARNITINE O-ACETYLTRANSFERASE (EC 2	0.89	GGAUAGAGGGGAGACCUGG _:|:||_|||:|||||||: ATTGTCACCCTTCTGGACT -28.80 117.00 1051-1070
hsa-miR-198	ENST00000334204.1	1	-27.06	117	KINESIN FAMILY MEMBER 27	0.89	GGAUAGAGGGGAGACCUGG |||||_|_|:|||||||:| CCTATGTACTCTCTGGATC -27.06 117.00 1824-1844
hsa-miR-198	ENST00000297814.2	1	-27.06	117	KINESIN FAMILY MEMBER 27	0.89	GGAUAGAGGGGAGACCUGG |||||_|_|:|||||||:| CCTATGTACTCTCTGGATC -27.06 117.00 1824-1844
hsa-miR-198	ENST00000297820.4	1	-27.06	117		0.89	GGAUAGAGGGGAGACCUGG |||||_|_|:|||||||:| CCTATGTACTCTCTGGATC -27.06 117.00 1077-1097
mmu-miR-185	ENST00000306270.3	1	-25.85	117	INHIBITOR OF BRUTON'S TYRSOINE KINASE; BTK-BINDING PROTEIN	0.89	CUUGA--CGGAAAGAGAGGU ||_:___||||||||||||| GATTAAGGCCTTTCTCTCCA -25.85 117.00 173-194
hsa-miR-185	ENST00000306270.3	1	-25.85	117	INHIBITOR OF BRUTON'S TYRSOINE KINASE; BTK-BINDING PROTEIN	0.89	CUUGA--CGGAAAGAGAGGU ||_:___||||||||||||| GATTAAGGCCTTTCTCTCCA -25.85 117.00 173-194
hsa-miR-198	ENST00000342460.1	1	-25.84	117		0.89	GGAUAGAGGGGAGACCUGG |:|_|||_||:|||||||: CTTCTCTGCCTTCTGGACT -25.84 117.00 675-695
hsa-miR-198	ENST00000307138.2	1	-25.84	117	SIMILAR TO TUBERIN-LIKE PROTEIN 1 (FRAGMENT)	0.89	GGAUAGAGGGGAGACCUGG |:|_|||_||:|||||||: CTTCTCTGCCTTCTGGACT -25.84 117.00 675-695
mmu-let-7i	ENST00000219368.1	1	-24.4	117	FATTY ACID HYDROXYLASE DOMAIN CONTAINING 1	0.89	UCGUGUUUGAUGAUGGAGU |||:__|:|||:||||||| AGCGACAGCTATTACCTCA -24.40 117.00 729-749
hsa-let-7i	ENST00000219368.1	1	-24.4	117	FATTY ACID HYDROXYLASE DOMAIN CONTAINING 1	0.89	UCGUGUUUGAUGAUGGAGU |||:__|:|||:||||||| AGCGACAGCTATTACCTCA -24.40 117.00 729-749
mmu-miR-185	ENST00000339251.1	1	-22.22	117	MUCIN 4 ISOFORM D; MUCIN 4	0.89	CUUGACG--GAAAGAGAGGU _||||_|__||||||||||| CAACTCCTTCTTTCTCTCCA -22.22 117.00 581-601
mmu-miR-185	ENST00000333177.3	1	-22.22	117	MUCIN 4 ISOFORM D; MUCIN 4	0.89	CUUGACG--GAAAGAGAGGU _||||_|__||||||||||| CAACTCCTTCTTTCTCTCCA -22.22 117.00 581-601
mmu-miR-185	ENST00000308466.4	1	-22.22	117	MUCIN 4 ISOFORM D; MUCIN 4	0.89	CUUGACG--GAAAGAGAGGU _||||_|__||||||||||| CAACTCCTTCTTTCTCTCCA -22.22 117.00 581-601
mmu-miR-185	ENST00000334755.2	1	-22.22	117	MUCIN 4 ISOFORM D; MUCIN 4	0.89	CUUGACG--GAAAGAGAGGU _||||_|__||||||||||| CAACTCCTTCTTTCTCTCCA -22.22 117.00 581-601
mmu-miR-185	ENST00000292817.3	1	-22.22	117	MUCIN 4 ISOFORM D; MUCIN 4	0.89	CUUGACG--GAAAGAGAGGU _||||_|__||||||||||| CAACTCCTTCTTTCTCTCCA -22.22 117.00 581-601
hsa-miR-185	ENST00000339251.1	1	-22.22	117	MUCIN 4 ISOFORM D; MUCIN 4	0.89	CUUGACG--GAAAGAGAGGU _||||_|__||||||||||| CAACTCCTTCTTTCTCTCCA -22.22 117.00 581-601
hsa-miR-185	ENST00000333177.3	1	-22.22	117	MUCIN 4 ISOFORM D; MUCIN 4	0.89	CUUGACG--GAAAGAGAGGU _||||_|__||||||||||| CAACTCCTTCTTTCTCTCCA -22.22 117.00 581-601
hsa-miR-185	ENST00000308466.4	1	-22.22	117	MUCIN 4 ISOFORM D; MUCIN 4	0.89	CUUGACG--GAAAGAGAGGU _||||_|__||||||||||| CAACTCCTTCTTTCTCTCCA -22.22 117.00 581-601
hsa-miR-185	ENST00000334755.2	1	-22.22	117	MUCIN 4 ISOFORM D; MUCIN 4	0.89	CUUGACG--GAAAGAGAGGU _||||_|__||||||||||| CAACTCCTTCTTTCTCTCCA -22.22 117.00 581-601
hsa-miR-185	ENST00000292817.3	1	-22.22	117	MUCIN 4 ISOFORM D; MUCIN 4	0.89	CUUGACG--GAAAGAGAGGU _||||_|__||||||||||| CAACTCCTTCTTTCTCTCCA -22.22 117.00 581-601
mmu-let-7i	ENST00000302356.1	1	-21.94	117	ZINC FINGER PROTEIN 217	0.89	UCGUGUUUGAUGAUGGAGU _|:_||||:||:||||||| CGTTCAAATTATTACCTCA -21.94 117.00 1441-1460
hsa-let-7i	ENST00000302356.1	1	-21.94	117	ZINC FINGER PROTEIN 217	0.89	UCGUGUUUGAUGAUGGAGU _|:_||||:||:||||||| CGTTCAAATTATTACCTCA -21.94 117.00 1441-1460
hsa-miR-33	ENST00000270509.1	1	-21.21	117	FIBRILLIN 3	0.89	GUUACGUUGAUGUUACGUG ||:||::_||:|||||||_ CAGTGTGTCTGCAATGCAG -21.21 117.00 1536-1555
hsa-miR-33	ENST00000341066.1	1	-21.21	117	FIBRILLIN 3	0.89	GUUACGUUGAUGUUACGUG ||:||::_||:|||||||_ CAGTGTGTCTGCAATGCAG -21.21 117.00 1536-1555
mmu-miR-33	ENST00000270509.1	1	-21.21	117	FIBRILLIN 3	0.89	GUUACGUUGAUGUUACGUG ||:||::_||:|||||||_ CAGTGTGTCTGCAATGCAG -21.21 117.00 1536-1555
mmu-miR-33	ENST00000341066.1	1	-21.21	117	FIBRILLIN 3	0.89	GUUACGUUGAUGUUACGUG ||:||::_||:|||||||_ CAGTGTGTCTGCAATGCAG -21.21 117.00 1536-1555
hsa-miR-198	ENST00000323829.2	1	-32.5	116		0.89	GGA--UAGAGGGGAGACCUGG |||__|_||||:||||||||_ CCTGCAGCTCCTCTCTGGACA -32.50 116.00 1973-1994
hsa-miR-198	ENST00000309755.2	1	-31.91	116	KELCH-LIKE PROTEIN 3	0.89	GGAUAGA-G-GGGAGACCUGG _|_||||_|_|||||||||:| ACCATCTCCTCCCTCTGGATC -31.91 116.00 812-833
mmu-miR-185	ENST00000271629.1	1	-26.87	116	EXTRACELLULAR MATRIX PROTEIN 1 PRECURSOR (SECRETORY COMPONENT P85)	0.89	CUUGACGGAAAGAGAGGU ||:|||||||||_||||_ GAGCTGCCTTTCCCTCCT -26.87 116.00 885-903
hsa-miR-185	ENST00000271629.1	1	-26.87	116	EXTRACELLULAR MATRIX PROTEIN 1 PRECURSOR (SECRETORY COMPONENT P85)	0.89	CUUGACGGAAAGAGAGGU ||:|||||||||_||||_ GAGCTGCCTTTCCCTCCT -26.87 116.00 885-903
mmu-miR-185	ENST00000340919.1	1	-26.79	116	MEMBRANE-SPANNING 4-DOMAINS SUBFAMILY A MEMBER 3 (HEMATOPOIETIC- SPECIFIC TRANSMEMBRANE-4 PROTEIN) (CD20 ANTIGEN-LIKE PROTEIN)	0.89	CUUGACGGAAAGAGAGGU |:|||||:||||||||__ GGACTGCTTTTCTCTCAC -26.79 116.00 265-282
mmu-miR-185	ENST00000278865.1	1	-26.79	116	MEMBRANE-SPANNING 4-DOMAINS SUBFAMILY A MEMBER 3 (HEMATOPOIETIC- SPECIFIC TRANSMEMBRANE-4 PROTEIN) (CD20 ANTIGEN-LIKE PROTEIN)	0.89	CUUGACGGAAAGAGAGGU |:|||||:||||||||__ GGACTGCTTTTCTCTCAC -26.79 116.00 403-420
hsa-miR-185	ENST00000340919.1	1	-26.79	116	MEMBRANE-SPANNING 4-DOMAINS SUBFAMILY A MEMBER 3 (HEMATOPOIETIC- SPECIFIC TRANSMEMBRANE-4 PROTEIN) (CD20 ANTIGEN-LIKE PROTEIN)	0.89	CUUGACGGAAAGAGAGGU |:|||||:||||||||__ GGACTGCTTTTCTCTCAC -26.79 116.00 265-282
hsa-miR-185	ENST00000278865.1	1	-26.79	116	MEMBRANE-SPANNING 4-DOMAINS SUBFAMILY A MEMBER 3 (HEMATOPOIETIC- SPECIFIC TRANSMEMBRANE-4 PROTEIN) (CD20 ANTIGEN-LIKE PROTEIN)	0.89	CUUGACGGAAAGAGAGGU |:|||||:||||||||__ GGACTGCTTTTCTCTCAC -26.79 116.00 403-420
mmu-miR-185	ENST00000342528.1	1	-26.24	116		0.89	CUUGACGGAAAGAGAGGU |_||||||||||_||||| GTACTGCCTTTCACTCCA -26.24 116.00 2523-2542
mmu-miR-185	ENST00000344891.1	1	-26.24	116		0.89	CUUGACGGAAAGAGAGGU |_||||||||||_||||| GTACTGCCTTTCACTCCA -26.24 116.00 5220-5239
hsa-miR-185	ENST00000342528.1	1	-26.24	116		0.89	CUUGACGGAAAGAGAGGU |_||||||||||_||||| GTACTGCCTTTCACTCCA -26.24 116.00 2523-2542
hsa-miR-185	ENST00000344891.1	1	-26.24	116		0.89	CUUGACGGAAAGAGAGGU |_||||||||||_||||| GTACTGCCTTTCACTCCA -26.24 116.00 5220-5239
mmu-miR-185	ENST00000262127.1	1	-24.08	116		0.89	CUUGACGGAAAGAGAGGU |||||_||||_||||||| GAACTCCCTTCCTCTCCA -24.08 116.00 234-253
hsa-miR-185	ENST00000262127.1	1	-24.08	116		0.89	CUUGACGGAAAGAGAGGU |||||_||||_||||||| GAACTCCCTTCCTCTCCA -24.08 116.00 234-253
mmu-let-7i	ENST00000261654.2	1	-23.68	116	G PROTEIN-COUPLED RECEPTOR PGR25 (FRAGMENT)	0.89	UCGUGUUUGAUGAUGGAGU ||||::_||||||||||_| AGCATGCACTACTACCTGA -23.68 116.00 225-243
hsa-let-7i	ENST00000261654.2	1	-23.68	116	G PROTEIN-COUPLED RECEPTOR PGR25 (FRAGMENT)	0.89	UCGUGUUUGAUGAUGGAGU ||||::_||||||||||_| AGCATGCACTACTACCTGA -23.68 116.00 225-243
mmu-let-7i	ENST00000323338.1	1	-22.96	116	METHYLENETETRAHYDROFOLATE REDUCTASE (EC 1	0.89	UCG--UGUUUGAUGAUGGAGU |||__|_::|||||||||||_ AGCTGAAGGACTACTACCTCT -22.96 116.00 1195-1216
hsa-let-7i	ENST00000323338.1	1	-22.96	116	METHYLENETETRAHYDROFOLATE REDUCTASE (EC 1	0.89	UCG--UGUUUGAUGAUGGAGU |||__|_::|||||||||||_ AGCTGAAGGACTACTACCTCT -22.96 116.00 1195-1216
mmu-miR-192	ENST00000308385.4	1	-22.79	116	DUAL SPECIFICITY PROTEIN PHOSPHATASE 6 (EC 3	0.89	ACAGUU-AAGUAUCCAGUC __||||_|||||:|||||| CTTCAACTTCATGGGTCAG -22.79 116.00 562-580
mmu-miR-192	ENST00000279488.4	1	-22.79	116	DUAL SPECIFICITY PROTEIN PHOSPHATASE 6 (EC 3	0.89	ACAGUU-AAGUAUCCAGUC __||||_|||||:|||||| CTTCAACTTCATGGGTCAG -22.79 116.00 1000-1018
mmu-let-7i	ENST00000321322.2	1	-22.44	116	DOWN SYNDROME CELL ADHESION MOLECULE LIKE 1; DOWNS SYNDROME CELL ADHESION MOLECULE LIKE 1	0.89	UCGUGU--UUGAUGAUGGAGU ||_|||__::||||||||||_ AGGACATCGGCTACTACCTCT -22.44 116.00 2458-2479
hsa-let-7i	ENST00000321322.2	1	-22.44	116	DOWN SYNDROME CELL ADHESION MOLECULE LIKE 1; DOWNS SYNDROME CELL ADHESION MOLECULE LIKE 1	0.89	UCGUGU--UUGAUGAUGGAGU ||_|||__::||||||||||_ AGGACATCGGCTACTACCTCT -22.44 116.00 2458-2479
mmu-let-7i	ENST00000222145.3	1	-22.39	116		0.89	UCGU--GUUUGAUGAUGGAGU ||||__|_:_||||||||||| AGCAGTCTGTCTACTACCTCA -22.39 116.00 2101-2123
hsa-let-7i	ENST00000222145.3	1	-22.39	116		0.89	UCGU--GUUUGAUGAUGGAGU ||||__|_:_||||||||||| AGCAGTCTGTCTACTACCTCA -22.39 116.00 2101-2123
mmu-miR-185	ENST00000321415.1	1	-22.29	116	SEVEN TRANSMEMBRANE HELIX RECEPTOR	0.89	CUUGACGGAAAGAGAGGU |_|||_:||||||||||| GTACT-TCTTTCTCTCCA -22.29 116.00 77-95
mmu-miR-185	ENST00000304105.1	1	-22.29	116	SEVEN TRANSMEMBRANE HELIX RECEPTOR	0.89	CUUGACGGAAAGAGAGGU |_|||_:||||||||||| GTACT-TCTTTCTCTCCA -22.29 116.00 179-197
hsa-miR-185	ENST00000321415.1	1	-22.29	116	SEVEN TRANSMEMBRANE HELIX RECEPTOR	0.89	CUUGACGGAAAGAGAGGU |_|||_:||||||||||| GTACT-TCTTTCTCTCCA -22.29 116.00 77-95
hsa-miR-185	ENST00000304105.1	1	-22.29	116	SEVEN TRANSMEMBRANE HELIX RECEPTOR	0.89	CUUGACGGAAAGAGAGGU |_|||_:||||||||||| GTACT-TCTTTCTCTCCA -22.29 116.00 179-197
mmu-miR-185	ENST00000185150.1	1	-22.25	116		0.89	CUUGACGGAAAGAGAGGU |:|||_:||||||||||_ GGACT-TCTTTCTCTCCC -22.25 116.00 1458-1475
hsa-miR-185	ENST00000185150.1	1	-22.25	116		0.89	CUUGACGGAAAGAGAGGU |:|||_:||||||||||_ GGACT-TCTTTCTCTCCC -22.25 116.00 1458-1475
mmu-let-7i	ENST00000265560.1	1	-20.87	116	UBIQUITIN CARBOXYL-TERMINAL HYDROLASE 4 (EC 3	0.89	UCGUGUUU--GAUGAUGGAGU ||||_|||__:|||||||||_ AGCAGAAATTTTACTACCTCT -20.87 116.00 711-732
hsa-let-7i	ENST00000265560.1	1	-20.87	116	UBIQUITIN CARBOXYL-TERMINAL HYDROLASE 4 (EC 3	0.89	UCGUGUUU--GAUGAUGGAGU ||||_|||__:|||||||||_ AGCAGAAATTTTACTACCTCT -20.87 116.00 711-732
hsa-miR-198	ENST00000323641.1	1	-33.78	115	PDZ AND LIM DOMAIN 2; MYSTIQUE	0.89	GGAUAGA-GGGGAGACCUGG |||__||_||:||||||||| CCTCCCTCCCTCTCTGGACC -33.78 115.00 174-195
hsa-miR-198	ENST00000243188.1	1	-33.51	115	BLOOD GROUP RH(CE) POLYPEPTIDE (RHESUS C/E ANTIGENS) (RH30A) (RHIXB) (RH POLYPEPTIDE 1) (RHPI)	0.89	GGAUAGA-GGGGAGACCUGG _||:_||_|||||||||:|| GCTGCCTGCCCCTCTGGGCC -33.51 115.00 32-52
hsa-miR-198	ENST00000294410.1	1	-33.51	115	BLOOD GROUP RH(CE) POLYPEPTIDE (RHESUS C/E ANTIGENS) (RH30A) (RHIXB) (RH POLYPEPTIDE 1) (RHPI)	0.89	GGAUAGA-GGGGAGACCUGG _||:_||_|||||||||:|| GCTGCCTGCCCCTCTGGGCC -33.51 115.00 32-52
hsa-miR-198	ENST00000342055.1	1	-33.51	115	BLOOD GROUP RH(D) POLYPEPTIDE (RHESUS D ANTIGEN) (RHXIII) (RH POLYPEPTIDE 2) (RHPII)	0.89	GGAUAGA-GGGGAGACCUGG _||:_||_|||||||||:|| GCTGCCTGCCCCTCTGGGCC -33.51 115.00 32-52
hsa-miR-198	ENST00000310606.3	1	-33.51	115	BLOOD GROUP RH(D) POLYPEPTIDE (RHESUS D ANTIGEN) (RHXIII) (RH POLYPEPTIDE 2) (RHPII)	0.89	GGAUAGA-GGGGAGACCUGG _||:_||_|||||||||:|| GCTGCCTGCCCCTCTGGGCC -33.51 115.00 32-52
hsa-miR-198	ENST00000310648.2	1	-33.51	115	BLOOD GROUP RH(CE) POLYPEPTIDE (RHESUS C/E ANTIGENS) (RH30A) (RHIXB) (RH POLYPEPTIDE 1) (RHPI)	0.89	GGAUAGA-GGGGAGACCUGG _||:_||_|||||||||:|| GCTGCCTGCCCCTCTGGGCC -33.51 115.00 32-52
hsa-miR-198	ENST00000310622.3	1	-33.51	115	BLOOD GROUP RH(CE) POLYPEPTIDE (RHESUS C/E ANTIGENS) (RH30A) (RHIXB) (RH POLYPEPTIDE 1) (RHPI)	0.89	GGAUAGA-GGGGAGACCUGG _||:_||_|||||||||:|| GCTGCCTGCCCCTCTGGGCC -33.51 115.00 32-52
hsa-miR-198	ENST00000328664.2	1	-33.51	115	BLOOD GROUP RH(D) POLYPEPTIDE (RHESUS D ANTIGEN) (RHXIII) (RH POLYPEPTIDE 2) (RHPII)	0.89	GGAUAGA-GGGGAGACCUGG _||:_||_|||||||||:|| GCTGCCTGCCCCTCTGGGCC -33.51 115.00 32-52
hsa-miR-198	ENST00000252723.1	1	-33.3	115	ERYTHROPOIETIN PRECURSOR (EPOETIN)	0.89	GGAUAGAG-GGGAGACCUGG _||:||_|_||||||||:|| GCTGTCGCTCCCTCTGGGCC -33.30 115.00 48-68
hsa-miR-198	ENST00000261802.1	1	-32.81	115		0.89	GGAUAGAGGGGAGACCUGG |||:_||:||||||||_|| CCTGCCTTCCCTCTGGCCC -32.81 115.00 167-187
hsa-miR-198	ENST00000218266.1	1	-32.59	115	ERYTHROID TRANSCRIPTION FACTOR (GATA-1) (ERYF1) (GF-1) (NF-E1)	0.89	GGAUAG-AGGGGAGACCUGG _:|_||_||||||||||:|| GTTTTCTTCCCCTCTGGGCC -32.59 115.00 94-114
hsa-miR-198	ENST00000342094.1	1	-31.85	115		0.89	GGAUA-GAGGGGAGACCUGG ||__|_||||:||||||||| CCGCTCCTCCTCTCTGGACC -31.85 115.00 854-875
hsa-miR-198	ENST00000344152.1	1	-29.88	115		0.89	GGAUAGAGGGGAGACCUGG ||_|_||::|||||||||| CCGA-CTTTCCTCTGGACC -29.88 115.00 547-566
hsa-miR-198	ENST00000332145.1	1	-29.56	115		0.89	GGA-UAGAGGGGAGACCUGG |:|_:_||_||||||||||| CTTCGCCTACCCTCTGGACC -29.56 115.00 671-692
hsa-miR-198	ENST00000344875.1	1	-29.41	115		0.89	GGAUA-GAGGGGAGACCUGG |||_|_||_|:||||||||| CCTCTGCTGCTCTCTGGACC -29.41 115.00 177-198
hsa-miR-198	ENST00000343224.1	1	-29.08	115	AGGRECAN CORE PROTEIN PRECURSOR (CARTILAGE-SPECIFIC PROTEOGLYCAN CORE PROTEIN) (CSPCP) (CHONDROITIN SULFATE PROTEOGLYCAN CORE PROTEIN 1)	0.89	GGAUAGAGGGGAGACCUGG _:_:|||:|||||||||:: GTGGTCTTCCCTCTGGATT -29.08 115.00 4537-4554
hsa-miR-198	ENST00000338824.1	1	-29.08	115	AGGRECAN CORE PROTEIN PRECURSOR (CARTILAGE-SPECIFIC PROTEOGLYCAN CORE PROTEIN) (CSPCP) (CHONDROITIN SULFATE PROTEOGLYCAN CORE PROTEIN 1)	0.89	GGAUAGAGGGGAGACCUGG _:_:|||:|||||||||:: GTGGTCTTCCCTCTGGATT -29.08 115.00 4537-4554
hsa-miR-198	ENST00000268134.2	1	-29.08	115	AGGRECAN CORE PROTEIN PRECURSOR (CARTILAGE-SPECIFIC PROTEOGLYCAN CORE PROTEIN) (CSPCP) (CHONDROITIN SULFATE PROTEOGLYCAN CORE PROTEIN 1)	0.89	GGAUAGAGGGGAGACCUGG _:_:|||:|||||||||:: GTGGTCTTCCCTCTGGATT -29.08 115.00 4537-4554
hsa-miR-198	ENST00000341362.1	1	-28.27	115		0.89	GGAUAG-AGGGGAGACCUGG ||_:_|_|:||||||||||| CCAGACGTTCCCTCTGGACC -28.27 115.00 344-365
mmu-miR-139	ENST00000231909.3	1	-26.6	115	ACTIN-RELATED PROTEIN 8	0.89	UCUGUGCACGUGACAUCU __:||||||:|:|||||| CAGCACGTGTATTGTAGA -26.60 115.00 82-99
mmu-miR-139	ENST00000335754.1	1	-26.6	115	ACTIN-RELATED PROTEIN 8	0.89	UCUGUGCACGUGACAUCU __:||||||:|:|||||| CAGCACGTGTATTGTAGA -26.60 115.00 832-849
hsa-miR-139	ENST00000231909.3	1	-26.6	115	ACTIN-RELATED PROTEIN 8	0.89	UCUGUGCACGUGACAUCU __:||||||:|:|||||| CAGCACGTGTATTGTAGA -26.60 115.00 82-99
hsa-miR-139	ENST00000335754.1	1	-26.6	115	ACTIN-RELATED PROTEIN 8	0.89	UCUGUGCACGUGACAUCU __:||||||:|:|||||| CAGCACGTGTATTGTAGA -26.60 115.00 832-849
hsa-miR-198	ENST00000309042.4	1	-25.91	115	RE1-SILENCING TRANSCRIPTION FACTOR; NEURON RESTRICTIVE SILENCER FACTOR; REPRESSOR BINDING TO THE X2 BOX	0.89	GGAUAGAG-GGGAGACCUGG |_|||:||_:|||||||||_ CATATTTCATCCTCTGGACA -25.91 115.00 2751-2771
mmu-let-7i	ENST00000304887.1	1	-25.28	115	MUCIN 7	0.89	UCGU-GUUUGAUGAUGGAGU __||_||:||||||||:||: CACACCAGACTACTACTTCG -25.28 115.00 990-1009
hsa-let-7i	ENST00000304887.1	1	-25.28	115	MUCIN 7	0.89	UCGU-GUUUGAUGAUGGAGU __||_||:||||||||:||: CACACCAGACTACTACTTCG -25.28 115.00 990-1009
mmu-let-7i	ENST00000339064.1	1	-24.63	115	HRD1 PROTEIN ISOFORM A; SYNOVIOLIN1	0.89	UCGUGU-UUGAUGAUGGAGU :||_||_:_||||||||||| GGCTCACGCCTACTACCTCA -24.63 115.00 56-77
mmu-let-7i	ENST00000294256.5	1	-24.63	115	HRD1 PROTEIN ISOFORM A; SYNOVIOLIN1	0.89	UCGUGU-UUGAUGAUGGAGU :||_||_:_||||||||||| GGCTCACGCCTACTACCTCA -24.63 115.00 56-77
mmu-let-7i	ENST00000307289.3	1	-24.63	115	HRD1 PROTEIN ISOFORM A; SYNOVIOLIN1	0.89	UCGUGU-UUGAUGAUGGAGU :||_||_:_||||||||||| GGCTCACGCCTACTACCTCA -24.63 115.00 98-119
hsa-let-7i	ENST00000339064.1	1	-24.63	115	HRD1 PROTEIN ISOFORM A; SYNOVIOLIN1	0.89	UCGUGU-UUGAUGAUGGAGU :||_||_:_||||||||||| GGCTCACGCCTACTACCTCA -24.63 115.00 56-77
hsa-let-7i	ENST00000294256.5	1	-24.63	115	HRD1 PROTEIN ISOFORM A; SYNOVIOLIN1	0.89	UCGUGU-UUGAUGAUGGAGU :||_||_:_||||||||||| GGCTCACGCCTACTACCTCA -24.63 115.00 56-77
hsa-let-7i	ENST00000307289.3	1	-24.63	115	HRD1 PROTEIN ISOFORM A; SYNOVIOLIN1	0.89	UCGUGU-UUGAUGAUGGAGU :||_||_:_||||||||||| GGCTCACGCCTACTACCTCA -24.63 115.00 98-119
mmu-miR-185	ENST00000236040.2	1	-24.07	115	LEUCINE PROLINE-ENRICHED PROTEOGLYCAN (LEPRECAN) 1; GROWTH SUPPRESSOR 1	0.89	CUUGACGGAAAGAGAGGU |:_:|||||||||||:|_ GGTTTGCCTTTCTCTTCC -24.07 115.00 2119-2137
hsa-miR-185	ENST00000236040.2	1	-24.07	115	LEUCINE PROLINE-ENRICHED PROTEOGLYCAN (LEPRECAN) 1; GROWTH SUPPRESSOR 1	0.89	CUUGACGGAAAGAGAGGU |:_:|||||||||||:|_ GGTTTGCCTTTCTCTTCC -24.07 115.00 2119-2137
mmu-miR-185	ENST00000268483.1	1	-23.71	115		0.89	CUUGACGGAAAGAGAGGU __||||:||||:|||:|| CTACTGTCTTTTTCTTCA -23.71 115.00 240-257
hsa-miR-185	ENST00000268483.1	1	-23.71	115		0.89	CUUGACGGAAAGAGAGGU __||||:||||:|||:|| CTACTGTCTTTTTCTTCA -23.71 115.00 240-257
mmu-let-7i	ENST00000254336.1	1	-23.28	115		0.89	UCGUGUUUGAUGAUGGAGU ||||:_|:||_|||||||| AGCATCAGCTCCTACCTCA -23.28 115.00 839-859
mmu-let-7i	ENST00000340050.1	1	-23.28	115		0.89	UCGUGUUUGAUGAUGGAGU ||||:_|:||_|||||||| AGCATCAGCTCCTACCTCA -23.28 115.00 839-859
hsa-let-7i	ENST00000254336.1	1	-23.28	115		0.89	UCGUGUUUGAUGAUGGAGU ||||:_|:||_|||||||| AGCATCAGCTCCTACCTCA -23.28 115.00 839-859
hsa-let-7i	ENST00000340050.1	1	-23.28	115		0.89	UCGUGUUUGAUGAUGGAGU ||||:_|:||_|||||||| AGCATCAGCTCCTACCTCA -23.28 115.00 839-859
mmu-let-7i	ENST00000247296.2	1	-23.11	115	NUCLEAR PORE COMPLEX PROTEIN NUP214 (NUCLEOPORIN NUP214) (214 KDA NUCLEOPORIN) (CAN PROTEIN)	0.89	UCGUGUUUGAUGAUGGAGU ||||:__|:|||||||||| AGCAT-CATTACTACCTCA -23.11 115.00 904-923
mmu-let-7i	ENST00000321761.3	1	-23.11	115	NUCLEAR PORE COMPLEX PROTEIN NUP214 (NUCLEOPORIN NUP214) (214 KDA NUCLEOPORIN) (CAN PROTEIN)	0.89	UCGUGUUUGAUGAUGGAGU ||||:__|:|||||||||| AGCAT-CATTACTACCTCA -23.11 115.00 904-923
hsa-let-7i	ENST00000247296.2	1	-23.11	115	NUCLEAR PORE COMPLEX PROTEIN NUP214 (NUCLEOPORIN NUP214) (214 KDA NUCLEOPORIN) (CAN PROTEIN)	0.89	UCGUGUUUGAUGAUGGAGU ||||:__|:|||||||||| AGCAT-CATTACTACCTCA -23.11 115.00 904-923
hsa-let-7i	ENST00000321761.3	1	-23.11	115	NUCLEAR PORE COMPLEX PROTEIN NUP214 (NUCLEOPORIN NUP214) (214 KDA NUCLEOPORIN) (CAN PROTEIN)	0.89	UCGUGUUUGAUGAUGGAGU ||||:__|:|||||||||| AGCAT-CATTACTACCTCA -23.11 115.00 904-923
hsa-miR-33	ENST00000256389.1	1	-22.52	115	ADAM 20 PRECURSOR (EC 3	0.89	GUUACGUUGAUGUUACGUG :||||||||_|||:||||_ TAATGCAACAACAGTGCAG -22.52 115.00 674-693
mmu-miR-33	ENST00000256389.1	1	-22.52	115	ADAM 20 PRECURSOR (EC 3	0.89	GUUACGUUGAUGUUACGUG :||||||||_|||:||||_ TAATGCAACAACAGTGCAG -22.52 115.00 674-693
mmu-miR-185	ENST00000209827.1	1	-22.42	115	CELL DIVISION CYCLE PROTEIN 23; ANAPHASE-PROMOTING COMPLEX SUBUNIT 8	0.89	CUUGACGGAAAGAGAGGU ||::||_|||||||||:_ GAGTTGGCTTTCTCTCTC -22.42 115.00 150-168
hsa-miR-185	ENST00000209827.1	1	-22.42	115	CELL DIVISION CYCLE PROTEIN 23; ANAPHASE-PROMOTING COMPLEX SUBUNIT 8	0.89	CUUGACGGAAAGAGAGGU ||::||_|||||||||:_ GAGTTGGCTTTCTCTCTC -22.42 115.00 150-168
mmu-let-7i	ENST00000223341.3	1	-21.36	115	UP-REGULATED GENE 4	0.89	UCGUGUUUGAUGAUGGAGU |_||||||_||||||:||| ACCACAAAATACTACTTCA -21.36 115.00 960-980
mmu-let-7i	ENST00000336086.1	1	-21.36	115	UP-REGULATED GENE 4	0.89	UCGUGUUUGAUGAUGGAGU |_||||||_||||||:||| ACCACAAAATACTACTTCA -21.36 115.00 1095-1115
hsa-let-7i	ENST00000223341.3	1	-21.36	115	UP-REGULATED GENE 4	0.89	UCGUGUUUGAUGAUGGAGU |_||||||_||||||:||| ACCACAAAATACTACTTCA -21.36 115.00 960-980
hsa-let-7i	ENST00000336086.1	1	-21.36	115	UP-REGULATED GENE 4	0.89	UCGUGUUUGAUGAUGGAGU |_||||||_||||||:||| ACCACAAAATACTACTTCA -21.36 115.00 1095-1115
mmu-miR-185	ENST00000257652.2	1	-20.68	115		0.89	CUUGACGGAAAGAGAGGU _|:|||_|||||||||:: AAGCTGACTTTCTCTCTG -20.68 115.00 505-523
mmu-miR-185	ENST00000336517.2	1	-20.68	115		0.89	CUUGACGGAAAGAGAGGU _|:|||_|||||||||:: AAGCTGACTTTCTCTCTG -20.68 115.00 352-370
hsa-miR-185	ENST00000257652.2	1	-20.68	115		0.89	CUUGACGGAAAGAGAGGU _|:|||_|||||||||:: AAGCTGACTTTCTCTCTG -20.68 115.00 505-523
hsa-miR-185	ENST00000336517.2	1	-20.68	115		0.89	CUUGACGGAAAGAGAGGU _|:|||_|||||||||:: AAGCTGACTTTCTCTCTG -20.68 115.00 352-370
mmu-miR-185	ENST00000256797.1	1	-20.67	115	ER TO NUCLEUS SIGNALLING 2; IRE1 BETA; IRE1	0.89	CUUGACGGAAAGAGAGGU _||:_|||||||||||:: AAATGGCCTTTCTCTCTG -20.67 115.00 233-251
mmu-miR-185	ENST00000342541.1	1	-20.67	115	ER TO NUCLEUS SIGNALLING 2; IRE1 BETA; IRE1	0.89	CUUGACGGAAAGAGAGGU _||:_|||||||||||:: AAATGGCCTTTCTCTCTG -20.67 115.00 125-143
hsa-miR-185	ENST00000256797.1	1	-20.67	115	ER TO NUCLEUS SIGNALLING 2; IRE1 BETA; IRE1	0.89	CUUGACGGAAAGAGAGGU _||:_|||||||||||:: AAATGGCCTTTCTCTCTG -20.67 115.00 233-251
hsa-miR-185	ENST00000342541.1	1	-20.67	115	ER TO NUCLEUS SIGNALLING 2; IRE1 BETA; IRE1	0.89	CUUGACGGAAAGAGAGGU _||:_|||||||||||:: AAATGGCCTTTCTCTCTG -20.67 115.00 125-143
hsa-miR-198	ENST00000332892.1	1	-31.85	114		0.89	GGAUAGAGGGGAGACCUGG __|:||||:|||:|||:|| GGTGTCTCTCCTTTGGGCC -31.85 114.00 264-282
hsa-miR-198	ENST00000326699.2	1	-31.47	114		0.89	GGAUAGAGGGGAGACCUGG _||:_||::|||||||:|| GCTGACTTTCCTCTGGGCC -31.47 114.00 505-524
hsa-miR-198	ENST00000343598.1	1	-31.47	114		0.89	GGAUAGAGGGGAGACCUGG _||:_||::|||||||:|| GCTGACTTTCCTCTGGGCC -31.47 114.00 532-551
hsa-miR-198	ENST00000342137.1	1	-31.47	114		0.89	GGAUAGAGGGGAGACCUGG _||:_||::|||||||:|| GCTGACTTTCCTCTGGGCC -31.47 114.00 547-566
hsa-miR-198	ENST00000340379.1	1	-31.47	114		0.89	GGAUAGAGGGGAGACCUGG _||:_||::|||||||:|| GCTGACTTTCCTCTGGGCC -31.47 114.00 544-563
hsa-miR-198	ENST00000336077.2	1	-31.47	114		0.89	GGAUAGAGGGGAGACCUGG _||:_||::|||||||:|| GCTGACTTTCCTCTGGGCC -31.47 114.00 547-566
hsa-miR-198	ENST00000317147.3	1	-29.99	114		0.89	GGAUAGAGGGGAGACCUGG ||_||||||:||:|||:|_ CCCATCTCCTCTTTGGGCA -29.99 114.00 556-575
hsa-miR-198	ENST00000343340.1	1	-29.03	114		0.89	GGAUAGAGGGGAGACCUGG ||_|_:||:||||||||:| CCCAGTTCTCCTCTGGATC -29.03 114.00 1192-1212
hsa-miR-198	ENST00000322533.3	1	-29.03	114		0.89	GGAUAGAGGGGAGACCUGG ||_|_:||:||||||||:| CCCAGTTCTCCTCTGGATC -29.03 114.00 1210-1230
hsa-miR-198	ENST00000167586.2	1	-29.03	114	KERATIN	0.89	GGAUAGAGGGGAGACCUGG ||_|_:||:||||||||:| CCCAGTTCTCCTCTGGATC -29.03 114.00 1285-1305
hsa-miR-198	ENST00000332136.2	1	-28.29	114		0.89	GGAUAGAGGGGAGACCUGG |_|:_||:||||||||:|: CATGGCTTCCCTCTGGGCT -28.29 114.00 186-206
hsa-miR-198	ENST00000265662.2	1	-27.74	114	ATP-BINDING CASSETTE	0.89	GGAUAGAGGGGAGACCUGG :||__||:|:||||||||: TCTTCCTTCTCTCTGGACT -27.74 114.00 438-458
hsa-miR-198	ENST00000286344.2	1	-27.66	114	SODIUM/POTASSIUM/CALCIUM EXCHANGER 2 PRECURSOR (NA(+)/K(+)/CA(2+)- EXCHANGE PROTEIN 2) (RETINAL CONE NA-CA+K EXCHANGER)	0.89	GGAUAGAGGGGAGACCUGG __|:|:|||:|||||||:: AGTGTTTCCTCTCTGGATT -27.66 114.00 1387-1405
hsa-miR-198	ENST00000341998.1	1	-27.66	114	SODIUM/POTASSIUM/CALCIUM EXCHANGER 2 PRECURSOR (NA(+)/K(+)/CA(2+)- EXCHANGE PROTEIN 2) (RETINAL CONE NA-CA+K EXCHANGER)	0.89	GGAUAGAGGGGAGACCUGG __|:|:|||:|||||||:: AGTGTTTCCTCTCTGGATT -27.66 114.00 1438-1456
hsa-miR-198	ENST00000265601.1	1	-27.38	114	WISKOTT-ALDRICH SYNDROME PROTEIN FAMILY MEMBER 1 (WASP-FAMILY PROTEIN MEMBER 1) (VERPROLIN HOMOLOGY DOMAIN-CONTAINING PROTEIN 1)	0.89	GGAUAGAGGGGAGACCUGG |:_|||_:||||||||:|: CTCATCCTCCCTCTGGGCT -27.38 114.00 1345-1365
mmu-let-7i	ENST00000335223.1	1	-26.28	114		0.89	UCGUGUUUGAUGAUGGAGU ||||_:|:||:||:||||_ AGCAGGAGCTGCTGCCTCT -26.28 114.00 550-569
hsa-let-7i	ENST00000335223.1	1	-26.28	114		0.89	UCGUGUUUGAUGAUGGAGU ||||_:|:||:||:||||_ AGCAGGAGCTGCTGCCTCT -26.28 114.00 550-569
mmu-let-7i	ENST00000343057.1	1	-25.69	114	DIHYDROPYRIMIDINASE (EC 3	0.89	UCGUGUUUGAUGAUGGAGU :||||:|_||:||:||||_ GGCACGACCTGCTGCCTCC -25.69 114.00 106-125
mmu-let-7i	ENST00000276651.1	1	-25.69	114	DIHYDROPYRIMIDINASE (EC 3	0.89	UCGUGUUUGAUGAUGGAGU :||||:|_||:||:||||_ GGCACGACCTGCTGCCTCC -25.69 114.00 106-125
hsa-let-7i	ENST00000343057.1	1	-25.69	114	DIHYDROPYRIMIDINASE (EC 3	0.89	UCGUGUUUGAUGAUGGAGU :||||:|_||:||:||||_ GGCACGACCTGCTGCCTCC -25.69 114.00 106-125
hsa-let-7i	ENST00000276651.1	1	-25.69	114	DIHYDROPYRIMIDINASE (EC 3	0.89	UCGUGUUUGAUGAUGGAGU :||||:|_||:||:||||_ GGCACGACCTGCTGCCTCC -25.69 114.00 106-125
mmu-let-7i	ENST00000312143.3	1	-25.3	114	CHEMOKINE RECEPTOR-LIKE 1 (G-PROTEIN COUPLED RECEPTOR DEZ) (G PROTEIN- COUPLED RECEPTOR CHEMR23)	0.89	UCGUGUUUGAUGAUGGAGU |_||||:_:|:|||||||| ATCACAGCTTGCTACCTCA -25.30 114.00 699-719
hsa-let-7i	ENST00000312143.3	1	-25.3	114	CHEMOKINE RECEPTOR-LIKE 1 (G-PROTEIN COUPLED RECEPTOR DEZ) (G PROTEIN- COUPLED RECEPTOR CHEMR23)	0.89	UCGUGUUUGAUGAUGGAGU |_||||:_:|:|||||||| ATCACAGCTTGCTACCTCA -25.30 114.00 699-719
hsa-miR-198	ENST00000287838.1	1	-25.12	114	NEUREGULIN-1	0.89	GGAUAGAGGGGAGACCUGG |||||:_:::||||||||_ CCTATTATTTCTCTGGACG -25.12 114.00 360-379
mmu-let-7i	ENST00000266017.1	1	-25.01	114	G20 PROTEIN	0.89	UCGUGUUUGAUGAUGGAGU _|:|||::||:||||:||_ TGTACAGGCTGCTACTTCT -25.01 114.00 369-387
hsa-let-7i	ENST00000266017.1	1	-25.01	114	G20 PROTEIN	0.89	UCGUGUUUGAUGAUGGAGU _|:|||::||:||||:||_ TGTACAGGCTGCTACTTCT -25.01 114.00 369-387
mmu-let-7i	ENST00000256880.3	1	-24.28	114		0.89	UCGUGUUUGAUGAUGGAGU :|_||::_:|||||||||| GGGACGGCTTACTACCTCA -24.28 114.00 789-809
hsa-let-7i	ENST00000256880.3	1	-24.28	114		0.89	UCGUGUUUGAUGAUGGAGU :|_||::_:|||||||||| GGGACGGCTTACTACCTCA -24.28 114.00 789-809
mmu-let-7i	ENST00000288561.4	1	-23.84	114		0.89	UCGUGUUUGAUGAUGGAGU |||_||||:|:||:||||_ AGCCCAAATTGCTGCCTCT -23.84 114.00 1733-1752
hsa-let-7i	ENST00000288561.4	1	-23.84	114		0.89	UCGUGUUUGAUGAUGGAGU |||_||||:|:||:||||_ AGCCCAAATTGCTGCCTCT -23.84 114.00 1733-1752
mmu-miR-185	ENST00000304658.3	1	-23.79	114	RAN BINDING PROTEIN RANBP20	0.89	CUUGACG-GAAAGAGAGGU _:_|||:_||||||||||| TGCCTGTACTTTCTCTCCA -23.79 114.00 144-161
hsa-miR-185	ENST00000304658.3	1	-23.79	114	RAN BINDING PROTEIN RANBP20	0.89	CUUGACG-GAAAGAGAGGU _:_|||:_||||||||||| TGCCTGTACTTTCTCTCCA -23.79 114.00 144-161
mmu-miR-185	ENST00000313875.5	1	-23.6	114	SIMILAR TO LIM DOMAIN ONLY 7 (FRAGMENT)	0.89	CUUGA--CGGAAAGAGAGGU _::||__||||||||||||_ AGGCTGGGCCTTTCTCTCCC -23.60 114.00 4106-4125
mmu-miR-185	ENST00000313860.3	1	-23.6	114	SIMILAR TO LIM DOMAIN ONLY 7 (FRAGMENT)	0.89	CUUGA--CGGAAAGAGAGGU _::||__||||||||||||_ AGGCTGGGCCTTTCTCTCCC -23.60 114.00 2960-2979
hsa-miR-185	ENST00000313875.5	1	-23.6	114	SIMILAR TO LIM DOMAIN ONLY 7 (FRAGMENT)	0.89	CUUGA--CGGAAAGAGAGGU _::||__||||||||||||_ AGGCTGGGCCTTTCTCTCCC -23.60 114.00 4106-4125
hsa-miR-185	ENST00000313860.3	1	-23.6	114	SIMILAR TO LIM DOMAIN ONLY 7 (FRAGMENT)	0.89	CUUGA--CGGAAAGAGAGGU _::||__||||||||||||_ AGGCTGGGCCTTTCTCTCCC -23.60 114.00 2960-2979
hsa-miR-198	ENST00000262794.4	1	-23.53	114	MOLONEY LEUKEMIA VIRUS 10-LIKE PROTEIN 1 (MOV10-LIKE 1)	0.89	GGAUAGAGGGGAGACCUGG |_|||_|:|:||:|||||| CGTATATTCTCTTTGGACC -23.53 114.00 2293-2313
mmu-let-7i	ENST00000309890.3	1	-23.41	114	SARCOPLASMIC/ENDOPLASMIC RETICULUM CALCIUM ATPASE 3 (EC 3	0.89	UCGUGUUUGAUGAUGGAGU :||:|_:_|||||||:||| GGCGCTGTCTACTACTTCA -23.41 114.00 870-890
mmu-let-7i	ENST00000301387.4	1	-23.41	114	SARCOPLASMIC/ENDOPLASMIC RETICULUM CALCIUM ATPASE 3 (EC 3	0.89	UCGUGUUUGAUGAUGGAGU :||:|_:_|||||||:||| GGCGCTGTCTACTACTTCA -23.41 114.00 870-890
mmu-let-7i	ENST00000225320.3	1	-23.41	114	SARCOPLASMIC/ENDOPLASMIC RETICULUM CALCIUM ATPASE 3 (EC 3	0.89	UCGUGUUUGAUGAUGGAGU :||:|_:_|||||||:||| GGCGCTGTCTACTACTTCA -23.41 114.00 870-890
hsa-let-7i	ENST00000309890.3	1	-23.41	114	SARCOPLASMIC/ENDOPLASMIC RETICULUM CALCIUM ATPASE 3 (EC 3	0.89	UCGUGUUUGAUGAUGGAGU :||:|_:_|||||||:||| GGCGCTGTCTACTACTTCA -23.41 114.00 870-890
hsa-let-7i	ENST00000301387.4	1	-23.41	114	SARCOPLASMIC/ENDOPLASMIC RETICULUM CALCIUM ATPASE 3 (EC 3	0.89	UCGUGUUUGAUGAUGGAGU :||:|_:_|||||||:||| GGCGCTGTCTACTACTTCA -23.41 114.00 870-890
hsa-let-7i	ENST00000225320.3	1	-23.41	114	SARCOPLASMIC/ENDOPLASMIC RETICULUM CALCIUM ATPASE 3 (EC 3	0.89	UCGUGUUUGAUGAUGGAGU :||:|_:_|||||||:||| GGCGCTGTCTACTACTTCA -23.41 114.00 870-890
mmu-let-7i	ENST00000229268.2	1	-23.21	114	UBIQUITIN CARBOXYL-TERMINAL HYDROLASE 5 (EC 3	0.89	UCGUGUUUGAUGAUGGAGU :|:|__|:||:|||||||| GGTAACAGCTGCTACCTCA -23.21 114.00 993-1013
hsa-let-7i	ENST00000229268.2	1	-23.21	114	UBIQUITIN CARBOXYL-TERMINAL HYDROLASE 5 (EC 3	0.89	UCGUGUUUGAUGAUGGAGU :|:|__|:||:|||||||| GGTAACAGCTGCTACCTCA -23.21 114.00 993-1013
mmu-miR-185	ENST00000305531.2	1	-22.98	114		0.89	CUUGACGGAAAGAGAGGU |:|__||||||||:|||| GGAA-GCCTTTCTTTCCA -22.98 114.00 195-213
hsa-miR-185	ENST00000305531.2	1	-22.98	114		0.89	CUUGACGGAAAGAGAGGU |:|__||||||||:|||| GGAA-GCCTTTCTTTCCA -22.98 114.00 195-213
mmu-let-7i	ENST00000251805.2	1	-22.53	114	DYNAMIN 3 (EC 3	0.89	UCGUGUUUGAUGAUGGAGU ||_|||||||::|:||||_ AGAACAAACTGTTGCCTCT -22.53 114.00 661-680
hsa-let-7i	ENST00000251805.2	1	-22.53	114	DYNAMIN 3 (EC 3	0.89	UCGUGUUUGAUGAUGGAGU ||_|||||||::|:||||_ AGAACAAACTGTTGCCTCT -22.53 114.00 661-680
hsa-miR-33	ENST00000298097.3	1	-22.46	114	CLONE CS0DI052YH07 OF PLACENTA OF HOMO SAPIENS (HUMAN) (FRAGMENT)	0.89	GUUACGUUGAUGUUACGUG |||||:__||::||||||| CAATGTTTCTGTAATGCAC -22.46 114.00 1025-1045
mmu-miR-33	ENST00000298097.3	1	-22.46	114	CLONE CS0DI052YH07 OF PLACENTA OF HOMO SAPIENS (HUMAN) (FRAGMENT)	0.89	GUUACGUUGAUGUUACGUG |||||:__||::||||||| CAATGTTTCTGTAATGCAC -22.46 114.00 1025-1045
mmu-let-7i	ENST00000298310.2	1	-22.39	114	SEROLOGICALLY DEFINED COLON CANCER ANTIGEN 1	0.89	UCGUGUUUGAUGAUGGAGU ||:_||:|||::||||||_ AGTTCAGACTGTTACCTCT -22.39 114.00 1532-1551
hsa-let-7i	ENST00000298310.2	1	-22.39	114	SEROLOGICALLY DEFINED COLON CANCER ANTIGEN 1	0.89	UCGUGUUUGAUGAUGGAGU ||:_||:|||::||||||_ AGTTCAGACTGTTACCTCT -22.39 114.00 1532-1551
mmu-let-7i	ENST00000323361.1	1	-22.25	114	COTE1 PROTEIN	0.89	UCGUGUUUGAUGAUGGAGU _|::|_::|||||:||||| CGTGCCGGCTACTGCCTCA -22.25 114.00 193-212
mmu-let-7i	ENST00000323695.3	1	-22.25	114	COTE1 PROTEIN	0.89	UCGUGUUUGAUGAUGGAGU _|::|_::|||||:||||| CGTGCCGGCTACTGCCTCA -22.25 114.00 1111-1130
mmu-let-7i	ENST00000302739.3	1	-22.25	114	COTE1 PROTEIN	0.89	UCGUGUUUGAUGAUGGAGU _|::|_::|||||:||||| CGTGCCGGCTACTGCCTCA -22.25 114.00 823-842
hsa-let-7i	ENST00000323361.1	1	-22.25	114	COTE1 PROTEIN	0.89	UCGUGUUUGAUGAUGGAGU _|::|_::|||||:||||| CGTGCCGGCTACTGCCTCA -22.25 114.00 193-212
hsa-let-7i	ENST00000323695.3	1	-22.25	114	COTE1 PROTEIN	0.89	UCGUGUUUGAUGAUGGAGU _|::|_::|||||:||||| CGTGCCGGCTACTGCCTCA -22.25 114.00 1111-1130
hsa-let-7i	ENST00000302739.3	1	-22.25	114	COTE1 PROTEIN	0.89	UCGUGUUUGAUGAUGGAGU _|::|_::|||||:||||| CGTGCCGGCTACTGCCTCA -22.25 114.00 823-842
mmu-let-7i	ENST00000339962.1	1	-22.24	114	ZINC FINGER PROTEIN 239 (ZINC FINGER PROTEIN MOK-2) (HOK-2)	0.89	UCGUGUUUGAUGAUGGAGU |_|:_:|:|||||||:||| AACGAGAGCTACTACTTCA -22.24 114.00 202-222
hsa-let-7i	ENST00000339962.1	1	-22.24	114	ZINC FINGER PROTEIN 239 (ZINC FINGER PROTEIN MOK-2) (HOK-2)	0.89	UCGUGUUUGAUGAUGGAGU |_|:_:|:|||||||:||| AACGAGAGCTACTACTTCA -22.24 114.00 202-222
mmu-let-7i	ENST00000306668.2	1	-21.7	114	CYTOCHROME P450 XXIB (EC 1	0.89	UCGUGUUUGAUGAUGGAGU ||||:_|_||::||||||| AGCATCATCTGTTACCTCA -21.70 114.00 420-440
mmu-let-7i	ENST00000306693.2	1	-21.7	114	CYTOCHROME P450 XXIB (EC 1	0.89	UCGUGUUUGAUGAUGGAGU ||||:_|_||::||||||| AGCATCATCTGTTACCTCA -21.70 114.00 510-530
hsa-let-7i	ENST00000306668.2	1	-21.7	114	CYTOCHROME P450 XXIB (EC 1	0.89	UCGUGUUUGAUGAUGGAGU ||||:_|_||::||||||| AGCATCATCTGTTACCTCA -21.70 114.00 420-440
hsa-let-7i	ENST00000306693.2	1	-21.7	114	CYTOCHROME P450 XXIB (EC 1	0.89	UCGUGUUUGAUGAUGGAGU ||||:_|_||::||||||| AGCATCATCTGTTACCTCA -21.70 114.00 510-530
mmu-let-7i	ENST00000330048.1	1	-20.64	114		0.89	UCGUGUUUGAUGAUGGAGU ||||:_|_:|||||:|||| AGCATCATTTACTATCTCA -20.64 114.00 84-104
mmu-let-7i	ENST00000219725.1	1	-20.64	114	SODIUM- AND CHLORIDE-DEPENDENT CREATINE TRANSPORTER 2 (CT2) (FRAGMENT)	0.89	UCGUGUUUGAUGAUGGAGU ||||:_|_:|||||:|||| AGCATCATTTACTATCTCA -20.64 114.00 84-104
mmu-let-7i	ENST00000328809.1	1	-20.64	114		0.89	UCGUGUUUGAUGAUGGAGU ||||:_|_:|||||:|||| AGCATCATTTACTATCTCA -20.64 114.00 696-716
mmu-let-7i	ENST00000328588.1	1	-20.64	114		0.89	UCGUGUUUGAUGAUGGAGU ||||:_|_:|||||:|||| AGCATCATTTACTATCTCA -20.64 114.00 711-731
mmu-let-7i	ENST00000344315.1	1	-20.64	114		0.89	UCGUGUUUGAUGAUGGAGU ||||:_|_:|||||:|||| AGCATCATTTACTATCTCA -20.64 114.00 84-104
hsa-let-7i	ENST00000330048.1	1	-20.64	114		0.89	UCGUGUUUGAUGAUGGAGU ||||:_|_:|||||:|||| AGCATCATTTACTATCTCA -20.64 114.00 84-104
hsa-let-7i	ENST00000219725.1	1	-20.64	114	SODIUM- AND CHLORIDE-DEPENDENT CREATINE TRANSPORTER 2 (CT2) (FRAGMENT)	0.89	UCGUGUUUGAUGAUGGAGU ||||:_|_:|||||:|||| AGCATCATTTACTATCTCA -20.64 114.00 84-104
hsa-let-7i	ENST00000328809.1	1	-20.64	114		0.89	UCGUGUUUGAUGAUGGAGU ||||:_|_:|||||:|||| AGCATCATTTACTATCTCA -20.64 114.00 696-716
hsa-let-7i	ENST00000328588.1	1	-20.64	114		0.89	UCGUGUUUGAUGAUGGAGU ||||:_|_:|||||:|||| AGCATCATTTACTATCTCA -20.64 114.00 711-731
hsa-let-7i	ENST00000344315.1	1	-20.64	114		0.89	UCGUGUUUGAUGAUGGAGU ||||:_|_:|||||:|||| AGCATCATTTACTATCTCA -20.64 114.00 84-104
hsa-miR-198	ENST00000331511.1	1	-31.31	113	RETINOIC ACID-INDUCED PROTEIN 2	0.89	GGA-UAGAGGGGAGACCUGG |||_|_|||||||||||_|| CCTCAACTCCCCTCTGGTCC -31.31 113.00 398-419
hsa-miR-198	ENST00000344146.1	1	-30.26	113	DUAL-SPECIFICITY TYROSINE-PHOSPHORYLATION REGULATED KINASE 4 (EC 2	0.89	GGAUAGAGGGGAGAC-CUGG |||_|:|||||||||_|||_ CCTTTTTCCCCTCTGAGACA -30.26 113.00 1258-1278
hsa-miR-198	ENST00000010132.4	1	-30.26	113	DUAL-SPECIFICITY TYROSINE-PHOSPHORYLATION REGULATED KINASE 4 (EC 2	0.89	GGAUAGAGGGGAGAC-CUGG |||_|:|||||||||_|||_ CCTTTTTCCCCTCTGAGACA -30.26 113.00 1258-1278
hsa-miR-198	ENST00000302759.1	1	-30.24	113	MITOTIC CHECKPOINT SERINE/THREONINE-PROTEIN KINASE BUB1 (EC 2	0.89	GGAUAG-AGGGGAGACCUGG |||:||_|||||||||_||_ CCTGTCATCCCCTCTGTACA -30.24 113.00 287-307
hsa-miR-198	ENST00000302008.3	1	-28.19	113	N-GLYCOSYLASE/DNA LYASE [INCLUDES: 8-OXOGUANINE DNA GLYCOSYLASE (EC 3	0.89	GGA-U-AGAGGGGAGACCUGG |||_:_|||_||:|||||||_ CCTGGTTCTGCCTTCTGGACA -28.19 113.00 107-128
hsa-miR-198	ENST00000302003.3	1	-28.19	113	N-GLYCOSYLASE/DNA LYASE [INCLUDES: 8-OXOGUANINE DNA GLYCOSYLASE (EC 3	0.89	GGA-U-AGAGGGGAGACCUGG |||_:_|||_||:|||||||_ CCTGGTTCTGCCTTCTGGACA -28.19 113.00 107-128
hsa-miR-198	ENST00000302036.3	1	-28.19	113	N-GLYCOSYLASE/DNA LYASE [INCLUDES: 8-OXOGUANINE DNA GLYCOSYLASE (EC 3	0.89	GGA-U-AGAGGGGAGACCUGG |||_:_|||_||:|||||||_ CCTGGTTCTGCCTTCTGGACA -28.19 113.00 107-128
hsa-miR-198	ENST00000339542.1	1	-28.19	113	N-GLYCOSYLASE/DNA LYASE [INCLUDES: 8-OXOGUANINE DNA GLYCOSYLASE (EC 3	0.89	GGA-U-AGAGGGGAGACCUGG |||_:_|||_||:|||||||_ CCTGGTTCTGCCTTCTGGACA -28.19 113.00 107-128
hsa-miR-198	ENST00000343117.1	1	-28.19	113	N-GLYCOSYLASE/DNA LYASE [INCLUDES: 8-OXOGUANINE DNA GLYCOSYLASE (EC 3	0.89	GGA-U-AGAGGGGAGACCUGG |||_:_|||_||:|||||||_ CCTGGTTCTGCCTTCTGGACA -28.19 113.00 227-248
hsa-miR-198	ENST00000302021.2	1	-28.19	113	N-GLYCOSYLASE/DNA LYASE [INCLUDES: 8-OXOGUANINE DNA GLYCOSYLASE (EC 3	0.89	GGA-U-AGAGGGGAGACCUGG |||_:_|||_||:|||||||_ CCTGGTTCTGCCTTCTGGACA -28.19 113.00 107-128
hsa-miR-198	ENST00000314467.4	1	-28.19	113	N-GLYCOSYLASE/DNA LYASE [INCLUDES: 8-OXOGUANINE DNA GLYCOSYLASE (EC 3	0.89	GGA-U-AGAGGGGAGACCUGG |||_:_|||_||:|||||||_ CCTGGTTCTGCCTTCTGGACA -28.19 113.00 107-128
hsa-miR-198	ENST00000307358.1	1	-27.76	113	PROBABLE SERINE PROTEASE HTRA3 PRECURSOR (EC 3	0.89	GGAUA--GAGGGGAGACCUGG |||:|__|__||||||||||: CCTGTGGCGGCCCTCTGGACT -27.76 113.00 181-203
hsa-miR-198	ENST00000261439.2	1	-27.75	113	TBC1 (TRE-2/USP6	0.89	GGAUAGAG-GGGAGACCUGG :__:|:||_||||||||||: TGCGTTTCACCCTCTGGACT -27.75 113.00 201-219
hsa-miR-198	ENST00000282020.2	1	-26.9	113	GLUTAMATE RECEPTOR DELTA-2 SUBUNIT PRECURSOR	0.89	GGAUAGA--GGGGAGACCUGG ::_||:|__|||||||||||_ TTGATTTGACCCCTCTGGACA -26.90 113.00 2698-2719
mmu-miR-185	ENST00000296776.1	1	-26.38	113		0.89	CUUGACGGAAAGAGAGGU |::||||||||||:||__ GGGCTGCCTTTCTTTCAC -26.38 113.00 590-607
hsa-miR-185	ENST00000296776.1	1	-26.38	113		0.89	CUUGACGGAAAGAGAGGU |::||||||||||:||__ GGGCTGCCTTTCTTTCAC -26.38 113.00 590-607
mmu-miR-185	ENST00000256832.3	1	-26.35	113	UBIQUITIN-PROTEIN LIGASE NEDD4-LIKE; NEURAL PRECURSOR CELL EXPRESSED	0.89	CUUGACGGAAAGAGAGGU ||_||||||_|||||||: GACCTGCCTCTCTCTCCG -26.35 113.00 186-205
hsa-miR-185	ENST00000256832.3	1	-26.35	113	UBIQUITIN-PROTEIN LIGASE NEDD4-LIKE; NEURAL PRECURSOR CELL EXPRESSED	0.89	CUUGACGGAAAGAGAGGU ||_||||||_|||||||: GACCTGCCTCTCTCTCCG -26.35 113.00 186-205
mmu-miR-185	ENST00000218564.1	1	-26.3	113	DOPACHROME TAUTOMERASE PRECURSOR (EC 5	0.89	CUUGACGGAAAGAGAGGU _:|:|||||_|||||||| AGATTGCCTGTCTCTCCA -26.30 113.00 978-996
hsa-miR-185	ENST00000218564.1	1	-26.3	113	DOPACHROME TAUTOMERASE PRECURSOR (EC 5	0.89	CUUGACGGAAAGAGAGGU _:|:|||||_|||||||| AGATTGCCTGTCTCTCCA -26.30 113.00 978-996
mmu-let-7i	ENST00000259393.1	1	-24.44	113	HIGH-AFFINITY COPPER UPTAKE PROTEIN 1 (HCTR1) (COPPER TRANSPORTER 1)	0.89	UCGUGUUUGAUGAUGGAGU :_||:||:|||||_||||| GTCATAAGCTACTTCCTCA -24.44 113.00 431-449
mmu-let-7i	ENST00000338348.1	1	-24.44	113	HIGH-AFFINITY COPPER UPTAKE PROTEIN 1 (HCTR1) (COPPER TRANSPORTER 1)	0.89	UCGUGUUUGAUGAUGGAGU :_||:||:|||||_||||| GTCATAAGCTACTTCCTCA -24.44 113.00 431-449
hsa-let-7i	ENST00000259393.1	1	-24.44	113	HIGH-AFFINITY COPPER UPTAKE PROTEIN 1 (HCTR1) (COPPER TRANSPORTER 1)	0.89	UCGUGUUUGAUGAUGGAGU :_||:||:|||||_||||| GTCATAAGCTACTTCCTCA -24.44 113.00 431-449
hsa-let-7i	ENST00000338348.1	1	-24.44	113	HIGH-AFFINITY COPPER UPTAKE PROTEIN 1 (HCTR1) (COPPER TRANSPORTER 1)	0.89	UCGUGUUUGAUGAUGGAGU :_||:||:|||||_||||| GTCATAAGCTACTTCCTCA -24.44 113.00 431-449
mmu-miR-185	ENST00000341575.1	1	-23.96	113	AF-6 PROTEIN	0.89	CUUGACGGAAAGAGAGGU _::|_|:||||||||||| TGGC-GTCTTTCTCTCCA -23.96 113.00 5310-5327
hsa-miR-185	ENST00000341575.1	1	-23.96	113	AF-6 PROTEIN	0.89	CUUGACGGAAAGAGAGGU _::|_|:||||||||||| TGGC-GTCTTTCTCTCCA -23.96 113.00 5310-5327
mmu-let-7i	ENST00000297694.2	1	-23.11	113	ATP-BINDING CASSETTE	0.89	UCGUGUUUGAUGAUGGAGU :|_|||::|||||||||_| GGAACAGGCTACTACCTGA -23.11 113.00 3366-3384
mmu-let-7i	ENST00000297693.1	1	-23.11	113	ATP-BINDING CASSETTE	0.89	UCGUGUUUGAUGAUGGAGU :|_|||::|||||||||_| GGAACAGGCTACTACCTGA -23.11 113.00 3366-3384
hsa-let-7i	ENST00000297694.2	1	-23.11	113	ATP-BINDING CASSETTE	0.89	UCGUGUUUGAUGAUGGAGU :|_|||::|||||||||_| GGAACAGGCTACTACCTGA -23.11 113.00 3366-3384
hsa-let-7i	ENST00000297693.1	1	-23.11	113	ATP-BINDING CASSETTE	0.89	UCGUGUUUGAUGAUGGAGU :|_|||::|||||||||_| GGAACAGGCTACTACCTGA -23.11 113.00 3366-3384
hsa-miR-33	ENST00000335221.2	1	-22.87	113	FETAL ALZHEIMER ANTIGEN (FETAL ALZ-50-REACTIVE CLONE 1)	0.89	GUUACGUU-GAUGUUACGUG :|||||||_||:||||||__ TAATGCAAGCTGCAATGCCA -22.87 113.00 6964-6983
mmu-miR-33	ENST00000335221.2	1	-22.87	113	FETAL ALZHEIMER ANTIGEN (FETAL ALZ-50-REACTIVE CLONE 1)	0.89	GUUACGUU-GAUGUUACGUG :|||||||_||:||||||__ TAATGCAAGCTGCAATGCCA -22.87 113.00 6964-6983
mmu-let-7i	ENST00000251772.2	1	-22.39	113	SIMILAR TO PLEXIN A (FRAGMENT)	0.89	UCGU--GUUUGAUGAUGGAGU ||||__:_:_||||||||||| AGCAGTTTGTCTACTACCTCA -22.39 113.00 691-713
hsa-let-7i	ENST00000251772.2	1	-22.39	113	SIMILAR TO PLEXIN A (FRAGMENT)	0.89	UCGU--GUUUGAUGAUGGAGU ||||__:_:_||||||||||| AGCAGTTTGTCTACTACCTCA -22.39 113.00 691-713
hsa-miR-33	ENST00000229003.1	1	-22.24	113	PLACENTAL PROTEIN 11 PRECURSOR (EC 3	0.89	GUUACGUUGAUGUUACGUG |||||:_|||:||||||_| CAATGTCACTGCAATGCCC -22.24 113.00 183-201
mmu-miR-33	ENST00000229003.1	1	-22.24	113	PLACENTAL PROTEIN 11 PRECURSOR (EC 3	0.89	GUUACGUUGAUGUUACGUG |||||:_|||:||||||_| CAATGTCACTGCAATGCCC -22.24 113.00 183-201
mmu-miR-185	ENST00000285362.1	1	-21.91	113	CASPR5 PROTEIN ISOFORM 1	0.89	CU-UGACGGAAAGAGAGGU ||_||||_||||||:|||_ GATACTGGCTTTCTTTCCT -21.91 113.00 2241-2260
hsa-miR-185	ENST00000285362.1	1	-21.91	113	CASPR5 PROTEIN ISOFORM 1	0.89	CU-UGACGGAAAGAGAGGU ||_||||_||||||:|||_ GATACTGGCTTTCTTTCCT -21.91 113.00 2241-2260
hsa-miR-33	ENST00000336508.2	1	-21.68	113	CADHERIN-23 PRECURSOR (OTOCADHERIN)	0.89	GUUACGUUGAUGUUACGUG ||:||__:||:|||||||| CAGTG--GCTGCAATGCAC -21.68 113.00 5648-5666
hsa-miR-33	ENST00000224721.2	1	-21.68	113	CADHERIN-23 PRECURSOR (OTOCADHERIN)	0.89	GUUACGUUGAUGUUACGUG ||:||__:||:|||||||| CAGTG--GCTGCAATGCAC -21.68 113.00 5648-5666
mmu-miR-33	ENST00000336508.2	1	-21.68	113	CADHERIN-23 PRECURSOR (OTOCADHERIN)	0.89	GUUACGUUGAUGUUACGUG ||:||__:||:|||||||| CAGTG--GCTGCAATGCAC -21.68 113.00 5648-5666
mmu-miR-33	ENST00000224721.2	1	-21.68	113	CADHERIN-23 PRECURSOR (OTOCADHERIN)	0.89	GUUACGUUGAUGUUACGUG ||:||__:||:|||||||| CAGTG--GCTGCAATGCAC -21.68 113.00 5648-5666
mmu-let-7i	ENST00000283875.1	1	-21.35	113	TRANSCRIPTION INITIATION FACTOR IIE	0.89	UCGUGU-UUGAUGAUGGAGU _||_||_|||||||||:||| CGC-CATAACTACTACTTCA -21.35 113.00 262-281
hsa-let-7i	ENST00000283875.1	1	-21.35	113	TRANSCRIPTION INITIATION FACTOR IIE	0.89	UCGUGU-UUGAUGAUGGAGU _||_||_|||||||||:||| CGC-CATAACTACTACTTCA -21.35 113.00 262-281
mmu-miR-192	ENST00000265206.1	1	-20.74	113	ASH1 (ABSENT	0.89	ACAGUUAAGUAUCCAGUC _||:::_||||||||||| CGTTGG-TCATAGGTCAG -20.74 113.00 1836-1853
mmu-miR-185	ENST00000251041.3	1	-20.07	113		0.89	CUUGACGGAAAGAGAGGU |||_||_||||:|||||| GAAGTG-CTTTTTCTCCA -20.07 113.00 2547-2565
hsa-miR-185	ENST00000251041.3	1	-20.07	113		0.89	CUUGACGGAAAGAGAGGU |||_||_||||:|||||| GAAGTG-CTTTTTCTCCA -20.07 113.00 2547-2565
hsa-miR-198	ENST00000302788.2	1	-32.52	112		0.89	GGAUAGAGGGGAGACCUGG |||:_|||||||||||_:| CCTGGCTCCCCTCTGGCTC -32.52 112.00 272-292
hsa-miR-198	ENST00000327097.1	1	-32.31	112	MACROPHAGE RECEPTOR MARCO (MACROPHAGE RECEPTOR WITH COLLAGENOUS STRUCTURE)	0.89	GGAUAGAGGGGAGACCUGG |||__|||||||||||::| CCT-CCTCCCCTCTGGGTC -32.31 112.00 430-449
hsa-miR-198	ENST00000164227.1	1	-32.09	112	B-CELL LYMPHOMA 3-ENCODED PROTEIN (BCL-3 PROTEIN)	0.89	GGAUAGAGGGGAGACCUGG |:|:||_:|||_||||||| CTTGTCGTCCCCCTGGACC -32.09 112.00 132-152
hsa-miR-198	ENST00000328119.2	1	-31.66	112	KERATIN	0.89	GGAUAGAGGGGAGACCUGG |||:|_|||||||||_:|| CCTGTGTCCCCTCTGTGCC -31.66 112.00 1276-1296
hsa-miR-198	ENST00000326005.2	1	-31.58	112	ORNITHINE DECARBOXYLASE ANTIZYME 2 (ODC-AZ 2) (AZ2)	0.89	GGAUAGAGGGGAGACCUGG |||:|_||||||||_|:|| CCTGTGTCCCCTCTCGGCC -31.58 112.00 475-495
hsa-miR-198	ENST00000307363.1	1	-31.06	112	BETA-GALACTOSIDASE PRECURSOR (EC 3	0.89	GGAUAGAGGGGAGACCUGG :||:|_|_||||||||:|| TCTGTGT-CCCTCTGGGCC -31.06 112.00 1097-1116
hsa-miR-198	ENST00000314891.2	1	-29.81	112	PLSC DOMAIN CONTAINING HYPOTHETICAL PROTEIN	0.89	GGAUAGAGGGGAGACCUGG |||_|:||:|||||||_|| CCTCTTTCTCCTCTGGCCC -29.81 112.00 170-190
hsa-miR-198	ENST00000340235.1	1	-29.62	112		0.89	GGAUAGAGGGGAGACCUGG _||:|||:||:||||_||| GCTGTCTTCCTTCTGAACC -29.62 112.00 3130-3149
hsa-miR-198	ENST00000331920.1	1	-29.62	112	PATCHED PROTEIN HOMOLOG 1 (PTC1) (PTC)	0.89	GGAUAGAGGGGAGACCUGG _||:|||:||:||||_||| GCTGTCTTCCTTCTGAACC -29.62 112.00 3130-3149
hsa-miR-198	ENST00000216697.4	1	-29.27	112	CADHERIN-LIKE 24	0.89	GGAUAGAGGGGAGACCUGG |||_|||:|:||_|||||| CCTTTCTTCTCTGTGGACC -29.27 112.00 588-608
hsa-miR-198	ENST00000267383.4	1	-29.27	112	CADHERIN-LIKE 24	0.89	GGAUAGAGGGGAGACCUGG |||_|||:|:||_|||||| CCTTTCTTCTCTGTGGACC -29.27 112.00 588-608
hsa-miR-198	ENST00000272444.1	1	-29.14	112	DUAL SPECIFICITY PROTEIN PHOSPHATASE 11 (EC 3	0.89	GGAUAGAGGGGAGACCUGG _||_|:||||||:||||:| GCT-TTTCCCCTTTGGATC -29.14 112.00 209-227
hsa-miR-198	ENST00000335578.2	1	-28.64	112	ACID CERAMIDASE PRECURSOR (EC 3	0.89	GGAUAGAGGGGAGACCUGG ||||||_:||:||_||||| CCTATCCTCCTTCAGGACC -28.64 112.00 151-171
hsa-miR-198	ENST00000262097.2	1	-28.64	112	ACID CERAMIDASE PRECURSOR (EC 3	0.89	GGAUAGAGGGGAGACCUGG ||||||_:||:||_||||| CCTATCCTCCTTCAGGACC -28.64 112.00 103-123
hsa-miR-198	ENST00000314146.4	1	-28.64	112	ACID CERAMIDASE PRECURSOR (EC 3	0.89	GGAUAGAGGGGAGACCUGG ||||||_:||:||_||||| CCTATCCTCCTTCAGGACC -28.64 112.00 151-171
hsa-miR-198	ENST00000324856.3	1	-28.18	112	SWI/SNF-RELATED	0.89	GGAUAGA-GGGGAGACCUGG _||:|_|_|||:|||||||: ACTGTGTACCCTTCTGGACT -28.18 112.00 5892-5912
hsa-miR-198	ENST00000335774.2	1	-28.18	112	SWI/SNF-RELATED	0.89	GGAUAGA-GGGGAGACCUGG _||:|_|_|||:|||||||: ACTGTGTACCCTTCTGGACT -28.18 112.00 5898-5918
hsa-miR-198	ENST00000312925.2	1	-27.59	112		0.89	GGAUAGA-GGGGAGACCUGG ||__|||_||:||||||||: CCCCTCTGCCTCTCTGGACT -27.59 112.00 2630-2651
hsa-miR-198	ENST00000230568.1	1	-26.63	112	LYMPHOCYTE ANTIGEN 86 PRECURSOR (MD-1 PROTEIN)	0.89	GGAUAGAG-GGGAGACCUGG ||__||||_:|||||||||: CCACTCTCTTCCTCTGGACT -26.63 112.00 16-37
hsa-miR-198	ENST00000329548.2	1	-26.46	112		0.89	GGAUAGAGGGGAGACCUGG ::|:|||_:|||||||||_ TTTGTCT-TCCTCTGGACA -26.46 112.00 795-813
hsa-miR-198	ENST00000328704.2	1	-26.46	112		0.89	GGAUAGAGGGGAGACCUGG ::|:|||_:|||||||||_ TTTGTCT-TCCTCTGGACA -26.46 112.00 1116-1134
mmu-miR-185	ENST00000310298.2	1	-26.25	112	HIGH-AFFINITY CAMP-SPECIFIC AND IBMX-INSENSITIVE 3'	0.89	CUUGAC-G--GAAAGAGAGGU __||||_|__:|||||||||| CCACTGCCTATTTTCTCTCCA -26.25 112.00 1701-1721
mmu-miR-185	ENST00000339708.1	1	-26.25	112	HIGH-AFFINITY CAMP-SPECIFIC AND IBMX-INSENSITIVE 3'	0.89	CUUGAC-G--GAAAGAGAGGU __||||_|__:|||||||||| CCACTGCCTATTTTCTCTCCA -26.25 112.00 1563-1583
hsa-miR-185	ENST00000310298.2	1	-26.25	112	HIGH-AFFINITY CAMP-SPECIFIC AND IBMX-INSENSITIVE 3'	0.89	CUUGAC-G--GAAAGAGAGGU __||||_|__:|||||||||| CCACTGCCTATTTTCTCTCCA -26.25 112.00 1701-1721
hsa-miR-185	ENST00000339708.1	1	-26.25	112	HIGH-AFFINITY CAMP-SPECIFIC AND IBMX-INSENSITIVE 3'	0.89	CUUGAC-G--GAAAGAGAGGU __||||_|__:|||||||||| CCACTGCCTATTTTCTCTCCA -26.25 112.00 1563-1583
mmu-let-7i	ENST00000306749.1	1	-25.91	112	FATTY ACID SYNTHASE (EC 2	0.89	UCGUGUUUGAUGAUGGAGU :||:|::|||||_|||||_ GGCGCGGACTACAACCTCT -25.91 112.00 7374-7393
hsa-let-7i	ENST00000306749.1	1	-25.91	112	FATTY ACID SYNTHASE (EC 2	0.89	UCGUGUUUGAUGAUGGAGU :||:|::|||||_|||||_ GGCGCGGACTACAACCTCT -25.91 112.00 7374-7393
mmu-let-7i	ENST00000321232.4	1	-25.65	112		0.89	UCGUGUUUGAUGAUGGAGU |||||:|:||||_:||||_ AGCACGAGCTACAGCCTCC -25.65 112.00 256-275
mmu-let-7i	ENST00000328841.1	1	-25.65	112		0.89	UCGUGUUUGAUGAUGGAGU |||||:|:||||_:||||_ AGCACGAGCTACAGCCTCC -25.65 112.00 256-275
mmu-let-7i	ENST00000321205.1	1	-25.65	112		0.89	UCGUGUUUGAUGAUGGAGU |||||:|:||||_:||||_ AGCACGAGCTACAGCCTCC -25.65 112.00 256-275
hsa-let-7i	ENST00000321232.4	1	-25.65	112		0.89	UCGUGUUUGAUGAUGGAGU |||||:|:||||_:||||_ AGCACGAGCTACAGCCTCC -25.65 112.00 256-275
hsa-let-7i	ENST00000328841.1	1	-25.65	112		0.89	UCGUGUUUGAUGAUGGAGU |||||:|:||||_:||||_ AGCACGAGCTACAGCCTCC -25.65 112.00 256-275
hsa-let-7i	ENST00000321205.1	1	-25.65	112		0.89	UCGUGUUUGAUGAUGGAGU |||||:|:||||_:||||_ AGCACGAGCTACAGCCTCC -25.65 112.00 256-275
mmu-miR-139	ENST00000290573.1	1	-25.18	112	HEXOKINASE	0.89	UCUGUGCACGUGACAUCU :||_::|||||||||:|_ GGAGGTGTGCACTGTGGT -25.18 112.00 2459-2477
hsa-miR-139	ENST00000290573.1	1	-25.18	112	HEXOKINASE	0.89	UCUGUGCACGUGACAUCU :||_::|||||||||:|_ GGAGGTGTGCACTGTGGT -25.18 112.00 2459-2477
mmu-miR-139	ENST00000262120.1	1	-24.94	112	TWISTED GASTRULATION	0.89	UCUGUGCACGUGACAUCU |_|||:|||:|||||:|_ ACACATGTGTACTGTGGT -24.94 112.00 491-509
hsa-miR-139	ENST00000262120.1	1	-24.94	112	TWISTED GASTRULATION	0.89	UCUGUGCACGUGACAUCU |_|||:|||:|||||:|_ ACACATGTGTACTGTGGT -24.94 112.00 491-509
mmu-let-7i	ENST00000328801.2	1	-24.52	112	OTOPETRIN 3	0.89	UCGUGUUUGAUGAUGGAGU |||||_:|_||||:||||| AGCACTGAGTACTGCCTCA -24.52 112.00 888-908
hsa-let-7i	ENST00000328801.2	1	-24.52	112	OTOPETRIN 3	0.89	UCGUGUUUGAUGAUGGAGU |||||_:|_||||:||||| AGCACTGAGTACTGCCTCA -24.52 112.00 888-908
mmu-miR-185	ENST00000261375.3	1	-24.06	112	B/K PROTEIN	0.89	CUUGACGGAAAGAGAGGU _::||||||||:|||:|_ CGGCTGCCTTTTTCTTCC -24.06 112.00 223-240
hsa-miR-185	ENST00000261375.3	1	-24.06	112	B/K PROTEIN	0.89	CUUGACGGAAAGAGAGGU _::||||||||:|||:|_ CGGCTGCCTTTTTCTTCC -24.06 112.00 223-240
mmu-let-7i	ENST00000305641.1	1	-23.69	112	LEUCINE CARBOXYL METHYLTRANSFERASE 2; P21WAF1/CIP1 PROMOTER-INTERACTING PROTEIN	0.89	UCGUGUUUGAUGAUGGAGU |||:||:||||||:|_||_ AGCGCAGACTACTGCATCC -23.69 112.00 453-472
hsa-let-7i	ENST00000305641.1	1	-23.69	112	LEUCINE CARBOXYL METHYLTRANSFERASE 2; P21WAF1/CIP1 PROMOTER-INTERACTING PROTEIN	0.89	UCGUGUUUGAUGAUGGAGU |||:||:||||||:|_||_ AGCGCAGACTACTGCATCC -23.69 112.00 453-472
mmu-miR-185	ENST00000185206.1	1	-23.53	112	CHLORIDE INTRACELLULAR CHANNEL PROTEIN 5	0.89	CUUGAC-GGAAAGAGAGGU _|||||_||||||||||_: CAACTGTCCTTTCTCTCAG -23.53 112.00 567-584
mmu-miR-185	ENST00000321926.1	1	-23.53	112	CHLORIDE INTRACELLULAR CHANNEL PROTEIN 5	0.89	CUUGAC-GGAAAGAGAGGU _|||||_||||||||||_: CAACTGTCCTTTCTCTCAG -23.53 112.00 90-107
mmu-miR-185	ENST00000339561.1	1	-23.53	112	CHLORIDE INTRACELLULAR CHANNEL PROTEIN 5	0.89	CUUGAC-GGAAAGAGAGGU _|||||_||||||||||_: CAACTGTCCTTTCTCTCAG -23.53 112.00 90-107
hsa-miR-185	ENST00000185206.1	1	-23.53	112	CHLORIDE INTRACELLULAR CHANNEL PROTEIN 5	0.89	CUUGAC-GGAAAGAGAGGU _|||||_||||||||||_: CAACTGTCCTTTCTCTCAG -23.53 112.00 567-584
hsa-miR-185	ENST00000321926.1	1	-23.53	112	CHLORIDE INTRACELLULAR CHANNEL PROTEIN 5	0.89	CUUGAC-GGAAAGAGAGGU _|||||_||||||||||_: CAACTGTCCTTTCTCTCAG -23.53 112.00 90-107
hsa-miR-185	ENST00000339561.1	1	-23.53	112	CHLORIDE INTRACELLULAR CHANNEL PROTEIN 5	0.89	CUUGAC-GGAAAGAGAGGU _|||||_||||||||||_: CAACTGTCCTTTCTCTCAG -23.53 112.00 90-107
mmu-miR-139	ENST00000264431.1	1	-23.39	112	PDZ DOMAIN CONTAINING GUANINE NUCLEOTIDE EXCHANGE FACTOR (GEF) 1; RA(RAS/RAP1A-ASSOCIATING)-GEF; PDZ DOMAIN CONTAINING GUANINE NUCLEOTIDE EXCHANGE FACTOR(GEF)1; RA(RAS/RAP1A-ASSOCIATING)-GEF; PDZ DOMAIN CONTAINING GUANINE NUCLEOTIDE EXCHANGE FACTOR(GEF)1	0.89	UCU-GUGCACGUGACAUCU |_|_|||_||||||||||: ATAGCAC-TGCACTGTAGG -23.39 112.00 2379-2398
hsa-miR-139	ENST00000264431.1	1	-23.39	112	PDZ DOMAIN CONTAINING GUANINE NUCLEOTIDE EXCHANGE FACTOR (GEF) 1; RA(RAS/RAP1A-ASSOCIATING)-GEF; PDZ DOMAIN CONTAINING GUANINE NUCLEOTIDE EXCHANGE FACTOR(GEF)1; RA(RAS/RAP1A-ASSOCIATING)-GEF; PDZ DOMAIN CONTAINING GUANINE NUCLEOTIDE EXCHANGE FACTOR(GEF)1	0.89	UCU-GUGCACGUGACAUCU |_|_|||_||||||||||: ATAGCAC-TGCACTGTAGG -23.39 112.00 2379-2398
mmu-miR-185	ENST00000290294.1	1	-23.14	112	SMALL NUCLEAR PROTEIN PRAC	0.89	CUUGACGGAAAGAGAGGU _:|_|||:||||||||:| AGAGTGCTTTTCTCTCTA -23.14 112.00 53-71
hsa-miR-185	ENST00000290294.1	1	-23.14	112	SMALL NUCLEAR PROTEIN PRAC	0.89	CUUGACGGAAAGAGAGGU _:|_|||:||||||||:| AGAGTGCTTTTCTCTCTA -23.14 112.00 53-71
hsa-miR-33	ENST00000326818.2	1	-23.05	112	PHOSPHATE REGULATING NEUTRAL ENDOPEPTIDASE (EC 3	0.89	GUUAC-GUUGAUGUUACGUG |||||_|__|||||:||||: CAATGCCTTCTACAGTGCAT -23.05 112.00 1610-1631
mmu-miR-33	ENST00000326818.2	1	-23.05	112	PHOSPHATE REGULATING NEUTRAL ENDOPEPTIDASE (EC 3	0.89	GUUAC-GUUGAUGUUACGUG |||||_|__|||||:||||: CAATGCCTTCTACAGTGCAT -23.05 112.00 1610-1631
hsa-miR-33	ENST00000340232.1	1	-22.98	112	DIHYDROPYRIDINE-SENSITIVE L-TYPE	0.89	GUUAC-GUUGAUGUUACGUG _||||_||:|||||:|||:_ AAATGTCAGCTACAGTGCGG -22.98 112.00 198-217
hsa-miR-33	ENST00000344061.1	1	-22.98	112	DIHYDROPYRIDINE-SENSITIVE L-TYPE	0.89	GUUAC-GUUGAUGUUACGUG _||||_||:|||||:|||:_ AAATGTCAGCTACAGTGCGG -22.98 112.00 219-238
hsa-miR-33	ENST00000344240.1	1	-22.98	112	DIHYDROPYRIDINE-SENSITIVE L-TYPE	0.89	GUUAC-GUUGAUGUUACGUG _||||_||:|||||:|||:_ AAATGTCAGCTACAGTGCGG -22.98 112.00 363-382
hsa-miR-33	ENST00000282343.4	1	-22.98	112	DIHYDROPYRIDINE-SENSITIVE L-TYPE	0.89	GUUAC-GUUGAUGUUACGUG _||||_||:|||||:|||:_ AAATGTCAGCTACAGTGCGG -22.98 112.00 279-298
hsa-miR-33	ENST00000324631.3	1	-22.98	112	DIHYDROPYRIDINE-SENSITIVE L-TYPE	0.89	GUUAC-GUUGAUGUUACGUG _||||_||:|||||:|||:_ AAATGTCAGCTACAGTGCGG -22.98 112.00 363-382
hsa-miR-33	ENST00000340194.1	1	-22.98	112	DIHYDROPYRIDINE-SENSITIVE L-TYPE	0.89	GUUAC-GUUGAUGUUACGUG _||||_||:|||||:|||:_ AAATGTCAGCTACAGTGCGG -22.98 112.00 363-382
hsa-miR-33	ENST00000338393.1	1	-22.98	112	DIHYDROPYRIDINE-SENSITIVE L-TYPE	0.89	GUUAC-GUUGAUGUUACGUG _||||_||:|||||:|||:_ AAATGTCAGCTACAGTGCGG -22.98 112.00 150-169
mmu-miR-33	ENST00000340232.1	1	-22.98	112	DIHYDROPYRIDINE-SENSITIVE L-TYPE	0.89	GUUAC-GUUGAUGUUACGUG _||||_||:|||||:|||:_ AAATGTCAGCTACAGTGCGG -22.98 112.00 198-217
mmu-miR-33	ENST00000344061.1	1	-22.98	112	DIHYDROPYRIDINE-SENSITIVE L-TYPE	0.89	GUUAC-GUUGAUGUUACGUG _||||_||:|||||:|||:_ AAATGTCAGCTACAGTGCGG -22.98 112.00 219-238
mmu-miR-33	ENST00000344240.1	1	-22.98	112	DIHYDROPYRIDINE-SENSITIVE L-TYPE	0.89	GUUAC-GUUGAUGUUACGUG _||||_||:|||||:|||:_ AAATGTCAGCTACAGTGCGG -22.98 112.00 363-382
mmu-miR-33	ENST00000282343.4	1	-22.98	112	DIHYDROPYRIDINE-SENSITIVE L-TYPE	0.89	GUUAC-GUUGAUGUUACGUG _||||_||:|||||:|||:_ AAATGTCAGCTACAGTGCGG -22.98 112.00 279-298
mmu-miR-33	ENST00000324631.3	1	-22.98	112	DIHYDROPYRIDINE-SENSITIVE L-TYPE	0.89	GUUAC-GUUGAUGUUACGUG _||||_||:|||||:|||:_ AAATGTCAGCTACAGTGCGG -22.98 112.00 363-382
mmu-miR-33	ENST00000340194.1	1	-22.98	112	DIHYDROPYRIDINE-SENSITIVE L-TYPE	0.89	GUUAC-GUUGAUGUUACGUG _||||_||:|||||:|||:_ AAATGTCAGCTACAGTGCGG -22.98 112.00 363-382
mmu-miR-33	ENST00000338393.1	1	-22.98	112	DIHYDROPYRIDINE-SENSITIVE L-TYPE	0.89	GUUAC-GUUGAUGUUACGUG _||||_||:|||||:|||:_ AAATGTCAGCTACAGTGCGG -22.98 112.00 150-169
mmu-miR-139	ENST00000220888.1	1	-22.85	112	ZINC FINGER TRANSCRIPTION FACTOR TRPS1 (ZINC FINGER PROTEIN GC79) (TRICHO-RHINO-PHALANGEAL SYNDROME TYPE I PROTEIN)	0.89	UCUGUGCACGUGACAUCU |_|:::|||||||||:|_ AAATGTGTGCACTGTGGC -22.85 112.00 3645-3663
hsa-miR-139	ENST00000220888.1	1	-22.85	112	ZINC FINGER TRANSCRIPTION FACTOR TRPS1 (ZINC FINGER PROTEIN GC79) (TRICHO-RHINO-PHALANGEAL SYNDROME TYPE I PROTEIN)	0.89	UCUGUGCACGUGACAUCU |_|:::|||||||||:|_ AAATGTGTGCACTGTGGC -22.85 112.00 3645-3663
mmu-let-7i	ENST00000262519.4	1	-22.7	112		0.89	UCGUGUUUGAUGAUGGAGU |||:_|::||||||||_|| AGCGAAGGCTACTACCCCA -22.70 112.00 4500-4520
hsa-let-7i	ENST00000262519.4	1	-22.7	112		0.89	UCGUGUUUGAUGAUGGAGU |||:_|::||||||||_|| AGCGAAGGCTACTACCCCA -22.70 112.00 4500-4520
mmu-let-7i	ENST00000262887.1	1	-22.59	112	DNA-REPAIR PROTEIN XRCC1	0.89	UCGUGUUUGAUGAUGGAGU ||||_||::||||_||||| AGCAGAAGTTACTTCCTCA -22.59 112.00 1852-1872
hsa-let-7i	ENST00000262887.1	1	-22.59	112	DNA-REPAIR PROTEIN XRCC1	0.89	UCGUGUUUGAUGAUGGAGU ||||_||::||||_||||| AGCAGAAGTTACTTCCTCA -22.59 112.00 1852-1872
mmu-miR-185	ENST00000322540.2	1	-22.4	112	CCAAT-BINDING TRANSCRIPTION FACTOR SUBUNIT B (CBF-B) (NF-Y PROTEIN CHAIN A) (NF-YA) (CAAT-BOX DNA BINDING PROTEIN SUBUNIT A)	0.89	CUUGACGGAAAGAGAGGU |:||__::|||||||||| GGACGATTTTTCTCTCCA -22.40 112.00 948-967
mmu-miR-185	ENST00000229418.2	1	-22.4	112	CCAAT-BINDING TRANSCRIPTION FACTOR SUBUNIT B (CBF-B) (NF-Y PROTEIN CHAIN A) (NF-YA) (CAAT-BOX DNA BINDING PROTEIN SUBUNIT A)	0.89	CUUGACGGAAAGAGAGGU |:||__::|||||||||| GGACGATTTTTCTCTCCA -22.40 112.00 858-877
mmu-miR-185	ENST00000341376.1	1	-22.4	112	CCAAT-BINDING TRANSCRIPTION FACTOR SUBUNIT B (CBF-B) (NF-Y PROTEIN CHAIN A) (NF-YA) (CAAT-BOX DNA BINDING PROTEIN SUBUNIT A)	0.89	CUUGACGGAAAGAGAGGU |:||__::|||||||||| GGACGATTTTTCTCTCCA -22.40 112.00 945-964
hsa-miR-185	ENST00000322540.2	1	-22.4	112	CCAAT-BINDING TRANSCRIPTION FACTOR SUBUNIT B (CBF-B) (NF-Y PROTEIN CHAIN A) (NF-YA) (CAAT-BOX DNA BINDING PROTEIN SUBUNIT A)	0.89	CUUGACGGAAAGAGAGGU |:||__::|||||||||| GGACGATTTTTCTCTCCA -22.40 112.00 948-967
hsa-miR-185	ENST00000229418.2	1	-22.4	112	CCAAT-BINDING TRANSCRIPTION FACTOR SUBUNIT B (CBF-B) (NF-Y PROTEIN CHAIN A) (NF-YA) (CAAT-BOX DNA BINDING PROTEIN SUBUNIT A)	0.89	CUUGACGGAAAGAGAGGU |:||__::|||||||||| GGACGATTTTTCTCTCCA -22.40 112.00 858-877
hsa-miR-185	ENST00000341376.1	1	-22.4	112	CCAAT-BINDING TRANSCRIPTION FACTOR SUBUNIT B (CBF-B) (NF-Y PROTEIN CHAIN A) (NF-YA) (CAAT-BOX DNA BINDING PROTEIN SUBUNIT A)	0.89	CUUGACGGAAAGAGAGGU |:||__::|||||||||| GGACGATTTTTCTCTCCA -22.40 112.00 945-964
mmu-let-7i	ENST00000310725.2	1	-22.28	112	RAS-RELATED PROTEIN RAB-37	0.89	UCGUGUUUGAUGAUGGAGU ||:_|:|:||||_|||||| AGTCCGAGCTACGACCTCA -22.28 112.00 63-83
hsa-let-7i	ENST00000310725.2	1	-22.28	112	RAS-RELATED PROTEIN RAB-37	0.89	UCGUGUUUGAUGAUGGAGU ||:_|:|:||||_|||||| AGTCCGAGCTACGACCTCA -22.28 112.00 63-83
mmu-miR-185	ENST00000308159.1	1	-22.18	112		0.89	CUUGACGGAAAGAGAGGU _|::|||||||||:|:|_ CAGTTGCCTTTCTTTTCC -22.18 112.00 1424-1441
hsa-miR-185	ENST00000308159.1	1	-22.18	112		0.89	CUUGACGGAAAGAGAGGU _|::|||||||||:|:|_ CAGTTGCCTTTCTTTTCC -22.18 112.00 1424-1441
mmu-let-7i	ENST00000306378.3	1	-22.16	112	FETAL ALZHEIMER ANTIGEN (FETAL ALZ-50-REACTIVE CLONE 1)	0.89	UCGUGUUUGAUGAUGGAGU :|:_||:|||||_|||||| GGTTCAGACTACAACCTCA -22.16 112.00 7097-7117
mmu-let-7i	ENST00000335221.2	1	-22.16	112	FETAL ALZHEIMER ANTIGEN (FETAL ALZ-50-REACTIVE CLONE 1)	0.89	UCGUGUUUGAUGAUGGAGU :|:_||:|||||_|||||| GGTTCAGACTACAACCTCA -22.16 112.00 7475-7495
mmu-let-7i	ENST00000321892.2	1	-22.16	112	FETAL ALZHEIMER ANTIGEN (FETAL ALZ-50-REACTIVE CLONE 1)	0.89	UCGUGUUUGAUGAUGGAGU :|:_||:|||||_|||||| GGTTCAGACTACAACCTCA -22.16 112.00 488-508
hsa-let-7i	ENST00000306378.3	1	-22.16	112	FETAL ALZHEIMER ANTIGEN (FETAL ALZ-50-REACTIVE CLONE 1)	0.89	UCGUGUUUGAUGAUGGAGU :|:_||:|||||_|||||| GGTTCAGACTACAACCTCA -22.16 112.00 7097-7117
hsa-let-7i	ENST00000335221.2	1	-22.16	112	FETAL ALZHEIMER ANTIGEN (FETAL ALZ-50-REACTIVE CLONE 1)	0.89	UCGUGUUUGAUGAUGGAGU :|:_||:|||||_|||||| GGTTCAGACTACAACCTCA -22.16 112.00 7475-7495
hsa-let-7i	ENST00000321892.2	1	-22.16	112	FETAL ALZHEIMER ANTIGEN (FETAL ALZ-50-REACTIVE CLONE 1)	0.89	UCGUGUUUGAUGAUGGAGU :|:_||:|||||_|||||| GGTTCAGACTACAACCTCA -22.16 112.00 488-508
mmu-let-7i	ENST00000339443.1	1	-21.39	112	ESTERASE D (EC 3	0.89	UCGUGUUUGAUGAUGGAGU |_||:_|:|||||||:||| ATCAT-AGCTACTACTTCA -21.39 112.00 775-794
mmu-let-7i	ENST00000267160.1	1	-21.39	112	ESTERASE D (EC 3	0.89	UCGUGUUUGAUGAUGGAGU |_||:_|:|||||||:||| ATCAT-AGCTACTACTTCA -21.39 112.00 778-797
hsa-let-7i	ENST00000339443.1	1	-21.39	112	ESTERASE D (EC 3	0.89	UCGUGUUUGAUGAUGGAGU |_||:_|:|||||||:||| ATCAT-AGCTACTACTTCA -21.39 112.00 775-794
hsa-let-7i	ENST00000267160.1	1	-21.39	112	ESTERASE D (EC 3	0.89	UCGUGUUUGAUGAUGGAGU |_||:_|:|||||||:||| ATCAT-AGCTACTACTTCA -21.39 112.00 778-797
mmu-let-7i	ENST00000300481.5	1	-21.21	112	LONG TRANSIENT RECEPTOR POTENTIAL CHANNEL 2 (LTRPC2) (TRANSIENT RECEPTOR POTENTIAL CHANNEL 7) (TRPC7)	0.89	UCGUGUUUGAUGAUGGAGU |||:::|_||||_|||||| AGCGTGATCTACCACCTCA -21.21 112.00 453-473
mmu-let-7i	ENST00000300482.4	1	-21.21	112	LONG TRANSIENT RECEPTOR POTENTIAL CHANNEL 2 (LTRPC2) (TRANSIENT RECEPTOR POTENTIAL CHANNEL 7) (TRPC7)	0.89	UCGUGUUUGAUGAUGGAGU |||:::|_||||_|||||| AGCGTGATCTACCACCTCA -21.21 112.00 453-473
hsa-let-7i	ENST00000300481.5	1	-21.21	112	LONG TRANSIENT RECEPTOR POTENTIAL CHANNEL 2 (LTRPC2) (TRANSIENT RECEPTOR POTENTIAL CHANNEL 7) (TRPC7)	0.89	UCGUGUUUGAUGAUGGAGU |||:::|_||||_|||||| AGCGTGATCTACCACCTCA -21.21 112.00 453-473
hsa-let-7i	ENST00000300482.4	1	-21.21	112	LONG TRANSIENT RECEPTOR POTENTIAL CHANNEL 2 (LTRPC2) (TRANSIENT RECEPTOR POTENTIAL CHANNEL 7) (TRPC7)	0.89	UCGUGUUUGAUGAUGGAGU |||:::|_||||_|||||| AGCGTGATCTACCACCTCA -21.21 112.00 453-473
mmu-miR-185	ENST00000262715.1	1	-21.15	112	TELOMERASE-ASSOCIATED PROTEIN 1; TELOMERASE PROTEIN COMPONENT 1	0.89	CUUGACGGAAAGAGAGGU |:::|_||||||||||:_ GGGTTCCCTTTCTCTCTC -21.15 112.00 5765-5783
hsa-miR-185	ENST00000262715.1	1	-21.15	112	TELOMERASE-ASSOCIATED PROTEIN 1; TELOMERASE PROTEIN COMPONENT 1	0.89	CUUGACGGAAAGAGAGGU |:::|_||||||||||:_ GGGTTCCCTTTCTCTCTC -21.15 112.00 5765-5783
mmu-miR-185	ENST00000320140.4	1	-20.91	112	SIDEKICK HOMOLOG 1	0.89	CUUGACGGAAAGAGAGGU _:||_||||||||:|:|| CGACGGCCTTTCTTTTCA -20.91 112.00 1127-1145
hsa-miR-185	ENST00000320140.4	1	-20.91	112	SIDEKICK HOMOLOG 1	0.89	CUUGACGGAAAGAGAGGU _:||_||||||||:|:|| CGACGGCCTTTCTTTTCA -20.91 112.00 1127-1145
mmu-let-7i	ENST00000331217.2	1	-20.24	112	MASTERMIND-LIKE 2; MASTERMIND-3; NUCLEAR TRANSCRIPTION FACTOR/NOTCH RECEPTOR REGULATOR	0.89	UCGUGUUUGAUGAUGGAGU ||||_||:||_||||:||| AGCAAAAGCTCCTACTTCA -20.24 112.00 2059-2079
hsa-let-7i	ENST00000331217.2	1	-20.24	112	MASTERMIND-LIKE 2; MASTERMIND-3; NUCLEAR TRANSCRIPTION FACTOR/NOTCH RECEPTOR REGULATOR	0.89	UCGUGUUUGAUGAUGGAGU ||||_||:||_||||:||| AGCAAAAGCTCCTACTTCA -20.24 112.00 2059-2079
mmu-let-7i	ENST00000291536.2	1	-20.22	112	TESTIS-SPECIFIC GENE A2 (MALE MEIOTIC METAPHASE CHROMOSOME-ASSOCIATED ACIDIC PROTEIN) (MEICHROACIDIN)	0.89	UCGUGUUUGAUGAUGGAGU :||::|_||||||||_||| GGCGTATACTACTACATCA -20.22 112.00 306-326
hsa-let-7i	ENST00000291536.2	1	-20.22	112	TESTIS-SPECIFIC GENE A2 (MALE MEIOTIC METAPHASE CHROMOSOME-ASSOCIATED ACIDIC PROTEIN) (MEICHROACIDIN)	0.89	UCGUGUUUGAUGAUGGAGU :||::|_||||||||_||| GGCGTATACTACTACATCA -20.22 112.00 306-326
hsa-miR-198	ENST00000267200.1	1	-34.44	111	NUCLEAR RECEPTOR CO-REPRESSOR 2 (N-COR2) (SILENCING MEDIATOR OF RETINOIC ACID AND THYROID HORMONE RECEPTOR) (SMRT) (SMRTE) (THYROID-	0.89	GGAUAGAGGGGAGACCUGG ||_||||||||||_||||| CCCATCTCCCCTC-GGACC -34.44 111.00 5574-5593
hsa-miR-198	ENST00000263611.1	1	-32.53	111	DOPAMINE BETA-MONOOXYGENASE PRECURSOR (EC 1	0.89	GGAUAGAG--GGGAGACCUGG ||||||_|__|||_||||||| CCTATCACATCCCCCTGGACC -32.53 111.00 100-122
hsa-miR-198	ENST00000219689.3	1	-30.44	111		0.89	GGAUAGAG---GGGAGACCUGG |||:_:_|___||||||||||| CCTGGTGCGGGCCCTCTGGACC -30.44 111.00 575-598
hsa-miR-198	ENST00000290524.1	1	-29	111	DNA-BINDING PROTEIN RFX5 (REGULATORY FACTOR X SUBUNIT 5)	0.89	GGA-UAGAGGGGAGACCUGG |:|_|_||||||||_||||| CTTCAGCTCCCCTCAGGACC -29.00 111.00 195-216
hsa-miR-198	ENST00000309320.2	1	-28.82	111	C-C CHEMOKINE RECEPTOR TYPE 9 (C-C CKR-9) (CC-CKR-9) (CCR-9) (GPR-9- 6)	0.89	GGAUAG-AGGGGAGACCUGG :|__||_||||:|||||:|| TCACTCTTCCCTTCTGGGCC -28.82 111.00 259-280
hsa-miR-198	ENST00000336401.2	1	-28.82	111	C-C CHEMOKINE RECEPTOR TYPE 9 (C-C CKR-9) (CC-CKR-9) (CCR-9) (GPR-9- 6)	0.89	GGAUAG-AGGGGAGACCUGG :|__||_||||:|||||:|| TCACTCTTCCCTTCTGGGCC -28.82 111.00 259-280
hsa-miR-198	ENST00000338528.1	1	-28.82	111	C-C CHEMOKINE RECEPTOR TYPE 9 (C-C CKR-9) (CC-CKR-9) (CCR-9) (GPR-9- 6)	0.89	GGAUAG-AGGGGAGACCUGG :|__||_||||:|||||:|| TCACTCTTCCCTTCTGGGCC -28.82 111.00 274-295
hsa-miR-198	ENST00000334707.1	1	-28.41	111	INTERFERON ALPHA-7 PRECURSOR (INTERFERON ALPHA-J1) (IFN-ALPHA-J1) (INTERFERON ALPHA-J) (LEIF J)	0.89	GGAUAGAGGGGAGACCUGG :|_||||_|:||||||:|: TCCATCTGCTCTCTGGGCT -28.41 111.00 51-71
hsa-miR-198	ENST00000299064.3	1	-28.01	111	T-CELL RECEPTOR ALPHA CHAIN C REGION	0.89	GGAUAGAGGGGAGACCUGG :||_||||:|:|||||:|_ TCTCTCTCTCTTCTGGGCA -28.01 111.00 26-45
hsa-miR-198	ENST00000339993.1	1	-27.66	111		0.89	GGAUAGAGGGGAGACCUGG |:|__:||::||||||||| CTTCCTTCTTCTCTGGACC -27.66 111.00 29-49
hsa-miR-198	ENST00000311036.1	1	-27.43	111	G PROTEIN-COUPLED RECEPTOR 100	0.89	GGAUAGAGGGGAGACCUGG |||_||_|:|:|||||:|| CCTCTCACTCTTCTGGGCC -27.43 111.00 455-475
hsa-miR-198	ENST00000251742.1	1	-27.07	111	MIDASIN (MIDAS-CONTAINING PROTEIN)	0.89	GGAUAGAGGGGAGACCUGG ::|:|__:|||||||||:| TTTGTGATCCCTCTGGATC -27.07 111.00 7770-7790
hsa-miR-198	ENST00000306802.1	1	-26.88	111		0.89	GGAUAGAGGGGAGACCUGG |||||_|||:|||||||_| CCTAT-TCCTCTCTGGAAC -26.88 111.00 3270-3287
hsa-miR-198	ENST00000264501.1	1	-26.88	111		0.89	GGAUAGAGGGGAGACCUGG |||||_|||:|||||||_| CCTAT-TCCTCTCTGGAAC -26.88 111.00 3642-3659
hsa-miR-198	ENST00000326587.3	1	-26.73	111	MELANOMA-ASSOCIATED ANTIGEN D1 (MAGE-D1 ANTIGEN) (NEUROTROPHIN RECEPTOR-INTERACTING MAGE HOMOLOG) (PRO2292)	0.89	GGAUAGAGGGGAGACCUGG :|_||:|_||:|||||:|| TCCATTTACCTTCTGGGCC -26.73 111.00 2189-2209
hsa-miR-198	ENST00000326569.3	1	-26.73	111	MELANOMA-ASSOCIATED ANTIGEN D1 (MAGE-D1 ANTIGEN) (NEUROTROPHIN RECEPTOR-INTERACTING MAGE HOMOLOG) (PRO2292)	0.89	GGAUAGAGGGGAGACCUGG :|_||:|_||:|||||:|| TCCATTTACCTTCTGGGCC -26.73 111.00 2357-2377
hsa-miR-198	ENST00000271153.1	1	-25.92	111	CYTOCHROME P450 4B1 (EC 1	0.89	GGAUAGAGGGGAGACCUGG ::|:__|:|:||||||||| TTTGAGTTCTCTCTGGACC -25.92 111.00 1419-1439
hsa-miR-198	ENST00000339430.1	1	-25.86	111		0.89	GGAUAGAGGGGAGACCUGG ||_|||_||::|:|||||| CCCATCACCTTTTTGGACC -25.86 111.00 249-269
mmu-let-7i	ENST00000295900.2	1	-25.26	111	ATAXIN-7 (SPINOCEREBELLAR ATAXIA TYPE 7 PROTEIN)	0.89	UCGUGUUUGAUGAUGGAGU _|||||:_||:||:|:||| TGCACAGCCTGCTGCTTCA -25.26 111.00 1878-1897
mmu-let-7i	ENST00000338225.1	1	-25.26	111	ATAXIN-7 (SPINOCEREBELLAR ATAXIA TYPE 7 PROTEIN)	0.89	UCGUGUUUGAUGAUGGAGU _|||||:_||:||:|:||| TGCACAGCCTGCTGCTTCA -25.26 111.00 1878-1897
hsa-let-7i	ENST00000295900.2	1	-25.26	111	ATAXIN-7 (SPINOCEREBELLAR ATAXIA TYPE 7 PROTEIN)	0.89	UCGUGUUUGAUGAUGGAGU _|||||:_||:||:|:||| TGCACAGCCTGCTGCTTCA -25.26 111.00 1878-1897
hsa-let-7i	ENST00000338225.1	1	-25.26	111	ATAXIN-7 (SPINOCEREBELLAR ATAXIA TYPE 7 PROTEIN)	0.89	UCGUGUUUGAUGAUGGAGU _|||||:_||:||:|:||| TGCACAGCCTGCTGCTTCA -25.26 111.00 1878-1897
hsa-miR-198	ENST00000308696.1	1	-25.06	111	26S PROTEASOME NON-ATPASE REGULATORY SUBUNIT 1 (26S PROTEASOME REGULATORY SUBUNIT S1) (26S PROTEASOME SUBUNIT P112)	0.89	GGAUAGAGGGGAGACCUGG _:|||:||:|:||||||:_ ATTATTTCTCTTCTGGATG -25.06 111.00 97-115
mmu-miR-185	ENST00000310538.4	1	-25	111		0.89	CU-UGACGGAAAGAGAGGU ||_|||||||_|||||||_ GACACTGCCTCTCTCTCCC -25.00 111.00 812-831
hsa-miR-185	ENST00000310538.4	1	-25	111		0.89	CU-UGACGGAAAGAGAGGU ||_|||||||_|||||||_ GACACTGCCTCTCTCTCCC -25.00 111.00 812-831
mmu-let-7i	ENST00000273588.1	1	-24.96	111	AMINOMETHYLTRANSFERASE	0.89	UCGUGUUUGAUG--AU-GGAGU __||||||||||__||_||||| CCCACAAACTACTATACCCTCA -24.96 111.00 1187-1208
hsa-let-7i	ENST00000273588.1	1	-24.96	111	AMINOMETHYLTRANSFERASE	0.89	UCGUGUUUGAUG--AU-GGAGU __||||||||||__||_||||| CCCACAAACTACTATACCCTCA -24.96 111.00 1187-1208
hsa-miR-198	ENST00000036971.1	1	-24.9	111	PEROXISOMAL ASSEMBLY PROTEIN PEX3 (PEROXIN-3)	0.89	GGAUAGAGGGGAGACCUGG :||_|_||||:|:|||||: TCTTTGTCCCTTTTGGACT -24.90 111.00 594-614
hsa-miR-198	ENST00000344281.1	1	-24.9	111	PEROXISOMAL ASSEMBLY PROTEIN PEX3 (PEROXIN-3)	0.89	GGAUAGAGGGGAGACCUGG :||_|_||||:|:|||||: TCTTTGTCCCTTTTGGACT -24.90 111.00 462-482
mmu-let-7i	ENST00000302176.4	1	-24.72	111		0.89	UCGUGUUUGAUGAUGGAGU |||:|_::||:||:||||_ AGCGCTGGCTGCTGCCTCC -24.72 111.00 323-342
mmu-let-7i	ENST00000296550.4	1	-24.72	111		0.89	UCGUGUUUGAUGAUGGAGU |||:|_::||:||:||||_ AGCGCTGGCTGCTGCCTCC -24.72 111.00 524-543
hsa-let-7i	ENST00000302176.4	1	-24.72	111		0.89	UCGUGUUUGAUGAUGGAGU |||:|_::||:||:||||_ AGCGCTGGCTGCTGCCTCC -24.72 111.00 323-342
hsa-let-7i	ENST00000296550.4	1	-24.72	111		0.89	UCGUGUUUGAUGAUGGAGU |||:|_::||:||:||||_ AGCGCTGGCTGCTGCCTCC -24.72 111.00 524-543
hsa-miR-198	ENST00000230223.1	1	-24.71	111	OLFACTORY RECEPTOR 5V1 (HS6M1-21)	0.89	GGAUAGAGGGGAGACCUGG ||_||:|||:||:||||:_ CCAATTTCCTCTTTGGATA -24.71 111.00 930-949
hsa-miR-198	ENST00000343738.1	1	-24.55	111		0.89	GGAUAGAGGGGAGACCUGG |||_|:||:|:||||||:_ CCTCTTTCTCTTCTGGATG -24.55 111.00 1460-1479
hsa-miR-198	ENST00000339303.1	1	-24.55	111		0.89	GGAUAGAGGGGAGACCUGG |||_|:||:|:||||||:_ CCTCTTTCTCTTCTGGATG -24.55 111.00 1307-1326
mmu-let-7i	ENST00000304036.1	1	-24.53	111	ENDOTHELIN B RECEPTOR-LIKE PROTEIN-2 PRECURSOR (ETBR-LP-2)	0.89	UCGUGUUUGAUGAUGGAGU :||||_|:|||||||||_| GGCAC-AGCTACTACCTGA -24.53 111.00 466-483
hsa-let-7i	ENST00000304036.1	1	-24.53	111	ENDOTHELIN B RECEPTOR-LIKE PROTEIN-2 PRECURSOR (ETBR-LP-2)	0.89	UCGUGUUUGAUGAUGGAGU :||||_|:|||||||||_| GGCAC-AGCTACTACCTGA -24.53 111.00 466-483
mmu-let-7i	ENST00000158009.1	1	-24.51	111		0.89	UCGUGUUUGAUGAUGGAGU |_|||:_::||||:||||| AACACGTGTTACTGCCTCA -24.51 111.00 750-770
hsa-let-7i	ENST00000158009.1	1	-24.51	111		0.89	UCGUGUUUGAUGAUGGAGU |_|||:_::||||:||||| AACACGTGTTACTGCCTCA -24.51 111.00 750-770
mmu-miR-139	ENST00000280772.1	1	-24.47	111	ANKYRIN 3 (ANK-3) (ANKYRIN G)	0.89	UCUGU-G-CACGUGACAUCU _||||_|__||||||||:|| TGACACCACTGCACTGTGGA -24.47 111.00 905-925
hsa-miR-139	ENST00000280772.1	1	-24.47	111	ANKYRIN 3 (ANK-3) (ANKYRIN G)	0.89	UCUGU-G-CACGUGACAUCU _||||_|__||||||||:|| TGACACCACTGCACTGTGGA -24.47 111.00 905-925
mmu-let-7i	ENST00000326759.2	1	-24.32	111	ZINC FINGER PROTEIN 274 (ZINC FINGER PROTEIN SP2114) (ZINC FINGER PROTEIN HFB101) (ZINC FINGER PROTEIN ZFP2) (ZF2)	0.89	UCGUGUUUGAUGAUGGAGU :||||_|_||:||:||||: GGCACCACCTGCTGCCTCG -24.32 111.00 666-686
mmu-let-7i	ENST00000326804.2	1	-24.32	111	ZINC FINGER PROTEIN 274 (ZINC FINGER PROTEIN SP2114) (ZINC FINGER PROTEIN HFB101) (ZINC FINGER PROTEIN ZFP2) (ZF2)	0.89	UCGUGUUUGAUGAUGGAGU :||||_|_||:||:||||: GGCACCACCTGCTGCCTCG -24.32 111.00 762-782
hsa-let-7i	ENST00000326759.2	1	-24.32	111	ZINC FINGER PROTEIN 274 (ZINC FINGER PROTEIN SP2114) (ZINC FINGER PROTEIN HFB101) (ZINC FINGER PROTEIN ZFP2) (ZF2)	0.89	UCGUGUUUGAUGAUGGAGU :||||_|_||:||:||||: GGCACCACCTGCTGCCTCG -24.32 111.00 666-686
hsa-let-7i	ENST00000326804.2	1	-24.32	111	ZINC FINGER PROTEIN 274 (ZINC FINGER PROTEIN SP2114) (ZINC FINGER PROTEIN HFB101) (ZINC FINGER PROTEIN ZFP2) (ZF2)	0.89	UCGUGUUUGAUGAUGGAGU :||||_|_||:||:||||: GGCACCACCTGCTGCCTCG -24.32 111.00 762-782
mmu-let-7i	ENST00000226760.1	1	-24.3	111	WOLFRAMIN	0.89	UCGUGUUUGAUGAUGGAGU :||||__|||:||||||:: GGCACCTACTGCTACCTTG -24.30 111.00 1575-1595
hsa-let-7i	ENST00000226760.1	1	-24.3	111	WOLFRAMIN	0.89	UCGUGUUUGAUGAUGGAGU :||||__|||:||||||:: GGCACCTACTGCTACCTTG -24.30 111.00 1575-1595
mmu-miR-185	ENST00000277985.2	1	-24.24	111	PONSIN; SH3-DOMAIN PROTEIN 5 (PONSIN)	0.89	CUUGACGGAAAGA-GAGGU ||_||||||||||_||||_ GACCTGCCTTTCTCCTCCT -24.24 111.00 2244-2263
mmu-miR-185	ENST00000277982.2	1	-24.24	111	PONSIN; SH3-DOMAIN PROTEIN 5 (PONSIN)	0.89	CUUGACGGAAAGA-GAGGU ||_||||||||||_||||_ GACCTGCCTTTCTCCTCCT -24.24 111.00 2361-2380
mmu-miR-185	ENST00000306402.2	1	-24.24	111	PONSIN; SH3-DOMAIN PROTEIN 5 (PONSIN)	0.89	CUUGACGGAAAGA-GAGGU ||_||||||||||_||||_ GACCTGCCTTTCTCCTCCT -24.24 111.00 2100-2119
mmu-miR-185	ENST00000315263.3	1	-24.24	111	PONSIN; SH3-DOMAIN PROTEIN 5 (PONSIN)	0.89	CUUGACGGAAAGA-GAGGU ||_||||||||||_||||_ GACCTGCCTTTCTCCTCCT -24.24 111.00 2139-2158
mmu-miR-185	ENST00000277984.2	1	-24.24	111	PONSIN; SH3-DOMAIN PROTEIN 5 (PONSIN)	0.89	CUUGACGGAAAGA-GAGGU ||_||||||||||_||||_ GACCTGCCTTTCTCCTCCT -24.24 111.00 2718-2737
mmu-miR-185	ENST00000343286.1	1	-24.24	111	PONSIN; SH3-DOMAIN PROTEIN 5 (PONSIN)	0.89	CUUGACGGAAAGA-GAGGU ||_||||||||||_||||_ GACCTGCCTTTCTCCTCCT -24.24 111.00 1764-1783
mmu-miR-185	ENST00000265987.4	1	-24.24	111	PONSIN; SH3-DOMAIN PROTEIN 5 (PONSIN)	0.89	CUUGACGGAAAGA-GAGGU ||_||||||||||_||||_ GACCTGCCTTTCTCCTCCT -24.24 111.00 2808-2827
mmu-miR-185	ENST00000265988.3	1	-24.24	111	PONSIN; SH3-DOMAIN PROTEIN 5 (PONSIN)	0.89	CUUGACGGAAAGA-GAGGU ||_||||||||||_||||_ GACCTGCCTTTCTCCTCCT -24.24 111.00 2160-2179
mmu-miR-185	ENST00000277983.1	1	-24.24	111	PONSIN; SH3-DOMAIN PROTEIN 5 (PONSIN)	0.89	CUUGACGGAAAGA-GAGGU ||_||||||||||_||||_ GACCTGCCTTTCTCCTCCT -24.24 111.00 2874-2893
mmu-miR-185	ENST00000315279.2	1	-24.24	111	PONSIN; SH3-DOMAIN PROTEIN 5 (PONSIN)	0.89	CUUGACGGAAAGA-GAGGU ||_||||||||||_||||_ GACCTGCCTTTCTCCTCCT -24.24 111.00 2262-2281
hsa-miR-185	ENST00000277985.2	1	-24.24	111	PONSIN; SH3-DOMAIN PROTEIN 5 (PONSIN)	0.89	CUUGACGGAAAGA-GAGGU ||_||||||||||_||||_ GACCTGCCTTTCTCCTCCT -24.24 111.00 2244-2263
hsa-miR-185	ENST00000277982.2	1	-24.24	111	PONSIN; SH3-DOMAIN PROTEIN 5 (PONSIN)	0.89	CUUGACGGAAAGA-GAGGU ||_||||||||||_||||_ GACCTGCCTTTCTCCTCCT -24.24 111.00 2361-2380
hsa-miR-185	ENST00000306402.2	1	-24.24	111	PONSIN; SH3-DOMAIN PROTEIN 5 (PONSIN)	0.89	CUUGACGGAAAGA-GAGGU ||_||||||||||_||||_ GACCTGCCTTTCTCCTCCT -24.24 111.00 2100-2119
hsa-miR-185	ENST00000315263.3	1	-24.24	111	PONSIN; SH3-DOMAIN PROTEIN 5 (PONSIN)	0.89	CUUGACGGAAAGA-GAGGU ||_||||||||||_||||_ GACCTGCCTTTCTCCTCCT -24.24 111.00 2139-2158
hsa-miR-185	ENST00000277984.2	1	-24.24	111	PONSIN; SH3-DOMAIN PROTEIN 5 (PONSIN)	0.89	CUUGACGGAAAGA-GAGGU ||_||||||||||_||||_ GACCTGCCTTTCTCCTCCT -24.24 111.00 2718-2737
hsa-miR-185	ENST00000343286.1	1	-24.24	111	PONSIN; SH3-DOMAIN PROTEIN 5 (PONSIN)	0.89	CUUGACGGAAAGA-GAGGU ||_||||||||||_||||_ GACCTGCCTTTCTCCTCCT -24.24 111.00 1764-1783
hsa-miR-185	ENST00000265987.4	1	-24.24	111	PONSIN; SH3-DOMAIN PROTEIN 5 (PONSIN)	0.89	CUUGACGGAAAGA-GAGGU ||_||||||||||_||||_ GACCTGCCTTTCTCCTCCT -24.24 111.00 2808-2827
hsa-miR-185	ENST00000265988.3	1	-24.24	111	PONSIN; SH3-DOMAIN PROTEIN 5 (PONSIN)	0.89	CUUGACGGAAAGA-GAGGU ||_||||||||||_||||_ GACCTGCCTTTCTCCTCCT -24.24 111.00 2160-2179
hsa-miR-185	ENST00000277983.1	1	-24.24	111	PONSIN; SH3-DOMAIN PROTEIN 5 (PONSIN)	0.89	CUUGACGGAAAGA-GAGGU ||_||||||||||_||||_ GACCTGCCTTTCTCCTCCT -24.24 111.00 2874-2893
hsa-miR-185	ENST00000315279.2	1	-24.24	111	PONSIN; SH3-DOMAIN PROTEIN 5 (PONSIN)	0.89	CUUGACGGAAAGA-GAGGU ||_||||||||||_||||_ GACCTGCCTTTCTCCTCCT -24.24 111.00 2262-2281
mmu-let-7i	ENST00000243298.1	1	-24.05	111	RAS-RELATED PROTEIN RAB-9B (RAB-9L) (RAB9-LIKE PROTEIN)	0.89	UCGUGUUUGAUGAUGGAGU :|_:||:|||:||:||||_ GGAGCAGACTGCTGCCTCT -24.05 111.00 234-253
hsa-let-7i	ENST00000243298.1	1	-24.05	111	RAS-RELATED PROTEIN RAB-9B (RAB-9L) (RAB9-LIKE PROTEIN)	0.89	UCGUGUUUGAUGAUGGAGU :|_:||:|||:||:||||_ GGAGCAGACTGCTGCCTCT -24.05 111.00 234-253
hsa-miR-33	ENST00000262065.1	1	-23.91	111	MONOCYTE TO MACROPHAGE DIFFERENTIATION PROTEIN	0.89	GUUACGUUGAUGUUACGUG ||__|||:||:||:||||: CACGGCAGCTGCAGTGCAT -23.91 111.00 638-658
mmu-miR-33	ENST00000262065.1	1	-23.91	111	MONOCYTE TO MACROPHAGE DIFFERENTIATION PROTEIN	0.89	GUUACGUUGAUGUUACGUG ||__|||:||:||:||||: CACGGCAGCTGCAGTGCAT -23.91 111.00 638-658
mmu-let-7i	ENST00000263966.1	1	-22.79	111	UBIQUITIN CARBOXYL-TERMINAL HYDROLASE 13 (EC 3	0.89	UCGUGUUUGAUGAUGGAGU :|||__|:||:|||:|||| GGCAACAGCTGCTATCTCA -22.79 111.00 1023-1043
hsa-let-7i	ENST00000263966.1	1	-22.79	111	UBIQUITIN CARBOXYL-TERMINAL HYDROLASE 13 (EC 3	0.89	UCGUGUUUGAUGAUGGAGU :|||__|:||:|||:|||| GGCAACAGCTGCTATCTCA -22.79 111.00 1023-1043
mmu-let-7i	ENST00000264434.1	1	-22.77	111		0.89	UCGUGUU---UGAUGAUGGAGU _|_|||:___||||||:||||| TGAACAGTTCACTACTGCCTCA -22.77 111.00 944-966
hsa-let-7i	ENST00000264434.1	1	-22.77	111		0.89	UCGUGUU---UGAUGAUGGAGU _|_|||:___||||||:||||| TGAACAGTTCACTACTGCCTCA -22.77 111.00 944-966
mmu-let-7i	ENST00000322357.2	1	-22.73	111		0.89	UCGUGUUUGAUGAUGGAGU :_||:::||||||||||_| GTCATGGACTACTACCTGA -22.73 111.00 1043-1059
mmu-let-7i	ENST00000262950.1	1	-22.73	111		0.89	UCGUGUUUGAUGAUGGAGU :_||:::||||||||||_| GTCATGGACTACTACCTGA -22.73 111.00 1188-1204
hsa-let-7i	ENST00000322357.2	1	-22.73	111		0.89	UCGUGUUUGAUGAUGGAGU :_||:::||||||||||_| GTCATGGACTACTACCTGA -22.73 111.00 1043-1059
hsa-let-7i	ENST00000262950.1	1	-22.73	111		0.89	UCGUGUUUGAUGAUGGAGU :_||:::||||||||||_| GTCATGGACTACTACCTGA -22.73 111.00 1188-1204
mmu-let-7i	ENST00000255616.4	1	-22.71	111		0.89	UCGUGUUUGAUGAUGGAGU |||_|_::||:||:||||| AGCCCTGGCTGCTGCCTCA -22.71 111.00 384-404
hsa-let-7i	ENST00000255616.4	1	-22.71	111		0.89	UCGUGUUUGAUGAUGGAGU |||_|_::||:||:||||| AGCCCTGGCTGCTGCCTCA -22.71 111.00 384-404
mmu-let-7i	ENST00000342941.1	1	-22.03	111	LYSP100 PROTEIN (LYMPHOID-RESTRICTED HOMOLOG OF SP100) (NUCLEAR AUTOANTIGEN SP-140) (SPECKLED 140 KDA) (NUCLEAR BODY PROTEIN SP140)	0.89	UCGUGUUUGAUGAUGGAGU _||_|||::||||:|||:| TGCCCAAGTTACTGCCTTA -22.03 111.00 713-732
mmu-let-7i	ENST00000343805.1	1	-22.03	111	LYSP100 PROTEIN (LYMPHOID-RESTRICTED HOMOLOG OF SP100) (NUCLEAR AUTOANTIGEN SP-140) (SPECKLED 140 KDA) (NUCLEAR BODY PROTEIN SP140)	0.89	UCGUGUUUGAUGAUGGAGU _||_|||::||||:|||:| TGCCCAAGTTACTGCCTTA -22.03 111.00 713-732
mmu-let-7i	ENST00000181092.1	1	-22.03	111	LYSP100 PROTEIN (LYMPHOID-RESTRICTED HOMOLOG OF SP100) (NUCLEAR AUTOANTIGEN SP-140) (SPECKLED 140 KDA) (NUCLEAR BODY PROTEIN SP140)	0.89	UCGUGUUUGAUGAUGGAGU _||_|||::||||:|||:| TGCCCAAGTTACTGCCTTA -22.03 111.00 713-732
hsa-let-7i	ENST00000342941.1	1	-22.03	111	LYSP100 PROTEIN (LYMPHOID-RESTRICTED HOMOLOG OF SP100) (NUCLEAR AUTOANTIGEN SP-140) (SPECKLED 140 KDA) (NUCLEAR BODY PROTEIN SP140)	0.89	UCGUGUUUGAUGAUGGAGU _||_|||::||||:|||:| TGCCCAAGTTACTGCCTTA -22.03 111.00 713-732
hsa-let-7i	ENST00000343805.1	1	-22.03	111	LYSP100 PROTEIN (LYMPHOID-RESTRICTED HOMOLOG OF SP100) (NUCLEAR AUTOANTIGEN SP-140) (SPECKLED 140 KDA) (NUCLEAR BODY PROTEIN SP140)	0.89	UCGUGUUUGAUGAUGGAGU _||_|||::||||:|||:| TGCCCAAGTTACTGCCTTA -22.03 111.00 713-732
hsa-let-7i	ENST00000181092.1	1	-22.03	111	LYSP100 PROTEIN (LYMPHOID-RESTRICTED HOMOLOG OF SP100) (NUCLEAR AUTOANTIGEN SP-140) (SPECKLED 140 KDA) (NUCLEAR BODY PROTEIN SP140)	0.89	UCGUGUUUGAUGAUGGAGU _||_|||::||||:|||:| TGCCCAAGTTACTGCCTTA -22.03 111.00 713-732
mmu-miR-139	ENST00000260327.1	1	-21.43	111		0.89	UCUGUG--CACGUGACAUCU |_||||__|||||:|||||_ AAACACTAGTGCATTGTAGT -21.43 111.00 886-906
mmu-miR-139	ENST00000335785.1	1	-21.43	111		0.89	UCUGUG--CACGUGACAUCU |_||||__|||||:|||||_ AAACACTAGTGCATTGTAGT -21.43 111.00 886-906
hsa-miR-139	ENST00000260327.1	1	-21.43	111		0.89	UCUGUG--CACGUGACAUCU |_||||__|||||:|||||_ AAACACTAGTGCATTGTAGT -21.43 111.00 886-906
hsa-miR-139	ENST00000335785.1	1	-21.43	111		0.89	UCUGUG--CACGUGACAUCU |_||||__|||||:|||||_ AAACACTAGTGCATTGTAGT -21.43 111.00 886-906
mmu-miR-185	ENST00000246127.2	1	-21.3	111		0.89	CUUG-ACG-GAAAGAGAGGU |_||_|||_||||||||||_ GCACATGCGCTTTCTCTCCC -21.30 111.00 54-74
hsa-miR-185	ENST00000246127.2	1	-21.3	111		0.89	CUUG-ACG-GAAAGAGAGGU |_||_|||_||||||||||_ GCACATGCGCTTTCTCTCCC -21.30 111.00 54-74
mmu-let-7i	ENST00000304537.5	1	-21.26	111	DOWN SYNDROME CELL ADHESION MOLECULE PRECURSOR (CHD2)	0.89	UCGUGU--UUGAUGAUGGAGU ||_|||__::||||||||||_ AG-ACAGTGGCTACTACCTCT -21.26 111.00 2234-2254
hsa-let-7i	ENST00000304537.5	1	-21.26	111	DOWN SYNDROME CELL ADHESION MOLECULE PRECURSOR (CHD2)	0.89	UCGUGU--UUGAUGAUGGAGU ||_|||__::||||||||||_ AG-ACAGTGGCTACTACCTCT -21.26 111.00 2234-2254
mmu-let-7i	ENST00000300525.1	1	-20.83	111		0.89	UCGUGUUUGAUGAUGGAGU ||:|||__|||||:|||:: AGTACACCCTACTGCCTTG -20.83 111.00 211-231
hsa-let-7i	ENST00000300525.1	1	-20.83	111		0.89	UCGUGUUUGAUGAUGGAGU ||:|||__|||||:|||:: AGTACACCCTACTGCCTTG -20.83 111.00 211-231
mmu-miR-192	ENST00000312143.3	1	-20.57	111	CHEMOKINE RECEPTOR-LIKE 1 (G-PROTEIN COUPLED RECEPTOR DEZ) (G PROTEIN- COUPLED RECEPTOR CHEMR23)	0.89	ACAGUUAAGUAUCCAGUC |||:__|||||:|||||| TGTT--TTCATGGGTCAG -20.57 111.00 941-958
mmu-let-7i	ENST00000253122.1	1	-20.05	111	SODIUM- AND CHLORIDE-DEPENDENT CREATINE TRANSPORTER 1 (CT1)	0.89	UCGUGUUUGAUGAUGGAGU :|||:_|_:|||||:|||| GGCATCATTTACTATCTCA -20.05 111.00 861-881
mmu-let-7i	ENST00000328897.1	1	-20.05	111	SODIUM- AND CHLORIDE-DEPENDENT CREATINE TRANSPORTER 1 (CT1)	0.89	UCGUGUUUGAUGAUGGAGU :|||:_|_:|||||:|||| GGCATCATTTACTATCTCA -20.05 111.00 876-896
hsa-let-7i	ENST00000253122.1	1	-20.05	111	SODIUM- AND CHLORIDE-DEPENDENT CREATINE TRANSPORTER 1 (CT1)	0.89	UCGUGUUUGAUGAUGGAGU :|||:_|_:|||||:|||| GGCATCATTTACTATCTCA -20.05 111.00 861-881
hsa-let-7i	ENST00000328897.1	1	-20.05	111	SODIUM- AND CHLORIDE-DEPENDENT CREATINE TRANSPORTER 1 (CT1)	0.89	UCGUGUUUGAUGAUGGAGU :|||:_|_:|||||:|||| GGCATCATTTACTATCTCA -20.05 111.00 876-896
hsa-miR-33	ENST00000185162.2	1	-20.04	111		0.89	GUUACGUUGAUGUUACGUG _|:|_::||||:|:||||| GAGTCTGACTATAGTGCAC -20.04 111.00 2094-2113
mmu-miR-33	ENST00000185162.2	1	-20.04	111		0.89	GUUACGUUGAUGUUACGUG _|:|_::||||:|:||||| GAGTCTGACTATAGTGCAC -20.04 111.00 2094-2113
mmu-miR-351	ENST00000236138.1	1	-42.19	140	FATTY-ACID AMIDE HYDROLASE (EC 3	0.88	GUCCGAGUUUCCCGAGGAGUCCCU _|_||_||::|||||||||||||: AAAGCCCAGGGGGCTCCTCAGGGG -42.19 140.00 635-659
hsa-miR-222	ENST00000313164.4	1	-39.09	138	COMPLEMENT COMPONENT C7 PRECURSOR	0.88	CUCUGGGUCAUCGGUCUACAUCGA ||_|||||||:|||||||||:|__ GAAACCCAGTGGCCAGATGTGGAG -39.09 138.00 1819-1842
mmu-miR-145	ENST00000256343.1	1	-30.16	137		0.88	UUCCCUA--AG-GACCCUUUUGACCUG |||_|||___|_||||||||||||||_ AAGTGATACACTCTGGGAAAACTGGAA -30.16 137.00 292-319
hsa-miR-145	ENST00000256343.1	1	-30.16	137		0.88	UUCCCUA--AG-GACCCUUUUGACCUG |||_|||___|_||||||||||||||_ AAGTGATACACTCTGGGAAAACTGGAA -30.16 137.00 292-319
mmu-miR-145	ENST00000160713.1	1	-33.59	136		0.88	UUCCCUAAGGA-C-CCUUUUGACCUG _:|||_|_|||_|_|||||||||||| TGGGGCTCCCTGGAGGAAAACTGGAC -33.59 136.00 987-1013
hsa-miR-145	ENST00000160713.1	1	-33.59	136		0.88	UUCCCUAAGGA-C-CCUUUUGACCUG _:|||_|_|||_|_|||||||||||| TGGGGCTCCCTGGAGGAAAACTGGAC -33.59 136.00 987-1013
mmu-miR-351	ENST00000289753.1	1	-41.9	135	5-HYDROXYTRYPTAMINE 6 RECEPTOR (5-HT-6) (SEROTONIN RECEPTOR)	0.88	GUCCGAGUUUCCCGAGGAGUCCCU ||||||||::_||||||||:||__ CAGGCTCAGGCGGCTCCTCGGGCC -41.90 135.00 1150-1173
mmu-miR-351	ENST00000327277.2	1	-37.53	135	MMS19-LIKE (MET18 HOMOLOG	0.88	GUCCG-AGUUUCCCGAGGAGUCCCU ||||:__||:|_||||||||||||_ CAGGTAACAGATGGCTCCTCAGGGC -37.53 135.00 1020-1045
mmu-miR-145	ENST00000264832.1	1	-34.78	134	INTERCELLULAR ADHESION MOLECULE-1 PRECURSOR (ICAM-1) (MAJOR GROUP RHINOVIRUS RECEPTOR) (CD54 ANTIGEN)	0.88	UUCCCUAAGGACCCUUUUGACCUG :|||||||_:__||:||||||||| GAGGGATTGTCCGGGAAACTGGAC -34.78 134.00 1199-1224
hsa-miR-145	ENST00000264832.1	1	-34.78	134	INTERCELLULAR ADHESION MOLECULE-1 PRECURSOR (ICAM-1) (MAJOR GROUP RHINOVIRUS RECEPTOR) (CD54 ANTIGEN)	0.88	UUCCCUAAGGACCCUUUUGACCUG :|||||||_:__||:||||||||| GAGGGATTGTCCGGGAAACTGGAC -34.78 134.00 1199-1224
mmu-miR-217	ENST00000246223.1	1	-33.89	134		0.88	UAGGUCAGUC--AAGGACUACGUCAU :_|||_||||___||||||||||||| GGCCAATCAGACCTCCTGATGCAGTA -33.89 134.00 1775-1800
mmu-miR-351	ENST00000335922.2	1	-35.16	132	BASIC FIBROBLAST GROWTH FACTOR RECEPTOR 1 PRECURSOR (EC 2	0.88	GUC-CGAGUUUCCCGAGGAGUCCCU |:|_||||_|_|_|||||||||||: CGGAGCTCTACGTGCTCCTCAGGGG -35.16 132.00 2076-2102
mmu-miR-351	ENST00000006053.1	1	-37.21	131	FRACTALKINE PRECURSOR (CX3CL1) (NEUROTACTIN) (CX3C MEMBRANE-ANCHORED CHEMOKINE) (SMALL INDUCIBLE CYTOKINE D1)	0.88	GUCCGAGUUUCCCGAGGAGUCCCU |:|||_::|__||:|||||||||| CGGGCGTGACTGGTTCCTCAGGGA -37.21 131.00 475-500
mmu-miR-145	ENST00000289041.2	1	-34.81	131	XANTHINE DEHYDROGENASE/OXIDASE [INCLUDES: XANTHINE DEHYDROGENASE (EC 1	0.88	UUCCCUAAGGACCCUUUUGACCUG _||_|:_|||||||||:|||||:: CAGTGGCTCCTGGGAAGACTGGGT -34.81 131.00 3288-3312
hsa-miR-145	ENST00000289041.2	1	-34.81	131	XANTHINE DEHYDROGENASE/OXIDASE [INCLUDES: XANTHINE DEHYDROGENASE (EC 1	0.88	UUCCCUAAGGACCCUUUUGACCUG _||_|:_|||||||||:|||||:: CAGTGGCTCCTGGGAAGACTGGGT -34.81 131.00 3288-3312
mmu-miR-217	ENST00000263764.2	1	-31.59	131	NUCLEAR PORE COMPLEX PROTEIN NUP160 (NUCLEOPORIN NUP160) (160 KDA NUCLEOPORIN)	0.88	UAGGUCAGUCAAGGACUACGUCAU :|_|||_||||_:|||:||||||: GTGCAGCCAGTGTCTGGTGCAGTG -31.59 131.00 3324-3349
mmu-miR-350	ENST00000257901.1	1	-31.13	131	KERATIN	0.88	CACUUUCACAUACCCGAAACACUU |||||:|||__||||||_|||||| GTGAAGGTG--TGGGCTCTGTGAA -31.13 131.00 1303-1326
mmu-miR-138	ENST00000290472.2	1	-22.73	117	PHOSPHOLIPASE A2 DELTA	0.88	CUAAGU-GUUGUGGUCGA __||||_||||||||||| ACTTCATCAACACCAGCT -22.73 117.00 1950-1967
hsa-miR-138	ENST00000290472.2	1	-22.73	117	PHOSPHOLIPASE A2 DELTA	0.88	CUAAGU-GUUGUGGUCGA __||||_||||||||||| ACTTCATCAACACCAGCT -22.73 117.00 1950-1967
mmu-miR-138	ENST00000296439.1	1	-23.97	116	PLEXIN B1; PLEXIN 5; SEMAPHORIN RECEPTOR	0.88	CUAAGUGUUGUGGUCGA |||||_||:|||||||_ GATTCTCAGCACCAGCC -23.97 116.00 5267-5284
mmu-miR-138	ENST00000296440.1	1	-23.97	116	PLEXIN B1; PLEXIN 5; SEMAPHORIN RECEPTOR	0.88	CUAAGUGUUGUGGUCGA |||||_||:|||||||_ GATTCTCAGCACCAGCC -23.97 116.00 5816-5833
hsa-miR-138	ENST00000296439.1	1	-23.97	116	PLEXIN B1; PLEXIN 5; SEMAPHORIN RECEPTOR	0.88	CUAAGUGUUGUGGUCGA |||||_||:|||||||_ GATTCTCAGCACCAGCC -23.97 116.00 5267-5284
hsa-miR-138	ENST00000296440.1	1	-23.97	116	PLEXIN B1; PLEXIN 5; SEMAPHORIN RECEPTOR	0.88	CUAAGUGUUGUGGUCGA |||||_||:|||||||_ GATTCTCAGCACCAGCC -23.97 116.00 5816-5833
mmu-miR-138	ENST00000276185.1	1	-21.8	116		0.88	CUAAGUGUUGUGGUCGA _||||_|||||:||||| AATTCTCAACATCAGCT -21.80 116.00 697-714
hsa-miR-138	ENST00000276185.1	1	-21.8	116		0.88	CUAAGUGUUGUGGUCGA _||||_|||||:||||| AATTCTCAACATCAGCT -21.80 116.00 697-714
mmu-miR-138	ENST00000251923.1	1	-20.92	116		0.88	CUAAGUGUUGUGGUCGA _|_|::||||||||||| AAATTGCAACACCAGCT -20.92 116.00 280-297
mmu-miR-138	ENST00000242737.1	1	-20.92	116	INOSITOL 1	0.88	CUAAGUGUUGUGGUCGA _|_|::||||||||||| CAATTGCAACACCAGCT -20.92 116.00 636-653
hsa-miR-138	ENST00000251923.1	1	-20.92	116		0.88	CUAAGUGUUGUGGUCGA _|_|::||||||||||| AAATTGCAACACCAGCT -20.92 116.00 280-297
hsa-miR-138	ENST00000242737.1	1	-20.92	116	INOSITOL 1	0.88	CUAAGUGUUGUGGUCGA _|_|::||||||||||| CAATTGCAACACCAGCT -20.92 116.00 636-653
mmu-miR-138	ENST00000308351.1	1	-20.78	116		0.88	CUAAGUGUUGUGGUCGA |||_:_||||||||||| GATATTCAACACCAGCT -20.78 116.00 1290-1308
mmu-miR-138	ENST00000308378.2	1	-20.78	116		0.88	CUAAGUGUUGUGGUCGA |||_:_||||||||||| GATATTCAACACCAGCT -20.78 116.00 267-285
hsa-miR-138	ENST00000308351.1	1	-20.78	116		0.88	CUAAGUGUUGUGGUCGA |||_:_||||||||||| GATATTCAACACCAGCT -20.78 116.00 1290-1308
hsa-miR-138	ENST00000308378.2	1	-20.78	116		0.88	CUAAGUGUUGUGGUCGA |||_:_||||||||||| GATATTCAACACCAGCT -20.78 116.00 267-285
mmu-miR-138	ENST00000319179.3	1	-23.02	114	TROPHININ	0.88	CUAAGUGUUGUGGUCGA |:|||_||||||||||_ GGTTC-CAACACCAGCA -23.02 114.00 825-841
mmu-miR-138	ENST00000276007.3	1	-23.02	114	TROPHININ	0.88	CUAAGUGUUGUGGUCGA |:|||_||||||||||_ GGTTC-CAACACCAGCA -23.02 114.00 2020-2036
mmu-miR-138	ENST00000173898.3	1	-23.02	114	TROPHININ	0.88	CUAAGUGUUGUGGUCGA |:|||_||||||||||_ GGTTC-CAACACCAGCA -23.02 114.00 3885-3901
hsa-miR-138	ENST00000319179.3	1	-23.02	114	TROPHININ	0.88	CUAAGUGUUGUGGUCGA |:|||_||||||||||_ GGTTC-CAACACCAGCA -23.02 114.00 825-841
hsa-miR-138	ENST00000276007.3	1	-23.02	114	TROPHININ	0.88	CUAAGUGUUGUGGUCGA |:|||_||||||||||_ GGTTC-CAACACCAGCA -23.02 114.00 2020-2036
hsa-miR-138	ENST00000173898.3	1	-23.02	114	TROPHININ	0.88	CUAAGUGUUGUGGUCGA |:|||_||||||||||_ GGTTC-CAACACCAGCA -23.02 114.00 3885-3901
mmu-miR-138	ENST00000319254.1	1	-22.26	114		0.88	CUAAGU-GUUGUGGUCGA __|||:_||||||||||| CCTTCGCCAACACCAGCT -22.26 114.00 261-278
hsa-miR-138	ENST00000319254.1	1	-22.26	114		0.88	CUAAGU-GUUGUGGUCGA __|||:_||||||||||| CCTTCGCCAACACCAGCT -22.26 114.00 261-278
mmu-miR-138	ENST00000341965.1	1	-22.2	114	UBIQUITIN ASSOCIATED PROTEIN	0.88	CUAAGUGUUGUGGUCGA _|||||_|||||||||| AATTCAAAACACCAGCT -22.20 114.00 80-97
mmu-miR-138	ENST00000297661.1	1	-22.2	114	UBIQUITIN ASSOCIATED PROTEIN	0.88	CUAAGUGUUGUGGUCGA _|||||_|||||||||| AATTCAAAACACCAGCT -22.20 114.00 80-97
mmu-miR-138	ENST00000340775.1	1	-22.2	114	UBIQUITIN ASSOCIATED PROTEIN	0.88	CUAAGUGUUGUGGUCGA _|||||_|||||||||| AATTCAAAACACCAGCT -22.20 114.00 80-97
hsa-miR-138	ENST00000341965.1	1	-22.2	114	UBIQUITIN ASSOCIATED PROTEIN	0.88	CUAAGUGUUGUGGUCGA _|||||_|||||||||| AATTCAAAACACCAGCT -22.20 114.00 80-97
hsa-miR-138	ENST00000297661.1	1	-22.2	114	UBIQUITIN ASSOCIATED PROTEIN	0.88	CUAAGUGUUGUGGUCGA _|||||_|||||||||| AATTCAAAACACCAGCT -22.20 114.00 80-97
hsa-miR-138	ENST00000340775.1	1	-22.2	114	UBIQUITIN ASSOCIATED PROTEIN	0.88	CUAAGUGUUGUGGUCGA _|||||_|||||||||| AATTCAAAACACCAGCT -22.20 114.00 80-97
mmu-miR-138	ENST00000311117.2	1	-20.62	114	MYELOID/LYMPHOID OR MIXED-LINEAGE LEUKEMIA 5 (TRITHORAX HOMOLOG	0.88	CUAAGU-GUUGUGGUCGA __||:|_||||||||||| CCTTTACCAACACCAGCT -20.62 114.00 3647-3664
mmu-miR-138	ENST00000333597.3	1	-20.62	114	MYELOID/LYMPHOID OR MIXED-LINEAGE LEUKEMIA 5 (TRITHORAX HOMOLOG	0.88	CUAAGU-GUUGUGGUCGA __||:|_||||||||||| CCTTTACCAACACCAGCT -20.62 114.00 3407-3424
mmu-miR-138	ENST00000337472.1	1	-20.62	114	MYELOID/LYMPHOID OR MIXED-LINEAGE LEUKEMIA 5 (TRITHORAX HOMOLOG	0.88	CUAAGU-GUUGUGGUCGA __||:|_||||||||||| CCTTTACCAACACCAGCT -20.62 114.00 80-97
mmu-miR-138	ENST00000249297.3	1	-20.62	114	MYELOID/LYMPHOID OR MIXED-LINEAGE LEUKEMIA 5 (TRITHORAX HOMOLOG	0.88	CUAAGU-GUUGUGGUCGA __||:|_||||||||||| CCTTTACCAACACCAGCT -20.62 114.00 3647-3664
hsa-miR-138	ENST00000311117.2	1	-20.62	114	MYELOID/LYMPHOID OR MIXED-LINEAGE LEUKEMIA 5 (TRITHORAX HOMOLOG	0.88	CUAAGU-GUUGUGGUCGA __||:|_||||||||||| CCTTTACCAACACCAGCT -20.62 114.00 3647-3664
hsa-miR-138	ENST00000333597.3	1	-20.62	114	MYELOID/LYMPHOID OR MIXED-LINEAGE LEUKEMIA 5 (TRITHORAX HOMOLOG	0.88	CUAAGU-GUUGUGGUCGA __||:|_||||||||||| CCTTTACCAACACCAGCT -20.62 114.00 3407-3424
hsa-miR-138	ENST00000337472.1	1	-20.62	114	MYELOID/LYMPHOID OR MIXED-LINEAGE LEUKEMIA 5 (TRITHORAX HOMOLOG	0.88	CUAAGU-GUUGUGGUCGA __||:|_||||||||||| CCTTTACCAACACCAGCT -20.62 114.00 80-97
hsa-miR-138	ENST00000249297.3	1	-20.62	114	MYELOID/LYMPHOID OR MIXED-LINEAGE LEUKEMIA 5 (TRITHORAX HOMOLOG	0.88	CUAAGU-GUUGUGGUCGA __||:|_||||||||||| CCTTTACCAACACCAGCT -20.62 114.00 3647-3664
mmu-miR-138	ENST00000005905.1	1	-20.49	114		0.88	CUAAGU-GUUGUGGUCGA |_||||_||||||||||_ GTTTCAGCAACACCAGCA -20.49 114.00 158-176
hsa-miR-138	ENST00000005905.1	1	-20.49	114		0.88	CUAAGU-GUUGUGGUCGA |_||||_||||||||||_ GTTTCAGCAACACCAGCA -20.49 114.00 158-176
mmu-miR-138	ENST00000264620.2	1	-20.32	114	TRANSCRIPTIONAL CO-ACTIVATOR WITH PDZ-BINDING MOTIF (TAZ)	0.88	CUAAGU-GUUGUGGUCGA ||_|||_||||||||||_ GAATCACCAACACCAGCA -20.32 114.00 572-590
hsa-miR-138	ENST00000264620.2	1	-20.32	114	TRANSCRIPTIONAL CO-ACTIVATOR WITH PDZ-BINDING MOTIF (TAZ)	0.88	CUAAGU-GUUGUGGUCGA ||_|||_||||||||||_ GAATCACCAACACCAGCA -20.32 114.00 572-590
mmu-miR-138	ENST00000241842.2	1	-24.23	113	SYNAPTOJANIN 2 (EC 3	0.88	CUAAGUGUUGUGGUCGA |_|_||||:|||||||| GTTCCACAGCACCAGCT -24.23 113.00 2018-2036
hsa-miR-138	ENST00000241842.2	1	-24.23	113	SYNAPTOJANIN 2 (EC 3	0.88	CUAAGUGUUGUGGUCGA |_|_||||:|||||||| GTTCCACAGCACCAGCT -24.23 113.00 2018-2036
mmu-miR-138	ENST00000252999.1	1	-23.51	113	LAMININ ALPHA-5 CHAIN PRECURSOR	0.88	CUAAGUGUUGUGGUCGA |:|_||||||:|||||_ GGTGCACAACGCCAGCC -23.51 113.00 8114-8131
hsa-miR-138	ENST00000252999.1	1	-23.51	113	LAMININ ALPHA-5 CHAIN PRECURSOR	0.88	CUAAGUGUUGUGGUCGA |:|_||||||:|||||_ GGTGCACAACGCCAGCC -23.51 113.00 8114-8131
mmu-miR-138	ENST00000328233.3	1	-23.46	113		0.88	CUAAGUGUUGUGGUCGA __||||||:|||:|||| CCTTCACAGCACTAGCT -23.46 113.00 622-638
hsa-miR-138	ENST00000328233.3	1	-23.46	113		0.88	CUAAGUGUUGUGGUCGA __||||||:|||:|||| CCTTCACAGCACTAGCT -23.46 113.00 622-638
mmu-miR-138	ENST00000302262.1	1	-21.61	113	LYSOSOMAL ALPHA-GLUCOSIDASE PRECURSOR (EC 3	0.88	CUAAGUGUUGUGGUCGA |||_|_||:|||||||| GATGCTCAGCACCAGCT -21.61 113.00 800-818
hsa-miR-138	ENST00000302262.1	1	-21.61	113	LYSOSOMAL ALPHA-GLUCOSIDASE PRECURSOR (EC 3	0.88	CUAAGUGUUGUGGUCGA |||_|_||:|||||||| GATGCTCAGCACCAGCT -21.61 113.00 800-818
mmu-miR-138	ENST00000244411.1	1	-21.31	113	INOSITOL 1	0.88	CUAAGUGUUGUGGUCGA ||__::||||||||||| GAACTGCAACACCAGCT -21.31 113.00 638-656
hsa-miR-138	ENST00000244411.1	1	-21.31	113	INOSITOL 1	0.88	CUAAGUGUUGUGGUCGA ||__::||||||||||| GAACTGCAACACCAGCT -21.31 113.00 638-656
mmu-miR-138	ENST00000298281.1	1	-21.16	113	PRE-MRNA CLEAVAGE COMPLEX II PROTEIN PCF11 (FRAGMENT)	0.88	CUAAGUGUUGUGGUCGA |:|_|||||||:||||_ GGTCCACAACATCAGCA -21.16 113.00 3582-3599
mmu-miR-138	ENST00000331411.2	1	-21.16	113		0.88	CUAAGUGUUGUGGUCGA |||_|:|||||:||||_ GATCCGCAACATCAGCG -21.16 113.00 932-949
hsa-miR-138	ENST00000298281.1	1	-21.16	113	PRE-MRNA CLEAVAGE COMPLEX II PROTEIN PCF11 (FRAGMENT)	0.88	CUAAGUGUUGUGGUCGA |:|_|||||||:||||_ GGTCCACAACATCAGCA -21.16 113.00 3582-3599
hsa-miR-138	ENST00000331411.2	1	-21.16	113		0.88	CUAAGUGUUGUGGUCGA |||_|:|||||:||||_ GATCCGCAACATCAGCG -21.16 113.00 932-949
mmu-miR-138	ENST00000342700.1	1	-21.01	113		0.88	CUAAGUGUUGUGGUCGA |||_|_|||||||:||| GATCCTCAACACCGGCT -21.01 113.00 2114-2132
hsa-miR-138	ENST00000342700.1	1	-21.01	113		0.88	CUAAGUGUUGUGGUCGA |||_|_|||||||:||| GATCCTCAACACCGGCT -21.01 113.00 2114-2132
mmu-miR-138	ENST00000262419.1	1	-20.81	113		0.88	CUAAGUGUUGUGGUCGA _||_:||||||:||||| CATATACAACATCAGCT -20.81 113.00 946-963
hsa-miR-138	ENST00000262419.1	1	-20.81	113		0.88	CUAAGUGUUGUGGUCGA _||_:||||||:||||| CATATACAACATCAGCT -20.81 113.00 946-963
mmu-miR-138	ENST00000330584.1	1	-20.79	113		0.88	CUAAGUGUUGUGGUCGA |:_|_:||||||||||| GGCTAGCAACACCAGCT -20.79 113.00 3602-3620
hsa-miR-138	ENST00000330584.1	1	-20.79	113		0.88	CUAAGUGUUGUGGUCGA |:_|_:||||||||||| GGCTAGCAACACCAGCT -20.79 113.00 3602-3620
mmu-miR-138	ENST00000343627.1	1	-20.18	113	SYNTAPHILIN	0.88	CUAAGUGUUGUGGUCGA _||_:||||||:||||| CATCTACAACATCAGCT -20.18 113.00 1359-1376
mmu-miR-138	ENST00000217276.1	1	-20.18	113	SYNTAPHILIN	0.88	CUAAGUGUUGUGGUCGA _||_:||||||:||||| CATCTACAACATCAGCT -20.18 113.00 1491-1508
hsa-miR-138	ENST00000343627.1	1	-20.18	113	SYNTAPHILIN	0.88	CUAAGUGUUGUGGUCGA _||_:||||||:||||| CATCTACAACATCAGCT -20.18 113.00 1359-1376
hsa-miR-138	ENST00000217276.1	1	-20.18	113	SYNTAPHILIN	0.88	CUAAGUGUUGUGGUCGA _||_:||||||:||||| CATCTACAACATCAGCT -20.18 113.00 1491-1508
mmu-miR-138	ENST00000263405.2	1	-24.66	111	FYN-BINDING PROTEIN (FYN-T-BINDING PROTEIN) (FYB-120/130) (P120/P130) (SLP-76 ASSOCIATED PHOSPHOPROTEIN) (SLAP-130)	0.88	CUAAGUGUUGUGGUCGA |||||:_|||||||||_ GATTCGGAACACCAGCC -24.66 111.00 271-288
mmu-miR-138	ENST00000323898.2	1	-24.66	111	FYN-BINDING PROTEIN (FYN-T-BINDING PROTEIN) (FYB-120/130) (P120/P130) (SLP-76 ASSOCIATED PHOSPHOPROTEIN) (SLAP-130)	0.88	CUAAGUGUUGUGGUCGA |||||:_|||||||||_ GATTCGGAACACCAGCC -24.66 111.00 271-288
hsa-miR-138	ENST00000263405.2	1	-24.66	111	FYN-BINDING PROTEIN (FYN-T-BINDING PROTEIN) (FYB-120/130) (P120/P130) (SLP-76 ASSOCIATED PHOSPHOPROTEIN) (SLAP-130)	0.88	CUAAGUGUUGUGGUCGA |||||:_|||||||||_ GATTCGGAACACCAGCC -24.66 111.00 271-288
hsa-miR-138	ENST00000323898.2	1	-24.66	111	FYN-BINDING PROTEIN (FYN-T-BINDING PROTEIN) (FYB-120/130) (P120/P130) (SLP-76 ASSOCIATED PHOSPHOPROTEIN) (SLAP-130)	0.88	CUAAGUGUUGUGGUCGA |||||:_|||||||||_ GATTCGGAACACCAGCC -24.66 111.00 271-288
mmu-miR-138	ENST00000317606.1	1	-22.27	111	THROMBOMODULIN PRECURSOR (FETOMODULIN) (TM) (CD141 ANTIGEN)	0.88	CUAAG-UGUUGUGGUCGA ||__|_|||||||||||| GAGACAACAACACCAGCT -22.27 111.00 337-356
hsa-miR-138	ENST00000317606.1	1	-22.27	111	THROMBOMODULIN PRECURSOR (FETOMODULIN) (TM) (CD141 ANTIGEN)	0.88	CUAAG-UGUUGUGGUCGA ||__|_|||||||||||| GAGACAACAACACCAGCT -22.27 111.00 337-356
mmu-miR-138	ENST00000306136.5	1	-22.15	111	TITIN ISOFORM NOVEX-3; CONNECTIN; CMH9	0.88	CUAA-GUGUUGUGGUCGA |_|__|||||||:||||| GTTGCCACAACATCAGCT -22.15 111.00 9270-9289
mmu-miR-138	ENST00000319147.2	1	-22.15	111	TITIN ISOFORM NOVEX-3; CONNECTIN; CMH9	0.88	CUAA-GUGUUGUGGUCGA |_|__|||||||:||||| GTTGCCACAACATCAGCT -22.15 111.00 9963-9982
mmu-miR-138	ENST00000306034.3	1	-22.15	111	TITIN ISOFORM NOVEX-3; CONNECTIN; CMH9	0.88	CUAA-GUGUUGUGGUCGA |_|__|||||||:||||| GTTGCCACAACATCAGCT -22.15 111.00 9963-9982
mmu-miR-138	ENST00000233068.3	1	-22.15	111	TITIN ISOFORM NOVEX-3; CONNECTIN; CMH9	0.88	CUAA-GUGUUGUGGUCGA |_|__|||||||:||||| GTTGCCACAACATCAGCT -22.15 111.00 2631-2650
hsa-miR-138	ENST00000306136.5	1	-22.15	111	TITIN ISOFORM NOVEX-3; CONNECTIN; CMH9	0.88	CUAA-GUGUUGUGGUCGA |_|__|||||||:||||| GTTGCCACAACATCAGCT -22.15 111.00 9270-9289
hsa-miR-138	ENST00000319147.2	1	-22.15	111	TITIN ISOFORM NOVEX-3; CONNECTIN; CMH9	0.88	CUAA-GUGUUGUGGUCGA |_|__|||||||:||||| GTTGCCACAACATCAGCT -22.15 111.00 9963-9982
hsa-miR-138	ENST00000306034.3	1	-22.15	111	TITIN ISOFORM NOVEX-3; CONNECTIN; CMH9	0.88	CUAA-GUGUUGUGGUCGA |_|__|||||||:||||| GTTGCCACAACATCAGCT -22.15 111.00 9963-9982
hsa-miR-138	ENST00000233068.3	1	-22.15	111	TITIN ISOFORM NOVEX-3; CONNECTIN; CMH9	0.88	CUAA-GUGUUGUGGUCGA |_|__|||||||:||||| GTTGCCACAACATCAGCT -22.15 111.00 2631-2650
mmu-miR-138	ENST00000307417.1	1	-22.08	111	ATP-BINDING CASSETTE	0.88	CUAAG-UGUUGUGGUCGA __|||_||||||||:||| TCTTCAACAACACCGGCT -22.08 111.00 1260-1277
hsa-miR-138	ENST00000307417.1	1	-22.08	111	ATP-BINDING CASSETTE	0.88	CUAAG-UGUUGUGGUCGA __|||_||||||||:||| TCTTCAACAACACCGGCT -22.08 111.00 1260-1277
mmu-miR-138	ENST00000262975.2	1	-21.6	111	PROTEIN KINASE C BINDING PROTEIN 1 (RACK7) (CUTANEOUS T-CELL LYMPHOMA ASSOCIATED ANTIGEN SE14-3) (CTCL TUMOR ANTIGEN SE14-3) (ZINC FINGER MYND DOMAIN CONTAINING PROTEIN 8)	0.88	CUAAGUGUUGUGGUCGA ||_||||||||||||:_ GA-TCACAACACCAGTA -21.60 111.00 3495-3511
mmu-miR-138	ENST00000334210.2	1	-21.6	111	PROTEIN KINASE C BINDING PROTEIN 1 (RACK7) (CUTANEOUS T-CELL LYMPHOMA ASSOCIATED ANTIGEN SE14-3) (CTCL TUMOR ANTIGEN SE14-3) (ZINC FINGER MYND DOMAIN CONTAINING PROTEIN 8)	0.88	CUAAGUGUUGUGGUCGA ||_||||||||||||:_ GA-TCACAACACCAGTA -21.60 111.00 3411-3427
mmu-miR-138	ENST00000311275.4	1	-21.6	111	PROTEIN KINASE C BINDING PROTEIN 1 (RACK7) (CUTANEOUS T-CELL LYMPHOMA ASSOCIATED ANTIGEN SE14-3) (CTCL TUMOR ANTIGEN SE14-3) (ZINC FINGER MYND DOMAIN CONTAINING PROTEIN 8)	0.88	CUAAGUGUUGUGGUCGA ||_||||||||||||:_ GA-TCACAACACCAGTA -21.60 111.00 3546-3562
hsa-miR-138	ENST00000262975.2	1	-21.6	111	PROTEIN KINASE C BINDING PROTEIN 1 (RACK7) (CUTANEOUS T-CELL LYMPHOMA ASSOCIATED ANTIGEN SE14-3) (CTCL TUMOR ANTIGEN SE14-3) (ZINC FINGER MYND DOMAIN CONTAINING PROTEIN 8)	0.88	CUAAGUGUUGUGGUCGA ||_||||||||||||:_ GA-TCACAACACCAGTA -21.60 111.00 3495-3511
hsa-miR-138	ENST00000334210.2	1	-21.6	111	PROTEIN KINASE C BINDING PROTEIN 1 (RACK7) (CUTANEOUS T-CELL LYMPHOMA ASSOCIATED ANTIGEN SE14-3) (CTCL TUMOR ANTIGEN SE14-3) (ZINC FINGER MYND DOMAIN CONTAINING PROTEIN 8)	0.88	CUAAGUGUUGUGGUCGA ||_||||||||||||:_ GA-TCACAACACCAGTA -21.60 111.00 3411-3427
hsa-miR-138	ENST00000311275.4	1	-21.6	111	PROTEIN KINASE C BINDING PROTEIN 1 (RACK7) (CUTANEOUS T-CELL LYMPHOMA ASSOCIATED ANTIGEN SE14-3) (CTCL TUMOR ANTIGEN SE14-3) (ZINC FINGER MYND DOMAIN CONTAINING PROTEIN 8)	0.88	CUAAGUGUUGUGGUCGA ||_||||||||||||:_ GA-TCACAACACCAGTA -21.60 111.00 3546-3562
mmu-miR-138	ENST00000312002.3	1	-21.32	111		0.88	CUAAGUGUUGUGGUCGA _||||_|||||:||||| AATTC-CAACATCAGCT -21.32 111.00 2293-2309
mmu-miR-138	ENST00000265453.3	1	-21.32	111		0.88	CUAAGUGUUGUGGUCGA _||||_|||||:||||| AATTC-CAACATCAGCT -21.32 111.00 418-434
hsa-miR-138	ENST00000312002.3	1	-21.32	111		0.88	CUAAGUGUUGUGGUCGA _||||_|||||:||||| AATTC-CAACATCAGCT -21.32 111.00 2293-2309
hsa-miR-138	ENST00000265453.3	1	-21.32	111		0.88	CUAAGUGUUGUGGUCGA _||||_|||||:||||| AATTC-CAACATCAGCT -21.32 111.00 418-434
mmu-miR-138	ENST00000261037.1	1	-21.04	111	COLLAGEN ALPHA 1(VIII) CHAIN PRECURSOR (ENDOTHELIAL COLLAGEN)	0.88	CUAA-GUGUUGUGGUCGA _|||_|||||:||||||_ AATTCCACAATACCAGCC -21.04 111.00 141-158
mmu-miR-138	ENST00000337269.1	1	-21.04	111	COLLAGEN ALPHA 1(VIII) CHAIN PRECURSOR (ENDOTHELIAL COLLAGEN)	0.88	CUAA-GUGUUGUGGUCGA _|||_|||||:||||||_ AATTCCACAATACCAGCC -21.04 111.00 141-158
hsa-miR-138	ENST00000261037.1	1	-21.04	111	COLLAGEN ALPHA 1(VIII) CHAIN PRECURSOR (ENDOTHELIAL COLLAGEN)	0.88	CUAA-GUGUUGUGGUCGA _|||_|||||:||||||_ AATTCCACAATACCAGCC -21.04 111.00 141-158
hsa-miR-138	ENST00000337269.1	1	-21.04	111	COLLAGEN ALPHA 1(VIII) CHAIN PRECURSOR (ENDOTHELIAL COLLAGEN)	0.88	CUAA-GUGUUGUGGUCGA _|||_|||||:||||||_ AATTCCACAATACCAGCC -21.04 111.00 141-158
mmu-miR-138	ENST00000315938.3	1	-20.96	111	GDPD DOMAIN CONTAINING PROTEIN	0.88	CUAAGUGUUGUGGUCGA _||||_||||||:|||| AATTC-CAACACTAGCT -20.96 111.00 930-946
hsa-miR-138	ENST00000315938.3	1	-20.96	111	GDPD DOMAIN CONTAINING PROTEIN	0.88	CUAAGUGUUGUGGUCGA _||||_||||||:|||| AATTC-CAACACTAGCT -20.96 111.00 930-946
mmu-miR-138	ENST00000336615.2	1	-20.85	111	TRANSPORT-SECRETION PROTEIN 2	0.88	CUAAGU-GUUGUGGUCGA |:_|||_||||||||||_ GGGTCACCAACACCAGCA -20.85 111.00 616-634
hsa-miR-138	ENST00000336615.2	1	-20.85	111	TRANSPORT-SECRETION PROTEIN 2	0.88	CUAAGU-GUUGUGGUCGA |:_|||_||||||||||_ GGGTCACCAACACCAGCA -20.85 111.00 616-634
mmu-miR-138	ENST00000309818.2	1	-20.79	111	CHROMODOMAIN-HELICASE-DNA-BINDING PROTEIN 2 (CHD-2)	0.88	CUAAGU-GUUGUGGUCGA |_|_||_||||||||||| GTTCCACCAACACCAGCT -20.79 111.00 1577-1596
hsa-miR-138	ENST00000309818.2	1	-20.79	111	CHROMODOMAIN-HELICASE-DNA-BINDING PROTEIN 2 (CHD-2)	0.88	CUAAGU-GUUGUGGUCGA |_|_||_||||||||||| GTTCCACCAACACCAGCT -20.79 111.00 1577-1596
mmu-miR-138	ENST00000261383.1	1	-20.21	111	AXONEMAL HEAVY CHAIN DYNEIN TYPE 3	0.88	CUAAG-UGUUGUGGUCGA _||||_||||||:||||_ AATTCAACAACATCAGCA -20.21 111.00 7184-7201
hsa-miR-138	ENST00000261383.1	1	-20.21	111	AXONEMAL HEAVY CHAIN DYNEIN TYPE 3	0.88	CUAAG-UGUUGUGGUCGA _||||_||||||:||||_ AATTCAACAACATCAGCA -20.21 111.00 7184-7201
mmu-miR-207	ENST00000308230.3	1	-38.5	139	SERINE/THREONINE KINASE 29	0.87	CUCCCUCCUCUCGGUCCUCUUCG ||_||||||||_||||||||||_ GA-GGAGGAGAACCAGGAGAAGA -38.50 139.00 972-994
mmu-miR-207	ENST00000308219.5	1	-38.5	139	SERINE/THREONINE KINASE 29	0.87	CUCCCUCCUCUCGGUCCUCUUCG ||_||||||||_||||||||||_ GA-GGAGGAGAACCAGGAGAAGA -38.50 139.00 1296-1318
mmu-miR-207	ENST00000331496.2	1	-38.5	139	SERINE/THREONINE KINASE 29	0.87	CUCCCUCCUCUCGGUCCUCUUCG ||_||||||||_||||||||||_ GA-GGAGGAGAACCAGGAGAAGA -38.50 139.00 972-994
mmu-miR-207	ENST00000211196.1	1	-38.08	138	POTASSIUM CHANNEL SUBFAMILY K MEMBER 16 (TWIK-RELATED ALKALINE PH ACTIVATED K+ CHANNEL 1) (2P DOMAIN POTASSIUM CHANNEL TALK-1)	0.87	CUCCCUCCUCUCGGUCCUCUUCG _|||_||||||_||||||||:|| CAGGCAGGAGACCCAGGAGAGGC -38.08 138.00 836-859
mmu-miR-207	ENST00000343193.1	1	-37.76	138		0.87	CUCCCUCCUCUCGGUCCUCUUCG ||_||||||_||||||||||:|_ GAAGGAGGACAGCCAGGAGAGGA -37.76 138.00 41-64
mmu-miR-93	ENST00000303155.3	1	-30.27	138	NEUROPILIN- AND TOLLOID-LIKE PROTEIN 2 PRECURSOR	0.87	GAUGGACGUGCUUGUCGUGAAAC ||_|||||||_|:|||||||||_ CTCCCTGCACAAGCAGCACTTTC -30.27 138.00 883-906
hsa-miR-103	ENST00000336089.1	1	-34.74	137	INTERFERON-RELATED DEVELOPMENTAL REGULATOR 2 (SKMC15 PROTEIN)	0.87	AGUAUCG-GGACAUGUUACGACGA __:_|||_|||||||||||||||| GAGAAGCACCTGTACAATGCTGCT -34.74 137.00 1798-1819
mmu-miR-103	ENST00000336089.1	1	-34.74	137	INTERFERON-RELATED DEVELOPMENTAL REGULATOR 2 (SKMC15 PROTEIN)	0.87	AGUAUCG-GGACAUGUUACGACGA __:_|||_|||||||||||||||| GAGAAGCACCTGTACAATGCTGCT -34.74 137.00 1798-1819
mmu-miR-207	ENST00000306796.2	1	-40.95	136	PP3111 PROTEIN	0.87	CUCCCUCCUCUCGGUCCUCUUCG _|||||||:||||_||||||||_ CAGGGAGGGGAGCAAGGAGAAGG -40.95 136.00 1107-1129
mmu-miR-207	ENST00000333933.1	1	-37.1	136	SIMILAR TO SPINDLIN	0.87	CUCCCUCCUCUCGGUCCUCUUCG _||_||||_|||||||||||||: CAGAGAGG-GAGCCAGGAGAAGT -37.10 136.00 515-537
mmu-miR-199a	ENST00000318996.2	1	-33.69	136	GOLGI AUTOANTIGEN	0.87	CUUGUCCAUCA-GACUUGUGACCC |_|||||||||__||||||||||_ GTACAGGTAGTAGTGAACACTGGA -33.69 136.00 3451-3475
mmu-miR-199a	ENST00000340645.1	1	-33.69	136	GOLGI AUTOANTIGEN	0.87	CUUGUCCAUCA-GACUUGUGACCC |_|||||||||__||||||||||_ GTACAGGTAGTAGTGAACACTGGA -33.69 136.00 3451-3475
mmu-miR-34c	ENST00000317642.1	1	-30.54	135	EXOCYST COMPLEX COMPONENT SEC3 (BM-012)	0.87	CGUUAGUCGAUUGAUGUGACGGA ||||__||:|_:||||||||||| GCAAGAAGTTTGCTACACTGCCT -30.54 135.00 1318-1342
mmu-miR-34c	ENST00000338915.1	1	-30.54	135	EXOCYST COMPLEX COMPONENT SEC3 (BM-012)	0.87	CGUUAGUCGAUUGAUGUGACGGA ||||__||:|_:||||||||||| GCAAGAAGTTTGCTACACTGCCT -30.54 135.00 1318-1342
mmu-miR-207	ENST00000265238.1	1	-41.08	134	TRANSFERRIN RECEPTOR PROTEIN 1 (TFR1) (TR) (TFR) (TRFR) (CD71 ANTIGEN) (T9) (P90)	0.87	CUCCCUCCUCUCGGUCCUCUUCG ||||||_|_|||||||||||:|_ GAGGGA-G-GAGCCAGGAGAGGA -41.08 134.00 323-344
mmu-miR-207	ENST00000305625.1	1	-42.07	133	METHYL-CPG BINDING DOMAIN PROTEIN 3-LIKE	0.87	CUCCCUCCUCUCGGUCCUCUUCG __|||||||||||:_|||||||| ATGGGAGGAGAGCTTGGAGAAGC -42.07 133.00 163-185
mmu-miR-222	ENST00000313164.4	1	-38.86	133	COMPLEMENT COMPONENT C7 PRECURSOR	0.87	UCUGGGUCAUCGGUCUACAUCGA |_|||||||:|||||||||:|__ AAACCCAGTGGCCAGATGTGGAG -38.86 133.00 1820-1842
mmu-miR-324-5p	ENST00000164024.2	1	-36.66	133	CADHERIN EGF LAG SEVEN-PASS G-TYPE RECEPTOR 3 PRECURSOR (FLAMINGO HOMOLOG 1) (HFMI1) (MULTIPLE EPIDERMAL GROWTH FACTOR-LIKE DOMAINS 2) (EPIDERMAL GROWTH FACTOR-LIKE 1)	0.87	UGUGGUUACGGGAUCCCCUACGC :_||_:||||||||||||:|||_ GGACAGATGCCCTAGGGGGTGCA -36.66 133.00 4836-4857
mmu-miR-207	ENST00000198939.3	1	-35.31	133	CALCIUM HOMEOSTASIS ENDOPLASMIC RETICULUM PROTEIN; PROTEIN WITH POLYGLUTAMINE REPEAT; SR-RELATED CTD ASSOCIATED FACTOR 6	0.87	CUCCCUCCUCU-CGGUCCUCUUCG |:_||||||_|_|||||||||||_ GGCGGAGGAAAGGCCAGGAGAAGA -35.31 133.00 2074-2098
mmu-miR-338	ENST00000262490.1	1	-32.04	133		0.87	AGUUGUUUUAGUGACUACGACCU _||::|||||||_|||||||||_ ACAGTAAAATCAGTGATGCTGGC -32.04 133.00 38-60
mmu-miR-291-3p	ENST00000319550.2	1	-31.09	133		0.87	CCG-UGUGUUUCACCUUCGUGAAA |||_|_|_|:|||||||||||||_ GGCAAGAAAGAGTGGAAGCACTTC -31.09 133.00 309-333
mmu-miR-207	ENST00000248114.3	1	-37.06	132	AUGMENTER OF LIVER REGENERATION (HERV1 PROTEIN)	0.87	CUCCCUCCUCUCGGUCCUCUUCG ||_||:||:_||||||||||:|_ GATGGGGGGCAGCCAGGAGAGGA -37.06 132.00 374-397
mmu-miR-324-5p	ENST00000313288.2	1	-36.86	132	TRANSFORMING ACIDIC COILED-COIL-CONTAINING PROTEIN 3 (ERIC-1)	0.87	UGUGGUUACGGGAUCCCCUACGC |||||:|__:|||:||||||||_ ACACCGACCTCCTGGGGGATGCA -36.86 132.00 373-396
mmu-miR-207	ENST00000268125.1	1	-36.56	132	CELLULAR RETINALDEHYDE-BINDING PROTEIN (CRALBP)	0.87	CUCCCUCCUCUCGGUCCUCUUCG |||_|||||||_||:||||:||_ GAGAGAGGAGACCCGGGAGGAGG -36.56 132.00 149-172
mmu-miR-324-5p	ENST00000302937.1	1	-35.39	132	LENG5 PROTEIN	0.87	UGUGGUUACGGGAUCCCCUACGC ||_|||:_|_|||||||||||:| ACTCCAGAGACCTAGGGGATGTG -35.39 132.00 929-953
mmu-miR-338	ENST00000264102.1	1	-31.89	132		0.87	AGUUGUUUUAGUGACUACGACCU |||:|__|:_||||||||||||| TCAGC--AG-CACTGATGCTGGA -31.89 132.00 730-751
hsa-miR-186	ENST00000321016.4	1	-30.82	132		0.87	UUCGGGUUUUCCUCUUAAGAAAC _:||_|_:|||||||:||||||| CGGCACCGAAGGAGAGTTCTTTG -30.82 132.00 1533-1556
mmu-miR-186	ENST00000321016.4	1	-30.82	132		0.87	UUCGGGUUUUCCUCUUAAGAAAC _:||_|_:|||||||:||||||| CGGCACCGAAGGAGAGTTCTTTG -30.82 132.00 1533-1556
mmu-miR-34a	ENST00000262231.5	1	-30.82	132	REGULATING SYNAPTIC MEMBRANE EXOCYTOSIS 2; RAB3 INTERACTING PROTEIN 3	0.87	UUGUUGGU-C--GAUUCUGUGACGGU _|_|||||_|__|_|||||||||||| TAAAACCAGGTTCCAAGACACTGCCA -30.82 132.00 3107-3133
mmu-miR-34a	ENST00000329869.2	1	-30.82	132	REGULATING SYNAPTIC MEMBRANE EXOCYTOSIS 2; RAB3 INTERACTING PROTEIN 3	0.87	UUGUUGGU-C--GAUUCUGUGACGGU _|_|||||_|__|_|||||||||||| TAAAACCAGGTTCCAAGACACTGCCA -30.82 132.00 3866-3892
mmu-miR-34a	ENST00000339750.1	1	-30.82	132	REGULATING SYNAPTIC MEMBRANE EXOCYTOSIS 2; RAB3 INTERACTING PROTEIN 3	0.87	UUGUUGGU-C--GAUUCUGUGACGGU _|_|||||_|__|_|||||||||||| TAAAACCAGGTTCCAAGACACTGCCA -30.82 132.00 473-499
mmu-miR-34a	ENST00000342990.1	1	-30.82	132	REGULATING SYNAPTIC MEMBRANE EXOCYTOSIS 2; RAB3 INTERACTING PROTEIN 3	0.87	UUGUUGGU-C--GAUUCUGUGACGGU _|_|||||_|__|_|||||||||||| TAAAACCAGGTTCCAAGACACTGCCA -30.82 132.00 3791-3817
mmu-miR-93	ENST00000295417.1	1	-37.69	131	FRIZZLED 5 PRECURSOR (FRIZZLED-5) (FZ-5) (HFZ5) (FZE5)	0.87	GAUGGACGUGCUUGUCGUGAAAC |||||||:||||:|||||||___ CTACCTGTACGAGCAGCACTACC -37.69 131.00 1400-1421
mmu-miR-34a	ENST00000266136.2	1	-33.94	131		0.87	UUGUUGG-UCGAUUCUGUGACGGU __||:||_|||_|||||||||||| TCCAGCCGAGC-AAGACACTGCCA -33.94 131.00 1764-1786
hsa-miR-33	ENST00000222399.2	2	-44.7	231	LAMININ BETA-1 CHAIN PRECURSOR (LAMININ B1 CHAIN)	0.865	GUUACGUUGAUGUUACGUG |_||||||||:||||||__ CCATGCAACTGCAATGCTG -22.99 116.00 3246-3264	GUUACGUUGAUGUUACGUG _||||:||||:|||||_|| AAATGTAACTGCAATGAAC -21.71 115.00 1000-1019
mmu-miR-33	ENST00000222399.2	2	-44.7	231	LAMININ BETA-1 CHAIN PRECURSOR (LAMININ B1 CHAIN)	0.865	GUUACGUUGAUGUUACGUG |_||||||||:||||||__ CCATGCAACTGCAATGCTG -22.99 116.00 3246-3264	GUUACGUUGAUGUUACGUG _||||:||||:|||||_|| AAATGTAACTGCAATGAAC -21.71 115.00 1000-1019
hsa-miR-198	ENST00000299669.1	2	-62.35	230	TENASCIN-X PRECURSOR (TN-X) (HEXABRACHION-LIKE)	0.865	GGAUAGAGGGGAGACCUGG _||:||_||||||||||:_ ACTGTCACCCCTCTGGATG -30.76 118.00 5425-5443	GGAUAGAGGGGAGACCUGG _:|:|||||:|_||||||| GTTGTCTCCTCACTGGACC -31.59 112.00 3898-3917
hsa-miR-198	ENST00000341412.1	2	-61.93	225	CHAPERONE-ACTIVITY OF BC1 COMPLEX-LIKE	0.865	GGAUAGAGGGGAGACCUGG |||__|||||||||||:|_ CCT-CCTCCCCTCTGGGCA -32.07 113.00 400-418	GGAUAGAGGGGAGACCUGG :||:_||:|||_||||||| TCTGGCTTCCCCCTGGACC -29.86 112.00 1344-1364
hsa-miR-198	ENST00000295188.1	2	-61.93	225	CHAPERONE-ACTIVITY OF BC1 COMPLEX-LIKE	0.865	GGAUAGAGGGGAGACCUGG |||__|||||||||||:|_ CCT-CCTCCCCTCTGGGCA -32.07 113.00 400-418	GGAUAGAGGGGAGACCUGG :||:_||:|||_||||||| TCTGGCTTCCCCCTGGACC -29.86 112.00 1344-1364
mmu-miR-185	ENST00000322653.1	2	-48.2	232	SEVEN TRANSMEMBRANE HELIX RECEPTOR	0.86	CUUGACGGAAAGAGAGGU _|_||||||||:|||||| CACCTGCCTTTTTCTCCA -27.09 121.00 782-800	CUUGAC-GGAAAGAGAGGU __::|__:||||||||||| ATGTTCTTCTTTCTCTCCA -21.11 111.00 200-218
hsa-miR-185	ENST00000322653.1	2	-48.2	232	SEVEN TRANSMEMBRANE HELIX RECEPTOR	0.86	CUUGACGGAAAGAGAGGU _|_||||||||:|||||| CACCTGCCTTTTTCTCCA -27.09 121.00 782-800	CUUGAC-GGAAAGAGAGGU __::|__:||||||||||| ATGTTCTTCTTTCTCTCCA -21.11 111.00 200-218
mmu-miR-324-3p	ENST00000339592.1	1	-43.57	139	MAJOR PRION PROTEIN PRECURSOR (PRP) (PRP27-30) (PRP33-35C) (ASCR) (CD230 ANTIGEN)	0.86	GGUCGUCGUGGACCCCGUCACC _|_||||||_|||||||||||| GCTGCAGCAGCTGGGGCAGTGG -43.57 139.00 343-365
mmu-miR-324-3p	ENST00000305832.1	1	-43.57	139	MAJOR PRION PROTEIN PRECURSOR (PRP) (PRP27-30) (PRP33-35C) (ASCR) (CD230 ANTIGEN)	0.86	GGUCGUCGUGGACCCCGUCACC _|_||||||_|||||||||||| GCTGCAGCAGCTGGGGCAGTGG -43.57 139.00 343-365
mmu-miR-324-3p	ENST00000225371.1	1	-41.63	136	EOSINOPHIL PEROXIDASE PRECURSOR (EC 1	0.86	GGUCGUCGUGGACCCCGUCACC |||||__|_||||||||||||| CCAGCCTCCCCTGGGGCAGTGG -41.63 136.00 72-95
mmu-miR-298	ENST00000272598.1	1	-38.33	134		0.86	CCUUCUUGUCGGGAGGAGACGG _|||||||||||:|||||||__ AGAAGAACAGCCTTCCTCTGGA -38.33 134.00 481-501
mmu-miR-298	ENST00000329708.1	1	-38.33	134		0.86	CCUUCUUGUCGGGAGGAGACGG _|||||||||||:|||||||__ AGAAGAACAGCCTTCCTCTGGA -38.33 134.00 481-501
mmu-miR-298	ENST00000328098.2	1	-38.33	134		0.86	CCUUCUUGUCGGGAGGAGACGG _|||||||||||:|||||||__ AGAAGAACAGCCTTCCTCTGGA -38.33 134.00 481-501
hsa-miR-199a	ENST00000318996.2	1	-33.69	134	GOLGI AUTOANTIGEN	0.86	UUGUCCAUCA-GACUUGUGACCC _|||||||||__||||||||||_ TACAGGTAGTAGTGAACACTGGA -33.69 134.00 3453-3475
hsa-miR-199a	ENST00000340645.1	1	-33.69	134	GOLGI AUTOANTIGEN	0.86	UUGUCCAUCA-GACUUGUGACCC _|||||||||__||||||||||_ TACAGGTAGTAGTGAACACTGGA -33.69 134.00 3453-3475
hsa-miR-188	ENST00000263708.1	1	-33.18	134	PROTEIN TYROSINE PHOSPHATASE	0.86	UGGGAGGUGGUACGUUCCCUAC :__:|||||:|||||||||||_ GAATTCCACTATGCAAGGGATC -33.18 134.00 660-679
mmu-miR-188	ENST00000263708.1	1	-33.18	134	PROTEIN TYROSINE PHOSPHATASE	0.86	UGGGAGGUGGUACGUUCCCUAC :__:|||||:|||||||||||_ GAATTCCACTATGCAAGGGATC -33.18 134.00 660-679
hsa-miR-197	ENST00000196968.4	1	-36.65	133	GLUTATHIONE S-TRANSFERASE P (EC 2	0.86	CGACCCACCUCUUCCACCACUU |||||__||||:|||||||||_ GCTGGAAGGAGGAGGTGGTGAC -36.65 133.00 115-137
hsa-miR-25	ENST00000329623.4	1	-34.95	133		0.86	AGUCUGGCUCUGUUCACGUUAC ___|:|:|||||||||||:||| GGTGGCTGAGACAAGTGCGATG -34.95 133.00 605-625
hsa-miR-25	ENST00000299796.3	1	-34.95	133		0.86	AGUCUGGCUCUGUUCACGUUAC ___|:|:|||||||||||:||| GGTGGCTGAGACAAGTGCGATG -34.95 133.00 140-160
mmu-miR-25	ENST00000329623.4	1	-34.95	133		0.86	AGUCUGGCUCUGUUCACGUUAC ___|:|:|||||||||||:||| GGTGGCTGAGACAAGTGCGATG -34.95 133.00 605-625
mmu-miR-25	ENST00000299796.3	1	-34.95	133		0.86	AGUCUGGCUCUGUUCACGUUAC ___|:|:|||||||||||:||| GGTGGCTGAGACAAGTGCGATG -34.95 133.00 140-160
hsa-miR-211	ENST00000337843.1	1	-34.68	133	COMPLEMENT-C1Q TUMOR NECROSIS FACTOR-RELATED PROTEIN 6 PRECURSOR	0.86	UCCGCUUCCUACUGUUUCCCUU ___:|||||:||||||||||:| TCCTGAAGGGTGACAAAGGGGA -34.68 133.00 283-303
hsa-miR-211	ENST00000255836.2	1	-34.68	133	COMPLEMENT-C1Q TUMOR NECROSIS FACTOR-RELATED PROTEIN 6 PRECURSOR	0.86	UCCGCUUCCUACUGUUUCCCUU ___:|||||:||||||||||:| TCCTGAAGGGTGACAAAGGGGA -34.68 133.00 283-303
mmu-miR-298	ENST00000298110.1	1	-32.43	133	G PROTEIN-COUPLED RECEPTOR 101	0.86	CCUUCUUGUCGGGAGGAGACGG |_||_|:||_|||||||||||| GCAACAGCAACCCTCCTCTGCC -32.43 133.00 1147-1170
mmu-miR-154	ENST00000217420.1	1	-32.08	133	VESICULAR INHIBITORY AMINO ACID TRANSPORTER (GABA AND GLYCINE TRANSPORTER) (VESICULAR GABA TRANSPORTER) (HVIAAT)	0.86	GCUUCCGUUGUGCCUAUUGGAU _||:|_||_||||||||||||: GGAGGTCATCACGGATAACCTG -32.08 133.00 1101-1123
hsa-miR-154	ENST00000217420.1	1	-32.08	133	VESICULAR INHIBITORY AMINO ACID TRANSPORTER (GABA AND GLYCINE TRANSPORTER) (VESICULAR GABA TRANSPORTER) (HVIAAT)	0.86	GCUUCCGUUGUGCCUAUUGGAU _||:|_||_||||||||||||: GGAGGTCATCACGGATAACCTG -32.08 133.00 1101-1123
hsa-miR-211	ENST00000261326.1	1	-31.74	133	MOLYBDENUM COFACTOR SULFURASE	0.86	UCCGCUUCCUACUGUUUCCCUU |_|:|__||||||||||||||| ATGTGCTGGATGACAAAGGGAA -31.74 133.00 1177-1200
mmu-miR-211	ENST00000309507.3	1	-30.03	133		0.86	UCCGUUUCCUACUGUUUCCCUU |||||||_|__||||||||||| AGGCAAA-G--GACAAAGGGAA -30.03 133.00 2428-2448
mmu-miR-324-3p	ENST00000264555.2	1	-40.36	131		0.86	GGUCGUCGUGGACCCCGUCACC ||||||||_||||||||:||__ CCAGCAGCCCCTGGGGCGGTTC -40.36 131.00 1827-1848
mmu-miR-328	ENST00000313485.1	1	-39.82	131	RHO INTERACTING PROTEIN 3	0.86	UGCCUUCCCGU-CUCUCCCGGUC __|||:_||||_||||||||||| CAGGAGAGGCAGGAGAGGGCCAG -39.82 131.00 1277-1299
mmu-miR-324-3p	ENST00000333486.2	1	-37.68	131	UBIQUITIN-ACTIVATING ENZYME E1 HOMOLOG (D8)	0.86	GGUCG-UCGUGGACCCCGUCACC _||_|_:|||||||||||||||_ ACATCGGGCACCTGGGGCAGTGC -37.68 131.00 1690-1712
mmu-miR-324-3p	ENST00000341589.1	1	-37.68	131	UBIQUITIN-ACTIVATING ENZYME E1 HOMOLOG (D8)	0.86	GGUCG-UCGUGGACCCCGUCACC _||_|_:|||||||||||||||_ ACATCGGGCACCTGGGGCAGTGC -37.68 131.00 1690-1712
mmu-miR-324-3p	ENST00000326296.4	1	-37.47	131	BASIC FIBROBLAST GROWTH FACTOR RECEPTOR 1 PRECURSOR (EC 2	0.86	GGUCGUCGUGGACCCCGUCACC ||||||||_|||_||||||||_ CCAGCAGCCCCTCGGGCAGTGA -37.47 131.00 307-329
mmu-miR-324-3p	ENST00000310729.3	1	-37.47	131	BASIC FIBROBLAST GROWTH FACTOR RECEPTOR 1 PRECURSOR (EC 2	0.86	GGUCGUCGUGGACCCCGUCACC ||||||||_|||_||||||||_ CCAGCAGCCCCTCGGGCAGTGA -37.47 131.00 307-329
mmu-miR-324-3p	ENST00000326324.2	1	-37.47	131	BASIC FIBROBLAST GROWTH FACTOR RECEPTOR 1 PRECURSOR (EC 2	0.86	GGUCGUCGUGGACCCCGUCACC ||||||||_|||_||||||||_ CCAGCAGCCCCTCGGGCAGTGA -37.47 131.00 307-329
mmu-miR-328	ENST00000343994.1	1	-37.07	131	GAP JUNCTION ALPHA-5 PROTEIN (CONNEXIN 40) (CX40)	0.86	UGCCUUCCCGUCUCUCCCGGUC ||||:|_|||_||||||||||_ ACGGGA-GGCCGAGAGGGCCAA -37.07 131.00 323-344
mmu-miR-328	ENST00000271348.1	1	-37.07	131	GAP JUNCTION ALPHA-5 PROTEIN (CONNEXIN 40) (CX40)	0.86	UGCCUUCCCGUCUCUCCCGGUC ||||:|_|||_||||||||||_ ACGGGA-GGCCGAGAGGGCCAA -37.07 131.00 323-344
mmu-miR-30a	ENST00000339837.1	1	-35.82	131	NICOTINAMIDE NUCLEOTIDE ADENYLYLTRANSFERASE 3; PYRIDINE NUCLEOTIDE ADENYLYLTRANSFERASE 3	0.86	CGACGUUUGUAGGCUGACUUUC _|||||:|||||||||||:|__ CCTGCAGACATCCGACTGGATC -35.82 131.00 102-122
mmu-miR-30a	ENST00000336363.1	1	-35.82	131	NICOTINAMIDE NUCLEOTIDE ADENYLYLTRANSFERASE 3; PYRIDINE NUCLEOTIDE ADENYLYLTRANSFERASE 3	0.86	CGACGUUUGUAGGCUGACUUUC _|||||:|||||||||||:|__ CCTGCAGACATCCGACTGGATC -35.82 131.00 102-122
mmu-miR-30a	ENST00000296202.2	1	-35.82	131	NICOTINAMIDE NUCLEOTIDE ADENYLYLTRANSFERASE 3; PYRIDINE NUCLEOTIDE ADENYLYLTRANSFERASE 3	0.86	CGACGUUUGUAGGCUGACUUUC _|||||:|||||||||||:|__ CCTGCAGACATCCGACTGGATC -35.82 131.00 213-233
hsa-miR-30a	ENST00000339837.1	1	-35.82	131	NICOTINAMIDE NUCLEOTIDE ADENYLYLTRANSFERASE 3; PYRIDINE NUCLEOTIDE ADENYLYLTRANSFERASE 3	0.86	CGACGUUUGUAGGCUGACUUUC _|||||:|||||||||||:|__ CCTGCAGACATCCGACTGGATC -35.82 131.00 102-122
hsa-miR-30a	ENST00000336363.1	1	-35.82	131	NICOTINAMIDE NUCLEOTIDE ADENYLYLTRANSFERASE 3; PYRIDINE NUCLEOTIDE ADENYLYLTRANSFERASE 3	0.86	CGACGUUUGUAGGCUGACUUUC _|||||:|||||||||||:|__ CCTGCAGACATCCGACTGGATC -35.82 131.00 102-122
hsa-miR-30a	ENST00000296202.2	1	-35.82	131	NICOTINAMIDE NUCLEOTIDE ADENYLYLTRANSFERASE 3; PYRIDINE NUCLEOTIDE ADENYLYLTRANSFERASE 3	0.86	CGACGUUUGUAGGCUGACUUUC _|||||:|||||||||||:|__ CCTGCAGACATCCGACTGGATC -35.82 131.00 213-233
mmu-miR-328	ENST00000278935.1	1	-34.44	131		0.86	UGCCUUCCCGUCUCUCCCGGUC ||_|||_|||_||||||||||| ACAGAA-GGCTGAGAGGGCCAG -34.44 131.00 2126-2148
mmu-miR-214	ENST00000293886.1	1	-32.62	131		0.86	GACGGACAGACACGGACGACA :||_|||_||||||||||||_ TTGGCTGACTGTGCCTGCTGA -32.62 131.00 425-446
hsa-miR-214	ENST00000293886.1	1	-32.62	131		0.86	GACGGACAGACACGGACGACA :||_|||_||||||||||||_ TTGGCTGACTGTGCCTGCTGA -32.62 131.00 425-446
hsa-miR-25	ENST00000220616.1	1	-31.92	131	THYROGLOBULIN PRECURSOR	0.86	AGUCUGGCUCUGUUCACGUUAC _|||_:_||||||||||||||| GCAG-TGGAGACAAGTGCAATG -31.92 131.00 2301-2322
mmu-miR-25	ENST00000220616.1	1	-31.92	131	THYROGLOBULIN PRECURSOR	0.86	AGUCUGGCUCUGUUCACGUUAC _|||_:_||||||||||||||| GCAG-TGGAGACAAGTGCAATG -31.92 131.00 2301-2322
mmu-miR-27a	ENST00000332093.1	1	-31.77	131		0.86	CGCCUUGAAUCGGUGACACUU _|||:_|_||||||||||||| TCGGGTCATAGCCACTGTGAA -31.77 131.00 1414-1435
mmu-miR-128a	ENST00000264257.1	1	-30.57	131	INTERLEUKIN 1 RECEPTOR-LIKE 2 PRECURSOR (IL-1RRP2) (INTERLEUKIN-1 RECEPTOR RELATED PROTEIN 2) (IL1R-RP2)	0.86	UUUUCUCUGGCCAAGUGACACU |||:|:||_|||||||||||__ AAAGGGGAGCGGTTCACTGTTT -30.57 131.00 504-525
hsa-miR-128a	ENST00000264257.1	1	-30.57	131	INTERLEUKIN 1 RECEPTOR-LIKE 2 PRECURSOR (IL-1RRP2) (INTERLEUKIN-1 RECEPTOR RELATED PROTEIN 2) (IL1R-RP2)	0.86	UUUUCUCUGGCCAAGUGACACU |||:|:||_|||||||||||__ AAAGGGGAGCGGTTCACTGTTT -30.57 131.00 504-525
hsa-miR-198	ENST00000333650.4	1	-34.64	124	60S RIBOSOMAL PROTEIN L14 (CAG-ISL 7)	0.84	GGAUAGAGGGGAGACCUGG _|||__||||||||||||| GCTACATCCCCTCTGGACC -34.64 124.00 38-57
hsa-miR-198	ENST00000296615.2	1	-34.56	122		0.84	GGAUAGAGGGGAGACCUGG |___||||||||||||||: CACCTCTCCCCTCTGGACT -34.56 122.00 1126-1142
hsa-miR-198	ENST00000330359.1	1	-31.51	121	CEREBRAL CELL ADHESION MOLECULE	0.84	GGAUAGAGGGGAGACCUGG ||__|||_||||||||||| CCACTCTGCCCTCTGGACC -31.51 121.00 112-132
hsa-miR-198	ENST00000330017.2	1	-30.85	121	INTERLEUKIN-1 RECEPTOR-ASSOCIATED KINASE 1 (EC 2	0.84	GGAUAGAGGGGAGACCUGG ||_|_||_||||||||||| CCAAGCTGCCCTCTGGACC -30.85 121.00 1578-1598
hsa-miR-198	ENST00000330348.2	1	-30.85	121	INTERLEUKIN-1 RECEPTOR-ASSOCIATED KINASE 1 (EC 2	0.84	GGAUAGAGGGGAGACCUGG ||_|_||_||||||||||| CCAAGCTGCCCTCTGGACC -30.85 121.00 1815-1835
hsa-miR-198	ENST00000343952.1	1	-30.78	119	AQUAPORIN 3	0.84	GGAUAGA-GGGGAGACCUGG _|||_||_|||||||||||_ GCTACCTACCCCTCTGGACA -30.78 119.00 442-461
hsa-miR-198	ENST00000297991.1	1	-30.78	119	AQUAPORIN 3	0.84	GGAUAGA-GGGGAGACCUGG _|||_||_|||||||||||_ GCTACCTACCCCTCTGGACA -30.78 119.00 442-461
hsa-miR-198	ENST00000317216.1	1	-29.15	119	EARLY GROWTH RESPONSE PROTEIN 3 (EGR-3) (ZINC FINGER PROTEIN PILOT)	0.84	GGAUAGAGGGGAGACCUGG |||||:_||||||||||__ CCTATTACCCCTCTGGAGA -29.15 119.00 669-687
hsa-miR-198	ENST00000250024.2	1	-31.88	118		0.84	GGAUAGAGGGGAGACCUGG ||_:|__|||||||||||| CCAGTAGCCCCTCTGGACC -31.88 118.00 1410-1430
hsa-miR-198	ENST00000334571.1	1	-31.18	118	UBIQUINONE BIOSYNTHESIS MONOOXGENASE COQ6 (EC 1	0.84	GGAUAGAGGGGAGACCUGG __|_|||:||||||||:|| GATTTCTTCCCTCTGGGCC -31.18 118.00 750-768
hsa-miR-198	ENST00000238709.4	1	-31.18	118	UBIQUINONE BIOSYNTHESIS MONOOXGENASE COQ6 (EC 1	0.84	GGAUAGAGGGGAGACCUGG __|_|||:||||||||:|| GATTTCTTCCCTCTGGGCC -31.18 118.00 525-543
hsa-miR-198	ENST00000332240.1	1	-30.84	118		0.84	GGAUAGAGGGGAGACCUGG _:|:_||_||||||||||| ATTGCCTGCCCTCTGGACC -30.84 118.00 365-384
hsa-miR-198	ENST00000334433.2	1	-30.21	118	TRANSFORMING ACIDIC COILED-COIL-CONTAINING PROTEIN 2 (ANTI ZUAI-1) (AZU-1)	0.84	GGAUAGAGGGGAGACCUGG _||:_||_||||||||||: GCTGCCTGCCCTCTGGACT -30.21 118.00 6571-6590
hsa-miR-198	ENST00000340076.1	1	-30.21	118	TRANSFORMING ACIDIC COILED-COIL-CONTAINING PROTEIN 2 (ANTI ZUAI-1) (AZU-1)	0.84	GGAUAGAGGGGAGACCUGG _||:_||_||||||||||: GCTGCCTGCCCTCTGGACT -30.21 118.00 835-854
hsa-miR-198	ENST00000260733.1	1	-30.21	118	TRANSFORMING ACIDIC COILED-COIL-CONTAINING PROTEIN 2 (ANTI ZUAI-1) (AZU-1)	0.84	GGAUAGAGGGGAGACCUGG _||:_||_||||||||||: GCTGCCTGCCCTCTGGACT -30.21 118.00 835-854
hsa-miR-198	ENST00000341618.1	1	-30.05	118		0.84	GGAUAGAGGGGAGACCUGG ||_|_||||||||||||:_ CCCAGCTCCCCTCTGGATG -30.05 118.00 354-373
hsa-miR-198	ENST00000286791.2	1	-30.05	118		0.84	GGAUAGAGGGGAGACCUGG ||_|_||||||||||||:_ CCCAGCTCCCCTCTGGATG -30.05 118.00 354-373
hsa-miR-198	ENST00000317914.1	1	-29.86	118	SERINE/THREONINE-PROTEIN KINASE PAK 7 (EC 2	0.84	GGAUAGAGGGGAGACCUGG __||_||||||||||||:: AGTAGCTCCCCTCTGGATT -29.86 118.00 671-689
hsa-miR-198	ENST00000317874.1	1	-29.86	118	SERINE/THREONINE-PROTEIN KINASE PAK 7 (EC 2	0.84	GGAUAGAGGGGAGACCUGG __||_||||||||||||:: AGTAGCTCCCCTCTGGATT -29.86 118.00 671-689
hsa-miR-198	ENST00000299641.1	1	-29.05	118	HEPARIN SULFATE N-DEACETYLASE/N-SULFOTRANSFERASE (EC 2	0.84	GGAUAGAGGGGAGACCUGG |:||_:_|||||||||||_ CTTACTACCCCTCTGGACA -29.05 118.00 2293-2312
hsa-miR-198	ENST00000309979.2	1	-29.05	118	HEPARIN SULFATE N-DEACETYLASE/N-SULFOTRANSFERASE (EC 2	0.84	GGAUAGAGGGGAGACCUGG |:||_:_|||||||||||_ CTTACTACCCCTCTGGACA -29.05 118.00 2293-2312
hsa-miR-198	ENST00000339362.1	1	-29.02	118	NEOGENIN PRECURSOR	0.84	GGAUAGAGGGGAGACCUGG ||_|_|||:|||||||||_ CCCACCTCTCCTCTGGACA -29.02 118.00 3285-3304
hsa-miR-198	ENST00000261908.1	1	-29.02	118	NEOGENIN PRECURSOR	0.84	GGAUAGAGGGGAGACCUGG ||_|_|||:|||||||||_ CCCACCTCTCCTCTGGACA -29.02 118.00 3285-3304
hsa-miR-198	ENST00000311322.3	1	-24.93	118	LIPOPROTEIN LIPASE PRECURSOR (EC 3	0.84	GGAUAGAGGGGAGACCUGG ::||_||_||||||||||_ TTTAACTACCCTCTGGACA -24.93 118.00 435-454
mmu-let-7i	ENST00000310806.2	1	-24.87	118		0.84	UCGUGUUUGAUGAUGGAGU |_||_|::||||||||||_ AACAGAGGCTACTACCTCT -24.87 118.00 239-258
hsa-let-7i	ENST00000310806.2	1	-24.87	118		0.84	UCGUGUUUGAUGAUGGAGU |_||_|::||||||||||_ AACAGAGGCTACTACCTCT -24.87 118.00 239-258
mmu-let-7i	ENST00000287936.1	1	-22.6	118	3-HYDROXY-3-METHYLGLUTARYL-COENZYME A REDUCTASE (EC 1	0.84	UCGUGUUUGAUGAUGGAGU :|__|||_||||||||||| GGACCAACCTACTACCTCA -22.60 118.00 2422-2442
mmu-let-7i	ENST00000343975.1	1	-22.6	118	3-HYDROXY-3-METHYLGLUTARYL-COENZYME A REDUCTASE (EC 1	0.84	UCGUGUUUGAUGAUGGAGU :|__|||_||||||||||| GGACCAACCTACTACCTCA -22.60 118.00 2263-2283
hsa-let-7i	ENST00000287936.1	1	-22.6	118	3-HYDROXY-3-METHYLGLUTARYL-COENZYME A REDUCTASE (EC 1	0.84	UCGUGUUUGAUGAUGGAGU :|__|||_||||||||||| GGACCAACCTACTACCTCA -22.60 118.00 2422-2442
hsa-let-7i	ENST00000343975.1	1	-22.6	118	3-HYDROXY-3-METHYLGLUTARYL-COENZYME A REDUCTASE (EC 1	0.84	UCGUGUUUGAUGAUGGAGU :|__|||_||||||||||| GGACCAACCTACTACCTCA -22.60 118.00 2263-2283
hsa-miR-198	ENST00000313663.2	1	-32.45	116		0.84	GGAUAGAGGGGAGACCUGG _||:||||||||:||||__ GCTGTCTCCCCTTTGGAGA -32.45 116.00 1705-1722
hsa-miR-198	ENST00000313681.2	1	-32.45	116		0.84	GGAUAGAGGGGAGACCUGG _||:||||||||:||||__ GCTGTCTCCCCTTTGGAGA -32.45 116.00 1867-1884
hsa-miR-198	ENST00000324264.2	1	-31.58	116		0.84	GGAUAGAGGGGAGACCUGG |___|||:|:||||||||| CGCCTCTTCTCTCTGGACC -31.58 116.00 1258-1274
hsa-miR-198	ENST00000275015.2	1	-30.31	116	NF-KAPPAB INHIBITOR EPSILON (NF-KAPPA-BIE) (I-KAPPA-B-EPSILON) (IKAPPABEPSILON) (IKB-EPSILON) (IKBE)	0.84	GGAUAGAG-GGGAGACCUGG ___|||||_|:||||||||| AACATCTCACTCTCTGGACC -30.31 116.00 1064-1082
hsa-miR-198	ENST00000343460.1	1	-30.31	116	NF-KAPPAB INHIBITOR EPSILON (NF-KAPPA-BIE) (I-KAPPA-B-EPSILON) (IKAPPABEPSILON) (IKB-EPSILON) (IKBE)	0.84	GGAUAGAG-GGGAGACCUGG ___|||||_|:||||||||| AACATCTCACTCTCTGGACC -30.31 116.00 1070-1088
hsa-miR-198	ENST00000322244.2	1	-29.33	116		0.84	GGAUAGAGGGGAGACCUGG _||:|_|:||||||||||_ ACTGT-TTCCCTCTGGACA -29.33 116.00 2159-2176
hsa-miR-198	ENST00000303329.1	1	-27.17	116	ARYL HYDROCARBON RECEPTOR NUCLEAR TRANSLOCATOR 2 (ARNT PROTEIN 2)	0.84	GGAUAGAGGGGAGACCUGG ||_||_|:||||||||||_ CCCAT-TTCCCTCTGGACA -27.17 116.00 1544-1562
mmu-let-7i	ENST00000261965.2	1	-26.09	116	GAMMA-TUBULIN COMPLEX COMPONENT 3 (GCP-3) (SPINDLE POLE BODY PROTEIN SPC98 HOMOLOG) (HSPC98) (HGCP3) (H104P)	0.84	UCGUGUUUGAUGAUGGAGU __|||||:|_||||||||| TTCACAAGCCACTACCTCA -26.09 116.00 640-658
hsa-let-7i	ENST00000261965.2	1	-26.09	116	GAMMA-TUBULIN COMPLEX COMPONENT 3 (GCP-3) (SPINDLE POLE BODY PROTEIN SPC98 HOMOLOG) (HSPC98) (HGCP3) (H104P)	0.84	UCGUGUUUGAUGAUGGAGU __|||||:|_||||||||| TTCACAAGCCACTACCTCA -26.09 116.00 640-658
hsa-miR-198	ENST00000343729.1	1	-32.62	115		0.84	GGAUAGAGGGGAGACCUGG _|_|_||:||||||||:|| GCCAACTTCCCTCTGGGCC -32.62 115.00 832-851
hsa-miR-198	ENST00000291860.1	1	-32.62	115	KILLER CELL IMMUNOGLOBULIN-LIKE RECEPTOR 2DL3 PRECURSOR (MHC CLASS I NK CELL RECEPTOR) (NATURAL KILLER ASSOCIATED TRANSCRIPT 2) (NKAT-2) (NKAT2A) (NKAT2B) (P58 NATURAL KILLER CELL RECEPTOR CLONE CL-6) (P58 NK RECEPTOR) (P58	0.84	GGAUAGAGGGGAGACCUGG _|_|_||:||||||||:|| GCCAACTTCCCTCTGGGCC -32.62 115.00 832-851
hsa-miR-198	ENST00000256652.1	1	-30.49	115	IMMUNOGLOBULIN SUPERFAMILY	0.84	GGAUAGAGGGGAGACCUGG ___||||:|:||||||:|| AAGATCTTCTCTCTGGGCC -30.49 115.00 1089-1106
hsa-miR-198	ENST00000321854.3	1	-29.68	115		0.84	GGAUAGAGGGGAGACCUGG ||_|_||:||||||||:|_ CCCAGCTTCCCTCTGGGCA -29.68 115.00 497-516
hsa-miR-198	ENST00000248142.1	1	-28.72	115		0.84	GGAUAGAGGGGAGACCUGG ||__|||_||||||||:|| CCACTCTACCCTCTGGGCC -28.72 115.00 831-851
hsa-miR-198	ENST00000240560.1	1	-28.69	115	TOPOISOMERASE-RELATED FUNCTION PROTEIN 4-2	0.84	GGAUAGAGGGGAGACCUGG ||||___|||||||||||: CCTA---CCCCTCTGGACT -28.69 115.00 77-94
hsa-miR-198	ENST00000309720.2	1	-28.08	115		0.84	GGAUAGAGGGGAGACCUGG |||__|_:||||||||||: CCTCCCCTCCCTCTGGACT -28.08 115.00 910-930
hsa-miR-198	ENST00000321337.2	1	-27.94	115	SENTRIN-SPECIFIC PROTEASE 3 (EC 3	0.84	GGAUAGAGGGGAGACCUGG ||_|__||:|||||||||| CCAAAGTCTCCTCTGGACC -27.94 115.00 687-707
hsa-miR-198	ENST00000336270.2	1	-27.04	115		0.84	GGAUAGAGGGGAGACCUGG _:|_|||::|||||||||_ ATTCTCTTTCCTCTGGACA -27.04 115.00 40-58
hsa-miR-198	ENST00000328856.2	1	-27.04	115		0.84	GGAUAGAGGGGAGACCUGG _:|_|||::|||||||||_ ATTCTCTTTCCTCTGGACA -27.04 115.00 40-58
hsa-miR-198	ENST00000323760.3	1	-26.64	115	M-PHASE INDUCER PHOSPHATASE 3 (EC 3	0.84	GGAUAGAGGGGAGACCUGG ||_|||_:||||:|||||_ CCCATCGTCCCTTTGGACA -26.64 115.00 951-970
hsa-miR-198	ENST00000339947.1	1	-26.64	115	M-PHASE INDUCER PHOSPHATASE 3 (EC 3	0.84	GGAUAGAGGGGAGACCUGG ||_|||_:||||:|||||_ CCCATCGTCCCTTTGGACA -26.64 115.00 861-880
hsa-miR-198	ENST00000337493.1	1	-26.64	115	M-PHASE INDUCER PHOSPHATASE 3 (EC 3	0.84	GGAUAGAGGGGAGACCUGG ||_|||_:||||:|||||_ CCCATCGTCCCTTTGGACA -26.64 115.00 1080-1099
hsa-miR-198	ENST00000297181.2	1	-26.64	115	M-PHASE INDUCER PHOSPHATASE 3 (EC 3	0.84	GGAUAGAGGGGAGACCUGG ||_|||_:||||:|||||_ CCCATCGTCCCTTTGGACA -26.64 115.00 990-1009
mmu-let-7i	ENST00000290409.1	1	-25.88	115		0.84	UCGUGUUUGAUGAUGGAGU __||_:|:||:|||||||| CTCAGGAGCTGCTACCTCA -25.88 115.00 547-565
hsa-let-7i	ENST00000290409.1	1	-25.88	115		0.84	UCGUGUUUGAUGAUGGAGU __||_:|:||:|||||||| CTCAGGAGCTGCTACCTCA -25.88 115.00 547-565
hsa-miR-33	ENST00000291219.3	1	-22.23	115		0.84	GUUACGUUGAUGUUACGUG _|:||_|_|||||:||||| AAGTGGATCTACAGTGCAC -22.23 115.00 201-220
mmu-miR-33	ENST00000291219.3	1	-22.23	115		0.84	GUUACGUUGAUGUUACGUG _|:||_|_|||||:||||| AAGTGGATCTACAGTGCAC -22.23 115.00 201-220
mmu-let-7i	ENST00000263166.1	1	-21.56	115	GANGLIOSIDE INDUCED DIFFERENTIATION ASSOCIATED PROTEIN 2; LIKELY ORTHOLOG OF MOUSE GANGLIOSIDE-INDUCED DIFFERENTIATION-ASSOCIATED-PROTEIN 2	0.84	UCGUGUUUGAUGAUGGAGU |_||_||:||:|||||||_ ACCAAAAGCTGCTACCTCT -21.56 115.00 643-662
mmu-let-7i	ENST00000341884.1	1	-21.56	115	GANGLIOSIDE INDUCED DIFFERENTIATION ASSOCIATED PROTEIN 2; LIKELY ORTHOLOG OF MOUSE GANGLIOSIDE-INDUCED DIFFERENTIATION-ASSOCIATED-PROTEIN 2	0.84	UCGUGUUUGAUGAUGGAGU |_||_||:||:|||||||_ ACCAAAAGCTGCTACCTCT -21.56 115.00 643-662
hsa-let-7i	ENST00000263166.1	1	-21.56	115	GANGLIOSIDE INDUCED DIFFERENTIATION ASSOCIATED PROTEIN 2; LIKELY ORTHOLOG OF MOUSE GANGLIOSIDE-INDUCED DIFFERENTIATION-ASSOCIATED-PROTEIN 2	0.84	UCGUGUUUGAUGAUGGAGU |_||_||:||:|||||||_ ACCAAAAGCTGCTACCTCT -21.56 115.00 643-662
hsa-let-7i	ENST00000341884.1	1	-21.56	115	GANGLIOSIDE INDUCED DIFFERENTIATION ASSOCIATED PROTEIN 2; LIKELY ORTHOLOG OF MOUSE GANGLIOSIDE-INDUCED DIFFERENTIATION-ASSOCIATED-PROTEIN 2	0.84	UCGUGUUUGAUGAUGGAGU |_||_||:||:|||||||_ ACCAAAAGCTGCTACCTCT -21.56 115.00 643-662
mmu-let-7i	ENST00000342391.1	1	-20.86	115	LACTATION ELEVATED 1; CG8520 GENE PRODUCT; LACTATION ELEVATED-1	0.84	UCGUGUUU-GAUGAUGGAGU ||_|_||__||||||||||| AGGAAAACTCTACTACCTCA -20.86 115.00 872-893
mmu-let-7i	ENST00000258002.3	1	-20.86	115	LACTATION ELEVATED 1; CG8520 GENE PRODUCT; LACTATION ELEVATED-1	0.84	UCGUGUUU-GAUGAUGGAGU ||_|_||__||||||||||| AGGAAAACTCTACTACCTCA -20.86 115.00 872-893
hsa-let-7i	ENST00000342391.1	1	-20.86	115	LACTATION ELEVATED 1; CG8520 GENE PRODUCT; LACTATION ELEVATED-1	0.84	UCGUGUUU-GAUGAUGGAGU ||_|_||__||||||||||| AGGAAAACTCTACTACCTCA -20.86 115.00 872-893
hsa-let-7i	ENST00000258002.3	1	-20.86	115	LACTATION ELEVATED 1; CG8520 GENE PRODUCT; LACTATION ELEVATED-1	0.84	UCGUGUUU-GAUGAUGGAGU ||_|_||__||||||||||| AGGAAAACTCTACTACCTCA -20.86 115.00 872-893
mmu-let-7i	ENST00000179765.1	1	-20.82	115	BROMODOMAIN ADJACENT TO ZINC FINGER DOMAIN 2A (TRANSCRIPTION TERMINATION FACTOR-I INTERACTING PROTEIN 5) (TTF-I INTERACTING PROTEIN 5) (TIP5) (HWALP3)	0.84	UCGUGUUUGAUGAUGGAGU |_|_||_||||||||:||| ATCTCACACTACTACTTCA -20.82 115.00 173-193
hsa-let-7i	ENST00000179765.1	1	-20.82	115	BROMODOMAIN ADJACENT TO ZINC FINGER DOMAIN 2A (TRANSCRIPTION TERMINATION FACTOR-I INTERACTING PROTEIN 5) (TTF-I INTERACTING PROTEIN 5) (TIP5) (HWALP3)	0.84	UCGUGUUUGAUGAUGGAGU |_|_||_||||||||:||| ATCTCACACTACTACTTCA -20.82 115.00 173-193
mmu-let-7i	ENST00000311762.1	1	-25.68	114	THYROTROPIN-RELEASING HORMONE RECEPTOR (TRH-R) (THYROLIBERIN RECEPTOR)	0.84	UCGUGUUUGAUGAUGGAGU __||||||||:||||||_: CCCACAAACTGCTACCTGG -25.68 114.00 176-192
hsa-let-7i	ENST00000311762.1	1	-25.68	114	THYROTROPIN-RELEASING HORMONE RECEPTOR (TRH-R) (THYROLIBERIN RECEPTOR)	0.84	UCGUGUUUGAUGAUGGAGU __||||||||:||||||_: CCCACAAACTGCTACCTGG -25.68 114.00 176-192
mmu-let-7i	ENST00000271191.1	1	-24.84	114	DMRT-LIKE FAMILY B WITH PROLINE-RICH C-TERMINAL	0.84	UCGUGUUUGAUGAUGGAGU |||_|||:|||||||||__ AGC-CAAGCTACTACCTGC -24.84 114.00 775-792
hsa-let-7i	ENST00000271191.1	1	-24.84	114	DMRT-LIKE FAMILY B WITH PROLINE-RICH C-TERMINAL	0.84	UCGUGUUUGAUGAUGGAGU |||_|||:|||||||||__ AGC-CAAGCTACTACCTGC -24.84 114.00 775-792
hsa-miR-33	ENST00000337123.2	1	-20.14	114	LONG TRANSIENT RECEPTOR POTENTIAL CHANNEL 3 (LTRPC3) (FRAGMENT)	0.84	GUUACGUU-GAUGUUACGUG |_|||_|__||||||||||| CTATGAATTCTACAATGCAC -20.14 114.00 2201-2222
hsa-miR-33	ENST00000237938.5	1	-20.14	114	LONG TRANSIENT RECEPTOR POTENTIAL CHANNEL 3 (LTRPC3) (FRAGMENT)	0.84	GUUACGUU-GAUGUUACGUG |_|||_|__||||||||||| CTATGAATTCTACAATGCAC -20.14 114.00 2561-2582
mmu-miR-33	ENST00000337123.2	1	-20.14	114	LONG TRANSIENT RECEPTOR POTENTIAL CHANNEL 3 (LTRPC3) (FRAGMENT)	0.84	GUUACGUU-GAUGUUACGUG |_|||_|__||||||||||| CTATGAATTCTACAATGCAC -20.14 114.00 2201-2222
mmu-miR-33	ENST00000237938.5	1	-20.14	114	LONG TRANSIENT RECEPTOR POTENTIAL CHANNEL 3 (LTRPC3) (FRAGMENT)	0.84	GUUACGUU-GAUGUUACGUG |_|||_|__||||||||||| CTATGAATTCTACAATGCAC -20.14 114.00 2561-2582
hsa-miR-198	ENST00000261569.2	1	-32.54	113		0.84	GGAUAGAGGGGAGACCUGG _||:|:||||||||||:__ GCTGTTTCCCCTCTGGGAA -32.54 113.00 1846-1863
hsa-miR-198	ENST00000230221.1	1	-31.48	113	OLFACTORY RECEPTOR 5U1 (HS6M1-28)	0.84	GGAUAGAGGGGAGACCUGG |___||||:|:|||||||| CACCTCTCTCTTCTGGACC -31.48 113.00 190-206
hsa-miR-198	ENST00000310802.2	1	-30.69	113	ZINC FINGER PROTEIN PLAGL1 (PLEIOMORPHIC ADENOMA-LIKE PROTEIN 1)	0.84	GGAUAGA-GGGGAGACCUGG __||_||_||:||||||||| AATACCTGCCTCTCTGGACC -30.69 113.00 964-983
hsa-miR-198	ENST00000325773.4	1	-30.69	113	ZINC FINGER PROTEIN PLAGL1 (PLEIOMORPHIC ADENOMA-LIKE PROTEIN 1)	0.84	GGAUAGA-GGGGAGACCUGG __||_||_||:||||||||| AATACCTGCCTCTCTGGACC -30.69 113.00 1120-1139
hsa-miR-198	ENST00000310300.2	1	-30.36	113	LEUCINE-RICH REPEAT PROTEIN	0.84	GGAUAGAGGGGAGACCUGG ||||_|_|||||||||_|| CCTACCGCCCCTCTGGCCC -30.36 113.00 1946-1966
hsa-miR-198	ENST00000334942.2	1	-30.34	113	AD037 PROTEIN ISOFORM A	0.84	GGAUAGAGGGGAGACCUGG ||||_||_||||||||_|| CCTAGCTGCCCTCTGGCCC -30.34 113.00 267-287
hsa-miR-198	ENST00000332945.1	1	-30.2	113		0.84	GGAUAGAGGGGAGACCUGG _||:||__||||||||||: ACTGTC-ACCCTCTGGACT -30.20 113.00 2647-2665
hsa-miR-198	ENST00000264127.2	1	-30.2	113		0.84	GGAUAGAGGGGAGACCUGG _||:||__||||||||||: ACTGTC-ACCCTCTGGACT -30.20 113.00 2734-2752
hsa-miR-198	ENST00000322766.4	1	-29.82	113	BROMODOMAIN AND PHD FINGER-CONTAINING PROTEIN 3 (FRAGMENT)	0.84	GGAUAGAGGGGAGACCUGG |||:||_||||_||||||_ CCTGTCCCCCCGCTGGACG -29.82 113.00 3357-3376
hsa-miR-198	ENST00000211291.2	1	-29.82	113	BROMODOMAIN AND PHD FINGER-CONTAINING PROTEIN 3 (FRAGMENT)	0.84	GGAUAGAGGGGAGACCUGG |||:||_||||_||||||_ CCTGTCCCCCCGCTGGACG -29.82 113.00 3333-3352
hsa-miR-198	ENST00000255266.1	1	-29.27	113	ROD CGMP-SPECIFIC 3'	0.84	GGAUAGAGGGGAGACCUGG _:_:|||:||||:|||||_ ATCGTCTTCCCTTTGGACA -29.27 113.00 396-412
hsa-miR-198	ENST00000308009.1	1	-28.91	113		0.84	GGAUAGAGGGGAGACCUGG |||:_||||_||||||||_ CCTGGCTCCACTCTGGACA -28.91 113.00 1386-1405
hsa-miR-198	ENST00000301908.1	1	-28.25	113	NOCICEPTIN PRECURSOR (ORPHANIN FQ) (PPNOC)	0.84	GGAUAGAGGGGAGACCUGG ||_|_|_|||||||||||: CCCAGC-CCCCTCTGGACT -28.25 113.00 159-178
hsa-miR-198	ENST00000256643.1	1	-26.85	113	PROSTAGLANDIN F2 RECEPTOR NEGATIVE REGULATOR PRECURSOR (PROSTAGLANDIN F2-ALPHA RECEPTOR REGULATORY PROTEIN) (PROSTAGLANDIN F2-ALPHA RECEPTOR ASSOCIATED PROTEIN) (CD9 PARTNER 1) (CD9P-1)	0.84	GGAUAGAGGGGAGACCUGG :__|||_:|:||||||||| TACATCATCTCTCTGGACC -26.85 113.00 1785-1802
hsa-miR-33	ENST00000304488.1	1	-24.25	113		0.84	GUUACGUUGAUGUUACGUG |___|||:|||||:||||: CTCAGCAGCTACAGTGCAT -24.25 113.00 194-210
mmu-miR-33	ENST00000304488.1	1	-24.25	113		0.84	GUUACGUUGAUGUUACGUG |___|||:|||||:||||: CTCAGCAGCTACAGTGCAT -24.25 113.00 194-210
mmu-let-7i	ENST00000264178.1	1	-23.34	113	5-METHYLTETRAHYDROFOLATE--HOMOCYSTEINE METHYLTRANSFERASE (EC 2	0.84	UCGUGUUUGAUGAUGGAGU |||_||_||||||:||||_ AGC-CATACTACTGCCTCT -23.34 113.00 3241-3259
hsa-let-7i	ENST00000264178.1	1	-23.34	113	5-METHYLTETRAHYDROFOLATE--HOMOCYSTEINE METHYLTRANSFERASE (EC 2	0.84	UCGUGUUUGAUGAUGGAGU |||_||_||||||:||||_ AGC-CATACTACTGCCTCT -23.34 113.00 3241-3259
hsa-miR-33	ENST00000306176.1	1	-22.96	113		0.84	GUUACGUUGAUGUUACGUG _|||||||||_||:||||_ AAATGCAACTTCAGTGCAA -22.96 113.00 408-426
mmu-miR-33	ENST00000306176.1	1	-22.96	113		0.84	GUUACGUUGAUGUUACGUG _|||||||||_||:||||_ AAATGCAACTTCAGTGCAA -22.96 113.00 408-426
mmu-let-7i	ENST00000288745.2	1	-22.93	113	MEGF11 PROTEIN	0.84	UCGUGUUUGAUGAUGGAGU |||||_:||||||_||||_ AGCACCGACTACTCCCTCT -22.93 113.00 2463-2482
mmu-let-7i	ENST00000286492.1	1	-22.93	113		0.84	UCGUGUUUGAUGAUGGAGU |_||_||||||||_||||| AACAGAAACTACTTCCTCA -22.93 113.00 292-312
hsa-let-7i	ENST00000288745.2	1	-22.93	113	MEGF11 PROTEIN	0.84	UCGUGUUUGAUGAUGGAGU |||||_:||||||_||||_ AGCACCGACTACTCCCTCT -22.93 113.00 2463-2482
hsa-let-7i	ENST00000286492.1	1	-22.93	113		0.84	UCGUGUUUGAUGAUGGAGU |_||_||||||||_||||| AACAGAAACTACTTCCTCA -22.93 113.00 292-312
mmu-let-7i	ENST00000312178.3	1	-22.5	113	CUB AND SUSHI MULTIPLE DOMAINS 2	0.84	UCGUGUUUGAUGAUGGAGU |||||_|:|_||||||||_ AGCACCAGCAACTACCTCT -22.50 113.00 249-268
mmu-let-7i	ENST00000345121.1	1	-22.5	113	CUB AND SUSHI MULTIPLE DOMAINS 2	0.84	UCGUGUUUGAUGAUGGAGU |||||_|:|_||||||||_ AGCACCAGCAACTACCTCT -22.50 113.00 2103-2122
hsa-let-7i	ENST00000312178.3	1	-22.5	113	CUB AND SUSHI MULTIPLE DOMAINS 2	0.84	UCGUGUUUGAUGAUGGAGU |||||_|:|_||||||||_ AGCACCAGCAACTACCTCT -22.50 113.00 249-268
hsa-let-7i	ENST00000345121.1	1	-22.5	113	CUB AND SUSHI MULTIPLE DOMAINS 2	0.84	UCGUGUUUGAUGAUGGAGU |||||_|:|_||||||||_ AGCACCAGCAACTACCTCT -22.50 113.00 2103-2122
mmu-let-7i	ENST00000327907.3	1	-21.4	113		0.84	UCGU-GUUUGAUGAUGGAGU :__|_||:||||||||:||_ GAAATCAGACTACTACTTCT -21.40 113.00 5128-5145
hsa-let-7i	ENST00000327907.3	1	-21.4	113		0.84	UCGU-GUUUGAUGAUGGAGU :__|_||:||||||||:||_ GAAATCAGACTACTACTTCT -21.40 113.00 5128-5145
hsa-miR-33	ENST00000338120.2	1	-20.76	113	TRINUCLEOTIDE REPEAT CONTAINING 6; EDIE; GW182 AUTOANTIGEN	0.84	GUUACGUUGAUGUUACGUG _|||||||||_:||||||_ GAATGCAACTCTAATGCAG -20.76 113.00 879-897
hsa-miR-33	ENST00000315183.4	1	-20.76	113	TRINUCLEOTIDE REPEAT CONTAINING 6; EDIE; GW182 AUTOANTIGEN	0.84	GUUACGUUGAUGUUACGUG _|||||||||_:||||||_ GAATGCAACTCTAATGCAG -20.76 113.00 1638-1656
hsa-miR-33	ENST00000315209.2	1	-20.76	113	TRINUCLEOTIDE REPEAT CONTAINING 6; EDIE; GW182 AUTOANTIGEN	0.84	GUUACGUUGAUGUUACGUG _|||||||||_:||||||_ GAATGCAACTCTAATGCAG -20.76 113.00 879-897
hsa-miR-33	ENST00000339760.1	1	-20.76	113	TRINUCLEOTIDE REPEAT CONTAINING 6; EDIE; GW182 AUTOANTIGEN	0.84	GUUACGUUGAUGUUACGUG _|||||||||_:||||||_ GAATGCAACTCTAATGCAG -20.76 113.00 1476-1494
mmu-miR-33	ENST00000338120.2	1	-20.76	113	TRINUCLEOTIDE REPEAT CONTAINING 6; EDIE; GW182 AUTOANTIGEN	0.84	GUUACGUUGAUGUUACGUG _|||||||||_:||||||_ GAATGCAACTCTAATGCAG -20.76 113.00 879-897
mmu-miR-33	ENST00000315183.4	1	-20.76	113	TRINUCLEOTIDE REPEAT CONTAINING 6; EDIE; GW182 AUTOANTIGEN	0.84	GUUACGUUGAUGUUACGUG _|||||||||_:||||||_ GAATGCAACTCTAATGCAG -20.76 113.00 1638-1656
mmu-miR-33	ENST00000315209.2	1	-20.76	113	TRINUCLEOTIDE REPEAT CONTAINING 6; EDIE; GW182 AUTOANTIGEN	0.84	GUUACGUUGAUGUUACGUG _|||||||||_:||||||_ GAATGCAACTCTAATGCAG -20.76 113.00 879-897
mmu-miR-33	ENST00000339760.1	1	-20.76	113	TRINUCLEOTIDE REPEAT CONTAINING 6; EDIE; GW182 AUTOANTIGEN	0.84	GUUACGUUGAUGUUACGUG _|||||||||_:||||||_ GAATGCAACTCTAATGCAG -20.76 113.00 1476-1494
mmu-let-7i	ENST00000343698.1	1	-20.49	113		0.84	UCGUGUUUGAUGAUGGAGU |_:|:_||||||||||||_ ACTAT-AACTACTACCTCT -20.49 113.00 628-646
mmu-let-7i	ENST00000343942.1	1	-20.49	113		0.84	UCGUGUUUGAUGAUGGAGU |_:|:_||||||||||||_ ACTAT-AACTACTACCTCT -20.49 113.00 802-820
hsa-let-7i	ENST00000343698.1	1	-20.49	113		0.84	UCGUGUUUGAUGAUGGAGU |_:|:_||||||||||||_ ACTAT-AACTACTACCTCT -20.49 113.00 628-646
hsa-let-7i	ENST00000343942.1	1	-20.49	113		0.84	UCGUGUUUGAUGAUGGAGU |_:|:_||||||||||||_ ACTAT-AACTACTACCTCT -20.49 113.00 802-820
hsa-miR-198	ENST00000249432.3	1	-29.6	112	HOMEOBOX PROTEIN HOX-D1	0.84	GGAUAGAGGGGAGACCUGG ||_:_||:||||||||:|_ CCCGCCTTCCCTCTGGGCA -29.60 112.00 112-131
hsa-miR-198	ENST00000331462.1	1	-29.6	112	HOMEOBOX PROTEIN HOX-D1	0.84	GGAUAGAGGGGAGACCUGG ||_:_||:||||||||:|_ CCCGCCTTCCCTCTGGGCA -29.60 112.00 114-133
hsa-miR-198	ENST00000274576.3	1	-28.9	112	GLYCINE RECEPTOR ALPHA-1 CHAIN PRECURSOR (GLYCINE RECEPTOR 48 KDA SUBUNIT) (STRYCHNINE BINDING SUBUNIT)	0.84	GGAUAGAGGGGAGACCUGG |||:_|__|:||||||||| CCTGACGACTCTCTGGACC -28.90 112.00 318-338
hsa-miR-198	ENST00000264400.1	1	-28.4	112	GPI-GAMMA 4; LIKELY ORTHOLOG OF MOUSE GPI-GAMMA 4	0.84	GGAUAGAGGGGAGACCUGG _|_|_||||:|||||||:| ACAACCTCCTCTCTGGATC -28.40 112.00 188-207
hsa-miR-198	ENST00000294673.1	1	-28.29	112	GUANYLATE BINDING PROTEIN 4	0.84	GGAUAGAGGGGAGACCUGG __|:_||:||||||||:|: AATGGCTTCCCTCTGGGCT -28.29 112.00 233-251
hsa-miR-198	ENST00000335562.3	1	-28.11	112	PERIPHERAL BENZODIAZEPINE RECEPTOR-ASSOCIATED PROTEIN 1	0.84	GGAUAGAGGGGAGACCUGG |||:_:_||||||||||:_ CCTGATGCCCCTCTGGATG -28.11 112.00 2934-2953
hsa-miR-198	ENST00000343736.1	1	-28.11	112	PERIPHERAL BENZODIAZEPINE RECEPTOR-ASSOCIATED PROTEIN 1	0.84	GGAUAGAGGGGAGACCUGG |||:_:_||||||||||:_ CCTGATGCCCCTCTGGATG -28.11 112.00 2754-2773
hsa-miR-198	ENST00000268893.1	1	-28.11	112	PERIPHERAL BENZODIAZEPINE RECEPTOR-ASSOCIATED PROTEIN 1	0.84	GGAUAGAGGGGAGACCUGG |||:_:_||||||||||:_ CCTGATGCCCCTCTGGATG -28.11 112.00 2934-2953
hsa-miR-198	ENST00000303660.1	1	-27.59	112	ZINC FINGER HOMEOBOX PROTEIN 1B (SMAD INTERACTING PROTEIN 1) (SMADIP1) (HRIHFB2411)	0.84	GGAUAG-AG--GGGAGACCUGG __|||:__|__||||||||||| GGTATTGCCAACCCTCTGGACC -27.59 112.00 152-173
hsa-miR-198	ENST00000322623.1	1	-27.05	112	RUVB-LIKE 1 (EC 3	0.84	GGAUAGAGGGGAGACCUGG |||_|:__||:|||||||| CCTCTTGACCTTCTGGACC -27.05 112.00 1050-1070
hsa-miR-198	ENST00000323030.1	1	-26.97	112		0.84	GGAUAGAGGGGAGACCUGG |:|__|_|||:|||||||| CTTCGCACCCTTCTGGACC -26.97 112.00 810-830
hsa-miR-198	ENST00000267828.1	1	-26.97	112		0.84	GGAUAGAGGGGAGACCUGG |:|__|_|||:|||||||| CTTCGCACCCTTCTGGACC -26.97 112.00 675-695
hsa-miR-198	ENST00000281445.2	1	-26.56	112	BH3-ONLY MEMBER B PROTEIN	0.84	GGAUAGAGGGGAGACCUGG _:||__|:||:|||||||| GTTACATTCCTTCTGGACC -26.56 112.00 530-549
hsa-miR-198	ENST00000337192.2	1	-26.56	112	BH3-ONLY MEMBER B PROTEIN	0.84	GGAUAGAGGGGAGACCUGG _:||__|:||:|||||||| GTTACATTCCTTCTGGACC -26.56 112.00 530-549
mmu-let-7i	ENST00000306459.1	1	-25.52	112	LW-1	0.84	UCGUGUUUGAUGAUGGAGU _|||||:_||:||:||||_ TGCACAGCCTGCTGCCTCC -25.52 112.00 1128-1146
mmu-let-7i	ENST00000306309.1	1	-25.52	112	LW-1	0.84	UCGUGUUUGAUGAUGGAGU _|||||:_||:||:||||_ TGCACAGCCTGCTGCCTCC -25.52 112.00 1128-1146
hsa-let-7i	ENST00000306459.1	1	-25.52	112	LW-1	0.84	UCGUGUUUGAUGAUGGAGU _|||||:_||:||:||||_ TGCACAGCCTGCTGCCTCC -25.52 112.00 1128-1146
hsa-let-7i	ENST00000306309.1	1	-25.52	112	LW-1	0.84	UCGUGUUUGAUGAUGGAGU _|||||:_||:||:||||_ TGCACAGCCTGCTGCCTCC -25.52 112.00 1128-1146
hsa-miR-198	ENST00000342747.1	1	-25.33	112	ECTONUCLEOTIDE PYROPHOSPHATASE/PHOSPHODIESTERASE 1 (E-NPP 1) (PHOSPHODIESTERASE I/NUCLEOTIDE PYROPHOSPHATASE 1) (PLASMA-CELL MEMBRANE GLYCOPROTEIN PC-1) [INCLUDES: ALKALINE PHOSPHODIESTERASE I (EC 3	0.84	GGAUAGAGGGGAGACCUGG |:||_:_|||||:|||||_ CTTAATGCCCCTTTGGACA -25.33 112.00 1904-1923
hsa-miR-198	ENST00000314087.2	1	-25.33	112	ECTONUCLEOTIDE PYROPHOSPHATASE/PHOSPHODIESTERASE 1 (E-NPP 1) (PHOSPHODIESTERASE I/NUCLEOTIDE PYROPHOSPHATASE 1) (PLASMA-CELL MEMBRANE GLYCOPROTEIN PC-1) [INCLUDES: ALKALINE PHOSPHODIESTERASE I (EC 3	0.84	GGAUAGAGGGGAGACCUGG |:||_:_|||||:|||||_ CTTAATGCCCCTTTGGACA -25.33 112.00 1904-1923
hsa-miR-198	ENST00000334182.2	1	-25.01	112	B CELL RAG ASSOCIATED PROTEIN; N-ACETYLGALACTOSAMINE 4-SULFATE 6-O-SULFOTRANSFERASE	0.84	GGAUAGAGGGGAGACCUGG _||:|_|_||:|||||||: GCTGTGTACCTTCTGGACT -25.01 112.00 1372-1391
hsa-miR-198	ENST00000341436.1	1	-25.01	112		0.84	GGAUAGAGGGGAGACCUGG _||:|_|_||:|||||||: GCTGTGTACCTTCTGGACT -25.01 112.00 1366-1385
hsa-miR-198	ENST00000338671.1	1	-25.01	112		0.84	GGAUAGAGGGGAGACCUGG _||:|_|_||:|||||||: GCTGTGTACCTTCTGGACT -25.01 112.00 1372-1391
hsa-miR-198	ENST00000319600.3	1	-25.01	112	B CELL RAG ASSOCIATED PROTEIN; N-ACETYLGALACTOSAMINE 4-SULFATE 6-O-SULFOTRANSFERASE	0.84	GGAUAGAGGGGAGACCUGG _||:|_|_||:|||||||: GCTGTGTACCTTCTGGACT -25.01 112.00 1366-1385
hsa-miR-198	ENST00000309245.1	1	-24.73	112		0.84	GGAUAGAGGGGAGACCUGG |:_||_|_|:||||||||| CTGATGTGCTCTCTGGACC -24.73 112.00 49-69
hsa-miR-198	ENST00000312470.3	1	-24.51	112		0.84	GGAUAGAGGGGAGACCUGG |:|_||__|:||||||||| CTTTTCAGCTCTCTGGACC -24.51 112.00 368-388
mmu-let-7i	ENST00000261006.4	1	-24.27	112	SPERM-SPECIFIC ANTIGEN 2 (CLEAVAGE SIGNAL-1 PROTEIN) (CS-1)	0.84	UCGUGUUUGAUGAUGGAGU ||:||___|||||:||||| AGTACCTTCTACTGCCTCA -24.27 112.00 3383-3403
mmu-let-7i	ENST00000320370.3	1	-24.27	112	SPERM-SPECIFIC ANTIGEN 2 (CLEAVAGE SIGNAL-1 PROTEIN) (CS-1)	0.84	UCGUGUUUGAUGAUGGAGU ||:||___|||||:||||| AGTACCTTCTACTGCCTCA -24.27 112.00 3383-3403
hsa-let-7i	ENST00000261006.4	1	-24.27	112	SPERM-SPECIFIC ANTIGEN 2 (CLEAVAGE SIGNAL-1 PROTEIN) (CS-1)	0.84	UCGUGUUUGAUGAUGGAGU ||:||___|||||:||||| AGTACCTTCTACTGCCTCA -24.27 112.00 3383-3403
hsa-let-7i	ENST00000320370.3	1	-24.27	112	SPERM-SPECIFIC ANTIGEN 2 (CLEAVAGE SIGNAL-1 PROTEIN) (CS-1)	0.84	UCGUGUUUGAUGAUGGAGU ||:||___|||||:||||| AGTACCTTCTACTGCCTCA -24.27 112.00 3383-3403
hsa-miR-198	ENST00000269228.1	1	-24.11	112	NIEMANN-PICK C1 PROTEIN PRECURSOR	0.84	GGAUAGAGGGGAGACCUGG |:_||_|_||||:|||||| CTGATGTACCCTTTGGACC -24.11 112.00 1279-1299
mmu-let-7i	ENST00000220562.1	1	-23.77	112	EXOSTOSIN-LIKE 3 (EC 2	0.84	UCGUGUUUGAUGAUGGAGU |_|:|__||||:||||||| ATCGCCCACTATTACCTCA -23.77 112.00 135-155
hsa-let-7i	ENST00000220562.1	1	-23.77	112	EXOSTOSIN-LIKE 3 (EC 2	0.84	UCGUGUUUGAUGAUGGAGU |_|:|__||||:||||||| ATCGCCCACTATTACCTCA -23.77 112.00 135-155
mmu-let-7i	ENST00000311135.1	1	-23.76	112	BLOCK 23	0.84	UCGUGUUUGAUGAUGGAGU _|_|_|||||:||:||||| TGGAGAAACTGCTGCCTCA -23.76 112.00 224-243
mmu-let-7i	ENST00000228306.2	1	-23.76	112	60S ACIDIC RIBOSOMAL PROTEIN P0 (L10E)	0.84	UCGUGUUUGAUGAUGGAGU _|_|_|||||:||:||||| TGGAGAAACTGCTGCCTCA -23.76 112.00 224-243
hsa-let-7i	ENST00000311135.1	1	-23.76	112	BLOCK 23	0.84	UCGUGUUUGAUGAUGGAGU _|_|_|||||:||:||||| TGGAGAAACTGCTGCCTCA -23.76 112.00 224-243
hsa-let-7i	ENST00000228306.2	1	-23.76	112	60S ACIDIC RIBOSOMAL PROTEIN P0 (L10E)	0.84	UCGUGUUUGAUGAUGGAGU _|_|_|||||:||:||||| TGGAGAAACTGCTGCCTCA -23.76 112.00 224-243
mmu-let-7i	ENST00000335496.1	1	-23.48	112		0.84	UCGUGUUUGAUGAUGGAGU |_||||||||||||||__| ATCACAAACTACTACCAGA -23.48 112.00 993-1010
hsa-let-7i	ENST00000335496.1	1	-23.48	112		0.84	UCGUGUUUGAUGAUGGAGU |_||||||||||||||__| ATCACAAACTACTACCAGA -23.48 112.00 993-1010
mmu-let-7i	ENST00000007414.1	1	-23.27	112	OXYSTEROL BINDING PROTEIN-RELATED PROTEIN 7 (OSBP-RELATED PROTEIN 7) (ORP-7)	0.84	UCGUGUUUGAUGAUGGAGU |_||__|:|||||:||||| AACAGCAGCTACTGCCTCA -23.27 112.00 500-520
hsa-let-7i	ENST00000007414.1	1	-23.27	112	OXYSTEROL BINDING PROTEIN-RELATED PROTEIN 7 (OSBP-RELATED PROTEIN 7) (ORP-7)	0.84	UCGUGUUUGAUGAUGGAGU |_||__|:|||||:||||| AACAGCAGCTACTGCCTCA -23.27 112.00 500-520
mmu-let-7i	ENST00000303127.1	1	-22.39	112	VESICULAR INTEGRAL-MEMBRANE PROTEIN VIP36 PRECURSOR (GP36B GLYCOPROTEIN)	0.84	UCGUGUUUGAUGAUGGAGU __|||_::|||||||:||: CCCACCGGCTACTACTTCG -22.39 112.00 743-761
hsa-let-7i	ENST00000303127.1	1	-22.39	112	VESICULAR INTEGRAL-MEMBRANE PROTEIN VIP36 PRECURSOR (GP36B GLYCOPROTEIN)	0.84	UCGUGUUUGAUGAUGGAGU __|||_::|||||||:||: CCCACCGGCTACTACTTCG -22.39 112.00 743-761
mmu-let-7i	ENST00000330809.1	1	-21.89	112	GLYPICAN-6 PRECURSOR	0.84	UCGUGUUUGAUGAUGGAGU _|||__|||||||::|||| TGCAACAACTACTGTCTCA -21.89 112.00 796-815
hsa-let-7i	ENST00000330809.1	1	-21.89	112	GLYPICAN-6 PRECURSOR	0.84	UCGUGUUUGAUGAUGGAGU _|||__|||||||::|||| TGCAACAACTACTGTCTCA -21.89 112.00 796-815
hsa-miR-33	ENST00000239468.1	1	-21.04	112	TUMOR NECROSIS FACTOR LIGAND SUPERFAMILY MEMBER 18 (GLUCOCORTICOID- INDUCED TNF-RELATED LIGAND) (HGITRL) (ACTIVATION-INDUCIBLE TNF-RELATED LIGAND) (AITRL)	0.84	GUUACG-UUGAUGUUACGUG ||||||_||||||||||___ CAATGCAAACTACAATGATG -21.04 112.00 308-326
mmu-miR-33	ENST00000239468.1	1	-21.04	112	TUMOR NECROSIS FACTOR LIGAND SUPERFAMILY MEMBER 18 (GLUCOCORTICOID- INDUCED TNF-RELATED LIGAND) (HGITRL) (ACTIVATION-INDUCIBLE TNF-RELATED LIGAND) (AITRL)	0.84	GUUACG-UUGAUGUUACGUG ||||||_||||||||||___ CAATGCAAACTACAATGATG -21.04 112.00 308-326
mmu-let-7i	ENST00000280236.1	1	-20.49	112		0.84	UCGUGUUUGAUGAUGGAGU __:|_|::||||||:|||| TCTAAAGGCTACTATCTCA -20.49 112.00 1436-1454
mmu-let-7i	ENST00000340138.1	1	-20.49	112		0.84	UCGUGUUUGAUGAUGGAGU __:|_|::||||||:|||| TCTAAAGGCTACTATCTCA -20.49 112.00 1436-1454
hsa-let-7i	ENST00000280236.1	1	-20.49	112		0.84	UCGUGUUUGAUGAUGGAGU __:|_|::||||||:|||| TCTAAAGGCTACTATCTCA -20.49 112.00 1436-1454
hsa-let-7i	ENST00000340138.1	1	-20.49	112		0.84	UCGUGUUUGAUGAUGGAGU __:|_|::||||||:|||| TCTAAAGGCTACTATCTCA -20.49 112.00 1436-1454
mmu-let-7i	ENST00000328017.2	1	-20.48	112	IQ MOTIF CONTAINING GTPASE ACTIVATING PROTEIN 3	0.84	UCGUGUUUGAUGAUGGAGU :||||_:_|||||||:||_ GGCACTGCCTACTACTTCC -20.48 112.00 2031-2050
hsa-let-7i	ENST00000328017.2	1	-20.48	112	IQ MOTIF CONTAINING GTPASE ACTIVATING PROTEIN 3	0.84	UCGUGUUUGAUGAUGGAGU :||||_:_|||||||:||_ GGCACTGCCTACTACTTCC -20.48 112.00 2031-2050
hsa-miR-33	ENST00000336287.2	1	-20.33	112	PI-3-KINASE-RELATED KINASE SMG-1 ISOFORM 1; LAMBDA/IOTA PROTEIN KINASE C-INTERACTING PROTEIN; PHOSPHATIDYLINOSITOL 3-KINASE-RELATED PROTEIN KINASE	0.84	GUUACGUUGAUGUUACGUG _|:||_|_|||||:||||: GAGTGAATCTACAGTGCAT -20.33 112.00 5040-5059
mmu-miR-33	ENST00000336287.2	1	-20.33	112	PI-3-KINASE-RELATED KINASE SMG-1 ISOFORM 1; LAMBDA/IOTA PROTEIN KINASE C-INTERACTING PROTEIN; PHOSPHATIDYLINOSITOL 3-KINASE-RELATED PROTEIN KINASE	0.84	GUUACGUUGAUGUUACGUG _|:||_|_|||||:||||: GAGTGAATCTACAGTGCAT -20.33 112.00 5040-5059
mmu-let-7i	ENST00000263805.1	1	-20.28	112	ZINC FINGER PROTEIN 106	0.84	UCGUGUUUGAUGAUGGAGU ||||_|_|||:||||:||_ AGCAGACACTGCTACTTCC -20.28 112.00 977-996
hsa-let-7i	ENST00000263805.1	1	-20.28	112	ZINC FINGER PROTEIN 106	0.84	UCGUGUUUGAUGAUGGAGU ||||_|_|||:||||:||_ AGCAGACACTGCTACTTCC -20.28 112.00 977-996
hsa-miR-198	ENST00000270815.3	1	-29.39	111		0.84	GGAUAGAGGGGAGACCUGG :||:_||||||||||||__ TCTG-CTCCCCTCTGGAGG -29.39 111.00 310-327
hsa-miR-198	ENST00000342607.1	1	-28.97	111		0.84	GGAUAGAGGGGAGACCUGG :|___||||:||||||||: TCGCCCTCCTCTCTGGACT -28.97 111.00 1005-1020
hsa-miR-198	ENST00000341176.1	1	-28.68	111	NOD3 PROTEIN; CARD15-LIKE	0.84	GGAUAGA--GGGGAGACCUGG ___:|||__||:||||||||| GAAGTCTGACCTCTCTGGACC -28.68 111.00 2134-2153
hsa-miR-198	ENST00000301749.3	1	-28.68	111	NOD3 PROTEIN; CARD15-LIKE	0.84	GGAUAGA--GGGGAGACCUGG ___:|||__||:||||||||| GAAGTCTGACCTCTCTGGACC -28.68 111.00 2224-2243
hsa-miR-198	ENST00000289269.2	1	-28.66	111	PROTOCADHERIN ALPHA 13 PRECURSOR (PCDH-ALPHA13)	0.84	GGAUAGAGGGGAGACCUGG ||||_|||||:||||||__ CCTA-CTCCCTTCTGGAGA -28.66 111.00 1513-1530
hsa-miR-198	ENST00000262719.1	1	-27.97	111		0.84	GGAUAGA--GGGGAGACCUGG ___||:|__|:|||||||||| AGCATTTAGCTCCTCTGGACC -27.97 111.00 764-783
hsa-miR-198	ENST00000303456.2	1	-25.96	111	60S RIBOSOMAL PROTEIN L10 (QM PROTEIN) (TUMOR SUPPRESSOR QM) (LAMININ RECEPTOR HOMOLOG)	0.84	GGAUAG-AG-GGGAGACCUGG ||_|||_|__||||||||||_ CCAATCGTGGCCCTCTGGACA -25.96 111.00 601-622
mmu-let-7i	ENST00000339508.1	1	-23.67	111		0.84	UCGUGUUUGAUGAUGGAGU _|||_::||||||||||_| CGCAGGGACTACTACCTGA -23.67 111.00 35-52
hsa-let-7i	ENST00000339508.1	1	-23.67	111		0.84	UCGUGUUUGAUGAUGGAGU _|||_::||||||||||_| CGCAGGGACTACTACCTGA -23.67 111.00 35-52
mmu-let-7i	ENST00000332053.1	1	-23.37	111	APM-1 PROTEIN	0.84	UCGUGUUUGAUGAUGGAGU _||||_||||||_|||||| TGCAC-AACTACGACCTCA -23.37 111.00 1289-1307
hsa-let-7i	ENST00000332053.1	1	-23.37	111	APM-1 PROTEIN	0.84	UCGUGUUUGAUGAUGGAGU _||||_||||||_|||||| TGCAC-AACTACGACCTCA -23.37 111.00 1289-1307
mmu-let-7i	ENST00000296358.2	1	-23.14	111	OTOPETRIN 1	0.84	UCGUG-UUU-GAUGAUGGAGU __|||_::|_||||||||||_ CCCACGGGATCTACTACCTCT -23.14 111.00 792-811
hsa-let-7i	ENST00000296358.2	1	-23.14	111	OTOPETRIN 1	0.84	UCGUG-UUU-GAUGAUGGAGU __|||_::|_||||||||||_ CCCACGGGATCTACTACCTCT -23.14 111.00 792-811
mmu-let-7i	ENST00000299022.1	1	-20.84	111	TRIACYLGLYCEROL LIPASE	0.84	UCGUGU-UU-GAUGAUGGAGU __||_|_:|_|||||||:||: CACAGATGACCTACTACTTCG -20.84 111.00 1411-1431
hsa-let-7i	ENST00000299022.1	1	-20.84	111	TRIACYLGLYCEROL LIPASE	0.84	UCGUGU-UU-GAUGAUGGAGU __||_|_:|_|||||||:||: CACAGATGACCTACTACTTCG -20.84 111.00 1411-1431
hsa-miR-33	ENST00000337853.2	1	-20.12	111	PROTEIN C20ORF45 (CGI-107)	0.84	GUUACGUUGAUGUUACGUG |||__||:||:|||||||_ CAA--CAGCTGCAATGCAG -20.12 111.00 52-69
mmu-miR-33	ENST00000337853.2	1	-20.12	111	PROTEIN C20ORF45 (CGI-107)	0.84	GUUACGUUGAUGUUACGUG |||__||:||:|||||||_ CAA--CAGCTGCAATGCAG -20.12 111.00 52-69
mmu-miR-145	ENST00000298124.1	1	-36.69	138		0.83	UUCCCUAAGGACCCUUUUGACCUG _|_|||_|||||||||:||||||_ CAAGGACTCCTGGGAAGACTGGAG -36.69 138.00 741-764
hsa-miR-145	ENST00000298124.1	1	-36.69	138		0.83	UUCCCUAAGGACCCUUUUGACCUG _|_|||_|||||||||:||||||_ CAAGGACTCCTGGGAAGACTGGAG -36.69 138.00 741-764
mmu-miR-145	ENST00000310343.3	1	-35.81	137	RHO GTPASE-ACTIVATING PROTEIN; BRAIN-SPECIFIC RHO GTP-ASE-ACTIVATING PROTEIN; RAC GTPASE ACTIVATING PROTEIN; GAB-ASSOCIATED CDC42; RHOGAP INVOLVED IN THE -CATENIN-N-CADHERIN AND NMDA RECEPTOR SIGNALING	0.83	UUCCCUAAGGACCCUUUUGACCUG |___||_||||||||||||||||| ATCAGA-TCCTGGGAAAACTGGAC -35.81 137.00 4437-4457
hsa-miR-145	ENST00000310343.3	1	-35.81	137	RHO GTPASE-ACTIVATING PROTEIN; BRAIN-SPECIFIC RHO GTP-ASE-ACTIVATING PROTEIN; RAC GTPASE ACTIVATING PROTEIN; GAB-ASSOCIATED CDC42; RHOGAP INVOLVED IN THE -CATENIN-N-CADHERIN AND NMDA RECEPTOR SIGNALING	0.83	UUCCCUAAGGACCCUUUUGACCUG |___||_||||||||||||||||| ATCAGA-TCCTGGGAAAACTGGAC -35.81 137.00 4437-4457
mmu-miR-207	ENST00000206466.1	1	-36.65	136		0.83	CUCCCUCCUCUCGGUCCUCUUCG _|_|_:||||||||||||||||_ CAAGCGGGAGAGCCAGGAGAAGG -36.65 136.00 5214-5236
mmu-miR-342	ENST00000328092.3	1	-34.58	135	PYRIN-CONTAINING APAF1-LIKE PROTEIN 3	0.83	CUGCCCACGCUAAAGACACACUCU _|_|||||__:||||||||||||: CAGGGGTGAAGTTTCTGTGTGAGG -34.58 135.00 2498-2522
mmu-miR-342	ENST00000263437.3	1	-34.58	135	NACHT-	0.83	CUGCCCACGCUAAAGACACACUCU _|_|||||__:||||||||||||: CAGGGGTGAAGTTTCTGTGTGAGG -34.58 135.00 2648-2672
mmu-miR-342	ENST00000340844.1	1	-34.58	135	PYRIN-CONTAINING APAF1-LIKE PROTEIN 3	0.83	CUGCCCACGCUAAAGACACACUCU _|_|||||__:||||||||||||: CAGGGGTGAAGTTTCTGTGTGAGG -34.58 135.00 2582-2606
mmu-miR-342	ENST00000339757.1	1	-34.58	135	NACHT-	0.83	CUGCCCACGCUAAAGACACACUCU _|_|||||__:||||||||||||: CAGGGGTGAAGTTTCTGTGTGAGG -34.58 135.00 2582-2606
hsa-miR-181b	ENST00000328235.2	1	-33.13	135		0.83	UUGGGUGGCUGUCGUUACUUACAA _|:|||__|||||||||||:|||_ TATCCAGAGACAGCAATGAGTGTA -33.13 135.00 3173-3196
mmu-miR-181b	ENST00000328235.2	1	-33.13	135		0.83	UUGGGUGGCUGUCGUUACUUACAA _|:|||__|||||||||||:|||_ TATCCAGAGACAGCAATGAGTGTA -33.13 135.00 3173-3196
mmu-miR-145	ENST00000329729.4	1	-31.92	135	WW DOMAIN-CONTAINING OXIDOREDUCTASE ISOFORM 5; WW DOMAIN-CONTAINING PROTEIN WWOX; WW DOMAIN-CONTAINING OXIDOREDUCTASE; FRAGILE SITE FRA16D OXIDOREDUCTASE; FRAGILE 16D OXIDO REDUCTASE; PUTATIVE OXIDOREDUCTASE; FOR II PROTEIN	0.83	UUCCCUAAGGACCCUUUUGACCUG ||_|__|_|:|||||||||||||| AACGACTCCTTGGGAAAACTGGAC -31.92 135.00 804-829
mmu-miR-145	ENST00000299644.3	1	-31.92	135	WW DOMAIN-CONTAINING OXIDOREDUCTASE ISOFORM 5; WW DOMAIN-CONTAINING PROTEIN WWOX; WW DOMAIN-CONTAINING OXIDOREDUCTASE; FRAGILE SITE FRA16D OXIDOREDUCTASE; FRAGILE 16D OXIDO REDUCTASE; PUTATIVE OXIDOREDUCTASE; FOR II PROTEIN	0.83	UUCCCUAAGGACCCUUUUGACCUG ||_|__|_|:|||||||||||||| AACGACTCCTTGGGAAAACTGGAC -31.92 135.00 197-222
hsa-miR-145	ENST00000329729.4	1	-31.92	135	WW DOMAIN-CONTAINING OXIDOREDUCTASE ISOFORM 5; WW DOMAIN-CONTAINING PROTEIN WWOX; WW DOMAIN-CONTAINING OXIDOREDUCTASE; FRAGILE SITE FRA16D OXIDOREDUCTASE; FRAGILE 16D OXIDO REDUCTASE; PUTATIVE OXIDOREDUCTASE; FOR II PROTEIN	0.83	UUCCCUAAGGACCCUUUUGACCUG ||_|__|_|:|||||||||||||| AACGACTCCTTGGGAAAACTGGAC -31.92 135.00 804-829
hsa-miR-145	ENST00000299644.3	1	-31.92	135	WW DOMAIN-CONTAINING OXIDOREDUCTASE ISOFORM 5; WW DOMAIN-CONTAINING PROTEIN WWOX; WW DOMAIN-CONTAINING OXIDOREDUCTASE; FRAGILE SITE FRA16D OXIDOREDUCTASE; FRAGILE 16D OXIDO REDUCTASE; PUTATIVE OXIDOREDUCTASE; FOR II PROTEIN	0.83	UUCCCUAAGGACCCUUUUGACCUG ||_|__|_|:|||||||||||||| AACGACTCCTTGGGAAAACTGGAC -31.92 135.00 197-222
mmu-miR-207	ENST00000234982.1	1	-37.82	133	SPLICING FACTOR	0.83	CUCCCUCCUCUCGGUCCUCUUCG _||||:__:|||||||||||||_ CAGGGGCAGGAGCCAGGAGAAGA -37.82 133.00 954-976
mmu-miR-207	ENST00000259415.1	1	-35.37	133	VACUOLAR ATP SYNTHASE SUBUNIT G 1 (EC 3	0.83	CUCCCUCCUCUCGGUCCUCUUCG |:_|_||||||_||||||||||_ GGAGAAGGAGACCCAGGAGAAGA -35.37 133.00 218-241
mmu-miR-330	ENST00000023064.1	1	-34.57	133	B(0	0.83	AGAGACGUCCGGGACACGAAACG _|_|||_:_|||||||||||||| ACGCTGGGTGCCCTGTGCTTTGC -34.57 133.00 229-252
mmu-miR-330	ENST00000338445.1	1	-34.57	133	B(0	0.83	AGAGACGUCCGGGACACGAAACG _|_|||_:_|||||||||||||| ACGCTGGGTGCCCTGTGCTTTGC -34.57 133.00 229-252
hsa-miR-103	ENST00000337940.1	1	-31.22	133	ORPHAN NUCLEAR RECEPTOR PXR (PREGNANE X RECEPTOR) (ORPHAN NUCLEAR RECEPTOR PAR1) (STEROID AND XENOBIOTIC RECEPTOR) (SXR)	0.83	AGUAUCGGGACAUGUUACGACGA _||||_|||||_|||:||||||_ CCATACCCCTGCACAGTGCTGCG -31.22 133.00 53-75
mmu-miR-103	ENST00000337940.1	1	-31.22	133	ORPHAN NUCLEAR RECEPTOR PXR (PREGNANE X RECEPTOR) (ORPHAN NUCLEAR RECEPTOR PAR1) (STEROID AND XENOBIOTIC RECEPTOR) (SXR)	0.83	AGUAUCGGGACAUGUUACGACGA _||||_|||||_|||:||||||_ CCATACCCCTGCACAGTGCTGCG -31.22 133.00 53-75
hsa-miR-181b	ENST00000275201.1	1	-30.36	132		0.83	UUG-G-GUGGCU--GUCGUUACUUACAA |_|_|_||__||__|||||||||||||_ ACCGCGCAGAGAGGCAGCAATGAATGTG -30.36 132.00 152-180
mmu-miR-181b	ENST00000275201.1	1	-30.36	132		0.83	UUG-G-GUGGCU--GUCGUUACUUACAA |_|_|_||__||__|||||||||||||_ ACCGCGCAGAGAGGCAGCAATGAATGTG -30.36 132.00 152-180
mmu-miR-351	ENST00000230339.3	1	-38.11	131	DELTA-LIKE PROTEIN 1 PRECURSOR (DROSOPHILA DELTA HOMOLOG 1) (DELTA1) (H-DELTA-1)	0.83	GUCCGAGUUUCCCGAGGAGUCCCU ||_||_|__||||||||||||||: CA-GCCCC-AGGGCTCCTCAGGGG -38.11 131.00 2184-2207
mmu-miR-351	ENST00000340392.1	1	-38.11	131	DELTA-LIKE PROTEIN 1 PRECURSOR (DROSOPHILA DELTA HOMOLOG 1) (DELTA1) (H-DELTA-1)	0.83	GUCCGAGUUUCCCGAGGAGUCCCU ||_||_|__||||||||||||||: CA-GCCCC-AGGGCTCCTCAGGGG -38.11 131.00 1995-2018
mmu-miR-207	ENST00000221957.1	1	-35.6	131	CARGO SELECTION PROTEIN TIP47 (47 KDA MANNOSE 6-PHOSPHATE RECEPTOR- BINDING PROTEIN) (47 KDA MPR-BINDING PROTEIN) (PLACENTAL PROTEIN 17)	0.83	CUCCCUCCUCUCGGUCCUCUUCG |__||_|||_:|||||||||||| GCTGGTGGAAGGCCAGGAGAAGC -35.60 131.00 869-890
mmu-miR-338	ENST00000316704.2	1	-32.58	131	AMYLOID BETA (A4) PRECURSOR PROTEIN-BINDING	0.83	AGUUGUUUUAGUGACUACGACCU ___|||||:|||||||||_|||| AGCACAAAGTCACTGATGGTGGA -32.58 131.00 564-585
mmu-miR-338	ENST00000335513.1	1	-32.58	131	AMYLOID BETA (A4) PRECURSOR PROTEIN-BINDING	0.83	AGUUGUUUUAGUGACUACGACCU ___|||||:|||||||||_|||| AGCACAAAGTCACTGATGGTGGA -32.58 131.00 564-585
hsa-miR-107	ENST00000282736.5	1	-32.09	131	MYOSIN REGULATORY LIGHT CHAIN INTERACTING PROTEIN	0.83	ACUAUCGGGACAUGUUACGACGA _||_:||:|||||||||||||__ GGAGGGCTCTGTACAATGCTGGC -32.09 131.00 1025-1046
hsa-miR-107	ENST00000008686.2	1	-32.09	131	MYOSIN REGULATORY LIGHT CHAIN INTERACTING PROTEIN	0.83	ACUAUCGGGACAUGUUACGACGA _||_:||:|||||||||||||__ GGAGGGCTCTGTACAATGCTGGC -32.09 131.00 980-1001
mmu-miR-107	ENST00000282736.5	1	-32.09	131	MYOSIN REGULATORY LIGHT CHAIN INTERACTING PROTEIN	0.83	ACUAUCGGGACAUGUUACGACGA _||_:||:|||||||||||||__ GGAGGGCTCTGTACAATGCTGGC -32.09 131.00 1025-1046
mmu-miR-107	ENST00000008686.2	1	-32.09	131	MYOSIN REGULATORY LIGHT CHAIN INTERACTING PROTEIN	0.83	ACUAUCGGGACAUGUUACGACGA _||_:||:|||||||||||||__ GGAGGGCTCTGTACAATGCTGGC -32.09 131.00 980-1001
mmu-miR-183	ENST00000316071.1	1	-30.2	131	ATP-SENSITIVE INWARD RECTIFIER POTASSIUM CHANNEL 10 (POTASSIUM CHANNEL	0.83	GUCACUUAAGAUGGUCACGGUAU |||||:|_||_||||||||||__ CAGTGGAGTCCACCAGTGCCACC -30.20 131.00 856-878
hsa-miR-183	ENST00000316071.1	1	-30.2	131	ATP-SENSITIVE INWARD RECTIFIER POTASSIUM CHANNEL 10 (POTASSIUM CHANNEL	0.83	GUCACUUAAGAUGGUCACGGUAU |||||:|_||_||||||||||__ CAGTGGAGTCCACCAGTGCCACC -30.20 131.00 856-878
mmu-miR-185	ENST00000315087.2	1	-26.96	119	ALPHA-2	0.83	CUUGACGGAAAGAGAGGU ___||||||||||||:|| CCCCTGCCTTTCTCTTCA -26.96 119.00 340-356
hsa-miR-185	ENST00000315087.2	1	-26.96	119	ALPHA-2	0.83	CUUGACGGAAAGAGAGGU ___||||||||||||:|| CCCCTGCCTTTCTCTTCA -26.96 119.00 340-356
mmu-miR-192	ENST00000307897.1	1	-24.2	116		0.83	ACAGUUAAGUAUCCAGUC _||:__|||||||||||| AGTTTTTTCATAGGTCAG -24.20 116.00 1300-1318
mmu-miR-185	ENST00000331279.1	1	-23.45	116	SOLUTE CARRIER FAMILY 21 MEMBER 3 (SODIUM-INDEPENDENT ORGANIC ANION TRANSPORTER) (ORGANIC ANION TRANSPORTING POLYPEPTIDE 1) (OATP1) (OATP- A)	0.83	CUUGACGGAAAGAGAGGU _|_:|_|||||||||||| AATTTACCTTTCTCTCCA -23.45 116.00 48-66
hsa-miR-185	ENST00000331279.1	1	-23.45	116	SOLUTE CARRIER FAMILY 21 MEMBER 3 (SODIUM-INDEPENDENT ORGANIC ANION TRANSPORTER) (ORGANIC ANION TRANSPORTING POLYPEPTIDE 1) (OATP1) (OATP- A)	0.83	CUUGACGGAAAGAGAGGU _|_:|_|||||||||||| AATTTACCTTTCTCTCCA -23.45 116.00 48-66
mmu-miR-185	ENST00000262016.3	1	-23.35	116	CANALICULAR MULTISPECIFIC ORGANIC ANION TRANSPORTER 2 (MULTIDRUG RESISTANCE-ASSOCIATED PROTEIN 3) (MULTI-SPECIFIC ORGANIC ANION TRANPORTER-D) (MOAT-D)	0.83	CUUGACGGAAAGAGAGGU |_:|||_||||||||||_ GCGCTGGCTTTCTCTCCC -23.35 116.00 586-604
mmu-miR-185	ENST00000285238.5	1	-23.35	116	CANALICULAR MULTISPECIFIC ORGANIC ANION TRANSPORTER 2 (MULTIDRUG RESISTANCE-ASSOCIATED PROTEIN 3) (MULTI-SPECIFIC ORGANIC ANION TRANPORTER-D) (MOAT-D)	0.83	CUUGACGGAAAGAGAGGU |_:|||_||||||||||_ GCGCTGGCTTTCTCTCCC -23.35 116.00 586-604
hsa-miR-185	ENST00000262016.3	1	-23.35	116	CANALICULAR MULTISPECIFIC ORGANIC ANION TRANSPORTER 2 (MULTIDRUG RESISTANCE-ASSOCIATED PROTEIN 3) (MULTI-SPECIFIC ORGANIC ANION TRANPORTER-D) (MOAT-D)	0.83	CUUGACGGAAAGAGAGGU |_:|||_||||||||||_ GCGCTGGCTTTCTCTCCC -23.35 116.00 586-604
hsa-miR-185	ENST00000285238.5	1	-23.35	116	CANALICULAR MULTISPECIFIC ORGANIC ANION TRANSPORTER 2 (MULTIDRUG RESISTANCE-ASSOCIATED PROTEIN 3) (MULTI-SPECIFIC ORGANIC ANION TRANPORTER-D) (MOAT-D)	0.83	CUUGACGGAAAGAGAGGU |_:|||_||||||||||_ GCGCTGGCTTTCTCTCCC -23.35 116.00 586-604
mmu-miR-185	ENST00000288332.3	1	-22.46	115		0.83	CUUGACGGAAAGAGAGGU _|||__|||||||||||| CAAC--CCTTTCTCTCCA -22.46 115.00 321-337
mmu-miR-185	ENST00000239440.1	1	-22.46	115	ARF-GAP	0.83	CUUGACGGAAAGAGAGGU _|||__|||||||||||| CAAC--CCTTTCTCTCCA -22.46 115.00 4339-4355
hsa-miR-185	ENST00000288332.3	1	-22.46	115		0.83	CUUGACGGAAAGAGAGGU _|||__|||||||||||| CAAC--CCTTTCTCTCCA -22.46 115.00 321-337
hsa-miR-185	ENST00000239440.1	1	-22.46	115	ARF-GAP	0.83	CUUGACGGAAAGAGAGGU _|||__|||||||||||| CAAC--CCTTTCTCTCCA -22.46 115.00 4339-4355
mmu-miR-185	ENST00000319503.1	1	-20.5	115		0.83	CUUGACGGAAAGAGAGGU _||||__||||||||||| CAACT--CTTTCTCTCCA -20.50 115.00 342-358
hsa-miR-185	ENST00000319503.1	1	-20.5	115		0.83	CUUGACGGAAAGAGAGGU _||||__||||||||||| CAACT--CTTTCTCTCCA -20.50 115.00 342-358
mmu-miR-139	ENST00000262460.1	1	-24.39	114		0.83	UCUGUGCACGUGACAUCU _|||:|_||||||||||_ CGACGC-TGCACTGTAGC -24.39 114.00 217-233
hsa-miR-139	ENST00000262460.1	1	-24.39	114		0.83	UCUGUGCACGUGACAUCU _|||:|_||||||||||_ CGACGC-TGCACTGTAGC -24.39 114.00 217-233
mmu-miR-139	ENST00000295605.1	1	-23.7	114	OLIGOPEPTIDE TRANSPORTER	0.83	UCUGUGCACGUGACAUCU __:||_|||||||||||| CTGCA-GTGCACTGTAGA -23.70 114.00 1671-1687
hsa-miR-139	ENST00000295605.1	1	-23.7	114	OLIGOPEPTIDE TRANSPORTER	0.83	UCUGUGCACGUGACAUCU __:||_|||||||||||| CTGCA-GTGCACTGTAGA -23.70 114.00 1671-1687
mmu-miR-185	ENST00000267549.1	1	-23.62	114	G PROTEIN-COUPLED RECEPTOR 65; T-CELL DEATH-ASSOCIATED GENE 8	0.83	CUUGA-CGGAAAGAGAGGU _||||_|_||||||||||_ CAACTGGACTTTCTCTCCT -23.62 114.00 234-252
hsa-miR-185	ENST00000267549.1	1	-23.62	114	G PROTEIN-COUPLED RECEPTOR 65; T-CELL DEATH-ASSOCIATED GENE 8	0.83	CUUGA-CGGAAAGAGAGGU _||||_|_||||||||||_ CAACTGGACTTTCTCTCCT -23.62 114.00 234-252
mmu-miR-185	ENST00000308303.3	1	-23	114	NIBAN PROTEIN	0.83	CUUGACGGAAAGAGAGGU |||__||||||||||||_ GAA-AGCCTTTCTCTCCC -23.00 114.00 2109-2126
hsa-miR-185	ENST00000308303.3	1	-23	114	NIBAN PROTEIN	0.83	CUUGACGGAAAGAGAGGU |||__||||||||||||_ GAA-AGCCTTTCTCTCCC -23.00 114.00 2109-2126
[truncated: 219 more rows]
