# Supplementary material for: Human MicroRNA Targets
Source: PLoS Biol. 2004 Oct 5;2(11):e363. doi: 10.1371/journal.pbio.0020363 (PMC521178; doi:10.1371/journal.pbio.0020363)
Supplement: Table S9 — (678 KB XLS). [file pbio.0020363.st009.xls]

## Sheet: FMRP_hits.txt
						Predicted targets that are associated with FMRP (Updates will be made available at htp://www.microrna.org).
Human Transcript	Human Gene	HUGO	G-quartet location for FMRP genes	Mouse Orthologue	Rat Orthologue	Annotation [Domains]	Total Conserved Hits	Total Energy (kcal/mol)	Total Score	Mouse Transcript (miRNA)	Rat Transcript (miRNA)	All miRNAs	miRNAs (non overlapping)	GO Terms	Alignments
						Data set 1: Chen, L., Yun, S. W., Seto, J., Liu, W. & Toth, M. (2003) Neuroscience 120, 1005-17.
ENST00000282004	ENSG00000145362	ANK2		ENSMUSG00000032826	ENSRNOG00000011076	ANKYRIN 2 (BRAIN ANKYRIN) (ANKYRIN B) (ANKYRIN, NONERYTHROID). [Source:SWISSPROT;Acc:Q01484] ENSG00000145362 (1) (114429690 114429705 114753425 114762091 116002858) 659 (659 nt) HUGO:493:HGNC:6684 LQT4 [IPR002086:Aldehyde dehydrogenase; IPR002110:Ankyrin; IPR000488:Death domain; IPR000906:ZU5 domain;]	2	-42.66	189	ENSMUSG00000032826 (mmu-miR-133)		mmu-mir-133 hsa-mir-133a hsa-mir-205 hsa-mir-34a	hsa-mir-205 hsa-mir-34a	0005200 structural constituent of cytoskeleton NR; 0007165 signal transduction IEA; 0015629 actin cytoskeleton NR; 0016020 membrane NR;	3' GUCUGAGGCC-ACCUUACUUCCU 5' hsa-mir-205 __ ||||....||.||.::||||||| __ 5' CAGAAGAGGGCUGUGGUGAAGGA 3' ENST00000282004 E:-20.25 S:97.000000 Loc:25 Cons: 91.30%(mmu) %(rno)	3' UGUUGGUCGAUUCUGUGACGGU 5' hsa-mir-34a __ :.::|||..|:||:.:|||||. __ 5' GAGGCCAAGUGAGGGGCUGCCC 3' ENST00000282004 E:-22.41 S:92.000000 Loc:174 Cons: 90.91%(mmu) %(rno)
ENST00000288139_P	ENSG00000157388	CACNA1D		ENSMUSG00000015968	ENSRNOG00000013147	VOLTAGE-DEPENDENT L-TYPE CALCIUM CHANNEL ALPHA-1D SUBUNIT (CALCIUM CHANNEL, L TYPE, ALPHA-1 POLYPEPTIDE, ISOFORM 2). [Source:SWISSPROT;Acc:Q01668] ENSG00000157388 (1) (53486542 53486542 53802781 53802 HUGO:1391:CACNL1A2 CCHL1A2 [IPR001687:ATP/GTP-binding site motif A (P-loop); IPR002077:Ca2+ channel, alpha subunit; IPR003091:Voltage-dependent potassium channel; IPR005821:Ion transport protein; IP…	1	-20.58	96	ENSMUSG00000015968 (mmu-miR-291_5p)		mmu-mir-291_5p	mmu-mir-291_5p	0005509 calcium ion binding IEA; 0015270 dihydropyridine-sensitive calcium channel activity TAS; 0006812 cation transport IEA; 0006816 calcium ion transport IEA; 0005891 voltage-gated calcium channel complex TAS; 0016021 integral to membrane IEA;	3' UCUCUCCCGGAGGUGAAAC--UAC 5' mmu-mir-291_5p __ |||||.||:||.:|:||||..||. __ 5' AGAGAUGGUCUAUAUUUUGUAAUU 3' ENST00000288139_P E:-20.58 S:96.000000 Loc:791 Cons: 91.67%(mmu) %(rno)
ENST00000316448	ENSG00000179218	CALR		ENSMUSG00000003814	ENSRNOG00000003029	CALRETICULIN PRECURSOR (CRP55) (CALREGULIN) (HACBP) (ERP60). [Source:SWISSPROT;Acc:P27797] ENSG00000179218 (1) (12910423 12910494 12915727 12916303 12917655) 576 (576 nt) HUGO:1455:cC1qR RO SSA [IPR000886:Endoplasmic reticulum targeting sequence; IPR001580:Calreticulin;]	2	-46.2	203	ENSMUSG00000003814 (hsa-miR-197)	ENSRNOG00000003029 (mmu-miR-24)	hsa-mir-197 hsa-mir-24 hsa-mir-27b	hsa-mir-24 hsa-mir-197	0004182 carboxypeptidase A activity IEA; 0005514 calcium ion storage activity IEA; 0000004 biological_process unknown ND; 0006508 proteolysis and peptidolysis IEA; 0005622 intracellular TAS; 0003714 transcription co-repressor activity NR; 0006355 regulation of transcription, DNA-dependent TAS; 0005634 nucleus NR; 0005788 endoplasmic reticulum lumen NR;	3' GACAAGGACGACUUGACUCGGU 5' hsa-mir-24 __ |||..||..|.|:||||:|||| __ 5' CUG--CCCCCAGGACUGGGCCA 3' ENST00000316448 E:-22.66 S:109.000000 Loc:465 Cons: 95.00%(mmu) 95.00%(rno)	3' CGACCCACCUCUUCCACCACUU 5' hsa-mir-197 __ |..||..|.||||||.||||:. __ 5' GAGGGCAGCAGAAGGGGGUGGU 3' ENST00000316448 E:-23.540001 S:94.000000 Loc:382 Cons: 95.45%(mmu) %(rno)
ENST00000269122	ENSG00000141367	CLTC		ENSMUSG00000047126	ENSRNOG00000004291	CLATHRIN HEAVY CHAIN 1 (CLH-17). [Source:SWISSPROT;Acc:Q00610] ENSG00000141367 (1) (58196058 58196058 58245634 58246894 58259451) 1260 (1260 nt) HUGO:2092:CLTCL2 [IPR000547:7-Fold repeat in clathrin and VPS proteins; IPR001473:Clathrin propeller repeat, N-terminal;]	2	-45.76	223	ENSMUSG00000047126 (mmu-miR-122a)	ENSRNOG00000004291 (mmu-miR-122a)	hsa-mir-122a rno-mir-330	hsa-mir-122a rno-mir-330	0005198 structural molecule activity NAS; 0006886 intracellular protein transport NAS; 0005905 coated pit IEA; 0030118 clathrin coat NAS;	3' UGUUUGUGGUAACAGUGUGAGGU 5' hsa-mir-122a __ ..||||.::|||.|||||:|||| __ 5' UAAAACCUUAUU-UCACAUUCCA 3' ENST00000269122 E:-22.75 S:114.000000 Loc:162 Cons: 90.91%(mmu) 90.91%(rno)	3' AGAGACGUCCGGGACACGAAACG 5' rno-mir-330 __ .:.|||:|..:||||||||||.: __ 5' GUGCUGUA--UCCUGUGCUUUUU 3' ENST00000269122 E:-23.01 S:109.000000 Loc:677 Cons: %(mmu) 100.00%(rno)
ENST00000262034	ENSG00000062485	CS		ENSMUSG00000005683	ENSRNOG00000023520	CITRATE SYNTHASE, MITOCHONDRIAL PRECURSOR (EC 2.3.3.1). [Source:SWISSPROT;Acc:O75390] ENSG00000062485 (-1) (54951757 54953135 54980375 54980376 54937521) 1361 (1361 nt) HUGO:2422: [IPR002020:Citrate synthase;]	1	-23.53	101	ENSMUSG00000005683 (mmu-miR-214)		hsa-mir-214	hsa-mir-214	0004108 citrate (Si)-synthase activity TAS; 0016740 transferase activity IEA; 0006099 tricarboxylic acid cycle IEA; 0005739 mitochondrion TAS;	3' GACGGACAGACACGGACGACA 5' hsa-mir-214 __ ||.||||.|||||::||.||| __ 5' CU-CCUGCCUGUGUUUG-UGU 3' ENST00000262034 E:-23.530001 S:101.000000 Loc:1221 Cons: 94.74%(mmu) %(rno)
ENST00000237473	ENSG00000118655	DCLRE1B		ENSMUSG00000027845	ENSRNOG00000019367	DNA CROSS-LINK REPAIR 1B (PSO2 HOMOLOG, S. CEREVISIAE). [Source:RefSeq;Acc:NM_022836] ENSG00000118655 (1) (113746765 113746936 113753540 113755419 113781734) 1879 (1879 nt) HUGO:17641:FLJ12810 FLJ13998 SNM1B [IPR001279:Beta-lactamase-like;]	2	-50.84	190	ENSMUSG00000027845 (mmu-miR-222)	ENSRNOG00000019367 (mmu-miR-214)	hsa-mir-214 hsa-mir-222	hsa-mir-214 hsa-mir-222		3' GACGGACAGACACGGACGACA 5' hsa-mir-214 __ :|.|||||||.|||||.|||. __ 5' UUUCCUGUCUCUGCCU-CUGG 3' ENST00000237473 E:-25.73 S:97.000000 Loc:554 Cons: %(mmu) 90.00%(rno)	3' CUCUGGGUCAUCGGUCUACAUCGA 5' hsa-mir-222 __ ||||||.||.||||||.||..||. __ 5' GAGACCAAGGAGCCAGCUG--GCG 3' ENST00000237473 E:-25.110001 S:93.000000 Loc:934 Cons: 90.91%(mmu) 90.91%(rno)
ENST00000225792	ENSG00000108654	DDX5		ENSMUSG00000020719	ENSRNOG00000013899	PROBABLE RNA-DEPENDENT HELICASE P68 (DEAD-BOX PROTEIN P68) (DEAD-BOX PROTEIN 5). [Source:SWISSPROT;Acc:P17844] ENSG00000108654 (-1) (63045841 63046142 63052338 63052508 63043256) 301 (301 nt) HUGO:2746:G17P1 HLR1 p68 [IPR001687:ATP/GTP-binding site motif A (P-loop); IPR000629:ATP-dependent helicase, DEAD-box; IPR001410:DEAD/DEAH box helicase; IPR001650:Helicase, C-terminal;]	4	-78.5	427	ENSMUSG00000020719 (mmu-miR-1)	ENSRNOG00000013899 (mmu-miR-1)	hsa-mir-1 hsa-mir-147 hsa-mir-154 hsa-mir-206 hsa-mir-33	hsa-mir-1 hsa-mir-147 hsa-mir-33 hsa-mir-154	0003724 RNA helicase activity NAS; 0005524 ATP binding IEA; 0008026 ATP dependent helicase activity IEA; 0016049 cell growth NAS; 0005634 nucleus NAS;	3' AUGUAUGAAGAAAUGUAAGGU 5' hsa-mir-1 __ |:.|||:||||.||||||||. __ 5' UGGAUAUUUCUCUACAUUCCU 3' ENST00000225792 E:-20.690001 S:120.000000 Loc:149 Cons: 100.00%(mmu) 100.00%(rno)	3' CGUCU-UCGUAAAGGUGUGUG 5' hsa-mir-147 __ ||||:.||::|||:||||.|. __ 5' GCAGGCAGUGUUUUCACAAAA 3' ENST00000225792 E:-18.1 S:106.000000 Loc:205 Cons: 95.24%(mmu) 95.24%(rno)	3' GUUACGUUGAUGUUACGUG 5' hsa-mir-33 __ .||||..|||:||:||||. __ 5' AAAUG--ACUGCAGUGCAG 3' ENST00000225792 E:-17.27 S:103.000000 Loc:99 Cons: 100.00%(mmu) 100.00%(rno)	3' GCUUCCGUUGUGCCUAUUGGAU 5' hsa-mir-154 __ :||||||||..:|.||::|||. __ 5' UGAAGGCAA--UGCAUGGCCUU 3' ENST00000225792 E:-22.440001 S:98.000000 Loc:257 Cons: 100.00%(mmu) 100.00%(rno)
ENST00000194900	ENSG00000082458	DLG3		ENSMUSG00000000881	ENSRNOG00000002767	PRESYNAPTIC PROTEIN SAP102 (SYNAPSE-ASSOCIATED PROTEIN 102) (NEUROENDOCRINE-DLG) (NE-DLG) (DISCS, LARGE HOMOLOG 3). [Source:SWISSPROT;Acc:Q92796] ENSG00000082458 (1) (68531843 68531843 68588910 685921 HUGO:2902:NE-Dlg SAP102 [IPR008144:Guanylate kinase; IPR001452:SH3 domain; IPR001478:PDZ/DHR/GLGF domain;]	9	-198.45	895	ENSMUSG00000000881 (mmu-let-7e)	ENSRNOG00000002767 (mmu-let-7e)	hsa-let-7e hsa-let-7c hsa-let-7b hsa-let-7d hsa-mir-129 hsa-mir-15a hsa-mir-15b hsa-mir-154 hsa-mir-195 hsa-mir-196 hsa-mir-199a* hsa-mir-214 mmu-mir-297 rno-mir-326 rno-mir-352	hsa-mir-15b hsa-mir-196 rno-mir-326 rno-mir-352 mmu-mir-297 93 hsa-mir-129 hsa-mir-214 hsa-mir-154	0004385 guanylate kinase activity NAS; 0007242 intracellular signaling cascade IEA; 0008285 negative regulation of cell proliferation NAS; 0008372 cellular_component unknown ND;	3' ACAUUUGGUACUACACGACGAU 5' hsa-mir-15b __ ...||||||||.||||||.||: __ 5' CCAAAACCAUGUUGUGCUACUG 3' ENST00000194900 E:-23.85 S:112.000000 Loc:990 Cons: 100.00%(mmu) 100.00%(rno)	3' GGUUGUUGUACUUUGAUGGAU 5' hsa-mir-196 __ |||:||:.||||::|||.||: __ 5' CCAGCAGAAUGAGGCUAACUG 3' ENST00000194900 E:-22.950001 S:112.000000 Loc:1781 Cons: 95.24%(mmu) 95.24%(rno)	3' UGACCUCCUUCCCGGGUCUCC 5' rno-mir-326 __ ||||||||:|.|.|.|||:|| __ 5' ACUGGAGGGACGACGCAGGGG 3' ENST00000194900 E:-30.51 S:103.000000 Loc:1620 Cons: 95.24%(mmu) 95.24%(rno)	3' AUGAUACGUU-GGAUGAUGAGA 5' rno-mir-352 __ .:||:||.||.|:|::|:||:| __ 5' AGCUGUGAAACCUUGUUGCUUU 3' ENST00000194900 E:-20.07 S:103.000000 Loc:1466 Cons: 95.45%(mmu) 95.45%(rno)	3' GUACGUGUACGUGUGUAUGUA 5' mmu-mir-297 __ ||.||:|..|||||.:|:||. __ 5' CAAGCGCUAGCACAGGUGCAA 3' ENST00000194900 E:-18.299999 S:95.000000 Loc:254 Cons: 95.24%(mmu) %(rno)	3' UGAUAUGUUGGAGGAUGGAGU 5' hsa-let-7e __ .||.|.|..||||||.||||. __ 5' CCUCUUC--CCUCCUCCCUCU 3' ENST00000194900 E:-18.120001 S:93.000000 Loc:46 Cons: 94.74%(mmu) 94.74%(rno)	3' CGUUCGGGUCUGGCGUUUUUC 5' hsa-mir-129 __ |:::||:.|.:||.||::||| __ 5' GUGGGCUGA-GCCACAGGAAG 3' ENST00000194900 E:-19.83 S:93.000000 Loc:2726 Cons: %(mmu) 95.00%(rno)	3' GACGGACAGACACGGACG-ACA 5' hsa-mir-214 __ |..||||..||||:||||.||. __ 5' CCACCUG-AUGUGUCUGCAUGA 3' ENST00000194900 E:-24 S:92.000000 Loc:931 Cons: 90.48%(mmu) %(rno)	3' GCUUCCG-UUGUGCCUAUUGGAU 5' hsa-mir-154 __ :||||||.||.|.||||||..|: __ 5' UGAAGGCAAAAAGGGAUAAAGUG 3' ENST00000194900 E:-20.82 S:92.000000 Loc:1870 Cons: 91.30%(mmu) %(rno)
ENST00000286437	ENSG00000155966	FMR2		ENSMUSG00000031189	ENSRNOG00000012765	FRAGILE X MENTAL RETARDATION 2 PROTEIN (PROTEIN FMR-2) (FMR2P) (OX19 PROTEIN) (FRAGILE X E MENTAL RETARDATION SYNDROME PROTEIN). [Source:SWISSPROT;Acc:P51816] ENSG00000155966 (1) (146287692 146439074 HUGO:3776: [IPR007797:AF-4 proto-oncoprotein;]	5	-108.74	559	ENSMUSG00000031189 (mmu-miR-152)	ENSRNOG00000012765 (mmu-miR-10a)	hsa-mir-10a hsa-mir-132 hsa-mir-152 hsa-mir-212 hsa-mir-302	hsa-mir-132 hsa-mir-302 hsa-mir-152 hsa-mir-10a hsa-mir-152	0007275 development TAS; 0007420 brain development NR; 0007611 learning and/or memory NR; 0009405 pathogenesis TAS;	3' GCUGGUACCGACAUCUGACAAU 5' hsa-mir-132 __ :.:|||.|.||||||||||||| __ 5' UAGCCA-GCCUGUAGACUGUUA 3' ENST00000286437 E:-26.809999 S:131.000000 Loc:3085 Cons: %(mmu) 95.24%(rno)	3' AGUGGUUUUGUA-CCUUCGUGAAU 5' hsa-mir-302 __ ..|.||||:.||.||||||||||: __ 5' AAAACAAAGAAUGGGAAGCACUUG 3' ENST00000286437 E:-23.76 S:127.000000 Loc:310 Cons: %(mmu) 91.67%(rno)	3' GGUUCAAGACAGUACGUGACU 5' hsa-mir-152 __ ::|:.||:||||.||||:||: __ 5' UUAGAUUUUGUC-UGCAUUGG 3' ENST00000286437 E:-20.67 S:102.000000 Loc:3357 Cons: 90.00%(mmu) %(rno)	3' GUGUUUAAGCCUAGAUGUCCCAU 5' hsa-mir-10a __ |.||||||:...|||:::|||.| __ 5' CCCAAAUUUAAUUCUGUGGGGAA 3' ENST00000286437 E:-17.139999 S:101.000000 Loc:3722 Cons: %(mmu) 91.30%(rno)	3' GGUUCAAG-ACAGUAC-GUGACU 5' hsa-mir-152 __ .||||||:.|||:|||.:::||: __ 5' ACAAGUUUGUGUUAUGAUGUUGG 3' ENST00000286437 E:-20.360001 S:98.000000 Loc:2923 Cons: 91.30%(mmu) 91.30%(rno)
ENST00000218250	ENSG00000102129	GDI1	527-547	ENSMUSG00000015291	ENSRNOG00000020267	RAB GDP DISSOCIATION INHIBITOR ALPHA (RAB GDI ALPHA) (GDI-1) (XAP-4) (OLIGOPHRENIN 2). [Source:SWISSPROT;Acc:P31150] ENSG00000102129 (1) (152133409 152133504 152138921 152139714 152140397) 793 (793 nt HUGO:4226:GDIL MRX41 MRX48 RABGDIA XAP-4 [IPR000806:Rab GDI protein; IPR002005:Rab GTPase activator;]	2	-37.33	185	ENSMUSG00000015291 (mmu-miR-202)		mmu-mir-202 hsa-mir-206	hsa-mir-206 mmu-mir-202	0005093 RAB GDP-dissociation inhibitor activity IEA; 0005096 GTPase activator activity IEA; 0006899 nonselective vesicle transport TAS; 0007165 signal transduction TAS; 0015031 protein transport IEA;	3' GGUGUGUGAAGGAAUGUAAGGU 5' hsa-mir-206 __ |||.:|||....||:||||||. __ 5' CCA-GCACAAAGUUGCAUUCCU 3' ENST00000218250 E:-18.450001 S:93.000000 Loc:378 Cons: 95.24%(mmu) %(rno)	3' AGAAGGGUACGCGAUAUGGAGA 5' mmu-mir-202 __ |.|.|||.|||.|.||:|||:| __ 5' UGUGCCC-UGCCCCAUGCCUUU 3' ENST00000218250 E:-18.879999 S:92.000000 Loc:664 Cons: 95.24%(mmu) %(rno)
ENST00000265398	ENSG00000122566	HNRPA2B1		ENSMUSG00000004980	ENSRNOG00000011175	HETEROGENEOUS NUCLEAR RIBONUCLEOPROTEINS A2/B1 (HNRNP A2 / HNRNP B1). [Source:SWISSPROT;Acc:P22626] ENSG00000122566 (-1) (25973739 25974408 25982643 25982644 25471852) 514 (514 nt) HUGO:5033: [IPR000504:RNA-binding region RNP-1 (RNA recognition motif);]	5	-101.25	509	ENSMUSG00000004980 (mmu-let-7e)	ENSRNOG00000011175 (mmu-let-7e)	hsa-let-7e hsa-mir-205 mmu-mir-207 hsa-mir-222 mmu-mir-298 hsa-mir-9	hsa-mir-9 mmu-mir-298 hsa-mir-205 mmu-mir-207	0003723 RNA binding TAS; 0008436 heterogeneous nuclear ribonucleoprotein TAS; 0006396 RNA processing TAS; 0005634 nucleus TAS; 0030529 ribonucleoprotein complex IEA; 0003676 nucleic acid binding IEA; 0019013 viral nucleocapsid IEA;	3' UGAUAUGUUGGAGGAUGGAGU 5' hsa-let-7e __ ::||.:.||.|||:||:|||| __ 5' GUUAAGGAAACUCUUAUCUCA 3' ENST00000265398 E:-17.23 S:115.000000 Loc:95 Cons: 100.00%(mmu) 100.00%(rno)	3' AGUAUGUCGAUCUAUUGGUUUCU 5' hsa-mir-9 __ .:||:|||:.|.||::|.:|||| __ 5' AUAUGCAGUGAUAUGGCAGAAGA 3' ENST00000265398 E:-17.290001 S:106.000000 Loc:128 Cons: 95.65%(mmu) 100.00%(rno)	3' CCUUCUU-GUCGGGAGGAGACGG 5' mmu-mir-298 __ .|.||||.||.:|||:||:||.: __ 5' UGUAGAAGCAUUCCUUCUUUGAU 3' ENST00000265398 E:-20.129999 S:101.000000 Loc:303 Cons: 95.65%(mmu) %(rno)	3' GUCUGAGGCCACCUUACUUCCU 5' hsa-mir-205 __ :|..:|.|.|||||:.|||||| __ 5' UACCUUACUGUGGAG-GAAGGA 3' ENST00000265398 E:-19.57 S:95.000000 Loc:206 Cons: 100.00%(mmu) 100.00%(rno)	3' CUC-CCUCCUCUC-GGUCCUCUUCG 5' mmu-mir-207 __ |||.|||.|||||.||||.:|.|.| __ 5' GAGAGGAUGAGAGCCCAGAGGUAAC 3' ENST00000265398 E:-27.030001 S:92.000000 Loc:40 Cons: 92.00%(mmu) 92.00%(rno)
ENST00000262650_P	ENSG00000078747	ITCH		ENSMUSG00000027598	ENSRNOG00000018099	ITCHY HOMOLOG E3 UBIQUITIN PROTEIN LIGASE; ATROPHIN-1 INTERACTING PROTEIN 4; ITCHY (MOUSE HOMOLOG) E3 UBIQUITIN PROTEIN LIGASE; NFE2-ASSOCIATED POLYPEPTIDE 1; UBIQUITIN PROTEIN LIGASE ITCH. [Source:Re HUGO:13890:AIF4 [IPR001202:WW/Rsp5/WWP domain; IPR002349:WW domain; IPR000008:C2 domain; IPR000569:HECT domain (Ubiquitin-protein ligase);]	1	-17.92	97	ENSMUSG00000027598 (mmu-miR-17_5p)		hsa-mir-17_5p	hsa-mir-17_5p	0004842 ubiquitin-protein ligase activity IEA; 0006512 ubiquitin cycle IEA; 0005622 intracellular IEA; 0004842 ubiquitin-protein ligase activity NAS; 0016874 ligase activity IEA; 0001558 regulation of cell growth NAS; 0006511 ubiquitin-dependent protein catabolism NAS; 0006954 inflammatory response NAS; 0008372 cellular_component unknown ND;	3' UGAUGGACGUGACAUUCGUGAAAC 5' hsa-mir-17_5p __ ::||:|||.|.||||||:|..||. __ 5' GUUAUCUG-AGUGUAAGUAAAUUA 3' ENST00000262650_P E:-17.92 S:97.000000 Loc:103 Cons: 91.30%(mmu) %(rno)
ENST00000338053	ENSG00000146963	LUC7L2		ENSMUSG00000029823	ENSRNOG00000006001	LUC7-LIKE 2; CGI-74 PROTEIN; CGI-59 PROTEIN. [Source:RefSeq;Acc:NM_016019] ENSG00000146963 (1) (138459053 138459407 138521514 138522597 138488326) 1083 (1083 nt) HUGO:21608:CGI-59 CGI-74 H_NH0792N18.3 [IPR004882:Protein of unknown function DUF259; IPR001472:Bipartite nuclear localization signal;]	1	-17.39	93		ENSRNOG00000006001 (mmu-miR-27b)	hsa-mir-27b	hsa-mir-27b		3' GUCUUGAAUCGGUGACACUU 5' hsa-mir-27b __ :|||||.||.:::|||||:: __ 5' UAGAAC-UAUUUGCUGUGGG 3' ENST00000338053 E:-17.389999 S:93.000000 Loc:825 Cons: %(mmu) 100.00%(rno)
ENST00000324283_P	ENSG00000071054	MAP4K4		ENSMUSG00000026074	ENSRNOG00000014013	MITOGEN-ACTIVATED PROTEIN KINASE KINASE KINASE KINASE 4 (EC 2.7.1.37) (MAPK/ERK KINASE KINASE KINASE 4) (MEK KINASE KINASE 4) (MEKKK 4) (HPK/GCK-LIKE KINASE HGK) (NCK INTERACTING KINASE). [Source:SWIS HUGO:6866:HGK NIK [IPR000719:Protein kinase; IPR002290:Serine/Threonine protein kinase; IPR001180:Citron-like;]	1	-20.21	100		ENSRNOG00000014013 (mmu-miR-29a)	hsa-mir-29a hsa-mir-29b hsa-mir-29c	hsa-mir-29a	0004674 protein serine/threonine kinase activity IDA; 0004682 protein kinase CK2 activity IEA; 0004691 cAMP-dependent protein kinase activity IEA; 0004713 protein-tyrosine kinase activity IEA; 0005083 small GTPase regulatory/interacting protein activity IEA; 0005524 ATP binding IDA; 0016740 transferase activity IEA; 0006468 protein amino acid phosphorylation IDA; 0006950 response to stress IDA; 0…	3' UUGGC-UAAAGUCUACCACGAUC 5' hsa-mir-29a __ ::|:|.|.|.|||.|||||||:. __ 5' GGCUGCAAUGCAGCUGGUGCUGU 3' ENST00000324283_P E:-20.209999 S:100.000000 Loc:214 Cons: %(mmu) 91.30%(rno)
ENST00000325193	ENSG00000167081	PBX3		ENSMUSG00000038718	ENSRNOG00000022162	PRE-B-CELL LEUKEMIA TRANSCRIPTION FACTOR-3 (HOMEOBOX PROTEIN PBX3). [Source:SWISSPROT;Acc:P40426] ENSG00000167081 (1) (124054008 124068006 124104247 124105412 124465174) 1165 (1165 nt) HUGO:8634: [IPR001356:Homeobox; IPR005542:PBX domain;]	3	-61.29	342	ENSMUSG00000038718 (mmu-let-7b)	ENSRNOG00000022162 (mmu-let-7b)	hsa-let-7b hsa-let-7f hsa-let-7a hsa-let-7i hsa-mir-98	hsa-mir-98 115 104	0003700 transcription factor activity IEA; 0006355 regulation of transcription, DNA-dependent IEA; 0005634 nucleus IEA; 0007387 anterior compartment specification TAS; 0007388 posterior compartment specification TAS;	3' UUGUUAUGUUG-AAUGAUGGAGU 5' hsa-mir-98 __ .|.||.|||:|.|||:||||||| __ 5' CAAAACACAGCUUUAUUACCUCA 3' ENST00000325193 E:-21.42 S:127.000000 Loc:830 Cons: 95.65%(mmu) 95.65%(rno)	3' UUGGUGUGUUGGAUGAUGGAGU 5' hsa-let-7b __ :|.::|.|.||:|||||||||. __ 5' GAGUGCUC-ACUUACUACCUCU 3' ENST00000325193 E:-19.809999 S:111.000000 Loc:899 Cons: 95.24%(mmu) 95.24%(rno)	3' UUGGUGUGUUGGAUGAUGGAGU 5' hsa-let-7b __ |:||.|||.|:||||.:|:|:| __ 5' AGCC-CACCAUCUACAGCUUUA 3' ENST00000325193 E:-20.059999 S:104.000000 Loc:81 Cons: 90.48%(mmu) 90.48%(rno)
ENST00000282833	ENSG00000152894	PTPRK		ENSMUSG00000019889	ENSRNOG00000023890	RECEPTOR-TYPE PROTEIN-TYROSINE PHOSPHATASE KAPPA PRECURSOR (EC 3.1.3.48) (R-PTP-KAPPA). [Source:SWISSPROT;Acc:Q15262] ENSG00000152894 (-1) (128270502 128271942 128822073 128822293 128202774) 1440 (144 HUGO:9674:R-PTP-kappa [IPR000387:Tyrosine specific protein phosphatase and dual specificity protein phosphatase; IPR000998:MAM domain; IPR000242:Tyrosine specific protein phosphatase; IPR003961:Fibr…	1	-17.3	109	ENSMUSG00000019889 (mmu-miR-22)		hsa-mir-22	hsa-mir-22	0004725 protein tyrosine phosphatase activity IEA; 0004872 receptor activity IEA; 0016787 hydrolase activity IEA; 0006470 protein amino acid dephosphorylation IEA; 0016020 membrane IEA; 0004727 prenylated protein tyrosine phosphatase activity IEA; 0005001 transmembrane receptor protein tyrosine phosphatase activity TAS; 0005887 integral to plasma membrane TAS;	3' UGUCAAGAAGUUGACCGUCGAA 5' hsa-mir-22 __ |||..||.|||:||.||||:|| __ 5' ACA--UCAUCAGCUUGCAGUUU 3' ENST00000282833 E:-17.299999 S:109.000000 Loc:1312 Cons: 90.00%(mmu) %(rno)
ENST00000264160	ENSG00000048991	R3HDM		ENSMUSG00000026352	ENSRNOG00000004099	R3H DOMAIN PROTEIN 1. [Source:SWISSPROT;Acc:Q15032] ENSG00000048991 (1) (136499840 136573185 136692631 136693605 136710108) 974 (974 nt) HUGO:9757:KIAA0029 [IPR002965:Proline-rich extensin; IPR001374:Single-stranded nucleic acid binding R3H;]	2	-43.93	209	ENSMUSG00000026352 (mmu-miR-103)		hsa-mir-103 hsa-mir-107 hsa-mir-134	hsa-mir-107 hsa-mir-134	0003676 nucleic acid binding IEA; 0004866 endopeptidase inhibitor activity NR;	3' ACUAUCGGGACAUGUUACG-ACGA 5' hsa-mir-107 __ ||..||..||||||||||:.|||| __ 5' UGCAAG-GCUGUACAAUGUGUGCU 3' ENST00000264160 E:-21.6 S:111.000000 Loc:908 Cons: 91.30%(mmu) %(rno)	3' GGGAGACCAGUUGGUCAGUGU 5' hsa-mir-134 __ :|:|:|.|.||:||||.|||| __ 5' UCUUUUUG-CAGCCAG-CACA 3' ENST00000264160 E:-22.33 S:98.000000 Loc:366 Cons: 100.00%(mmu) %(rno)
ENST00000297067_P	ENSG00000137156	RNF39		ENSMUSG00000036492	ENSRNOG00000000781	HZFW1 PROTEIN ISOFORM 1; HZFW1 PROTEIN; LTP (LONG-TERM POTENTIATION) INDUCED RING FINGER PROTEIN. [Source:RefSeq;Acc:NM_025236] ENSG00000137156 (-1) (30144773 30144773 30149795 30149795 30000551) 4001 HUGO:18064:HZFw1 LIRF [IPR001841:Zn-finger, RING; IPR003879:Butyrophylin-like; IPR003877:SPla/RYanodine receptor SPRY;]	1	-17.76	98	ENSMUSG00000036492 (mmu-miR-340)		rno-mir-340	rno-mir-340	0005554 molecular_function unknown ND; 0000004 biological_process unknown ND; 0008372 cellular_component unknown ND; 0008270 zinc ion binding NAS;	3' CCGAUAUUUCAUUGACUCUGCCU 5' rno-mir-340 __ |||.:|:||..|:|||:|||.|. __ 5' GGCAGUGAA--AGCUGGGACUGU 3' ENST00000297067_P E:-17.76 S:98.000000 Loc:1093 Cons: 95.24%(mmu) %(rno)
ENST00000271628_P	ENSG00000143368	SF3B4	302-320	ENSMUSG00000045548	ENSRNOG00000021181	SPLICING FACTOR 3B SUBUNIT 4 (SPLICEOSOME ASSOCIATED PROTEIN 49) (SAP 49) (SF3B50) (PRE-MRNA SPLICING FACTOR SF3B 49 KDA SUBUNIT). [Source:SWISSPROT;Acc:Q15427] ENSG00000143368 (-1) (147112016 1471120 HUGO:10771:SAP49 SF3b49 [IPR000504:RNA-binding region RNP-1 (RNA recognition motif); IPR002965:Proline-rich extensin; IPR000694:Proline-rich region;]	1	-19.86	101	ENSMUSG00000045548 (mmu-miR-199a*)	ENSRNOG00000021181 (mmu-miR-199a*)	hsa-mir-199a*	hsa-mir-199a*	0003723 RNA binding IEA; 0008248 pre-mRNA splicing factor activity TAS; 0006371 mRNA splicing TAS; 0005681 spliceosome complex TAS;	3' UUGGUUACACGUCUGAUGACAU 5' hsa-mir-199a* __ :||||||..|.|||.|:||||| __ 5' GACCAAUCAG-AGA-UGCUGUA 3' ENST00000271628_P E:-19.860001 S:101.000000 Loc:56 Cons: 100.00%(mmu) 100.00%(rno)
ENST00000263532	ENSG00000116560	SFPQ		ENSMUSG00000028820	ENSRNOG00000013154	SPLICING FACTOR, PROLINE-AND GLUTAMINE-RICH (POLYPYRIMIDINE TRACT- BINDING PROTEIN-ASSOCIATED SPLICING FACTOR) (PTB-ASSOCIATED SPLICING FACTOR) (PSF) (DNA-BINDING P52/P100 COMPLEX, 100 KDA SUBUNIT). [ HUGO:10774:PSF [IPR000504:RNA-binding region RNP-1 (RNA recognition motif); IPR002965:Proline-rich extensin; IPR000694:Proline-rich region;]	1	-17.75	102		ENSRNOG00000013154 (mmu-miR-17_3p)	hsa-mir-17_3p	hsa-mir-17_3p	0003677 DNA binding IEA; 0003723 RNA binding IEA; 0008248 pre-mRNA splicing factor activity TAS; 0006371 mRNA splicing TAS; 0005634 nucleus NR;	3' UGUUCACGGAAGUGACGUCA 5' hsa-mir-17_3p __ .:.||.||:||||:|.|||| __ 5' UUUAG-GCUUUCAUUCCAGU 3' ENST00000263532 E:-17.75 S:102.000000 Loc:11 Cons: %(mmu) 94.74%(rno)
ENST00000173898_P	ENSG00000067445	TRO		ENSMUSG00000025272	ENSRNOG00000002449	TROPHININ. [Source:SWISSPROT;Acc:Q12816] ENSG00000067445 (1) (53914048 53915889 53924244 53924244 53993572) 4001 (4001 nt) HUGO:12326:KIAA1114 MAGE-D3 [IPR002190:MAGE protein;]	2	-46.53	223	ENSMUSG00000025272 (mmu-miR-136)		hsa-mir-136 rno-mir-351 mmu-mir-7b	rno-mir-351 hsa-mir-136	0005194 cell adhesion molecule activity IEA; 0007155 cell adhesion IEA; 0007156 homophilic cell adhesion TAS; 0007566 embryo implantation TAS; 0005887 integral to plasma membrane TAS;	3' GUCCGAGUUUCCCGAGGAGUCCCU 5' rno-mir-351 __ |||..||.|:||.:||||||||.. __ 5' CAGUAUCCAGGGCUUCCUCAGGUU 3' ENST00000173898_P E:-27.809999 S:114.000000 Loc:2399 Cons: 91.67%(mmu) %(rno)	3' AGGUAGUAGUUUUGUUUACCUCA 5' hsa-mir-136 __ ||||.|||:.|:::|:|||||.| __ 5' UCCA-CAUUCAGGUAGAUGGAUU 3' ENST00000173898_P E:-18.719999 S:109.000000 Loc:2831 Cons: 95.45%(mmu) %(rno)
ENST00000265333	ENSG00000073905	VDAC1		ENSMUSG00000020402	ENSRNOG00000006375	VOLTAGE-DEPENDENT ANION-SELECTIVE CHANNEL PROTEIN 1 (VDAC-1) (HVDAC1) (OUTER MITOCHONDRIAL MEMBRANE PROTEIN PORIN 1) (PLASMALEMMAL PORIN) (PORIN 31HL) (PORIN 31HM). [Source:SWISSPROT;Acc:P21796] ENSG0 HUGO:12669: [IPR001925:Porin, eukaryotic type;]	4	-77.77	400	ENSMUSG00000020402 (mmu-let-7d)	ENSRNOG00000006375 (rno-let-7d)	hsa-let-7d hsa-mir-189 mmu-mir-291_5p hsa-mir-302	mmu-mir-291_5p hsa-mir-189 101 hsa-mir-302	0008308 voltage-dependent ion-selective channel activity IEA; 0015283 apoptogenic cytochrome c release channel activity TAS; 0015482 voltage-dependent anion channel porin activity TAS; 0006820 anion transport TAS; 0008632 apoptotic program TAS; 0005739 mitochondrion TAS; 0005741 mitochondrial outer membrane TAS; 0016021 integral to membrane IEA;	3' UCUCUCCCGGAGGUGAAACUAC 5' mmu-mir-291_5p __ ..|||.|.|:||||:||||.|| __ 5' UUAGA-GUCUUCCAUUUUGUUG 3' ENST00000265333 E:-21.700001 S:109.000000 Loc:765 Cons: 90.48%(mmu) %(rno)	3' UGACUAUAGUCGAGUCAUCCGUG 5' hsa-mir-189 __ .:|..||.|||:|:|.|:||:|| __ 5' UUUUUUAGCAGUUUAAUGGGUAC 3' ENST00000265333 E:-18.49 S:101.000000 Loc:738 Cons: 100.00%(mmu) %(rno)	3' UGAUACGUUGGAU-GAUGGAGA 5' hsa-let-7d __ |:|.||||:|.||.||||||:. __ 5' AUUUUGCAGCAUAGCUACCUUC 3' ENST00000265333 E:-18.389999 S:98.000000 Loc:32 Cons: 95.45%(mmu) 95.45%(rno)	3' AGUGGUUUUGUACCUUCGUGAAU 5' hsa-mir-302 __ .|||||:|::|||.||..:|||. __ 5' GCACCAGAGUAUGAAAUAGCUUC 3' ENST00000265333 E:-19.190001 S:92.000000 Loc:608 Cons: 100.00%(mmu) %(rno)
ENST00000225972	ENSG00000108829		241-261	ENSMUSG00000020869	ENSRNOG00000003524	ENSG00000108829 (-1) (48933238 48934987 48940119 48949552 48925201) 1749 (1749 nt) []	5	-115.26	511	ENSMUSG00000020869 (mmu-miR-145)	ENSRNOG00000003524 (mmu-miR-145)	hsa-mir-145 hsa-mir-146 hsa-mir-150 hsa-mir-189 hsa-mir-205 hsa-mir-24 rno-mir-336 hsa-mir-7	hsa-mir-146 hsa-mir-7 hsa-mir-150 hsa-mir-189 rno-mir-336		3' UUGGGUACCUUAAGUCAAGAGU 5' hsa-mir-146 __ ..||:||||||||.:|||||.. __ 5' UUCCUAUGGAAUUGGGUUCUGC 3' ENST00000225972 E:-26.82 S:110.000000 Loc:45 Cons: 100.00%(mmu) 100.00%(rno)	3' UUGUUUUA-GUGAUCAGAAGGU 5' hsa-mir-7 __ .|||.|.|.|.:|||||||||. __ 5' UACACAUUCCUUUAGUCUUCCU 3' ENST00000225972 E:-17.280001 S:107.000000 Loc:1495 Cons: %(mmu) 95.45%(rno)	3' GUGACCAUGUUCCCAACCCUCU 5' hsa-mir-150 __ .::.||..:::||||.|||||| __ 5' AGUAGGCUUGGGGGUGGGGAGA 3' ENST00000225972 E:-24.99 S:105.000000 Loc:245 Cons: 95.45%(mmu) 90.91%(rno)	3' UGACUAUAGUCGAGUCAUCCGUG 5' hsa-mir-189 __ ::|||.:.|||||||||:|.::. __ 5' GUUGA-GGCAGCUCAGUGGCUGA 3' ENST00000225972 E:-25.969999 S:96.000000 Loc:1632 Cons: 95.45%(mmu) %(rno)	3' UCUGAUCUAUACCUUCCCACU 5' rno-mir-336 __ .||..|||.||||:|.||||: __ 5' UGAGGAGAAAUGGGA-GGUGG 3' ENST00000225972 E:-20.200001 S:93.000000 Loc:186 Cons: 90.00%(mmu) 90.00%(rno)
						Data set 2: Denman, R. B. (2003) Biochem Biophys Res Commun 310, 1-7
ENST00000158302	ENSG00000075624	ACTB		ENSMUSG00000029580	ENSRNOG00000001118	ACTIN, CYTOPLASMIC 1 (BETA-ACTIN). [Source:SWISSPROT;Acc:P02570] ENSG00000075624 (-1) (5311125 5311717 5313626 5314570 5297726) 592 (592 nt) HUGO:144:ACTG [IPR004001:Actin; IPR004000:Actin/actin-like;]	1	-17.25	102	ENSMUSG00000029580 (mmu-miR-145)	ENSRNOG00000001118 (mmu-miR-145)	hsa-mir-145 rno-mir-340	rno-mir-340	0003774 motor activity IEA; 0005200 structural constituent of cytoskeleton TAS; 0006928 cell motility TAS; 0005884 actin filament IEA;	3' CCGAUAUUUCAUUGACUCUGCCU 5' rno-mir-340 __ ||.|.||||..|||||:.||||. __ 5' GGAUUUAAA--AACUGGAACGGU 3' ENST00000158302 E:-17.25 S:102.000000 Loc:135 Cons: 100.00%(mmu) 100.00%(rno)
ENST00000331925	ENSG00000184009	ACTB		ENSMUSG00000039731	ENSRNOG00000005300	ACTIN, CYTOPLASMIC 2 (GAMMA-ACTIN). [Source:SWISSPROT;Acc:P02571] ENSG00000184009 (-1) (80177118 80177835 80179499 80179946 80053755) 717 (717 nt) HUGO:144:ACTG [IPR004001:Actin; IPR004000:Actin/actin-like;]	2	-37.21	201	ENSMUSG00000039731 (mmu-miR-210)	ENSRNOG00000005300 (mmu-miR-210)	hsa-mir-210 mmu-mir-300	hsa-mir-210 mmu-mir-300	0003774 motor activity IEA; 0005200 structural constituent of cytoskeleton TAS; 0006928 cell motility TAS; 0005884 actin filament IEA;	3' GUCGGCGACAGUGUGCGUGUC 5' hsa-mir-210 __ :.|||.|||.||.|:|||||. __ 5' UUGCCCCUGGCAAAUGCACAC 3' ENST00000331925 E:-19.24 S:102.000000 Loc:56 Cons: 90.48%(mmu) 90.48%(rno)	3' CUUCUCUCGAACGGGAACGUAU 5' mmu-mir-300 __ |||.|||..|||:|||||.|.. __ 5' GAAAAGAAAUUGUCCUUGAAGC 3' ENST00000331925 E:-17.969999 S:99.000000 Loc:112 Cons: 95.45%(mmu) %(rno)
ENST00000284981	ENSG00000142192	APP		ENSMUSG00000022892	ENSRNOG00000001546	AMYLOID BETA A4 PROTEIN PRECURSOR (APP) (ABPP) (ALZHEIMERS DISEASE AMYLOID PROTEIN) (CEREBRAL VASCULAR AMYLOID PEPTIDE) (CVAP) (PROTEASE NEXIN-II) (PN-II) (APPI) (PREA4) [CONTAINS: SOLUBLE APP-ALPHA ( HUGO:620:AD1 [IPR002223:Pancreatic trypsin inhibitor (Kunitz); IPR008155:Amyloidogenic glycoprotein (Amyloid A4); IPR001255:Beta-amyloid peptide (beta-APP); IPR008154:Amyloid A4 extracellular region…	7	-135.67	708	ENSMUSG00000022892 (mmu-let-7c)	ENSRNOG00000001546 (mmu-let-7c)	hsa-let-7c hsa-let-7e hsa-let-7f hsa-let-7d hsa-let-7a hsa-let-7b hsa-let-7g hsa-mir-130a hsa-mir-130b hsa-mir-199a* hsa-mir-210 hsa-mir-214 rno-mir-325 rno-mir-352 hsa-mir-98 hsa-mir-mz_mihaela	hsa-mir-214 hsa-mir-mz_mihaela 100 hsa-mir-130a 96 hsa-mir-130b		3' UGAUACGUUGGAUGAUGGAGA 5' hsa-let-7d __ |||:|.||:.:|:||:|:||| __ 5' ACUGUACAGAUUGCUGCUUCU 3' ENST00000284981 E:-21.35 S:114.000000 Loc:532 Cons: 100.00%(mmu) 100.00%(rno)	3' GACGGACAGACACGGACGACA 5' hsa-mir-214 __ :||::|.|:.|||||||:|.| __ 5' UUGUUUCUUCGUGCCUGUUUU 3' ENST00000284981 E:-18.9 S:110.000000 Loc:592 Cons: 95.24%(mmu) 95.24%(rno)	3' UGAAUCGUCCAACAUAAUAUAGGUAG 5' hsa-mir-mz_mihaela __ .||||||..|||||||..|||:|.|. __ 5' CCUUAGCCAGUUGUAUAUUAUUCUUG 3' ENST00000284981 E:-19.98 S:100.000000 Loc:315 Cons: 96.15%(mmu) 96.15%(rno)	3' UUGGUGUGUUGGAUGAUGGAGU 5' hsa-let-7b __ :||.:||.||||.|:|:|:||| __ 5' GACAGCAAAACC-AUUGCUUCA 3' ENST00000284981 E:-18.290001 S:99.000000 Loc:28 Cons: 95.24%(mmu) 100.00%(rno)	3' CGGGAAAAUUGU-AACGUGAC 5' hsa-mir-130a __ ..||||||:|||..||::||| __ 5' CGCCUUUUGACAGCUGUGCUG 3' ENST00000284981 E:-20.809999 S:98.000000 Loc:120 Cons: 90.48%(mmu) 90.48%(rno)	3' UGACAU-GUUUGAUGAUGGAGU 5' hsa-let-7g __ :|||||.|||||||.|:|.|.| __ 5' GCUGUAUCAAACUAGUGCAUGA 3' ENST00000284981 E:-18.799999 S:95.000000 Loc:259 Cons: 95.45%(mmu) 95.45%(rno)	3' UACGGGAAAGUAGUA-ACGUGAC 5' hsa-mir-130b __ ||.||:.|||||::|..|||||. __ 5' AUCCCUGUUCAUUGUAAGCACUU 3' ENST00000284981 E:-17.540001 S:92.000000 Loc:692 Cons: %(mmu) 91.30%(rno)
ENST00000307677	ENSG00000171552	BCL2L1		ENSMUSG00000007659	ENSRNOG00000007946	APOPTOSIS REGULATOR BCL-X (BCL-2-LIKE 1 PROTEIN). [Source:SWISSPROT;Acc:Q07817] ENSG00000171552 (-1) (30997263 30998752 31055021 31055656 30798459) 1489 (1489 nt) HUGO:992:Bcl-X bcl-xL bcl-xS BCL2L BCLX [IPR000712:Apoptosis regulator Bcl-2 protein, BH; IPR003093:Apoptosis regulator Bcl-2 protein, BH4; IPR002475:BCL2-like apoptosis inhibitor;]	5	-109.74	517	ENSMUSG00000007659 (mmu-miR-207)	ENSRNOG00000007946 (mmu-miR-291_5p)	mmu-mir-207 mmu-mir-291_5p mmu-mir-293 rno-mir-342 hsa-mir-93	rno-mir-342 mmu-mir-291_5p mmu-mir-207 mmu-mir-293 hsa-mir-93	0008189 apoptosis inhibitor activity TAS; 0006916 anti-apoptosis TAS; 0008634 negative regulation of survival gene products TAS; 0008637 apoptotic mitochondrial changes TAS; 0005739 mitochondrion TAS; 0016021 integral to membrane IEA;	3' CUGCCCACGC-UAAAGACACACUCU 5' rno-mir-342 __ .:||.||.:|.||||.||||||||: __ 5' AGCGUGUCUGUAUUUAUGUGUGAGG 3' ENST00000307677 E:-22.52 S:118.000000 Loc:1240 Cons: 96.00%(mmu) %(rno)	3' UCUCUCCCGGAGGUGAAACUAC 5' mmu-mir-291_5p __ ..|||..||||::::||||||| __ 5' CUAGAUUGCCUUUGUUUUGAUG 3' ENST00000307677 E:-23.93 S:115.000000 Loc:393 Cons: %(mmu) 95.45%(rno)	3' CUCCCUCCUCUCGGUCC-UCUUCG 5' mmu-mir-207 __ .|||.||||.:|.||||.||:||. __ 5' CAGGCAGGAAGGGCAGGAAGGAGA 3' ENST00000307677 E:-27.610001 S:98.000000 Loc:951 Cons: 91.67%(mmu) %(rno)	3' UGUGAUGUUU--GAGACGCCGUGA 5' mmu-mir-293 __ .|||..|:::..||||||.|:||. __ 5' CCACCCCGGGCUCUCUGCUGUACA 3' ENST00000307677 E:-18.41 S:93.000000 Loc:1165 Cons: 91.67%(mmu) %(rno)	3' GAUGGACGUGCUUGUCGUGAAA 5' hsa-mir-93 __ ||.|||.||.||:||||.||.| __ 5' CUUCCUACAAGAGCAGC-CUGU 3' ENST00000307677 E:-17.27 S:93.000000 Loc:821 Cons: %(mmu) 90.48%(rno)
ENST00000288139_P	ENSG00000157388	CACNA1D		ENSMUSG00000015968	ENSRNOG00000013147	VOLTAGE-DEPENDENT L-TYPE CALCIUM CHANNEL ALPHA-1D SUBUNIT (CALCIUM CHANNEL, L TYPE, ALPHA-1 POLYPEPTIDE, ISOFORM 2). [Source:SWISSPROT;Acc:Q01668] ENSG00000157388 (1) (53486542 53486542 53802781 53802 HUGO:1391:CACNL1A2 CCHL1A2 [IPR001687:ATP/GTP-binding site motif A (P-loop); IPR002077:Ca2+ channel, alpha subunit; IPR003091:Voltage-dependent potassium channel; IPR005821:Ion transport protein; IP…	1	-20.58	96	ENSMUSG00000015968 (mmu-miR-291_5p)		mmu-mir-291_5p	mmu-mir-291_5p	0005509 calcium ion binding IEA; 0015270 dihydropyridine-sensitive calcium channel activity TAS; 0006812 cation transport IEA; 0006816 calcium ion transport IEA; 0005891 voltage-gated calcium channel complex TAS; 0016021 integral to membrane IEA;	3' UCUCUCCCGGAGGUGAAAC--UAC 5' mmu-mir-291_5p __ |||||.||:||.:|:||||..||. __ 5' AGAGAUGGUCUAUAUUUUGUAAUU 3' ENST00000288139_P E:-20.58 S:96.000000 Loc:791 Cons: 91.67%(mmu) %(rno)
ENST00000335501_P	ENSG00000186015	CLN3		ENSMUSG00000030720	ENSRNOG00000019103	CLN3 PROTEIN (BATTENIN) (BATTEN DISEASE PROTEIN). [Source:SWISSPROT;Acc:Q13286] ENSG00000186015 (1) (28601116 28601176 28610813 28610813 28629898) 4001 (4001 nt) HUGO:2074:BTS [IPR003492:Batten's disease protein Cln3;]	1	-19.99	92	ENSMUSG00000030720 (mmu-miR-214)		hsa-mir-214	hsa-mir-214	0016020 membrane IEA; 0003754 chaperone activity TAS; 0006457 protein folding TAS; 0005739 mitochondrion TAS; 0005764 lysosome IEA; 0016021 integral to membrane IEA;	3' GACGGACAGACACGGACG-ACA 5' hsa-mir-214 __ .||:.|||.||||:.||:.||| __ 5' GUGUGUGUGUGUGUGUGUGUGU 3' ENST00000335501_P E:-19.99 S:92.000000 Loc:669 Cons: 95.45%(mmu) %(rno)
ENST00000312393	ENSG00000087470	DNM1L		ENSMUSG00000022789	ENSRNOG00000001813	DYNAMIN 1-LIKE PROTEIN ISOFORM 3; DYNAMIN-LIKE PROTEIN. [Source:RefSeq;Acc:NM_005690] ENSG00000087470 (1) (32723491 32723565 32787611 32788621 34066484) 1010 (1010 nt) HUGO:2973:DRP1 DVLP DYMPLE HDYNIV VPS1 [IPR001687:ATP/GTP-binding site motif A (P-loop); IPR001401:Dynamin; IPR000375:Dynamin central region; IPR003130:Dynamin GTPase effector;]	1	-25.01	113	ENSMUSG00000022789 (mmu-miR-300)	ENSRNOG00000001813 (mmu-miR-17_5p)	hsa-mir-17_5p mmu-mir-300 hsa-mir-31	hsa-mir-31	0008549 dynamine GTPase activity NR; 0006899 nonselective vesicle transport TAS; 0007006 mitochondrial membrane organization and biogenesis TAS; 0007154 cell communication TAS; 0007275 development TAS; 0005783 endoplasmic reticulum TAS; 0005801 Golgi cis-face TAS; 0003924 GTPase activity IEA;	3' GUCGAUACG-GUCGUAGAACGG 5' hsa-mir-31 __ :||:|:|||..||||.:||||| __ 5' UAGUUGUGCAAAGCAGUUUGCC 3' ENST00000312393 E:-25.01 S:113.000000 Loc:285 Cons: 90.91%(mmu) 90.91%(rno)
ENST00000311405	ENSG00000156508	EEF1A1		ENSMUSG00000037742	ENSRNOG00000012863	ELONGATION FACTOR 1-ALPHA 1 (EF-1-ALPHA-1) (ELONGATION FACTOR 1 A-1) (EEF1A-1) (ELONGATION FACTOR TU) (EF-TU). [Source:SWISSPROT;Acc:P04720] ENSG00000156508 (-1) (74221065 74223131 74225347 74225361 7 HUGO:3189:EEF1A EF1A [IPR001687:ATP/GTP-binding site motif A (P-loop); IPR000795:Elongation factor, GTP-binding; IPR004160:Elongation factor Tu, C-terminal; IPR004161:Elongation factor Tu, domain 2;]	1	-23.13	95	ENSMUSG00000037742 (mmu-miR-149)	ENSRNOG00000009439 (mmu-miR-149)	hsa-mir-149 rno-mir-326	hsa-mir-149	0005525 GTP binding IEA; 0016147 protein-synthesizing GTPase activity, elongation NAS; 0006414 translational elongation NAS; 0005737 cytoplasm NAS; 0003746 translation elongation factor activity IEA; 0005853 eukaryotic translation elongation factor 1 complex TAS;	3' CCUCA-CUUCUGUGCCUCGGUCU 5' hsa-mir-149 __ |.:||.|||||.||||..:|||| __ 5' GUGGUGGAAGA-ACGGUCUCAGA 3' ENST00000311405 E:-23.129999 S:95.000000 Loc:37 Cons: 95.45%(mmu) 95.45%(rno)
ENST00000310729	ENSG00000077782	FGFR1		ENSMUSG00000031565	ENSRNOG00000016050	BASIC FIBROBLAST GROWTH FACTOR RECEPTOR 1 PRECURSOR (EC 2.7.1.112) (FGFR-1) (BFGF-R) (FMS-LIKE TYROSINE KINASE-2) (C-FGR). [Source:SWISSPROT;Acc:P11362] ENSG00000077782 (-1) (38287660 38288514 3833233 HUGO:3688:BFGFR CEK FLG FLT2 H2 H3 H4 H5 N-SAM [IPR000719:Protein kinase; IPR001245:Tyrosine protein kinase; IPR007110:Immunoglobulin-like;]	1	-18.83	98	ENSMUSG00000031565 (mmu-let-7b)		hsa-let-7b hsa-let-7c		0004713 protein-tyrosine kinase activity NAS; 0004872 receptor activity IEA; 0005007 fibroblast growth factor receptor activity NAS; 0005524 ATP binding IEA; 0016740 transferase activity IEA; 0000165 MAPKKK cascade TAS; 0001501 skeletal development TAS; 0006468 protein amino acid phosphorylation NAS; 0008543 FGF receptor signaling pathway NAS; 0005887 integral to plasma membrane TAS; 0005007 fibr…	3' UUGGUAUGU--UGGAUGAUGGAGU 5' hsa-let-7c __ :::||||:|...::|:||||:|:. __ 5' GGUCAUAUAUUUUUUGCUACUUUU 3' ENST00000310729 E:-18.83 S:98.000000 Loc:798 Cons: 91.67%(mmu) %(rno)
ENST00000218200_P	ENSG00000102081	FMR1		ENSMUSG00000000838	ENSRNOG00000011900	FRAGILE X MENTAL RETARDATION 1 PROTEIN (PROTEIN FMR-1) (FMRP). [Source:SWISSPROT;Acc:Q06787] ENSG00000102081 (1) (145671135 145671135 145698051 145698051 145730611) 4001 (4001 nt) HUGO:3775:FRAXA [IPR004087:KH domain; IPR004088:KH domain, type 1;]	14	-274.93	1447	ENSMUSG00000000838 (mmu-let-7f)	ENSRNOG00000011900 (mmu-miR-142_3p)	hsa-let-7f hsa-mir-130b hsa-mir-130a hsa-mir-136 hsa-mir-142_3p hsa-mir-18 hsa-mir-183 hsa-mir-187 hsa-mir-194 hsa-mir-211 hsa-mir-214 mmu-mir-297 mmu-mir-298 hsa-mir-301 rno-mir-326 rno-mir-346 rno-mir-352 hsa-mir-363 hsa-mir-7	hsa-mir-130b hsa-mir-142_3p mmu-mir-298 hsa-mir-136 hsa-mir-18 hsa-mir-187 hsa-mir-194 hsa-mir-183 hsa-mir-214 mmu-mir-297 hsa-mir-7 mmu-mir-297 hsa-mir-130a rno-mir-352	0003729 mRNA binding TAS; 0005625 soluble fraction TAS; 0005654 nucleoplasm TAS; 0005840 ribosome NR; 0005844 polysome NR;	3' UACGGGAAAGUAGUAACGUGAC 5' hsa-mir-130b __ .||:::||.:.|::|||||||| __ 5' UUGUUUUUGUUUUGUUGCACUG 3' ENST00000218200_P E:-18.969999 S:120.000000 Loc:741 Cons: 100.00%(mmu) %(rno)	3' AGGUAUUUCAUCCUUUGUGAUGU 5' hsa-mir-142_3p __ ...||.||||.||||||||||.| __ 5' AAGAU-AAGUUGGAAACACUAAA 3' ENST00000218200_P E:-19.01 S:118.000000 Loc:603 Cons: 95.45%(mmu) 95.45%(rno)	3' CCUUCUUGUCGGGAGGAGACGG 5' mmu-mir-298 __ ..|||..::.:|:||||||||: __ 5' UAAAGUUUGAUCUUCCUCUGCU 3' ENST00000218200_P E:-24.139999 S:110.000000 Loc:1771 Cons: 100.00%(mmu) %(rno)	3' AGGUAGUAGUUUUGUUUACCUCA 5' hsa-mir-136 __ |:||.|||.....|||||||||| __ 5' UUCA-CAUGUUUUCAAAUGGAGU 3' ENST00000218200_P E:-18.780001 S:106.000000 Loc:2098 Cons: 95.45%(mmu) %(rno)	3' AUAGACGUGAUCUACGUGGAAU 5' hsa-mir-18 __ ..|||||.:..||||:|::||: __ 5' GUUCUGCCUCUGAUGUAUUUUG 3' ENST00000218200_P E:-19.799999 S:104.000000 Loc:1370 Cons: 95.45%(mmu) %(rno)	3' GCCG-AC-GUUGUGUUCUGUGCU 5' hsa-mir-187 __ .|||..|.:::||||:|:||:|| __ 5' AGGCAAGAUGGCACAGGGCAUGA 3' ENST00000218200_P E:-23.84 S:104.000000 Loc:90 Cons: 91.30%(mmu) %(rno)	3' AGGUGUACCUCA-ACGACAAUGU 5' hsa-mir-194 __ ||:|:|...|||.|.|||||||| __ 5' UCUAUAGAAAGUGUUCUGUUACA 3' ENST00000218200_P E:-18.540001 S:103.000000 Loc:1854 Cons: 95.65%(mmu) 95.65%(rno)	3' GUCACUUAAGAUG-GUCACGGUAU 5' hsa-mir-183 __ ||.||||.|||::.|||.|||:|| __ 5' CACUGAA-UCUGUACAGAGCCGUA 3' ENST00000218200_P E:-20.15 S:102.000000 Loc:1336 Cons: 95.65%(mmu) %(rno)	3' GACGGAC-AGACACGGACGACA 5' hsa-mir-214 __ :||:.||.|||||||||.:|.| __ 5' UUGUAUGAUCUGUGCCUUUUUU 3' ENST00000218200_P E:-18.629999 S:100.000000 Loc:532 Cons: 95.45%(mmu) %(rno)	3' GUACGU-GUACGUGUGUAUGUA 5' mmu-mir-297 __ :..|:|.|.|||||||||.||| __ 5' UUGGUACCUUGCACACAU-CAU 3' ENST00000218200_P E:-20.17 S:100.000000 Loc:1578 Cons: 95.24%(mmu) 95.24%(rno)	3' UUGUUUUAGUGAUCAGAAGGU 5' hsa-mir-7 __ |:|||||..|:||||||..|| __ 5' AGCAAAA-AAUUAGUCUGACA 3' ENST00000218200_P E:-17.07 S:98.000000 Loc:2272 Cons: 90.00%(mmu) %(rno)	3' GUACGUGUAC--GUGUGUAUGUA 5' mmu-mir-297 __ ..||||||||..:.||||.|:|| __ 5' ACUGCACAUGAUUUCACAAAUAU 3' ENST00000218200_P E:-20.049999 S:96.000000 Loc:1467 Cons: 91.30%(mmu) 91.30%(rno)	3' CGGGA-AAAUUGUAA-CGUGAC 5' hsa-mir-130a __ .||||.|..||||||.|:|||. __ 5' ACCCUGUCAAACAUUAGUACUU 3' ENST00000218200_P E:-17.91 S:94.000000 Loc:640 Cons: 90.91%(mmu) %(rno)	3' AUGAUACGUUGGA-UGAUGAGA 5' rno-mir-352 __ .||..||:||:.|.|||:|||| __ 5' GACCUUGUAAUGUAACUGCUCU 3' ENST00000218200_P E:-17.870001 S:92.000000 Loc:1648 Cons: 95.45%(mmu) %(rno)
ENST00000337337	ENSG00000114416	FXR1		ENSMUSG00000027680	ENSRNOG00000011938	FRAGILE X MENTAL RETARDATION SYNDROME RELATED PROTEIN 1. [Source:SWISSPROT;Acc:P51114] ENSG00000114416 (1) (181951375 181951387 182014993 182015247 182750636) 254 (254 nt) HUGO:4023: [IPR001687:ATP/GTP-binding site motif A (P-loop); IPR004087:KH domain; IPR004088:KH domain, type 1;]	5	-99.44	521	ENSMUSG00000027680 (mmu-let-7a)		hsa-let-7a hsa-mir-103 hsa-mir-107 hsa-mir-18 mmu-mir-207 mmu-mir-292_5p rno-mir-325 hsa-mir-9	hsa-mir-18 rno-mir-325 mmu-mir-292_5p hsa-mir-9 mmu-mir-207	0003723 RNA binding TAS; 0006915 apoptosis TAS; 0005730 nucleolus TAS; 0005737 cytoplasm TAS; 0005844 polysome TAS;	3' AUAGACGUGAUCUACGUGGAAU 5' hsa-mir-18 __ |||.|.||:.|||||::||||: __ 5' UAUAU-CAUCAGAUGUGCCUUG 3' ENST00000337337 E:-17.73 S:115.000000 Loc:194 Cons: 100.00%(mmu) %(rno)	3' UGUGAAUGACUCGUGGAUGAUCC 5' rno-mir-325 __ |:||||..|||.||||||||:.| __ 5' AUACUU--UGA-CACCUACUGUG 3' ENST00000337337 E:-22.139999 S:112.000000 Loc:166 Cons: 100.00%(mmu) %(rno)	3' GUUUUCUCGGGGGUCAAA-CUCA 5' mmu-mir-292_5p __ ::||:.||::||:|||||..||| __ 5' UGAAGAAGUUCCUAGUUUACAGU 3' ENST00000337337 E:-20.07 S:104.000000 Loc:2 Cons: 91.30%(mmu) %(rno)	3' AGUAUGUCGAUCUAUUGGUUUCU 5' hsa-mir-9 __ |::||||...||.|.:||||||| __ 5' UUGUACA---AGCUUGCCAAAGA 3' ENST00000337337 E:-17.280001 S:99.000000 Loc:52 Cons: 100.00%(mmu) %(rno)	3' CUCCCUCCUCUCGGUCCUCUUCG 5' mmu-mir-207 __ .||||:.|:||.||.|.||||.: __ 5' AAGGGGAGGGAUCCUGAAGAAAU 3' ENST00000337337 E:-22.219999 S:91.000000 Loc:132 Cons: 100.00%(mmu) %(rno)
ENST00000305586	ENSG00000114416	FXR1		ENSMUSG00000027680	ENSRNOG00000011938	FRAGILE X MENTAL RETARDATION SYNDROME RELATED PROTEIN 1. [Source:SWISSPROT;Acc:P51114] ENSG00000114416 (1) (181953355 181972035 182014993 182015856 182750636) 863 (863 nt) HUGO:4023: [IPR001687:ATP/GTP-binding site motif A (P-loop); IPR004087:KH domain; IPR004088:KH domain, type 1;]	5	-99.95	481	ENSMUSG00000027680 (mmu-let-7e)		hsa-let-7e hsa-let-7d hsa-mir-199a hsa-mir-199b rno-mir-336 rno-mir-352 hsa-mir-363	hsa-mir-199a 100 hsa-mir-199b rno-mir-336 hsa-mir-363	0003723 RNA binding TAS; 0006915 apoptosis TAS; 0005730 nucleolus TAS; 0005737 cytoplasm TAS; 0005844 polysome TAS;	3' UUGUC-CAUCAGACUUGUGACCC 5' hsa-mir-199a __ |.:||..|||||||:|.|||||. __ 5' AUUAGUUUAGUCUGGAAACUGGU 3' ENST00000305586 E:-21.549999 S:106.000000 Loc:448 Cons: 95.65%(mmu) %(rno)	3' UGAUAUGUUGGAGGAUGGAGU 5' hsa-let-7e __ |.|||:|||||.|:|.|:||| __ 5' AAUAUGCAACCACUU-CUUCA 3' ENST00000305586 E:-20.059999 S:95.000000 Loc:367 Cons: 100.00%(mmu) %(rno)	3' CUUGUCUAUCA--GAUUUGUGACCC 5' hsa-mir-199b __ ..:|||:||||...|||||.:||.. __ 5' AUGCAGGUAGUAAAUAAACUUUGAU 3' ENST00000305586 E:-18.07 S:94.000000 Loc:832 Cons: 92.00%(mmu) %(rno)	3' UCUGAUCUAUACCUUCC--CACU 5' rno-mir-336 __ .|:|.|||.||||::||..|||: __ 5' UGGC-AGAGAUGGGGGGUGGUGG 3' ENST00000305586 E:-22.690001 S:93.000000 Loc:283 Cons: 90.91%(mmu) %(rno)	3' AAUGUCUACCUAUGGCACGUUA 5' hsa-mir-363 __ .|:|||..|||.||:|.||:|| __ 5' CUGCAG--GGACACUGGGCGAU 3' ENST00000305586 E:-17.58 S:93.000000 Loc:550 Cons: 90.00%(mmu) %(rno)
ENST00000311462_P	ENSG00000151834	GABRA2		ENSMUSG00000000560	ENSRNOG00000002349	GAMMA-AMINOBUTYRIC-ACID RECEPTOR ALPHA-2 SUBUNIT PRECURSOR (GABA(A) RECEPTOR). [Source:SWISSPROT;Acc:P47869] ENSG00000151834 (-1) (46167867 46167867 46306265 46307963 46041473) 4001 (4001 nt) HUGO:4079: [IPR001687:ATP/GTP-binding site motif A (P-loop); IPR006201:Neurotransmitter-gated ion-channel; IPR001390:Gamma-aminobutyric-acid A receptor, alpha subunit; IPR006028:Gamma-aminobutyric acid A rec…	2	-40.67	214		ENSRNOG00000002349 (mmu-let-7g)	hsa-let-7g hsa-let-7i mmu-mir-292_5p hsa-mir-361	hsa-mir-361 118	0004890 GABA-A receptor activity IEA; 0005216 ion channel activity IEA; 0005230 extracellular ligand-gated ion channel activity IEA; 0008503 benzodiazepine receptor activity TAS; 0001505 regulation of neurotransmitter levels NR; 0006811 ion transport IEA; 0006821 chloride transport IEA; 0007214 gamma-aminobutyric acid signaling pathway TAS; 0005887 integral to plasma membrane TAS; 0005215 transpo…	3' CAUGGGGAC--CUCUAAGACUAUU 5' hsa-mir-361 __ |||:.||.|..|||:||:||:||| __ 5' GUAUACCAGAAGAGGUUUUGGUAA 3' ENST00000311462_P E:-21.67 S:118.000000 Loc:1151 Cons: %(mmu) 91.67%(rno)	3' UGACAUGUUUGAUGAUGGAGU 5' hsa-let-7g __ ||||..||||:|.||:|||:| __ 5' ACUG--CAAAUU-CUGCCUUA 3' ENST00000311462_P E:-19 S:96.000000 Loc:970 Cons: %(mmu) 100.00%(rno)
ENST00000336012	ENSG00000151834	GABRA2		ENSMUSG00000000560	ENSRNOG00000002349	GAMMA-AMINOBUTYRIC-ACID RECEPTOR ALPHA-2 SUBUNIT PRECURSOR (GABA(A) RECEPTOR). [Source:SWISSPROT;Acc:P47869] ENSG00000151834 (-1) (46167248 46167867 46306265 46307487 46041473) 619 (619 nt) HUGO:4079: [IPR001687:ATP/GTP-binding site motif A (P-loop); IPR006201:Neurotransmitter-gated ion-channel; IPR001390:Gamma-aminobutyric-acid A receptor, alpha subunit; IPR006028:Gamma-aminobutyric acid A recep…	1	-18.39	95	ENSMUSG00000000560 (mmu-miR-34a)	ENSRNOG00000002349 (mmu-miR-34a)	hsa-mir-34a	hsa-mir-34a	0004890 GABA-A receptor activity IEA; 0005216 ion channel activity IEA; 0005230 extracellular ligand-gated ion channel activity IEA; 0008503 benzodiazepine receptor activity TAS; 0001505 regulation of neurotransmitter levels NR; 0006811 ion transport IEA; 0006821 chloride transport IEA; 0007214 gamma-aminobutyric acid signaling pathway TAS; 0005887 integral to plasma membrane TAS; 0005215 transpo…	3' UGUUGGUC-GAUUCUGUGACGGU 5' hsa-mir-34a __ |||::|.|.||||.|.|||||:| __ 5' ACAGUCUGACUAAUA-ACUGCUA 3' ENST00000336012 E:-18.389999 S:95.000000 Loc:62 Cons: 95.45%(mmu) 95.45%(rno)
ENST00000262857	ENSG00000011677	GABRA5		ENSMUSG00000031343	ENSRNOG00000016845	GAMMA-AMINOBUTYRIC-ACID RECEPTOR ALPHA-3 SUBUNIT PRECURSOR (GABA(A) RECEPTOR). [Source:SWISSPROT;Acc:P34903] ENSG00000011677 (-1) (149954145 149954313 150150655 150237443 149924648) 168 (168 nt) HUGO:4077: [IPR006201:Neurotransmitter-gated ion-channel; IPR001390:Gamma-aminobutyric-acid A receptor, alpha subunit; IPR006028:Gamma-aminobutyric acid A receptor; IPR006202:Neurotransmitter-gated ion-ch…	1	-18.27	104	ENSMUSG00000031343 (mmu-miR-101b)		rno-mir-101b	rno-mir-101b	0004890 GABA-A receptor activity IEA; 0005216 ion channel activity IEA; 0005230 extracellular ligand-gated ion channel activity IEA; 0008503 benzodiazepine receptor activity TAS; 0006811 ion transport IEA; 0006821 chloride transport IEA; 0007214 gamma-aminobutyric acid signaling pathway TAS; 0007268 synaptic transmission IEA; 0005887 integral to plasma membrane TAS; 0005215 transporter activity T…	3' GAAGUCGAUAGUGUCAUGACAU 5' rno-mir-101b __ .|.||||.|.||.||.|||||| __ 5' GUGCAGCAACCAGAGCACUGUA 3' ENST00000262857 E:-18.27 S:104.000000 Loc:13 Cons: 90.91%(mmu) %(rno)
ENST00000257763_P	ENSG00000135312	HTR1B		ENSMUSG00000049511	ENSRNOG00000013042	5-HYDROXYTRYPTAMINE 1B RECEPTOR (5-HT-1B) (SEROTONIN RECEPTOR) (5-HT-1D-BETA) (SEROTONIN 1D BETA RECEPTOR) (S12). [Source:SWISSPROT;Acc:P28222] ENSG00000135312 (-1) (78167544 78167544 78168716 7816871 HUGO:5287:5-HT1B 5-HT1DB HTR1D2 S12 [IPR000276:Rhodopsin-like GPCR superfamily; IPR002147:5-Hydroxytryptamine 1B receptor; IPR002231:5-Hydroxytryptamine receptor; IPR002233:Adrenergic receptor;]	5	-101.65	512	ENSMUSG00000049511 (mmu-miR-183)	ENSRNOG00000013042 (mmu-miR-291_3p)	hsa-mir-183 mmu-mir-202 hsa-mir-25 mmu-mir-291_3p mmu-mir-292_3p mmu-mir-294 rno-mir-331	mmu-mir-292_3p hsa-mir-25 mmu-mir-202 hsa-mir-183 rno-mir-331	0001584 rhodopsin-like receptor activity IEA; 0004993 serotonin receptor activity TAS; 0007187 G-protein signaling, coupled to cyclic nucleotide second messenger TAS; 0007268 synaptic transmission TAS; 0005887 integral to plasma membrane TAS;	3' UGUGAGUUUUGGACCGCCGUGAA 5' mmu-mir-292_3p __ .:||.:|.|:||||||.|:|||| __ 5' CUACAUACAGCCUGGCAGUACUU 3' ENST00000257763_P E:-23.41 S:118.000000 Loc:405 Cons: 100.00%(mmu) %(rno)	3' AGUCUGGCUCUGUUCACGUUAC 5' hsa-mir-25 __ ||...||.:|:||||.|||||| __ 5' UCUCUCCUGGGCAAGGGCAAUG 3' ENST00000257763_P E:-21.1 S:111.000000 Loc:111 Cons: 95.45%(mmu) %(rno)	3' AGAAGGGUACGCGAUAUGGAGA 5' mmu-mir-202 __ .||||||||.:|:.||.|||:. __ 5' CCUUCCCAUCUGUGAUUCCUUG 3' ENST00000257763_P E:-20.57 S:95.000000 Loc:1175 Cons: 90.91%(mmu) %(rno)	3' GUCACUUAAGAUGGUCACGGUAU 5' hsa-mir-183 __ ||.|.|..|.|:|:||||||:.| __ 5' CA-UUAUGUGUGCUAGUGCCGAA 3' ENST00000257763_P E:-17.639999 S:94.000000 Loc:806 Cons: 90.91%(mmu) %(rno)	3' AAGAUCCUAUCCGGGUCCCCG 5' rno-mir-331 __ |||||..|.||.|::|||||. __ 5' UUCUA--AGAGCCUUAGGGGG 3' ENST00000257763_P E:-18.93 S:94.000000 Loc:2206 Cons: %(mmu) 94.74%(rno)
ENST00000276198	ENSG00000147246	HTR2C		ENSMUSG00000041380	ENSRNOG00000007826	5-HYDROXYTRYPTAMINE 2C RECEPTOR (5-HT-2C) (SEROTONIN RECEPTOR) (5HT-1C). [Source:SWISSPROT;Acc:P28335] ENSG00000147246 (1) (112582804 112725599 112906231 112908877 113188259) 2646 (2646 nt) HUGO:5295:HTR1C [IPR000276:Rhodopsin-like GPCR superfamily; IPR000377:5-Hydroxytryptamine 2C receptor; IPR002231:5-Hydroxytryptamine receptor;]	14	-276.07	1411	ENSMUSG00000041380 (mmu-let-7e)	ENSRNOG00000007826 (mmu-let-7e)	hsa-let-7e hsa-let-7g hsa-let-7a hsa-mir-106b hsa-mir-146 hsa-mir-15b hsa-mir-189 hsa-mir-19b hsa-mir-198 hsa-mir-199a* hsa-mir-217 hsa-mir-23b rno-mir-327 rno-mir-352 rno-mir-7* hsa-mir-9 hsa-mir-98	rno-mir-352 hsa-mir-199a* hsa-mir-19b hsa-mir-98 hsa-mir-106b hsa-mir-9 hsa-mir-189 hsa-mir-23b hsa-mir-146 rno-mir-7* hsa-mir-198 hsa-mir-15b rno-mir-327	0001584 rhodopsin-like receptor activity IEA; 0004993 serotonin receptor activity NR; 0007210 serotonin receptor signaling pathway NR; 0007268 synaptic transmission TAS; 0007631 feeding behavior TAS; 0005887 integral to plasma membrane NR;	3' UGAUAUGUUGGAGGAUGGAGU 5' hsa-let-7e __ :||.|:||||||:.|||:|:| __ 5' GCUUUGCAACCUUGUACUUUA 3' ENST00000276198 E:-23.040001 S:112.000000 Loc:124 Cons: 95.24%(mmu) 95.24%(rno)	3' AUGA-UACGUUGGAUGAUGAGA 5' rno-mir-352 __ .|:|.:||.::|||:||:|||| __ 5' CAUUCGUG-GGCCUGCUGCUCU 3' ENST00000276198 E:-22.219999 S:110.000000 Loc:1327 Cons: 90.48%(mmu) 90.48%(rno)	3' UUGGUUACACGUCUGAUGACAU 5' hsa-mir-199a* __ |||:|||||..|.|:|:||||. __ 5' AACUAAUGUAAAUAUUGCUGUC 3' ENST00000276198 E:-17.639999 S:108.000000 Loc:80 Cons: 90.91%(mmu) 95.45%(rno)	3' AGUCAAAACGUACCUAA-ACGUGU 5' hsa-mir-19b __ .||.|||.|||||.:||.|||||| __ 5' GCA-UUUAGCAUGAGUUCUGCACA 3' ENST00000276198 E:-17.610001 S:106.000000 Loc:1899 Cons: 91.30%(mmu) 91.30%(rno)	3' UUGU-UAUGUUGAAUGAUGGAGU 5' hsa-mir-98 __ :|||.:|:||||..|||:|||:| __ 5' GACACGUGCAACAGACUGCCUUA 3' ENST00000276198 E:-23.75 S:104.000000 Loc:2478 Cons: 95.65%(mmu) %(rno)	3' UAGAC-GUGACAGUCGUGAAAU 5' hsa-mir-106b __ ||:||.||:||||||.|:.||: __ 5' AUUUGACAUUGUCAGAAUGUUG 3' ENST00000276198 E:-18.309999 S:102.000000 Loc:570 Cons: 95.45%(mmu) %(rno)	3' AGUAU-GUCGAUCUAUUGGUUUCU 5' hsa-mir-9 __ .||||.|||||:|.|||||.::|| __ 5' ACAUAGCAGCUGGUUAACC-GGGA 3' ENST00000276198 E:-25.1 S:100.000000 Loc:640 Cons: 91.30%(mmu) 91.30%(rno)	3' UGACUAU-AGUCGAGUCAUCCGUG 5' hsa-mir-189 __ ::|.||:.|||.|||||..||||: __ 5' GUUCAUGUUCAUCUCAGGUGGCAU 3' ENST00000276198 E:-18.690001 S:99.000000 Loc:322 Cons: 91.67%(mmu) 91.67%(rno)	3' CACCAUUAGGGAC-CGUUACACUA 5' hsa-mir-23b __ .|.||||.::|||.|||:|.||:| __ 5' UUCGUAAGUUCUGUGCAGUUUGGU 3' ENST00000276198 E:-18.49 S:99.000000 Loc:2292 Cons: 91.67%(mmu) %(rno)	3' UUGGGUACCUUAAG-UCAAGAGU 5' hsa-mir-146 __ ||::|||..:||.|.||||||:| __ 5' AAUUCAU--GAUGCUAGUUCUUA 3' ENST00000276198 E:-17.51 S:98.000000 Loc:1512 Cons: 95.24%(mmu) %(rno)	3' AUACCGU--CUGACACUAAACAAC 5' rno-mir-7* __ .||||:|....:|||||.|.|||| __ 5' AAUGGUAUUUUUUGUGAAUGGUUG 3' ENST00000276198 E:-18.950001 S:96.000000 Loc:2533 Cons: 91.67%(mmu) %(rno)	3' GGAUAGAGGGGAGACCUGG 5' hsa-mir-198 __ ..|:|:|:|.:|||||.|| __ 5' AGUGUUUUCAUUCUGGUCC 3' ENST00000276198 E:-19.33 S:93.000000 Loc:766 Cons: 100.00%(mmu) %(rno)	3' ACAUUUGGUACUACACGACGAU 5' hsa-mir-15b __ ||||.:||||.:|.||:|||.. __ 5' UGUAUGCCAU-GUAUGUUGCAU 3' ENST00000276198 E:-18.309999 S:93.000000 Loc:1939 Cons: 90.48%(mmu) 95.24%(rno)	3' UGGGAGUACGGGGAGUUCC 5' rno-mir-327 __ .:::|||..|::||:|||| __ 5' CUUUUCA--CUUCUUAAGG 3' ENST00000276198 E:-17.120001 S:91.000000 Loc:705 Cons: 100.00%(mmu) 100.00%(rno)
ENST00000227926	ENSG00000110492	MDK		ENSMUSG00000027239	ENSRNOG00000017560	MIDKINE PRECURSOR (NEURITE OUTGROWTH-PROMOTING PROTEIN) (MK) (MIDGESTATION AND KIDNEY PROTEIN) (AMPHIREGULIN-ASSOCIATED PROTEIN) (ARAP) (NEURITE OUTGROWTH-PROMOTING FACTOR 2). [Source:SWISSPROT;Acc:P2 HUGO:6972:NEGF2 [IPR000762:PTN/MK heparin-binding protein;]	1	-24.41	93		ENSRNOG00000017560 (mmu-miR-125a)	hsa-mir-125a	hsa-mir-125a	0005125 cytokine activity NR; 0008083 growth factor activity NR; 0008201 heparin binding NR; 0000074 regulation of cell cycle IEA; 0007165 signal transduction NR; 0007267 cell-cell signaling NR; 0007399 neurogenesis NR; 0008283 cell proliferation IEA; 0030154 cell differentiation IEA; 0005615 extracellular space NR;	3' GUGUCCAAUUUCCCAGAGUCCCU 5' hsa-mir-125a __ .:.|||...|||||.:||.|||| __ 5' GGGAGGGACAAGGGAUUCUGGGA 3' ENST00000227926 E:-24.41 S:93.000000 Loc:180 Cons: %(mmu) 100.00%(rno)
ENST00000287603	ENSG00000156977	PTMA		ENSMUSG00000026238	ENSRNOG00000018584	PROTHYMOSIN ALPHA. [Source:SWISSPROT;Acc:P06454] ENSG00000156977 (1) (232775775 232775959 232780100 232780788 232853702) 688 (688 nt) HUGO:9623:TMSA [IPR004931:Prothymosin/parathymosin;]	4	-75.82	418	ENSMUSG00000026238 (mmu-let-7c)	ENSRNOG00000018584 (mmu-miR-17_5p)	hsa-let-7c hsa-mir-17_5p mmu-mir-201 rno-mir-342	hsa-mir-17_5p mmu-mir-201 rno-mir-342 105	0000074 regulation of cell cycle NR; 0006350 transcription TAS; 0007275 development NR; 0005634 nucleus TAS;	3' UGAUGGACGUGACAUUCGUGAAAC 5' hsa-mir-17_5p __ .:||.|||:|||.||||:|.||.| __ 5' CUUAGCUGUACUAUAAGUAGUUGG 3' ENST00000287603 E:-20.629999 S:110.000000 Loc:503 Cons: 95.83%(mmu) 95.83%(rno)	3' UCUUGUUACGGAAUGACUCAU 5' mmu-mir-201 __ :|||:..|.::||:||||||. __ 5' GGAAUUUUAUUUUGCUGAGUU 3' ENST00000287603 E:-18.49 S:105.000000 Loc:658 Cons: 100.00%(mmu) 100.00%(rno)	3' CUGCCCACGCUAAAGACACACUCU 5' rno-mir-342 __ |:|..||.:|||.|.|||||||.| __ 5' GGCCUGUUUGAUGUAUGUGUGAAA 3' ENST00000287603 E:-18.09 S:105.000000 Loc:612 Cons: 100.00%(mmu) 100.00%(rno)	3' UUGGUAUGUUGGAUGAUGGAGU 5' hsa-let-7c __ :|||||::...:||:.|:|||| __ 5' GACCAUGUUCAUUAUAAUCUCA 3' ENST00000287603 E:-18.610001 S:98.000000 Loc:390 Cons: 100.00%(mmu) %(rno)
ENST00000308546	ENSG00000173039	RELA		ENSMUSG00000024927	ENSRNOG00000020722	TRANSCRIPTION FACTOR P65 (NUCLEAR FACTOR NF-KAPPA-B P65 SUBUNIT). [Source:SWISSPROT;Acc:Q04206] ENSG00000173039 (-1) (65196433 65197209 65205043 65205043 65156588) 776 (776 nt) HUGO:9955:NFKB3 [IPR000451:NF-kappa-B/Rel/dorsal family; IPR002965:Proline-rich extensin; IPR002909:Cell surface receptor IPT/TIG;]	2	-42.17	189	ENSMUSG00000024927 (mmu-miR-17_3p)	ENSRNOG00000020722 (mmu-miR-17_3p)	hsa-mir-17_3p mmu-mir-207	hsa-mir-17_3p mmu-mir-207	0003700 transcription factor activity TAS; 0005515 protein binding TAS; 0006355 regulation of transcription, DNA-dependent IEA; 0006366 transcription from Pol II promoter NR; 0006916 anti-apoptosis TAS; 0009402 toxin resistance TAS; 0005634 nucleus TAS; 0005667 transcription factor complex TAS;	3' UGUUCACGGAAGUGACGUCA 5' hsa-mir-17_3p __ .||||||||||.|:.|:||. __ 5' UCAAGUGCCUUAAUAGUAGG 3' ENST00000308546 E:-21.24 S:96.000000 Loc:627 Cons: 95.00%(mmu) 95.00%(rno)	3' CUCCCUCCUCUCGGUCCUCUUCG 5' mmu-mir-207 __ ...|||||.|..:.||.|||||| __ 5' UUUGGAGGUGCUUAAGCAGAAGC 3' ENST00000308546 E:-20.93 S:93.000000 Loc:179 Cons: %(mmu) 100.00%(rno)
ENST00000265333	ENSG00000073905	VDAC1		ENSMUSG00000020402	ENSRNOG00000006375	VOLTAGE-DEPENDENT ANION-SELECTIVE CHANNEL PROTEIN 1 (VDAC-1) (HVDAC1) (OUTER MITOCHONDRIAL MEMBRANE PROTEIN PORIN 1) (PLASMALEMMAL PORIN) (PORIN 31HL) (PORIN 31HM). [Source:SWISSPROT;Acc:P21796] ENSG0 HUGO:12669: [IPR001925:Porin, eukaryotic type;]	4	-77.77	400	ENSMUSG00000020402 (mmu-let-7d)	ENSRNOG00000006375 (rno-let-7d)	hsa-let-7d hsa-mir-189 mmu-mir-291_5p hsa-mir-302	mmu-mir-291_5p hsa-mir-189 101 hsa-mir-302	0008308 voltage-dependent ion-selective channel activity IEA; 0015283 apoptogenic cytochrome c release channel activity TAS; 0015482 voltage-dependent anion channel porin activity TAS; 0006820 anion transport TAS; 0008632 apoptotic program TAS; 0005739 mitochondrion TAS; 0005741 mitochondrial outer membrane TAS; 0016021 integral to membrane IEA;	3' UCUCUCCCGGAGGUGAAACUAC 5' mmu-mir-291_5p __ ..|||.|.|:||||:||||.|| __ 5' UUAGA-GUCUUCCAUUUUGUUG 3' ENST00000265333 E:-21.700001 S:109.000000 Loc:765 Cons: 90.48%(mmu) %(rno)	3' UGACUAUAGUCGAGUCAUCCGUG 5' hsa-mir-189 __ .:|..||.|||:|:|.|:||:|| __ 5' UUUUUUAGCAGUUUAAUGGGUAC 3' ENST00000265333 E:-18.49 S:101.000000 Loc:738 Cons: 100.00%(mmu) %(rno)	3' UGAUACGUUGGAU-GAUGGAGA 5' hsa-let-7d __ |:|.||||:|.||.||||||:. __ 5' AUUUUGCAGCAUAGCUACCUUC 3' ENST00000265333 E:-18.389999 S:98.000000 Loc:32 Cons: 95.45%(mmu) 95.45%(rno)	3' AGUGGUUUUGUACCUUCGUGAAU 5' hsa-mir-302 __ .|||||:|::|||.||..:|||. __ 5' GCACCAGAGUAUGAAAUAGCUUC 3' ENST00000265333 E:-19.190001 S:92.000000 Loc:608 Cons: 100.00%(mmu) %(rno)
						Data set 3: Miyashiro, K. Y., Beckel-Mitchener, A., Purk, T. P., Becker, K. G., Barret, T., Liu, L., Carbonetto, S., Weiler, I. J., Greenough, W. T. & Eberwine, J. (2003) Neuron 37, 417-31.
ENST00000260600	ENSG00000138031	ADCY3		ENSMUSG00000020654	ENSRNOG00000003999	ADENYLATE CYCLASE TYPE III (EC 4.6.1.1) (ADENYLATE CYCLASE, OLFACTIVE TYPE) (ATP PYROPHOSPHATE-LYASE) (ADENYLYL CYCLASE) (AC-III) (AC3). [Source:SWISSPROT;Acc:O60266] ENSG00000138031 (-1) (25016576 25 HUGO:234: [IPR001054:Guanylate cyclase;]	1	-18.22	103	ENSMUSG00000020654 (mmu-let-7b)	ENSRNOG00000003999 (mmu-let-7b)	hsa-let-7b hsa-mir-122a hsa-mir-34c		0000287 magnesium ion binding IEA; 0004383 guanylate cyclase activity IEA; 0008294 calcium/calmodulin-responsive adenylate cyclase activity IEA; 0016829 lyase activity IEA; 0006171 cAMP biosynthesis IEA; 0007242 intracellular signaling cascade IEA; 0007608 olfaction IEA; 0005887 integral to plasma membrane TAS;	3' UUGGUGUGUUGGAUGAUGGAGU 5' hsa-let-7b __ |::|:|.:...|||||:|:|:| __ 5' AGUCGCCUUUGCUACUGCUUUA 3' ENST00000260600 E:-18.219999 S:103.000000 Loc:677 Cons: 100.00%(mmu) 100.00%(rno)
ENST00000228945	ENSG00000111348	ARHGDIB		ENSMUSG00000030220	ENSRNOG00000005809	RHO GDP-DISSOCIATION INHIBITOR 2 (RHO GDI 2) (RHO-GDI BETA) (LY-GDI). [Source:SWISSPROT;Acc:P52566] ENSG00000111348 (-1) (14986232 14986723 14994913 15005870 14982751) 491 (491 nt) HUGO:679:GDIA2 GDID4 Ly-GDI RAP1GN1 [IPR000406:RHO protein GDP dissociation inhibitor;]	1	-20.06	94	ENSMUSG00000030220 (mmu-miR-199a*)	ENSRNOG00000005809 (mmu-miR-199a*)	hsa-mir-199a*	hsa-mir-199a*	0005094 Rho GDP-dissociation inhibitor activity TAS; 0005096 GTPase activator activity IEA; 0006955 immune response TAS; 0007162 negative regulation of cell adhesion TAS; 0007266 Rho protein signal transduction TAS; 0007275 development TAS; 0030036 actin cytoskeleton organization and biogenesis TAS; 0016023 cytoplasmic vesicle TAS;	3' UUGGUUACAC-GUCUGAUGACAU 5' hsa-mir-199a* __ ..|:..||||..||||.|||||| __ 5' UUCUUUUGUGAGAGAC-ACUGUA 3' ENST00000228945 E:-20.059999 S:94.000000 Loc:434 Cons: 90.91%(mmu) 90.91%(rno)
ENST00000265431	ENSG00000104327	CALB1		ENSMUSG00000028222	ENSRNOG00000007456	CALBINDIN (VITAMIN D-DEPENDENT CALCIUM-BINDING PROTEIN, AVIAN-TYPE) (CALBINDIN D28) (D-28K). [Source:SWISSPROT;Acc:P05937] ENSG00000104327 (-1) (91027421 91028984 91051508 91051508 90953483) 1563 (156 HUGO:1434:CALB [IPR002048:Calcium-binding EF-hand;]	3	-57.11	303	ENSMUSG00000028222 (mmu-let-7i)	ENSRNOG00000007456 (mmu-miR-134)	hsa-let-7i hsa-let-7d hsa-let-7b hsa-let-7c hsa-let-7e hsa-mir-134	105 hsa-mir-134	0005509 calcium ion binding TAS; 0005515 protein binding TAS;	3' UGAUACGU-UGGAUGAUGGAGA 5' hsa-let-7d __ ||.|.|.:.|:||:||:||||| __ 5' ACCAAGGGUAUCUGCUGCCUCU 3' ENST00000265431 E:-21.709999 S:110.000000 Loc:857 Cons: 95.45%(mmu) %(rno)	3' UGA-UAUGUUGGAGGAUGGAGU 5' hsa-let-7e __ :||.||::||:|.::||:||:| __ 5' GCUAAUGUAAUCAUUUAUCUUA 3' ENST00000265431 E:-17.18 S:100.000000 Loc:1099 Cons: 90.91%(mmu) %(rno)	3' GGGAGACCAG-UUGGUCAGUGU 5' hsa-mir-134 __ .:||.||.|:.::|||||||.. __ 5' GUCUAUGCUUAGGCCAGUCAGU 3' ENST00000265431 E:-18.219999 S:93.000000 Loc:208 Cons: %(mmu) 95.45%(rno)
ENST00000268603	ENSG00000140937	CDH11		ENSMUSG00000031673	ENSRNOG00000013481	CADHERIN-11 PRECURSOR (OSTEOBLAST-CADHERIN) (OB-CADHERIN) (OSF-4). [Source:SWISSPROT;Acc:P55287] ENSG00000140937 (-1) (64755823 64756644 64813910 64931057 64070063) 821 (821 nt) HUGO:1750:CAD11 OB [IPR002126:Cadherin; IPR001901:Protein secE/sec61-gamma protein; IPR000233:Cadherin cytoplasmic region;]	5	-92.32	508	ENSMUSG00000031673 (mmu-let-7e)	ENSRNOG00000013481 (mmu-let-7e)	hsa-let-7e hsa-mir-124a hsa-mir-130a hsa-mir-147 mmu-mir-291_3p mmu-mir-295	hsa-mir-130a mmu-mir-295 98 mmu-mir-291_3p hsa-mir-147	0005194 cell adhesion molecule activity IEA; 0005509 calcium ion binding IEA; 0001503 ossification NAS; 0007156 homophilic cell adhesion NAS; 0016021 integral to membrane NAS; 0006605 protein targeting IEA; 0007155 cell adhesion IEA; 0016020 membrane IEA;	3' CGGGAAAAUUGUAACGUGAC 5' hsa-mir-130a __ .:::|.|.|||||||:|||| __ 5' AUUUUAUGAACAUUGUACUG 3' ENST00000268603 E:-18.68 S:119.000000 Loc:741 Cons: 100.00%(mmu) 100.00%(rno)	3' UCUGAG-UUUUCAUCAUCGUGAAA 5' mmu-mir-295 __ |.||||.|.|.|||||.|||:||| __ 5' ACACUCUAUAUGUAGU-GCAUUUU 3' ENST00000268603 E:-17.440001 S:106.000000 Loc:417 Cons: %(mmu) 91.30%(rno)	3' UGAUAUGUUGG-AGGAUGGAGU 5' hsa-let-7e __ ...|||:|||:.||:|:::||| __ 5' CAGAUAUAACUGUCUUGUUUCA 3' ENST00000268603 E:-18.379999 S:96.000000 Loc:593 Cons: 95.45%(mmu) 95.45%(rno)	3' CCGUGU-GUUUCACC-UUCGUGAAA 5' mmu-mir-291_3p __ .|.|||.||||||||.||.:|||.| __ 5' AGGACAUCAAAGUGGUAAAUACUGU 3' ENST00000268603 E:-20.59 S:95.000000 Loc:149 Cons: 92.00%(mmu) 92.00%(rno)	3' CGUCUUCGUAAAGGUGUGUG 5' hsa-mir-147 __ ..||||||..|||||||.|. __ 5' AAAGAAGC--UUCCACAAAA 3' ENST00000268603 E:-17.23 S:92.000000 Loc:354 Cons: 100.00%(mmu) 100.00%(rno)
ENST00000316442	ENSG00000139219	COL5A2		ENSMUSG00000022483	ENSRNOG00000008809	COLLAGEN ALPHA 1(II) CHAIN PRECURSOR [CONTAINS: CHONDROCALCIN]. [Source:SWISSPROT;Acc:P02458] ENSG00000139219 (-1) (46653252 46653457 46655595 46668521 46585061) 205 (205 nt) HUGO:2200:SEDC [IPR008160:Collagen triple helix repeat; IPR000885:Fibrillar collagen, C-terminal; IPR000694:Proline-rich region;]	2	-48.13	188	ENSMUSG00000022483 (mmu-miR-341)	ENSRNOG00000008809 (rno-miR-341)	rno-mir-341 rno-mir-346	rno-mir-346 rno-mir-341	0005201 extracellular matrix structural constituent IEA; 0005581 collagen IEA; 0008151 cell growth and/or maintenance TAS; 0005588 collagen type V TAS; 0001501 skeletal development TAS; 0007605 hearing IEA; 0005584 collagen type I NR; 0005585 collagen type II NR; 0008147 structural constituent of bone NR;	3' UCUCCGUCCGUGAGUCCGUCUGU 5' rno-mir-346 __ ||||.|..|.|||.:|||||||. __ 5' AGAGACCUGAACU-GGGCAGACU 3' ENST00000316442 E:-22.18 S:96.000000 Loc:160 Cons: 100.00%(mmu) 100.00%(rno)	3' UGACUGGCUGGCUGG-CUAG-CU 5' rno-mir-341 __ |||||.:|:|:||||.||.|.|| __ 5' ACUGAAUGGCUGACCUGACCUGA 3' ENST00000316442 E:-25.950001 S:92.000000 Loc:84 Cons: 91.30%(mmu) 91.30%(rno)
ENST00000337299	ENSG00000139219	COL5A2		ENSMUSG00000022483	ENSRNOG00000008809	COLLAGEN ALPHA 1(II) CHAIN PRECURSOR [CONTAINS: CHONDROCALCIN]. [Source:SWISSPROT;Acc:P02458] ENSG00000139219 (-1) (46653018 46653457 46684371 46684528 46585061) 439 (439 nt) HUGO:2200:SEDC [IPR008160:Collagen triple helix repeat; IPR000885:Fibrillar collagen, C-terminal; IPR000694:Proline-rich region;]	1	-17.26	97	ENSMUSG00000022483 (mmu-miR-17_5p)		hsa-mir-17_5p	hsa-mir-17_5p	0005201 extracellular matrix structural constituent IEA; 0005581 collagen IEA; 0008151 cell growth and/or maintenance TAS; 0005588 collagen type V TAS; 0001501 skeletal development TAS; 0007605 hearing IEA; 0005584 collagen type I NR; 0005585 collagen type II NR; 0008147 structural constituent of bone NR;	3' UGAUGGACGUGACAUUCGUGAAAC 5' hsa-mir-17_5p __ |:|::||.|.|||||||..|||.| __ 5' AUUGUCUUC-CUGUAAGACCUUCG 3' ENST00000337299 E:-17.26 S:97.000000 Loc:213 Cons: 91.30%(mmu) %(rno)
ENST00000308775	ENSG00000173402	DAG1	1653-1668	ENSMUSG00000039952	ENSRNOG00000019400	DYSTROGLYCAN PRECURSOR (DYSTROPHIN-ASSOCIATED GLYCOPROTEIN 1) [CONTAINS: ALPHA-DYSTROGLYCAN (ALPHA-DG); BETA-DYSTROGLYCAN (BETA- DG)]. [Source:SWISSPROT;Acc:Q14118] ENSG00000173402 (1) (49466603 49506 HUGO:2666:156DAG A3a [IPR002965:Proline-rich extensin;]	11	-242.64	1106	ENSMUSG00000039952 (mmu-let-7c)	ENSRNOG00000019400 (mmu-let-7c)	hsa-let-7c hsa-let-7e hsa-mir-130b hsa-mir-145 hsa-mir-153 hsa-mir-17_5p hsa-mir-186 hsa-mir-198 mmu-mir-207 mmu-mir-291_3p mmu-mir-291_5p mmu-mir-294 hsa-mir-296 mmu-mir-298 rno-mir-326 rno-mir-331 rno-mir-338 hsa-mir-34c rno-mir-346 hsa-mir-9 hsa-mir-93	hsa-mir-34c hsa-mir-153 rno-mir-326 hsa-mir-186 104 hsa-mir-93 mmu-mir-207 hsa-mir-145 mmu-mir-298 hsa-mir-296 rno-mir-331	0004895 cell adhesion receptor activity TAS; 0005055 laminin receptor activity NR; 0005515 protein binding IEA; 0006461 protein complex assembly TAS; 0006936 muscle contraction TAS; 0007125 invasive growth TAS; 0005578 extracellular matrix TAS; 0005624 membrane fraction TAS; 0005887 integral to plasma membrane TAS; 0015629 actin cytoskeleton TAS;	3' GUUAGUCGAUUGAUGUGACGGA 5' hsa-mir-34c __ :||.||.||||||::||||::| __ 5' UAA-CA-CUAACUGUACUGUUU 3' ENST00000308775 E:-21.65 S:112.000000 Loc:376 Cons: 100.00%(mmu) 95.00%(rno)	3' AGUGAAAACACUGAUACGUU 5' hsa-mir-153 __ .||:|||.||||..|||||| __ 5' ACAUUUUGGUGAAGAUGCAA 3' ENST00000308775 E:-19.77 S:107.000000 Loc:1045 Cons: 100.00%(mmu) 100.00%(rno)	3' UGACCUCCUUCCCGGGUCUCC 5' rno-mir-326 __ :.|.|:|.|:|||||::|||. __ 5' GGUAGGGCAGGGGCCUGGAGA 3' ENST00000308775 E:-26.59 S:106.000000 Loc:27 Cons: 100.00%(mmu) %(rno)	3' UUCGGGUUUUCCUCUUAA-GAAAC 5' hsa-mir-186 __ ::|:..:.|.||:|||||.||||| __ 5' GGGUGGGUAUGGGGAAUUGCUUUG 3' ENST00000308775 E:-17.27 S:104.000000 Loc:535 Cons: %(mmu) 95.83%(rno)	3' UGAUAUGUUG-GAGGAUGGAGU 5' hsa-let-7e __ ::.||:::|:.|||:|.||||| __ 5' GUCAUGUGAUGCUCUUUCCUCA 3' ENST00000308775 E:-17.299999 S:104.000000 Loc:1073 Cons: 95.45%(mmu) 95.45%(rno)	3' GAUGGACGUGCUUGUCGUGAAA 5' hsa-mir-93 __ ..|||...|.|:||||:|:||| __ 5' AGACC--AAGGGACAGUAUUUU 3' ENST00000308775 E:-18.129999 S:101.000000 Loc:598 Cons: 100.00%(mmu) 100.00%(rno)	3' CUCCCUCCUCUCGGUCCUCUUCG 5' mmu-mir-207 __ .:||||||||.|||||.|..||: __ 5' UGGGGAGGAGUGCCAGCAAUAGU 3' ENST00000308775 E:-30.27 S:100.000000 Loc:1215 Cons: 100.00%(mmu) %(rno)	3' UUCCCUAAGGACCCUUUUGACCUG 5' hsa-mir-145 __ .||||:...||..|:||:|||||. __ 5' CAGGGG---CU--GGAAGCUGGAG 3' ENST00000308775 E:-23.389999 S:98.000000 Loc:747 Cons: 100.00%(mmu) 100.00%(rno)	3' CCUUCU-UGUCGGGAGGAGACGG 5' mmu-mir-298 __ ||.:||..|||.|:.|||:|||. __ 5' GGUGGACCCAGGCUCCCUUUGCA 3' ENST00000308775 E:-21.879999 S:92.000000 Loc:1663 Cons: %(mmu) 95.65%(rno)	3' UGUCC-UAACUCCCCCCCGGGA 5' hsa-mir-296 __ :||||.|.||..|||.|||||. __ 5' GCAGGCAGUGCCGGGCGGCCCC 3' ENST00000308775 E:-25.370001 S:91.000000 Loc:332 Cons: 90.91%(mmu) %(rno)	3' AAGAU--CCUAUCCGGGUCCCCG 5' rno-mir-331 __ .|||:....||.|.|:||||||| __ 5' CUCUGUCCCAU-GACUCAGGGGC 3' ENST00000308775 E:-21.02 S:91.000000 Loc:1499 Cons: %(mmu) 90.91%(rno)
ENST00000242577	ENSG00000088986	DNCL1		ENSMUSG00000009013	ENSRNOG00000001166	DYNEIN LIGHT CHAIN 1, CYTOPLASMIC (8 KDA DYNEIN LIGHT CHAIN) (DLC8) (PROTEIN INHIBITOR OF NEURONAL NITRIC OXIDE SYNTHASE) (PIN). [Source:SWISSPROT;Acc:Q15701] ENSG00000088986 (1) (119345886 119346178 HUGO:15476:DLC1 DLC8 hdlc1 LC8 PIN [IPR001372:Dynein light chain, type 1;]	1	-20.21	101	ENSMUSG00000009013 (mmu-miR-188)	ENSRNOG00000001166 (mmu-miR-188)	hsa-mir-188	hsa-mir-188	0003777 microtubule motor activity IEA; 0004857 enzyme inhibitor activity TAS; 0006809 nitric oxide biosynthesis TAS; 0007017 microtubule-based process IEA; 0007292 female gamete generation TAS; 0007345 embryogenesis and morphogenesis TAS; 0030036 actin cytoskeleton organization and biogenesis TAS; 0042133 neurotransmitter metabolism TAS; 0005868 cytoplasmic dynein complex TAS;	3' UGGGAGGUGGUACG-UUCCCUAC 5' hsa-mir-188 __ |:::||.:||.|||.||||||.. __ 5' AUUUUCAGCCUUGCUAAGGGAAC 3' ENST00000242577 E:-20.209999 S:101.000000 Loc:80 Cons: 91.30%(mmu) 91.30%(rno)
ENST00000258198	ENSG00000135720	DNCLI2		ENSMUSG00000035770	ENSRNOG00000025791	DYNEIN LIGHT INTERMEDIATE CHAIN 2, CYTOSOLIC (LIC53/55) (LIC-2). [Source:SWISSPROT;Acc:O43237] ENSG00000135720 (-1) (66533740 66533861 66561731 66561737 66506849) 121 (121 nt) HUGO:2966: [IPR001687:ATP/GTP-binding site motif A (P-loop);]	1	-28.95	113	ENSMUSG00000035770 (mmu-miR-339)	ENSRNOG00000025791 (rno-miR-324_3p)	rno-mir-324_3p rno-mir-339	rno-mir-324_3p	0003774 motor activity IEA; 0005524 ATP binding IEA; 0007017 microtubule-based process IEA; 0005868 cytoplasmic dynein complex TAS;	3' GGUCGUC-GUGGACCCCGUCACC 5' rno-mir-324_3p __ |:|.|||.:.::||||||||.|| __ 5' CUAUCAGUUUUUUGGGGCAGGGG 3' ENST00000258198 E:-28.950001 S:113.000000 Loc:87 Cons: %(mmu) 91.30%(rno)
ENST00000216554	ENSG00000100664	EIF5		ENSMUSG00000021282	ENSRNOG00000010218	EUKARYOTIC TRANSLATION INITIATION FACTOR 5 (EIF-5). [Source:SWISSPROT;Acc:P55010] ENSG00000100664 (1) (101790588 101792239 101797430 101799548 101841813) 2118 (2118 nt) HUGO:3299: [IPR002735:Translation initiation factor IF5; IPR003307:eIF4-gamma/eIF5/eIF2-epsilon; IPR000694:Proline-rich region;]	4	-82.99	414	ENSMUSG00000021282 (mmu-miR-122a)	ENSRNOG00000010218 (hsa-miR-sf196_seth)	hsa-mir-122a hsa-mir-150 rno-mir-330 hsa-mir-sf196_seth	rno-mir-330 hsa-mir-122a hsa-mir-sf196_seth hsa-mir-150	0003743 translation initiation factor activity NAS; 0003924 GTPase activity TAS; 0006446 regulation of translational initiation TAS; 0005829 cytosol NAS;	3' AGAGACGUCCGGGACACGAAACG 5' rno-mir-330 __ |||:||.|.|:|.|||||.|||| __ 5' UCUUUG-AAGUCGUGUGCAUUGC 3' ENST00000216554 E:-23.360001 S:111.000000 Loc:692 Cons: 95.45%(mmu) %(rno)	3' UGUUUGUGGUAACAGUGUGAGGU 5' hsa-mir-122a __ .:.||||:||.||.:|||||::| __ 5' CUUAACAUCA-UGCUACACUUUA 3' ENST00000216554 E:-20.309999 S:105.000000 Loc:98 Cons: 95.45%(mmu) %(rno)	3' CCGUC-ACAUCAAUCGACUAACG 5' hsa-mir-sf196_seth __ .||||.|||||||.|||.|||.. __ 5' AGCAGAUGUAGUUUGCUUAUUUA 3' ENST00000216554 E:-18.34 S:100.000000 Loc:193 Cons: 95.65%(mmu) 95.65%(rno)	3' GUGACCAUGUUCCCAACCCUCU 5' hsa-mir-150 __ :.:||||::|||..||||||.| __ 5' UUUUGGUGUAAGACUUGGGAUA 3' ENST00000216554 E:-20.98 S:98.000000 Loc:1161 Cons: 100.00%(mmu) %(rno)
ENST00000216330	ENSG00000100442	FKBP3		ENSMUSG00000020949	ENSRNOG00000004629	FK506-BINDING PROTEIN 3 (EC 5.2.1.8) (PEPTIDYL-PROLYL CIS-TRANS ISOMERASE) (PPIASE) (ROTAMASE) (25 KDA FKBP) (FKBP-25) (RAPAMYCIN- SELECTIVE 25 KDA IMMUNOPHILIN). [Source:SWISSPROT;Acc:Q00688] ENSG000 HUGO:3719:FKBP-25 PPIase [IPR001179:Peptidylprolyl isomerase, FKBP-type;]	1	-18.72	98		ENSRNOG00000004629 (mmu-let-7c)	hsa-let-7c hsa-let-7a		0004600 cyclophilin IEA; 0004872 receptor activity TAS; 0005528 FK506 binding TAS; 0016853 isomerase activity IEA; 0030051 FK506-sensitive peptidyl-prolyl cis-trans isomerase IEA; 0042027 cyclophilin-type peptidyl-prolyl cis-trans isomerase activity IEA; 0006457 protein folding IEA; 0005634 nucleus IEA;	3' UUGAUAUGUUGGAUGAUGGAGU 5' hsa-let-7a __ ||||.|.:..|||.:||||||| __ 5' AACU-U-UUUCCUUUUACCUCA 3' ENST00000216330 E:-18.719999 S:98.000000 Loc:230 Cons: %(mmu) 90.00%(rno)
ENST00000266027	ENSG00000114353	GNAI2		ENSMUSG00000032562	ENSRNOG00000016592	GUANINE NUCLEOTIDE-BINDING PROTEIN G(I), ALPHA-2 SUBUNIT (ADENYLATE CYCLASE-INHIBITING G ALPHA PROTEIN). [Source:SWISSPROT;Acc:P04899] ENSG00000114353 (1) (50223181 50248118 50254134 50255342 50265612 HUGO:4385:GNAI2B [IPR001687:ATP/GTP-binding site motif A (P-loop); IPR001230:Prenyl group binding site (CAAX box); IPR001019:Guanine nucleotide binding protein (G-protein), alpha subunit; IPR001408:…	2	-41.22	192	ENSMUSG00000032562 (hsa-miR-147)	ENSRNOG00000016592 (hsa-miR-147)	hsa-mir-147 hsa-mir-34a	hsa-mir-34a hsa-mir-147	0004871 signal transducer activity IEA; 0005525 GTP binding IEA; 0007186 G-protein coupled receptor protein signaling pathway IEA; 0003927 heterotrimeric G-protein GTPase activity TAS; 0007165 signal transduction TAS; 0007186 G-protein coupled receptor protein signaling pathway TAS; 0007194 negative regulation of adenylate cyclase activity TAS; 0007584 response to nutrients TAS;	3' UGUUGGUCG-AUUCUGUGACGGU 5' hsa-mir-34a __ ||||..|||.|:||||:|..||| __ 5' ACAAGAAGCGUGAGACGCCACCA 3' ENST00000266027 E:-22.84 S:100.000000 Loc:470 Cons: %(mmu) 91.30%(rno)	3' CGUCUUCGUAAAGGUGUGUG 5' hsa-mir-147 __ |.:||:|.:||.|||||.:| __ 5' GGGGAGGGGUUGCCACAGGC 3' ENST00000266027 E:-18.379999 S:92.000000 Loc:165 Cons: 100.00%(mmu) 100.00%(rno)
ENST00000263750	ENSG00000078369	GNB1		ENSMUSG00000029064	ENSRNOG00000016638	GUANINE NUCLEOTIDE-BINDING PROTEIN G(I)/G(S)/G(T) BETA SUBUNIT 1 (TRANSDUCIN BETA CHAIN 1). [Source:SWISSPROT;Acc:P04901] ENSG00000078369 (-1) (1665027 1667067 1705189 1770792 1659806) 1772 (1772 nt) HUGO:4396: [IPR001680:G-protein beta WD-40 repeat; IPR001632:Beta G-protein (transducin);]	6	-121.83	592	ENSMUSG00000029064 (mmu-miR-135b)	ENSRNOG00000016638 (rno-miR-101b)	rno-mir-101b rno-mir-135b hsa-mir-140 hsa-mir-187 hsa-mir-222 mmu-mir-294 hsa-mir-302	hsa-mir-302 hsa-mir-222 rno-mir-135b hsa-mir-140 hsa-mir-187 mmu-mir-294	0003927 heterotrimeric G-protein GTPase activity TAS; 0004871 signal transducer activity IEA; 0007165 signal transduction TAS; 0007213 acetyl choline receptor signaling, muscarinic pathway TAS; 0007265 RAS protein signal transduction TAS; 0005834 heterotrimeric G-protein complex IEA;	3' AGUGGUUUU-GUACCUUCGUGAAU 5' hsa-mir-302 __ .:|.|||:|.:.||||||||:|.| __ 5' GUAGCAAGAUUUUGGAAGCAUUCA 3' ENST00000263750 E:-21.030001 S:110.000000 Loc:457 Cons: %(mmu) 91.67%(rno)	3' CUCUGGGUCAUCGGUCUACAUCGA 5' hsa-mir-222 __ |:|||:||||..::||:|||..:| __ 5' GGGACUCAGUCCUUAGGUGUUCUU 3' ENST00000263750 E:-25.559999 S:100.000000 Loc:1074 Cons: %(mmu) 91.67%(rno)	3' GUGUAUC-CUUACUUUUCGGUAU 5' rno-mir-135b __ ..|||:|.||.||:||:.||||. __ 5' GCCAUGGAGACUGGAAGACCAUU 3' ENST00000263750 E:-18.450001 S:98.000000 Loc:20 Cons: 95.65%(mmu) 95.65%(rno)	3' GAUGGUAU--CCCAUUUUGGUGA 5' hsa-mir-140 __ :|:|||||..||||:::.::||| __ 5' UUGCCAUAUUGGGUGGGUUUACU 3' ENST00000263750 E:-22.35 S:98.000000 Loc:1011 Cons: %(mmu) 91.30%(rno)	3' GCCGACGUUGUGUUCUGUGCU 5' hsa-mir-187 __ ..||||.:|::|||||:|.|| __ 5' AAGCUG-GAUGCAAGAUA-GA 3' ENST00000263750 E:-17.32 S:93.000000 Loc:1703 Cons: %(mmu) 94.74%(rno)	3' UGUGUGUUUUCCC-UUCGUGAAA 5' mmu-mir-294 __ ||.:.||||||||.|||..|||| __ 5' AC-UUCAAAAGGGCAAGAUCUUU 3' ENST00000263750 E:-17.120001 S:93.000000 Loc:117 Cons: 95.45%(mmu) %(rno)
ENST00000335264	ENSG00000047849	MAP4	405-422	ENSMUSG00000032479	ENSRNOG00000020748	MICROTUBULE-ASSOCIATED PROTEIN 4 (MAP 4). [Source:SWISSPROT;Acc:P27816] ENSG00000047849 (-1) (47853950 47855114 48090994 48090995 47783999) 1164 (1164 nt) HUGO:6862: [IPR001084:Tubulin-binding Tau protein;]	1	-19.36	107	ENSMUSG00000032479 (mmu-miR-10a)	ENSRNOG00000020748 (mmu-miR-10a)	hsa-mir-10a hsa-mir-206	hsa-mir-10a	0007017 microtubule-based process IEA; 0005198 structural molecule activity TAS; 0005875 microtubule associated complex TAS;	3' GUGUUUAAGCCUAGAUGUCCCAU 5' hsa-mir-10a __ ::||:|||..||.|||||||.|: __ 5' UGCAGAUUGAGACCUACAGGCUG 3' ENST00000335264 E:-19.360001 S:107.000000 Loc:88 Cons: 100.00%(mmu) 100.00%(rno)
ENST00000260302	ENSG00000137745	MMP13		ENSMUSG00000050578	ENSRNOG00000008478	COLLAGENASE 3 PRECURSOR (EC 3.4.24.-) (MATRIX METALLOPROTEINASE-13) (MMP-13). [Source:SWISSPROT;Acc:P45452] ENSG00000137745 (-1) (102351447 102352712 102364151 102364179 102283397) 1265 (1265 nt) HUGO:7159:CLG3 [IPR000585:Hemopexin repeat; IPR006025:Neutral zinc metallopeptidases, zinc-binding region; IPR001818:Matrixin;]	1	-18.08	95	ENSMUSG00000050578 (mmu-miR-140)		hsa-mir-140	hsa-mir-140	0005509 calcium ion binding IEA; 0008133 collagenase activity TAS; 0008270 zinc ion binding TAS; 0016787 hydrolase activity IEA; 0030574 collagen catabolism IEA; 0005578 extracellular matrix IEA; 0005615 extracellular space TAS;	3' GAUG-GUAUCCCAUUUUGGUGA 5' hsa-mir-140 __ |||:.|:|.||.|::||||||. __ 5' CUAUGCGU-GGCUGGAACCACA 3' ENST00000260302 E:-18.08 S:95.000000 Loc:153 Cons: 95.24%(mmu) %(rno)
ENST00000322540	ENSG00000001167	NFYA		ENSMUSG00000023994	ENSRNOG00000012702	CCAAT-BINDING TRANSCRIPTION FACTOR SUBUNIT B (CBF-B) (NF-Y PROTEIN CHAIN A) (NF-YA) (CAAT-BOX DNA BINDING PROTEIN SUBUNIT A). [Source:SWISSPROT;Acc:P23511] ENSG00000001167 (1) (41087601 41093684 41112 HUGO:7804:CBF-A HAP2 [IPR001289:CCAAT-binding transcription factor, subunit B;]	1	-18.75	100	ENSMUSG00000023994 (mmu-miR-183)		hsa-mir-183	hsa-mir-183	0003700 transcription factor activity TAS; 0006355 regulation of transcription, DNA-dependent IEA; 0006366 transcription from Pol II promoter TAS; 0005634 nucleus TAS;	3' GUCACUUAAGAUGGUCACGGUAU 5' hsa-mir-183 __ |||..:|||||.:::||||||.. __ 5' CAGCUGAUUCU-UUGGUGCCAGU 3' ENST00000322540 E:-18.75 S:100.000000 Loc:1275 Cons: 95.45%(mmu) %(rno)
ENST00000240055	ENSG00000120837	NFYB		ENSMUSG00000020248	ENSRNOG00000010309	NUCLEAR TRANSCRIPTION FACTOR Y SUBUNIT BETA (NF-Y PROTEIN CHAIN B) (NF-YB) (CCAAT-BINDING TRANSCRIPTION FACTOR SUBUNIT A) (CBF-A) (CAAT- BOX DNA BINDING PROTEIN SUBUNIT B). [Source:SWISSPROT;Acc:P2520 HUGO:7805:CBF-B [IPR003956:Histone-like transcription factor CBF/NF-Y/archaeal histone, subunit A; IPR003957:Histone-like transcription factor/archaeal histone/topoisomerase; IPR003958:Transcription…	3	-54.4	292	ENSMUSG00000020248 (mmu-miR-206)		hsa-mir-206 mmu-mir-291_5p rno-mir-341	hsa-mir-206 mmu-mir-291_5p rno-mir-341	0003700 transcription factor activity TAS; 0006355 regulation of transcription, DNA-dependent IEA; 0005634 nucleus IEA;	3' GGUGUGUGAAGGAAUGUAAGGU 5' hsa-mir-206 __ .:|.|||.||:||||:.||:|| __ 5' GUAGACAGUUUCUUAU-UUUCA 3' ENST00000240055 E:-17.15 S:100.000000 Loc:304 Cons: 100.00%(mmu) %(rno)	3' UCUC-UCCCGGAGGUGAAAC-UAC 5' mmu-mir-291_5p __ ||:|.||.|..|:||:||||.||| __ 5' AGGGUAGAG--UUCAUUUUGAAUG 3' ENST00000240055 E:-18.370001 S:98.000000 Loc:401 Cons: 90.91%(mmu) %(rno)	3' UGACUGGCUGGCUGGCUAGCU 5' rno-mir-341 __ .||||.:|.::|||:.||:|| __ 5' CCUGA-UGCUUGACUAAUUGA 3' ENST00000240055 E:-18.879999 S:94.000000 Loc:127 Cons: 100.00%(mmu) %(rno)
ENST00000231509	ENSG00000113580	NR3C1		ENSMUSG00000024431	ENSRNOG00000014096	GLUCOCORTICOID RECEPTOR (GR). [Source:SWISSPROT;Acc:P04150] ENSG00000113580 (-1) (142687642 142689964 142808914 142811399 142094130) 2322 (2322 nt) HUGO:7978:GR GRL [IPR001628:Zn-finger, C4-type steroid receptor; IPR001409:Glucocorticoid receptor; IPR001723:Steroid hormone receptor; IPR000324:Vitamin D receptor; IPR000536:Ligand-binding domain of nuclear hormone receptor;]	1	-20.33	103		ENSRNOG00000014096 (hsa-miR-133a)	hsa-mir-133a mmu-mir-133 hsa-mir-135	hsa-mir-133a	0003700 transcription factor activity TAS; 0004883 glucocorticoid receptor activity TAS; 0005496 steroid binding IEA; 0006355 regulation of transcription, DNA-dependent IEA; 0006366 transcription from Pol II promoter TAS; 0006954 inflammatory response NR; 0007165 signal transduction TAS; 0005634 nucleus TAS; 0005737 cytoplasm TAS; 0005759 mitochondrial matrix TAS;	3' UGUCGACCAACU-UCCCCUGGUU 5' hsa-mir-133a __ |||..|||||.|.||.||:|||| __ 5' ACAUGUGGUUUAUAGAGGGCCAA 3' ENST00000231509 E:-20.33 S:103.000000 Loc:138 Cons: %(mmu) 95.65%(rno)
ENST00000337198	ENSG00000155096	OAZIN		ENSMUSG00000037458	ENSRNOG00000005333	ORNITHINE DECARBOXYLASE ANTIZYME INHIBITOR. [Source:SWISSPROT;Acc:O14977] ENSG00000155096 (-1) (103795216 103797378 103812463 103832981 103624536) 2162 (2162 nt) HUGO:16432:OAZI [IPR000183:Orn/DAP/Arg decarboxylase 2; IPR002433:Ornithine decarboxylase;]	7	-138.44	726	ENSMUSG00000037458 (mmu-miR-17_3p)	ENSRNOG00000005333 (mmu-miR-181a)	hsa-mir-17_3p hsa-mir-181a hsa-mir-212 mmu-mir-291_5p mmu-mir-298 hsa-mir-321 rno-mir-346	hsa-mir-321 mmu-mir-291_5p hsa-mir-181a hsa-mir-212 rno-mir-346 hsa-mir-17_3p mmu-mir-298	0003824 catalytic activity IEA; 0004857 enzyme inhibitor activity TAS; 0006596 polyamine biosynthesis IEA;	3' CUUGGGUGUUAGGGACCGAAU 5' hsa-mir-321 __ .|||::..|:|||:||||||: __ 5' CAACUUUGAGUCCUUGGCUUG 3' ENST00000337198 E:-24.16 S:118.000000 Loc:1833 Cons: 90.48%(mmu) %(rno)	3' UCUCU-CCCGGAGGUGAAACUAC 5' mmu-mir-291_5p __ :||.|.|.|.||:|||||||:|| __ 5' GGAAAUGUGACUUCACUUUGGUG 3' ENST00000337198 E:-21.17 S:118.000000 Loc:1408 Cons: 95.65%(mmu) 95.65%(rno)	3' UGAGUGG-CUGUCGCAACUUACAA 5' hsa-mir-181a __ .:|||::.||:|.||||.|:|||. __ 5' CUUCAUUAGAUAACGUUUAGUGUA 3' ENST00000337198 E:-17.629999 S:105.000000 Loc:422 Cons: 91.67%(mmu) 91.67%(rno)	3' CCGGCACUGACCUCUGACAAU 5' hsa-mir-212 __ ..::||..:||.||||||||. __ 5' UAUUGUAUUUGAAGACUGUUU 3' ENST00000337198 E:-18.139999 S:99.000000 Loc:1983 Cons: 100.00%(mmu) 95.24%(rno)	3' UCUCCGUCCGUGAGUCC--GUCUGU 5' rno-mir-346 __ ||...:||.:|:|::||..|||||| __ 5' AGUAAUAGCUAUUUGGGACCAGACA 3' ENST00000337198 E:-18.200001 S:97.000000 Loc:122 Cons: 92.00%(mmu) %(rno)	3' UGUUCACGGAA-GUGACGUCA 5' hsa-mir-17_3p __ |:..||||:||..||||:||| __ 5' AUUUGUGCUUUGAACUGUAGU 3' ENST00000337198 E:-20.209999 S:95.000000 Loc:459 Cons: 90.48%(mmu) %(rno)	3' CCU-UCUUGUCGGGAGGAGACGG 5' mmu-mir-298 __ |||.||||.|.:|:.|||.|||: __ 5' GGACAGAAAAUUCUACCUGUGCU 3' ENST00000337198 E:-18.93 S:94.000000 Loc:1436 Cons: %(mmu) 91.30%(rno)
ENST00000287254	ENSG00000122126	OCRL		ENSMUSG00000001173	ENSRNOG00000003875	INOSITOL POLYPHOSPHATE 5-PHOSPHATASE OCRL-1 (EC 3.1.3.36) (LOWES OCULOCEREBRORENAL SYNDROME PROTEIN). [Source:SWISSPROT;Acc:Q01968] ENSG00000122126 (1) (127379875 127380344 127429870 127432151 1275788 HUGO:8108: [IPR000198:RhoGAP domain; IPR005135:Endonuclease/exonuclease/phosphatase family;]	2	-44.74	215	ENSMUSG00000001173 (mmu-miR-191)	ENSRNOG00000003875 (mmu-miR-191)	hsa-mir-191 mmu-mir-291_3p	mmu-mir-291_3p hsa-mir-191	0004439 phosphoinositide 5-phosphatase activity TAS; 0016787 hydrolase activity IEA; 0006629 lipid metabolism TAS; 0000139 Golgi membrane NR; 0005795 Golgi stack TAS; 0005798 Golgi vesicle TAS;	3' CCGUGUGUUUCACCUUCGUGAAA 5' mmu-mir-291_3p __ ..|||||.::||||||.||:.|| __ 5' UCCACACUGGGUGGAACCAUAUU 3' ENST00000287254 E:-19.799999 S:108.000000 Loc:621 Cons: %(mmu) 91.30%(rno)	3' UCGACGAAAACCCUAAGGCAAC 5' hsa-mir-191 __ |||||||..||||||||:.|.. __ 5' AGCUGCUAGUGGGAUUCUAUAU 3' ENST00000287254 E:-24.940001 S:107.000000 Loc:2195 Cons: 90.91%(mmu) 90.91%(rno)
ENST00000289153	ENSG00000051382	PIK3CB		ENSMUSG00000032462	ENSRNOG00000023622	PHOSPHATIDYLINOSITOL-4,5-BISPHOSPHATE 3-KINASE CATALYTIC SUBUNIT, BETA ISOFORM (EC 2.7.1.153) (PI3-KINASE P110 SUBUNIT BETA) (PTDINS-3-KINASE P110) (PI3K) (PI3KBETA). [Source:SWISSPROT;Acc:P42338] ENS HUGO:8976:PIK3C1 [IPR000403:Phosphatidylinositol 3- and 4-kinase; IPR001263:Phosphoinositide 3-kinase accessory domain (PIK domain); IPR002420:Phosphoinositide 3-kinase, C2 domain; IPR000341:Phospho…	3	-53.48	283	ENSMUSG00000032462 (mmu-miR-130a)	ENSRNOG00000023622 (mmu-miR-30d)	hsa-mir-130a hsa-mir-184 hsa-mir-30d	hsa-mir-184 hsa-mir-130a hsa-mir-30d	0016303 phosphatidylinositol 3-kinase activity TAS; 0016740 transferase activity IEA; 0000074 regulation of cell cycle TAS; 0000187 activation of MAPK TAS; 0006935 chemotaxis TAS; 0007165 signal transduction NR; 0007186 G-protein coupled receptor protein signaling pathway TAS; 0005942 phosphoinositide 3-kinase complex IEA;	3' UGGGAAUAG-U-CAAGAGGCAGGU 5' hsa-mir-184 __ ::||||.|:.|.||||||.|||.| __ 5' GUCCUUCUUAAUGUUCUCAGUCAA 3' ENST00000289153 E:-17.99 S:100.000000 Loc:1310 Cons: 91.67%(mmu) %(rno)	3' CGGGAAAAUUGUAACGUGAC 5' hsa-mir-130a __ .:|||..|:||.||||||.. __ 5' UUCCUGCUGACUUUGCACGC 3' ENST00000289153 E:-18.299999 S:92.000000 Loc:236 Cons: 95.00%(mmu) %(rno)	3' GAAGGUCAGCCCCUACAA-AUGU 5' hsa-mir-30d __ :|||:|||..||||.|||.||:| __ 5' UUUCUAGU--GGGA-GUUCUAUA 3' ENST00000289153 E:-17.190001 S:91.000000 Loc:656 Cons: 95.00%(mmu) 95.00%(rno)
ENST00000282002	ENSG00000152192	POU4F1		ENSMUSG00000048349	ENSRNOG00000009669	POU DOMAIN, CLASS 4, TRANSCRIPTION FACTOR 1 (BRAIN-SPECIFIC HOMEOBOX/POU DOMAIN PROTEIN 3A) (BRN-3A) (OCT-T1) (HOMEOBOX/POU DOMAIN PROTEIN RDC-1). [Source:SWISSPROT;Acc:Q01851] ENSG00000152192 (-1) (7 HUGO:9218:BRN3A RDC-1 [IPR001356:Homeobox; IPR000327:POU domain;]	3	-63.81	307	ENSMUSG00000048349 (mmu-let-7d)	ENSRNOG00000009669 (hsa-miR-147)	hsa-let-7d hsa-let-7i hsa-let-7g hsa-let-7a hsa-let-7f hsa-mir-147 hsa-mir-30a rno-mir-324_3p	hsa-mir-147 rno-mir-324_3p	0003700 transcription factor activity TAS; 0006357 regulation of transcription from Pol II promoter TAS; 0007275 development IEA; 0007409 axonogenesis TAS; 0007416 synaptogenesis TAS; 0005634 nucleus IEA;	3' UUGAUAUGUUAGAUGAUGGAGU 5' hsa-let-7f __ :|:|..|||:||||||:|||.. __ 5' GAUUUCACAGUCUACUGCCUGU 3' ENST00000282002 E:-23.58 S:114.000000 Loc:1917 Cons: 100.00%(mmu) %(rno)	3' CGUCUUCGUAAAGGUGUGUG 5' hsa-mir-147 __ .|||||.||.|||:|::|:| __ 5' UCAGAACCAAUUCUAUGCGC 3' ENST00000282002 E:-17.76 S:102.000000 Loc:2160 Cons: 90.00%(mmu) 90.00%(rno)	3' GGUCGUCGUGGACCCCGUCACC 5' rno-mir-324_3p __ |::.|.|||::|||||.|||.. __ 5' CUGCCUGCAUUUGGGG-AGUCC 3' ENST00000282002 E:-22.469999 S:91.000000 Loc:103 Cons: 95.24%(mmu) 95.24%(rno)
ENST00000222256	ENSG00000105649	RAB3A		ENSMUSG00000031840	ENSRNOG00000019433	RAS-RELATED PROTEIN RAB-3A. [Source:SWISSPROT;Acc:P20336] ENSG00000105649 (-1) (18168611 18169280 18174550 18175842 18058703) 669 (669 nt) HUGO:9777: [IPR001687:ATP/GTP-binding site motif A (P-loop); IPR001806:Ras GTPase superfamily;]	1	-22.09	94	ENSMUSG00000031840 (mmu-miR-328)	ENSRNOG00000019433 (rno-miR-328)	rno-mir-328	rno-mir-328	0003928 RAB small monomeric GTPase activity TAS; 0005525 GTP binding IEA; 0008565 protein transporter activity IEA; 0006886 intracellular protein transport IEA; 0006887 exocytosis IEA; 0007264 small GTPase mediated signal transduction IEA; 0007269 neurotransmitter secretion TAS; 0008021 synaptic vesicle TAS;	3' UGCCUUCCCGUCUCUCCCGGUC 5' rno-mir-328 __ .|.|..|.|.||||.||||||| __ 5' UCAGUUGUGAAGAG-GGGCCAG 3' ENST00000222256 E:-22.09 S:94.000000 Loc:331 Cons: 95.24%(mmu) 95.24%(rno)
ENST00000002829	ENSG00000001617	SEMA3F		ENSMUSG00000034684	ENSRNOG00000017704	SEMAPHORIN 3F PRECURSOR (SEMAPHORIN IV) (SEMA IV) (SEMA III/F). [Source:SWISSPROT;Acc:Q13275] ENSG00000001617 (1) (50151860 50156068 50184560 50185519 50188056) 959 (959 nt) HUGO:10728:sema IV Sema4 SEMAK [IPR007110:Immunoglobulin-like; IPR001627:Semaphorin/CD100 antigen;]	3	-54.35	295	ENSMUSG00000034684 (mmu-miR-182)	ENSRNOG00000017704 (mmu-miR-182)	hsa-mir-182 rno-mir-325	rno-mir-325 hsa-mir-182	0007275 development IEA; 0005615 extracellular space TAS;	3' UGUGAAUGACUCGUGGAUGAUCC 5' rno-mir-325 __ ::|:|||:|...:|::||:|:|| __ 5' GUAUUUAUUCUCUAUUUAUUGGG 3' ENST00000002829 E:-18.27 S:104.000000 Loc:542 Cons: %(mmu) 100.00%(rno)	3' ACACUCAAGAUGGUAACGGUUU 5' hsa-mir-182 __ |.||:||||.|:|.||||:||. __ 5' UUUGGGUUCCAUC-UUGCUAAU 3' ENST00000002829 E:-17.940001 S:98.000000 Loc:917 Cons: 95.24%(mmu) 95.24%(rno)	3' CCGUCACAUCAAUCGACUAACG 5' __ ||||||.|:|.|||.||:.||. __ 5' GGCAGU-UGGGUAGAUGGGUGG 3' ENST00000002829 E:-18.139999 S:93.000000 Loc:856 Cons: 90.48%(mmu) %(rno)
ENST00000321329	ENSG00000096063	SRPK1	1086-1104	ENSMUSG00000004865	ENSRNOG00000000511	SFRS PROTEIN KINASE 1; SR PROTEIN KINASE 1. [Source:RefSeq;Acc:NM_003137] ENSG00000096063 (-1) (35847667 35849936 35935688 35935688 35811958) 2269 (2269 nt) HUGO:11305:SFRSK1 [IPR000719:Protein kinase; IPR002290:Serine/Threonine protein kinase;]	2	-42.37	194	ENSMUSG00000004865 (mmu-miR-145)	ENSRNOG00000000511 (mmu-miR-139)	hsa-mir-139 hsa-mir-145 hsa-mir-34a	hsa-mir-139 hsa-mir-34a	0004674 protein serine/threonine kinase activity IEA; 0005524 ATP binding IEA; 0016740 transferase activity IEA; 0006468 protein amino acid phosphorylation IEA;	3' UCUGUGCACGUGACAUCU 5' hsa-mir-139 __ |||||:||.|.||||||| __ 5' AGACAUGUUC-CUGUAGA 3' ENST00000321329 E:-22.549999 S:100.000000 Loc:1684 Cons: %(mmu) 100.00%(rno)	3' UGUUGG--UCGAUUCUGUGACGGU 5' hsa-mir-34a __ .:::||..:|:|.:|:|.|||||| __ 5' UUGGCCUUGGUU-GGGCUCUGCCA 3' ENST00000321329 E:-19.82 S:94.000000 Loc:203 Cons: 91.30%(mmu) %(rno)
ENST00000294179_P	ENSG00000162236	STX5A		ENSMUSG00000010110	ENSRNOG00000018847	SYNTAXIN 5. [Source:SWISSPROT;Acc:Q13190] ENSG00000162236 (-1) (62350301 62350301 62373913 62373913 62348189) 2114 (2114 nt) HUGO:11440: [IPR006012:Syntaxin/epimorphin family; IPR006011:Syntaxin, N-terminal; IPR000727:Target SNARE coiled-coil domain;]	1	-20.59	94	ENSMUSG00000010110 (mmu-miR-181b)	ENSRNOG00000018847 (mmu-miR-181b)	hsa-mir-181b	hsa-mir-181b	0008565 protein transporter activity IEA; 0006810 transport IEA; 0006886 intracellular protein transport IEA; 0006903 nonselective vesicle targeting TAS; 0005794 Golgi apparatus IEA; 0005871 kinesin complex IEA; 0016021 integral to membrane IEA; 0016020 membrane IEA;	3' UUGGGUGGCUGUCGUUACUUACAA 5' hsa-mir-181b __ ..||||.:.|||||||.||.|||. __ 5' CUCCCAAUUACAGCAA-GACUGUC 3' ENST00000294179_P E:-20.59 S:94.000000 Loc:546 Cons: 100.00%(mmu) 100.00%(rno)
ENST00000312743_P	ENSG00000163513	TGFBR2	2223-2239	ENSMUSG00000032440	ENSRNOG00000013265	TGF-BETA RECEPTOR TYPE II PRECURSOR (EC 2.7.1.37) (TGFR-2) (TGF-BETA TYPE II RECEPTOR). [Source:SWISSPROT;Acc:P37173] ENSG00000163513 (1) (30623401 30639664 30688474 30688474 31466101) 4001 (4001 nt) HUGO:11773: [IPR000719:Protein kinase; IPR000472:TGF-beta receptor/activin receptor, type I/II; IPR002290:Serine/Threonine protein kinase; IPR000333:Activin type II receptor;]	2	-54.02	214		ENSRNOG00000013265 (mmu-miR-145)	hsa-mir-145 hsa-mir-149	hsa-mir-149 hsa-mir-145	0005026 type II transforming growth factor-beta receptor activity TAS; 0016049 cell growth TAS; 0008372 cellular_component unknown ND; 0004672 protein kinase activity IEA; 0004872 receptor activity IEA; 0005024 transforming growth factor-beta receptor activity NAS; 0005524 ATP binding NAS; 0016740 transferase activity IEA; 0006468 protein amino acid phosphorylation IEA; 0006470 protein amino acid…	3' CCUCACUUCUGUGCCUCGGUCU 5' hsa-mir-149 __ ||||.|:|.|.||||||:::|: __ 5' GGAGCGGA-AGACGGAGUUGGG 3' ENST00000312743_P E:-26.18 S:109.000000 Loc:98 Cons: %(mmu) 95.24%(rno)	3' UUCCCU-AAGGACCCUUUUGACCUG 5' hsa-mir-145 __ ..||||...||||.|.||:||||:| __ 5' CUGGGAGGACCUGCGCAAGCUGGGC 3' ENST00000312743_P E:-27.84 S:105.000000 Loc:196 Cons: %(mmu) 92.00%(rno)
ENST00000265339	ENSG00000119048	UBE2B		ENSMUSG00000020390	ENSRNOG00000005064	UBIQUITIN-CONJUGATING ENZYME E2 B (EC 6.3.2.19) (UBIQUITIN-PROTEIN LIGASE B) (UBIQUITIN CARRIER PROTEIN B) (HR6B) (HHR6B) (E2-17 KDA). [Source:SWISSPROT;Acc:P23567] ENSG00000119048 (1) (133783086 1337 HUGO:12473:HHR6B UBC2 [IPR000608:Ubiquitin-conjugating enzymes;]	4	-79.55	428	ENSMUSG00000020390 (mmu-let-7a)	ENSRNOG00000005064 (mmu-miR-103)	hsa-let-7a hsa-let-7f rno-mir-101b hsa-mir-103 hsa-mir-126 hsa-mir-139 hsa-mir-220	rno-mir-101b 115 hsa-mir-126 hsa-mir-220	0004840 ubiquitin conjugating enzyme activity TAS; 0004842 ubiquitin-protein ligase activity IEA; 0016874 ligase activity IEA; 0006301 postreplication repair TAS; 0006511 ubiquitin-dependent protein catabolism TAS; 0006512 ubiquitin cycle IEA; 0005634 nucleus IEA;	3' GAAGUCGAUAGUGUCAUGACAU 5' rno-mir-101b __ .||:|...|.|||||||:|||| __ 5' AUUUA--AAACACAGUAUUGUA 3' ENST00000265339 E:-19.110001 S:115.000000 Loc:1082 Cons: 100.00%(mmu) %(rno)	3' UUGAUAUGUUAGAUGAUGGAGU 5' hsa-let-7f __ ||||:|||..|:|:|.|::||| __ 5' AACUGUACCUUUUGCGAUUUCA 3' ENST00000265339 E:-19.33 S:106.000000 Loc:707 Cons: 90.91%(mmu) %(rno)	3' CGU-AAUAAUGA-GUGCCAUGCU 5' hsa-mir-126 __ |:|.||.|||:|.||:|||::|| __ 5' GUACUUUUUAUUGCAUGGUGUGA 3' ENST00000265339 E:-17.82 S:104.000000 Loc:165 Cons: 91.30%(mmu) 91.30%(rno)	3' UUUCACAGUCUAU-GCCACACC 5' hsa-mir-220 __ .||||||...||:.:||||||| __ 5' CAAGUGUAUAAUGUUGGUGUGG 3' ENST00000265339 E:-23.290001 S:103.000000 Loc:240 Cons: 95.45%(mmu) 95.45%(rno)
ENST00000224237	ENSG00000026025	VIM		ENSMUSG00000026728	ENSRNOG00000018087	VIMENTIN. [Source:SWISSPROT;Acc:P08670] ENSG00000026025 (1) (17275428 17275428 17283276 17283598 17706439) 322 (322 nt) HUGO:12692: [IPR001664:Intermediate filament protein; IPR002957:Keratin, type I; IPR006821:Intermediate filament, DNA-binding region;]	1	-19.9	112		ENSRNOG00000018087 (mmu-miR-185)	hsa-mir-185	hsa-mir-185	0005200 structural constituent of cytoskeleton NR; 0005737 cytoplasm NR; 0005871 kinesin complex IEA; 0005882 intermediate filament NR;	3' CUUGACG--GAAAGAGAGGU 5' hsa-mir-185 __ .||||||..:|||:|:|||| __ 5' AAACUGCUUUUUUUUUUCCA 3' ENST00000224237 E:-19.9 S:112.000000 Loc:252 Cons: %(mmu) 90.00%(rno)
						Data set 4: Waggoner, S. A. & Liebhaber, S. A. (2003) Mol Cell Biol 23, 7055-67
ENST00000158302	ENSG00000075624	ACTB		ENSMUSG00000029580	ENSRNOG00000001118	ACTIN, CYTOPLASMIC 1 (BETA-ACTIN). [Source:SWISSPROT;Acc:P02570] ENSG00000075624 (-1) (5311125 5311717 5313626 5314570 5297726) 592 (592 nt) HUGO:144:ACTG [IPR004001:Actin; IPR004000:Actin/actin-like;]	1	-17.25	102	ENSMUSG00000029580 (mmu-miR-145)	ENSRNOG00000001118 (mmu-miR-145)	hsa-mir-145 rno-mir-340	rno-mir-340	0003774 motor activity IEA; 0005200 structural constituent of cytoskeleton TAS; 0006928 cell motility TAS; 0005884 actin filament IEA;	3' CCGAUAUUUCAUUGACUCUGCCU 5' rno-mir-340 __ ||.|.||||..|||||:.||||. __ 5' GGAUUUAAA--AACUGGAACGGU 3' ENST00000158302 E:-17.25 S:102.000000 Loc:135 Cons: 100.00%(mmu) 100.00%(rno)
ENST00000336984_P	ENSG00000168448	AGPAT1		ENSMUSG00000034254	ENSRNOG00000000437	1-ACYL-SN-GLYCEROL-3-PHOSPHATE ACYLTRANSFERASE ALPHA (EC 2.3.1.51) (1- AGP ACYLTRANSFERASE 1) (1-AGPAT 1) (LYSOPHOSPHATIDIC ACID ACYLTRANSFERASE-ALPHA) (LPAAT-ALPHA) (1-ACYLGLYCEROL-3-PHOSPHATE O- ACY HUGO:324:LPAAT-alpha [IPR002123:Phospholipid/glycerol acyltransferase;]	3	-69.46	294	ENSMUSG00000034254 (mmu-miR-210)	ENSRNOG00000000437 (mmu-miR-27b)	hsa-mir-210 hsa-mir-27b rno-mir-328 hsa-mir-93	hsa-mir-27b hsa-mir-210 rno-mir-328	0003841 1-acylglycerol-3-phosphate O-acyltransferase activity IEA; 0004469 lysophosphatidate acyltransferase activity TAS; 0016740 transferase activity IEA; 0006654 phosphatidic acid biosynthesis TAS; 0008152 metabolism IEA; 0008654 phospholipid biosynthesis IEA; 0005783 endoplasmic reticulum TAS; 0016021 integral to membrane IEA;	3' GUCUUGAAUCGGUGACACUU 5' hsa-mir-27b __ |||.||.|:|:|:|||.||: __ 5' CAGCACCUGGUCGCUGAGAG 3' ENST00000336984_P E:-19.59 S:102.000000 Loc:1643 Cons: 95.00%(mmu) 90.00%(rno)	3' GUCGGCGACAGUGUGCGUGUC 5' hsa-mir-210 __ ||||||..|.|:|||.|:||. __ 5' CAGCCGGGGGCGCACUCGCAC 3' ENST00000336984_P E:-27.870001 S:98.000000 Loc:2292 Cons: 90.48%(mmu) %(rno)	3' UGCCUUCCCGUCUCUCCCGGUC 5' rno-mir-328 __ :|..||||.|||:.|||||:.| __ 5' GCACAAGGUCAGGUAGGGCUUG 3' ENST00000336984_P E:-22 S:94.000000 Loc:2683 Cons: 90.91%(mmu) %(rno)
ENST00000335854_P	ENSG00000158578	ALAS2		ENSMUSG00000025270	ENSRNOG00000000167	5-AMINOLEVULINIC ACID SYNTHASE, ERYTHROID-SPECIFIC, MITOCHONDRIAL PRECURSOR (EC 2.3.1.37) (DELTA-AMINOLEVULINATE SYNTHASE) (DELTA-ALA SYNTHETASE) (ALAS-E). [Source:SWISSPROT;Acc:P22557] ENSG0000015857 HUGO:397:ASB [IPR001917:Aminotransferase, class-II; IPR004839:Aminotransferase, class I and II; IPR003408:Aminolevulinic acid synthase;]	2	-41.94	191	ENSMUSG00000025270 (mmu-miR-345)		rno-mir-345 hsa-mir-363	hsa-mir-363 rno-mir-345	0003870 5-aminolevulinate synthase activity IEA; 0008415 acyltransferase activity IEA; 0008483 transaminase activity IEA; 0016740 transferase activity IEA; 0006783 heme biosynthesis TAS; 0009058 biosynthesis IEA; 0005739 mitochondrion IEA; 0006783 heme biosynthesis IEA;	3' AAUGUCUACCUAUGGCACGUUA 5' hsa-mir-363 __ ||:.||.|||:|:||.|||||. __ 5' UUG-AGCUGGGUGCC-UGCAAA 3' ENST00000335854_P E:-19.73 S:96.000000 Loc:2290 Cons: 95.00%(mmu) %(rno)	3' CGUGACCUGAUCCCCAGUCGU 5' rno-mir-345 __ .|||.||:|.||.||||||.: __ 5' CCACAGGGC-AGUGGUCAGAG 3' ENST00000335854_P E:-22.209999 S:95.000000 Loc:2382 Cons: 100.00%(mmu) %(rno)
ENST00000290277_P	ENSG00000078061	ARAF1	1555-1573 1583-1599	ENSMUSG00000001127	ENSRNOG00000010838	A-RAF PROTO-ONCOGENE SERINE/THREONINE-PROTEIN KINASE (EC 2.7.1.-) (A-RAF-1) (PROTO-ONCOGENE PKS). [Source:SWISSPROT;Acc:P10398] ENSG00000078061 (1) (46466489 46468349 46476838 46476838 46487695) 4001 HUGO:646: [IPR000719:Protein kinase; IPR002290:Serine/Threonine protein kinase; IPR002219:Protein kinase C, phorbol ester/diacylglycerol binding; IPR001245:Tyrosine protein kinase; IPR003116:Raf-like…	11	-267.39	1134		ENSRNOG00000010838 (mmu-miR-143)	hsa-mir-143 hsa-mir-145 hsa-mir-149 hsa-mir-197 hsa-mir-199a* hsa-mir-211 hsa-mir-216 hsa-mir-222 mmu-mir-292_3p rno-mir-324_5p rno-mir-324_3p rno-mir-331 rno-mir-336 rno-mir-339 rno-mir-344 rno-mir-346 rno-mir-349	rno-mir-336 rno-mir-331 hsa-mir-145 hsa-mir-211 rno-mir-324_3p hsa-mir-222 rno-mir-346 hsa-mir-199a* mmu-mir-292_3p hsa-mir-143 rno-mir-324_5p	0004674 protein serine/threonine kinase activity NAS; 0004713 protein-tyrosine kinase activity IEA; 0005057 receptor signaling protein activity IEA; 0005524 ATP binding NAS; 0016740 transferase activity IEA; 0019992 diacylglycerol binding IEA; 0006468 protein amino acid phosphorylation NAS; 0007242 intracellular signaling cascade IEA; 0008151 cell growth and/or maintenance IEA; 0008372 cellular_c…	3' UCUGAUCUAUACCUUCCCACU 5' rno-mir-336 __ :|:||:|.|.|||||||.||| __ 5' GGGCUGGCUCUGGAAGGUUGA 3' ENST00000290277_P E:-22.84 S:119.000000 Loc:1495 Cons: %(mmu) 100.00%(rno)	3' AAGAUCCUAUCCGGGUCCCCG 5' rno-mir-331 __ ||||:||:.:|||||.||.|| __ 5' UUCUGGGGCGGGCCCUGGCGC 3' ENST00000290277_P E:-30.59 S:111.000000 Loc:2748 Cons: %(mmu) 90.48%(rno)	3' UUCCCUAAGGACCCUUUUGACCUG 5' hsa-mir-145 __ ||.|||||.|||||||:|.|||:: __ 5' AAAGGAUU-CUGGGAAGA-UGGGU 3' ENST00000290277_P E:-26.450001 S:110.000000 Loc:708 Cons: %(mmu) 90.91%(rno)	3' UCCGCUUCCUACUGUUUCCCUU 5' hsa-mir-211 __ |||||.:|||.||.|::||||| __ 5' AGGCGUGGGAGGA-AGGGGGAA 3' ENST00000290277_P E:-27.280001 S:108.000000 Loc:1561 Cons: %(mmu) 95.24%(rno)	3' GGUCGUCGUGGACCCCGUCACC 5' rno-mir-324_3p __ :::|.||...|||||||||.|| __ 5' UUGGAAGGCGCUGGGGCAGGGG 3' ENST00000290277_P E:-28.120001 S:108.000000 Loc:2998 Cons: %(mmu) 90.91%(rno)	3' CUCUGGGUCAUCGGUCUACAUCGA 5' hsa-mir-222 __ |:|.::|.|.:|||||.|||:|:| __ 5' GGGUUUCUG-GGCCAGCUGUGGUU 3' ENST00000290277_P E:-22.92 S:106.000000 Loc:2606 Cons: %(mmu) 91.30%(rno)	3' UCUCCGUCCGUGAGUCCGUCUGU 5' rno-mir-346 __ ||||..:||:|.||||.|:||.| __ 5' AGAGUGGGGUA-UCAGUCGGAGA 3' ENST00000290277_P E:-20.459999 S:97.000000 Loc:1395 Cons: %(mmu) 90.91%(rno)	3' UUGGUUACACGUCUGAUGACAU 5' hsa-mir-199a* __ ::|.::.|.||:|:||:|||.| __ 5' GGCGGGCGGGCGGGCUGCUGGA 3' ENST00000290277_P E:-21.26 S:95.000000 Loc:2876 Cons: %(mmu) 95.45%(rno)	3' UGUGA-GUUUUGGACCGCCGUGAA 5' mmu-mir-292_3p __ .::||..:|:::||||||||.|.. __ 5' CUGCUGGGAGGUCUGGCGGCCCAA 3' ENST00000290277_P E:-22.889999 S:95.000000 Loc:3271 Cons: %(mmu) 95.83%(rno)	3' ACUCGAUGUCAC-GAAGUAGAGU 5' hsa-mir-143 __ ||||||::..||.|||||||.:: __ 5' UGAGCUGU-UUGUCUUCAUCCUG 3' ENST00000290277_P E:-20.219999 S:94.000000 Loc:3759 Cons: %(mmu) 90.91%(rno)	3' UGUGGUUACGGGAUCCCCUACGC 5' rno-mir-324_5p __ .:||:..||..||.||||:|||| __ 5' UUACU--UGAGCU-GGGGGUGCG 3' ENST00000290277_P E:-24.360001 S:91.000000 Loc:2541 Cons: %(mmu) 100.00%(rno)
ENST00000250111	ENSG00000129244	ATP1B2		ENSMUSG00000041329	ENSRNOG00000011227	SODIUM/POTASSIUM-TRANSPORTING ATPASE BETA-2 CHAIN (SODIUM/POTASSIUM- DEPENDENT ATPASE BETA-2 SUBUNIT). [Source:SWISSPROT;Acc:P14415] ENSG00000129244 (1) (7755367 7755403 7759779 7761264 7792534) 1485 HUGO:805:AMOG [IPR000402:Na+/K+ ATPase, beta subunit;]	2	-48.3	200	ENSMUSG00000041329 (mmu-miR-201)	ENSRNOG00000011227 (rno-miR-324_5p)	mmu-mir-201 rno-mir-324_5p rno-mir-324_3p rno-mir-339	rno-mir-324_3p mmu-mir-201	0005391 sodium/potassium-exchanging ATPase activity TAS; 0006810 transport TAS; 0006813 potassium ion transport IEA; 0006814 sodium ion transport IEA; 0016021 integral to membrane IEA;	3' GGU-CGUCGUGGACCCCGUCACC 5' rno-mir-324_3p __ |||.|.|||.:||||||.||.|| __ 5' CCAGGGAGC-UCUGGGGGAGGGG 3' ENST00000250111 E:-30.24 S:101.000000 Loc:1230 Cons: %(mmu) 95.45%(rno)	3' UCUUGUUACGGAAU-GACUCAU 5' mmu-mir-201 __ |||:|.|||.|||:.|||||.. __ 5' AGAGCUAUGACUUGUCUGAGCC 3' ENST00000250111 E:-18.059999 S:99.000000 Loc:102 Cons: 95.45%(mmu) %(rno)
ENST00000313432	ENSG00000174437	ATP2A2		ENSMUSG00000029467	ENSRNOG00000001285	SARCOPLASMIC/ENDOPLASMIC RETICULUM CALCIUM ATPASE 2 (EC 3.6.3.8) (CALCIUM PUMP 2) (SERCA2) (SR CA(2+)-ATPASE 2) (CALCIUM-TRANSPORTING ATPASE SARCOPLASMIC RETICULUM TYPE, SLOW TWITCH SKELETAL MUSCLE IS HUGO:812:ATP2B DAR SERCA2 [IPR001757:ATPase, E1-E2 type; IPR000695:H+ transporting ATPase, proton pump; IPR006069:Cation transporting ATPase; IPR008250:E1-E2 ATPase-associated region; IPR006068:Cati…	8	-162.07	866	ENSMUSG00000029467 (mmu-let-7i)		hsa-let-7i hsa-let-7c hsa-mir-103 hsa-mir-106b hsa-mir-107 hsa-mir-152 hsa-mir-200a hsa-mir-210 hsa-mir-214 hsa-mir-22 hsa-mir-221 mmu-mir-298 rno-mir-338 hsa-mir-34a hsa-mir-98 hsa-mir-mz_mihaela hsa-mir-sf202_seth	hsa-mir-34a hsa-mir-98 rno-mir-338 hsa-mir-mz_mihaela hsa-mir-200a hsa-mir-sf202_seth hsa-mir-103 mmu-mir-298	0000287 magnesium ion binding IEA; 0005388 calcium-transporting ATPase activity TAS; 0005509 calcium ion binding IEA; 0005524 ATP binding IEA; 0016787 hydrolase activity IEA; 0006810 transport TAS; 0006812 cation transport IEA; 0006816 calcium ion transport IEA; 0007155 cell adhesion TAS; 0008152 metabolism IEA; 0008544 epidermal differentiation TAS; 0015992 proton transport IEA; 0005624 membrane…	3' UGUUGGUCGAUUCUGUGACGGU 5' hsa-mir-34a __ ..|:|||||..|||||:||:|| __ 5' UGAGCCAGC--AGACAUUGUCA 3' ENST00000313432 E:-27.52 S:120.000000 Loc:308 Cons: 100.00%(mmu) %(rno)	3' UUGUUAUGUUGAAUGAUGGAGU 5' hsa-mir-98 __ |:||:.::..|||:|||||||| __ 5' AGCAGAGU--CUUGCUACCUCA 3' ENST00000313432 E:-22.459999 S:119.000000 Loc:477 Cons: 95.00%(mmu) %(rno)	3' AGUUGUUUUAGUGACUACGACCU 5' rno-mir-338 __ |.||||.|.|.:|||:||.|||| __ 5' UGAACAUACUGGCUGGUGAUGGA 3' ENST00000313432 E:-18.75 S:113.000000 Loc:90 Cons: 91.30%(mmu) %(rno)	3' UGAAUCGUCCAACAUAAUAUAGGUAG 5' hsa-mir-mz_mihaela __ |||.|.:||..||||||:|:||:.|: __ 5' ACUAAAUAGCAUGUAUUGUGUCUUUU 3' ENST00000313432 E:-17.58 S:110.000000 Loc:382 Cons: 100.00%(mmu) %(rno)	3' UGUAGCAAUGGUCUGUCACAAU 5' hsa-mir-200a __ .:||:|.||.||||||.||||. __ 5' UUAUUG-UAACAGACAUUGUUU 3' ENST00000313432 E:-17.879999 S:107.000000 Loc:758 Cons: 100.00%(mmu) %(rno)	3' GCGGGAGAGUUGGGUCGAAAA 5' hsa-mir-sf202_seth __ :|:||.||:.||.:||:|||| __ 5' UGUCC-CUUCACAUAGUUUUU 3' ENST00000313432 E:-18.09 S:102.000000 Loc:707 Cons: 90.00%(mmu) %(rno)	3' AGUAUCGGGACAUGUUAC--GACGA 5' hsa-mir-103 __ ..|.||.|.||||||:||..|||:| __ 5' AAAAAG-CAUGUACAGUGUUCUGUU 3' ENST00000313432 E:-20.719999 S:99.000000 Loc:254 Cons: 91.67%(mmu) %(rno)	3' CCUUC-UUGUCGGGAGGAGACGG 5' mmu-mir-298 __ ..|||.|||.|:|:.::|||||: __ 5' UAAAGCAACUGUCUAUUUCUGCU 3' ENST00000313432 E:-19.07 S:96.000000 Loc:58 Cons: 95.65%(mmu) %(rno)
ENST00000308664	ENSG00000174437	ATP2A2		ENSMUSG00000029467	ENSRNOG00000001285	SARCOPLASMIC/ENDOPLASMIC RETICULUM CALCIUM ATPASE 2 (EC 3.6.3.8) (CALCIUM PUMP 2) (SERCA2) (SR CA(2+)-ATPASE 2) (CALCIUM-TRANSPORTING ATPASE SARCOPLASMIC RETICULUM TYPE, SLOW TWITCH SKELETAL MUSCLE IS HUGO:812:ATP2B DAR SERCA2 [IPR001757:ATPase, E1-E2 type; IPR000695:H+ transporting ATPase, proton pump; IPR006069:Cation transporting ATPase; IPR008250:E1-E2 ATPase-associated region; IPR006068:Cati…	2	-45.82	213	ENSMUSG00000029467 (mmu-miR-222)	ENSRNOG00000001285 (mmu-miR-222)	hsa-mir-222 rno-mir-323 hsa-mir-363	hsa-mir-222 rno-mir-323	0000287 magnesium ion binding IEA; 0005388 calcium-transporting ATPase activity TAS; 0005509 calcium ion binding IEA; 0005524 ATP binding IEA; 0016787 hydrolase activity IEA; 0006810 transport TAS; 0006812 cation transport IEA; 0006816 calcium ion transport IEA; 0007155 cell adhesion TAS; 0008152 metabolism IEA; 0008544 epidermal differentiation TAS; 0015992 proton transport IEA; 0005624 membrane…	3' CUCUGGGUCAUCGGUCUACAUCGA 5' hsa-mir-222 __ .|||..||||||.|||||||.|.| __ 5' CAGAAGCAGUAGACAGAUGUUGGU 3' ENST00000308664 E:-24.690001 S:114.000000 Loc:608 Cons: 95.83%(mmu) 95.83%(rno)	3' UCUCCAGCUGGCACAU-UACACG 5' rno-mir-323 __ :|.|.|||:::|.||:.|||||| __ 5' GGUGUUCGGUUGCGUGCAUGUGC 3' ENST00000308664 E:-21.129999 S:99.000000 Loc:47 Cons: 91.30%(mmu) 91.30%(rno)
ENST00000330398	ENSG00000185883	ATP6V0C		ENSMUSG00000024121	ENSRNOG00000006542	VACUOLAR ATP SYNTHASE 16 KDA PROTEOLIPID SUBUNIT (EC 3.6.3.14). [Source:SWISSPROT;Acc:P27449] ENSG00000185883 (1) (2503510 2503662 2509303 2509775 2509924) 472 (472 nt) HUGO:855:ATP6C ATP6L ATPL VATL Vma3 [IPR000245:Vacuolar H+-transporting two-sector ATPase, C subunit; IPR002379:H+-transporting two-sector ATPase, C subunit;]	4	-79.77	404	ENSMUSG00000024121 (mmu-miR-18)	ENSRNOG00000006542 (mmu-miR-18)	hsa-mir-18 hsa-mir-182 hsa-mir-194 mmu-mir-298 rno-mir-323	hsa-mir-182 mmu-mir-298 hsa-mir-18 rno-mir-323	0003936 hydrogen-transporting two-sector ATPase activity TAS; 0015078 hydrogen ion transporter activity IEA; 0016787 hydrolase activity IEA; 0006754 ATP biosynthesis IEA; 0015992 proton transport TAS; 0016021 integral to membrane TAS;	3' ACACUCAAGAUGGUAACGGUUU 5' hsa-mir-182 __ ||||:||||..|::||||::|: __ 5' UGUGGGUUC--CUGUUGCUGAG 3' ENST00000330398 E:-20.549999 S:112.000000 Loc:374 Cons: 90.00%(mmu) 90.00%(rno)	3' CCUUCUUGUCGGGAGGAG-ACGG 5' mmu-mir-298 __ ..||||.||.||||||||.|.|| __ 5' UAAAGACCACCCCUCCUCAUUCC 3' ENST00000330398 E:-24.370001 S:107.000000 Loc:37 Cons: 91.30%(mmu) 91.30%(rno)	3' AUAGACGUGAUCUACGUG-GAAU 5' hsa-mir-18 __ |.|||.:|||:||||:.:.:||| __ 5' UCUCUUUACUGGAUGUUUAUUUA 3' ENST00000330398 E:-17.67 S:93.000000 Loc:272 Cons: 91.30%(mmu) 91.30%(rno)	3' UCUCCAGCUGGCACAU-UACACG 5' rno-mir-323 __ ||..||:|::|.||||.|||.|| __ 5' AGUAGUUGGUCUUGUACAUGCGC 3' ENST00000330398 E:-17.18 S:92.000000 Loc:100 Cons: 91.30%(mmu) 91.30%(rno)
ENST00000321300_P	ENSG00000175866	BAIAP2	865-883	ENSMUSG00000025372	ENSRNOG00000004049	BAI1-ASSOCIATED PROTEIN 2 ISOFORM 3. [Source:RefSeq;Acc:NM_006340] ENSG00000175866 (1) (79727581 79727581 79790224 79790224 79913539) 4001 (4001 nt) HUGO:947:BAP2 [IPR001452:SH3 domain;]	1	-21.6	117		ENSRNOG00000004049 (hsa-miR-105)	hsa-mir-105	hsa-mir-105	0004872 receptor activity IEA;	3' UGUCCUCAGACUCGUA-AACU 5' hsa-mir-105 __ ||||.||.|||:||||.|||| __ 5' ACAGCAGGCUGGGCAUCUUGA 3' ENST00000321300_P E:-21.6 S:117.000000 Loc:3978 Cons: %(mmu) 90.48%(rno)
ENST00000321280_P	ENSG00000175866	BAIAP2		ENSMUSG00000025372	ENSRNOG00000004049	BAI1-ASSOCIATED PROTEIN 2 ISOFORM 3. [Source:RefSeq;Acc:NM_006340] ENSG00000175866 (1) (79727581 79727581 79782917 79782917 79913539) 4001 (4001 nt) HUGO:947:BAP2 [IPR001452:SH3 domain;]	1	-17.88	95		ENSRNOG00000004049 (mmu-miR-16)	hsa-mir-16	hsa-mir-16	0004872 receptor activity IEA;	3' GCGGUUAUAAAUG-CACGACGAU 5' hsa-mir-16 __ |.|||:.:|..|:.||||||||. __ 5' CCCCAGGGUCCAUGGUGCUGCUC 3' ENST00000321280_P E:-17.879999 S:95.000000 Loc:158 Cons: %(mmu) 95.65%(rno)
ENST00000312175	ENSG00000175334	BANF1		ENSMUSG00000024844	ENSRNOG00000020460	BARRIER-TO-AUTOINTEGRATION FACTOR (BREAKPOINT CLUSTER REGION PROTEIN 1). [Source:SWISSPROT;Acc:O75531] ENSG00000175334 (1) (65544910 65546082 65546603 65546976 65554823) 373 (373 nt) HUGO:17397:BAF [IPR004122:Barrier to autointegration factor, BAF;]	1	-21.11	100	ENSMUSG00000024844 (mmu-miR-134)	ENSRNOG00000020460 (mmu-miR-134)	hsa-mir-134	hsa-mir-134	0003677 DNA binding IEA; 0009615 response to virus TAS; 0005634 nucleus IEA;	3' GGGAGACCAGUUGGUCAGUGU 5' hsa-mir-134 __ :::|:|||..:|.|||||||. __ 5' UUUUUUGGCAGAACAGUCACU 3' ENST00000312175 E:-21.110001 S:100.000000 Loc:310 Cons: 90.48%(mmu) 90.48%(rno)
ENST00000256319	ENSG00000133935	C14orf1		ENSMUSG00000021252	ENSRNOG00000008781	PROTEIN C14ORF1 (HSPC288) (PROTEIN AD-011) (X0006). [Source:SWISSPROT;Acc:Q9UKR5] ENSG00000133935 (-1) (74107278 74107939 74113886 74117247 74035978) 661 (661 nt) HUGO:1187: [IPR005352:Protein of unknown function UPF0143;]	1	-17.77	102	ENSMUSG00000021252 (mmu-miR-30c)	ENSRNOG00000008781 (mmu-miR-30c)	hsa-mir-30c rno-mir-350	hsa-mir-30c	0005554 molecular_function unknown ND; 0000004 biological_process unknown ND; 0016021 integral to membrane NAS;	3' CGA-C-UCUCACAUCCUACAAAUGU 5' hsa-mir-30c __ |:|.|.|||||.|:||.|||||.:| __ 5' GUUGGAAGAGUCUGGGCUGUUUUUA 3' ENST00000256319 E:-17.77 S:102.000000 Loc:572 Cons: 92.00%(mmu) 92.00%(rno)
ENST00000299427	ENSG00000166340	CLN2		ENSMUSG00000030894	ENSRNOG00000019212	TRIPEPTIDYL-PEPTIDASE I PRECURSOR (EC 3.4.14.9) (TPP-I) (TRIPEPTIDYL AMINOPEPTIDASE) (LYSOSOMAL PEPSTATIN INSENSITIVE PROTEASE) (LPIC). [Source:SWISSPROT;Acc:O14773] ENSG00000166340 (-1) (6598312 6600 HUGO:2073:TPP I TPP1 []	1	-23.18	108		ENSRNOG00000019212 (mmu-miR-185)	hsa-mir-185	hsa-mir-185	0004252 serine-type endopeptidase activity IEA; 0008233 peptidase activity TAS; 0019131 tripeptidyl-peptidase I activity IEA; 0006508 proteolysis and peptidolysis TAS; 0006629 lipid metabolism TAS; 0007399 neurogenesis TAS; 0005764 lysosome TAS;	3' CUUGACGGAAAGAGAGGU 5' hsa-mir-185 __ .:.|||||||.||:|||| __ 5' UGUCUGCCUUCCUUUCCA 3' ENST00000299427 E:-23.18 S:108.000000 Loc:1655 Cons: %(mmu) 100.00%(rno)
ENST00000262034	ENSG00000062485	CS		ENSMUSG00000005683	ENSRNOG00000023520	CITRATE SYNTHASE, MITOCHONDRIAL PRECURSOR (EC 2.3.3.1). [Source:SWISSPROT;Acc:O75390] ENSG00000062485 (-1) (54951757 54953135 54980375 54980376 54937521) 1361 (1361 nt) HUGO:2422: [IPR002020:Citrate synthase;]	1	-23.53	101	ENSMUSG00000005683 (mmu-miR-214)		hsa-mir-214	hsa-mir-214	0004108 citrate (Si)-synthase activity TAS; 0016740 transferase activity IEA; 0006099 tricarboxylic acid cycle IEA; 0005739 mitochondrion TAS;	3' GACGGACAGACACGGACGACA 5' hsa-mir-214 __ ||.||||.|||||::||.||| __ 5' CU-CCUGCCUGUGUUUG-UGU 3' ENST00000262034 E:-23.530001 S:101.000000 Loc:1221 Cons: 94.74%(mmu) %(rno)
ENST00000220003	ENSG00000103653	CSK		ENSMUSG00000032312	ENSRNOG00000019374	TYROSINE-PROTEIN KINASE CSK (EC 2.7.1.112) (C-SRC KINASE) (PROTEIN- TYROSINE KINASE CYL). [Source:SWISSPROT;Acc:P41240] ENSG00000103653 (1) (72790532 72806456 72810671 72811321 72821014) 650 (650 nt) HUGO:2444: [IPR000719:Protein kinase; IPR001245:Tyrosine protein kinase; IPR000980:SH2 motif; IPR001452:SH3 domain;]	4	-76.75	411	ENSMUSG00000032312 (mmu-miR-130a)		hsa-mir-130a hsa-mir-184 hsa-mir-20 mmu-mir-202	hsa-mir-20 hsa-mir-130a mmu-mir-202 hsa-mir-184	0004713 protein-tyrosine kinase activity TAS; 0005524 ATP binding IEA; 0008022 protein C-terminus binding TAS; 0016740 transferase activity IEA; 0000074 regulation of cell cycle TAS; 0006468 protein amino acid phosphorylation TAS; 0007242 intracellular signaling cascade IEA; 0005737 cytoplasm NR;	3' AU-GGACGUGAUAUUCGUGAAAU 5' hsa-mir-20 __ ||.||.|||..||::|||:|||| __ 5' UACCCAGCA-AAUGGGCAUUUUA 3' ENST00000220003 E:-19.030001 S:110.000000 Loc:361 Cons: 95.45%(mmu) %(rno)	3' CGGGAA-AAUUGUAACGUGAC 5' hsa-mir-130a __ ||.|||....|::|||||||| __ 5' GCGCUUGACCAUGUUGCACUG 3' ENST00000220003 E:-18.190001 S:103.000000 Loc:521 Cons: 90.48%(mmu) %(rno)	3' AGAAGGGUACGCGAUAUGGAGA 5' mmu-mir-202 __ |:||:||:||:|:|.||::|:| __ 5' UUUUUCCGUGUGUU-UAUUUUU 3' ENST00000220003 E:-21.58 S:103.000000 Loc:310 Cons: 100.00%(mmu) %(rno)	3' UGGGAAUAGUCAAGAGG-CAGGU 5' hsa-mir-184 __ |.:|||||...||:|||.||||. __ 5' AAUCUUAU---UUUUCCUGUCCU 3' ENST00000220003 E:-17.950001 S:95.000000 Loc:394 Cons: 95.00%(mmu) %(rno)
ENST00000332845	ENSG00000183283	DAZAP2		ENSMUSG00000000346	ENSRNOG00000004628	DAZ ASSOCIATED PROTEIN 2; DELETED IN AZOOSPERMIA ASSOCIATED PROTEIN 2. [Source:RefSeq;Acc:NM_014764] ENSG00000183283 (1) (49918893 49918959 49922509 49923833 50071400) 1324 (1324 nt) HUGO:2684:KIAA0058 [IPR000515:Binding-protein-dependent transport systems inner membrane component; IPR000694:Proline-rich region;]	5	-100.65	519	ENSMUSG00000000346 (mmu-miR-10a)	ENSRNOG00000004628 (mmu-miR-10a)	hsa-mir-10a hsa-mir-106b hsa-mir-125b rno-mir-140* hsa-mir-18 hsa-mir-181b hsa-mir-26b mmu-mir-292_3p rno-mir-322 rno-mir-338	rno-mir-140* rno-mir-338 hsa-mir-181b hsa-mir-10a hsa-mir-26b	0005215 transporter activity IEA; 0006810 transport IEA; 0016020 membrane IEA;	3' ACAGGCACCAAGAUGGGACACCAU 5' rno-mir-140* __ ||||:.|...|||||.|||||||: __ 5' UGUCUCU--CUCUACACUGUGGUG 3' ENST00000332845 E:-23.57 S:114.000000 Loc:1220 Cons: 90.91%(mmu) 90.91%(rno)	3' AGUUGUUUUAGUGACUACGACCU 5' rno-mir-338 __ ||.|:.:|||||.||:|||.||| __ 5' UCCAUUGAAUCAAUGGUGCAGGA 3' ENST00000332845 E:-18.48 S:110.000000 Loc:523 Cons: 91.30%(mmu) %(rno)	3' UUGGGUGGCUGUCGUUACUUACAA 5' hsa-mir-181b __ :..|||::|||.|:.|||:|.||| __ 5' GUACCAUUGACUGUUAUGGAAGUU 3' ENST00000332845 E:-21.23 S:102.000000 Loc:1189 Cons: 95.83%(mmu) 95.83%(rno)	3' GU-GUUUAAGCCUAGAUGUCCCAU 5' hsa-mir-10a __ ||.||||||.||.|:|:.||||.| __ 5' CAUCAAAUUAGG-UUUGGAGGGAA 3' ENST00000332845 E:-19.68 S:97.000000 Loc:319 Cons: 95.65%(mmu) 95.65%(rno)	3' UGGAUAGGACUUAAUGAACUU 5' hsa-mir-26b __ :.||||::||||..|:||||| __ 5' GACUAUUUUGAA-GAUUUGAA 3' ENST00000332845 E:-17.690001 S:96.000000 Loc:1286 Cons: 100.00%(mmu) 100.00%(rno)
ENST00000216065	ENSG00000100243	DIA1		ENSMUSG00000018042	ENSRNOG00000009592	NADH-CYTOCHROME B5 REDUCTASE (EC 1.6.2.2) (B5R). [Source:SWISSPROT;Acc:P00387] ENSG00000100243 (-1) (41245762 41246720 41263793 41276290 41241904) 958 (958 nt) HUGO:2873: [IPR001230:Prenyl group binding site (CAAX box); IPR001834:NADH:cytochrome b5 reductase (CBR); IPR001709:Flavoprotein pyridine nucleotide cytochrome reductase; IPR001221:Phenol hydroxylase reductase; IPR001433:Oxidoreductase FAD…	1	-18.53	96	ENSMUSG00000018042 (mmu-miR-214)		hsa-mir-214	hsa-mir-214	0004128 cytochrome-b5 reductase activity TAS; 0016491 oxidoreductase activity IEA; 0006091 energy pathways NR; 0006118 electron transport IEA; 0006826 iron ion transport NR; 0008015 circulation TAS; 0005783 endoplasmic reticulum IEA; 0005833 hemoglobin complex TAS; 0016020 membrane TAS;	3' GACGGAC-AGACACGGACGACA 5' hsa-mir-214 __ ...:|||..|.||||||.:||| __ 5' GAUUCUGAGCAGUGCCUCUUGU 3' ENST00000216065 E:-18.530001 S:96.000000 Loc:816 Cons: 90.91%(mmu) %(rno)
ENST00000234198	ENSG00000115844	DLX2		ENSMUSG00000023391	ENSRNOG00000001519	HOMEOBOX PROTEIN DLX-2. [Source:SWISSPROT;Acc:Q07687] ENSG00000115844 (-1) (173166711 173167815 173169810 173169810 172953278) 1104 (1104 nt) HUGO:2915:TES-1 [IPR001356:Homeobox; IPR000047:Helix-turn-helix motif, lambda-like repressor;]	1	-21.41	111		ENSRNOG00000001519 (mmu-miR-136)	hsa-mir-136	hsa-mir-136	0003700 transcription factor activity TAS; 0006355 regulation of transcription, DNA-dependent IEA; 0007275 development IEA; 0007420 brain development TAS; 0005634 nucleus IEA;	3' AGGUAGUA-GUUUUGUUUACCUCA 5' hsa-mir-136 __ |||.||||.||..||.|:|||||| __ 5' UCC-UCAUCCAUCACCAGUGGAGU 3' ENST00000234198 E:-21.41 S:111.000000 Loc:599 Cons: %(mmu) 91.30%(rno)
ENST00000324816	ENSG00000168452	EGFL8		ENSMUSG00000015474	ENSRNOG00000000435	PALMITOYL-PROTEIN THIOESTERASE 2 PRECURSOR (EC 3.1.2.22) (PALMITOYL- PROTEIN HYDROLASE 2) (PPT-2) (G14). [Source:SWISSPROT;Acc:Q9UMR5] ENSG00000168452 (1) (32192764 32193829 32202173 32202897 32217590 HUGO:9326: [IPR000152:Aspartic acid and asparagine hydroxylation site; IPR006209:EGF-like domain; IPR001881:EGF-like calcium-binding; IPR001230:Prenyl group binding site (CAAX box); IPR002472:Palmit…	1	-18.44	91	ENSMUSG00000015474 (mmu-miR-199a*)	ENSRNOG00000000435 (mmu-miR-199a*)	hsa-mir-199a*	hsa-mir-199a*	0005509 calcium ion binding IEA; 0008474 palmitoyl-(protein) hydrolase activity NAS; 0016787 hydrolase activity IEA; 0006464 protein modification NAS; 0005764 lysosome NAS;	3' UUGGUUAC-ACGUCUGAU-GACAU 5' hsa-mir-199a* __ .::||:||.||.:||.||.||||: __ 5' UGUCAGUGUUGGGGAAUAUCUGUG 3' ENST00000324816 E:-18.440001 S:91.000000 Loc:538 Cons: 91.67%(mmu) 91.67%(rno)
ENST00000262925	ENSG00000088832	FKBP1B		ENSMUSG00000032966	ENSRNOG00000008822	FK506-BINDING PROTEIN 1A (EC 5.2.1.8) (PEPTIDYL-PROLYL CIS-TRANS ISOMERASE) (PPIASE) (ROTAMASE) (12 KDA FKBP) (FKBP-12) (IMMUNOPHILIN FKBP12). [Source:SWISSPROT;Acc:P20071] ENSG00000088832 (-1) (13446 HUGO:3711:FKBP-12 FKBP1 FKBP12 FKBP12C PKC12 PPIASE [IPR001179:Peptidylprolyl isomerase, FKBP-type;]	5	-101.77	504	ENSMUSG00000032966 (mmu-let-7a)	ENSRNOG00000008822 (mmu-miR-320)	hsa-let-7a hsa-mir-150 hsa-mir-320 rno-mir-330 hsa-mir-34c hsa-mir-sf202_seth	hsa-mir-320 rno-mir-330 hsa-mir-150 99 hsa-mir-34c	0004600 cyclophilin IEA; 0016853 isomerase activity IEA; 0030051 FK506-sensitive peptidyl-prolyl cis-trans isomerase IEA; 0042027 cyclophilin-type peptidyl-prolyl cis-trans isomerase activity IEA; 0006457 protein folding IEA; 0006936 muscle contraction NAS; 0005737 cytoplasm NAS; 0004872 receptor activity TAS; 0005528 FK506 binding NR;	3' AAGCGGGAGAGUUGGGUCGAAAA 5' hsa-mir-320 __ |.:|::||.||.||:|||||||. __ 5' UGUGUUCUGUC-ACUCAGCUUUG 3' ENST00000262925 E:-24.59 S:116.000000 Loc:143 Cons: 95.45%(mmu) 95.45%(rno)	3' AGAGACGUCCGGGACACGAAACG 5' rno-mir-330 __ .:||.|||..:|||||.:||||. __ 5' CUUCAGCAUCUCCUGUUUUUUGA 3' ENST00000262925 E:-19.24 S:103.000000 Loc:930 Cons: 91.30%(mmu) %(rno)	3' GUGACCAUGUUCCCAACCCUCU 5' hsa-mir-150 __ .|:.||.|:.:|.||||||:|: __ 5' AAUAGGAAUUGGUGUUGGGGGG 3' ENST00000262925 E:-20.719999 S:99.000000 Loc:362 Cons: 95.45%(mmu) %(rno)	3' UUGAUAUGUUGGAUGAUGGAGU 5' hsa-let-7a __ |||||||::.|.||..|||||| __ 5' AACUAUAUGCCAUA-AACCUCA 3' ENST00000262925 E:-17.129999 S:93.000000 Loc:219 Cons: 100.00%(mmu) %(rno)	3' GUUAG-UCGAUUGAUGUGACGGA 5' hsa-mir-34c __ ||.||..|||.:||:|:||||.. __ 5' CAUUCUUGCU-GCUGCGCUGCAA 3' ENST00000262925 E:-20.09 S:93.000000 Loc:446 Cons: 90.91%(mmu) %(rno)
ENST00000266027	ENSG00000114353	GNAI2		ENSMUSG00000032562	ENSRNOG00000016592	GUANINE NUCLEOTIDE-BINDING PROTEIN G(I), ALPHA-2 SUBUNIT (ADENYLATE CYCLASE-INHIBITING G ALPHA PROTEIN). [Source:SWISSPROT;Acc:P04899] ENSG00000114353 (1) (50223181 50248118 50254134 50255342 50265612 HUGO:4385:GNAI2B [IPR001687:ATP/GTP-binding site motif A (P-loop); IPR001230:Prenyl group binding site (CAAX box); IPR001019:Guanine nucleotide binding protein (G-protein), alpha subunit; IPR001408:…	2	-41.22	192	ENSMUSG00000032562 (hsa-miR-147)	ENSRNOG00000016592 (hsa-miR-147)	hsa-mir-147 hsa-mir-34a	hsa-mir-34a hsa-mir-147	0004871 signal transducer activity IEA; 0005525 GTP binding IEA; 0007186 G-protein coupled receptor protein signaling pathway IEA; 0003927 heterotrimeric G-protein GTPase activity TAS; 0007165 signal transduction TAS; 0007186 G-protein coupled receptor protein signaling pathway TAS; 0007194 negative regulation of adenylate cyclase activity TAS; 0007584 response to nutrients TAS;	3' UGUUGGUCG-AUUCUGUGACGGU 5' hsa-mir-34a __ ||||..|||.|:||||:|..||| __ 5' ACAAGAAGCGUGAGACGCCACCA 3' ENST00000266027 E:-22.84 S:100.000000 Loc:470 Cons: %(mmu) 91.30%(rno)	3' CGUCUUCGUAAAGGUGUGUG 5' hsa-mir-147 __ |.:||:|.:||.|||||.:| __ 5' GGGGAGGGGUUGCCACAGGC 3' ENST00000266027 E:-18.379999 S:92.000000 Loc:165 Cons: 100.00%(mmu) 100.00%(rno)
ENST00000234160	ENSG00000115806	GORASP2		ENSMUSG00000014959	ENSRNOG00000023386	GOLGI REASSEMBLY STACKING PROTEIN 2; GOLGI REASSEMBLY STACKING PROTEIN 2, 55 KDA. [Source:RefSeq;Acc:NM_015530] ENSG00000115806 (1) (171988255 171988395 172025299 172026176 172493272) 877 (877 nt) HUGO:17500:GOLPH6 GRASP55 GRS2 [IPR007583:GRASP55/65;]	2	-38.32	212	ENSMUSG00000014959 (mmu-miR-17_5p)	ENSRNOG00000023386 (mmu-miR-17_5p)	hsa-mir-17_5p hsa-mir-sf164_seth	hsa-mir-17_5p hsa-mir-sf164_seth	0007242 intracellular signaling cascade IEA;	3' UGAUGGACGUG--ACAUUCGUGAAAC 5' hsa-mir-17_5p __ |:|.|:||:||..||||||:..|||| __ 5' AUUUCUUGUACUUUGUAAGUCGUUUG 3' ENST00000234160 E:-18.76 S:110.000000 Loc:271 Cons: 92.31%(mmu) 92.31%(rno)	3' GAUGUAUCUUACCGUAGAGAGU 5' hsa-mir-sf164_seth __ ||.|:|.||:|.||||||||.. __ 5' CUCCGU-GAGUCGCAUCUCUAC 3' ENST00000234160 E:-19.559999 S:102.000000 Loc:354 Cons: 90.48%(mmu) %(rno)
ENST00000327014	ENSG00000137309	HMGA1		ENSMUSG00000041059	ENSRNOG00000000488	HIGH MOBILITY GROUP PROTEIN HMG-I/HMG-Y (HMG-I(Y)) (HIGH MOBILITY GROUP AT-HOOK 1). [Source:SWISSPROT;Acc:P17096] ENSG00000137309 (1) (34251548 34255413 34259516 34260862 34480761) 1346 (1346 nt) HUGO:5010:HMGIY [IPR000637:HMG-I and HMG-Y DNA-binding domain (A+T-hook); IPR000116:High mobility group proteins HMG-I and HMG-Y; IPR001472:Bipartite nuclear localization signal;]	3	-70.64	336	ENSMUSG00000041059 (mmu-let-7d)		hsa-let-7d hsa-mir-26a hsa-mir-26b rno-mir-327 hsa-mir-361	hsa-mir-26b rno-mir-327 101	0003680 AT DNA binding TAS; 0006355 regulation of transcription, DNA-dependent TAS; 0007001 chromosome organization and biogenesis (sensu Eukarya) IEA; 0000785 chromatin IEA; 0005634 nucleus IEA; 0003677 DNA binding IEA; 0006355 regulation of transcription, DNA-dependent IEA;	3' UGGAUAGGACUUAAUGAACUU 5' hsa-mir-26b __ .|||||::..|:||||||||| __ 5' UCCUAUUUGCAGUUACUUGAA 3' ENST00000327014 E:-21.43 S:127.000000 Loc:1304 Cons: 95.24%(mmu) %(rno)	3' UGGGAGUACGGGGAGUUCC 5' rno-mir-327 __ .||:.|.||||||.||||| __ 5' UCCUCCCUGCCCCCCAAGG 3' ENST00000327014 E:-28.42 S:110.000000 Loc:911 Cons: 94.74%(mmu) %(rno)	3' UGAUACGUUGGAUGAUGGAGA 5' hsa-let-7d __ .||:|.|.||..||||||||| __ 5' UCUGUUC-ACAAACUACCUCU 3' ENST00000327014 E:-20.790001 S:99.000000 Loc:948 Cons: 100.00%(mmu) %(rno)
ENST00000243108	ENSG00000170338	HOXC6		ENSMUSG00000001661	ENSRNOG00000016442	HOMEOBOX PROTEIN HOX-C6 (HOX-3C) (HHO.C8) (CP25). [Source:SWISSPROT;Acc:P09630] ENSG00000170338 (1) (52708467 52708573 52710013 52710865 52713100) 852 (852 nt) HUGO:5128:HOX3 HOX3C [IPR001356:Homeobox; IPR001827:Homeobox protein, antennapedia type;]	3	-58.16	287	ENSMUSG00000001661 (mmu-let-7e)	ENSRNOG00000016442 (mmu-miR-146)	hsa-let-7e hsa-mir-128a hsa-mir-146 hsa-mir-198	hsa-mir-146 hsa-mir-128a	0003700 transcription factor activity IEA; 0003714 transcription co-repressor activity TAS; 0006357 regulation of transcription from Pol II promoter TAS; 0007275 development TAS; 0005634 nucleus IEA;	3' UGAUAUGUUGGAGGAUGGAGU 5' hsa-let-7e __ :||.|:.:|||.|||.||||| __ 5' GCUCUG-GACCCCCUCCCUCA 3' ENST00000243108 E:-18.93 S:98.000000 Loc:152 Cons: 95.00%(mmu) %(rno)	3' UUGGGUACCUUAAGUCAAGAGU 5' hsa-mir-146 __ ||||:.|||...||.||||||: __ 5' AACCUCUGG--GUCCGUUCUCG 3' ENST00000243108 E:-20.84 S:96.000000 Loc:804 Cons: 90.00%(mmu) 90.00%(rno)	3' UUUUCUCUGGCCAAGUGACACU 5' hsa-mir-128a __ ||..|.|||||.|||..||||| __ 5' AACUGUGACCGUUUCUGUGUGA 3' ENST00000243108 E:-18.389999 S:93.000000 Loc:584 Cons: 100.00%(mmu) %(rno)
ENST00000328639_P	ENSG00000067829	IDH3G		ENSMUSG00000002010	ENSRNOG00000019386	ISOCITRATE DEHYDROGENASE [NAD] SUBUNIT GAMMA, MITOCHONDRIAL PRECURSOR (EC 1.1.1.41) (ISOCITRIC DEHYDROGENASE) (NAD+-SPECIFIC ICDH). [Source:SWISSPROT;Acc:P51553] ENSG00000067829 (-1) (151519508 151519 HUGO:5386: [IPR001687:ATP/GTP-binding site motif A (P-loop); IPR001804:Isocitrate/isopropylmalate dehydrogenase; IPR001230:Prenyl group binding site (CAAX box);]	3	-66.58	319		ENSRNOG00000019386 (rno-miR-324_3p)	rno-mir-324_3p rno-mir-338 hsa-mir-34a	rno-mir-338 hsa-mir-34a rno-mir-324_3p	0004449 isocitrate dehydrogenase (NAD) activity NAS; 0016491 oxidoreductase activity IEA; 0000004 biological_process unknown ND; 0008152 metabolism IEA; 0008372 cellular_component unknown ND; 0005524 ATP binding IEA; 0005975 carbohydrate metabolism NR; 0006099 tricarboxylic acid cycle IEA; 0005739 mitochondrion IEA;	3' AGUUGUUUUAGUGACUACGACCU 5' rno-mir-338 __ ||.:::||:|.:||.:||||||| __ 5' UCCGUGAAGU-GCUUGUGCUGGA 3' ENST00000328639_P E:-17.459999 S:112.000000 Loc:1384 Cons: %(mmu) 95.45%(rno)	3' UGUUGGUCGAUUCUGUGACGGU 5' hsa-mir-34a __ .||.|||||..||:|::||||. __ 5' CCACCCAGC--AGGCGUUGCCC 3' ENST00000328639_P E:-24.049999 S:104.000000 Loc:1756 Cons: %(mmu) 90.00%(rno)	3' GGUCGUCGUGGA--CCCCGUCACC 5' rno-mir-324_3p __ |||..|.|.|||..|||||||||. __ 5' CCAAGACCUCCUGGGGGGCAGUGC 3' ENST00000328639_P E:-25.07 S:103.000000 Loc:2898 Cons: %(mmu) 91.67%(rno)
ENST00000234698	ENSG00000011009	LYPLA2		ENSMUSG00000028670	ENSRNOG00000010067	LYSOPHOSPHOLIPASE II; ACYL-PROTEIN THIOESTERASE. [Source:RefSeq;Acc:NM_007260] ENSG00000011009 (1) (23587121 23588648 23590697 23591502 24000699) 805 (805 nt) HUGO:6738:APT-2 [IPR003140:Phospholipase/Carboxylesterase; IPR000379:Esterase/lipase/thioesterase, active site;]	5	-134.03	540	ENSMUSG00000028670 (hsa-miR-198)	ENSRNOG00000010067 (mmu-miR-133)	mmu-mir-133 hsa-mir-133a hsa-mir-198 hsa-mir-28 hsa-mir-320 rno-mir-331 rno-mir-349	mmu-mir-133 rno-mir-331 hsa-mir-28 rno-mir-349 hsa-mir-198	0003824 catalytic activity IEA;	3' UGUCGACCAACUUCCCCUGGUU 5' mmu-mir-133 __ :|||||||...||||||.|||: __ 5' GCAGCUGGAGAAAGGGGCCCAG 3' ENST00000234698 E:-31.76 S:116.000000 Loc:271 Cons: %(mmu) 95.45%(rno)	3' AAGAUCCUAUCCGGGU-CCCCG 5' rno-mir-331 __ .||.:||.|.||||||.||||| __ 5' CUCAGGGUUUGGCCCAUGGGGC 3' ENST00000234698 E:-32 S:112.000000 Loc:355 Cons: 90.91%(mmu) 95.45%(rno)	3' GAGUUAUCUGACACUCGAGGAA 5' hsa-mir-28 __ ||::.|..:|||||:|||||.| __ 5' CUUGCU--GCUGUGGGCUCCCU 3' ENST00000234698 E:-21.73 S:106.000000 Loc:479 Cons: 90.00%(mmu) %(rno)	3' UCUCCAAUUCUGUCGUCCCGAC 5' rno-mir-349 __ ||:..|.:||.|.|:||||||| __ 5' AGGCCUGGAGCCUGUAGGGCUG 3' ENST00000234698 E:-23.280001 S:105.000000 Loc:614 Cons: 95.45%(mmu) 95.45%(rno)	3' GGAUAGAGGGGAGACCUGG 5' hsa-mir-198 __ .|||.|.||.||:|||:|| __ 5' ACUAGCCCCGCUUUGGGCC 3' ENST00000234698 E:-25.26 S:101.000000 Loc:324 Cons: 100.00%(mmu) 100.00%(rno)
ENST00000233121	ENSG00000084764	MAPRE3		ENSMUSG00000029166	ENSRNOG00000008961	MICROTUBULE-ASSOCIATED PROTEIN RP/EB FAMILY MEMBER 3 (PROTEIN EB3). [Source:SWISSPROT;Acc:Q9UPY8] ENSG00000084764 (1) (27168060 27219622 27223751 27224621 27230381) 870 (870 nt) HUGO:6892:EB3 RP3 [IPR001715:Calponin-like actin-binding; IPR004953:EB1 protein;]	3	-63.99	299	ENSMUSG00000029166 (mmu-let-7b)	ENSRNOG00000008961 (mmu-let-7b)	hsa-let-7b hsa-let-7c hsa-mir-183 hsa-mir-184 rno-mir-342	hsa-mir-183 101 hsa-mir-184	0008017 microtubule binding IEA; 0007017 microtubule-based process IEA;	3' GUCACUUAAGAUGGUCACGGUAU 5' hsa-mir-183 __ .:|||..||.|::||||||::.| __ 5' GGGUGCUUUGUGUCAGUGCUGCA 3' ENST00000233121 E:-20.25 S:101.000000 Loc:94 Cons: 91.30%(mmu) %(rno)	3' UUGGUGUGUUGGAUGAUGGAGU 5' hsa-let-7b __ .|||||||||.||.||:|||.: __ 5' CACCACACAAACU-CUGCCUGG 3' ENST00000233121 E:-25.85 S:100.000000 Loc:720 Cons: 90.48%(mmu) 90.48%(rno)	3' UGGGAAUAGUCAAGAGGCAGGU 5' hsa-mir-184 __ ..|:|||.|.|||||::.|||| __ 5' CACUUUACCUGUUCUUU-UCCA 3' ENST00000233121 E:-17.889999 S:98.000000 Loc:378 Cons: 100.00%(mmu) 100.00%(rno)
ENST00000227926	ENSG00000110492	MDK		ENSMUSG00000027239	ENSRNOG00000017560	MIDKINE PRECURSOR (NEURITE OUTGROWTH-PROMOTING PROTEIN) (MK) (MIDGESTATION AND KIDNEY PROTEIN) (AMPHIREGULIN-ASSOCIATED PROTEIN) (ARAP) (NEURITE OUTGROWTH-PROMOTING FACTOR 2). [Source:SWISSPROT;Acc:P2 HUGO:6972:NEGF2 [IPR000762:PTN/MK heparin-binding protein;]	1	-24.41	93		ENSRNOG00000017560 (mmu-miR-125a)	hsa-mir-125a	hsa-mir-125a	0005125 cytokine activity NR; 0008083 growth factor activity NR; 0008201 heparin binding NR; 0000074 regulation of cell cycle IEA; 0007165 signal transduction NR; 0007267 cell-cell signaling NR; 0007399 neurogenesis NR; 0008283 cell proliferation IEA; 0030154 cell differentiation IEA; 0005615 extracellular space NR;	3' GUGUCCAAUUUCCCAGAGUCCCU 5' hsa-mir-125a __ .:.|||...|||||.:||.|||| __ 5' GGGAGGGACAAGGGAUUCUGGGA 3' ENST00000227926 E:-24.41 S:93.000000 Loc:180 Cons: %(mmu) 100.00%(rno)
ENST00000203630	ENSG00000089693	MLF2		ENSMUSG00000030120	ENSRNOG00000016589	MYELOID LEUKEMIA FACTOR 2 (MYELODYSPLASIA-MYELOID LEUKEMIA FACTOR 2). [Source:SWISSPROT;Acc:Q15773] ENSG00000089693 (-1) (6727431 6728222 6731761 6732530 6680228) 569 (569 nt) HUGO:7126: []	2	-37.37	224	ENSMUSG00000030120 (mmu-miR-205)	ENSRNOG00000016589 (mmu-miR-152)	hsa-mir-152 hsa-mir-205	hsa-mir-152 hsa-mir-205	0005554 molecular_function unknown ND; 0000004 biological_process unknown ND; 0005634 nucleus IEA; 0008372 cellular_component unknown ND;	3' GGUUCAAGACAGUACGUGACU 5' hsa-mir-152 __ ||.|.|.|||.||||||:||| __ 5' CCUACUCCUGCCAUGCAUUGA 3' ENST00000203630 E:-20.33 S:114.000000 Loc:283 Cons: %(mmu) 90.48%(rno)	3' GUCUGAGGCCACCUUACUUCCU 5' hsa-mir-205 __ :||::.::..||||||.||||| __ 5' UAGGUGUUUAUGGAAUAAAGGA 3' ENST00000203630 E:-17.040001 S:110.000000 Loc:541 Cons: 100.00%(mmu) 100.00%(rno)
ENST00000309458	ENSG00000175130	MLP		ENSMUSG00000047945	ENSRNOG00000009113	MARCKS-RELATED PROTEIN (MACROPHAGE MYRISTOYLATED ALANINE-RICH C KINASE SUBSTRATE) (MAC-MARCKS) (MACMARCKS). [Source:SWISSPROT;Acc:P49006] ENSG00000175130 (-1) (32301914 32302671 32304107 32304307 3220 HUGO:7142:F52 MacMARCKS MLP1 [IPR002101:Myristoylated alanine-rich C-kinase substrate MARCKS; IPR001472:Bipartite nuclear localization signal;]	5	-111.37	517	ENSMUSG00000047945 (mmu-miR-182)	ENSRNOG00000009113 (mmu-miR-17_5p)	hsa-mir-17_5p hsa-mir-182 hsa-mir-183 hsa-mir-194 hsa-mir-198 mmu-mir-202 rno-mir-323 rno-mir-325	hsa-mir-194 mmu-mir-202 rno-mir-325 rno-mir-323 hsa-mir-198	0005516 calmodulin binding IEA;	3' AGGUGUACCUCAACGACAAUGU 5' hsa-mir-194 __ |||||.|||..||.||||.||| __ 5' UCCACCUGGUUUUACUGUAACA 3' ENST00000309458 E:-19.290001 S:109.000000 Loc:706 Cons: 90.91%(mmu) 95.45%(rno)	3' AGAAGGGUACGCGAUAUGGAGA 5' mmu-mir-202 __ |..||:|.||:|||:|:|||.. __ 5' UAGUCUCUUGUGCUGUGCCUAG 3' ENST00000309458 E:-24.129999 S:104.000000 Loc:431 Cons: 90.91%(mmu) %(rno)	3' UGUGAAUGACUCGUGGAUGAUCC 5' rno-mir-325 __ ..||||:.|.||||..||:|||| __ 5' UGACUUGGUAAGCAAGUAUUAGG 3' ENST00000309458 E:-21.030001 S:103.000000 Loc:551 Cons: 91.30%(mmu) 95.65%(rno)	3' UCUCCAGCUGGCACAUUACACG 5' rno-mir-323 __ :|:||..|::|.|||||||||. __ 5' GGGGGGAGGUC-UGUAAUGUGA 3' ENST00000309458 E:-25.15 S:101.000000 Loc:581 Cons: 95.24%(mmu) 95.24%(rno)	3' GGAUAGAGGGGAGACCUGG 5' hsa-mir-198 __ |||.||.|:|||.||||:: __ 5' CCUCUCCCUCCUGUGGAUU 3' ENST00000309458 E:-21.77 S:100.000000 Loc:145 Cons: %(mmu) 94.74%(rno)
ENST00000332894	ENSG00000185551	NR2F2		ENSMUSG00000030551	ENSRNOG00000010308	COUP TRANSCRIPTION FACTOR 2 (COUP-TF2) (COUP-TF II) (APOLIPOPROTEIN AI REGULATORY PROTEIN-1) (ARP-1). [Source:SWISSPROT;Acc:P24468] ENSG00000185551 (1) (94603714 94605103 94610619 94611809 94632661) 1 HUGO:7976:ARP1 COUP-TFII COUPTFB SVP40 TFCOUP2 [IPR001628:Zn-finger, C4-type steroid receptor; IPR003068:Transcription factor COUP; IPR001723:Steroid hormone receptor; IPR000003:Retinoid X receptor;…	7	-146.67	740	ENSMUSG00000030551 (mmu-miR-122a)		hsa-mir-122a hsa-mir-146 hsa-mir-150 hsa-mir-181b mmu-mir-202 hsa-mir-27b rno-mir-325 rno-mir-341 hsa-mir-sf202_seth	hsa-mir-181b hsa-mir-sf202_seth hsa-mir-122a rno-mir-325 mmu-mir-202 hsa-mir-150 hsa-mir-27b	0003700 transcription factor activity IEA; 0003706 ligand-regulated transcription factor activity TAS; 0003707 steroid hormone receptor activity IEA; 0003714 transcription co-repressor activity TAS; 0006357 regulation of transcription from Pol II promoter TAS; 0006629 lipid metabolism TAS; 0007165 signal transduction TAS; 0005634 nucleus TAS;	3' UUGGGUGGCUGUC-GUUACUUACAA 5' hsa-mir-181b __ ||:::|::|:|||.|||.||||||. __ 5' AAUUUAUUGGCAGCCAAGGAAUGUG 3' ENST00000332894 E:-23.219999 S:123.000000 Loc:771 Cons: 96.00%(mmu) %(rno)	3' GCGGGAGAG-UUGGGUCGAAAA 5' hsa-mir-sf202_seth __ ..||.|..|.||||:||||||| __ 5' AACCAUGACAAACCUAGCUUUU 3' ENST00000332894 E:-19.92 S:112.000000 Loc:718 Cons: 90.91%(mmu) %(rno)	3' UGUUU-GUGGUA-ACAGUGUGAGGU 5' hsa-mir-122a __ .|:|:.|.:::|.|||:|:|:|||| __ 5' UCGAGUCUUUGUGUGUUAUAUUCCA 3' ENST00000332894 E:-18.969999 S:108.000000 Loc:1120 Cons: 92.00%(mmu) %(rno)	3' UGUGAAUGACUCGUGGAUGAUCC 5' rno-mir-325 __ ||||.|::||.||||:||.|||| __ 5' ACAC-UGUUG-GCACUUA-UAGG 3' ENST00000332894 E:-23.59 S:106.000000 Loc:980 Cons: 100.00%(mmu) %(rno)	3' AGAAGGGUAC-GCGAUAUGGAGA 5' mmu-mir-202 __ |:.|||::||.|..|:||||||| __ 5' UUGUCCUGUGUCUAUGUACCUCU 3' ENST00000332894 E:-22.33 S:102.000000 Loc:387 Cons: 95.65%(mmu) %(rno)	3' GUGACCAUGUUCCCAACCCUCU 5' hsa-mir-150 __ ||:|..||.::.|.|||||||| __ 5' CAUU--UAAGGAGAUUGGGAGA 3' ENST00000332894 E:-20.450001 S:96.000000 Loc:318 Cons: 100.00%(mmu) %(rno)	3' GUCUUGAAUCG-GUGACACUU 5' hsa-mir-27b __ .||||:|||.:..|||||||| __ 5' AAGAAUUUAAUGGACUGUGAA 3' ENST00000332894 E:-18.190001 S:93.000000 Loc:129 Cons: 95.24%(mmu) %(rno)
ENST00000262049	ENSG00000111406	PCBP2		ENSMUSG00000023049	ENSRNOG00000015083	POLY(RC)-BINDING PROTEIN 2 (ALPHA-CP2) (HNRNP-E2). [Source:SWISSPROT;Acc:Q15366] ENSG00000111406 (1) (52132180 52134852 52159493 52159883 52180973) 390 (390 nt) HUGO:8648:hnRNP-E2 HNRPE2 [IPR004087:KH domain; IPR004088:KH domain, type 1;]	4	-76.13	409	ENSMUSG00000023049 (mmu-miR-106b)	ENSRNOG00000015083 (mmu-miR-106b)	hsa-mir-106b hsa-mir-184 hsa-mir-206 hsa-mir-28 hsa-mir-320 rno-mir-342	hsa-mir-184 rno-mir-342 hsa-mir-106b hsa-mir-206	0003677 DNA binding IEA; 0003723 RNA binding IDA; 0016071 mRNA metabolism NAS; 0005634 nucleus NAS; 0005737 cytoplasm NAS; 0030529 ribonucleoprotein complex IEA;	3' UGGGAAU-AGUCAAGAGGCAGGU 5' hsa-mir-184 __ ::::|.|.||..|||||:||:|| __ 5' GUUUUAAUUCCUUUCUCUGUUCA 3' ENST00000262049 E:-18.530001 S:109.000000 Loc:159 Cons: 95.65%(mmu) 91.30%(rno)	3' CUGCCCACGCUAAAGACACACUCU 5' rno-mir-342 __ |||.||.||..|||||.|||||.. __ 5' GACUGGAGCUUUUUCUUUGUGAAU 3' ENST00000262049 E:-17.43 S:107.000000 Loc:346 Cons: %(mmu) 100.00%(rno)	3' UAGACGUGACAGUCGUGAAAU 5' hsa-mir-106b __ .||||:|.||||||.|.|||. __ 5' UUCUGUAAUGUCAGGAAUUUU 3' ENST00000262049 E:-19.15 S:102.000000 Loc:307 Cons: 100.00%(mmu) 100.00%(rno)	3' GGUGUGUGAAGGAAUGUAAGGU 5' hsa-mir-206 __ |:|||||...|:|||:..|||| __ 5' CUACACA---CUUUAUCAUCCA 3' ENST00000262049 E:-21.02 S:91.000000 Loc:118 Cons: 100.00%(mmu) 100.00%(rno)
ENST00000244366	ENSG00000112511	PHF1		ENSMUSG00000024193	ENSRNOG00000000480	PHD FINGER PROTEIN 1 (PHF1 PROTEIN). [Source:SWISSPROT;Acc:O43189] ENSG00000112511 (1) (33425848 33426933 33430543 33431097 33434834) 554 (554 nt) HUGO:8919: [IPR001965:Zn-finger-like, PHD finger;]	2	-57.47	213	ENSMUSG00000024193 (mmu-miR-201)		mmu-mir-201 hsa-mir-205 rno-mir-326 hsa-mir-95	hsa-mir-95 rno-mir-326	0003700 transcription factor activity TAS; 0006355 regulation of transcription, DNA-dependent IEA; 0005634 nucleus IEA;	3' ACGAGUUAU-UUAUGGG-CAACUU 5' hsa-mir-95 __ .||||.:|:.|:||||:.|||||: __ 5' GGCUCUGUGCAGUACCUGGUUGAG 3' ENST00000244366 E:-22.690001 S:107.000000 Loc:177 Cons: 91.67%(mmu) %(rno)	3' UGACCUCCUUCCCGGGUCUCC 5' rno-mir-326 __ |||||:|||:|.|:||.|||| __ 5' ACUGGGGGAGGAGUCC-GAGG 3' ENST00000244366 E:-34.779999 S:106.000000 Loc:92 Cons: 100.00%(mmu) %(rno)
ENST00000230273	ENSG00000112511	PHF1		ENSMUSG00000024193	ENSRNOG00000000480	PHD FINGER PROTEIN 1 (PHF1 PROTEIN). [Source:SWISSPROT;Acc:O43189] ENSG00000112511 (1) (33425686 33426933 33430767 33431087 33434834) 320 (320 nt) HUGO:8919: [IPR001965:Zn-finger-like, PHD finger;]	2	-40.02	195	ENSMUSG00000024193 (mmu-miR-134)		hsa-mir-134 hsa-mir-18 hsa-mir-181b hsa-mir-181a hsa-mir-181c hsa-mir-196 hsa-mir-222 hsa-mir-302	hsa-mir-181c hsa-mir-134	0003700 transcription factor activity TAS; 0006355 regulation of transcription, DNA-dependent IEA; 0005634 nucleus IEA;	3' UGAGUGGCUGUCCAACUUACAA 5' hsa-mir-181c __ .||||||.||||.|.|:||||. __ 5' CCUCACCUACAGCUGGGAUGUA 3' ENST00000230273 E:-22.809999 S:104.000000 Loc:64 Cons: 100.00%(mmu) %(rno)	3' GGGAGAC--CAGUUGGUCAGUGU 5' hsa-mir-134 __ :|||:||..||:|.::.||:||| __ 5' UCCUUUGAUGUUAUUUUGUUACA 3' ENST00000230273 E:-17.209999 S:91.000000 Loc:207 Cons: 91.30%(mmu) %(rno)
ENST00000337736	ENSG00000119383	PPP2R4		ENSMUSG00000039515	ENSRNOG00000018457	PROTEIN PHOSPHATASE 2A, REGULATORY SUBUNIT B (PP2A, SUBUNIT B, PR53 ISOFORM) (PHOSPHOTYROSYL PHOSPHATASE ACTIVATOR) (PTPA). [Source:SWISSPROT;Acc:Q15257] ENSG00000119383 (1) (127249658 127249925 12728 HUGO:9308:PTPA [IPR004327:Phosphotyrosyl phosphatase activator, PTPA;]	1	-22.92	107	ENSMUSG00000039515 (mmu-miR-128a)		hsa-mir-128a mmu-mir-291_5p hsa-mir-30c	hsa-mir-128a	0008160 protein tyrosine phosphatase activator activity TAS; 0008601 protein phosphatase type 2A, intrinsic regulator activity NAS; 0006470 protein amino acid dephosphorylation NAS; 0005625 soluble fraction TAS; 0008372 cellular_component unknown ND;	3' UUUUCUCUGGCCAAGUGACACU 5' hsa-mir-128a __ |.:||||:|:.|||:||||.|: __ 5' AUGAGAGGCU-GUUUACUGGGG 3' ENST00000337736 E:-22.92 S:107.000000 Loc:103 Cons: 90.48%(mmu) %(rno)
ENST00000238362	ENSG00000119414	PPP6C		ENSMUSG00000026753	ENSRNOG00000015145	SERINE/THREONINE PROTEIN PHOSPHATASE 6 (EC 3.1.3.16) (PP6). [Source:SWISSPROT;Acc:O00743] ENSG00000119414 (-1) (123287452 123287997 123328042 123328110 123281843) 545 (545 nt) HUGO:9323: [IPR006186:Serine/threonine-specific protein phosphatase and bis(5-nucleosyl)-tetraphosphatase; IPR004843:Metallo-phosphoesterase;]	2	-42.31	219	ENSMUSG00000026753 (mmu-let-7g)	ENSRNOG00000015145 (mmu-let-7g)	hsa-let-7g hsa-let-7d hsa-let-7e hsa-mir-17_5p rno-mir-325 hsa-mir-sf202_seth	hsa-mir-17_5p 116	0000158 protein phosphatase type 2A activity IEA; 0004723 calcium-dependent protein serine/threonine phosphatase activity IEA; 0004724 magnesium-dependent protein serine/threonine phosphatase activity IEA; 0008420 CTD phosphatase activity IEA; 0015071 protein phosphatase type 2C activity IEA; 0016787 hydrolase activity IEA; 0017018 myosin phosphatase activity IEA; 0030145 manganese ion binding IE…	3' UGAUGGACGUGACAUUCGUGAAAC 5' hsa-mir-17_5p __ ..|||:|.:..|.|:||||||||| __ 5' UAUACUUUUUAU-UGAGCACUUUG 3' ENST00000238362 E:-20.360001 S:116.000000 Loc:75 Cons: 100.00%(mmu) 100.00%(rno)	3' UGAUAUGUUGGAGGAUGGAGU 5' hsa-let-7e __ :..||:|.:||||:|:|||:. __ 5' GAAAUGCUGCCUCUUGCCUUU 3' ENST00000238362 E:-21.950001 S:103.000000 Loc:104 Cons: 100.00%(mmu) 100.00%(rno)
ENST00000293362	ENSG00000131467	PSME3		ENSMUSG00000019326	ENSRNOG00000020558	PROTEASOME ACTIVATOR COMPLEX SUBUNIT 3 (PROTEASOME ACTIVATOR 28-GAMMA SUBUNIT) (PA28GAMMA) (PA28G) (ACTIVATOR OF MULTICATALYTIC PROTEASE SUBUNIT 3) (11S REGULATOR COMPLEX GAMMA SUBUNIT) (REG-GAMMA) (K HUGO:9570:Ki PA28-gamma [IPR003185:Proteasome activator pa28, alpha subunit; IPR003186:Proteasome activator pa28, beta subunit;]	5	-111.53	491	ENSMUSG00000019326 (mmu-let-7d)	ENSRNOG00000020558 (rno-miR-331)	hsa-let-7d hsa-mir-141 mmu-mir-298 hsa-mir-321 rno-mir-331	hsa-mir-141 hsa-mir-321 rno-mir-331 mmu-mir-298 95	0008538 proteasome activator activity IEA; 0005837 26S proteasome TAS; 0008537 proteasome activator complex IEA;	3' GGUAGAAAUGGUCUGUCACAA 5' hsa-mir-141 __ .|||:||.::::|:|||||.| __ 5' GCAUUUUAGUUGGGCAGUGCU 3' ENST00000293362 E:-19.17 S:104.000000 Loc:1449 Cons: 90.48%(mmu) %(rno)	3' CUUGGGUGUUA-GGGACCGAAU 5' hsa-mir-321 __ .:|||.|||.|.||:|||:||: __ 5' AGACCGACAUUGCCUUGGUUUG 3' ENST00000293362 E:-24.58 S:102.000000 Loc:41 Cons: 95.45%(mmu) %(rno)	3' AAGAUCCUAUCCGGGUCCCCG 5' rno-mir-331 __ ..|.:||..|||.|||||||. __ 5' GCCAGGGCCAGGGCCAGGGGA 3' ENST00000293362 E:-29.290001 S:97.000000 Loc:3 Cons: 100.00%(mmu) 95.24%(rno)	3' CCUUCUUGUCGGGAGGAGACGG 5' mmu-mir-298 __ .|||||::.|.||||||.|.:| __ 5' AGAAGAGUUG-CCUCCUGUCUC 3' ENST00000293362 E:-20.530001 S:95.000000 Loc:1152 Cons: 90.48%(mmu) %(rno)	3' UGAUACGUUGGAU-GAUGGAGA 5' hsa-let-7d __ ::|.||::|:.|:.:||||||| __ 5' GUUCUGUGAUGUGUUUACCUCU 3' ENST00000293362 E:-17.959999 S:93.000000 Loc:150 Cons: 90.91%(mmu) %(rno)
ENST00000229138	ENSG00000111540	RAB5B		ENSMUSG00000000711	ENSRNOG00000006130	RAS-RELATED PROTEIN RAB-5B. [Source:SWISSPROT;Acc:P35239] ENSG00000111540 (1) (54654120 54654121 54672263 54674736 54681550) 2473 (2473 nt) HUGO:9784: [IPR001687:ATP/GTP-binding site motif A (P-loop); IPR001806:Ras GTPase superfamily;]	2	-35.67	199	ENSMUSG00000055478 (mmu-miR-106b)		hsa-mir-106b hsa-mir-18 rno-mir-333	hsa-mir-106b rno-mir-333	0003928 RAB small monomeric GTPase activity TAS; 0005525 GTP binding IEA; 0008565 protein transporter activity IEA; 0006886 intracellular protein transport IEA; 0007264 small GTPase mediated signal transduction IEA; 0005624 membrane fraction TAS; 0005886 plasma membrane TAS;	3' UAGACGUGACAGUCGUGAAAU 5' hsa-mir-106b __ ..|||||..||:.|||||||| __ 5' CCCUGCA--GUUUGCACUUUA 3' ENST00000229138 E:-18.07 S:108.000000 Loc:954 Cons: 100.00%(mmu) %(rno)	3' UUUUCAUUGAUCGUGUGGUG 5' rno-mir-333 __ .|.:|||||.|||||||::. __ 5' UACGGUAAC-AGCACACUGA 3' ENST00000229138 E:-17.6 S:91.000000 Loc:85 Cons: 100.00%(mmu) %(rno)
ENST00000308546	ENSG00000173039	RELA		ENSMUSG00000024927	ENSRNOG00000020722	TRANSCRIPTION FACTOR P65 (NUCLEAR FACTOR NF-KAPPA-B P65 SUBUNIT). [Source:SWISSPROT;Acc:Q04206] ENSG00000173039 (-1) (65196433 65197209 65205043 65205043 65156588) 776 (776 nt) HUGO:9955:NFKB3 [IPR000451:NF-kappa-B/Rel/dorsal family; IPR002965:Proline-rich extensin; IPR002909:Cell surface receptor IPT/TIG;]	2	-42.17	189	ENSMUSG00000024927 (mmu-miR-17_3p)	ENSRNOG00000020722 (mmu-miR-17_3p)	hsa-mir-17_3p mmu-mir-207	hsa-mir-17_3p mmu-mir-207	0003700 transcription factor activity TAS; 0005515 protein binding TAS; 0006355 regulation of transcription, DNA-dependent IEA; 0006366 transcription from Pol II promoter NR; 0006916 anti-apoptosis TAS; 0009402 toxin resistance TAS; 0005634 nucleus TAS; 0005667 transcription factor complex TAS;	3' UGUUCACGGAAGUGACGUCA 5' hsa-mir-17_3p __ .||||||||||.|:.|:||. __ 5' UCAAGUGCCUUAAUAGUAGG 3' ENST00000308546 E:-21.24 S:96.000000 Loc:627 Cons: 95.00%(mmu) 95.00%(rno)	3' CUCCCUCCUCUCGGUCCUCUUCG 5' mmu-mir-207 __ ...|||||.|..:.||.|||||| __ 5' UUUGGAGGUGCUUAAGCAGAAGC 3' ENST00000308546 E:-20.93 S:93.000000 Loc:179 Cons: %(mmu) 100.00%(rno)
ENST00000240802	ENSG00000121481	RNF2		ENSMUSG00000026484	ENSRNOG00000002454	RING FINGER PROTEIN 2. [Source:RefSeq;Acc:NM_007212] ENSG00000121481 (1) (182253933 182296067 182308814 182311121 182365665) 2307 (2307 nt) HUGO:10061: [IPR001841:Zn-finger, RING;]	1	-22.61	96	ENSMUSG00000026484 (mmu-miR-302)		hsa-mir-302	hsa-mir-302		3' AGUGGU-UUUG-UACCUUCGUGAAU 5' hsa-mir-302 __ .:||||.|:|:.|||||:.:|:||. __ 5' AUACCAGAGAUAAUGGAGAUAUUUU 3' ENST00000240802 E:-22.610001 S:96.000000 Loc:838 Cons: 92.00%(mmu) %(rno)
ENST00000274811	ENSG00000146083	RNF44	68-86	ENSMUSG00000034928	ENSRNOG00000017641	RING FINGER PROTEIN 44. [Source:RefSeq;Acc:NM_014901] ENSG00000146083 (-1) (175934638 175936952 175939996 175945229 175824288) 2314 (2314 nt) HUGO:19180:KIAA1100 [IPR000976:Wilm's tumour protein; IPR001841:Zn-finger, RING; IPR000694:Proline-rich region;]	11	-241.14	1186	ENSMUSG00000034928 (mmu-let-7i)	ENSRNOG00000017641 (mmu-let-7i)	hsa-let-7i rno-mir-129* hsa-mir-130b hsa-mir-138 hsa-mir-152 hsa-mir-204 hsa-mir-211 hsa-mir-223 hsa-mir-28 mmu-mir-300 rno-mir-324_5p rno-mir-325 hsa-mir-33 rno-mir-330 hsa-mir-34a rno-mir-342 rno-mir-345 rno-mir-347 hsa-mir-mz_mihaela	hsa-mir-mz_mihaela rno-mir-129* rno-mir-330 rno-mir-342 rno-mir-347 hsa-mir-204 hsa-mir-33 106 hsa-mir-138 rno-mir-345 rno-mir-325		3' UGAAUCGUCCAACAUAAUAUAGGUAG 5' hsa-mir-mz_mihaela __ ||.|||:|.||||||||||||.:||. __ 5' AC-UAGUAUGUUGUAUUAUAUAUAUG 3' ENST00000274811 E:-19.27 S:129.000000 Loc:2140 Cons: 96.00%(mmu) %(rno)	3' UACGAAA-AACCCCAUUCCCGAA 5' rno-mir-129* __ |||.|||..||.|||::|||||| __ 5' AUGAUUUCCUGUGGUGGGGGCUU 3' ENST00000274811 E:-21.370001 S:121.000000 Loc:1804 Cons: 95.65%(mmu) %(rno)	3' AGAGACGUCCGGGACACGAAACG 5' rno-mir-330 __ .:|:||.:||||||||.|.|||| __ 5' AUUUUGGGGGCCCUGUUCCUUGC 3' ENST00000274811 E:-29.42 S:116.000000 Loc:1978 Cons: 91.30%(mmu) 91.30%(rno)	3' CUGCCCACGCUAAAGACACACUCU 5' rno-mir-342 __ .:||..||:|..||||||||.||| __ 5' AGCGCCUGUG--UUCUGUGUUAGA 3' ENST00000274811 E:-20.629999 S:112.000000 Loc:1907 Cons: 100.00%(mmu) 100.00%(rno)	3' ACCCGCU-GGGUCUCCCUGU 5' rno-mir-347 __ |.|.:||.::||||||||:| __ 5' UUGCUGAUUUCAGAGGGAUA 3' ENST00000274811 E:-23.25 S:108.000000 Loc:2267 Cons: 95.00%(mmu) 95.00%(rno)	3' UCCGUAUCC-UACUGUUUCCCUU 5' hsa-mir-204 __ .|||.||||.||||||:.|||.| __ 5' UGGCCUAGGCAUGACAGUGGGCA 3' ENST00000274811 E:-25.200001 S:106.000000 Loc:1859 Cons: 95.65%(mmu) 95.65%(rno)	3' GUU-AC-GUUGAUGUUACGUG 5' hsa-mir-33 __ ||:.||.:||||:|.|||||| __ 5' CAGCUGAUAACUGCCAUGCAC 3' ENST00000274811 E:-17.860001 S:106.000000 Loc:1009 Cons: 90.48%(mmu) 90.48%(rno)	3' UCGUGUUUGAUGAUGGAGU 5' hsa-let-7i __ :||:|...||:||:||||| __ 5' GGCGC---CUGCUGCCUCA 3' ENST00000274811 E:-22.48 S:105.000000 Loc:1362 Cons: 100.00%(mmu) 100.00%(rno)	3' CUAAGUGUUG-UGGUCGA 5' hsa-mir-138 __ |||||.||||.|.||||| __ 5' GAUUC-CAACAAGCAGCU 3' ENST00000274811 E:-18.5 S:95.000000 Loc:1674 Cons: %(mmu) 94.12%(rno)	3' CGUGACC-UGAUCCCCAGUCGU 5' rno-mir-345 __ |.:||||.:|.|.||||||||. __ 5' GAGCUGGUGCCA-GGGUCAGCC 3' ENST00000274811 E:-23.27 S:94.000000 Loc:122 Cons: %(mmu) 95.24%(rno)	3' UGUGAAUGACUCGUGGAUGAUCC 5' rno-mir-325 __ ||||.|.|..||.:|||||.:|| __ 5' ACACGUCCCUAGAGCCUACCGGG 3' ENST00000274811 E:-19.889999 S:94.000000 Loc:1038 Cons: 95.65%(mmu) %(rno)
ENST00000294508	ENSG00000162512	SDC3		ENSMUSG00000025743	ENSRNOG00000011927	SYNDECAN-3 (SYND3). [Source:SWISSPROT;Acc:O75056] ENSG00000162512 (-1) (30844786 30848530 30852566 30852566 30733140) 2063 (2063 nt) HUGO:10660: [IPR001050:Syndecan;]	1	-24.67	100	ENSMUSG00000025743 (mmu-miR-141)	ENSRNOG00000011927 (mmu-miR-141)	hsa-mir-141 hsa-mir-18	hsa-mir-141	0008092 cytoskeletal protein binding IEA; 0016021 integral to membrane IEA;	3' GGUAGAAAUGGUCUGUCACAA 5' hsa-mir-141 __ ||||||...||||||.|||.. __ 5' CCAUCUGCCCCAGACUGUGCC 3' ENST00000294508 E:-24.67 S:100.000000 Loc:184 Cons: 95.24%(mmu) 100.00%(rno)
ENST00000271628_P	ENSG00000143368	SF3B4	302-320	ENSMUSG00000045548	ENSRNOG00000021181	SPLICING FACTOR 3B SUBUNIT 4 (SPLICEOSOME ASSOCIATED PROTEIN 49) (SAP 49) (SF3B50) (PRE-MRNA SPLICING FACTOR SF3B 49 KDA SUBUNIT). [Source:SWISSPROT;Acc:Q15427] ENSG00000143368 (-1) (147112016 1471120 HUGO:10771:SAP49 SF3b49 [IPR000504:RNA-binding region RNP-1 (RNA recognition motif); IPR002965:Proline-rich extensin; IPR000694:Proline-rich region;]	1	-19.86	101	ENSMUSG00000045548 (mmu-miR-199a*)	ENSRNOG00000021181 (mmu-miR-199a*)	hsa-mir-199a*	hsa-mir-199a*	0003723 RNA binding IEA; 0008248 pre-mRNA splicing factor activity TAS; 0006371 mRNA splicing TAS; 0005681 spliceosome complex TAS;	3' UUGGUUACACGUCUGAUGACAU 5' hsa-mir-199a* __ :||||||..|.|||.|:||||| __ 5' GACCAAUCAG-AGA-UGCUGUA 3' ENST00000271628_P E:-19.860001 S:101.000000 Loc:56 Cons: 100.00%(mmu) 100.00%(rno)
ENST00000215902	ENSG00000100092	SH3BP1		ENSMUSG00000022436	ENSRNOG00000009360	SH3-DOMAIN BINDING PROTEIN 1 (3BP-1). [Source:SWISSPROT;Acc:Q9Y3L3] ENSG00000100092 (1) (36280417 36281618 36294730 36295084 36297774) 354 (354 nt) HUGO:10824:dJ37E16 [IPR002965:Proline-rich extensin; IPR000198:RhoGAP domain;]	1	-17.34	92	ENSMUSG00000022436 (mmu-miR-293)		mmu-mir-293	mmu-mir-293	0005096 GTPase activator activity IEA;	3' UGUGAUGUUUGAGACGCCGUGA 5' mmu-mir-293 __ :.|||.:..|||||.|||||.. __ 5' GGACUCUCCACUCUCCGGCAGG 3' ENST00000215902 E:-17.34 S:92.000000 Loc:222 Cons: 90.91%(mmu) %(rno)
ENST00000334354	ENSG00000092068	SLC7A8		ENSMUSG00000022180	ENSRNOG00000014311	LARGE NEUTRAL AMINO ACIDS TRANSPORTER SMALL SUBUNIT 2 (L-TYPE AMINO ACID TRANSPORTER 2) (HLAT2). [Source:SWISSPROT;Acc:Q9UHI5] ENSG00000092068 (-1) (21584634 21586514 21642251 21642977 21578603) 1880 HUGO:11066:LAT2 LPI-PC1 [IPR004841:Amino acid permease-associated region; IPR002293:Amino acid/polyamine transporter, family I;]	1	-19.06	97	ENSMUSG00000022180 (rno-miR-336)	ENSRNOG00000014311 (mmu-miR-186)	hsa-mir-186 rno-mir-336	hsa-mir-186	0015175 neutral amino acid transporter activity TAS; 0015359 amino acid permease activity IEA; 0006461 protein complex assembly NR; 0006520 amino acid metabolism TAS; 0006810 transport TAS; 0006865 amino acid transport IEA; 0005887 integral to plasma membrane TAS; 0005279 amino acid-polyamine transporter activity IEA; 0016020 membrane IEA; 0006810 transport IEA; 0046821 extrachromosomal DNA IEA;	3' UUCGGGUUUUCC-UCUUAAGAAAC 5' hsa-mir-186 __ ...||::::|||.||::|.||||. __ 5' UUCCCUGGGAGGAAGGGUGCUUUC 3' ENST00000334354 E:-19.059999 S:97.000000 Loc:1069 Cons: %(mmu) 91.67%(rno)
ENST00000263980	ENSG00000090020	SLC9A1		ENSMUSG00000028854	ENSRNOG00000007982	SODIUM/HYDROGEN EXCHANGER 1 (NA(+)/H(+) EXCHANGER 1) (NHE-1) (NA+/H+ ANTIPORTER, AMILORIDE-SENSITIVE) (APNH). [Source:SWISSPROT;Acc:P19634] ENSG00000090020 (-1) (27029995 27031486 27085513 27086091 26 HUGO:11071:APNH NHE1 [IPR001970:Na+/H+ exchanger isoform 1 (NHE1); IPR004709:Sodium/hydrogen exchanger subfamily; IPR006153:Sodium/hydrogen exchanger;]	2	-40.83	192	ENSMUSG00000028854 (mmu-let-7b)		hsa-let-7b rno-mir-326 hsa-mir-34a	hsa-mir-34a rno-mir-326	0005216 ion channel activity IEA; 0015297 antiporter activity IEA; 0015299 solute:hydrogen antiporter activity TAS; 0015385 sodium:hydrogen antiporter activity IEA; 0006810 transport IEA; 0006814 sodium ion transport IEA; 0006885 regulation of pH TAS; 0016021 integral to membrane TAS;	3' UGUUGGUCGAUUCUGUGACGGU 5' hsa-mir-34a __ ..|:|||.|..||.::|||||| __ 5' CAAGCCACCGCAGCUGCUGCCA 3' ENST00000263980 E:-19.610001 S:100.000000 Loc:1408 Cons: 90.91%(mmu) %(rno)	3' UGACCUCCUUCCCGGGUCUCC 5' rno-mir-326 __ ..|||..|..|||||||.||. __ 5' CAUGGCAGCUGGGCCCACAGC 3' ENST00000263980 E:-21.219999 S:92.000000 Loc:118 Cons: 100.00%(mmu) %(rno)
ENST00000246239	ENSG00000126012	SMCX		ENSMUSG00000025332	ENSRNOG00000003426	SMCX PROTEIN (XE169 PROTEIN). [Source:SWISSPROT;Acc:P41229] ENSG00000126012 (-1) (52188244 52188940 52220862 52221395 52139878) 696 (696 nt) HUGO:11114:DXS1272E XE169 [IPR001965:Zn-finger-like, PHD finger; IPR001606:ARID (AT-rich interaction domain) protein; IPR003347:Transcription factor jumonji, jmjC; IPR003349:Transcription factor jumonji, JmjN; IPR004198:Zn-finger, C5HC2 type;]	4	-89.03	379	ENSMUSG00000025332 (mmu-let-7c)	ENSRNOG00000003426 (mmu-miR-142_3p)	hsa-let-7c hsa-let-7b hsa-mir-142_3p hsa-mir-198 rno-mir-327	hsa-mir-142_3p 100 rno-mir-327 hsa-mir-198	0003677 DNA binding IEA; 0005554 molecular_function unknown ND; 0000004 biological_process unknown ND; 0006355 regulation of transcription, DNA-dependent IEA; 0005634 nucleus IEA; 0008372 cellular_component unknown ND;	3' AGGUAUUUCAUCCUUUGUGAUGU 5' hsa-mir-142_3p __ .|||.::||.|||||||.:.||| __ 5' CCCA-GGAGGAGGAAACUUCACA 3' ENST00000246239 E:-18.65 S:100.000000 Loc:476 Cons: %(mmu) 95.45%(rno)	3' UUGGUAUGUUGGAUGAUGGAGU 5' hsa-let-7c __ :|||||..|:|||:||.|:|.: __ 5' GACCAUCAAGCCUGCUUCUUGG 3' ENST00000246239 E:-20.41 S:95.000000 Loc:63 Cons: 100.00%(mmu) %(rno)	3' UGGGAGUACGGGGAGUUCC 5' rno-mir-327 __ :.|||||.||:|||.::|| __ 5' GACCUCA-GCUCCUGGGGG 3' ENST00000246239 E:-26.74 S:93.000000 Loc:177 Cons: 100.00%(mmu) %(rno)	3' GGAUAGAGGGGAGACCUGG 5' hsa-mir-198 __ |||.||.:||:.||||::: __ 5' CCUUUCCUCCUCCUGGGUU 3' ENST00000246239 E:-23.23 S:91.000000 Loc:631 Cons: %(mmu) 100.00%(rno)
ENST00000243563	ENSG00000077312	SNRPA		ENSMUSG00000040518	ENSRNOG00000001501	U1 SMALL NUCLEAR RIBONUCLEOPROTEIN A (U1 SNRNP A PROTEIN). [Source:SWISSPROT;Acc:P09012] ENSG00000077312 (1) (45948616 45949154 45962912 45963130 45973219) 218 (218 nt) HUGO:11151: [IPR000504:RNA-binding region RNP-1 (RNA recognition motif); IPR000694:Proline-rich region;]	1	-19.78	97		ENSRNOG00000001501 (mmu-miR-200a)	hsa-mir-200a	hsa-mir-200a	0003723 RNA binding IEA; 0005681 spliceosome complex IEA; 0005685 snRNP U1 NR;	3' UGUAGCAAUGGUCUGUCACAAU 5' hsa-mir-200a __ ||||:|..|||.|:|:.||||| __ 5' ACAUUG-CACCUGGCGCUGUUA 3' ENST00000243563 E:-19.780001 S:97.000000 Loc:159 Cons: %(mmu) 95.24%(rno)
ENST00000310042	ENSG00000124214	STAU		ENSMUSG00000039536	ENSRNOG00000007781	DOUBLE-STRANDED RNA-BINDING PROTEIN STAUFEN HOMOLOG. [Source:SWISSPROT;Acc:O95793] ENSG00000124214 (-1) (48415485 48416837 48490330 48490331 48129843) 1352 (1352 nt) HUGO:11370: [IPR001159:Double-stranded RNA binding (DsRBD) domain; IPR001472:Bipartite nuclear localization signal; IPR000694:Proline-rich region;]	1	-17.13	93		ENSRNOG00000007781 (mmu-miR-361)	hsa-mir-361	hsa-mir-361	0003725 double-stranded RNA binding TAS; 0005478 intracellular transporter activity TAS; 0005622 intracellular IEA; 0005791 rough endoplasmic reticulum TAS; 0005875 microtubule associated complex TAS;	3' CAUGGGGACCUCUAAGACUAUU 5' hsa-mir-361 __ |.|..::||||..||||||||. __ 5' GAAAAUUUGGAAUUUCUGAUAC 3' ENST00000310042 E:-17.129999 S:93.000000 Loc:65 Cons: %(mmu) 95.45%(rno)
ENST00000298518	ENSG00000151923	TIAL1		ENSMUSG00000030846	ENSRNOG00000020271	NUCLEOLYSIN TIAR (TIA-1 RELATED PROTEIN). [Source:SWISSPROT;Acc:Q01085] ENSG00000151923 (-1) (120999522 120999764 121020564 121021128 120966755) 242 (242 nt) HUGO:11804:TIAR [IPR000504:RNA-binding region RNP-1 (RNA recognition motif);]	1	-18.49	103	ENSMUSG00000030846 (mmu-miR-184)		hsa-mir-184 mmu-mir-7b	mmu-mir-7b	0003677 DNA binding NAS; 0000004 biological_process unknown ND; 0008372 cellular_component unknown ND; 0003702 RNA polymerase II transcription factor activity TAS; 0003723 RNA binding TAS; 0003795 antimicrobial peptide activity TAS; 0006357 regulation of transcription from Pol II promoter TAS; 0006917 induction of apoptosis TAS; 0005764 lysosome TAS;	3' UUGUUUUAGUGUUCAGAAGGU 5' mmu-mir-7b __ :..||::.|||:.||||||:| __ 5' GUGAAGGACACGUGUCUUCUA 3' ENST00000298518 E:-18.49 S:103.000000 Loc:147 Cons: 95.24%(mmu) %(rno)
ENST00000253815_P	ENSG00000131508	UBE2D3		ENSMUSG00000036029	ENSRNOG00000019401	UBIQUITIN-CONJUGATING ENZYME E2-17 KDA 2 (EC 6.3.2.19) (UBIQUITIN- PROTEIN LIGASE) (UBIQUITIN CARRIER PROTEIN) (E2(17)KB 2). [Source:SWISSPROT;Acc:P51669] ENSG00000131508 (1) (139008458 139008458 1390 HUGO:12475:UBC4 UbcH5B [IPR000608:Ubiquitin-conjugating enzymes;]	4	-83.3	416	ENSMUSG00000036029 (mmu-miR-297)	ENSRNOG00000019401 (hsa-miR-198)	hsa-mir-198 mmu-mir-297 rno-mir-350	rno-mir-350 hsa-mir-198 mmu-mir-297 hsa-mir-198	0004840 ubiquitin conjugating enzyme activity TAS; 0004842 ubiquitin-protein ligase activity TAS; 0016874 ligase activity IEA; 0006511 ubiquitin-dependent protein catabolism TAS; 0006512 ubiquitin cycle IEA; 0007125 invasive growth TAS;	3' CACUUUCACAUAC-CCGAAACACUU 5' rno-mir-350 __ .|.:.|.||||||.||||||.|||| __ 5' AUUGUACUGUAUGUGGCUUUUUGAA 3' ENST00000253815_P E:-19.52 S:119.000000 Loc:1373 Cons: 96.00%(mmu) 96.00%(rno)	3' GGAUAGAGGGGAGACCUGG 5' hsa-mir-198 __ ||.||:.|:||||||||.| __ 5' CCAAUUGCUCCUCUGGAGC 3' ENST00000253815_P E:-23.389999 S:109.000000 Loc:811 Cons: %(mmu) 94.74%(rno)	3' GUACG-UGUAC-GUGUGUAUGUA 5' mmu-mir-297 __ .:|||.:|:||.:::||||||.| __ 5' AGUGCUGCGUGUUGUACAUACUU 3' ENST00000253815_P E:-18.24 S:96.000000 Loc:138 Cons: 91.30%(mmu) 91.30%(rno)	3' GGA-UAG-AGGGGAGACCUGG 5' hsa-mir-198 __ |||.|||.||||||.||.||. __ 5' CCUCAUCUUCCCCUGUGCACA 3' ENST00000253815_P E:-22.15 S:92.000000 Loc:99 Cons: %(mmu) 90.48%(rno)
ENST00000264335	ENSG00000108953	YWHAE		ENSMUSG00000020849	ENSRNOG00000005290	14-3-3 PROTEIN EPSILON (MITOCHONDRIAL IMPORT STIMULATION FACTOR L SUBUNIT) (PROTEIN KINASE C INHIBITOR PROTEIN-1) (KCIP-1) (14-3-3E). [Source:SWISSPROT;Acc:P42655] ENSG00000108953 (-1) (1454436 145533 HUGO:12851:14-3-3 epsilon [IPR000308:14-3-3 protein;]	5	-108.49	534	ENSMUSG00000020849 (mmu-miR-196)	ENSRNOG00000005290 (rno-miR-101b)	rno-mir-101b hsa-mir-147 hsa-mir-196 mmu-mir-202 hsa-mir-30a hsa-mir-320 rno-mir-325 hsa-mir-sf164_seth hsa-mir-sf202_seth	hsa-mir-320 hsa-mir-196 hsa-mir-30a hsa-mir-sf202_seth hsa-mir-sf164_seth	0019904 protein domain specific binding IEA; 0007242 intracellular signaling cascade TAS;	3' AAGCGGGAGAGUUGGGUCGAAAA 5' hsa-mir-320 __ |||||:|.|||||||:..||||| __ 5' UUCGCUCGCUCAACCU--CUUUU 3' ENST00000264335 E:-25.950001 S:113.000000 Loc:741 Cons: 100.00%(mmu) 100.00%(rno)	3' GGUUGUUGUACUUUGAUGGAU 5' hsa-mir-196 __ |||||||.|.|||||.|:||. __ 5' CCAACAAGA-GAAACCAUCUC 3' ENST00000264335 E:-17.690001 S:107.000000 Loc:8 Cons: 100.00%(mmu) 100.00%(rno)	3' CGACG-UUUGUAGGCUGACUUUC 5' hsa-mir-30a __ .||.|.::|:|||:|||||:|:. __ 5' ACUACUGGAUAUCUGACUGGAGC 3' ENST00000264335 E:-23.5 S:107.000000 Loc:794 Cons: 95.65%(mmu) 95.65%(rno)	3' GCGGGAGAGUUGGGUCGAAAA 5' hsa-mir-sf202_seth __ ..:::.||.:.|||||||||| __ 5' AUUUUACUGGUCCCAGCUUUU 3' ENST00000264335 E:-19.17 S:106.000000 Loc:204 Cons: %(mmu) 95.24%(rno)	3' GAUGUAUCUUACCGUAGAGAGU 5' hsa-mir-sf164_seth __ ||||||||.|.|||.|:|:||| __ 5' CUACAUAG-A-GGC-UUUUUCA 3' ENST00000264335 E:-22.18 S:101.000000 Loc:247 Cons: %(mmu) 94.74%(rno)
ENST00000270069_P	ENSG00000105323		2098-2116	ENSMUSG00000040725	ENSRNOG00000020683	E1B-55KDA-ASSOCIATED PROTEIN 5 ISOFORM A. [Source:RefSeq;Acc:NM_007040] ENSG00000105323 (1) (46462249 46462249 46503599 46503599 46507935) 4001 (4001 nt) [IPR001687:ATP/GTP-binding site motif A (P-loop); IPR002965:Proline-rich extensin; IPR003877:SPla/RYanodine receptor SPRY; IPR003034:DNA-binding SAP;]	3	-64.04	311	ENSMUSG00000040725 (mmu-miR-19a)	ENSRNOG00000020683 (mmu-miR-128b)	hsa-mir-128b hsa-mir-128a hsa-mir-185 hsa-mir-19a hsa-mir-34c rno-mir-340	hsa-mir-19a rno-mir-340 hsa-mir-185	0003677 DNA binding IEA; 0005634 nucleus IEA; 0003723 RNA binding TAS; 0008436 heterogeneous nuclear ribonucleoprotein TAS; 0006396 RNA processing TAS; 0009615 response to virus TAS;	3' AGUCAAAACGUAUCUAAACGUGU 5' hsa-mir-19a __ .|||||...||||..|||||||| __ 5' CCAGUUCCCCAUAACUUUGCACA 3' ENST00000270069_P E:-19.59 S:109.000000 Loc:1425 Cons: 91.30%(mmu) %(rno)	3' CCGAUAUUUCAUUGACUCUGCCU 5' rno-mir-340 __ |||..||.|||:||||||:.||| __ 5' GGC--UACAGUGACUGAGG-GGA 3' ENST00000270069_P E:-26.700001 S:107.000000 Loc:1030 Cons: 90.00%(mmu) %(rno)	3' CUUGACGGAAAGAGAGGU 5' hsa-mir-185 __ ||:|||::||.||.||:| __ 5' GAGCUGUUUUACUGUCUA 3' ENST00000270069_P E:-17.75 S:95.000000 Loc:1135 Cons: %(mmu) 100.00%(rno)
ENST00000323257	ENSG00000106976			ENSMUSG00000026825	ENSRNOG00000012696	ENSG00000106976 (1) (126341703 126341795 126393038 126393560 126414547) 522 (522 nt) [IPR001687:ATP/GTP-binding site motif A (P-loop); IPR001401:Dynamin; IPR002965:Proline-rich extensin; IPR001849:Pleckstrin-like; IPR000375:Dynamin central region; IPR003130:Dynamin GTPase effector; IPR000276:Rhodopsin-like GPCR superfamily;]	1	-17.89	95	ENSMUSG00000026825 (rno-miR-140*)	ENSRNOG00000012696 (rno-miR-140*)	rno-mir-140*	rno-mir-140*		3' ACAGGCACCAAGAUGGGACACCAU 5' rno-mir-140* __ ..||:|||..|.||.:||||.||| __ 5' CAUCUGUGACU-UAAUCUGUUGUA 3' ENST00000323257 E:-17.889999 S:95.000000 Loc:103 Cons: 95.65%(mmu) 95.65%(rno)
ENST00000325383	ENSG00000115649			ENSMUSG00000033159	ENSRNOG00000018325	ENSG00000115649 (-1) (220239159 220239847 220244089 220244227 220237319) 688 (688 nt) []	1	-24.16	93		ENSRNOG00000018325 (rno-miR-330)	rno-mir-330	rno-mir-330		3' AGAGACGUCCGGGACACGAAACG 5' rno-mir-330 __ .||||.|.||.||..|||||||: __ 5' CCUCU-CUGG-CCACUGCUUUGU 3' ENST00000325383 E:-24.16 S:93.000000 Loc:612 Cons: %(mmu) 90.48%(rno)
ENST00000294785_P	ENSG00000162736			ENSMUSG00000003458	ENSRNOG00000005355	NICASTRIN PRECURSOR. [Source:SWISSPROT;Acc:Q92542] ENSG00000162736 (1) (157529979 157529979 157544853 157544853 157553667) 4001 (4001 nt) [IPR001680:G-protein beta WD-40 repeat;]	1	-20.68	102	ENSMUSG00000003458 (mmu-miR-101b)		rno-mir-101b hsa-mir-222	hsa-mir-222	0005554 molecular_function unknown ND; 0006508 proteolysis and peptidolysis NAS; 0016021 integral to membrane NAS;	3' CUCUGG-GUCAUCGGUCUACAUCGA 5' hsa-mir-222 __ .||.||.||||:.:|||.||||.:| __ 5' CAGCCCACAGUGCUCAGUUGUACUU 3' ENST00000294785_P E:-20.68 S:102.000000 Loc:555 Cons: 92.00%(mmu) %(rno)
ENST00000300461	ENSG00000167118			ENSMUSG00000026794	ENSRNOG00000026636	ENSG00000167118 (1) (126509685 126509705 126528058 126529057 126550091) 999 (999 nt) []	2	-42.84	195	ENSMUSG00000026794 (mmu-miR-135)	ENSRNOG00000026636 (mmu-miR-321)	hsa-mir-135 hsa-mir-321 rno-mir-328	hsa-mir-135 hsa-mir-321		3' AGUGUAUCCUUAUUUUUCGGUAU 5' hsa-mir-135 __ .||.:.|||:|.||:|:||||.: __ 5' CCAGGCAGGGAAAAGAGGCCAGG 3' ENST00000300461 E:-18.940001 S:103.000000 Loc:131 Cons: 95.65%(mmu) %(rno)	3' CUUGGGUGUUAGGGACCGAAU 5' hsa-mir-321 __ .|:|||.::|.||||||||.: __ 5' UAGCCCUUGA-CCCUGGCUGG 3' ENST00000300461 E:-23.9 S:92.000000 Loc:606 Cons: %(mmu) 95.00%(rno)
ENST00000301453	ENSG00000167770			ENSMUSG00000024767	ENSRNOG00000021175	UBIQUITIN-SPECIFIC PROTEASE OTUBAIN 1. [Source:RefSeq;Acc:NM_017670] ENSG00000167770 (1) (63529245 63529280 63540378 63541247 63646723) 869 (869 nt) [IPR003323:OTU-like cysteine protease;]	4	-97.36	419	ENSMUSG00000024767 (mmu-miR-129)	ENSRNOG00000021175 (mmu-miR-15b)	hsa-mir-129 hsa-mir-15b hsa-mir-152 hsa-mir-210 rno-mir-327 rno-mir-339 rno-mir-351 hsa-mir-96	rno-mir-339 hsa-mir-210 hsa-mir-15b hsa-mir-96		3' ACUCGAGGACCUCCUGUCCCU 5' rno-mir-339 __ |||||||||.|:||:||||.. __ 5' UGAGCUCCUUGGGGGCAGGCC 3' ENST00000301453 E:-33.720001 S:120.000000 Loc:819 Cons: 100.00%(mmu) 100.00%(rno)	3' GUCGGCGACAGUGUGCGUGUC 5' hsa-mir-210 __ |||.||||...|||:|:|||| __ 5' CAGGCGCU-AGACAUGUACAG 3' ENST00000301453 E:-26.75 S:103.000000 Loc:41 Cons: 100.00%(mmu) %(rno)	3' ACAUUUGGUACUACACGACGAU 5' hsa-mir-15b __ ..||||.::|||..|||||||: __ 5' AAUAAA-UGUGAACUGCUGCUG 3' ENST00000301453 E:-17.030001 S:98.000000 Loc:845 Cons: 95.24%(mmu) 95.24%(rno)	3' CGUUUUUACACGAUCACGGUUU 5' hsa-mir-96 __ ..||:::.|||||:|||.::|: __ 5' UAAAGGGGGUGCUGGUGGUGAG 3' ENST00000301453 E:-19.860001 S:98.000000 Loc:137 Cons: 90.91%(mmu) %(rno)
ENST00000325215_P	ENSG00000168488			ENSMUSG00000032637	ENSRNOG00000018686	ATAXIN 2 RELATED PROTEIN ISOFORM A; ATAXIN-2 DOMAIN PROTEIN. [Source:RefSeq;Acc:NM_007245] ENSG00000168488 (1) (28872046 28872046 28884651 28884651 28895721) 4001 (4001 nt) [IPR002965:Proline-rich extensin; IPR001230:Prenyl group binding site (CAAX box);]	3	-65.77	296	ENSMUSG00000032637 (mmu-miR-30a)	ENSRNOG00000018686 (rno-miR-339)	hsa-mir-30a rno-mir-336 rno-mir-339 rno-mir-342	rno-mir-342 rno-mir-339 hsa-mir-30a	0005554 molecular_function unknown ND; 0000004 biological_process unknown ND; 0008372 cellular_component unknown ND;	3' CUGCCCACGCUAAAGACACACUCU 5' rno-mir-342 __ .||..|.|:||...|||||||||| __ 5' AACUUGAGUGA--CCUGUGUGAGA 3' ENST00000325215_P E:-22.6 S:107.000000 Loc:1490 Cons: 90.91%(mmu) 95.45%(rno)	3' ACUC--GAGGACCUCCUGUCCCU 5' rno-mir-339 __ ||||..||||..|||.:.||||| __ 5' UGAGACCUCCAUGAGUGGAGGGA 3' ENST00000325215_P E:-23.219999 S:96.000000 Loc:1176 Cons: 91.30%(mmu) 91.30%(rno)	3' CGAC-GUUUGU-AGGCUGACUUUC 5' hsa-mir-30a __ .|||.|||:||..::||.||::|| __ 5' CCUGCCAAGCACCUUGAAUGGGAG 3' ENST00000325215_P E:-19.950001 S:93.000000 Loc:1283 Cons: 91.67%(mmu) %(rno)
						Data set 5: Brown, V., Jin, P., Ceman, S., Darnell, J. C., O'Donnell, W. T., Tenenbaum, S. A., Jin, X., Feng, Y., Wilkinson, K. D., Keene, J. D., Darnell, R. B. & Warren, S. T. (2001) Cell 107, 477-87.
ENST00000317248_P	ENSG00000163686	ABHD6		ENSMUSG00000025277	ENSRNOG00000008167	ABHYDROLASE DOMAIN CONTAINING 6; LIPASE PROTEIN. [Source:RefSeq;Acc:NM_020676] ENSG00000163686 (1) (58199662 58199662 58236787 58236787 58249360) 4001 (4001 nt) HUGO:21398:LOC57406 [IPR003089:Alpha/beta hydrolase; IPR000073:Alpha/beta hydrolase fold; IPR000379:Esterase/lipase/thioesterase, active site; IPR000639:Epoxide hydrolase;]	1	-20.14	101	ENSMUSG00000025277 (mmu-miR-152)		hsa-mir-152	hsa-mir-152	0016787 hydrolase activity IEA; 0006725 aromatic compound metabolism IEA; 0004301 epoxide hydrolase activity IEA; 0006805 xenobiotic metabolism IEA; 0009636 response to toxin IEA;	3' GGUUCAAGACAGUAC-GUGACU 5' hsa-mir-152 __ :||||...|.|||||.|||||| __ 5' UCAAG---U-UCAUGUCACUGA 3' ENST00000317248_P E:-20.139999 S:101.000000 Loc:313 Cons: 94.44%(mmu) %(rno)
ENST00000322611	ENSG00000176788	BASP1	201-218	ENSMUSG00000045763	ENSRNOG00000025188	BRAIN ACID SOLUBLE PROTEIN 1 (BASP1 PROTEIN) (NEURONAL AXONAL MEMBRANE PROTEIN NAP-22) (NEURONAL TISSUE-ENRICHED ACIDIC PROTEIN). [Source:SWISSPROT;Acc:P80723] ENSG00000176788 (1) (17270488 17328064 1 HUGO:957:CAP-23 CAP23 NAP-22 NAP22 [IPR001472:Bipartite nuclear localization signal;]	3	-69.49	325		ENSRNOG00000025188 (mmu-miR-139)	hsa-mir-139 hsa-mir-18 hsa-mir-181b mmu-mir-207 hsa-mir-22 mmu-mir-290 hsa-mir-93	hsa-mir-18 hsa-mir-93 mmu-mir-207	0005856 cytoskeleton TAS; 0005886 plasma membrane TAS;	3' AUAGACG-UGAUCUACGUGGA-AU 5' hsa-mir-18 __ |:||.|:.::|:|:|||||||.|| __ 5' UGUCCGUGGUUGGGUGCACCUGUA 3' ENST00000322611 E:-20.059999 S:112.000000 Loc:683 Cons: %(mmu) 91.67%(rno)	3' GAUGGACGUG--CUUGUCGUGAAA 5' hsa-mir-93 __ ..|:||.:|:..||:|||:|:||| __ 5' AGAUCUUUAUGAGAGCAGUAUUUU 3' ENST00000322611 E:-18.52 S:110.000000 Loc:451 Cons: %(mmu) 91.67%(rno)	3' CUCCCUCCUCUCGGUCCUCUUCG 5' mmu-mir-207 __ ||||||||..:|.::||||||.| __ 5' GAGGGAGG--GGGUGGGAGAAUC 3' ENST00000322611 E:-30.91 S:103.000000 Loc:204 Cons: %(mmu) 90.48%(rno)
ENST00000263690	ENSG00000117475	BLZF1		ENSMUSG00000026577	ENSRNOG00000002884	BASIC LEUCINE ZIPPER NUCLEAR FACTOR 1 (JEM-1); BASIC-LEUCINE ZIPPER NUCLEAR FACTOR; LIKELY ORTHOLOG OF MOUSE GOLGIN-45. [Source:RefSeq;Acc:NM_003666] ENSG00000117475 (1) (166524605 166526138 166543797 HUGO:1065:JEM-1 []	1	-17.92	94	ENSMUSG00000026577 (mmu-miR-10a)	ENSRNOG00000002884 (mmu-miR-10a)	hsa-mir-10a	hsa-mir-10a	0003702 RNA polymerase II transcription factor activity TAS; 0006357 regulation of transcription from Pol II promoter TAS; 0008283 cell proliferation TAS; 0005634 nucleus TAS;	3' GUGUUUAAGCCUAGAUGUCCCAU 5' hsa-mir-10a __ .|:|||.....||||.||||||| __ 5' AAUAAA----UAUCU-CAGGGUA 3' ENST00000263690 E:-17.92 S:94.000000 Loc:166 Cons: 94.44%(mmu) 94.44%(rno)
ENST00000249364	ENSG00000128595	CALU		ENSMUSG00000029767	ENSRNOG00000006197	CALUMENIN PRECURSOR (CROCALBIN) (IEF SSP 9302). [Source:SWISSPROT;Acc:O43852] ENSG00000128595 (1) (127933398 127942600 127963183 127965489 127986062) 2306 (2306 nt) HUGO:1458: [IPR002048:Calcium-binding EF-hand;]	7	-161.48	788	ENSMUSG00000029767 (mmu-let-7c)	ENSRNOG00000006197 (mmu-let-7c)	hsa-let-7c hsa-let-7e hsa-let-7b hsa-mir-132 rno-mir-140* hsa-mir-143 hsa-mir-212 hsa-mir-29a hsa-mir-29c mmu-mir-290 hsa-mir-321 rno-mir-322 hsa-mir-363 hsa-mir-9	hsa-mir-9 hsa-mir-29a hsa-mir-321 mmu-mir-290 112 hsa-mir-143 hsa-mir-212	0005509 calcium ion binding TAS; 0005783 endoplasmic reticulum TAS; 0005794 Golgi apparatus TAS;	3' AGUAUGUCGAUCUAUUGGUUUCU 5' hsa-mir-9 __ ..|.||||||:||.|||:||||: __ 5' AGAAACAGCUGGAAAACUAAAGG 3' ENST00000249364 E:-25.280001 S:121.000000 Loc:759 Cons: 91.30%(mmu) 91.30%(rno)	3' UUGGCUAAAGUCUACCACGAUC 5' hsa-mir-29a __ ||:..|.|||||:|||||||:| __ 5' AAUACA-UUCAGGUGGUGCUGG 3' ENST00000249364 E:-27.360001 S:121.000000 Loc:1677 Cons: 95.24%(mmu) 95.24%(rno)	3' CUUG-GGUGUUAGGGACCGAAU 5' hsa-mir-321 __ .||:.||||.|.|:|||||||| __ 5' UAAUGCCACCAACUCUGGCUUA 3' ENST00000249364 E:-23.68 S:114.000000 Loc:1932 Cons: %(mmu) 90.91%(rno)	3' UUUUUCACGGGGGUAUCAAACUC 5' mmu-mir-290 __ |:|:||.|.|:|:.|:||||||| __ 5' AGAGAG-GGCUCUUUGGUUUGAG 3' ENST00000249364 E:-23.940001 S:112.000000 Loc:1316 Cons: %(mmu) 95.45%(rno)	3' UGAUAUGUUGGAGGAUGGAGU 5' hsa-let-7e __ ||.|.:.|.||||.||||||| __ 5' ACCAGGGAUCCUCAUACCUCA 3' ENST00000249364 E:-18.190001 S:109.000000 Loc:1214 Cons: 100.00%(mmu) 100.00%(rno)	3' ACUCGAUGUCACGA-AGUAGAGU 5' hsa-mir-143 __ |.:|:|:|||||:|.|:||||:: __ 5' UUGGUUGCAGUGUUCUUAUCUUG 3' ENST00000249364 E:-21.41 S:108.000000 Loc:1155 Cons: %(mmu) 95.65%(rno)	3' CCGGCACUGACCUCUGACAAU 5' hsa-mir-212 __ ...||..|||.|||||||||| __ 5' UUGCGCUACU-GAGACUGUUA 3' ENST00000249364 E:-21.620001 S:103.000000 Loc:72 Cons: 100.00%(mmu) 100.00%(rno)
ENST00000313401	ENSG00000176749	CDK5R1	1764-1782	ENSMUSG00000048895	ENSRNOG00000021685	CYCLIN-DEPENDENT KINASE 5 ACTIVATOR 1 PRECURSOR (CDK5 ACTIVATOR 1) (CYCLIN-DEPENDENT KINASE 5 REGULATORY SUBUNIT 1) (TAU PROTEIN KINASE II 23 KDA SUBUNIT) (TPKII REGULATORY SUBUNIT) (P23) (P25) (P35). HUGO:1775:Nck5a p35nck5a [IPR004944:Cyclin-dependent kinase 5 activator; IPR000694:Proline-rich region;]	5	-94.03	509	ENSMUSG00000048895 (rno-miR-333)	ENSRNOG00000021685 (rno-miR-151)	rno-mir-151 hsa-mir-153 mmu-mir-291_3p mmu-mir-294 hsa-mir-301 rno-mir-333	mmu-mir-291_3p rno-mir-151 hsa-mir-301 hsa-mir-153 rno-mir-333	0004672 protein kinase activity TAS; 0016534 cyclin-dependent protein kinase 5 activator activity IEA; 0000079 regulation of CDK activity TAS; 0007420 brain development NAS; 0008283 cell proliferation TAS; 0045664 regulation of neuron differentiation NAS; 0016533 cyclin-dependent protein kinase 5 activator complex IEA;	3' CCGUGUGUUUCACCUUCGUGAAA 5' mmu-mir-291_3p __ .|||::||||...|:||||:||| __ 5' UGCAUGCAAACCAGGAGCAUUUU 3' ENST00000313401 E:-19.57 S:115.000000 Loc:2186 Cons: %(mmu) 95.65%(rno)	3' GGAGUUCCUCGGAGUCAGAUCA 5' rno-mir-151 __ ..|||.|.||.||||||:|:|. __ 5' AGUCAUGAAG-CUCAGUUUGGC 3' ENST00000313401 E:-17.75 S:104.000000 Loc:2614 Cons: %(mmu) 90.48%(rno)	3' CGAAACUGUUAUGAUA-ACGUGAC 5' hsa-mir-301 __ .|||||||.|.|||:|..|:|:|| __ 5' UCUUUGACCAAACUGUGGGUAUUG 3' ENST00000313401 E:-21.690001 S:99.000000 Loc:2510 Cons: %(mmu) 91.67%(rno)	3' AGUGAAAACACUGAUACGUU 5' hsa-mir-153 __ |:|:||||||.|||:|||.: __ 5' UUAUUUUUGU-ACUGUGCUG 3' ENST00000313401 E:-17.440001 S:97.000000 Loc:2664 Cons: %(mmu) 100.00%(rno)	3' UUUUCAUUGAUCGUGU-GGUG 5' rno-mir-333 __ :.|.||:.||||||.|.|||| __ 5' GUAUGUGUCUAGCAAAGCCAC 3' ENST00000313401 E:-17.58 S:94.000000 Loc:77 Cons: 90.48%(mmu) 90.48%(rno)
ENST00000299427	ENSG00000166340	CLN2		ENSMUSG00000030894	ENSRNOG00000019212	TRIPEPTIDYL-PEPTIDASE I PRECURSOR (EC 3.4.14.9) (TPP-I) (TRIPEPTIDYL AMINOPEPTIDASE) (LYSOSOMAL PEPSTATIN INSENSITIVE PROTEASE) (LPIC). [Source:SWISSPROT;Acc:O14773] ENSG00000166340 (-1) (6598312 6600 HUGO:2073:TPP I TPP1 []	1	-23.18	108		ENSRNOG00000019212 (mmu-miR-185)	hsa-mir-185	hsa-mir-185	0004252 serine-type endopeptidase activity IEA; 0008233 peptidase activity TAS; 0019131 tripeptidyl-peptidase I activity IEA; 0006508 proteolysis and peptidolysis TAS; 0006629 lipid metabolism TAS; 0007399 neurogenesis TAS; 0005764 lysosome TAS;	3' CUUGACGGAAAGAGAGGU 5' hsa-mir-185 __ .:.|||||||.||:|||| __ 5' UGUCUGCCUUCCUUUCCA 3' ENST00000299427 E:-23.18 S:108.000000 Loc:1655 Cons: %(mmu) 100.00%(rno)
ENST00000313975_P	ENSG00000133275	CSNK1G2		ENSMUSG00000003345	ENSRNOG00000018529	CASEIN KINASE I, GAMMA 2 ISOFORM (EC 2.7.1.-) (CKI-GAMMA 2). [Source:SWISSPROT;Acc:P78368] ENSG00000133275 (1) (1920719 1930065 1931449 1931449 2035102) 4001 (4001 nt) HUGO:2455: [IPR000719:Protein kinase; IPR002290:Serine/Threonine protein kinase;]	1	-21	96	ENSMUSG00000003345 (mmu-miR-320)	ENSRNOG00000018529 (mmu-miR-320)	hsa-mir-320	hsa-mir-320	0004674 protein serine/threonine kinase activity IEA; 0004681 casein kinase I activity TAS; 0005524 ATP binding IEA; 0016740 transferase activity IEA; 0006468 protein amino acid phosphorylation TAS; 0007165 signal transduction TAS; 0004672 protein kinase activity IEA; 0006468 protein amino acid phosphorylation IEA;	3' AAGCG-GGAGAGUUGGGUCGAAAA 5' hsa-mir-320 __ ||.||.:|.:..|::|||||||.| __ 5' UUAGCGUCAUAAAGUCCAGCUUGU 3' ENST00000313975_P E:-21 S:96.000000 Loc:138 Cons: 95.83%(mmu) 95.83%(rno)
ENST00000336543	ENSG00000159692	CTBP1		ENSMUSG00000037373	ENSRNOG00000005428	C-TERMINAL BINDING PROTEIN 1 (CTBP1). [Source:SWISSPROT;Acc:Q13363] ENSG00000159692 (-1) (1195091 1195858 1232573 1232612 1184876) 767 (767 nt) HUGO:2494: [IPR006140:D-isomer specific 2-hydroxyacid dehydrogenase, NAD binding domain; IPR006139:D-isomer specific 2-hydroxyacid dehydrogenase, catalytic domain;]	4	-79.75	392	ENSMUSG00000037373 (mmu-miR-132)	ENSRNOG00000005428 (mmu-miR-127)	hsa-mir-127 hsa-mir-132 hsa-mir-17_5p hsa-mir-193 hsa-mir-33	hsa-mir-17_5p hsa-mir-193 hsa-mir-127 hsa-mir-33	0008022 protein C-terminus binding TAS; 0016616 oxidoreductase activity, acting on the CH-OH group of donors, NAD or NADP as acceptor IEA; 0006468 protein amino acid phosphorylation TAS; 0006564 L-serine biosynthesis IEA; 0008166 viral replication TAS; 0008285 negative regulation of cell proliferation TAS; 0005634 nucleus IEA;	3' UGAUGGACG-UGACAUUCGUGAAAC 5' hsa-mir-17_5p __ ..|:::||:.|||||||.||.|||| __ 5' CAUGUUUGUGACUGUAACCA-UUUG 3' ENST00000336543 E:-18.24 S:103.000000 Loc:732 Cons: 95.83%(mmu) 95.83%(rno)	3' GAC-CCUGAAACAUCCGGUCAA 5' hsa-mir-193 __ |||..||:.|.||||||:||.. __ 5' CUGCUGAUGUGGUAGGCUAGCA 3' ENST00000336543 E:-19.93 S:99.000000 Loc:692 Cons: %(mmu) 95.45%(rno)	3' UCGGUUCGAGUCUGCC-UAG-GCU 5' hsa-mir-127 __ ..||||.:..||||||.|||.||| __ 5' UUCCAAAUGAAGACGGCAUCACGA 3' ENST00000336543 E:-24.379999 S:96.000000 Loc:560 Cons: %(mmu) 91.67%(rno)	3' GUUACGUUGAUGUUACGUG 5' hsa-mir-33 __ :.||||.||.|||:||||: __ 5' UUAUGCCAC-ACAGUGCAU 3' ENST00000336543 E:-17.200001 S:94.000000 Loc:450 Cons: 100.00%(mmu) 100.00%(rno)
ENST00000332102_P	ENSG00000173406	DAB1	3677-3693	ENSMUSG00000028519	ENSRNOG00000007410	DISABLED HOMOLOG 1. [Source:SWISSPROT;Acc:O75553] ENSG00000173406 (-1) (56846286 56846286 57126620 57126620 56801568) 4001 (4001 nt) HUGO:2661: [IPR006020:Phosphotyrosine interaction domain; IPR001472:Bipartite nuclear localization signal;]	4	-80.49	435	ENSMUSG00000028519 (mmu-miR-15a)	ENSRNOG00000007410 (mmu-miR-106b)	hsa-mir-106b hsa-mir-15a hsa-mir-194 hsa-mir-21 rno-mir-330 hsa-mir-34a	hsa-mir-21 hsa-mir-15a rno-mir-330 hsa-mir-106b	0007275 development IEA; 0007399 neurogenesis IEA;	3' AGUUGUAGUCAGACUAUUCGAU 5' hsa-mir-21 __ .::|||||.|.:|||||||||| __ 5' AUGACAUCUG-UUGAUAAGCUA 3' ENST00000332102_P E:-22.68 S:127.000000 Loc:3029 Cons: 95.24%(mmu) 90.48%(rno)	3' GUGUUUGGU-AAUACACGACGAU 5' hsa-mir-15a __ :|:|..:||.|.|||||:||||: __ 5' UAUACUUCACUGAUGUGUUGCUG 3' ENST00000332102_P E:-20.33 S:112.000000 Loc:3292 Cons: 91.30%(mmu) 91.30%(rno)	3' AGAGACGUCCG-GGACACGAAACG 5' rno-mir-330 __ |||..|:|||:.:||||.||||.: __ 5' UCUGGGUAGGUAUCUGUCCUUUUU 3' ENST00000332102_P E:-20.08 S:101.000000 Loc:12 Cons: 95.83%(mmu) 95.83%(rno)	3' UAGACGUGACAGUCGUGAAAU 5' hsa-mir-106b __ |.||||.||.||||.|||||. __ 5' AACUGC-CUAUCAG-ACUUUC 3' ENST00000332102_P E:-17.4 S:95.000000 Loc:3400 Cons: %(mmu) 100.00%(rno)
ENST00000319211	ENSG00000181104	F2R		ENSMUSG00000048376	ENSRNOG00000025411	PROTEINASE ACTIVATED RECEPTOR 1 PRECURSOR (PAR-1) (THROMBIN RECEPTOR) (COAGULATION FACTOR II RECEPTOR). [Source:SWISSPROT;Acc:P25116] ENSG00000181104 (1) (76095859 76096206 76113401 76115371 76198928) HUGO:3537:CF2R PAR1 TR [IPR000276:Rhodopsin-like GPCR superfamily; IPR000935:Thrombin receptor; IPR003912:Protease-activated receptor;]	1	-19.26	92	ENSMUSG00000048376 (hsa-miR-147)		hsa-mir-147	hsa-mir-147	0001584 rhodopsin-like receptor activity IEA; 0005102 receptor binding TAS; 0015057 thrombin receptor activity TAS; 0000074 regulation of cell cycle TAS; 0006915 apoptosis TAS; 0006919 caspase activation TAS; 0006928 cell motility TAS; 0007125 invasive growth TAS; 0007165 signal transduction TAS; 0007186 G-protein coupled receptor protein signaling pathway IEA; 0007260 tyrosine phosphorylation of…	3' CGUCUUCGUAAAGGUGUGUG 5' hsa-mir-147 __ |:|||.|..|.|.||||||| __ 5' GUAGAUG--UAUGCACACAC 3' ENST00000319211 E:-19.26 S:92.000000 Loc:293 Cons: 94.44%(mmu) %(rno)
ENST00000308147	ENSG00000123983	FACL3		ENSMUSG00000012249	ENSRNOG00000014718	LONG-CHAIN-FATTY-ACID--COA LIGASE 3 (EC 6.2.1.3) (LONG-CHAIN ACYL-COA SYNTHETASE 3) (LACS 3). [Source:SWISSPROT;Acc:O95573] ENSG00000123983 (1) (223976030 223976030 224008911 224009494 224119467) 583 HUGO:3570:ACS3 [IPR000873:AMP-dependent synthetase and ligase;]	4	-70.39	401	ENSMUSG00000012249 (mmu-let-7g)	ENSRNOG00000014718 (mmu-let-7g)	hsa-let-7g hsa-let-7e hsa-let-7d hsa-mir-141 rno-mir-338 hsa-mir-98	hsa-mir-141 hsa-mir-98 100	0000287 magnesium ion binding IEA; 0004321 fatty-acyl-CoA synthase activity TAS; 0004467 long-chain-fatty-acid-CoA ligase activity IEA; 0016874 ligase activity IEA; 0006631 fatty acid metabolism IEA; 0008152 metabolism IEA;	3' UGACAUGUUUGAUGAUGGAGU 5' hsa-let-7g __ :||||::.||:||:|::||:: __ 5' GCUGUGU-AAUUAUUGUCUUG 3' ENST00000308147 E:-17.43 S:102.000000 Loc:502 Cons: 100.00%(mmu) 100.00%(rno)	3' GGUAGAAAUGGUCUGUCACAA 5' hsa-mir-141 __ ||||:||||.|.|||||..|| __ 5' CCAUUUUUAACUGACAGGAUU 3' ENST00000308147 E:-17.110001 S:101.000000 Loc:127 Cons: 100.00%(mmu) 100.00%(rno)	3' UUGUUAUGUUGAAUGAUGGAGU 5' hsa-mir-98 __ |:||:|:.|.:|||..|||||| __ 5' AGCAGUG-AUUUUAAAACCUCA 3' ENST00000308147 E:-18.17 S:100.000000 Loc:270 Cons: %(mmu) 100.00%(rno)	3' UGAUAUGUUGGAGG-AUGGAGU 5' hsa-let-7e __ :|.|.:|||.||||.|.||||| __ 5' GCAAGGCAAACUCCAUUCCUCA 3' ENST00000308147 E:-17.68 S:98.000000 Loc:77 Cons: %(mmu) 90.91%(rno)
ENST00000218200_P	ENSG00000102081	FMR1		ENSMUSG00000000838	ENSRNOG00000011900	FRAGILE X MENTAL RETARDATION 1 PROTEIN (PROTEIN FMR-1) (FMRP). [Source:SWISSPROT;Acc:Q06787] ENSG00000102081 (1) (145671135 145671135 145698051 145698051 145730611) 4001 (4001 nt) HUGO:3775:FRAXA [IPR004087:KH domain; IPR004088:KH domain, type 1;]	14	-274.93	1447	ENSMUSG00000000838 (mmu-let-7f)	ENSRNOG00000011900 (mmu-miR-142_3p)	hsa-let-7f hsa-mir-130b hsa-mir-130a hsa-mir-136 hsa-mir-142_3p hsa-mir-18 hsa-mir-183 hsa-mir-187 hsa-mir-194 hsa-mir-211 hsa-mir-214 mmu-mir-297 mmu-mir-298 hsa-mir-301 rno-mir-326 rno-mir-346 rno-mir-352 hsa-mir-363 hsa-mir-7	hsa-mir-130b hsa-mir-142_3p mmu-mir-298 hsa-mir-136 hsa-mir-18 hsa-mir-187 hsa-mir-194 hsa-mir-183 hsa-mir-214 mmu-mir-297 hsa-mir-7 mmu-mir-297 hsa-mir-130a rno-mir-352	0003729 mRNA binding TAS; 0005625 soluble fraction TAS; 0005654 nucleoplasm TAS; 0005840 ribosome NR; 0005844 polysome NR;	3' UACGGGAAAGUAGUAACGUGAC 5' hsa-mir-130b __ .||:::||.:.|::|||||||| __ 5' UUGUUUUUGUUUUGUUGCACUG 3' ENST00000218200_P E:-18.969999 S:120.000000 Loc:741 Cons: 100.00%(mmu) %(rno)	3' AGGUAUUUCAUCCUUUGUGAUGU 5' hsa-mir-142_3p __ ...||.||||.||||||||||.| __ 5' AAGAU-AAGUUGGAAACACUAAA 3' ENST00000218200_P E:-19.01 S:118.000000 Loc:603 Cons: 95.45%(mmu) 95.45%(rno)	3' CCUUCUUGUCGGGAGGAGACGG 5' mmu-mir-298 __ ..|||..::.:|:||||||||: __ 5' UAAAGUUUGAUCUUCCUCUGCU 3' ENST00000218200_P E:-24.139999 S:110.000000 Loc:1771 Cons: 100.00%(mmu) %(rno)	3' AGGUAGUAGUUUUGUUUACCUCA 5' hsa-mir-136 __ |:||.|||.....|||||||||| __ 5' UUCA-CAUGUUUUCAAAUGGAGU 3' ENST00000218200_P E:-18.780001 S:106.000000 Loc:2098 Cons: 95.45%(mmu) %(rno)	3' AUAGACGUGAUCUACGUGGAAU 5' hsa-mir-18 __ ..|||||.:..||||:|::||: __ 5' GUUCUGCCUCUGAUGUAUUUUG 3' ENST00000218200_P E:-19.799999 S:104.000000 Loc:1370 Cons: 95.45%(mmu) %(rno)	3' GCCG-AC-GUUGUGUUCUGUGCU 5' hsa-mir-187 __ .|||..|.:::||||:|:||:|| __ 5' AGGCAAGAUGGCACAGGGCAUGA 3' ENST00000218200_P E:-23.84 S:104.000000 Loc:90 Cons: 91.30%(mmu) %(rno)	3' AGGUGUACCUCA-ACGACAAUGU 5' hsa-mir-194 __ ||:|:|...|||.|.|||||||| __ 5' UCUAUAGAAAGUGUUCUGUUACA 3' ENST00000218200_P E:-18.540001 S:103.000000 Loc:1854 Cons: 95.65%(mmu) 95.65%(rno)	3' GUCACUUAAGAUG-GUCACGGUAU 5' hsa-mir-183 __ ||.||||.|||::.|||.|||:|| __ 5' CACUGAA-UCUGUACAGAGCCGUA 3' ENST00000218200_P E:-20.15 S:102.000000 Loc:1336 Cons: 95.65%(mmu) %(rno)	3' GACGGAC-AGACACGGACGACA 5' hsa-mir-214 __ :||:.||.|||||||||.:|.| __ 5' UUGUAUGAUCUGUGCCUUUUUU 3' ENST00000218200_P E:-18.629999 S:100.000000 Loc:532 Cons: 95.45%(mmu) %(rno)	3' GUACGU-GUACGUGUGUAUGUA 5' mmu-mir-297 __ :..|:|.|.|||||||||.||| __ 5' UUGGUACCUUGCACACAU-CAU 3' ENST00000218200_P E:-20.17 S:100.000000 Loc:1578 Cons: 95.24%(mmu) 95.24%(rno)	3' UUGUUUUAGUGAUCAGAAGGU 5' hsa-mir-7 __ |:|||||..|:||||||..|| __ 5' AGCAAAA-AAUUAGUCUGACA 3' ENST00000218200_P E:-17.07 S:98.000000 Loc:2272 Cons: 90.00%(mmu) %(rno)	3' GUACGUGUAC--GUGUGUAUGUA 5' mmu-mir-297 __ ..||||||||..:.||||.|:|| __ 5' ACUGCACAUGAUUUCACAAAUAU 3' ENST00000218200_P E:-20.049999 S:96.000000 Loc:1467 Cons: 91.30%(mmu) 91.30%(rno)	3' CGGGA-AAAUUGUAA-CGUGAC 5' hsa-mir-130a __ .||||.|..||||||.|:|||. __ 5' ACCCUGUCAAACAUUAGUACUU 3' ENST00000218200_P E:-17.91 S:94.000000 Loc:640 Cons: 90.91%(mmu) %(rno)	3' AUGAUACGUUGGA-UGAUGAGA 5' rno-mir-352 __ .||..||:||:.|.|||:|||| __ 5' GACCUUGUAAUGUAACUGCUCU 3' ENST00000218200_P E:-17.870001 S:92.000000 Loc:1648 Cons: 95.45%(mmu) %(rno)
ENST00000304401	ENSG00000033327	GAB2	2244-2261 3114-3130	ENSMUSG00000004508	ENSRNOG00000011882	GRB2-ASSOCIATED BINDING PROTEIN 2 ISOFORM A; GRB2-ASSOCIATED BINDER 2. [Source:RefSeq;Acc:NM_080491] ENSG00000033327 (-1) (77652650 77656626 77855074 77855074 77577008) 3976 (3976 nt) HUGO:14458:KIAA0571 [IPR001849:Pleckstrin-like; IPR001472:Bipartite nuclear localization signal;]	1	-17.15	104		ENSRNOG00000011882 (rno-miR-322)	rno-mir-322	rno-mir-322		3' ACAACGUCGCGAAGUACAAA 5' rno-mir-322 __ ||||..||:|..|||||||| __ 5' UGUUCAAGUGGGUCAUGUUU 3' ENST00000304401 E:-17.15 S:104.000000 Loc:3859 Cons: %(mmu) 95.00%(rno)
ENST00000218516_P	ENSG00000102393	GLA		ENSMUSG00000031266	ENSRNOG00000011513	ALPHA-GALACTOSIDASE A PRECURSOR (EC 3.2.1.22) (MELIBIASE) (ALPHA-D- GALACTOSIDE GALACTOHYDROLASE) (ALPHA-D-GALACTOSIDASE A) (AGALSIDASE ALFA). [Source:SWISSPROT;Acc:P06280] ENSG00000102393 (-1) (99424 HUGO:4296:GALA [IPR000111:Glycoside hydrolase, clan GH-D; IPR002241:Glycoside hydrolase, family 27;]	1	-18.36	95		ENSRNOG00000011513 (mmu-miR-26b)	hsa-mir-26b	hsa-mir-26b	0004553 hydrolase activity, hydrolyzing O-glycosyl compounds IEA; 0004557 alpha-galactosidase activity IEA; 0005975 carbohydrate metabolism NR; 0005764 lysosome NR;	3' UGGAU-AGGACUUAAUGAACUU 5' hsa-mir-26b __ ||:||...|||:||.|||||:. __ 5' ACUUAGAACUGGAUCACUUGGC 3' ENST00000218516_P E:-18.360001 S:95.000000 Loc:2060 Cons: %(mmu) 90.91%(rno)
ENST00000280187_P	ENSG00000150625	GPM6A		ENSMUSG00000031517	ENSRNOG00000010731	NEURONAL MEMBRANE GLYCOPROTEIN M6-A (M6A). [Source:SWISSPROT;Acc:P51674] ENSG00000150625 (-1) (177252365 177252365 177290876 177290877 176446356) 4001 (4001 nt) HUGO:4460:GPM6 [IPR001614:Myelin proteolipid protein (PLP);]	6	-112.11	610	ENSMUSG00000031517 (hsa-miR-148)	ENSRNOG00000010731 (hsa-miR-148)	hsa-mir-148 mmu-mir-148a hsa-mir-152 hsa-mir-153 hsa-mir-213 hsa-mir-25 hsa-mir-27b mmu-mir-293 rno-mir-340	hsa-mir-152 hsa-mir-153 hsa-mir-25 mmu-mir-293 rno-mir-340 hsa-mir-213	0005887 integral to plasma membrane NR;	3' GGUUCAAGACAGUACGUGACU 5' hsa-mir-152 __ |:|:||..|.|::|||||||| __ 5' CUAGGUAGUAUUGUGCACUGA 3' ENST00000280187_P E:-18.33 S:118.000000 Loc:1374 Cons: 100.00%(mmu) 100.00%(rno)	3' AGUGAAAACACUG-AUACGUU 5' hsa-mir-153 __ .||:||||.|||:.||||||: __ 5' ACAUUUUUCUGAUAUAUGCAG 3' ENST00000280187_P E:-18.639999 S:111.000000 Loc:1636 Cons: 95.24%(mmu) 90.48%(rno)	3' AGUCUGGCUCUGUUCACGUUAC 5' hsa-mir-25 __ ..|.||..||:::||.|||||| __ 5' AAAUACAAAGGUGAGAGCAAUG 3' ENST00000280187_P E:-17.34 S:100.000000 Loc:2331 Cons: 90.91%(mmu) %(rno)	3' UGUG-AUGUUUGAGACGCCGUGA 5' mmu-mir-293 __ ||||.|:::.|||:||:.|:||| __ 5' ACACUUGUGUACUUUGU-GUACU 3' ENST00000280187_P E:-19.02 S:96.000000 Loc:1940 Cons: 95.45%(mmu) %(rno)	3' CCGAUAUUUCAUUGACUCUGCCU 5' rno-mir-340 __ ..:||.:||||::|||:..:||| __ 5' AUUUAAGAAGUGGCUGGAUUGGA 3' ENST00000280187_P E:-21.24 S:93.000000 Loc:835 Cons: 91.30%(mmu) %(rno)	3' CCAUGUUAGUUGCCAGCUACCA 5' hsa-mir-213 __ .||:|.|.||:|..|:|||||| __ 5' UGUGCCAACAGC--UUGAUGGU 3' ENST00000280187_P E:-17.540001 S:92.000000 Loc:1875 Cons: 100.00%(mmu) 100.00%(rno)
ENST00000299150	ENSG00000166123	GPT2		ENSMUSG00000031700	ENSRNOG00000016841	ALANINE AMINOTRANSFERASE 2; GLUTAMIC-PYRUVATE TRANSAMINASE 2. [Source:RefSeq;Acc:NM_133443] ENSG00000166123 (1) (46699396 46699716 46743997 46746286 46740100) 2289 (2289 nt) HUGO:18062:ALT2 [IPR001176:1-aminocyclopropane-1-carboxylate synthase; IPR004839:Aminotransferase, class I and II;]	1	-18.15	99	ENSMUSG00000031700 (mmu-miR-124a)	ENSRNOG00000016841 (mmu-miR-124a)	hsa-mir-124a	hsa-mir-124a	0008483 transaminase activity IEA; 0016740 transferase activity IEA; 0009058 biosynthesis IEA;	3' ACCGUA-AGUGGCGCACGGAAUU 5' hsa-mir-124a __ .|.|:|.|:.|:.:|||||||:| __ 5' AGACGUCUUUCUUUGUGCCUUGA 3' ENST00000299150 E:-18.15 S:99.000000 Loc:137 Cons: 91.30%(mmu) 91.30%(rno)
ENST00000300289	ENSG00000167004	GRP58		ENSMUSG00000027248	ENSRNOG00000015018	PROTEIN DISULFIDE ISOMERASE A3 PRECURSOR (EC 5.3.4.1) (DISULFIDE ISOMERASE ER-60) (ERP60) (58 KDA MICROSOMAL PROTEIN) (P58) (ERP57) (58 KDA GLUCOSE REGULATED PROTEIN). [Source:SWISSPROT;Acc:P30101] EN HUGO:4606:ERp57 ERp60 ERp61 GRP57 P58 PI-PLC [IPR006662:Thioredoxin type domain; IPR006663:Thioredoxin domain 2;]	1	-20.27	111	ENSMUSG00000027248 (mmu-miR-130b)		hsa-mir-130b hsa-mir-34c	hsa-mir-34c	0003756 protein disulfide isomerase activity TAS; 0004197 cysteine-type endopeptidase activity TAS; 0004629 phospholipase C activity TAS; 0005489 electron transporter activity IEA; 0016853 isomerase activity IEA; 0006118 electron transport IEA; 0006606 protein-nucleus import TAS; 0006621 protein-ER retention TAS; 0007165 signal transduction TAS; 0005783 endoplasmic reticulum IEA;	3' GUUAGUCGAUUGAUGUGACGGA 5' hsa-mir-34c __ |.:|:..:||:||:|||||::| __ 5' CUGUUUCUUAGCUGCACUGUUU 3' ENST00000300289 E:-20.27 S:111.000000 Loc:151 Cons: 100.00%(mmu) %(rno)
ENST00000230165	ENSG00000112406	HECA		ENSMUSG00000039879	ENSRNOG00000026210	HEADCASE HOMOLOG; HHDC FOR HOMOLOG OF DROSOPHILA HEADCASE. [Source:RefSeq;Acc:NM_016217] ENSG00000112406 (1) (139436819 139437104 139478812 139482500 142448971) 3688 (3688 nt) HUGO:21041:dJ225E12.1 HDC HDCL hHDC [IPR000345:Cytochrome c heme-binding site;]	1	-17.77	120	ENSMUSG00000039879 (mmu-miR-301)	ENSRNOG00000026210 (rno-miR-301)	hsa-mir-301	hsa-mir-301	0005489 electron transporter activity IEA; 0006118 electron transport IEA;	3' CGAAACUGUUAU-GAUAACGUGAC 5' hsa-mir-301 __ |||||.::||||.|||||.:|:|| __ 5' GCUUUAGUAAUAGCUAUUUUAUUG 3' ENST00000230165 E:-17.77 S:120.000000 Loc:10 Cons: 95.83%(mmu) 95.83%(rno)
ENST00000232424	ENSG00000114315	HES1		ENSMUSG00000022528	ENSRNOG00000001720	TRANSCRIPTION FACTOR HES-1 (HAIRY AND ENHANCER OF SPLIT 1) (HAIRY- LIKE) (HHL) (HAIRY HOMOLOG). [Source:SWISSPROT;Acc:Q14469] ENSG00000114315 (1) (195174847 195175083 195176935 195177309 195532723) 37 HUGO:5192:FLJ20408 HES-1 Hes1 HRY [IPR001092:Basic helix-loop-helix dimerization domain bHLH; IPR000694:Proline-rich region;]	2	-44.84	212	ENSMUSG00000022528 (mmu-miR-18)	ENSRNOG00000001720 (mmu-miR-18)	hsa-mir-18 hsa-mir-24 hsa-mir-30d	hsa-mir-30d hsa-mir-24	0003677 DNA binding IEA; 0006355 regulation of transcription, DNA-dependent IEA; 0007275 development IEA; 0007399 neurogenesis IEA; 0005634 nucleus IEA;	3' GAAGGUCAGCCCCUACAAAUGU 5' hsa-mir-30d __ |||||..|:|||||.|||||:. __ 5' CUUCC-UUUGGGGAAGUUUAUU 3' ENST00000232424 E:-23.950001 S:109.000000 Loc:320 Cons: 100.00%(mmu) 100.00%(rno)	3' GACAAGGACGACUUGACUCGGU 5' hsa-mir-24 __ .|||||.|.:||:|:||.|||. __ 5' AUGUUCAUAUUGGAUUGCGCCU 3' ENST00000232424 E:-20.889999 S:103.000000 Loc:206 Cons: 100.00%(mmu) 100.00%(rno)
ENST00000221419	ENSG00000104824	HNRPL		ENSMUSG00000015165	ENSRNOG00000020235	HETEROGENEOUS NUCLEAR RIBONUCLEOPROTEIN L (HNRNP L). [Source:SWISSPROT;Acc:P14866] ENSG00000104824 (-1) (44018883 44019202 44032353 44032452 44014279) 319 (319 nt) HUGO:5045: [IPR000504:RNA-binding region RNP-1 (RNA recognition motif);]	1	-18.07	97	ENSMUSG00000053621 (mmu-miR-130b)		hsa-mir-130b	hsa-mir-130b	0003723 RNA binding TAS; 0008436 heterogeneous nuclear ribonucleoprotein TAS; 0006396 RNA processing TAS; 0005654 nucleoplasm TAS; 0030529 ribonucleoprotein complex IEA;	3' UACGGGAAAGUA-GU-AACGUGAC 5' hsa-mir-130b __ .|.||:.|||||.||.|||::||| __ 5' UUUCCUGUUCAUACAUUUGUGCUG 3' ENST00000221419 E:-18.07 S:97.000000 Loc:258 Cons: 91.67%(mmu) %(rno)
ENST00000251047	ENSG00000074695	LMAN1		ENSMUSG00000041891	ENSRNOG00000024470	ERGIC-53 PROTEIN PRECURSOR (ER-GOLGI INTERMEDIATE COMPARTMENT 53 KDA PROTEIN) (LECTIN, MANNOSE-BINDING 1) (GP58) (INTRACELLULAR MANNOSE SPECIFIC LECTIN MR60). [Source:SWISSPROT;Acc:P49257] ENSG0000007 HUGO:6631:ERGIC-53 ERGIC53 F5F8D FMFD1 gp58 HGNC:3543 MCFD1 MR60 [IPR005052:Legume-like lectin;]	1	-17.56	104		ENSRNOG00000024470 (mmu-miR-295)	mmu-mir-295	mmu-mir-295	0003754 chaperone activity TAS; 0005529 sugar binding IEA; 0005532 mannose binding lectin TAS; 0006457 protein folding TAS; 0006810 transport IEA; 0006888 ER to Golgi transport TAS; 0007157 heterophilic cell adhesion IEA; 0007596 blood coagulation TAS; 0000139 Golgi membrane TAS; 0005789 endoplasmic reticulum membrane TAS; 0016021 integral to membrane TAS;	3' UCUGAGUUUUCAUCAUCGUGAAA 5' mmu-mir-295 __ ||:||..:.|||||.||||.||| __ 5' AGGCU--GUAGUAGAAGCAGUUU 3' ENST00000251047 E:-17.559999 S:104.000000 Loc:964 Cons: %(mmu) 90.48%(rno)
ENST00000296755	ENSG00000131711	MAP1B		ENSMUSG00000052727	ENSRNOG00000017428	MICROTUBULE-ASSOCIATED PROTEIN 1B (MAP 1B) [CONTAINS: MAP1 LIGHT CHAIN LC1]. [Source:SWISSPROT;Acc:P46821] ENSG00000131711 (1) (71487256 71487432 71585139 71586926 71700292) 1787 (1787 nt) HUGO:6836:MAP5 [IPR000102:Neuraxin/MAP1B repeat; IPR001404:Heat shock protein Hsp90; IPR004168:PPAK motif;]	2	-38.99	194	ENSMUSG00000052325 (mmu-miR-136)	ENSRNOG00000017428 (mmu-miR-189)	hsa-mir-136 hsa-mir-189 rno-mir-325	rno-mir-325 hsa-mir-136	0005198 structural molecule activity NR; 0007017 microtubule-based process IEA; 0005875 microtubule associated complex TAS;	3' UGUGAAUGACUCGUGGAUGAUCC 5' rno-mir-325 __ ||.|..|||||.|.:||:||||| __ 5' AC-CCAACUGA-CUUCUGCUAGG 3' ENST00000296755 E:-21.84 S:100.000000 Loc:277 Cons: 95.24%(mmu) 100.00%(rno)	3' AGGUAGUAGUUUUGUUUA-CCUCA 5' hsa-mir-136 __ .|.|.:|.||||:||:.|.||||| __ 5' GCAAAUACCAAAGCAGUUGGGAGU 3' ENST00000296755 E:-17.15 S:94.000000 Loc:896 Cons: 91.67%(mmu) %(rno)
ENST00000318948_P	ENSG00000180530	NRIP1		ENSMUSG00000048490	ENSRNOG00000001585	NUCLEAR FACTOR RIP140 (NUCLEAR RECEPTOR INTERACTING PROTEIN 1). [Source:SWISSPROT;Acc:P48552] ENSG00000180530 (-1) (15258908 15258908 15262384 15262384 14877595) 4001 (4001 nt) HUGO:8001:RIP140 [IPR001687:ATP/GTP-binding site motif A (P-loop);]	3	-57.88	302		ENSRNOG00000001585 (mmu-miR-106b)	hsa-mir-106b hsa-mir-122a mmu-mir-133 hsa-mir-133a hsa-mir-200a	hsa-mir-106b mmu-mir-133 hsa-mir-200a	0003713 transcription co-activator activity TAS; 0006350 transcription TAS; 0006355 regulation of transcription, DNA-dependent IEA; 0005634 nucleus TAS;	3' UAGACGUGACAGUCGUGAAAU 5' hsa-mir-106b __ ||||.:|:|||||.||||.|| __ 5' AUCU-UAUUGUCAACACUAUA 3' ENST00000318948_P E:-17.35 S:109.000000 Loc:2081 Cons: %(mmu) 90.00%(rno)	3' UGUCGACCAACUUCCCCUGGUU 5' mmu-mir-133 __ |.|.:|||.||:||||||.:|| __ 5' AAAAUUGGGUGGAGGGGA-UAA 3' ENST00000318948_P E:-23.360001 S:100.000000 Loc:1270 Cons: %(mmu) 90.48%(rno)	3' UGUAGCAAUGGUCUGUCACAAU 5' hsa-mir-200a __ ..|.:.|.|:|||||||..||| __ 5' UAAAUAUAAUCAGACAGGUUUA 3' ENST00000318948_P E:-17.17 S:93.000000 Loc:2872 Cons: %(mmu) 100.00%(rno)
ENST00000244766	ENSG00000124785	NRN1	401-418	ENSMUSG00000039114	ENSRNOG00000023909	NEURITIN. [Source:RefSeq;Acc:NM_016588] ENSG00000124785 (-1) (5943234 5944208 5951981 5952632 5205966) 974 (974 nt) HUGO:17972:LOC51299 NRN []	3	-64.53	315	ENSMUSG00000039114 (mmu-let-7d)		hsa-let-7d hsa-mir-129 hsa-mir-204 mmu-mir-293 rno-mir-331 rno-mir-342 rno-mir-352	hsa-mir-204 rno-mir-352 rno-mir-342		3' UCCGUAUCCUACUGUUUCCCUU 5' hsa-mir-204 __ .||:|||.|||.||||:|||:: __ 5' CGGUAUA-GAUCACAAGGGGGG 3' ENST00000244766 E:-24.629999 S:110.000000 Loc:780 Cons: 95.24%(mmu) %(rno)	3' AUGAUACGUUGGAUGAUGAGA 5' rno-mir-352 __ ..||:.||.||||||||:.:| __ 5' CCCUGGGCCACCUACUAUAUU 3' ENST00000244766 E:-17.209999 S:103.000000 Loc:341 Cons: 100.00%(mmu) %(rno)	3' CUGCCCACGCUAAAGACACACUCU 5' rno-mir-342 __ |||.|.||:||.||||.|||||.: __ 5' GAC-GUUGUGA-UUCUCUGUGAUG 3' ENST00000244766 E:-22.690001 S:102.000000 Loc:85 Cons: 100.00%(mmu) %(rno)
ENST00000326005	ENSG00000180304	OAZ2		ENSMUSG00000040652	ENSRNOG00000015953	ORNITHINE DECARBOXYLASE ANTIZYME 2 (ODC-AZ 2) (AZ2). [Source:SWISSPROT;Acc:O95190] ENSG00000180304 (-1) (62695592 62696720 62699609 62699609 62537609) 1128 (1128 nt) HUGO:8096: [IPR002048:Calcium-binding EF-hand; IPR002993:Ornithine decarboxylase antizyme;]	6	-137.44	616	ENSMUSG00000040652 (mmu-miR-128b)	ENSRNOG00000015953 (rno-let-7d*)	rno-let-7d* hsa-mir-128b hsa-mir-128a hsa-mir-199a* hsa-mir-204 hsa-mir-223 hsa-mir-25 rno-mir-323 rno-mir-328 rno-mir-339 hsa-mir-92 hsa-mir-95	rno-mir-328 hsa-mir-25 hsa-mir-95 hsa-mir-204 rno-mir-339 hsa-mir-223	0008073 ornithine decarboxylase inhibitor activity TAS; 0006595 polyamine metabolism TAS;	3' UGCCUUCCCGU--CUCUCCCGGUC 5' rno-mir-328 __ |.||||||.||..|||:||.:||| __ 5' AGGGAAGGACACUGAGGGGCUCAG 3' ENST00000326005 E:-28.5 S:111.000000 Loc:92 Cons: 91.67%(mmu) 91.67%(rno)	3' AGUCUGGCUCUGUUCACGUUAC 5' hsa-mir-25 __ ||||:..|||:||||||::.|| __ 5' UCAGG--GAGGCAAGUGUGUUG 3' ENST00000326005 E:-24.07 S:111.000000 Loc:1076 Cons: 95.00%(mmu) 100.00%(rno)	3' ACGAGUUAUUUA-UGGGCAACUU 5' hsa-mir-95 __ |.|||::.|:.|.||:||||||| __ 5' UUCUCGG-AGUUGACUCGUUGAA 3' ENST00000326005 E:-21.559999 S:105.000000 Loc:136 Cons: 95.45%(mmu) 95.45%(rno)	3' UCCGUAU--CCUACUGUUUCCCUU 5' hsa-mir-204 __ ||.||.|..||:.||.:|:||||| __ 5' AGCCACAGUGGGGGAAGAGGGGAA 3' ENST00000326005 E:-20.34 S:100.000000 Loc:26 Cons: 91.67%(mmu) %(rno)	3' ACUCGAGGACCUCCUGUCCCU 5' rno-mir-339 __ .|:||||||.|||.|:|||.. __ 5' GGGGCUCCU-GAGUAUAGGCU 3' ENST00000326005 E:-25.42 S:97.000000 Loc:447 Cons: 100.00%(mmu) %(rno)	3' CCCCAUAAACU-GUUUGACUGU 5' hsa-mir-223 __ ..||.|||||:.:||:|||:|. __ 5' CUGGCAUUUGGUUAAGCUGGCU 3' ENST00000326005 E:-17.549999 S:92.000000 Loc:594 Cons: 95.45%(mmu) 90.91%(rno)
ENST00000245304	ENSG00000125249	RAP2A		ENSMUSG00000051615	ENSRNOG00000023687	RAS-RELATED PROTEIN RAP-2A. [Source:SWISSPROT;Acc:P10114] ENSG00000125249 (1) (95784475 95784726 95814697 95818243 95826006) 3546 (3546 nt) HUGO:9861:K-REV RAP2 [IPR001687:ATP/GTP-binding site motif A (P-loop); IPR001806:Ras GTPase superfamily;]	1	-21.57	103	ENSMUSG00000051615 (mmu-miR-214)	ENSRNOG00000023687 (mmu-miR-214)	hsa-mir-214 rno-mir-342	hsa-mir-214	0003930 RAS small monomeric GTPase activity IEA; 0007165 signal transduction TAS; 0007264 small GTPase mediated signal transduction IEA; 0016020 membrane TAS;	3' GACGGACAGACACGGACG-ACA 5' hsa-mir-214 __ .||::|||.|||||.||:.||| __ 5' GUGUUUGUGUGUGCAUGUGUGU 3' ENST00000245304 E:-21.57 S:103.000000 Loc:1566 Cons: 95.45%(mmu) 95.45%(rno)
ENST00000254351	ENSG00000115884	SDC1		ENSMUSG00000020592	ENSRNOG00000006396	SYNDECAN-1 PRECURSOR (SYND1) (CD138 ANTIGEN). [Source:SWISSPROT;Acc:P18827] ENSG00000115884 (-1) (20385071 20387039 20409140 20409385 20340331) 1968 (1968 nt) HUGO:10658:SDC [IPR001050:Syndecan;]	2	-35.37	189	ENSMUSG00000020592 (mmu-miR-199a*)	ENSRNOG00000006396 (mmu-miR-196)	hsa-mir-196 hsa-mir-199a* rno-mir-329	hsa-mir-199a* rno-mir-329	0008092 cytoskeletal protein binding IEA; 0005888 proteoglycan integral to plasma membrane TAS; 0016021 integral to membrane IEA;	3' UUGGUUACACGUCUGAU-GACAU 5' hsa-mir-199a* __ .|.||:.||.::|||||.||||. __ 5' CAACAGGGUAUGGACUAUCUGUC 3' ENST00000254351 E:-17.860001 S:98.000000 Loc:748 Cons: 91.30%(mmu) 91.30%(rno)	3' UUUUUCCAAUCGACCCACACAA 5' rno-mir-329 __ .:.|:|.||||:|..||||||| __ 5' UGUAGGCUUAGUU-UGUGUGUU 3' ENST00000254351 E:-17.51 S:91.000000 Loc:702 Cons: 95.24%(mmu) 95.24%(rno)
ENST00000313019_P	ENSG00000168779	SHOX2	2374-2389	ENSMUSG00000027833	ENSRNOG00000012478	SHORT STATURE HOMEOBOX PROTEIN 2 (PAIRED-RELATED HOMEOBOX PROTEIN SHOT) (HOMEOBOX PROTEIN OG12X). [Source:SWISSPROT;Acc:O60902] ENSG00000168779 (-1) (159136729 159136729 159144726 159144752 158542050) HUGO:10854:OGI2X SHOT [IPR001356:Homeobox; IPR000047:Helix-turn-helix motif, lambda-like repressor; IPR003654:Paired-like homeodomain protein, OAR;]	4	-80.23	414	ENSMUSG00000027833 (mmu-miR-125a)	ENSRNOG00000012478 (mmu-miR-1)	hsa-mir-1 hsa-mir-125a hsa-mir-18 hsa-mir-206 rno-mir-326 hsa-mir-9	hsa-mir-206 rno-mir-326 hsa-mir-18 hsa-mir-9	0003700 transcription factor activity IEA; 0001501 skeletal development TAS; 0006355 regulation of transcription, DNA-dependent IEA; 0007275 development IEA; 0007399 neurogenesis TAS; 0007507 heart development TAS; 0005634 nucleus IEA;	3' GGUGUGUGAAGGAAUGUAAGGU 5' hsa-mir-206 __ :::||::.||.|||::|||||| __ 5' UUGCAUG-UUACUUGUAUUCCA 3' ENST00000313019_P E:-18.43 S:117.000000 Loc:942 Cons: %(mmu) 100.00%(rno)	3' UGACCUCCUU-CCCGGGUCUCC 5' rno-mir-326 __ .:||.||||:.|||::::|:|| __ 5' UUUGUAGGAGCGGGUUUGGGGG 3' ENST00000313019_P E:-25.799999 S:103.000000 Loc:254 Cons: 90.91%(mmu) 90.91%(rno)	3' AUAGACGUG-AUCUACGUGGAAU 5' hsa-mir-18 __ |||||.|||..||:||:|:||.. __ 5' UAUCU-CACAAAGGUGUAUCUAU 3' ENST00000313019_P E:-18.99 S:98.000000 Loc:1545 Cons: %(mmu) 95.45%(rno)	3' AGUAUGUCGAUCUAUUGGUUUCU 5' hsa-mir-9 __ ||||::|||||..|||.|.::|| __ 5' UCAUGUAGCUAUUUAAACUGGGA 3' ENST00000313019_P E:-17.01 S:96.000000 Loc:1639 Cons: 95.65%(mmu) 95.65%(rno)
ENST00000240051	ENSG00000120833	SOCS2		ENSMUSG00000050974	ENSRNOG00000008965	SUPPRESSOR OF CYTOKINE SIGNALING 2 (SOCS-2) (CYTOKINE-INDUCIBLE SH2 PROTEIN 2) (CIS-2) (STAT INDUCED STAT INHIBITOR 2) (SSI-2). [Source:SWISSPROT;Acc:O14508] ENSG00000120833 (1) (92466066 92469142 924 HUGO:19382:CIS2 Cish2 SOCS-2 SSI-2 SSI2 STATI2 [IPR000980:SH2 motif; IPR001496:SOCS protein, C-terminal;]	2	-36.41	199		ENSRNOG00000008965 (mmu-miR-16)	hsa-mir-16 hsa-mir-17_3p hsa-mir-9	hsa-mir-16 hsa-mir-9	0001558 regulation of cell growth IEA; 0007242 intracellular signaling cascade IEA;	3' GCGGUUAUAAAUGCACGACGAU 5' hsa-mir-16 __ :|::..|||||||.|||||:|| __ 5' UGUU--UAUUUAC-UGCUGUUA 3' ENST00000240051 E:-17.459999 S:104.000000 Loc:962 Cons: %(mmu) 100.00%(rno)	3' AGUAUGUCGAUCUAUUGGUUUCU 5' hsa-mir-9 __ ..||:||||||.:|||..|:||| __ 5' GAAUGCAGCUAUGUAA-AAGAGA 3' ENST00000240051 E:-18.950001 S:95.000000 Loc:44 Cons: %(mmu) 100.00%(rno)
ENST00000244745	ENSG00000124766	SOX4		ENSMUSG00000043626	ENSRNOG00000018588	TRANSCRIPTION FACTOR SOX-4. [Source:SWISSPROT;Acc:Q06945] ENSG00000124766 (1) (21701951 21702745 21704169 21706826 22677775) 2657 (2657 nt) HUGO:11200: [IPR000910:HMG1/2 (high mobility group) box; IPR001472:Bipartite nuclear localization signal;]	9	-179.37	894	ENSMUSG00000043626 (mmu-miR-101b)	ENSRNOG00000018588 (rno-miR-101b)	rno-mir-101b hsa-mir-107 hsa-mir-17_3p hsa-mir-199a* hsa-mir-199b hsa-mir-206 hsa-mir-27b hsa-mir-29c mmu-mir-292_3p hsa-mir-34a hsa-mir-95	hsa-mir-199b hsa-mir-29c hsa-mir-34a hsa-mir-206 hsa-mir-17_3p rno-mir-101b mmu-mir-292_3p hsa-mir-199a* hsa-mir-107	0003700 transcription factor activity TAS; 0006355 regulation of transcription, DNA-dependent IEA; 0005634 nucleus IEA;	3' CUUGUCUAUCAGAUUU-GUGACCC 5' hsa-mir-199b __ .|||:.:..||:||||.||||||. __ 5' AAACGUGCCGUUUAAACCACUGGA 3' ENST00000244745 E:-18.139999 S:106.000000 Loc:2118 Cons: 95.83%(mmu) 95.83%(rno)	3' AUUGGCUAAAGU-UUACCACGAU 5' hsa-mir-29c __ |||:||:..||:.:||||||:|: __ 5' UAAUCGGAAUCGUGAUGGUGUUG 3' ENST00000244745 E:-22.860001 S:103.000000 Loc:1058 Cons: 91.30%(mmu) 91.30%(rno)	3' UGUUGGUCGAUUCUGU-GACGGU 5' hsa-mir-34a __ |||:.||.|||:|||:.|||||. __ 5' ACAGGCA-CUAGGACGUCUGCCU 3' ENST00000244745 E:-26.370001 S:103.000000 Loc:2391 Cons: 90.91%(mmu) %(rno)	3' GGUGUGUGAAGGAAUGUAAGGU 5' hsa-mir-206 __ :|||..:|||::||.|||||:. __ 5' UCACCAGCUUUUUUUCAUUCUU 3' ENST00000244745 E:-17.85 S:102.000000 Loc:1231 Cons: %(mmu) 90.91%(rno)	3' UGUUCA-CGGAAGUGACGUCA 5' hsa-mir-17_3p __ .:|.||..|||||||||.||. __ 5' UUACGUCUCCUUCACUGAAGG 3' ENST00000244745 E:-18.790001 S:97.000000 Loc:1608 Cons: 95.24%(mmu) 95.24%(rno)	3' GAAGUCGAUAGUGUC-AUGACAU 5' rno-mir-101b __ .|||||.|.|:|:||.|::|||: __ 5' GUUCAGGU-UUAUAGCUGUUGUG 3' ENST00000244745 E:-17.4 S:96.000000 Loc:2274 Cons: 95.45%(mmu) 95.45%(rno)	3' UGUGAGUUUUGGAC-CGCCGUGAA 5' mmu-mir-292_3p __ ..||||.|||:|||.||.|.|||| __ 5' CAACUC-AAAUCUGUGCUGGACUU 3' ENST00000244745 E:-21.93 S:96.000000 Loc:1277 Cons: %(mmu) 95.65%(rno)	3' UUGGUUACACGUCUGAUGACAU 5' hsa-mir-199a* __ ..:||||.|||||:||.||.|| __ 5' CUUCAAUCUGCAGGCUUCU-UA 3' ENST00000244745 E:-17.049999 S:96.000000 Loc:1873 Cons: 100.00%(mmu) 100.00%(rno)	3' ACUAUCGGGACAUGUUACGACGA 5' hsa-mir-107 __ .|||..::|||||:||..|||:| __ 5' AGAU--UUCUGUAUAAGACUGUU 3' ENST00000244745 E:-18.98 S:95.000000 Loc:1134 Cons: 90.48%(mmu) 90.48%(rno)
ENST00000320472	ENSG00000073282	TP73L		ENSMUSG00000022510	ENSRNOG00000001924	TUMOR PROTEIN P73-LIKE; TUMOR PROTEIN 63 KDA WITH STRONG HOMOLOGY TO P53; TUMOR PROTEIN P63. [Source:RefSeq;Acc:NM_003722] ENSG00000073282 (1) (190670190 190670218 190918880 190920197 191205467) 1317 HUGO:13473:EEC3 HGNC:15979 KET p51 p63 p73H p73L SHFM4 TP63 [IPR002117:p53 tumor antigen;]	2	-34.42	199		ENSRNOG00000001924 (mmu-miR-17_5p)	hsa-mir-17_5p hsa-mir-30a	hsa-mir-17_5p hsa-mir-30a	0003700 transcription factor activity IEA; 0006355 regulation of transcription, DNA-dependent IEA; 0005634 nucleus IEA; 0016563 transcriptional activator activity NAS; 0006355 regulation of transcription, DNA-dependent NAS; 0006915 apoptosis NAS; 0005634 nucleus NAS;	3' UGAUGGACGUGACAUUCGUGAAAC 5' hsa-mir-17_5p __ |:|::|||::|..||||:|..||| __ 5' AUUGUCUGUGC-AUAAGUAAGUUG 3' ENST00000320472 E:-17.280001 S:101.000000 Loc:441 Cons: %(mmu) 91.30%(rno)	3' CGACGUUUGU-AGGCUGACUUUC 5' hsa-mir-30a __ .:||.|:|||.|::|:||.|:|| __ 5' CUUGAAGACACUUUGGCUCAGAG 3' ENST00000320472 E:-17.139999 S:98.000000 Loc:106 Cons: %(mmu) 95.65%(rno)
ENST00000265261	ENSG00000064225		891-908	ENSMUSG00000022747	ENSRNOG00000001653	ALPHA2,3-SIALYLTRANSFERASE VI. [Source:RefSeq;Acc:NM_006100] ENSG00000064225 (1) (99772240 99808186 99833506 99834995 100678356) 1489 (1489 nt) [IPR001675:Glycosyl transferase, family 29;]	1	-26.92	104	ENSMUSG00000022747 (mmu-miR-214)	ENSRNOG00000001653 (mmu-miR-214)	hsa-mir-214	hsa-mir-214	0008373 sialyltransferase activity TAS; 0016757 transferase activity, transferring glycosyl groups IEA; 0006040 amino sugar metabolism TAS; 0006486 protein amino acid glycosylation IEA; 0006664 glycolipid metabolism TAS; 0009249 protein-lipoylation TAS; 0005794 Golgi apparatus IEA; 0016021 integral to membrane TAS;	3' GACGGACAGACACGGACGACA 5' hsa-mir-214 __ |||:||||:..||||||.||. __ 5' CUGUCUGUUGCUGCCUGGUGA 3' ENST00000265261 E:-26.92 S:104.000000 Loc:103 Cons: 90.48%(mmu) 90.48%(rno)
ENST00000219794_P	ENSG00000103507		1617-1635	ENSMUSG00000030802	ENSRNOG00000019485	[3-METHYL-2-OXOBUTANOATE DEHYDROGENASE [LIPOAMIDE]] KINASE, MITOCHONDRIAL PRECURSOR (EC 2.7.1.115) (BRANCHED-CHAIN ALPHA-KETOACID DEHYDROGENASE KINASE) (BCKDHKIN) (BCKD-KINASE). [Source:SWISSPROT;Acc: [IPR004358:Bacterial sensor protein, C-terminal; IPR003594:ATP-binding region, ATPase-like; IPR001472:Bipartite nuclear localization signal; IPR000694:Proline-rich region;]	1	-22.92	95	ENSMUSG00000030802 (hsa-miR-198)	ENSRNOG00000019485 (hsa-miR-198)	hsa-mir-198	hsa-mir-198	0000155 two-component sensor molecule activity IEA; 0005524 ATP binding IEA; 0016301 kinase activity IEA; 0016740 transferase activity IEA; 0047323 [3-methyl-2-oxobutanoate dehydrogenase (lipoamide)] kinase activity IEA; 0007165 signal transduction IEA; 0005739 mitochondrion NR; 0005947 alpha-ketoglutarate dehydrogenase complex (sensu Eukarya) NR;	3' GGAUAGAGGGGAGA-CCUGG 5' hsa-mir-198 __ ::|:..|.||||||.||:|| __ 5' UUUGAAUGCCCUCUCGGGCC 3' ENST00000219794_P E:-22.92 S:95.000000 Loc:291 Cons: 95.00%(mmu) 95.00%(rno)
ENST00000337990	ENSG00000126970			ENSMUSG00000035062	ENSRNOG00000005625	HEPATOCELLULAR CARCINOMA-ASSOCIATED ANTIGEN 127. [Source:RefSeq;Acc:NM_018684] ENSG00000126970 (-1) (63003053 63004454 63008661 63121384 62482103) 1401 (1401 nt) [IPR000345:Cytochrome c heme-binding site;]	1	-20.16	100	ENSMUSG00000035062 (mmu-miR-125b)		hsa-mir-125b	hsa-mir-125b	0005489 electron transporter activity IEA; 0006118 electron transport IEA;	3' AGUGUUCAAUCCCAGAG-UCCCU 5' hsa-mir-125b __ |:.::..|||||.||||.||||| __ 5' UUUUGCCUUAGGUUCUCAAGGGA 3' ENST00000337990 E:-20.16 S:100.000000 Loc:410 Cons: 91.30%(mmu) %(rno)
ENST00000282634	ENSG00000152728			ENSMUSG00000040451	ENSRNOG00000012536	MOB PROTEIN. [Source:RefSeq;Acc:NM_147156] ENSG00000152728 (-1) (51409949 51411505 51448477 51728306 51073285) 1556 (1556 nt) [IPR001660:Sterile alpha motif SAM;]	4	-80.61	409	ENSMUSG00000040451 (mmu-let-7e)	ENSRNOG00000012536 (mmu-let-7e)	hsa-let-7e hsa-let-7d hsa-mir-20 hsa-mir-219	105 hsa-mir-219 102		3' UGAUAUGU-UGGAGGAUGGAGU 5' hsa-let-7e __ |||.|.||.|:|||:|:||.|| __ 5' ACUUUUCAUAUCUCUUGCCCCA 3' ENST00000282634 E:-18.540001 S:105.000000 Loc:375 Cons: 95.45%(mmu) %(rno)	3' UGAUAUGU-UGGAGGAUGGAGU 5' hsa-let-7e __ |||:||||.|::||||:.:||| __ 5' ACUGUACACAUUUCCUG-UUCA 3' ENST00000282634 E:-21.459999 S:102.000000 Loc:212 Cons: %(mmu) 90.48%(rno)	3' UCUUAACGCAAACCUGUUAGU 5' hsa-mir-219 __ :||..||||.||||||||.|| __ 5' GGACCUGCG-UUGGACAA-CA 3' ENST00000282634 E:-19.93 S:102.000000 Loc:167 Cons: 94.74%(mmu) 94.74%(rno)	3' UGAUACGUUGGAUGAUGGAGA 5' hsa-let-7d __ .|||||:..:|||.|:|||:| __ 5' UCUAUGU-UUCUAGUGCCUUU 3' ENST00000282634 E:-20.68 S:100.000000 Loc:732 Cons: 100.00%(mmu) %(rno)
ENST00000293385	ENSG00000161642			ENSMUSG00000000552	ENSRNOG00000017818	ENSG00000161642 (-1) (53049187 53050307 53064616 53064748 53044536) 1120 (1120 nt) [IPR007087:Zn-finger, C2H2 type; IPR000690:Zn-finger, C2H2 matrin type;]	7	-169.69	705	ENSMUSG00000000552 (mmu-let-7b)	ENSRNOG00000017818 (mmu-let-7b) ENSR (mmu-miR-207)	hsa-let-7b hsa-let-7c hsa-let-7e hsa-let-7a mmu-mir-133 hsa-mir-133a hsa-mir-142_3p mmu-mir-207 hsa-mir-296 hsa-mir-302 rno-mir-324_3p rno-mir-346	mmu-mir-207 mmu-mir-207 hsa-mir-302 rno-mir-324_3p mmu-mir-207 hsa-mir-133a	0003723 RNA binding IEA; 0005634 nucleus IEA;	3' UUGAUAUGUUGGAUGAUGGAGU 5' hsa-let-7a __ :::|.|||.:|||:|.|||||| __ 5' GGUUUUACCGCCUGCAACCUCA 3' ENST00000293385 E:-21.379999 S:115.000000 Loc:506 Cons: 100.00%(mmu) 100.00%(rno)	3' CUCCCUCCUCUC--GGUCCUCUUCG 5' mmu-mir-207 __ |:||||||:|:|..:|||.||::|. __ 5' GGGGGAGGGGGGCUUCAGAAGGGGG 3' ENST00000293385 E:-34.07 S:107.000000 Loc:157 Cons: 92.00%(mmu) 92.00%(rno)	3' CUCCCUCCUCUCGGUCCUCUUCG 5' mmu-mir-207 __ ...||:.|:||.|.||||||.|| __ 5' CUUGGGUGGGACCAAGGAGAUGC 3' ENST00000293385 E:-25.07 S:101.000000 Loc:613 Cons: 100.00%(mmu) 100.00%(rno)	3' AGUGGUUUUGUACCUUCGUGAAU 5' hsa-mir-302 __ .||:::.|:.:.||.|||||||: __ 5' CCAUUGCAG-GGGGCAGCACUUG 3' ENST00000293385 E:-20.940001 S:99.000000 Loc:574 Cons: 95.45%(mmu) 95.45%(rno)	3' GGU--CGUCGUGGACCCCGUCACC 5' rno-mir-324_3p __ |||..|||.||.||.||||:|.|| __ 5' CCACUGCA-CAACUCGGGCGGGGG 3' ENST00000293385 E:-24.870001 S:96.000000 Loc:892 Cons: 91.30%(mmu) 91.30%(rno)	3' CUCCCU-CCUCUCGGUCCUCUUCG 5' mmu-mir-207 __ |||..|.||:|..||||||.|:|. __ 5' GAGAUACGGGGUUCCAGGAAAGGG 3' ENST00000293385 E:-21.23 S:95.000000 Loc:123 Cons: 91.67%(mmu) 91.67%(rno)	3' UGUCGACCAACUUCCCCUGGUU 5' hsa-mir-133a __ .|.|:.||..|:||||||.||: __ 5' UCCGUAGG-GGGAGGGGAGCAG 3' ENST00000293385 E:-22.129999 S:92.000000 Loc:456 Cons: %(mmu) 90.48%(rno)
ENST00000300522	ENSG00000167137			ENSMUSG00000039660	ENSRNOG00000025711	ENSG00000167137 (-1) (126957977 126961049 126968104 126968145 126910244) 3072 (3072 nt) [IPR003750:Protein of unknown function DUF171;]	2	-40.44	207	ENSMUSG00000039660 (mmu-miR-148b)	ENSRNOG00000025711 (mmu-miR-294)	rno-mir-148b mmu-mir-148a hsa-mir-148 hsa-mir-17_5p mmu-mir-294 rno-mir-333 hsa-mir-93	hsa-mir-93 mmu-mir-294		3' GAUGGACGUGCUUGUCGUGAAA 5' hsa-mir-93 __ ||:|||.||.||.||||||.|| __ 5' CUGCCUCCAGGAUCAGCACCUU 3' ENST00000300522 E:-22.639999 S:114.000000 Loc:296 Cons: 100.00%(mmu) %(rno)	3' UGUGUGUUUUCCCUUCGUGAAA 5' mmu-mir-294 __ |::.:||..|.||||||:||.. __ 5' AUGGGCACCA-GGAAGCGCUCC 3' ENST00000300522 E:-17.799999 S:93.000000 Loc:208 Cons: %(mmu) 95.24%(rno)
ENST00000332499	ENSG00000186834			ENSMUSG00000048878	ENSRNOG00000003203	HMBA-INDUCIBLE; LIKELY ORTHOLOG OF MOUSE CARDIAC LINEAGE PROTEIN 1; MENAGE A QUATRE 1. [Source:RefSeq;Acc:NM_006460] ENSG00000186834 (1) (43701291 43701980 43703059 43704885 43713687) 1826 (1826 nt) [IPR001472:Bipartite nuclear localization signal;]	1	-31.35	121	ENSMUSG00000048878 (mmu-miR-204)	ENSRNOG00000003203 (mmu-miR-204)	hsa-mir-204 hsa-mir-211	hsa-mir-211		3' UCCGCUUCCUACUGUUUCCCUU 5' hsa-mir-211 __ .||.|:|||:.|:|||||||:| __ 5' UGGGGGAGGG-GGCAAAGGGGA 3' ENST00000332499 E:-31.35 S:121.000000 Loc:14 Cons: 95.24%(mmu) 95.24%(rno)
						Data set 6: Brown, V., Jin, P., Ceman, S., Darnell, J. C., O'Donnell, W. T., Tenenbaum, S. A., Jin, X., Feng, Y., Wilkinson, K. D., Keene, J. D., Darnell, R. B. & Warren, S. T. (2001) Cell 107, 477-87.
ENST00000225823_P	ENSG00000108684	ACCN1		ENSMUSG00000020704	ENSRNOG00000007019	AMILORIDE-SENSITIVE BRAIN SODIUM CHANNEL BNAC1 (AMILORIDE-SENSITIVE CATION CHANNEL NEURONAL 1) (BNC1) (DEGENERIN CHANNEL MDEG). [Source:SWISSPROT;Acc:Q16515] ENSG00000108684 (-1) (31486533 31486533 31 HUGO:99:ACCN BNaC1 BNC1 hBNaC1 MDEG [IPR001873:Na+ channel, amiloride-sensitive;]	1	-21.42	104	ENSMUSG00000020704 (mmu-miR-207)		mmu-mir-207	mmu-mir-207	0005216 ion channel activity IEA; 0015280 amiloride-sensitive sodium channel activity TAS; 0006811 ion transport IEA; 0006814 sodium ion transport IEA; 0007268 synaptic transmission TAS; 0007417 central nervous system development TAS; 0007422 peripheral nervous system development TAS; 0005624 membrane fraction NR; 0005887 integral to plasma membrane TAS; 0016021 integral to membrane IEA;	3' CUCCCUCCUCUCGGUCCUCUUCG 5' mmu-mir-207 __ ||||....|||.||||||.|||. __ 5' GAGGCCCAAGACCCAGGACAAGG 3' ENST00000225823_P E:-21.42 S:104.000000 Loc:42 Cons: 91.30%(mmu) %(rno)
ENST00000158302	ENSG00000075624	ACTB		ENSMUSG00000029580	ENSRNOG00000001118	ACTIN, CYTOPLASMIC 1 (BETA-ACTIN). [Source:SWISSPROT;Acc:P02570] ENSG00000075624 (-1) (5311125 5311717 5313626 5314570 5297726) 592 (592 nt) HUGO:144:ACTG [IPR004001:Actin; IPR004000:Actin/actin-like;]	1	-17.25	102	ENSMUSG00000029580 (mmu-miR-145)	ENSRNOG00000001118 (mmu-miR-145)	hsa-mir-145 rno-mir-340	rno-mir-340	0003774 motor activity IEA; 0005200 structural constituent of cytoskeleton TAS; 0006928 cell motility TAS; 0005884 actin filament IEA;	3' CCGAUAUUUCAUUGACUCUGCCU 5' rno-mir-340 __ ||.|.||||..|||||:.||||. __ 5' GGAUUUAAA--AACUGGAACGGU 3' ENST00000158302 E:-17.25 S:102.000000 Loc:135 Cons: 100.00%(mmu) 100.00%(rno)
ENST00000306058	ENSG00000171456	ASXL1		ENSMUSG00000042548	ENSRNOG00000010405	PUTATIVE POLYCOMB GROUP PROTEIN ASXL1 (ADDITIONAL SEX COMBS-LIKE PROTEIN 1). [Source:SWISSPROT;Acc:Q8IXJ9] ENSG00000171456 (1) (31691160 31691579 31770141 31772122 31886842) 1981 (1981 nt) HUGO:18318:KIAA0978 []	1	-18.03	97		ENSRNOG00000010405 (mmu-miR-28)	hsa-mir-28	hsa-mir-28	0006355 regulation of transcription, DNA-dependent IEA; 0005634 nucleus IEA;	3' GAGUUAUCUG-ACACUCGAGGAA 5' hsa-mir-28 __ ||.:||..|:..|||||:|||.| __ 5' CUGGAUUCAUGGGUGAGUUCCCU 3' ENST00000306058 E:-18.030001 S:97.000000 Loc:1328 Cons: %(mmu) 91.30%(rno)
ENST00000257070	ENSG00000121753	BAI2		ENSMUSG00000028782	ENSRNOG00000014375	BRAIN-SPECIFIC ANGIOGENESIS INHIBITOR 2 PRECURSOR. [Source:SWISSPROT;Acc:O60241] ENSG00000121753 (-1) (31695192 31695494 31724874 31724874 31672123) 302 (302 nt) HUGO:944: [IPR000832:G-protein coupled receptors family 2 (secretin-like); IPR000884:Thrombospondin, type I; IPR000203:GPS domain; IPR001879:Hormone receptor, extracellular; IPR000694:Proline-rich region;]	2	-44.84	192		ENSRNOG00000014375 (mmu-miR-204)	hsa-mir-204 hsa-mir-211 mmu-mir-298 rno-mir-343	hsa-mir-211 mmu-mir-298	0004930 G-protein coupled receptor activity IEA; 0007218 neuropeptide signaling pathway IEA; 0016021 integral to membrane IEA;	3' UCCGCUUCCUACUGUUUCCCUU 5' hsa-mir-211 __ :|||.::|||.|:.::||||:| __ 5' GGGCUGGGGAGGGGGGAGGGGA 3' ENST00000257070 E:-25.629999 S:100.000000 Loc:250 Cons: %(mmu) 95.45%(rno)	3' CCUUCUUGUCGGGAG-GAGACGG 5' mmu-mir-298 __ ..::|||:|..|:||.|||||:. __ 5' UUGGGAAUAAACUUCACUCUGUG 3' ENST00000257070 E:-19.209999 S:92.000000 Loc:280 Cons: %(mmu) 95.65%(rno)
ENST00000229685_P	ENSG00000111960	BAT2		ENSMUSG00000024393	ENSRNOG00000000852	LARGE PROLINE-RICH PROTEIN BAT2 (HLA-B-ASSOCIATED TRANSCRIPT 2) (G2). [Source:SWISSPROT;Acc:P48634] ENSG00000111960 (1) (31692804 31694844 31709641 31709641 31727946) 4001 (4001 nt) HUGO:13918:D6S51E G2 []	7	-196.68	759	ENSMUSG00000024393 (mmu-miR-149)	ENSRNOG00000000852 (mmu-miR-125b)	hsa-mir-125b hsa-mir-142_3p hsa-mir-149 hsa-mir-150 hsa-mir-181b hsa-mir-197 mmu-mir-207 hsa-mir-212 rno-mir-331 rno-mir-346 rno-mir-351 hsa-mir-sf164_seth	rno-mir-351 rno-mir-346 rno-mir-331 rno-mir-346 hsa-mir-181b hsa-mir-149 hsa-mir-212		3' GUCCGAGUUUCCCGAGGAGUCCCU 5' rno-mir-351 __ |||||||..:||||||.||||||: __ 5' CAGGCUCUCGGGGCUCGUCAGGGG 3' ENST00000229685_P E:-43.970001 S:134.000000 Loc:1960 Cons: %(mmu) 95.83%(rno)	3' UCUCCGUCCGUGAGUCCGUCUGU 5' rno-mir-346 __ ||:|.||||||:|||..|||:|. __ 5' AGGGCCAGGCAUUCAAACAGGCC 3' ENST00000229685_P E:-28.709999 S:108.000000 Loc:3577 Cons: %(mmu) 95.65%(rno)	3' AAGAUCCUAUCCGGGUCCCCG 5' rno-mir-331 __ ||||:..:|.|.:|||||||| __ 5' UUCUGCUGUUGUUCCAGGGGC 3' ENST00000229685_P E:-23.559999 S:108.000000 Loc:2902 Cons: %(mmu) 95.24%(rno)	3' UCUCCGU-CCGUGAGUCCGUCUGU 5' rno-mir-346 __ :.|||||...||||.|||:||:|| __ 5' GCAGGCAUACCACUGAGGUAGGCA 3' ENST00000229685_P E:-29.18 S:108.000000 Loc:2626 Cons: %(mmu) 91.67%(rno)	3' UUGGGUGGCUGUCGUUACUUACAA 5' hsa-mir-181b __ .|||:.|||.::||..|||||||. __ 5' CACCUUCCGCUGGCUCUGAAUGUC 3' ENST00000229685_P E:-23.129999 S:103.000000 Loc:2672 Cons: %(mmu) 100.00%(rno)	3' CCUCACUUCUGUGCCUCGGUCU 5' hsa-mir-149 __ ||:|.|::|.:::||:||::|: __ 5' GGGGAGGGGUUGUGGGGCUGGG 3' ENST00000229685_P E:-26.219999 S:101.000000 Loc:73 Cons: 90.91%(mmu) %(rno)	3' CCGGCACUGACCUCUGACAAU 5' hsa-mir-212 __ ||..|.|.||||:||||||.: __ 5' GGAAGCG-CUGGGGACUGUAG 3' ENST00000229685_P E:-21.91 S:97.000000 Loc:1578 Cons: %(mmu) 95.00%(rno)
ENST00000265756	ENSG00000009954	BAZ1B		ENSMUSG00000002748	ENSRNOG00000001453	BROMODOMAIN ADJACENT TO ZINC FINGER DOMAIN PROTEIN 1B (WILLIAMS-BEUREN SYNDROME CHROMOSOME REGION 9 PROTEIN) (WBRS9) (WILLIAMS SYNDROME TRANSCRIPTION FACTOR) (HWALP2). [Source:SWISSPROT;Acc:Q9UIG0] EN HUGO:961:WBSCR10 WBSCR9 WSTF [IPR001487:Bromodomain; IPR001965:Zn-finger-like, PHD finger; IPR001472:Bipartite nuclear localization signal;]	2	-40.77	200	ENSMUSG00000002748 (mmu-miR-297)	ENSRNOG00000001453 (rno-miR-347)	mmu-mir-297 rno-mir-347 hsa-mir-96	mmu-mir-297 rno-mir-347	0003700 transcription factor activity NAS; 0008270 zinc ion binding NAS; 0006350 transcription NAS; 0006355 regulation of transcription, DNA-dependent IEA; 0005634 nucleus NAS; 0005871 kinesin complex IEA;	3' GUACGUGUACGUGUGUAUGUA 5' mmu-mir-297 __ |.|||.:..|||||::||||. __ 5' CUUGCUUUAGCACAUGUACAG 3' ENST00000265756 E:-17.110001 S:103.000000 Loc:459 Cons: 95.24%(mmu) %(rno)	3' ACC-CGCUGGGUCUCCCUGU 5' rno-mir-347 __ |||..|.:.||||||||::: __ 5' UGGAUCUGGCCAGAGGGGUG 3' ENST00000265756 E:-23.66 S:97.000000 Loc:269 Cons: 95.00%(mmu) 90.00%(rno)
ENST00000244364	ENSG00000151914	BPAG1		ENSMUSG00000026131	ENSRNOG00000012207	BULLOUS PEMPHIGOID ANTIGEN 1 ISOFORMS 1/2/3/4/5/8 (230 KDA BULLOUS PEMPHIGOID ANTIGEN) (BPA) (HEMIDESMOSOMAL PLAQUE PROTEIN) (DYSTONIA MUSCULORUM PROTEIN) (FRAGMENT). [Source:SWISSPROT;Acc:Q03001] ENS HUGO:1090:BP240 [IPR001014:Ribosomal L23 protein; IPR001452:SH3 domain; IPR002017:Spectrin repeat; IPR001101:Plectin repeat; IPR001687:ATP/GTP-binding site motif A (P-loop); IPR002048:Calcium-bindin…	2	-43.32	201	ENSMUSG00000026131 (mmu-miR-18)	ENSRNOG00000012207 (mmu-miR-18)	hsa-mir-18 rno-mir-325	rno-mir-325 hsa-mir-18	0003779 actin binding IEA; 0005194 cell adhesion molecule activity IEA; 0005200 structural constituent of cytoskeleton ISS; 0005509 calcium ion binding IEA; 0007155 cell adhesion IEA; 0045104 intermediate filament cytoskeleton organization and biogenesis ISS; 0005856 cytoskeleton IEA; 0005871 kinesin complex IEA; 0007050 cell cycle arrest IEA; 0005200 structural constituent of cytoskeleton IEP; 0…	3' UGUGAAUGACUCGUGGAUGAUCC 5' rno-mir-325 __ .||.|||||..|:||||||.||| __ 5' UCAGUUACU--GUACCUAC-AGG 3' ENST00000244364 E:-24.889999 S:105.000000 Loc:269 Cons: 100.00%(mmu) %(rno)	3' AUAGACGUGAUCUACGUGGAAU 5' hsa-mir-18 __ ..||||||...||||.:||||| __ 5' AUUCUGCA---GAUG-GCCUUA 3' ENST00000244364 E:-18.43 S:96.000000 Loc:111 Cons: 100.00%(mmu) 100.00%(rno)
ENST00000308627	ENSG00000112526	BRD2		ENSMUSG00000024335	ENSRNOG00000000461	BROMODOMAIN-CONTAINING PROTEIN 2 (RING3 PROTEIN) (O27.1.1). [Source:SWISSPROT;Acc:P25440] ENSG00000112526 (1) (32983359 32987597 32995410 32995996 33090648) 586 (586 nt) HUGO:1103:D6S113E FSRG1 KIAA9001 NAT RING3 [IPR001487:Bromodomain;]	5	-108.91	517	ENSMUSG00000024335 (mmu-let-7e)	ENSRNOG00000000461 (mmu-miR-127)	hsa-let-7e hsa-mir-127 hsa-mir-143 hsa-mir-211 mmu-mir-292_5p mmu-mir-294 mmu-mir-300 rno-mir-330 rno-mir-351	hsa-mir-143 mmu-mir-294 rno-mir-351 mmu-mir-300 mmu-mir-292_5p	0004674 protein serine/threonine kinase activity TAS; 0007283 spermatogenesis TAS; 0005634 nucleus IEA;	3' ACUCGAUGUCACGAAGUAGAGU 5' hsa-mir-143 __ ...|:.|||.|.|||||||||| __ 5' GCUGUGACACUUCUUCAUCUCA 3' ENST00000308627 E:-18 S:115.000000 Loc:84 Cons: 95.45%(mmu) 95.45%(rno)	3' UGUGUGUUUUCCCUUCGUGAAA 5' mmu-mir-294 __ |.:.|.:||:|||:|||.|||| __ 5' AGGGAAGAAGGGGGAGCUCUUU 3' ENST00000308627 E:-20.23 S:110.000000 Loc:423 Cons: 95.45%(mmu) %(rno)	3' GUCCGAGUUUCCCGAGGAGUCCCU 5' rno-mir-351 __ .:|||..:||.||||||.||||.. __ 5' GGGGCAGGAA-GGCUCCGCAGGAC 3' ENST00000308627 E:-25.629999 S:99.000000 Loc:16 Cons: 100.00%(mmu) %(rno)	3' CUUCUCUCGAACGGGAACGUAU 5' mmu-mir-300 __ .|:|||||||.||:|.||||.. __ 5' UAGGAGAGCUGGCUC-UGCAGU 3' ENST00000308627 E:-24.43 S:97.000000 Loc:122 Cons: 100.00%(mmu) 100.00%(rno)	3' GUUUUCUCGGGGGUCAAACUCA 5' mmu-mir-292_5p __ :..|||:|.|||::.||||||. __ 5' UCUAAGGG-CCCUGUUUUGAGA 3' ENST00000308627 E:-20.620001 S:96.000000 Loc:328 Cons: 95.24%(mmu) 95.24%(rno)
ENST00000253048	ENSG00000130749	C19orf7		ENSMUSG00000041339	ENSRNOG00000015229	ENSG00000130749 (-1) (52259289 52261453 52308847 52308849 52243731) 2164 (2164 nt) HUGO:17808:KIAA1064 [IPR001687:ATP/GTP-binding site motif A (P-loop); IPR002965:Proline-rich extensin; IPR000571:Zn-finger, C-x8-C-x5-C-x3-H type; IPR007087:Zn-finger, C2H2 type;]	2	-36.78	204	ENSMUSG00000041339 (mmu-miR-183)	ENSRNOG00000015229 (mmu-miR-183)	hsa-mir-183 hsa-mir-217 rno-mir-324_5p	hsa-mir-183 hsa-mir-217	0003676 nucleic acid binding IEA;	3' GUCACUUAAGAUGGUCACGGUAU 5' hsa-mir-183 __ ||||.||||.||::|.||||||. __ 5' CAGU-AAUUGUAUUACUGCCAUU 3' ENST00000253048 E:-19.09 S:111.000000 Loc:2124 Cons: 100.00%(mmu) 100.00%(rno)	3' UAGGUUAGUCAAGGACUACGUCAU 5' hsa-mir-217 __ |||:..|.||||.|||:|.||||: __ 5' AUCU--UAAGUU-CUGGU-CAGUG 3' ENST00000253048 E:-17.690001 S:93.000000 Loc:193 Cons: %(mmu) 90.00%(rno)
ENST00000246077	ENSG00000125875	C20orf140	50-66	ENSMUSG00000027465	ENSRNOG00000005766	ENSG00000125875 (-1) (411929 414230 438049 438189 411831) 2301 (2301 nt) HUGO:16133:dJ852M4.2 [IPR000195:RabGAP/TBC domain;]	1	-18.34	108		ENSRNOG00000005766 (mmu-miR-98)	hsa-mir-98	hsa-mir-98		3' UUGUUAUGUUGAAUGAUGGAGU 5' hsa-mir-98 __ ||.|:|:|..:||:||:|:|:| __ 5' AAAAGUGCCUUUUGCUGCUUUA 3' ENST00000246077 E:-18.34 S:108.000000 Loc:1191 Cons: %(mmu) 100.00%(rno)
ENST00000262558	ENSG00000048828	C9orf10		ENSMUSG00000038014	ENSRNOG00000016779	ENSG00000048828 (1) (91555626 91635846 91668231 91669798 91680436) 1567 (1567 nt) HUGO:13247:KIAA0183 [IPR001472:Bipartite nuclear localization signal;]	5	-93.33	516	ENSMUSG00000038014 (mmu-miR-17_3p)	ENSRNOG00000016779 (mmu-miR-17_3p)	hsa-mir-17_3p hsa-mir-191 hsa-mir-213 hsa-mir-301 hsa-mir-mz_mihaela	hsa-mir-213 hsa-mir-17_3p hsa-mir-301 hsa-mir-mz_mihaela hsa-mir-191		3' CCAUGUUAGUUGCCAGCUACCA 5' hsa-mir-213 __ |||.::||::||.||||||||. __ 5' GGUUUGAUUGACUGUCGAUGGA 3' ENST00000262558 E:-22.549999 S:119.000000 Loc:1473 Cons: 90.91%(mmu) 90.91%(rno)	3' UGUUCACGGAAGUGACGUCA 5' hsa-mir-17_3p __ .|.:|||:.||||||||.|| __ 5' CCUGGUGUAUUCACUGCUGU 3' ENST00000262558 E:-19.6 S:112.000000 Loc:1054 Cons: 95.00%(mmu) 95.00%(rno)	3' CGAAACUGUUAUGAUAACGUGAC 5' hsa-mir-301 __ .:.|||||..|.||:|||||:|. __ 5' UUAUUGAC-CU-CUGUUGCAUUU 3' ENST00000262558 E:-17.01 S:99.000000 Loc:985 Cons: 100.00%(mmu) %(rno)	3' UGAAUCGUCCAACAUAAUAU--AGGUAG 5' hsa-mir-mz_mihaela __ |:||||:||.....:.||||..||:||| __ 5' AUUUAGUAGAAGCAGGUAUACUUCUAUC 3' ENST00000262558 E:-17.110001 S:94.000000 Loc:1228 Cons: %(mmu) 92.86%(rno)	3' UCGACGAAAACCCUAAGGCAAC 5' hsa-mir-191 __ ..|||:|..||.|:|||:.||| __ 5' CACUGUUGAUGUGGUUCUUUUG 3' ENST00000262558 E:-17.059999 S:92.000000 Loc:511 Cons: 100.00%(mmu) 100.00%(rno)
ENST00000268679_P	ENSG00000129993	CBFA2T3		ENSMUSG00000006362	ENSRNOG00000014723	MYELOID TRANSLOCATION GENE-RELATED PROTEIN 2 ISOFORM MTG16A; MYELOID TRANSLOCATION GENE ON CHROMOSOME 16; MTG8-RELATED GENE 2. [Source:RefSeq;Acc:NM_005187] ENSG00000129993 (-1) (88687530 88687530 887 HUGO:1537:MTGR2 ZMYND4 [IPR002893:Zn-finger, MYND type; IPR000694:Proline-rich region;]	1	-18.93	100		ENSRNOG00000014723 (rno-miR-301)	hsa-mir-301	hsa-mir-301	0003700 transcription factor activity ISS; 0006355 regulation of transcription, DNA-dependent ISS; 0005634 nucleus ISS; 0003700 transcription factor activity IEA; 0006355 regulation of transcription, DNA-dependent IEA; 0005634 nucleus IEA;	3' CGAAACUGUUAUGAUAACGUGAC 5' hsa-mir-301 __ .||.|||||||.||.|||.::|| __ 5' ACUGUGACAAU-CUUUUGGGUUG 3' ENST00000268679_P E:-18.93 S:100.000000 Loc:1212 Cons: %(mmu) 95.45%(rno)
ENST00000181839	ENSG00000065883	CDC2L5		ENSMUSG00000041297	ENSRNOG00000013620	CELL DIVISION CYCLE 2-LIKE PROTEIN KINASE 5 (EC 2.7.1.-) (CHOLINESTERASE-RELATED CELL DIVISION CONTROLLER) (CDC2-RELATED PROTEIN KINASE 5). [Source:SWISSPROT;Acc:Q14004] ENSG00000065883 (1) (39730889 HUGO:1733:CHED [IPR000719:Protein kinase; IPR002290:Serine/Threonine protein kinase; IPR001472:Bipartite nuclear localization signal; IPR002035:von Willebrand factor, type A; IPR001245:Tyrosine prote…	5	-97.08	496	ENSMUSG00000041297 (mmu-let-7d)	ENSRNOG00000013620 (mmu-miR-18)	hsa-let-7d hsa-mir-128b hsa-mir-143 hsa-mir-18 hsa-mir-187 hsa-mir-214 rno-mir-330 hsa-mir-34b hsa-mir-34c rno-mir-350 rno-mir-352	hsa-mir-18 rno-mir-330 hsa-mir-34b hsa-mir-214 hsa-mir-187	0004674 protein serine/threonine kinase activity IEA; 0005524 ATP binding IEA; 0016740 transferase activity IEA; 0006468 protein amino acid phosphorylation IEA; 0004713 protein-tyrosine kinase activity IEA; 0007088 regulation of mitosis TAS; 0007275 development TAS; 0008284 positive regulation of cell proliferation TAS; 0000910 cytokinesis IEA;	3' AUAGACGUGAUCUACGUGGAAU 5' hsa-mir-18 __ |||.||::..||:||:||:||: __ 5' UAU-UGUGAAAGGUGUACUUUG 3' ENST00000181839 E:-18.02 S:106.000000 Loc:493 Cons: 100.00%(mmu) 100.00%(rno)	3' AGAGACGUCCG-GGACACGAAACG 5' rno-mir-330 __ .||.||||..|.::||||||||.: __ 5' ACUAUGCA--CAUUUGUGCUUUUU 3' ENST00000181839 E:-18.709999 S:100.000000 Loc:316 Cons: 90.91%(mmu) 90.91%(rno)	3' GUUAGUCGAUUACUGUGACGGA 5' hsa-mir-34b __ |||||||..||.|:|||||.:| __ 5' CAAUCAG-AAAGGGCACUGAUU 3' ENST00000181839 E:-21.110001 S:100.000000 Loc:397 Cons: 95.24%(mmu) %(rno)	3' GACGGACAGACAC--GGACGACA 5' hsa-mir-214 __ |||:|.||||.||..||||||.| __ 5' CUGUCAGUCUUUGCACCUGCUUU 3' ENST00000181839 E:-20.77 S:97.000000 Loc:464 Cons: 91.30%(mmu) 91.30%(rno)	3' GCCGACGUU--GUGUUCUGUGCU 5' hsa-mir-187 __ .|||.||||..||.:||||.:|| __ 5' AGGCAGCAAUCCAAGAGACUUGA 3' ENST00000181839 E:-18.469999 S:93.000000 Loc:62 Cons: 91.30%(mmu) 91.30%(rno)
ENST00000262622	ENSG00000124302	CHST8		ENSMUSG00000034984	ENSRNOG00000022919	CARBOHYDRATE (N-ACETYLGALACTOSAMINE 4-0) SULFOTRANSFERASE 8; N-ACETYLGALACTOSAMINE-4-O-SULFOTRANSFERASE. [Source:RefSeq;Acc:NM_022467] ENSG00000124302 (1) (38804717 38872008 38955808 38956248 38979608 HUGO:15993:GALNAC-4-ST1 [IPR005331:Chondroitin 4-O-sulfotransferase;]	1	-22.6	96		ENSRNOG00000022919 (hsa-miR-105)	hsa-mir-105	hsa-mir-105	0016740 transferase activity IEA; 0001537 N-acetylgalactosamine 4-O-sulfotransferase activity NAS; 0000004 biological_process unknown ND; 0016021 integral to membrane NAS;	3' UGUCCUCAGACUCGUAAACU 5' hsa-mir-105 __ |||||:.||||||.|..||| __ 5' ACAGGGCUCUGAGGACGUGA 3' ENST00000262622 E:-22.6 S:96.000000 Loc:92 Cons: %(mmu) 90.00%(rno)
ENST00000160740	ENSG00000079432	CIC		ENSMUSG00000005442	ENSRNOG00000020432	CAPICUA HOMOLOG. [Source:RefSeq;Acc:NM_015125] ENSG00000079432 (1) (47480697 47480697 47491183 47491782 47509329) 599 (599 nt) HUGO:14214:KIAA0306 [IPR000566:Lipocalin-related protein and Bos/Can/Equ allergen; IPR002965:Proline-rich extensin; IPR000910:HMG1/2 (high mobility group) box;]	4	-83.87	405	ENSMUSG00000005442 (mmu-miR-202)	ENSRNOG00000020432 (mmu-miR-202)	mmu-mir-202 hsa-mir-210 mmu-mir-292_3p hsa-mir-320 rno-mir-337 hsa-mir-sf202_seth	mmu-mir-202 hsa-mir-210 hsa-mir-320 rno-mir-337	0003677 DNA binding IEA; 0005215 transporter activity IEA; 0006355 regulation of transcription, DNA-dependent IEA; 0006810 transport IEA;	3' AGAAGGGUACGCGAUAUGGAGA 5' mmu-mir-202 __ .:|..:||||:||.|||::||| __ 5' GUUGAUCAUGUGCAAUAUUUCU 3' ENST00000160740 E:-21.969999 S:107.000000 Loc:536 Cons: 100.00%(mmu) 100.00%(rno)	3' GUCG-GCGACAGUGUGCGUGUC 5' hsa-mir-210 __ |.||.|.:||.||||.||||:| __ 5' CUGCACUUUGCCACAGGCACGG 3' ENST00000160740 E:-21.35 S:103.000000 Loc:413 Cons: 90.91%(mmu) %(rno)	3' AAGCGGGAGAGUUGGGUCGAAAA 5' hsa-mir-320 __ |.:||||||.||||:::|.||.| __ 5' UCUGCCCUCCCAACUUGGGUUGU 3' ENST00000160740 E:-23.450001 S:101.000000 Loc:457 Cons: 100.00%(mmu) 100.00%(rno)	3' UUUCCGUAGUAUAUCCUCGAC-UU 5' rno-mir-337 __ ||.|||.||.|:|:.|:||||.|| __ 5' AAUGGC-UCCUGUGAGGGCUGCAA 3' ENST00000160740 E:-17.1 S:94.000000 Loc:273 Cons: 95.65%(mmu) 95.65%(rno)
ENST00000286899_P	ENSG00000148842	CNNM2		ENSMUSG00000008579	ENSRNOG00000020113	CYCLIN M2; ANCIENT CONSERVED DOMAIN PROTEIN 2. [Source:RefSeq;Acc:NM_017649] ENSG00000148842 (1) (104343551 104343551 104501524 104501524 104599899) 4001 (4001 nt) HUGO:103:ACDP2 [IPR000644:CBS domain; IPR002550:CBS;]	3	-66.57	330		ENSRNOG00000020113 (mmu-miR-152)	hsa-mir-152 hsa-mir-181b rno-mir-352	hsa-mir-152 rno-mir-352 hsa-mir-181b		3' GGUUCAAGACAGUACGUGACU 5' hsa-mir-152 __ |||||.||||||||.|||||. __ 5' CCAAG-UCUGUCAU-CACUGU 3' ENST00000286899_P E:-28 S:111.000000 Loc:566 Cons: %(mmu) 94.74%(rno)	3' AUGAUACGUUGGAUGAUGAGA 5' rno-mir-352 __ |:||:.|:::|||:|||||.. __ 5' UGCUGAGUGGCCUGCUACUGG 3' ENST00000286899_P E:-20.889999 S:111.000000 Loc:1867 Cons: %(mmu) 90.48%(rno)	3' UUGGGUGGCUGUCGUUACUUACAA 5' hsa-mir-181b __ ..:::|:|.||...|||||||||| __ 5' UUUUUAUC-ACCAAAAUGAAUGUU 3' ENST00000286899_P E:-17.68 S:108.000000 Loc:731 Cons: %(mmu) 100.00%(rno)
ENST00000313975_P	ENSG00000133275	CSNK1G2		ENSMUSG00000003345	ENSRNOG00000018529	CASEIN KINASE I, GAMMA 2 ISOFORM (EC 2.7.1.-) (CKI-GAMMA 2). [Source:SWISSPROT;Acc:P78368] ENSG00000133275 (1) (1920719 1930065 1931449 1931449 2035102) 4001 (4001 nt) HUGO:2455: [IPR000719:Protein kinase; IPR002290:Serine/Threonine protein kinase;]	1	-21	96	ENSMUSG00000003345 (mmu-miR-320)	ENSRNOG00000018529 (mmu-miR-320)	hsa-mir-320	hsa-mir-320	0004674 protein serine/threonine kinase activity IEA; 0004681 casein kinase I activity TAS; 0005524 ATP binding IEA; 0016740 transferase activity IEA; 0006468 protein amino acid phosphorylation TAS; 0007165 signal transduction TAS; 0004672 protein kinase activity IEA; 0006468 protein amino acid phosphorylation IEA;	3' AAGCG-GGAGAGUUGGGUCGAAAA 5' hsa-mir-320 __ ||.||.:|.:..|::|||||||.| __ 5' UUAGCGUCAUAAAGUCCAGCUUGU 3' ENST00000313975_P E:-21 S:96.000000 Loc:138 Cons: 95.83%(mmu) 95.83%(rno)
ENST00000259371	ENSG00000136848	DAB2IP		ENSMUSG00000026883	ENSRNOG00000019237	DAB2 INTERACTING PROTEIN; NGAP-LIKE PROTEIN; DOC-2/DAB2 INTERACTIVE PROTEIN. [Source:RefSeq;Acc:NM_032552] ENSG00000136848 (1) (119837694 119897285 119920723 119923852 120298298) 1995 (1995 nt) HUGO:17294:AF9Q34 DIP1/2 KIAA1743 [IPR000008:C2 domain; IPR001936:Ras GTPase-activating protein; IPR001849:Pleckstrin-like;]	5	-103.95	511	ENSMUSG00000026883 (mmu-let-7d)	ENSRNOG00000019237 (mmu-let-7i)	hsa-let-7d hsa-let-7i hsa-mir-132 hsa-mir-153 hsa-mir-212 rno-mir-325 rno-mir-330 rno-mir-339	hsa-mir-153 hsa-mir-212 rno-mir-325 98 hsa-mir-132		3' AGUGA-AAACACUGAUACGUU 5' hsa-mir-153 __ ..|||.|.||||:||:||||| __ 5' AGACUCUGUGUGGCUGUGCAA 3' ENST00000259371 E:-22.93 S:117.000000 Loc:1927 Cons: 90.48%(mmu) 90.48%(rno)	3' CCGGCACUGACCUCUGACAAU 5' hsa-mir-212 __ ||||....||||||:.||||| __ 5' GGCC----CUGGAGGAUGUUA 3' ENST00000259371 E:-22.32 S:104.000000 Loc:89 Cons: 100.00%(mmu) %(rno)	3' UGUGAAUGACUCGUGGAUGAUCC 5' rno-mir-325 __ .|:|||:||...|:|:|:||:|. __ 5' CCGCUUGCU---CGCUUGCUGGA 3' ENST00000259371 E:-22.959999 S:98.000000 Loc:23 Cons: 100.00%(mmu) 100.00%(rno)	3' UCGUGUUUGAUGAUGGAGU 5' hsa-let-7i __ ..||||:|:|.:||:||:| __ 5' UUCACAGAUUUUUAUCUUA 3' ENST00000259371 E:-18.139999 S:97.000000 Loc:1031 Cons: 94.74%(mmu) 94.74%(rno)	3' GCUGGUACCGACAUCUGACAAU 5' hsa-mir-132 __ :..:||..|||.|||:|||||. __ 5' UCCUCA--GCUCUAGGCUGUUC 3' ENST00000259371 E:-17.6 S:95.000000 Loc:252 Cons: 95.00%(mmu) 95.00%(rno)
ENST00000293813	ENSG00000132535	DLG4		ENSMUSG00000020886	ENSRNOG00000018526	PRESYNAPTIC DENSITY PROTEIN 95 (PSD-95) (DISCS, LARGE HOMOLOG 4) (POSTSYNAPTIC DENSITY-95). [Source:SWISSPROT;Acc:P78352] ENSG00000132535 (-1) (7293777 7294592 7322524 7322524 7283228) 815 (815 nt) HUGO:2903:PSD-95 SAP90 [IPR008144:Guanylate kinase; IPR001452:SH3 domain; IPR001478:PDZ/DHR/GLGF domain;]	6	-147.86	590	ENSMUSG00000020886 (mmu-miR-125a)	ENSRNOG00000018526 (mmu-miR-125a)	hsa-mir-125a rno-mir-135b hsa-mir-145 hsa-mir-211 hsa-mir-296 hsa-mir-320 rno-mir-324_3p rno-mir-327	hsa-mir-145 rno-mir-327 hsa-mir-125a rno-mir-135b rno-mir-324_3p hsa-mir-320	0004384 membrane-associated guanylate kinase TAS; 0004385 guanylate kinase activity NR; 0008022 protein C-terminus binding TAS; 0006461 protein complex assembly TAS; 0007242 intracellular signaling cascade IEA; 0007268 synaptic transmission TAS; 0007399 neurogenesis TAS; 0007612 learning TAS; 0005351 sugar porter activity IEA; 0009401 phosphoenolpyruvate-dependent sugar phosphotransferase system …	3' UUCCCUAAGGACCCUUUUGACCUG 5' hsa-mir-145 __ ..|||:|.:..|||::|:||||:| __ 5' CUGGGGUCUGGGGGGGAGCUGGGC 3' ENST00000293813 E:-32.549999 S:111.000000 Loc:211 Cons: 100.00%(mmu) %(rno)	3' UGGGAGUACGGGGAGUUCC 5' rno-mir-327 __ :||||..|||:|||:|:|. __ 5' GCCCU--UGCUCCUUAGGA 3' ENST00000293813 E:-24.4 S:99.000000 Loc:245 Cons: 94.12%(mmu) 100.00%(rno)	3' GUGUCCAAUUUCCCAGAGUCCCU 5' hsa-mir-125a __ .:.|||..:|.||||||.||||| __ 5' GGGAGG--GAUGGGUCU-AGGGA 3' ENST00000293813 E:-24.879999 S:98.000000 Loc:656 Cons: 95.00%(mmu) 100.00%(rno)	3' GUG-UAUCCUUACUUUUCGGUAU 5' rno-mir-135b __ |:|.:.|||:|||.|::||||.| __ 5' CGCUGCAGGGAUGCAGGGCCACA 3' ENST00000293813 E:-20.52 S:96.000000 Loc:373 Cons: 91.30%(mmu) 91.30%(rno)	3' GGUCGUCGUGGACCCCGUCACC 5' rno-mir-324_3p __ ||..||.||||||||.|..||| __ 5' CCUCCAUCACCUGGGCCCUUGG 3' ENST00000293813 E:-26.24 S:93.000000 Loc:32 Cons: 95.45%(mmu) %(rno)	3' AAGCGGGAGA-GUUGGGUCGA-AAA 5' hsa-mir-320 __ ..||||:|||.|||:::|.:|.||| __ 5' GCCGCCUUCUGCAAUUUAUUUAUUU 3' ENST00000293813 E:-19.27 S:93.000000 Loc:753 Cons: 92.00%(mmu) 92.00%(rno)
ENST00000314045_P	ENSG00000123064	DDX54		ENSMUSG00000029599	ENSRNOG00000001377	ATP-DEPENDENT RNA HELICASE MGC2835; ATP-DEPENDENT RNA HELICASE; APOPTOSIS RELATED PROTEIN APR-5; DEAD BOX HELICASE 97 KDA. [Source:RefSeq;Acc:NM_024072] ENSG00000123064 (-1) (112008635 112008635 11203 HUGO:20084:APR-5 DP97 MGC2835 [IPR001472:Bipartite nuclear localization signal; IPR001687:ATP/GTP-binding site motif A (P-loop); IPR000629:ATP-dependent helicase, DEAD-box; IPR001410:DEAD/DEAH box h…	1	-19.13	97		ENSRNOG00000001377 (mmu-miR-218)	hsa-mir-218	hsa-mir-218	0003676 nucleic acid binding IEA; 0005524 ATP binding IEA; 0008026 ATP dependent helicase activity IEA; 0016787 hydrolase activity IEA;	3' UGUACC-AAUCUAGUUCGUGUU 5' hsa-mir-218 __ |..|||...||:|::||||||: __ 5' AGCUGGAACAGGUUGAGCACAG 3' ENST00000314045_P E:-19.129999 S:97.000000 Loc:3530 Cons: %(mmu) 90.91%(rno)
ENST00000318201	ENSG00000149091	DGKZ		ENSMUSG00000040479	ENSRNOG00000017737	DIACYLGLYCEROL KINASE, ZETA (EC 2.7.1.107) (DIGLYCERIDE KINASE) (DGK- ZETA) (DAG KINASE ZETA). [Source:SWISSPROT;Acc:Q13574] ENSG00000149091 (1) (46352116 46352116 46365806 46366413 46367576) 607 (607 HUGO:2857:DAGK5 hDGKzeta [IPR002110:Ankyrin; IPR000756:Diacylglycerol kinase accessory domain (presumed); IPR001206:Diacylglycerol kinase, catalytic domain; IPR001472:Bipartite nuclear localization …	2	-44.24	201	ENSMUSG00000040479 (mmu-miR-122a)	ENSRNOG00000017737 (mmu-miR-122a)	hsa-mir-122a hsa-mir-149 hsa-mir-206	hsa-mir-122a hsa-mir-149	0004143 diacylglycerol kinase activity TAS; 0005524 ATP binding TAS; 0016740 transferase activity IEA; 0019992 diacylglycerol binding IEA; 0007205 protein kinase C activation IEA; 0007242 intracellular signaling cascade IEA; 0005634 nucleus TAS;	3' UGUUUGUGGUAACAGUGUGAGGU 5' hsa-mir-122a __ :|..||.:||.||.||||:|||| __ 5' GCCCACCUCACUGCCACAUUCCA 3' ENST00000318201 E:-21.48 S:110.000000 Loc:57 Cons: 91.30%(mmu) 91.30%(rno)	3' CCUCACUUCUGUGCCUCGGUCU 5' hsa-mir-149 __ ||:.||:|..||.|||||::|: __ 5' GGGCUGGACUCA-GGAGCUGGG 3' ENST00000318201 E:-22.76 S:91.000000 Loc:155 Cons: 95.24%(mmu) %(rno)
ENST00000292344	ENSG00000132153	DHX30		ENSMUSG00000032480	ENSRNOG00000020756	DEAH (ASP-GLU-ALA-HIS) BOX POLYPEPTIDE 30 ISOFORM 1; DEAD/H (ASP-GLU-ALA-ASP/HIS) BOX POLYPEPTIDE 30. [Source:RefSeq;Acc:NM_138615] ENSG00000132153 (1) (47805213 47812766 47852202 47852274 48225555) 7 HUGO:16716:DDX30 FLJ11214 KIAA0890 [IPR001687:ATP/GTP-binding site motif A (P-loop); IPR002464:ATP-dependent helicase, DEAH-box; IPR001159:Double-stranded RNA binding (DsRBD) domain; IPR001650:Helic…	1	-21.83	106		ENSRNOG00000020756 (mmu-miR-30d)	hsa-mir-30d	hsa-mir-30d	0003676 nucleic acid binding IEA; 0003725 double-stranded RNA binding IEA; 0005524 ATP binding IEA; 0008026 ATP dependent helicase activity IEA; 0016787 hydrolase activity IEA; 0005622 intracellular IEA;	3' GAAGGUCAGCCCCUACAAAUGU 5' hsa-mir-30d __ ||||:.|.:||||.|||.|||| __ 5' CUUCU-GCUGGGGCUGUGUACA 3' ENST00000292344 E:-21.83 S:106.000000 Loc:6 Cons: %(mmu) 90.48%(rno)
ENST00000328976	ENSG00000132153	DHX30		ENSMUSG00000032480	ENSRNOG00000020756	DEAH (ASP-GLU-ALA-HIS) BOX POLYPEPTIDE 30 ISOFORM 1; DEAD/H (ASP-GLU-ALA-ASP/HIS) BOX POLYPEPTIDE 30. [Source:RefSeq;Acc:NM_138615] ENSG00000132153 (1) (47827068 47827122 47847823 47852274 48225555) 4 HUGO:16716:DDX30 FLJ11214 KIAA0890 [IPR001687:ATP/GTP-binding site motif A (P-loop); IPR002464:ATP-dependent helicase, DEAH-box; IPR001159:Double-stranded RNA binding (DsRBD) domain; IPR001650:Helic…	1	-18.74	94		ENSRNOG00000020756 (mmu-miR-214)	hsa-mir-214	hsa-mir-214	0003676 nucleic acid binding IEA; 0003725 double-stranded RNA binding IEA; 0005524 ATP binding IEA; 0008026 ATP dependent helicase activity IEA; 0016787 hydrolase activity IEA; 0005622 intracellular IEA;	3' GACGGACAGACAC-GGACGACA 5' hsa-mir-214 __ |||...|.|.|||.|||||||. __ 5' CUGAGCGACAGUGACCUGCUGC 3' ENST00000328976 E:-18.74 S:94.000000 Loc:155 Cons: %(mmu) 90.91%(rno)
ENST00000272790	ENSG00000144355	DLX1		ENSMUSG00000041911	ENSRNOG00000001520	HOMEOBOX PROTEIN DLX-1 (FRAGMENT). [Source:SWISSPROT;Acc:P56177] ENSG00000144355 (1) (173152785 173153010 173155529 173156943 173383446) 1414 (1414 nt) HUGO:2914: [IPR001356:Homeobox; IPR000047:Helix-turn-helix motif, lambda-like repressor;]	6	-114.19	587	ENSMUSG00000041911 (mmu-let-7g)	ENSRNOG00000001520 (mmu-miR-196)	hsa-let-7g hsa-mir-103 hsa-mir-107 hsa-mir-15a hsa-mir-196 hsa-mir-299 rno-mir-323 rno-mir-340	hsa-mir-103 102 hsa-mir-15a rno-mir-340 rno-mir-323 hsa-mir-196	0003700 transcription factor activity IEA; 0006355 regulation of transcription, DNA-dependent IEA; 0007275 development NAS; 0005634 nucleus NAS;	3' AGUAUCGGGACAUGU-UACGACGA 5' hsa-mir-103 __ |::|.|::|||||.|.|||:|||. __ 5' UUGUUGUUCUGUAAACAUGUUGCA 3' ENST00000272790 E:-18.370001 S:102.000000 Loc:1142 Cons: 91.67%(mmu) %(rno)	3' UGACAUGUUUGAUGAUGG-AGU 5' hsa-let-7g __ ||||||||.|:||:|:::.|:| __ 5' ACUGUACAUAUUAUUGUUAUUA 3' ENST00000272790 E:-18.110001 S:100.000000 Loc:1105 Cons: 90.91%(mmu) %(rno)	3' GUGUUUGGUAAUACACGACGAU 5' hsa-mir-15a __ ::|:..|::||:||||:.|||: __ 5' UGCGUUCUGUUGUGUGUGGCUG 3' ENST00000272790 E:-19.75 S:100.000000 Loc:1181 Cons: 95.45%(mmu) %(rno)	3' CCGAUAUUUC--AUUGACUCUGCCU 5' rno-mir-340 __ .|:|||||||..|..:||||||.|. __ 5' AGUUAUAAAGUUUCUUUGAGACAGU 3' ENST00000272790 E:-21.6 S:96.000000 Loc:1373 Cons: 92.00%(mmu) 92.00%(rno)	3' UCUCCAGCUGGCACAUUACACG 5' rno-mir-323 __ .||..||.||:||||..||||: __ 5' UGAAAUCAACUGUGUUUUGUGU 3' ENST00000272790 E:-18.459999 S:95.000000 Loc:1273 Cons: 90.91%(mmu) 95.45%(rno)	3' GGUUGUUGUACUUUGAUGGAU 5' hsa-mir-196 __ :||:|..::||::||||:|.: __ 5' UCAGCUUUGUGGGACUAUCAG 3' ENST00000272790 E:-17.9 S:94.000000 Loc:298 Cons: %(mmu) 95.24%(rno)
ENST00000270223	ENSG00000185800	DMWD		ENSMUSG00000030410	ENSRNOG00000014984	DYSTROPHIA MYOTONICA-CONTAINING WD REPEAT MOTIF PROTEIN (DMR-N9 PROTEIN) (PROTEIN 59) (FRAGMENT). [Source:SWISSPROT;Acc:Q09019] ENSG00000185800 (-1) (50979095 50979341 50987488 50987488 50977451) 246 HUGO:2936:59 DMR-N9 [IPR001680:G-protein beta WD-40 repeat;]	1	-21.33	93		ENSRNOG00000014984 (mmu-miR-298)	mmu-mir-298	mmu-mir-298	0005554 molecular_function unknown ND; 0007126 meiosis NAS; 0008372 cellular_component unknown ND;	3' CCUUCUUGUCGGGAGGAGACGG 5' mmu-mir-298 __ ..|:..|:|.||||||.||||: __ 5' CUAGCCAUAACCCUCC-CUGCU 3' ENST00000270223 E:-21.33 S:93.000000 Loc:45 Cons: %(mmu) 100.00%(rno)
ENST00000264211_P	ENSG00000075151	EIF4G3		ENSMUSG00000028760	ENSRNOG00000028307	EUKARYOTIC TRANSLATION INITIATION FACTOR 4 GAMMA, 3. [Source:RefSeq;Acc:NM_003760] ENSG00000075151 (-1) (20603287 20603287 20798706 20907350 20582657) 4001 (4001 nt) HUGO:3298:eIF4GII [IPR002965:Proline-rich extensin; IPR003307:eIF4-gamma/eIF5/eIF2-epsilon; IPR003891:Initiation factor eIF-4 gamma, MA3; IPR003890:Initiation factor eIF-4 gamma, middle;]	1	-21.76	96	ENSMUSG00000028760 (mmu-miR-150)		hsa-mir-150	hsa-mir-150	0000339 RNA cap binding TAS; 0003743 translation initiation factor activity IEA; 0006412 protein biosynthesis IEA; 0006446 regulation of translational initiation TAS; 0008304 eukaryotic translation initiation factor 4 complex TAS;	3' GUGACCAUGUUCCCAACCCUCU 5' hsa-mir-150 __ |||..||:||.|.|.||||||| __ 5' CACGUGUGCACGAG-UGGGAGA 3' ENST00000264211_P E:-21.76 S:96.000000 Loc:111 Cons: 95.24%(mmu) %(rno)
ENST00000293769	ENSG00000130171	ELAVL3		ENSMUSG00000003410	ENSRNOG00000013752	ELAV-LIKE PROTEIN 3 (HU-ANTIGEN C) (HUC) (PARANEOPLASTIC CEREBELLAR DEGENERATION-ASSOCIATED ANTIGEN) (PARANEOPLASTIC LIMBIC ENCEPHALITIS ANTIGEN 21). [Source:SWISSPROT;Acc:Q14576] ENSG00000130171 (-1) HUGO:3314:HUC [IPR000504:RNA-binding region RNP-1 (RNA recognition motif); IPR002343:Paraneoplastic encephalomyelitis antigen;]	4	-76.98	389	ENSMUSG00000003410 (mmu-miR-186)	ENSRNOG00000013752 (mmu-miR-320)	hsa-mir-186 mmu-mir-298 hsa-mir-320 rno-mir-343	hsa-mir-186 hsa-mir-320 mmu-mir-298 rno-mir-343	0003723 RNA binding NR; 0003730 mRNA 3' UTR binding NR; 0007399 neurogenesis IEA; 0030154 cell differentiation IEA;	3' UUCGGGUUUUCCUCUUAAGAA--AC 5' hsa-mir-186 __ |||.||..:.||||||||:||..|| __ 5' AAGACCUCGUGGAGAAUUUUUACUG 3' ENST00000293769 E:-18.559999 S:109.000000 Loc:614 Cons: 92.00%(mmu) %(rno)	3' AAGCGGGAGAGUUGGGUCGAA--AA 5' hsa-mir-320 __ |||.|:|||||:.|:::|:||..|| __ 5' UUCACUCUCUCGUCUUGGUUUGGUU 3' ENST00000293769 E:-21.41 S:96.000000 Loc:244 Cons: 92.00%(mmu) 92.00%(rno)	3' CCUUCUUGUCGGGA-GGAGACGG 5' mmu-mir-298 __ |||||||.|.|:||.::|:||:. __ 5' GGAAGAAAAACUCUAUUUUUGUA 3' ENST00000293769 E:-18.15 S:93.000000 Loc:581 Cons: 95.65%(mmu) %(rno)	3' UGACCCGUGUGCCUCCCUCU 5' rno-mir-343 __ .|.|||||.:|.|||.|||| __ 5' CCCGGGCA-GCAGAGAGAGA 3' ENST00000293769 E:-18.860001 S:91.000000 Loc:30 Cons: 100.00%(mmu) 100.00%(rno)
ENST00000218425	ENSG00000102302	FGD1		ENSMUSG00000025265	ENSRNOG00000002537	PUTATIVE RHO/RAC GUANINE NUCLEOTIDE EXCHANGE FACTOR (RHO/RAC GEF) (FACIOGENITAL DYSPLASIA PROTEIN). [Source:SWISSPROT;Acc:P98174] ENSG00000102302 (-1) (53438680 53439333 53488656 53489390 53326898) 65 HUGO:3663:FGDY ZFYVE3 [IPR007087:Zn-finger, C2H2 type; IPR002965:Proline-rich extensin; IPR001849:Pleckstrin-like; IPR000219:DH domain; IPR000306:Zn-finger, FYVE type; IPR000694:Proline-rich region;]	2	-38.87	188	ENSMUSG00000025265 (mmu-miR-100)	ENSRNOG00000002537 (mmu-miR-100)	hsa-mir-100 hsa-mir-125b hsa-mir-138	hsa-mir-138 hsa-mir-100	0005085 guanyl-nucleotide exchange factor activity TAS; 0008270 zinc ion binding IEA; 0007165 signal transduction TAS; 0007275 development TAS; 0007397 histogenesis and organogenesis TAS;	3' CUAAGUGUUGUGGUCGA 5' hsa-mir-138 __ ||||||.|:::|||||| __ 5' GAUUCA-AGUGCCAGCU 3' ENST00000218425 E:-19.15 S:96.000000 Loc:354 Cons: %(mmu) 100.00%(rno)	3' GUGUUCAAG-CCUAGAUGCCCAA 5' hsa-mir-100 __ |.|:|.|.|.||:|||.:||||| __ 5' CCCGAAUGCUGGGUCU-UGGGUU 3' ENST00000218425 E:-19.719999 S:92.000000 Loc:123 Cons: 90.91%(mmu) 95.45%(rno)
ENST00000263936	ENSG00000083420	FRAP1		ENSMUSG00000028991	ENSRNOG00000009615	FKBP-RAPAMYCIN ASSOCIATED PROTEIN (FRAP) (RAPAMYCIN TARGET PROTEIN). [Source:SWISSPROT;Acc:P42345] ENSG00000083420 (-1) (10876138 10877088 11032117 11032118 10869485) 950 (950 nt) HUGO:3942:FRAP FRAP2 MTOR RAFT1 [IPR006025:Neutral zinc metallopeptidases, zinc-binding region; IPR000403:Phosphatidylinositol 3- and 4-kinase; IPR003151:PIK-related kinase, FAT; IPR003152:PIK-related kinase, FATC;]	2	-36.25	199	ENSMUSG00000028991 (mmu-miR-187)	ENSRNOG00000009615 (mmu-miR-187)	hsa-mir-187 hsa-mir-223	hsa-mir-187 hsa-mir-223	0004428 inositol/phosphatidylinositol kinase activity NR; 0016740 transferase activity IEA; 0000074 regulation of cell cycle TAS; 0006281 DNA repair NR; 0006310 DNA recombination NR; 0005942 phosphoinositide 3-kinase complex NR;	3' GCCGACGUUGUGUUCUGUGCU 5' hsa-mir-187 __ :|.|.|.||||||||:|.:|| __ 5' UGUCAGAAACACAAGGCUUGA 3' ENST00000263936 E:-17.610001 S:105.000000 Loc:187 Cons: 100.00%(mmu) 100.00%(rno)	3' CCCCAUAAACUG-UUUGACUGU 5' hsa-mir-223 __ .||||.||||||..||||.||| __ 5' CGGGU-UUUGACUUAACUCACA 3' ENST00000263936 E:-18.639999 S:94.000000 Loc:297 Cons: 90.48%(mmu) 90.48%(rno)
ENST00000335356	ENSG00000108262	GIT1		ENSMUSG00000011877	ENSRNOG00000014883	ARF GTPASE-ACTIVATING PROTEIN GIT1 (G PROTEIN-COUPLED RECEPTOR KINASE- INTERACTOR 1). [Source:SWISSPROT;Acc:Q9Y2X7] ENSG00000108262 (-1) (28046057 28047113 28062199 28062200 28039606) 1056 (1056 nt) HUGO:4272: [IPR001164:Human Rev interacting-like protein (hRIP); IPR001472:Bipartite nuclear localization signal; IPR002110:Ankyrin;]	2	-37.13	214	ENSMUSG00000011877 (rno-miR-140*)	ENSRNOG00000014883 (rno-miR-140*)	rno-mir-140* mmu-mir-293 mmu-mir-297	rno-mir-140* mmu-mir-297	0003677 DNA binding IEA; 0004872 receptor activity IEA; 0016301 kinase activity IEA; 0005634 nucleus IEA; 0005096 GTPase activator activity IEA; 0008277 regulation of G-protein coupled receptor protein signaling pathway TAS;	3' ACAGGCACCAAGA-UGGGACACCAU 5' rno-mir-140* __ ...||.|..||:|.||::||||||| __ 5' ACCCCUUAAUUUUAACUUUGUGGUA 3' ENST00000335356 E:-18.27 S:113.000000 Loc:420 Cons: 92.00%(mmu) 96.00%(rno)	3' GUACGUGUACGUGUGUAUGUA 5' mmu-mir-297 __ |:||:.||||:|||:.|::|| __ 5' CGUGU-CAUGUACAUUUGUAU 3' ENST00000335356 E:-18.860001 S:101.000000 Loc:1014 Cons: 100.00%(mmu) %(rno)
ENST00000225394	ENSG00000108262	GIT1		ENSMUSG00000011877	ENSRNOG00000014883	ARF GTPASE-ACTIVATING PROTEIN GIT1 (G PROTEIN-COUPLED RECEPTOR KINASE- INTERACTOR 1). [Source:SWISSPROT;Acc:Q9Y2X7] ENSG00000108262 (-1) (28046057 28047283 28061959 28061971 28039606) 1226 (1226 nt) HUGO:4272: [IPR001164:Human Rev interacting-like protein (hRIP); IPR001472:Bipartite nuclear localization signal; IPR002110:Ankyrin;]	1	-18.52	91		ENSRNOG00000014883 (mmu-miR-210)	hsa-mir-210	hsa-mir-210	0003677 DNA binding IEA; 0004872 receptor activity IEA; 0016301 kinase activity IEA; 0005634 nucleus IEA; 0005096 GTPase activator activity IEA; 0008277 regulation of G-protein coupled receptor protein signaling pathway TAS;	3' GUCGGCGACAGUGUGCGUGUC 5' hsa-mir-210 __ .||||.|||.||||.|::|.. __ 5' GAGCCACUGGCACAAGUGCCC 3' ENST00000225394 E:-18.52 S:91.000000 Loc:88 Cons: %(mmu) 100.00%(rno)
ENST00000248996	ENSG00000128266	GNAZ		ENSMUSG00000033507	ENSRNOG00000001313	GUANINE NUCLEOTIDE-BINDING PROTEIN G(Z), ALPHA SUBUNIT (G(X) ALPHA CHAIN) (GZ-ALPHA). [Source:SWISSPROT;Acc:P19086] ENSG00000128266 (1) (21737088 21762437 21790172 21791777 21812068) 1605 (1605 nt) HUGO:4395: [IPR001687:ATP/GTP-binding site motif A (P-loop); IPR001019:Guanine nucleotide binding protein (G-protein), alpha subunit; IPR001408:G-protein alpha subunit, group I; IPR002975:Fungal G-prot…	3	-70.02	312	ENSMUSG00000033507 (mmu-miR-201)	ENSRNOG00000001313 (mmu-miR-149)	hsa-mir-149 mmu-mir-201 hsa-mir-216	hsa-mir-216 mmu-mir-201 hsa-mir-149	0003927 heterotrimeric G-protein GTPase activity TAS; 0005057 receptor signaling protein activity TAS; 0005525 GTP binding IEA; 0007165 signal transduction IEA; 0007186 G-protein coupled receptor protein signaling pathway TAS; 0005635 nuclear membrane TAS; 0005783 endoplasmic reticulum TAS; 0005886 plasma membrane TAS;	3' GUGUCA-ACGGUCGACUCUAAU 5' hsa-mir-216 __ ||.|.|..||||||||:||||. __ 5' CAAACUAGGCCAGCUGGGAUUC 3' ENST00000248996 E:-23.83 S:112.000000 Loc:676 Cons: %(mmu) 90.91%(rno)	3' UCUUGUUACGGAAUGACUCAU 5' mmu-mir-201 __ ...||..||||||.||||||. __ 5' UUCACUUUGCCUUCCUGAGUU 3' ENST00000248996 E:-20.52 S:103.000000 Loc:309 Cons: 95.24%(mmu) %(rno)	3' CCUCACUUCUGUGCCUCGGUCU 5' hsa-mir-149 __ ...||||||:|||..||||||. __ 5' CCUGUGAAGGCAC--AGCCAGC 3' ENST00000248996 E:-25.67 S:97.000000 Loc:1273 Cons: %(mmu) 90.00%(rno)
ENST00000263750	ENSG00000078369	GNB1		ENSMUSG00000029064	ENSRNOG00000016638	GUANINE NUCLEOTIDE-BINDING PROTEIN G(I)/G(S)/G(T) BETA SUBUNIT 1 (TRANSDUCIN BETA CHAIN 1). [Source:SWISSPROT;Acc:P04901] ENSG00000078369 (-1) (1665027 1667067 1705189 1770792 1659806) 1772 (1772 nt) HUGO:4396: [IPR001680:G-protein beta WD-40 repeat; IPR001632:Beta G-protein (transducin);]	6	-121.83	592	ENSMUSG00000029064 (mmu-miR-135b)	ENSRNOG00000016638 (rno-miR-101b)	rno-mir-101b rno-mir-135b hsa-mir-140 hsa-mir-187 hsa-mir-222 mmu-mir-294 hsa-mir-302	hsa-mir-302 hsa-mir-222 rno-mir-135b hsa-mir-140 hsa-mir-187 mmu-mir-294	0003927 heterotrimeric G-protein GTPase activity TAS; 0004871 signal transducer activity IEA; 0007165 signal transduction TAS; 0007213 acetyl choline receptor signaling, muscarinic pathway TAS; 0007265 RAS protein signal transduction TAS; 0005834 heterotrimeric G-protein complex IEA;	3' AGUGGUUUU-GUACCUUCGUGAAU 5' hsa-mir-302 __ .:|.|||:|.:.||||||||:|.| __ 5' GUAGCAAGAUUUUGGAAGCAUUCA 3' ENST00000263750 E:-21.030001 S:110.000000 Loc:457 Cons: %(mmu) 91.67%(rno)	3' CUCUGGGUCAUCGGUCUACAUCGA 5' hsa-mir-222 __ |:|||:||||..::||:|||..:| __ 5' GGGACUCAGUCCUUAGGUGUUCUU 3' ENST00000263750 E:-25.559999 S:100.000000 Loc:1074 Cons: %(mmu) 91.67%(rno)	3' GUGUAUC-CUUACUUUUCGGUAU 5' rno-mir-135b __ ..|||:|.||.||:||:.||||. __ 5' GCCAUGGAGACUGGAAGACCAUU 3' ENST00000263750 E:-18.450001 S:98.000000 Loc:20 Cons: 95.65%(mmu) 95.65%(rno)	3' GAUGGUAU--CCCAUUUUGGUGA 5' hsa-mir-140 __ :|:|||||..||||:::.::||| __ 5' UUGCCAUAUUGGGUGGGUUUACU 3' ENST00000263750 E:-22.35 S:98.000000 Loc:1011 Cons: %(mmu) 91.30%(rno)	3' GCCGACGUUGUGUUCUGUGCU 5' hsa-mir-187 __ ..||||.:|::|||||:|.|| __ 5' AAGCUG-GAUGCAAGAUA-GA 3' ENST00000263750 E:-17.32 S:93.000000 Loc:1703 Cons: %(mmu) 94.74%(rno)	3' UGUGUGUUUUCCC-UUCGUGAAA 5' mmu-mir-294 __ ||.:.||||||||.|||..|||| __ 5' AC-UUCAAAAGGGCAAGAUCUUU 3' ENST00000263750 E:-17.120001 S:93.000000 Loc:117 Cons: 95.45%(mmu) %(rno)
ENST00000262895	ENSG00000105737	GRIK5		ENSMUSG00000003378	ENSRNOG00000020310	GLUTAMATE RECEPTOR, IONOTROPIC KAINATE 5 PRECURSOR (GLUTAMATE RECEPTOR KA-2) (KA2) (EXCITATORY AMINO ACID RECEPTOR 2) (EAA2). [Source:SWISSPROT;Acc:Q16478] ENSG00000105737 (-1) (47194315 47194863 4726 HUGO:4583:GRIK2 KA2 [IPR001508:NMDA receptor; IPR001320:Ionotropic glutamate receptor; IPR001828:Extracellular ligand-binding receptor;]	1	-28.77	104	ENSMUSG00000003378 (mmu-miR-328)		rno-mir-328	rno-mir-328	0004872 receptor activity IEA; 0005215 transporter activity IEA; 0005216 ion channel activity IEA; 0005234 glutamate-gated ion channel activity IEA; 0005267 potassium channel activity IEA; 0015277 kainate selective glutamate receptor activity IDA; 0006811 ion transport IEA; 0006813 potassium ion transport IEA; 0007268 synaptic transmission NAS; 0016021 integral to membrane NAS; 0004970 inotropic …	3' UGCCUUCCCGUCUCUCCCGGUC 5' rno-mir-328 __ .|.|:|.||::|:|||||||.. __ 5' UCUGGA-GGUGGGGAGGGCCUC 3' ENST00000262895 E:-28.77 S:104.000000 Loc:353 Cons: 100.00%(mmu) %(rno)
ENST00000301218_P	ENSG00000105737	GRIK5	1056-1075	ENSMUSG00000003378	ENSRNOG00000020310	GLUTAMATE RECEPTOR, IONOTROPIC KAINATE 5 PRECURSOR (GLUTAMATE RECEPTOR KA-2) (KA2) (EXCITATORY AMINO ACID RECEPTOR 2) (EAA2). [Source:SWISSPROT;Acc:Q16478] ENSG00000105737 (-1) (47198107 47198107 4726 HUGO:4583:GRIK2 KA2 [IPR001508:NMDA receptor; IPR001320:Ionotropic glutamate receptor; IPR001828:Extracellular ligand-binding receptor;]	1	-22.19	103		ENSRNOG00000020310 (mmu-miR-136)	hsa-mir-136	hsa-mir-136	0004872 receptor activity IEA; 0005215 transporter activity IEA; 0005216 ion channel activity IEA; 0005234 glutamate-gated ion channel activity IEA; 0005267 potassium channel activity IEA; 0015277 kainate selective glutamate receptor activity IDA; 0006811 ion transport IEA; 0006813 potassium ion transport IEA; 0007268 synaptic transmission NAS; 0016021 integral to membrane NAS; 0004970 inotropic …	3' AGGUAG-UAGUUUUGUUUACCUCA 5' hsa-mir-136 __ .||.||..|||::|||:|.||||. __ 5' ACCUUCUCUCAGGACAGAGGGAGG 3' ENST00000301218_P E:-22.190001 S:103.000000 Loc:3974 Cons: %(mmu) 91.67%(rno)
ENST00000264720	ENSG00000115207	GTF3C2		ENSMUSG00000029144	ENSRNOG00000005938	GENERAL TRANSCRIPTION FACTOR IIIC, POLYPEPTIDE 2, BETA 110KDA; GENERAL TRANSCRIPTION FACTOR IIIC, POLYPEPTIDE 2 (BETA SUBUNIT, 110KD). [Source:RefSeq;Acc:NM_001521] ENSG00000115207 (-1) (27523258 2752 HUGO:4665:KIAA0011 [IPR001680:G-protein beta WD-40 repeat; IPR001472:Bipartite nuclear localization signal;]	1	-20.8	113	ENSMUSG00000029144 (mmu-miR-329)	ENSRNOG00000005938 (rno-miR-329)	rno-mir-329	rno-mir-329	0003709 RNA polymerase III transcription factor activity TAS; 0005515 protein binding TAS; 0006383 transcription from Pol III promoter TAS; 0000127 transcription factor TFIIIC complex NR;	3' UUUUUCCAAUCGACCCACACAA 5' rno-mir-329 __ :.|||||.||.||||||||.|| __ 5' GUAAAGG-UA-CUGGGUGUUUU 3' ENST00000264720 E:-20.799999 S:113.000000 Loc:326 Cons: 100.00%(mmu) 95.00%(rno)
ENST00000310441	ENSG00000172534	HCFC1		ENSMUSG00000031386	ENSRNOG00000019748	HOST CELL FACTOR C1 (HCF) (VP16 ACCESSORY PROTEIN) (HFC1) (VCAF) (CFF). [Source:SWISSPROT;Acc:P51610] ENSG00000172534 (-1) (151680918 151682702 151704195 151704195 151678137) 1784 (1784 nt) HUGO:4839:HFC1 [IPR003961:Fibronectin, type III; IPR006652:Kelch repeat;]	3	-55.26	284	ENSMUSG00000031386 (mmu-miR-101b)	ENSRNOG00000019748 (rno-miR-101b)	rno-mir-101b hsa-mir-126 hsa-mir-28	rno-mir-101b hsa-mir-126 hsa-mir-28	0003700 transcription factor activity NR; 0006366 transcription from Pol II promoter TAS; 0005634 nucleus IEA;	3' GAAGUCGAUA-GUGUCAUG-ACAU 5' rno-mir-101b __ :.|:||||:|.:||||.|:.|||| __ 5' UGUUAGCUGUGUACAGAAUGUGUA 3' ENST00000310441 E:-18.52 S:100.000000 Loc:788 Cons: 91.67%(mmu) 91.67%(rno)	3' CGUAAUAAUGAGUGCCAUGCU 5' hsa-mir-126 __ .||.||||||.||:.||:||| __ 5' UCAAUAUUAC-CAUAGUGCGA 3' ENST00000310441 E:-18.309999 S:93.000000 Loc:1723 Cons: 100.00%(mmu) 100.00%(rno)	3' GAGUUAUCUGACACUCGAGGAA 5' hsa-mir-28 __ ||||:.:|.||.||.|||||.. __ 5' CUCAGAGGCCUUUGUGCUCCCA 3' ENST00000310441 E:-18.43 S:91.000000 Loc:541 Cons: 90.91%(mmu) %(rno)
ENST00000265011	ENSG00000095951	HIVEP1		ENSMUSG00000021366	ENSRNOG00000014460	ZINC FINGER PROTEIN 40 (HUMAN IMMUNODEFICIENCY VIRUS TYPE I ENHANCER- BINDING PROTEIN 1) (HIV-EP1) (MAJOR HISTOCOMPATIBILITY COMPLEX BINDING PROTEIN 1) (MBP-1) (POSITIVE REGULATORY DOMAIN II BINDING F HUGO:4920:ZNF40 [IPR007087:Zn-finger, C2H2 type; IPR001472:Bipartite nuclear localization signal;]	1	-17.78	106	ENSMUSG00000021366 (mmu-miR-301)		hsa-mir-301	hsa-mir-301	0003677 DNA binding TAS; 0006355 regulation of transcription, DNA-dependent IEA; 0005634 nucleus TAS;	3' CGAAACU-GUUA-UGAUAACGUGAC 5' hsa-mir-301 __ .:|||||.||||.|:|:|||:.:|| __ 5' CUUUUGACCAAUAAUUGUUGUUUUG 3' ENST00000265011 E:-17.780001 S:106.000000 Loc:124 Cons: 92.00%(mmu) %(rno)
ENST00000012134	ENSG00000010818	HIVEP2	1175-1193	ENSMUSG00000015501	ENSRNOG00000011015	HUMAN IMMUNODEFICIENCY VIRUS TYPE I ENHANCER-BINDING PROTEIN 2 (HIV-EP2). [Source:SWISSPROT;Acc:P31629] ENSG00000010818 (-1) (143053176 143054814 143076550 143076552 142390507) 1638 (1638 nt) HUGO:4921:HIV-EP2 MBP-2 [IPR007087:Zn-finger, C2H2 type;]	5	-97.24	478	ENSMUSG00000015501 (rno-miR-140*)	ENSRNOG00000011015 (rno-miR-140*)	rno-mir-140* hsa-mir-194 hsa-mir-26a hsa-mir-320 rno-mir-325 rno-mir-350	hsa-mir-194 rno-mir-350 rno-mir-325 hsa-mir-26a hsa-mir-320	0003677 DNA binding TAS; 0006355 regulation of transcription, DNA-dependent NAS; 0005634 nucleus NAS;	3' AGGUGUA-CCUCAACGACAAUGU 5' hsa-mir-194 __ ...:|||.|||.||.|||||:|: __ 5' GAAGCAUGGGAUUUACUGUUGCG 3' ENST00000012134 E:-20.040001 S:103.000000 Loc:547 Cons: 91.30%(mmu) %(rno)	3' CACUU--UCACAUACCCGAAACACUU 5' rno-mir-350 __ ..|||...||||||..|||||||.|| __ 5' UAGAAUUUGUGUAUCUGCUUUGU-AA 3' ENST00000012134 E:-18.24 S:97.000000 Loc:305 Cons: 92.00%(mmu) 92.00%(rno)	3' UGUGAA--UGACUCGUGGAUGAUCC 5' rno-mir-325 __ |.|:||..|.|.|..|||||:|:|| __ 5' AAAUUUGAAAUUA--ACCUAUUGGG 3' ENST00000012134 E:-19.4 S:94.000000 Loc:186 Cons: 91.30%(mmu) 91.30%(rno)	3' UCGGAUAGGACCUAAUGAACUU 5' hsa-mir-26a __ ..|||.|::||||..|||||:| __ 5' UUCCUUUUUUGGA-CACUUGGA 3' ENST00000012134 E:-20.389999 S:93.000000 Loc:344 Cons: 95.24%(mmu) 95.24%(rno)	3' AAGCGG--GAGAGUUGGGUCGAAAA 5' hsa-mir-320 __ |.:|||..:|||:.||::.||||.| __ 5' UGUGCCUUUUCUUUACUUUGCUUAU 3' ENST00000012134 E:-19.17 S:91.000000 Loc:238 Cons: 92.00%(mmu) 92.00%(rno)
ENST00000268035	ENSG00000140443	IGF1R		ENSMUSG00000005533	ENSRNOG00000014187	INSULIN-LIKE GROWTH FACTOR I RECEPTOR PRECURSOR (EC 2.7.1.112) (CD221 ANTIGEN). [Source:SWISSPROT;Acc:P08069] ENSG00000140443 (1) (96928043 96928075 97235935 97236775 97239777) 840 (840 nt) HUGO:5465:JTK13 [IPR000719:Protein kinase; IPR001245:Tyrosine protein kinase; IPR000463:Cytosolic fatty-acid binding protein; IPR002011:Receptor tyrosine kinase, class II; IPR003961:Fibronectin, type III; IPR0…	2	-44.41	212	ENSMUSG00000005533 (mmu-miR-181b)		hsa-mir-181b mmu-mir-298	hsa-mir-181b mmu-mir-298	0004872 receptor activity IEA; 0005006 epidermal growth factor receptor activity IEA; 0005010 insulin-like growth factor receptor activity TAS; 0005524 ATP binding IEA; 0016740 transferase activity IEA; 0000074 regulation of cell cycle TAS; 0006468 protein amino acid phosphorylation IEA; 0006916 anti-apoptosis TAS; 0007165 signal transduction TAS; 0008284 positive regulation of cell proliferation…	3' UUGGGUGGC-UGUCGUUACUUACAA 5' hsa-mir-181b __ |:||:.|:|.||..||:||:||.|| __ 5' AGCCUCCUGUACCUCAGUGGAUCUU 3' ENST00000268035 E:-17.82 S:106.000000 Loc:89 Cons: 96.00%(mmu) %(rno)	3' CCUUCUUGUCGGGAGGAGACGG 5' mmu-mir-298 __ ||:||.||||..||:||||||. __ 5' GGGAG-ACAG--CUUCUCUGCA 3' ENST00000268035 E:-26.59 S:106.000000 Loc:136 Cons: 94.74%(mmu) %(rno)
ENST00000302640	ENSG00000150995	ITPR1		ENSMUSG00000030102	ENSRNOG00000007104	INOSITOL 1,4,5-TRISPHOSPHATE RECEPTOR TYPE 1 (TYPE 1 INOSITOL 1,4,5- TRISPHOSPHATE RECEPTOR) (TYPE 1 INSP3 RECEPTOR) (IP3 RECEPTOR ISOFORM 1) (INSP3R1) (IP3R). [Source:SWISSPROT;Acc:Q14643] ENSG000001 HUGO:6180:Insp3r1 IP3R1 [IPR000493:Inositol 1,4,5-trisphosphate-binding protein receptor; IPR005821:Ion transport protein; IPR000699:Intracellular calcium-release channel; IPR003608:MIR domain;]	1	-17.47	94		ENSRNOG00000007104 (mmu-miR-194)	hsa-mir-194	hsa-mir-194	0005220 inositol 1,4,5-triphosphate-sensitive calcium-release channel activity IEA; 0005262 calcium channel activity IEA; 0008095 inositol-1,4,5-triphosphate receptor activity TAS; 0006812 cation transport IEA; 0006816 calcium ion transport NAS; 0007165 signal transduction NAS; 0005789 endoplasmic reticulum membrane NAS; 0016021 integral to membrane IEA;	3' AGGUGUACCUCAACGACAAUGU 5' hsa-mir-194 __ |||.|.|||.|.|||||||.|. __ 5' UCCUC-UGGUGAUGCUGUUUCU 3' ENST00000302640 E:-17.469999 S:94.000000 Loc:539 Cons: %(mmu) 90.48%(rno)
ENST00000284262	ENSG00000154118	JPH3		ENSMUSG00000025318	ENSRNOG00000018784	JUNCTOPHILIN 3 (JUNCTOPHILIN TYPE 3) (JP-3). [Source:SWISSPROT;Acc:Q8WXH2] ENSG00000154118 (1) (87418243 87418243 87511902 87513395 87766673) 1493 (1493 nt) HUGO:14203:CAGL237 HDL2 HGNC:11965 JP-3 JP3 TNRC22 [IPR003409:MORN motif; IPR001472:Bipartite nuclear localization signal;]	3	-56.89	315	ENSMUSG00000025318 (mmu-let-7g)	ENSRNOG00000018784 (mmu-miR-130b)	hsa-let-7g hsa-let-7d hsa-mir-130b hsa-mir-130a hsa-mir-204	hsa-mir-130a hsa-mir-204	0005783 endoplasmic reticulum IEA; 0016021 integral to membrane IEA;	3' UGAUACGUUGGAUGAUGGAGA 5' hsa-let-7d __ :||:|.:..:||:||||||:| __ 5' GCUGU-UUCUCUGCUACCUUU 3' ENST00000284262 E:-20.43 S:107.000000 Loc:1391 Cons: 90.00%(mmu) %(rno)	3' CGGGAAAAUUGUAACGUGAC 5' hsa-mir-130a __ .:|:||...|||.||||||| __ 5' UUCUUUACUACACUGCACUG 3' ENST00000284262 E:-18.5 S:104.000000 Loc:1421 Cons: 95.00%(mmu) 95.00%(rno)	3' UCCGUAUCCUACUGUUUCCCUU 5' hsa-mir-204 __ ..|::|:|.|||:||:|.|||: __ 5' CUGUGUGGCAUGGCAGAAGGAG 3' ENST00000284262 E:-17.959999 S:104.000000 Loc:224 Cons: %(mmu) 90.91%(rno)
ENST00000262186	ENSG00000055118	KCNH2		ENSMUSG00000038319	ENSRNOG00000009872	POTASSIUM VOLTAGE-GATED CHANNEL SUBFAMILY H MEMBER 2 (ETHER-A-GO-GO RELATED GENE POTASSIUM CHANNEL 1) (H-ERG) (ERG1) (ETHER-A-GO-GO RELATED PROTEIN 1) (EAG RELATED PROTEIN 1) (EAG HOMOLOG). [Source:SW HUGO:6251:HERG Kv11.1 LQT2 [IPR003938:EAG/ELK/ERG potassium channel; IPR003967:Erg channel; IPR000595:Cyclic nucleotide-binding domain; IPR005821:Ion transport protein; IPR001610:PAC motif; IPR00070…	3	-66.36	304	ENSMUSG00000038319 (mmu-miR-326)	ENSRNOG00000009872 (hsa-miR-198)	hsa-mir-198 rno-mir-326 rno-mir-327 rno-mir-352	rno-mir-352 rno-mir-326 hsa-mir-198	0000155 two-component sensor molecule activity IEA; 0005251 delayed rectifier potassium channel activity TAS; 0000160 two-component signal transduction system (phosphorelay) IEA; 0006812 cation transport IEA; 0006813 potassium ion transport TAS; 0006936 muscle contraction TAS; 0007605 hearing IEA; 0008016 regulation of heart rate TAS; 0005624 membrane fraction NR; 0008076 voltage-gated potassium …	3' AUGAUACGUUGGAUGAUGAGA 5' rno-mir-352 __ |.:|.|||.|::||||:|||| __ 5' UUUUCUGCUAUUUACUGCUCU 3' ENST00000262186 E:-18.549999 S:115.000000 Loc:296 Cons: 100.00%(mmu) 100.00%(rno)	3' UGACCUCCUUCCCGGGUCUCC 5' rno-mir-326 __ :||||...||..||||:|||| __ 5' GCUGGUCUAACUGCCCGGAGG 3' ENST00000262186 E:-27.51 S:95.000000 Loc:242 Cons: 100.00%(mmu) 100.00%(rno)	3' GGAUAGAG--GGGAGACCUGG 5' hsa-mir-198 __ |||..|.|..||||:.||||| __ 5' CCUCCCCCAGCCCUUGGGACC 3' ENST00000262186 E:-20.299999 S:94.000000 Loc:124 Cons: %(mmu) 90.48%(rno)
ENST00000303592	ENSG00000168135	KCNJ4		ENSMUSG00000044216	ENSRNOG00000013869	INWARD RECTIFIER POTASSIUM CHANNEL 4 (POTASSIUM CHANNEL, INWARDLY RECTIFYING, SUBFAMILY J, MEMBER 4) (INWARD RECTIFIER K+ CHANNEL KIR2.3) (HIPPOCAMPAL INWARD RECTIFIER) (HIR) (HRK1) (HIRK2). [Source:S HUGO:6265:HIR HIRK2 HRK1 Kir2.3 [IPR001838:K+ channel, inward rectifier; IPR003273:Kir2.3 inward rectifier K+ channel; IPR003272:Kir2.2 inward rectifier K+ channel; IPR001622:K+ channel, pore region…	1	-29.93	107		ENSRNOG00000013869 (mmu-miR-199a)	hsa-mir-199a hsa-mir-199b	hsa-mir-199a	0005242 inward rectifier potassium channel activity TAS; 0005244 voltage-gated ion channel activity IEA; 0005267 potassium channel activity IEA; 0006811 ion transport IEA; 0006813 potassium ion transport TAS; 0005624 membrane fraction NR; 0008076 voltage-gated potassium channel complex TAS; 0016021 integral to membrane IEA;	3' UUGUCCAUCAGACUUG-UGACCC 5' hsa-mir-199a __ ::.||||:|.|||:||.:||||| __ 5' GGAAGGUGG-CUGGACUGCUGGG 3' ENST00000303592 E:-29.93 S:107.000000 Loc:305 Cons: %(mmu) 90.91%(rno)
ENST00000317713	ENSG00000127603	MACF1		ENSMUSG00000028649	ENSRNOG00000016047	MICROTUBULE-ACTIN CROSSLINKING FACTOR 1, ISOFORM 4. [Source:SWISSPROT;Acc:Q96PK2] ENSG00000127603 (1) (38963133 38963185 39364760 39366083 39370959) 1323 (1323 nt) HUGO:13664:ABP620 ACF7 KIAA0465 KIAA1251 MACF [IPR001687:ATP/GTP-binding site motif A (P-loop); IPR002048:Calcium-binding EF-hand; IPR001589:Actin-binding, actinin-type; IPR001547:Glycoside hydrolase, family 5; IPR001715:Calponin-like …	4	-80.15	378	ENSMUSG00000028649 (mmu-miR-143)	ENSRNOG00000016047 (mmu-miR-196)	hsa-mir-143 hsa-mir-188 hsa-mir-196 hsa-mir-223	hsa-mir-196 hsa-mir-143 hsa-mir-188 hsa-mir-223	0003780 actin cross-linking activity NAS; 0005509 calcium ion binding NAS; 0008017 microtubule binding NAS; 0000004 biological_process unknown ND; 0007050 cell cycle arrest IEA; 0005856 cytoskeleton NAS; 0005871 kinesin complex IEA; 0005509 calcium ion binding ISS; 0008017 microtubule binding ISS; 0005856 cytoskeleton ISS; 0003779 actin binding IEA;	3' GGUUGUUGUACUUUGAUGGAU 5' hsa-mir-196 __ .:.:::.:|||||:||:|||. __ 5' AUUGUGUUAUGAAGCUGCCUU 3' ENST00000317713 E:-18.27 S:103.000000 Loc:113 Cons: %(mmu) 100.00%(rno)	3' ACUCGAUGUCACG-AAGUAGAGU 5' hsa-mir-143 __ ...|:|:|.|||:..|:|||||| __ 5' CAUGUUGCUGUGUGAUUAUCUCA 3' ENST00000317713 E:-19.27 S:92.000000 Loc:1078 Cons: 95.65%(mmu) %(rno)	3' UGGGAGGUGGUACGUUCCCUAC 5' hsa-mir-188 __ |:|||.|.||||.||..||:|| __ 5' AUCCUGCUCCAUACAUUGGGUG 3' ENST00000317713 E:-24.559999 S:92.000000 Loc:37 Cons: 100.00%(mmu) %(rno)	3' CCCCAUAAACUGUUUGACUGU 5' hsa-mir-223 __ |||||..||..:|||||||:. __ 5' GGGGU--UU--UAAACUGAUU 3' ENST00000317713 E:-18.049999 S:91.000000 Loc:691 Cons: 94.12%(mmu) %(rno)
ENST00000303186_P	ENSG00000110514	MADD	633-651	ENSMUSG00000040687	ENSRNOG00000012568	MAP-KINASE ACTIVATING DEATH DOMAIN-CONTAINING PROTEIN ISOFORM A; INSULINOMA-GLUCAGONOMA PROTEIN 20. [Source:RefSeq;Acc:NM_130476] ENSG00000110514 (1) (47259775 47259775 47315010 47315010 47394481) 400 HUGO:6766:DENN KIAA0358 [IPR001194:DENN (AEX-3) domain; IPR005112:dDENN domain; IPR005113:uDENN domain;]	1	-17.14	96		ENSRNOG00000012568 (mmu-miR-27b)	hsa-mir-27b	hsa-mir-27b	0005038 death receptor interacting protein activity TAS; 0007166 cell surface receptor linked signal transduction TAS; 0005737 cytoplasm TAS; 0005886 plasma membrane TAS; 0016301 kinase activity IEA; 0030295 protein kinase activator activity TAS; 0000004 biological_process unknown ND; 0008372 cellular_component unknown ND;	3' GUCUUGA--AUCGGUGACACUU 5' hsa-mir-27b __ |:|||.|..||||||:||..|| __ 5' CGGAAGUAGUAGCCAUUGCCAA 3' ENST00000303186_P E:-17.139999 S:96.000000 Loc:3740 Cons: %(mmu) 90.91%(rno)
ENST00000300231_P	ENSG00000166963	MAP1A		ENSMUSG00000027254	ENSRNOG00000014230	MICROTUBULE-ASSOCIATED PROTEIN 1A (MAP 1A) (PROLIFERATION-RELATED PROTEIN P80) [CONTAINS: MAP1 LIGHT CHAIN LC2]. [Source:SWISSPROT;Acc:P78559] ENSG00000166963 (1) (41528896 41529728 41538478 41538478 HUGO:6835:MAP1L []	2	-41.84	195		ENSRNOG00000014230 (mmu-miR-224)	hsa-mir-224 hsa-mir-27b	hsa-mir-27b hsa-mir-224	0005198 structural molecule activity NR; 0007017 microtubule-based process IEA; 0005875 microtubule associated complex TAS;	3' GUCUUGAAUCGGUGAC-ACUU 5' hsa-mir-27b __ :|||:..|:||:||||.|||: __ 5' UAGAGAAUGGCUACUGCUGAG 3' ENST00000300231_P E:-21.93 S:102.000000 Loc:45 Cons: %(mmu) 95.24%(rno)	3' AUUUGCCUUGGUGAUC-ACUGAAC 5' hsa-mir-224 __ .|||:||:|.||||:|.||.||.. __ 5' GAAAUGGGAACACUGGCUGCCUCU 3' ENST00000300231_P E:-19.91 S:93.000000 Loc:953 Cons: %(mmu) 95.83%(rno)
ENST00000335264	ENSG00000047849	MAP4	405-422	ENSMUSG00000032479	ENSRNOG00000020748	MICROTUBULE-ASSOCIATED PROTEIN 4 (MAP 4). [Source:SWISSPROT;Acc:P27816] ENSG00000047849 (-1) (47853950 47855114 48090994 48090995 47783999) 1164 (1164 nt) HUGO:6862: [IPR001084:Tubulin-binding Tau protein;]	1	-19.36	107	ENSMUSG00000032479 (mmu-miR-10a)	ENSRNOG00000020748 (mmu-miR-10a)	hsa-mir-10a hsa-mir-206	hsa-mir-10a	0007017 microtubule-based process IEA; 0005198 structural molecule activity TAS; 0005875 microtubule associated complex TAS;	3' GUGUUUAAGCCUAGAUGUCCCAU 5' hsa-mir-10a __ ::||:|||..||.|||||||.|: __ 5' UGCAGAUUGAGACCUACAGGCUG 3' ENST00000335264 E:-19.360001 S:107.000000 Loc:88 Cons: 100.00%(mmu) 100.00%(rno)
ENST00000324283_P	ENSG00000071054	MAP4K4		ENSMUSG00000026074	ENSRNOG00000014013	MITOGEN-ACTIVATED PROTEIN KINASE KINASE KINASE KINASE 4 (EC 2.7.1.37) (MAPK/ERK KINASE KINASE KINASE 4) (MEK KINASE KINASE 4) (MEKKK 4) (HPK/GCK-LIKE KINASE HGK) (NCK INTERACTING KINASE). [Source:SWIS HUGO:6866:HGK NIK [IPR000719:Protein kinase; IPR002290:Serine/Threonine protein kinase; IPR001180:Citron-like;]	1	-20.21	100		ENSRNOG00000014013 (mmu-miR-29a)	hsa-mir-29a hsa-mir-29b hsa-mir-29c	hsa-mir-29a	0004674 protein serine/threonine kinase activity IDA; 0004682 protein kinase CK2 activity IEA; 0004691 cAMP-dependent protein kinase activity IEA; 0004713 protein-tyrosine kinase activity IEA; 0005083 small GTPase regulatory/interacting protein activity IEA; 0005524 ATP binding IDA; 0016740 transferase activity IEA; 0006468 protein amino acid phosphorylation IDA; 0006950 response to stress IDA; 0…	3' UUGGC-UAAAGUCUACCACGAUC 5' hsa-mir-29a __ ::|:|.|.|.|||.|||||||:. __ 5' GGCUGCAAUGCAGCUGGUGCUGU 3' ENST00000324283_P E:-20.209999 S:100.000000 Loc:214 Cons: %(mmu) 91.30%(rno)
ENST00000265458	ENSG00000072518	MARK2	238-256	ENSMUSG00000024969	ENSRNOG00000021184	MAP/MICROTUBULE AFFINITY-REGULATING KINASE 2 ISOFORM B; ELKL MOTIF KINASE 1; ELKL MOTIF KINASE. [Source:RefSeq;Acc:NM_004954] ENSG00000072518 (1) (63382368 63438036 63452069 63452405 63481874) 336 (33 HUGO:3332:EMK1 [IPR000719:Protein kinase; IPR002290:Serine/Threonine protein kinase; IPR001245:Tyrosine protein kinase; IPR000449:Ubiquitin-associated domain; IPR001772:Kinase-associated, C-terminal…	1	-24.29	93	ENSMUSG00000024969 (mmu-miR-204)		hsa-mir-204	hsa-mir-204	0004674 protein serine/threonine kinase activity IEA; 0004713 protein-tyrosine kinase activity IEA; 0005524 ATP binding IEA; 0016740 transferase activity IEA; 0006468 protein amino acid phosphorylation IEA; 0004674 protein serine/threonine kinase activity TAS; 0006468 protein amino acid phosphorylation TAS; 0015630 microtubule cytoskeleton NR;	3' UCCGUAUCCUACUGUUUCC-CUU 5' hsa-mir-204 __ |||||.||||.|:.:|:||.|:| __ 5' AGGCAAAGGAAGGGGAGGGUGGA 3' ENST00000265458 E:-24.290001 S:93.000000 Loc:238 Cons: 91.30%(mmu) %(rno)
ENST00000334914_P	ENSG00000005483	MLL5		ENSMUSG00000038413	ENSRNOG00000010788	MYELOID/LYMPHOID OR MIXED-LINEAGE LEUKEMIA 5 (TRITHORAX HOMOLOG, DROSOPHILA). [Source:RefSeq;Acc:NM_182931] ENSG00000005483 (1) (104215206 104278380 104290339 104290339 104731188) 4001 (4001 nt) HUGO:18541:HDCMC04P [IPR002965:Proline-rich extensin; IPR001965:Zn-finger-like, PHD finger; IPR001214:Nuclear protein SET; IPR001472:Bipartite nuclear localization signal; IPR000694:Proline-rich region;]	1	-17.46	92		ENSRNOG00000010788 (rno-miR-337)	rno-mir-337	rno-mir-337	0003677 DNA binding IEA; 0006355 regulation of transcription, DNA-dependent IEA;	3' UUUCCGUAGUAUAUCCUCGACUU 5' rno-mir-337 __ ||.||.|||..|.||||||.||. __ 5' AAUGGAAUC--AGAGGAGCAGAU 3' ENST00000334914_P E:-17.459999 S:92.000000 Loc:1910 Cons: %(mmu) 100.00%(rno)
ENST00000302326	ENSG00000169184	MN1	1907-1925	ENSMUSG00000050559	ENSRNOG00000027495	PROBABLE TUMOR SUPPRESSOR PROTEIN MN1. [Source:SWISSPROT;Acc:Q10571] ENSG00000169184 (-1) (26468820 26471457 26521085 26521085 25338593) 2637 (2637 nt) HUGO:7180:MGCR1-PEN []	1	-24.06	107		ENSRNOG00000027495 (mmu-miR-189)	hsa-mir-189	hsa-mir-189	0005554 molecular_function unknown ND; 0000004 biological_process unknown ND; 0045786 negative regulation of cell cycle IEA; 0008372 cellular_component unknown ND;	3' UGACUAUAGUCGAGUCAUCCGUG 5' hsa-mir-189 __ ::||:||.|.|||:|||.||||: __ 5' GUUGGUACCUGCUUAGU-GGCAU 3' ENST00000302326 E:-24.059999 S:107.000000 Loc:139 Cons: %(mmu) 90.91%(rno)
ENST00000295624	ENSG00000134369	NAV1		ENSMUSG00000009418	ENSRNOG00000008425	NEURON NAVIGATOR 1; NEURON NAVIGATOR-1; PORE MEMBRANE AND/OR FILAMENT INTERACTING LIKE PROTEIN 3. [Source:RefSeq;Acc:NM_020443] ENSG00000134369 (1) (198905707 198906054 199077317 199082712 198987643) HUGO:15989:FLJ12560 FLJ14203 KIAA1151 MGC14961 POMFIL3 [IPR001687:ATP/GTP-binding site motif A (P-loop); IPR008162:Inorganic pyrophosphatase; IPR001472:Bipartite nuclear localization signal;]	7	-159.88	750	ENSMUSG00000009418 (mmu-miR-145)	ENSRNOG00000008425 (mmu-miR-128b)	hsa-mir-128b hsa-mir-128a rno-mir-129* hsa-mir-145 hsa-mir-183 mmu-mir-201 mmu-mir-202 hsa-mir-204 hsa-mir-211 hsa-mir-214	mmu-mir-201 mmu-mir-202 hsa-mir-214 hsa-mir-214 hsa-mir-145 hsa-mir-204 rno-mir-129*	0000166 nucleotide binding IEA; 0005524 ATP binding IEA; 0016462 pyrophosphatase activity IEA; 0008152 metabolism IEA; 0016020 membrane IEA;	3' UCUUGUUACGGAAUGACUCAU 5' mmu-mir-201 __ ..:||||...||||||||||| __ 5' UUGACAAGUACUUACUGAGUA 3' ENST00000295624 E:-22.24 S:123.000000 Loc:1522 Cons: 100.00%(mmu) %(rno)	3' AGAAGGGUACGCGAUAUGGAGA 5' mmu-mir-202 __ ..|||:::.|:|||:|||||:| __ 5' GGUUCUUG-GUGCUGUACCUUU 3' ENST00000295624 E:-23.790001 S:118.000000 Loc:149 Cons: 90.48%(mmu) %(rno)	3' GACGGACAGACACGGACGACA 5' hsa-mir-214 __ ||||||....||.:||||||| __ 5' CUGCCUUAAGGUCUCUGCUGU 3' ENST00000295624 E:-24.530001 S:106.000000 Loc:2299 Cons: 95.24%(mmu) 100.00%(rno)	3' GAC-GGACAGACACGGACGACA 5' hsa-mir-214 __ |||.||.|.|.||||||.|||. __ 5' CUGCCCAGCCAGUGCCUUCUGC 3' ENST00000295624 E:-21.59 S:102.000000 Loc:2500 Cons: 90.91%(mmu) %(rno)	3' UUCCCUAAGGACCCUUUUGACCUG 5' hsa-mir-145 __ :|.|||.....|.|||:||||||: __ 5' GAAGGA----AGAGAAGACUGGAU 3' ENST00000295624 E:-17.83 S:102.000000 Loc:2359 Cons: 95.00%(mmu) 90.00%(rno)	3' UCCGUAUCCUACUGUUUCCCUU 5' hsa-mir-204 __ |||:|.|||.||:|..|||||| __ 5' AGGUAGAGGCUGGC--AGGGAA 3' ENST00000295624 E:-23.17 S:100.000000 Loc:3628 Cons: %(mmu) 90.00%(rno)	3' UACGAAAAACCCCAUUCCCGAA 5' rno-mir-129* __ :.|||||.|||||.|:|||:|. __ 5' GGGCUUUCUGGGG-AGGGGUUC 3' ENST00000295624 E:-26.73 S:99.000000 Loc:312 Cons: %(mmu) 90.48%(rno)
ENST00000201955	ENSG00000088297	NCOA6		ENSMUSG00000038369	ENSRNOG00000018288	NUCLEAR RECEPTOR COACTIVATOR 6 (AMPLIFIED IN BREAST CANCER-3 PROTEIN) (CANCER-AMPLIFIED TRANSCRIPTIONAL COACTIVATOR ASC-2) (ACTIVATING SIGNAL COINTEGRATOR-2) (ASC-2) (PEROXISOME PROLIFERATOR-ACTIVATED HUGO:15936:AIB3 ASC2 KIAA0181 NRC PRIP RAP250 TRBP []	4	-78.98	408	ENSMUSG00000038369 (mmu-miR-106b)	ENSRNOG00000018288 (mmu-miR-291_3p)	hsa-mir-106b mmu-mir-133 hsa-mir-133a hsa-mir-214 mmu-mir-291_3p rno-mir-339	hsa-mir-106b mmu-mir-291_3p rno-mir-339 mmu-mir-133	0003682 chromatin binding ISS; 0003713 transcription co-activator activity IDA; 0016563 transcriptional activator activity TAS; 0030331 estrogen receptor binding TAS; 0046965 retinoid X receptor binding TAS; 0046966 thyroid hormone receptor binding IDA; 0001701 embryonic development (sensu Mammalia) ISS; 0006355 regulation of transcription, DNA-dependent IEA; 0006367 transcription initiation from…	3' UAGACGUGACAGUCG-UGAAAU 5' hsa-mir-106b __ .||||:||.||:||:.|:|||| __ 5' UUCUGUACAGUUAGUAAUUUUA 3' ENST00000201955 E:-19.200001 S:110.000000 Loc:85 Cons: 90.91%(mmu) %(rno)	3' CCGU-GUGUUUCACCUUCGUGAAA 5' mmu-mir-291_3p __ .|:|.::::..|||||||:|||.| __ 5' UGUAUUGUGCCGUGGAAGUACUGU 3' ENST00000201955 E:-18.23 S:104.000000 Loc:324 Cons: 91.67%(mmu) 91.67%(rno)	3' ACUCG-AGGACCUCCUGUCCCU 5' rno-mir-339 __ |.|||..|||.|||.||||||. __ 5' UAAGCAGCCUAGAGUACAGGGU 3' ENST00000201955 E:-23.879999 S:102.000000 Loc:277 Cons: 95.45%(mmu) 90.91%(rno)	3' UGUCGAC--CAACUUCCCCUGGUU 5' mmu-mir-133 __ ::|.:||..||.|||..||||||: __ 5' GUAUUUGUUGUAGAAAUGGACCAG 3' ENST00000201955 E:-17.67 S:92.000000 Loc:429 Cons: 91.67%(mmu) %(rno)
ENST00000268712	ENSG00000141027	NCOR1		ENSMUSG00000018501	ENSRNOG00000027680	NUCLEAR RECEPTOR CO-REPRESSOR 1 (N-COR1) (N-COR). [Source:SWISSPROT;Acc:O75376] ENSG00000141027 (-1) (16135825 16136176 16298449 16319411 16103531) 351 (351 nt) HUGO:7672:hCIT529I10 hN-CoR KIAA1047 N-CoR TRAC1 [IPR001005:Myb DNA-binding domain; IPR001472:Bipartite nuclear localization signal;]	1	-20.2	100	ENSMUSG00000018501 (mmu-miR-18)		hsa-mir-18	hsa-mir-18	0003677 DNA binding IEA; 0003714 transcription co-repressor activity TAS; 0006355 regulation of transcription, DNA-dependent IEA; 0006366 transcription from Pol II promoter TAS; 0005634 nucleus IEA; 0005871 kinesin complex IEA;	3' AUAGACG-UGAUCUACGUGGAAU 5' hsa-mir-18 __ ..||||:.|.||||||.|||||. __ 5' CUUCUGUAAAUAGAUG-ACCUUU 3' ENST00000268712 E:-20.200001 S:100.000000 Loc:322 Cons: 90.91%(mmu) %(rno)
ENST00000267200	ENSG00000139720	NCOR2		ENSMUSG00000029478	ENSRNOG00000001004	NUCLEAR RECEPTOR CO-REPRESSOR 2 (N-COR2) (SILENCING MEDIATOR OF RETINOIC ACID AND THYROID HORMONE RECEPTOR) (SMRT) (SMRTE) (THYROID-, RETINOIC-ACID-RECEPTOR-ASSOCIATED CO-REPRESSOR) (T3 RECEPTOR- ASSO HUGO:7673:CTG26 SMRT SMRTE TNRC14 TRAC-1 [IPR001687:ATP/GTP-binding site motif A (P-loop); IPR002965:Proline-rich extensin; IPR001005:Myb DNA-binding domain;]	2	-41.48	220	ENSMUSG00000029478 (mmu-miR-30d)	ENSRNOG00000001004 (mmu-miR-30d)	hsa-mir-30d rno-mir-330	hsa-mir-30d rno-mir-330	0003677 DNA binding IEA; 0003714 transcription co-repressor activity TAS; 0006355 regulation of transcription, DNA-dependent IEA; 0005634 nucleus TAS; 0005871 kinesin complex IEA; 0004872 receptor activity IEA;	3' GAAGGUCAG-CCCCUACAAAUGU 5' hsa-mir-30d __ |||.|..||.||||||||||||. __ 5' CUUAC--UCAGGGGAUGUUUACC 3' ENST00000267200 E:-22.280001 S:119.000000 Loc:210 Cons: 95.24%(mmu) 95.24%(rno)	3' AGAGACGUCCGGGACACGAAACG 5' rno-mir-330 __ |:.||||...:.|||||||||.. __ 5' UUACUGC---UGCUGUGCUUUUG 3' ENST00000267200 E:-19.200001 S:101.000000 Loc:739 Cons: %(mmu) 90.00%(rno)
ENST00000265010	ENSG00000111859	NEDD9		ENSMUSG00000021365	ENSRNOG00000014548	ENHANCER OF FILAMENTATION 1 (HEF1) (CRK-ASSOCIATED SUBSTRATE-RELATED PROTEIN) (CAS-L) (CASL) (PP105) (NEURAL PRECURSOR CELL EXPRESSED DEVELOPMENTALLY DOWN-REGULATED 9). [Source:SWISSPROT;Acc:Q14511] E HUGO:7733:CAS-L HEF1 [IPR001452:SH3 domain;]	2	-37.38	199	ENSMUSG00000021365 (mmu-miR-103)	ENSRNOG00000014548 (mmu-miR-189)	hsa-mir-103 hsa-mir-107 hsa-mir-189 rno-mir-20* rno-mir-325	rno-mir-325 rno-mir-20*	0005194 cell adhesion molecule activity IEA; 0000074 regulation of cell cycle TAS; 0001558 regulation of cell growth IEA; 0007067 mitosis IEA; 0007155 cell adhesion NR; 0007165 signal transduction TAS; 0005634 nucleus TAS; 0005819 spindle TAS; 0005856 cytoskeleton IEA;	3' UGU-GAAUGACUCGUGGAUGAUCC 5' rno-mir-325 __ :||.||||.|.|||||||.|||.. __ 5' GCACCUUAGUAAGCACCUUCUAAU 3' ENST00000265010 E:-19.17 S:107.000000 Loc:337 Cons: 91.67%(mmu) %(rno)	3' ACAUUCA-CGAG-CAUUACGUCA 5' rno-mir-20* __ |||:|||.|:||.||.|||.:|| __ 5' UGUGAGUGGUUCAGUCAUGAGGU 3' ENST00000265010 E:-18.209999 S:92.000000 Loc:774 Cons: %(mmu) 91.30%(rno)
ENST00000276902	ENSG00000147862	NFIB		ENSMUSG00000008575	ENSRNOG00000009795	NUCLEAR FACTOR 1 B-TYPE (NUCLEAR FACTOR 1/B) (NF1-B) (NFI-B) (NF-I/B) (CCAAT-BOX BINDING TRANSCRIPTION FACTOR) (CTF) (TGGCA-BINDING PROTEIN). [Source:SWISSPROT;Acc:O00712] ENSG00000147862 (-1) (140776 HUGO:7785:NFI-RED NFIB2 NFIB3 [IPR000647:CTF/NF-I family; IPR004863:MH1 domain;]	6	-132.78	654		ENSRNOG00000009795 (mmu-let-7b)	hsa-let-7b hsa-let-7a hsa-mir-143 hsa-mir-149 hsa-mir-181b hsa-mir-21 mmu-mir-292_5p hsa-mir-301 hsa-mir-320 hsa-mir-321 rno-mir-326 rno-mir-337 rno-mir-347 hsa-mir-sf202_seth	hsa-mir-320 hsa-mir-21 hsa-mir-321 hsa-mir-181b rno-mir-337 hsa-mir-301	0003700 transcription factor activity TAS; 0006260 DNA replication IEA; 0006355 regulation of transcription, DNA-dependent IEA; 0005634 nucleus TAS;	3' AAGCGGGAGAGUUGGGUC-GAAAA 5' hsa-mir-320 __ ||||.||.||:|||||||.||||| __ 5' UUCGGCC-CUUAACCCAGCCUUUU 3' ENST00000276902 E:-30.52 S:130.000000 Loc:671 Cons: %(mmu) 91.30%(rno)	3' AGUUGUAGUCAGACUAUUCGAU 5' hsa-mir-21 __ |:||:||:.|..|||||||||| __ 5' UUAAUAUUUGCAUGAUAAGCUA 3' ENST00000276902 E:-18.59 S:124.000000 Loc:445 Cons: %(mmu) 100.00%(rno)	3' CUUGGGUGUUAGGGACCGAAU 5' hsa-mir-321 __ |:|.:|||.||:|||||.||| __ 5' GGAAUCACUAUUCCUGG-UUA 3' ENST00000276902 E:-21.719999 S:106.000000 Loc:502 Cons: %(mmu) 95.00%(rno)	3' UUGGGUGGCUGUCGUUACUUACAA 5' hsa-mir-181b __ |::||:|:|:.|..|||.:||||| __ 5' AGUCCGCUGGGA--AAUAGAUGUU 3' ENST00000276902 E:-18.200001 S:103.000000 Loc:381 Cons: %(mmu) 100.00%(rno)	3' UUUCCGUAGUA-UAUCCUCGACUU 5' rno-mir-337 __ ::||||:.|:|.|.|||.||||:: __ 5' GGAGGCGGCGUCAGAGGUGCUGGG 3' ENST00000276902 E:-25.620001 S:98.000000 Loc:540 Cons: %(mmu) 91.67%(rno)	3' CGAAACUGUUAUGAUAACG-UGAC 5' hsa-mir-301 __ .||.||||||||.||||.:.|||| __ 5' UCUAUGACAAUA-UAUUUUAACUG 3' ENST00000276902 E:-18.129999 S:93.000000 Loc:409 Cons: %(mmu) 95.65%(rno)
ENST00000325193	ENSG00000167081	PBX3		ENSMUSG00000038718	ENSRNOG00000022162	PRE-B-CELL LEUKEMIA TRANSCRIPTION FACTOR-3 (HOMEOBOX PROTEIN PBX3). [Source:SWISSPROT;Acc:P40426] ENSG00000167081 (1) (124054008 124068006 124104247 124105412 124465174) 1165 (1165 nt) HUGO:8634: [IPR001356:Homeobox; IPR005542:PBX domain;]	3	-61.29	342	ENSMUSG00000038718 (mmu-let-7b)	ENSRNOG00000022162 (mmu-let-7b)	hsa-let-7b hsa-let-7f hsa-let-7a hsa-let-7i hsa-mir-98	hsa-mir-98 115 104	0003700 transcription factor activity IEA; 0006355 regulation of transcription, DNA-dependent IEA; 0005634 nucleus IEA; 0007387 anterior compartment specification TAS; 0007388 posterior compartment specification TAS;	3' UUGUUAUGUUG-AAUGAUGGAGU 5' hsa-mir-98 __ .|.||.|||:|.|||:||||||| __ 5' CAAAACACAGCUUUAUUACCUCA 3' ENST00000325193 E:-21.42 S:127.000000 Loc:830 Cons: 95.65%(mmu) 95.65%(rno)	3' UUGGUGUGUUGGAUGAUGGAGU 5' hsa-let-7b __ :|.::|.|.||:|||||||||. __ 5' GAGUGCUC-ACUUACUACCUCU 3' ENST00000325193 E:-19.809999 S:111.000000 Loc:899 Cons: 95.24%(mmu) 95.24%(rno)	3' UUGGUGUGUUGGAUGAUGGAGU 5' hsa-let-7b __ |:||.|||.|:||||.:|:|:| __ 5' AGCC-CACCAUCUACAGCUUUA 3' ENST00000325193 E:-20.059999 S:104.000000 Loc:81 Cons: 90.48%(mmu) 90.48%(rno)
ENST00000289272	ENSG00000081842	PCDHA13		ENSMUSG00000007440	ENSRNOG00000020019	PROTOCADHERIN ALPHA 13 PRECURSOR (PCDH-ALPHA13). [Source:SWISSPROT;Acc:Q9Y5I0] ENSG00000081842 (1) (140290355 140290355 140418023 140420430 140459481) 2407 (2407 nt) HUGO:8677: [IPR002126:Cadherin; IPR001993:Mitochondrial substrate carrier;]	12	-235.25	1242	ENSMUSG00000007440 (mmu-let-7f)		hsa-let-7f hsa-let-7b hsa-let-7d hsa-let-7a rno-mir-140* hsa-mir-149 hsa-mir-16 hsa-mir-185 hsa-mir-187 hsa-mir-188 hsa-mir-19b hsa-mir-196 hsa-mir-206 hsa-mir-21 hsa-mir-214 hsa-mir-98 hsa-mir-sf164_seth hsa-mir-sf202_seth	hsa-mir-185 hsa-mir-98 hsa-mir-196 107 hsa-mir-16 hsa-mir-sf164_seth hsa-mir-19b hsa-mir-187 hsa-mir-206 hsa-mir-214 rno-mir-140* hsa-mir-21	0005194 cell adhesion molecule activity IEA; 0005509 calcium ion binding IEA; 0007155 cell adhesion IEA; 0007156 homophilic cell adhesion IEA; 0016021 integral to membrane IEA; 0007155 cell adhesion TAS; 0007399 neurogenesis TAS; 0005887 integral to plasma membrane TAS;	3' CUUGACGGAAAGAGAGGU 5' hsa-mir-185 __ .||||..||||||||||| __ 5' UAACU--CUUUCUCUCCA 3' ENST00000289272 E:-20.629999 S:120.000000 Loc:196 Cons: 93.75%(mmu) %(rno)	3' UUGUUA-UGUUG-AAUGAUGGAGU 5' hsa-mir-98 __ :.||||.|||:|.|||||.::||| __ 5' GCCAAUCACAGCUUUACUCUUUCA 3' ENST00000289272 E:-18.02 S:108.000000 Loc:1076 Cons: 91.67%(mmu) %(rno)	3' GGUUGUUG-UACUUUGAUGGAU 5' hsa-mir-196 __ |:||||.|.||||.::|||||: __ 5' CUAACACCUAUGAUGUUACCUG 3' ENST00000289272 E:-18.940001 S:107.000000 Loc:1378 Cons: 95.45%(mmu) %(rno)	3' UGA-UACGUUGGAUGAUGGAGA 5' hsa-let-7d __ ::|.||||||.|||:|||||.. __ 5' GUUAAUGCAA-CUAUUACCUAG 3' ENST00000289272 E:-20.09 S:107.000000 Loc:1479 Cons: 95.24%(mmu) %(rno)	3' GCGGUUAUAAAUGCACGACGAU 5' hsa-mir-16 __ .||||.|:..||:|||:.|||| __ 5' GGCCACUGGGUAUGUGUGGCUA 3' ENST00000289272 E:-21.43 S:105.000000 Loc:398 Cons: 95.45%(mmu) %(rno)	3' GAUGUAUCUUACCG--UAGAGAGU 5' hsa-mir-sf164_seth __ :|::|.|.||||||..|||||||. __ 5' UUGUA-AUAAUGGCAAAUCUCUCC 3' ENST00000289272 E:-17.23 S:105.000000 Loc:35 Cons: 91.30%(mmu) %(rno)	3' AGUCAAAACGUACCUAAACGUGU 5' hsa-mir-19b __ ||||.|.||||.|||.|||||:: __ 5' UCAGCUCUGCA-GGA-UUGCAUG 3' ENST00000289272 E:-18.049999 S:103.000000 Loc:2081 Cons: 100.00%(mmu) %(rno)	3' GCCGACGUU-GUGUUCUGUGCU 5' hsa-mir-187 __ |.||||:||..|:||.|||||. __ 5' CAGCUGUAAGGAUAAAACACGU 3' ENST00000289272 E:-18.889999 S:101.000000 Loc:2312 Cons: 95.45%(mmu) %(rno)	3' GGUGUGU-GA-AGGAAUGUAAGGU 5' hsa-mir-206 __ |||:::|.||..||||||:|.||. __ 5' CCAUGUAUCUGACCUUACGUGCCU 3' ENST00000289272 E:-20.84 S:100.000000 Loc:2175 Cons: 91.67%(mmu) %(rno)	3' GACGGA-CAGACACGGACGACA 5' hsa-mir-214 __ .|.|:|..|||||||:||.||| __ 5' AUACUUACUCUGUGCUUG-UGU 3' ENST00000289272 E:-19.889999 S:96.000000 Loc:1451 Cons: 95.24%(mmu) %(rno)	3' ACAGGCACCAAGAUGGGACACCAU 5' rno-mir-140* __ .||:.|....|||:|||||||.|. __ 5' GGUUGGACUCUCUGCCCUGUGCUC 3' ENST00000289272 E:-22.309999 S:95.000000 Loc:302 Cons: 91.67%(mmu) %(rno)	3' AGUUGUAGUC-AGACUAUUCGAU 5' hsa-mir-21 __ .||:.|.|||.||||||:.|:|. __ 5' ACAGAAGCAGAUCUGAUGUGUUU 3' ENST00000289272 E:-18.93 S:95.000000 Loc:736 Cons: 95.65%(mmu) %(rno)
ENST00000307360	ENSG00000081842	PCDHA13		ENSMUSG00000007440	ENSRNOG00000020019	PROTOCADHERIN ALPHA 13 PRECURSOR (PCDH-ALPHA13). [Source:SWISSPROT;Acc:Q9Y5I0] ENSG00000081842 (1) (140283432 140283559 140285925 140420430 140459481) 2866 (2866 nt) HUGO:8677: [IPR002126:Cadherin; IPR001993:Mitochondrial substrate carrier;]	2	-48.98	201	ENSMUSG00000007440 (mmu-miR-100)		hsa-mir-100 mmu-mir-133 hsa-mir-133a hsa-mir-217 rno-mir-324_3p	hsa-mir-217 mmu-mir-133	0005194 cell adhesion molecule activity IEA; 0005509 calcium ion binding IEA; 0007155 cell adhesion IEA; 0007156 homophilic cell adhesion IEA; 0016021 integral to membrane IEA; 0007155 cell adhesion TAS; 0007399 neurogenesis TAS; 0005887 integral to plasma membrane TAS;	3' UAGGUUAGUCAAGGACUA--CGUCAU 5' hsa-mir-217 __ :||||:..||..||||||..|||||: __ 5' GUCCAG-GAGGGCCUGAUCAGCAGUG 3' ENST00000307360 E:-27.459999 S:106.000000 Loc:97 Cons: 92.00%(mmu) %(rno)	3' UGUCGACCAACUUCCCCUGGUU 5' mmu-mir-133 __ .|:||.....|:|||.|||||| __ 5' UCGGCAAAAAGGAGGAGACCAA 3' ENST00000307360 E:-21.52 S:95.000000 Loc:353 Cons: 100.00%(mmu) %(rno)
ENST00000334456	ENSG00000186642	PDE2A		ENSMUSG00000030653	ENSRNOG00000019560	CGMP-DEPENDENT 3,5-CYCLIC PHOSPHODIESTERASE (EC 3.1.4.17) (CYCLIC GMP STIMULATED PHOSPHODIESTERASE) (CGS-PDE) (CGSPDE). [Source:SWISSPROT;Acc:O00408] ENSG00000186642 (-1) (72013494 72014736 72111559 7 HUGO:8777: [IPR002073:3'5'-cyclic nucleotide phosphodiesterase; IPR003018:GAF domain; IPR000694:Proline-rich region;]	1	-26.8	109	ENSMUSG00000030653 (mmu-miR-24)	ENSRNOG00000019560 (mmu-miR-24)	hsa-mir-24	hsa-mir-24	0004118 cGMP-stimulated cyclic-nucleotide phosphodiesterase activity TAS; 0016787 hydrolase activity IEA; 0007165 signal transduction IEA; 0016020 membrane IEA;	3' GACAAGGACGACUUGACUCGGU 5' hsa-mir-24 __ .||||||..:||:.|||||||. __ 5' GUGUUCCCCUUGGCCUGAGCCC 3' ENST00000334456 E:-26.799999 S:109.000000 Loc:904 Cons: 95.45%(mmu) 90.91%(rno)
ENST00000317276	ENSG00000179094	PER1		ENSMUSG00000020893	ENSRNOG00000007387	PERIOD CIRCADIAN PROTEIN 1 (CIRCADIAN PACEMAKER PROTEIN RIGUI) (HPER). [Source:SWISSPROT;Acc:O15534] ENSG00000179094 (-1) (8244356 8244952 8254590 8256268 8227969) 596 (596 nt) HUGO:8845:PER RIGUI [IPR002965:Proline-rich extensin; IPR000014:PAS domain;]	3	-77.34	324	ENSMUSG00000020893 (rno-miR-140*)	ENSRNOG00000007387 (rno-miR-140*)	rno-mir-140* hsa-mir-217 mmu-mir-298 hsa-mir-299 rno-mir-338 hsa-mir-34a rno-mir-346	hsa-mir-34a rno-mir-338 mmu-mir-298	0004871 signal transducer activity IEA; 0006355 regulation of transcription, DNA-dependent IEA; 0007165 signal transduction IEA; 0009649 entrainment of circadian clock TAS; 0005634 nucleus IEA;	3' UGUUGGUCGAUUCUGUGACGGU 5' hsa-mir-34a __ .|||||||.|::||.||||||. __ 5' CCAACCAG-UGGGAAACUGCCC 3' ENST00000317276 E:-26.549999 S:112.000000 Loc:85 Cons: %(mmu) 90.48%(rno)	3' AGUUGUUUUAGUGACUACGACCU 5' rno-mir-338 __ .|.|:::|:||.|||:|||||.. __ 5' ACCAUGGAGUCCCUGGUGCUGCC 3' ENST00000317276 E:-20.93 S:111.000000 Loc:466 Cons: 100.00%(mmu) 100.00%(rno)	3' CCUUCUUGUCGGGAGGAGACGG 5' mmu-mir-298 __ ||:||.|||||:||.||||.|| __ 5' GGGAG-ACAGCUCU-CUCUCCC 3' ENST00000317276 E:-29.860001 S:101.000000 Loc:354 Cons: 90.00%(mmu) %(rno)
ENST00000332830	ENSG00000109118	PHF12		ENSMUSG00000037791	ENSRNOG00000009566	PHD FINGER PROTEIN 12; PHD ZINC FINGER TRANSCRIPTION FACTOR. [Source:RefSeq;Acc:NM_020889] ENSG00000109118 (-1) (27377834 27378764 27390030 27391743 27375260) 930 (930 nt) HUGO:20816:KIAA1523 PF1 [IPR002086:Aldehyde dehydrogenase; IPR001965:Zn-finger-like, PHD finger; IPR001472:Bipartite nuclear localization signal;]	3	-54.19	318	ENSMUSG00000037791 (hsa-miR-147)	ENSRNOG00000009566 (hsa-miR-147)	hsa-mir-147 hsa-mir-19b hsa-mir-199a* mmu-mir-292_3p mmu-mir-297 hsa-mir-302 hsa-mir-363	hsa-mir-363 hsa-mir-19b hsa-mir-363	0003677 DNA binding IEA; 0016491 oxidoreductase activity IEA; 0006355 regulation of transcription, DNA-dependent IEA; 0008152 metabolism IEA;	3' AAUGUCUACCUAUGGCACGUUA 5' hsa-mir-363 __ .|||||:|.|.|||:|||:|.| __ 5' CUACAGGUAGCUACUGUGUAUU 3' ENST00000332830 E:-19.77 S:113.000000 Loc:539 Cons: 95.45%(mmu) %(rno)	3' AG-UCAA-AACGUACCUAAACGUGU 5' hsa-mir-19b __ ||.||||.|.|.:.|.||||||||| __ 5' UCAAGUUCUAGGGGGCAUUUGCACA 3' ENST00000332830 E:-17.35 S:111.000000 Loc:176 Cons: 92.00%(mmu) 92.00%(rno)	3' AAUGUCUACCUAUGGCACGUUA 5' hsa-mir-363 __ .|::|..|||||.::|||:||. __ 5' GUGUAUUUGGAUUUUGUGUAAA 3' ENST00000332830 E:-17.07 S:94.000000 Loc:625 Cons: 100.00%(mmu) 100.00%(rno)
ENST00000253961	ENSG00000131662	PHF2		ENSMUSG00000038025	ENSRNOG00000016816	PHD FINGER PROTEIN 2 ISOFORM A. [Source:RefSeq;Acc:NM_005392] ENSG00000131662 (1) (91680435 91680435 91781367 91783185 92134486) 1818 (1818 nt) HUGO:8920: [IPR006209:EGF-like domain; IPR001965:Zn-finger-like, PHD finger; IPR003347:Transcription factor jumonji, jmjC;]	4	-86.62	393	ENSMUSG00000038025 (mmu-miR-185)	ENSRNOG00000016816 (rno-miR-351)	hsa-mir-185 hsa-mir-198 rno-mir-347 rno-mir-351	rno-mir-351 hsa-mir-198 rno-mir-347 hsa-mir-185	0003700 transcription factor activity NR; 0006355 regulation of transcription, DNA-dependent IEA; 0005634 nucleus TAS;	3' GUCCGAGUUUCCCGAGGAGUCCCU 5' rno-mir-351 __ .:||||.:|...|:|:||||||.| __ 5' GGGGCUGGAUUUGUUUCUCAGGCA 3' ENST00000253961 E:-24.17 S:104.000000 Loc:958 Cons: 95.83%(mmu) 95.83%(rno)	3' GGAUA-GAGGGGAGACCUGG 5' hsa-mir-198 __ |:|.|.||||.|||.||||| __ 5' CUUCUGCUCCGCUCAGGACC 3' ENST00000253961 E:-25.52 S:99.000000 Loc:19 Cons: 90.00%(mmu) %(rno)	3' ACCCGCUGGGUCUCCCUGU 5' rno-mir-347 __ ||..|.:::::|||||||: __ 5' UGUCCUGUUUGGAGGGACG 3' ENST00000253961 E:-18.74 S:96.000000 Loc:1563 Cons: 94.74%(mmu) %(rno)	3' CUUGAC-GGAAAGAGAGGU 5' hsa-mir-185 __ .|:|||.:||.||||||:. __ 5' AAGCUGUUCUCUCUCUCUC 3' ENST00000253961 E:-18.190001 S:94.000000 Loc:1715 Cons: 94.74%(mmu) %(rno)
ENST00000222254	ENSG00000105647	PIK3R2		ENSMUSG00000031834	ENSRNOG00000019228	PHOSPHATIDYLINOSITOL 3-KINASE REGULATORY BETA SUBUNIT (PI3-KINASE P85-BETA SUBUNIT) (PTDINS-3-KINASE P85-BETA). [Source:SWISSPROT;Acc:O00459] ENSG00000105647 (1) (18127432 18127690 18141104 18141883 1 HUGO:8980:P85B [IPR001720:PI3 kinase, P85 regulatory subunit; IPR000980:SH2 motif; IPR001452:SH3 domain; IPR000198:RhoGAP domain;]	1	-30.66	103	ENSMUSG00000031834 (mmu-miR-292_3p)		mmu-mir-292_3p	mmu-mir-292_3p	0016303 phosphatidylinositol 3-kinase activity NR; 0007242 intracellular signaling cascade IEA; 0005942 phosphoinositide 3-kinase complex IEA;	3' UGUGAGUUUUGGACCGCCGUGAA 5' mmu-mir-292_3p __ |||:||::::||.|||||.||.. __ 5' ACAUUCGGGGCCGGGCGGGACCC 3' ENST00000222254 E:-30.66 S:103.000000 Loc:491 Cons: 95.65%(mmu) %(rno)
ENST00000280562	ENSG00000090975	PITPNM2		ENSMUSG00000029406	ENSRNOG00000001075	PHOSPHATIDYLINOSITOL TRANSFER PROTEIN, MEMBRANE-ASSOCIATED 2; PYK2 N-TERMINAL DOMAIN-INTERACTING RECEPTOR 3; RETINAL DEGENERATION B ALPHA 2 (DROSOPHILA). [Source:RefSeq;Acc:NM_020845] ENSG00000090975 HUGO:21044:NIR3 RDGB2 RDGBA2 [IPR001666:Phosphatidylinositol transfer protein; IPR004177:DDHD domain;]	5	-96.94	533	ENSMUSG00000029406 (mmu-let-7b)	ENSRNOG00000001075 (mmu-let-7b)	hsa-let-7b hsa-let-7c hsa-let-7a hsa-let-7e hsa-let-7d hsa-mir-130a rno-mir-135b hsa-mir-135 rno-mir-345 rno-mir-349 rno-mir-352 hsa-mir-7 hsa-mir-92	rno-mir-135b hsa-mir-7 106 hsa-mir-92 rno-mir-349	0046872 metal ion binding IEA; 0006810 transport IEA; 0005622 intracellular IEA; 0005509 calcium ion binding NAS; 0008152 metabolism NAS; 0016021 integral to membrane NAS;	3' GUGUAUCCUUACUUUUCGGUAU 5' rno-mir-135b __ ||.:.||||:.||||:||::|| __ 5' CAAGCAGGAGAGAAAGGCUGUA 3' ENST00000280562 E:-18.190001 S:117.000000 Loc:598 Cons: 90.91%(mmu) 90.91%(rno)	3' UUGUUUUAGUGAUCAGAAGGU 5' hsa-mir-7 __ ..|||..|||||:||:||.|| __ 5' UUCAACCUCACUGGUUUUGCA 3' ENST00000280562 E:-19.190001 S:106.000000 Loc:449 Cons: 95.24%(mmu) 95.24%(rno)	3' UGAUAUGUUGGAGGAUGGAGU 5' hsa-let-7e __ .:|.|||:.|:|:||||:||. __ 5' UUUCUACGCCUUUCUACUUCU 3' ENST00000280562 E:-18.110001 S:105.000000 Loc:770 Cons: 100.00%(mmu) 100.00%(rno)	3' UGUCCGG-CCCUGUUCACGUUAU 5' hsa-mir-92 __ .||.|||..||||||..|||||| __ 5' CCAUGCCAAGGACAACAGCAAUA 3' ENST00000280562 E:-19.379999 S:104.000000 Loc:1907 Cons: 91.30%(mmu) 91.30%(rno)	3' UCUCCAAUUCUGUCGUCCCGAC 5' rno-mir-349 __ :|:.|.|:||.|.||||||||. __ 5' GGGUGCUGAG-CUGCAGGGCUC 3' ENST00000280562 E:-22.07 S:101.000000 Loc:2141 Cons: 95.24%(mmu) 95.24%(rno)
ENST00000262719	ENSG00000081913	PLEKHE1		ENSMUSG00000044340	ENSRNOG00000002821	ENSG00000081913 (1) (58532928 58532930 58795633 58796634 59293161) 1001 (1001 nt) HUGO:20610:KIAA0606 SCOP [IPR001611:Leucine-rich repeat; IPR001849:Pleckstrin-like; IPR001932:Protein phosphatase 2C-like; IPR000694:Proline-rich region;]	4	-84.4	393	ENSMUSG00000044340 (mmu-miR-185)	ENSRNOG00000002821 (mmu-miR-185)	hsa-mir-185 hsa-mir-194 hsa-mir-199b hsa-mir-199a mmu-mir-298 rno-mir-324_5p rno-mir-339 rno-mir-341	hsa-mir-199b rno-mir-341 rno-mir-339 rno-mir-324_5p	0003824 catalytic activity IEA;	3' CUUGUCUAUCAGAUUU-GUGACCC 5' hsa-mir-199b __ .:.|||:|:..:|||:.||||||| __ 5' UGUCAGGUGACUUAAGUCACUGGG 3' ENST00000262719 E:-25.67 S:108.000000 Loc:514 Cons: 95.83%(mmu) 91.67%(rno)	3' UGACUGGCUGGCUGGCUAGCU 5' rno-mir-341 __ .||||..||.|.:|:|||:|| __ 5' UCUGAGAGAACAGCUGAUUGA 3' ENST00000262719 E:-19.469999 S:97.000000 Loc:550 Cons: 95.24%(mmu) 95.24%(rno)	3' ACUCGAGGACCUCCUGUCCCU 5' rno-mir-339 __ ||..:.::||||.|:|||||. __ 5' UGUUUGUUUGGAAGGCAGGGC 3' ENST00000262719 E:-21.68 S:95.000000 Loc:331 Cons: 100.00%(mmu) 95.24%(rno)	3' UGUGGUUACGGGAUCCCCUACGC 5' rno-mir-324_5p __ |.||:||..:||||||.|.|||. __ 5' AGACUAA-CUCCUAGGAGUUGCU 3' ENST00000262719 E:-17.58 S:93.000000 Loc:483 Cons: 95.45%(mmu) 100.00%(rno)
ENST00000239392	ENSG00000120278	PLEKHG1		ENSMUSG00000040624	ENSRNOG00000016011	PLECKSTRIN HOMOLOGY DOMAIN CONTAINING FAMILY G MEMBER 1 (FRAGMENT). [Source:SWISSPROT;Acc:Q9ULL1] ENSG00000120278 (1) (151156772 151156773 151193023 151195790 151179791) 2767 (2767 nt) HUGO:20884:KIAA1209 [IPR001849:Pleckstrin-like;]	2	-40	228	ENSMUSG00000040624 (mmu-miR-30c)	ENSRNOG00000016011 (mmu-miR-199b)	hsa-mir-199b hsa-mir-30c	hsa-mir-199b hsa-mir-30c		3' CUUGUCUAUCAGAUUUGUGACCC 5' hsa-mir-199b __ .||.|.|||||:||||:||||.. __ 5' AAAAACAUAGUUUAAAUACUGUA 3' ENST00000239392 E:-18.559999 S:120.000000 Loc:2686 Cons: %(mmu) 95.65%(rno)	3' CGACUCUCACAUCCUACAAAUGU 5' hsa-mir-30c __ |.||.|:|||.:||||||.||:| __ 5' GGUG-GGGUG-GGGAUGUAUAUA 3' ENST00000239392 E:-21.440001 S:108.000000 Loc:2534 Cons: 95.24%(mmu) 100.00%(rno)
ENST00000264296	ENSG00000076356	PLXNA2		ENSMUSG00000026640	ENSRNOG00000007324	ENSG00000076356 (-1) (205283872 205284287 205500813 205500813 205281491) 415 (415 nt) HUGO:9100:OCT PLXN2 [IPR001627:Semaphorin/CD100 antigen; IPR002165:Plexin; IPR002909:Cell surface receptor IPT/TIG;]	1	-27.87	114	ENSMUSG00000026640 (mmu-miR-214)	ENSRNOG00000007324 (mmu-miR-214)	hsa-mir-214 hsa-mir-27b rno-mir-330	hsa-mir-214	0004872 receptor activity IEA; 0007275 development IEA; 0016020 membrane IEA;	3' GACGGACAGACACGGACGACA 5' hsa-mir-214 __ |||||..||||||.||||||. __ 5' CUGCC--UCUGUGACUGCUGC 3' ENST00000264296 E:-27.870001 S:114.000000 Loc:288 Cons: 100.00%(mmu) 100.00%(rno)
ENST00000202556	ENSG00000088808	PPP1R13B	809-826	ENSMUSG00000021285	ENSRNOG00000012653	PROTEIN PHOSPHATASE 1, REGULATORY (INHIBITOR) SUBUNIT 13B; APOPTOSIS-STIMULATING PROTEIN OF P53, 1. [Source:RefSeq;Acc:NM_015316] ENSG00000088808 (-1) (102190130 102191532 102303940 102303941 10216746 HUGO:14950:KIAA0771 p53BP2-like p85 [IPR002965:Proline-rich extensin; IPR001452:SH3 domain; IPR002110:Ankyrin; IPR001472:Bipartite nuclear localization signal;]	1	-21.36	110	ENSMUSG00000021285 (mmu-miR-141)		hsa-mir-141 rno-mir-346	hsa-mir-141	0006915 apoptosis IEA; 0005634 nucleus IEA;	3' GGUAGAAAUGGUCUGUCACAA 5' hsa-mir-141 __ :||.|||||.|||||||.||. __ 5' UCA-CUUUAGCAGACAGCGUC 3' ENST00000202556 E:-21.360001 S:110.000000 Loc:108 Cons: 95.00%(mmu) %(rno)
ENST00000316878_P	ENSG00000108819	PPP1R9B		ENSMUSG00000038976	ENSRNOG00000004052	PROTEIN PHOSPHATASE 1, REGULATORY SUBUNIT 9B; NEURABIN II; SPINOPHILIN. [Source:RefSeq;Acc:NM_032595] ENSG00000108819 (-1) (48687334 48687334 48702512 48702512 48676962) 4001 (4001 nt) HUGO:9298:PPP1R6 PPP1R9 [IPR000515:Binding-protein-dependent transport systems inner membrane component; IPR002965:Proline-rich extensin; IPR001478:PDZ/DHR/GLGF domain; IPR000694:Proline-rich region;]	4	-88.33	404	ENSMUSG00000038976 (mmu-miR-136)	ENSRNOG00000004052 (mmu-miR-136)	hsa-mir-136 hsa-mir-211 hsa-mir-31 rno-mir-326 rno-mir-343	hsa-mir-31 hsa-mir-136 rno-mir-326 hsa-mir-211	0005215 transporter activity IEA; 0006810 transport IEA; 0007242 intracellular signaling cascade IEA; 0016020 membrane IEA;	3' GUCGAUACGGUCGUAGAACGG 5' hsa-mir-31 __ .:|||.|.||||||||.|||| __ 5' GGGCUCUCCCAGCAUC-UGCC 3' ENST00000316878_P E:-25.379999 S:110.000000 Loc:365 Cons: 90.00%(mmu) 90.00%(rno)	3' AGGUAGUAGUUUUGUUUACCUCA 5' hsa-mir-136 __ ..|.|||.|..::||:||||||. __ 5' CACUUCACCCCGGCAGAUGGAGG 3' ENST00000316878_P E:-19.27 S:103.000000 Loc:1404 Cons: 95.65%(mmu) 95.65%(rno)	3' UGACCUCCUUCCCGGGUCUCC 5' rno-mir-326 __ ..|||:|..:.|||.|||||| __ 5' CAUGGGGCUGAGGCACAGAGG 3' ENST00000316878_P E:-24.809999 S:96.000000 Loc:236 Cons: %(mmu) 90.48%(rno)	3' UCCGCUUCCUA-CUGUUUCCCUU 5' hsa-mir-211 __ |..:|::|..|.|||.||||||: __ 5' AAUUGGGGCUUGGACCAAGGGAG 3' ENST00000316878_P E:-18.870001 S:95.000000 Loc:1136 Cons: 95.65%(mmu) 95.65%(rno)
ENST00000252477_P	ENSG00000060237	PRKWNK1	49-68 187-205	ENSMUSG00000045962	ENSRNOG00000009956	PROTEIN KINASE, LYSINE DEFICIENT 1; KINASE DEFICIENT PROTEIN. [Source:RefSeq;Acc:NM_018979] ENSG00000060237 (1) (732350 733197 888219 888219 1007175) 4001 (4001 nt) HUGO:14540:WNK1 [IPR002290:Serine/Threonine protein kinase; IPR003072:Orphan nuclear receptor, NOR1 type; IPR000719:Protein kinase;]	3	-62.49	295	ENSMUSG00000045962 (mmu-miR-30d)	ENSRNOG00000009956 (mmu-miR-15a)	hsa-mir-15a hsa-mir-30d rno-mir-331	hsa-mir-30d hsa-mir-15a rno-mir-331	0004674 protein serine/threonine kinase activity IEA; 0004713 protein-tyrosine kinase activity IEA; 0005524 ATP binding IEA; 0016740 transferase activity IEA; 0006468 protein amino acid phosphorylation IEA;	3' GAA-GGUCAGCCCCUACAAAUGU 5' hsa-mir-30d __ |||.||||..|||.||||||.:| __ 5' CUUGCCAGAGGGGAAUGUUUUUA 3' ENST00000252477_P E:-21.4 S:103.000000 Loc:116 Cons: 91.30%(mmu) 91.30%(rno)	3' GUGUUUGGUAAUACACGACGAU 5' hsa-mir-15a __ :||.|||:|.||.|||||||.. __ 5' UACUAACUACUA-GUGCUGCAU 3' ENST00000252477_P E:-17.02 S:97.000000 Loc:81 Cons: %(mmu) 100.00%(rno)	3' AAGAUCCUAUCCGGGUCCCCG 5' rno-mir-331 __ ..||.|.||||.:|::||||| __ 5' AACU-GAAUAGAUCUGGGGGC 3' ENST00000252477_P E:-24.07 S:95.000000 Loc:15 Cons: %(mmu) 95.00%(rno)
ENST00000185162	ENSG00000068878	PSME4		ENSMUSG00000040850	ENSRNOG00000006609	ENSG00000068878 (-1) (54066541 54067760 54172320 54172321 54056428) 708 (708 nt) HUGO:20635:KIAA0077 PA200 []	2	-42.2	221	ENSMUSG00000040850 (mmu-miR-151)		rno-mir-151 hsa-mir-24 rno-mir-338	hsa-mir-24 rno-mir-151		3' GACAAGGACGACUUGACUCGGU 5' hsa-mir-24 __ :|.||..|||||||:.|||||| __ 5' UUUUUGGUGCUGAAUAGAGCCA 3' ENST00000185162 E:-23.17 S:116.000000 Loc:599 Cons: 95.45%(mmu) %(rno)	3' GGAGUUCCUCGGAGUCAGAUCA 5' rno-mir-151 __ :|.|||..||:|||||.||||. __ 5' UCACAA--AGUCUCAGACUAGA 3' ENST00000185162 E:-19.030001 S:105.000000 Loc:245 Cons: 95.00%(mmu) %(rno)
ENST00000319235	ENSG00000169398	PTK2		ENSMUSG00000022607	ENSRNOG00000025474	FOCAL ADHESION KINASE 1 (EC 2.7.1.112) (FADK 1) (PP125FAK) (PROTEIN- TYROSINE KINASE 2). [Source:SWISSPROT;Acc:Q05397] ENSG00000169398 (-1) (141639557 141640621 141871892 141982388 141616702) 1064 (10 HUGO:9611:FADK FAK FAK1 [IPR000719:Protein kinase; IPR001245:Tyrosine protein kinase; IPR005189:Focal adhesion targeting region; IPR000299:Band 4.1 domain;]	1	-20.84	91	ENSMUSG00000022607 (mmu-miR-188)	ENSRNOG00000025474 (mmu-miR-188)	hsa-mir-188	hsa-mir-188	0004713 protein-tyrosine kinase activity IEA; 0004717 focal adhesion kinase activity TAS; 0005524 ATP binding IEA; 0016740 transferase activity IEA; 0006468 protein amino acid phosphorylation NR; 0007229 integrin-mediated signaling pathway TAS; 0005856 cytoskeleton TAS; 0004674 protein serine/threonine kinase activity IEA; 0006468 protein amino acid phosphorylation IEA; 0005856 cytoskeleton IEA;	3' UGGGAGGUGGUAC-GUUCCCUAC 5' hsa-mir-188 __ .||||::|.:.||.:::|||||. __ 5' UCCCUUUAGUUUGUUGGGGGAUA 3' ENST00000319235 E:-20.84 S:91.000000 Loc:970 Cons: 95.65%(mmu) 91.30%(rno)
ENST00000306726	ENSG00000169410	PTPN9		ENSMUSG00000032290	ENSRNOG00000017600	PROTEIN-TYROSINE PHOSPHATASE, NON-RECEPTOR TYPE 9 (EC 3.1.3.48) (PROTEIN-TYROSINE PHOSPHATASE MEG2) (PTPASE-MEG2). [Source:SWISSPROT;Acc:P43378] ENSG00000169410 (-1) (73475279 73476927 73586936 735874 HUGO:9661:MEG2 [IPR000387:Tyrosine specific protein phosphatase and dual specificity protein phosphatase; IPR000242:Tyrosine specific protein phosphatase; IPR001071:Cellular retinaldehyde binding/al…	5	-108.55	494	ENSMUSG00000032290 (mmu-miR-128b)	ENSRNOG00000017600 (mmu-miR-124a)	hsa-mir-124a hsa-mir-128b hsa-mir-128a hsa-mir-214 hsa-mir-221 hsa-mir-27b mmu-mir-291_5p mmu-mir-298 hsa-mir-30c	mmu-mir-298 hsa-mir-221 hsa-mir-214 hsa-mir-124a mmu-mir-298	0004726 non-membrane spanning protein tyrosine phosphatase activity TAS; 0004727 prenylated protein tyrosine phosphatase activity IEA; 0005215 transporter activity IEA; 0016787 hydrolase activity IEA; 0006470 protein amino acid dephosphorylation TAS; 0006810 transport IEA; 0005622 intracellular IEA;	3' CCUUCUUGUCGGGAGGAGACGG 5' mmu-mir-298 __ .|::||||||.|||||.|||:. __ 5' UGGGGAACAGACCUCCACUGUG 3' ENST00000306726 E:-28.1 S:114.000000 Loc:931 Cons: 100.00%(mmu) 100.00%(rno)	3' CUUUGGGUCGUCUGUUACAUCGA 5' hsa-mir-221 __ .|::.||||:|.:||||||.|:| __ 5' AAGGGCCAGUA-GCAAUGU-GUU 3' ENST00000306726 E:-22.65 S:97.000000 Loc:189 Cons: 90.48%(mmu) %(rno)	3' GACGGACAGACACGGACG-ACA 5' hsa-mir-214 __ |||:|..||||||:.||:.||| __ 5' CUGUCAUUCUGUGUGUGUGUGU 3' ENST00000306726 E:-21.200001 S:97.000000 Loc:499 Cons: 95.45%(mmu) 95.45%(rno)	3' ACCGUAAGUGGCGCACGGAAUU 5' hsa-mir-124a __ ||.:|.|||...:||||||||. __ 5' UGCUA-UCAAACUGUGCCUUAU 3' ENST00000306726 E:-17.24 S:93.000000 Loc:225 Cons: %(mmu) 95.24%(rno)	3' CCUUCUUGUCGGGAGGAGACGG 5' mmu-mir-298 __ |||..|||..|::||:|.||:| __ 5' GGAUCAACUUCUUUCUUGUGUC 3' ENST00000306726 E:-19.360001 S:93.000000 Loc:95 Cons: 90.91%(mmu) 95.45%(rno)
ENST00000338086	ENSG00000055917	PUM2		ENSMUSG00000020594	ENSRNOG00000006180	PUMILIO HOMOLOG 2. [Source:RefSeq;Acc:NM_015317] ENSG00000055917 (-1) (20432969 20435858 20511633 20511656 20409386) 2889 (2889 nt) HUGO:14958:PUMH2 KIAA0235 [IPR001313:Pumilio/Puf RNA-binding;]	10	-189.27	1013	ENSMUSG00000020594 (mmu-let-7f)	ENSRNOG00000006180 (rno-miR-101b)	hsa-let-7f rno-mir-101b hsa-mir-124a hsa-mir-142_5p hsa-mir-18 hsa-mir-187 hsa-mir-199b hsa-mir-200c mmu-mir-202 hsa-mir-302 hsa-mir-31 hsa-mir-93	hsa-mir-199b hsa-mir-142_5p mmu-mir-202 hsa-mir-200c rno-mir-101b hsa-mir-187 hsa-mir-302 hsa-mir-18 hsa-mir-124a 95	0003723 RNA binding IEA;	3' CUUGUCUAUCAGAUUUGUGACCC 5' hsa-mir-199b __ ||.|||.|.||||||::.||||. __ 5' GACCAGUUUGUCUAAGUCCUGGC 3' ENST00000338086 E:-19.139999 S:108.000000 Loc:2726 Cons: %(mmu) 100.00%(rno)	3' CAUCACGAAAGAUGAAAUAC 5' hsa-mir-142_5p __ ..||||||||.||:|||:|. __ 5' AAAGUGCUUUGUAUUUUGUU 3' ENST00000338086 E:-18.34 S:107.000000 Loc:1784 Cons: %(mmu) 100.00%(rno)	3' AGAAGGGUACGCGAUAUGGAGA 5' mmu-mir-202 __ |:||||:.||||:.|.||||:| __ 5' UUUUCCUUUGCGUGAAACCUUU 3' ENST00000338086 E:-21.84 S:107.000000 Loc:450 Cons: 90.91%(mmu) 90.91%(rno)	3' AGGUAGUAA-UGGGCCGUCAUAA 5' hsa-mir-200c __ .||.||.||.|||:||||.|||. __ 5' GCCCUCUUUGACCUGGCAAUAUA 3' ENST00000338086 E:-19.32 S:104.000000 Loc:1214 Cons: %(mmu) 95.65%(rno)	3' GAAGUCGAUAGUGUCAUGACAU 5' rno-mir-101b __ |||::...|..|.||||||||| __ 5' CUUUGUACAGAAGAGUACUGUA 3' ENST00000338086 E:-17.59 S:103.000000 Loc:1519 Cons: %(mmu) 100.00%(rno)	3' GCCGACGUUGUGUUCUGUGCU 5' hsa-mir-187 __ |..|||.:|||:||||||:.| __ 5' CCUCUG-GACAUAAGACAUAA 3' ENST00000338086 E:-18.83 S:101.000000 Loc:1597 Cons: %(mmu) 95.00%(rno)	3' AGUGGUUUUGUACCUUCGUGAAU 5' hsa-mir-302 __ .:||.|||.|||||.:.|||||. __ 5' AUACAAAAUCAUGGUGACACUUC 3' ENST00000338086 E:-17.35 S:98.000000 Loc:722 Cons: %(mmu) 91.30%(rno)	3' AUAGACGUGAUCUACGUGGAAU 5' hsa-mir-18 __ |:.:||:||.||:||:||.||. __ 5' UGGUUGUAC-AGGUGUACAUUU 3' ENST00000338086 E:-18.08 S:97.000000 Loc:1114 Cons: %(mmu) 100.00%(rno)	3' ACCGUAAGUG-GCGCACGGAAUU 5' hsa-mir-124a __ ...||||:||..|||.||||||. __ 5' GUACAUUUACAAGCG-GCCUUAU 3' ENST00000338086 E:-21.75 S:95.000000 Loc:1629 Cons: %(mmu) 90.91%(rno)	3' UUGA-UAUGUUAGAUGAUGGAGU 5' hsa-let-7f __ :.||.:||.::|||||.|||.|| __ 5' GUCUGGUA-GGUCUACAACCCCA 3' ENST00000338086 E:-17.030001 S:93.000000 Loc:382 Cons: 95.45%(mmu) %(rno)
ENST00000303548	ENSG00000160271	RALGDS		ENSMUSG00000026821	ENSRNOG00000010219	RAL GUANINE NUCLEOTIDE DISSOCIATION STIMULATOR (RALGEF) (RALGDS). [Source:SWISSPROT;Acc:Q12967] ENSG00000160271 (-1) (131249629 131250019 131272586 131272597 131233332) 390 (390 nt) HUGO:9842:RGF [IPR000463:Cytosolic fatty-acid binding protein; IPR001895:Guanine-nucleotide dissociation stimulator CDC25; IPR000651:Guanine nucleotide exchange factor for Ras-like GTPases; N-terminal motif; IPR000159…	2	-49.87	201	ENSMUSG00000026821 (mmu-miR-214)	ENSRNOG00000010219 (mmu-miR-214)	hsa-mir-214 mmu-mir-298	hsa-mir-214 mmu-mir-298	0005085 guanyl-nucleotide exchange factor activity IEA; 0007218 neuropeptide signaling pathway IEA; 0007264 small GTPase mediated signal transduction NAS; 0008372 cellular_component unknown ND; 0007242 intracellular signaling cascade IEA;	3' GACGGACAGACACGGACGACA 5' hsa-mir-214 __ ||||||.|..||||||.|||. __ 5' CUGCCU-UAGGUGCCUUCUGC 3' ENST00000303548 E:-25.15 S:105.000000 Loc:193 Cons: 90.00%(mmu) 95.00%(rno)	3' CCUUCUUGUCGGGAGGAGACGG 5' mmu-mir-298 __ .||:||.:|||:..|:|:|||| __ 5' AGAGGACUAGCUGACUUUUGCC 3' ENST00000303548 E:-24.719999 S:96.000000 Loc:225 Cons: 100.00%(mmu) %(rno)
ENST00000316008_P	ENSG00000092200	RPGRIP1		ENSMUSG00000004581	ENSRNOG00000011809	RETINITIS PIGMENTOSA GTPASE REGULATOR INTERACTING PROTEIN 1; RPGR-INTERACTING PROTEIN. [Source:RefSeq;Acc:NM_020366] ENSG00000092200 (1) (19775906 19775906 19809503 19809503 19935535) 4001 (4001 nt) HUGO:13436:RGI1 RPGRIP [IPR000008:C2 domain;]	1	-23.32	97		ENSRNOG00000011809 (rno-miR-129)	hsa-mir-129	hsa-mir-129		3' CGUUCGGGUCUGGCG-UUUUUC 5' hsa-mir-129 __ .||||:||..||:||.||::|| __ 5' UCAAGUCC-UACUGCUAAGGAG 3' ENST00000316008_P E:-23.32 S:97.000000 Loc:327 Cons: %(mmu) 95.24%(rno)
ENST00000043402_P	ENSG00000040608	RTN4R		ENSMUSG00000043811	ENSRNOG00000001882	RETICULON 4 RECEPTOR PRECURSOR (NOGO RECEPTOR) (NGR) (NOGO-66 RECEPTOR). [Source:SWISSPROT;Acc:Q9BZR6] ENSG00000040608 (-1) (18603788 18603788 18605188 18605188 18478678) 4001 (4001 nt) HUGO:18601:NOGOR [IPR001611:Leucine-rich repeat; IPR000483:Cysteine-rich flanking region, C-terminal;]	4	-92.73	419	ENSMUSG00000043811 (mmu-miR-10a)	ENSRNOG00000001882 (hsa-miR-105)	hsa-mir-10a hsa-mir-105 hsa-mir-135 mmu-mir-202 rno-mir-326	hsa-mir-105 mmu-mir-202 hsa-mir-10a rno-mir-326	0004872 receptor activity NAS; 0007409 axonogenesis NAS; 0016020 membrane NAS;	3' UGUCCUCAG-ACUCGUAAACU 5' hsa-mir-105 __ .::||||||.||||||.|||: __ 5' UUGGGAGUCGUGAGCACUUGG 3' ENST00000043402_P E:-24.969999 S:114.000000 Loc:2471 Cons: 90.48%(mmu) 90.48%(rno)	3' AGAAGGGUACGCGAUA-UGGAGA 5' mmu-mir-202 __ ||||::|.|..|||:|.:||||| __ 5' UCUUUUCUUAAGCUGUGGCCUCU 3' ENST00000043402_P E:-21.82 S:107.000000 Loc:287 Cons: 95.65%(mmu) 95.65%(rno)	3' GUGUUUAAGCCUAGAUGUCCCAU 5' hsa-mir-10a __ |||....||..:|:||||||||. __ 5' CACCCCAUCAUGUUUACAGGGUU 3' ENST00000043402_P E:-19.040001 S:103.000000 Loc:154 Cons: 100.00%(mmu) %(rno)	3' UGACCUCCUUCCCGGGUCUCC 5' rno-mir-326 __ :|.|.|||.|||||:|..||| __ 5' GCGGCAGGCAGGGCUCCCAGG 3' ENST00000043402_P E:-26.9 S:95.000000 Loc:2300 Cons: %(mmu) 90.48%(rno)
ENST00000305831	ENSG00000020577	SAMD4		ENSMUSG00000021838	ENSRNOG00000010489	ENSG00000020577 (1) (53024675 53158988 53245700 53245883 53483987) 183 (183 nt) HUGO:23023:DKFZP434H0350 KIAA1053 [IPR001660:Sterile alpha motif SAM;]	2	-40.49	204	ENSMUSG00000021838 (hsa-miR-215)	ENSRNOG00000010489 (hsa-miR-215)	hsa-mir-215 rno-mir-340	hsa-mir-215 rno-mir-340		3' CAGACAGUUAAGUAUCCAGUA 5' hsa-mir-215 __ .|:|||.|:..|:|||||||| __ 5' UUUUGUGAGAGCGUAGGUCAU 3' ENST00000305831 E:-22.360001 S:111.000000 Loc:137 Cons: 100.00%(mmu) 100.00%(rno)	3' CCGAUAUUUCA-UUGACUCUGCCU 5' rno-mir-340 __ |||.:|:||.|.:||||..:|||: __ 5' GGCCGUGAAAUCGACUGCUGCGGG 3' ENST00000305831 E:-18.129999 S:93.000000 Loc:26 Cons: 95.83%(mmu) %(rno)
ENST00000308010	ENSG00000010803	SCMH1		ENSMUSG00000000085	ENSRNOG00000009498	SEX COMB ON MIDLEG HOMOLOG 1. [Source:RefSeq;Acc:NM_012236] ENSG00000010803 (-1) (40906171 40907160 41040414 41040415 40902204) 989 (989 nt) HUGO:19003:Scml3 [IPR001660:Sterile alpha motif SAM; IPR004092:Mbt repeat;]	1	-21.13	105	ENSMUSG00000000085 (mmu-miR-211)		hsa-mir-211 rno-mir-340	rno-mir-340	0003700 transcription factor activity TAS; 0007345 embryogenesis and morphogenesis TAS;	3' CCGAUAUUUCAUUGACUCUGCCU 5' rno-mir-340 __ ..|.||:|||.:||||||:.||: __ 5' UUCCAUGAAG-GACUGAGGAGGG 3' ENST00000308010 E:-21.129999 S:105.000000 Loc:170 Cons: 100.00%(mmu) %(rno)
ENST00000216373_P	ENSG00000100485	SOS2		ENSMUSG00000034801	ENSRNOG00000004826	SON OF SEVENLESS PROTEIN HOMOLOG 2 (SOS-2). [Source:SWISSPROT;Acc:Q07890] ENSG00000100485 (-1) (48575100 48575100 48688039 48688039 48573336) 1766 (1766 nt) HUGO:11188: [IPR001895:Guanine-nucleotide dissociation stimulator CDC25; IPR002965:Proline-rich extensin; IPR001849:Pleckstrin-like; IPR000651:Guanine nucleotide exchange factor for Ras-like GTPases; N-terminal motif; IPR000219:DH domain;]	6	-125.21	660	ENSMUSG00000034801 (mmu-let-7e)	ENSRNOG00000004826 (mmu-let-7i)	hsa-let-7i hsa-let-7e hsa-mir-103 hsa-mir-107 hsa-mir-134 hsa-mir-18 hsa-mir-199a hsa-mir-199b hsa-mir-320 rno-mir-338 hsa-mir-34b rno-mir-352 hsa-mir-98	rno-mir-352 hsa-mir-18 hsa-mir-34b hsa-mir-199a hsa-mir-134 hsa-mir-320	0005085 guanyl-nucleotide exchange factor activity NAS; 0007264 small GTPase mediated signal transduction NAS; 0008372 cellular_component unknown ND;	3' AUGAUACGUUGGAUGAUGAGA 5' rno-mir-352 __ ||:.||.|||:||:|||||:| __ 5' UAUAAUACAAUCUGCUACUUU 3' ENST00000216373_P E:-20.27 S:123.000000 Loc:820 Cons: %(mmu) 95.24%(rno)	3' AUAGACGUGA-UCUACGUGGAAU 5' hsa-mir-18 __ |||||.||:|.|||||::||||. __ 5' UAUCU-CAUUCAGAUGUGCCUUU 3' ENST00000216373_P E:-21.18 S:119.000000 Loc:652 Cons: %(mmu) 95.45%(rno)	3' GUUAGUCGAUUACUGUGACGGA 5' hsa-mir-34b __ :..|:|||||||||.|:||||| __ 5' UCUUUAGCUAAUGA-AUUGCCU 3' ENST00000216373_P E:-23.93 S:115.000000 Loc:697 Cons: 90.48%(mmu) 95.24%(rno)	3' UUGUCCAUCAG-ACUUGUGACCC 5' hsa-mir-199a __ .|:|.||||||.|.:|||||||. __ 5' CAUAUGUAGUCAUUGACACUGGA 3' ENST00000216373_P E:-20.83 S:109.000000 Loc:10 Cons: 95.65%(mmu) %(rno)	3' GGGAGACCAGUUGGUCAGUGU 5' hsa-mir-134 __ :||||.|||.:|:||||.:|| __ 5' UCCUCAGGU-GAUCAGUAGCA 3' ENST00000216373_P E:-21.860001 S:102.000000 Loc:182 Cons: %(mmu) 90.00%(rno)	3' AAGCGG-GA-GAGUUGGGUCGAAAA 5' hsa-mir-320 __ ..:||:.||..||||.:.||||||| __ 5' AAUGCUACUGAUCAAAUAAGCUUUU 3' ENST00000216373_P E:-17.139999 S:92.000000 Loc:118 Cons: %(mmu) 92.00%(rno)
ENST00000300737	ENSG00000167323	STIM1	651-671 1086-1106	ENSMUSG00000030987	ENSRNOG00000020425	STROMAL INTERACTION MOLECULE 1 PRECURSOR. [Source:SWISSPROT;Acc:Q13586] ENSG00000167323 (1) (3841242 3841810 4077337 4078746 4080321) 1409 (1409 nt) HUGO:11386:D11S4896E GOK [IPR001660:Sterile alpha motif SAM;]	9	-186.15	897	ENSMUSG00000030987 (mmu-let-7b)	ENSRNOG00000020425 (mmu-let-7e)	hsa-let-7b hsa-let-7e hsa-mir-124a mmu-mir-148a rno-mir-148b hsa-mir-148 hsa-mir-181b hsa-mir-194 hsa-mir-206 hsa-mir-214 mmu-mir-298 hsa-mir-320 rno-mir-330 rno-mir-346	mmu-mir-298 hsa-mir-214 hsa-mir-124a hsa-mir-206 rno-mir-330 98 95 rno-mir-346 mmu-mir-148a	0005194 cell adhesion molecule activity NAS; 0005515 protein binding IPI; 0008284 positive regulation of cell proliferation TAS; 0016337 cell-cell adhesion NAS; 0045786 negative regulation of cell cycle IEA; 0005871 kinesin complex IEA; 0005887 integral to plasma membrane TAS;	3' CCUUCUUGUCGGGAGGAGACGG 5' mmu-mir-298 __ |.||.:::|.:::||||||||| __ 5' GUAAAGGUAUUUUUCCUCUGCC 3' ENST00000300737 E:-23.92 S:117.000000 Loc:1200 Cons: %(mmu) 90.91%(rno)	3' GACGGACAGACACGGACGACA 5' hsa-mir-214 __ |.||:|..||||.:||||||| __ 5' CAGCUU--CUGUCUCUGCUGU 3' ENST00000300737 E:-22.01 S:107.000000 Loc:304 Cons: 100.00%(mmu) 100.00%(rno)	3' ACCGU-AAGUGGCGCACGGAAUU 5' hsa-mir-124a __ ...||.||||.:||.||:||||: __ 5' CUCCACUUCAGUGCAUGUCUUAG 3' ENST00000300737 E:-19.030001 S:103.000000 Loc:246 Cons: 95.65%(mmu) 95.65%(rno)	3' GGUGUGUGAAGGAAUGUAAGGU 5' hsa-mir-206 __ :||:|.|.|||:||:.|.|||| __ 5' UCAUAAAAUUCUUUGAAGUCCA 3' ENST00000300737 E:-17.49 S:99.000000 Loc:1362 Cons: %(mmu) 95.45%(rno)	3' AGAGACGUCCGGGACACGAAACG 5' rno-mir-330 __ |||||.|....|||||.:||||| __ 5' UCUCUCCCUUACCUGU-UUUUGC 3' ENST00000300737 E:-19.49 S:98.000000 Loc:1171 Cons: %(mmu) 90.91%(rno)	3' UGAUAUGUUGGAGGAUGGAGU 5' hsa-let-7e __ :||.|.|::.|||||.||||. __ 5' GCU-UUCGGGCUCCUCCCUCC 3' ENST00000300737 E:-20.889999 S:96.000000 Loc:360 Cons: 90.00%(mmu) 90.00%(rno)	3' UUGGUGUGUUGGAUGAUGG-AGU 5' hsa-let-7b __ ||||..|:::.||:||:|:.||| __ 5' AACC--AUGGGCUGCUGCUGUCA 3' ENST00000300737 E:-18.58 S:94.000000 Loc:216 Cons: 90.48%(mmu) %(rno)	3' UCUCCGUCCGUGAGUCCGUCUGU 5' rno-mir-346 __ .|:|||.||:.||:|||.:|::: __ 5' UGGGGCUGGU-CUUAGGAGGGUG 3' ENST00000300737 E:-25.780001 S:92.000000 Loc:1281 Cons: %(mmu) 95.45%(rno)	3' UGUUUCAAG-ACAUCACGUGACU 5' mmu-mir-148a __ |||::|.||.|.|:|.||.|||: __ 5' ACAGGGCUCUUAUGGAGCCCUGG 3' ENST00000300737 E:-18.959999 S:91.000000 Loc:892 Cons: 91.30%(mmu) %(rno)
ENST00000176763	ENSG00000072786	STK10		ENSMUSG00000020272	ENSRNOG00000004217	SERINE/THREONINE PROTEIN KINASE 10 (EC 2.7.1.37) (LYMPHOCYTE-ORIENTED KINASE). [Source:SWISSPROT;Acc:O94804] ENSG00000072786 (-1) (171451544 171452808 171595968 171596018 171414800) 1264 (1264 nt) HUGO:11388:LOK PRO2729 [IPR000719:Protein kinase; IPR002290:Serine/Threonine protein kinase; IPR001245:Tyrosine protein kinase;]	2	-41	201	ENSMUSG00000020272 (mmu-miR-214)		hsa-mir-214 hsa-mir-34c	hsa-mir-34c hsa-mir-214	0004674 protein serine/threonine kinase activity TAS; 0004682 protein kinase CK2 activity IEA; 0004691 cAMP-dependent protein kinase activity IEA; 0005524 ATP binding IEA; 0016740 transferase activity IEA; 0006468 protein amino acid phosphorylation TAS; 0005871 kinesin complex IEA;	3' GUUAGUCGAUUGAUGUGACGGA 5' hsa-mir-34c __ .||.||.|.::||::||||||. __ 5' AAAGCA-CAGGCUGUACUGCCA 3' ENST00000176763 E:-18.98 S:103.000000 Loc:841 Cons: 95.24%(mmu) %(rno)	3' GACGGAC--AGACACGGACGACA 5' hsa-mir-214 __ ||.|:||..||||||||.|||.. __ 5' CU-CUUGCGUCUGUGCCAGCUCA 3' ENST00000176763 E:-22.02 S:98.000000 Loc:90 Cons: 90.91%(mmu) %(rno)
ENST00000259049	ENSG00000136535	TBR1	467-482	ENSMUSG00000035033	ENSRNOG00000005049	T-BRAIN-1 PROTEIN (T-BOX BRAIN PROTEIN 1) (TBR-1) (TES-56). [Source:SWISSPROT;Acc:Q16650] ENSG00000136535 (1) (162475164 162475466 162483282 162484117 162492930) 835 (835 nt) HUGO:11590: [IPR001699:Transcription factor, T-box;]	3	-58.1	288	ENSMUSG00000035033 (mmu-miR-107)	ENSRNOG00000005049 (mmu-miR-107)	hsa-mir-107 hsa-mir-27a rno-mir-336 rno-mir-339 rno-mir-349	hsa-mir-27a rno-mir-336 hsa-mir-107	0003700 transcription factor activity TAS; 0006355 regulation of transcription, DNA-dependent IEA; 0007420 brain development TAS; 0005634 nucleus IEA;	3' CCGCCUUGAAUCGGUGACACUU 5' hsa-mir-27a __ .|:|||||..||||..|||||| __ 5' AGUGGAACAAAGCC--UGUGAA 3' ENST00000259049 E:-23.940001 S:101.000000 Loc:510 Cons: 95.00%(mmu) 95.00%(rno)	3' UCUGAUCUA--UACCUUCCCACU 5' rno-mir-336 __ .||.|:|||..|||||.||.||: __ 5' CGAGUGGAUGGAUGGAUGGAUGG 3' ENST00000259049 E:-17.040001 S:96.000000 Loc:464 Cons: 91.30%(mmu) 91.30%(rno)	3' ACUAUCGGGACAUGUUACGACGA 5' hsa-mir-107 __ |.:.||.||||.:||:|.|||:. __ 5' UAGGAGACCUGGGCAGUCCUGUC 3' ENST00000259049 E:-17.120001 S:91.000000 Loc:340 Cons: 91.30%(mmu) 91.30%(rno)
ENST00000336424	ENSG00000107140	TESK1		ENSMUSG00000028458	ENSRNOG00000017532	TESTIS-SPECIFIC PROTEIN KINASE 1 (EC 2.7.1.-) (TESTICULAR PROTEIN KINASE 1). [Source:SWISSPROT;Acc:Q15569] ENSG00000107140 (1) (35595318 35595617 35599739 35600029 35648304) 290 (290 nt) HUGO:11731: [IPR000719:Protein kinase; IPR001245:Tyrosine protein kinase;]	3	-61.89	296	ENSMUSG00000028458 (mmu-miR-127)	ENSRNOG00000017532 (mmu-miR-196)	hsa-mir-127 hsa-mir-196 rno-mir-338	hsa-mir-196 rno-mir-338 hsa-mir-127	0016301 kinase activity IEA; 0004674 protein serine/threonine kinase activity TAS; 0004713 protein-tyrosine kinase activity IEA; 0005524 ATP binding IEA; 0016740 transferase activity IEA; 0006468 protein amino acid phosphorylation IEA; 0007283 spermatogenesis TAS;	3' GGUUGUUGUACUUUGAUGGAU 5' hsa-mir-196 __ |:|||.||:||.||:||::|| __ 5' CUAAC-ACGUGCAAUUAUUUA 3' ENST00000336424 E:-17.530001 S:107.000000 Loc:226 Cons: %(mmu) 95.00%(rno)	3' AGUUGUUUUAGU-GACUACGACCU 5' rno-mir-338 __ ||||:||||.::.|||..|||||. __ 5' UCAAUAAAACUGCCUG--GCUGGC 3' ENST00000336424 E:-18.02 S:95.000000 Loc:254 Cons: 95.45%(mmu) 95.45%(rno)	3' UCGGUUCGAGUCUGCCUAGGCU 5' hsa-mir-127 __ .||||:.:.||||:||:.|:|| __ 5' UGCCAGUUCCAGAUGGG-CUGA 3' ENST00000336424 E:-26.34 S:94.000000 Loc:79 Cons: 90.48%(mmu) %(rno)
ENST00000262376	ENSG00000118900	UBN1		ENSMUSG00000039473	ENSRNOG00000003019	UBINUCLEIN 1. [Source:RefSeq;Acc:NM_016936] ENSG00000118900 (1) (4898430 4903212 4930426 4932650 5008612) 2224 (2224 nt) HUGO:12506: [IPR001472:Bipartite nuclear localization signal;]	3	-68.62	299	ENSMUSG00000039473 (hsa-miR-220)	ENSRNOG00000003019 (mmu-miR-184)	hsa-mir-184 hsa-mir-220 hsa-mir-30d	hsa-mir-220 hsa-mir-30d hsa-mir-184		3' UUUCACAGUCUAUGCCACACC 5' hsa-mir-220 __ ..:||||:||:.::||||||| __ 5' UUGGUGUUAGGGGUGGUGUGG 3' ENST00000262376 E:-29.639999 S:110.000000 Loc:2155 Cons: 100.00%(mmu) %(rno)	3' GAAGGUCAGCCCCUACAAAUGU 5' hsa-mir-30d __ :|||||||:.....|||||||| __ 5' UUUCCAGUU-----UGUUUACA 3' ENST00000262376 E:-18.75 S:97.000000 Loc:1635 Cons: 100.00%(mmu) 100.00%(rno)	3' UGGGAAUAGUCAAGAGGCAGGU 5' hsa-mir-184 __ .|||||..::||.||||.|||. __ 5' UCCCUU--UGGUGCUCCCUCCU 3' ENST00000262376 E:-20.23 S:92.000000 Loc:1800 Cons: %(mmu) 90.00%(rno)
ENST00000321867	ENSG00000177169	ULK1	850-869	ENSMUSG00000029512	ENSRNOG00000000670	SERINE/THREONINE-PROTEIN KINASE ULK1 (EC 2.7.1.-) (UNC-51-LIKE KINASE 1). [Source:SWISSPROT;Acc:O75385] ENSG00000177169 (1) (130873728 130873996 130900355 130902145 130908263) 1790 (1790 nt) HUGO:12558: [IPR000719:Protein kinase; IPR002290:Serine/Threonine protein kinase; IPR001245:Tyrosine protein kinase;]	1	-18.2	105	ENSMUSG00000029512 (mmu-miR-130a)	ENSRNOG00000000670 (mmu-miR-130a)	hsa-mir-130a hsa-mir-27a hsa-mir-27b rno-mir-330	hsa-mir-27a	0004674 protein serine/threonine kinase activity TAS; 0004713 protein-tyrosine kinase activity IEA; 0005524 ATP binding IEA; 0016740 transferase activity IEA; 0006468 protein amino acid phosphorylation TAS; 0007165 signal transduction TAS;	3' CCGCCUUGAAUCGGUGACACUU 5' hsa-mir-27a __ ..:|.||:.|.|||||||||.. __ 5' CUUGAAAUAUUGCCACUGUGCU 3' ENST00000321867 E:-18.200001 S:105.000000 Loc:1417 Cons: 95.45%(mmu) 95.45%(rno)
ENST00000313870_P	ENSG00000036672	USP2		ENSMUSG00000032010	ENSRNOG00000006663	UBIQUITIN CARBOXYL-TERMINAL HYDROLASE 2 (EC 3.1.2.15) (UBIQUITIN THIOLESTERASE 2) (UBIQUITIN-SPECIFIC PROCESSING PROTEASE 2) (DEUBIQUITINATING ENZYME 2) (41 KDA UBIQUITIN-SPECIFIC PROTEASE). [Source:S HUGO:12618:UBP41 [IPR001394:Ubiquitin thiolesterase, family 2;]	2	-39.13	195		ENSRNOG00000006663 (hsa-miR-133a)	hsa-mir-133a mmu-mir-133 hsa-mir-214 hsa-mir-320	hsa-mir-320 hsa-mir-214	0004197 cysteine-type endopeptidase activity TAS; 0004221 ubiquitin thiolesterase activity IEA; 0016787 hydrolase activity IEA; 0006511 ubiquitin-dependent protein catabolism IEA; 0004197 cysteine-type endopeptidase activity IEA; 0008233 peptidase activity IEA;	3' AAGCGGGAGAGUUGGGUCGA-AAA 5' hsa-mir-320 __ .|.|:|:.|||..|||||||.||| __ 5' CUGGUCUGCUC--CCCAGCUGUUU 3' ENST00000313870_P E:-20.5 S:100.000000 Loc:1044 Cons: %(mmu) 90.91%(rno)	3' GACGGACAGACACG-GACGACA 5' hsa-mir-214 __ |||.||..:|||||.:|||.|| __ 5' CUGGCUCGUUGUGCAUUGCAGU 3' ENST00000313870_P E:-18.629999 S:95.000000 Loc:945 Cons: %(mmu) 90.91%(rno)
ENST00000263989_P	ENSG00000115464	USP34		ENSMUSG00000056342	ENSRNOG00000026058	ENSG00000115464 (-1) (61389771 61389771 61607525 61607525 61346620) 4001 (4001 nt) HUGO:20066:KIAA0570 KIAA0729 [IPR001394:Ubiquitin thiolesterase, family 2;]	3	-60.94	311	ENSMUSG00000056342 (mmu-miR-128a)		hsa-mir-128a hsa-mir-128b hsa-mir-142_5p hsa-mir-18 hsa-mir-200c	hsa-mir-200c hsa-mir-142_5p hsa-mir-18	0004197 cysteine-type endopeptidase activity IEA; 0004221 ubiquitin thiolesterase activity IEA; 0006511 ubiquitin-dependent protein catabolism IEA;	3' AGGUAG-UAAUGGGCCGUCAUAA 5' hsa-mir-200c __ |::|.|.:|.:||:||||||||. __ 5' UUUAGCUGUGGCCUGGCAGUAUA 3' ENST00000263989_P E:-20.940001 S:113.000000 Loc:474 Cons: 95.65%(mmu) %(rno)	3' CAUCACGAAAGAUGAA-AUAC 5' hsa-mir-142_5p __ ..||||||.|||:|||..||| __ 5' CCAGUGCUCUCUGCUUGAAUG 3' ENST00000263989_P E:-19.799999 S:99.000000 Loc:99 Cons: 95.24%(mmu) %(rno)	3' AUAGACGUGAUC--UACGUGGAAU 5' hsa-mir-18 __ ..||||::|.||...||:|||||| __ 5' CCUCUGUGCCAGUUUUGUACCUUA 3' ENST00000263989_P E:-20.200001 S:99.000000 Loc:351 Cons: 91.67%(mmu) %(rno)
ENST00000290167	ENSG00000162552	WNT4		ENSMUSG00000036856	ENSRNOG00000013166	WNT-4 PROTEIN PRECURSOR. [Source:SWISSPROT;Acc:P56705] ENSG00000162552 (-1) (21915920 21916018 21938890 21938934 21692285) 98 (98 nt) HUGO:12783:WNT-4 [IPR005816:Secreted growth factor Wnt protein; IPR005817:Wnt superfamily;]	2	-49.06	196	ENSMUSG00000036856 (mmu-miR-331)	ENSRNOG00000013166 (rno-miR-331)	rno-mir-331 hsa-mir-361	hsa-mir-361 rno-mir-331	0004871 signal transducer activity IEA; 0005201 extracellular matrix structural constituent NAS; 0007223 frizzled-2 signaling pathway IEA; 0007267 cell-cell signaling NAS; 0007275 development NAS; 0005576 extracellular NAS;	3' CAUGGGGACCUCUAAGACUAUU 5' hsa-mir-361 __ .||||||..|||||.|||:|.: __ 5' CUACCCCAAGAGAUACUGGUUG 3' ENST00000290167 E:-23.83 S:102.000000 Loc:76 Cons: 95.45%(mmu) 95.45%(rno)	3' AAGAUCCUAUCCGGGUCCCCG 5' rno-mir-331 __ ..|||..:|.|||||||||.. __ 5' ACCUA--GU-GGCCCAGGGAA 3' ENST00000290167 E:-25.23 S:94.000000 Loc:30 Cons: 94.44%(mmu) 94.44%(rno)
ENST00000320610	ENSG00000130856	ZNF236		ENSMUSG00000041258	ENSRNOG00000016303	ZINC FINGER PROTEIN 236. [Source:SWISSPROT;Acc:Q9UL36] ENSG00000130856 (1) (72663093 72663147 72807272 72809657 72867120) 2385 (2385 nt) HUGO:13028: [IPR001687:ATP/GTP-binding site motif A (P-loop); IPR007087:Zn-finger, C2H2 type;]	1	-20.29	107	ENSMUSG00000041258 (mmu-miR-362)	ENSRNOG00000016303 (mmu-miR-362)	hsa-mir-362	hsa-mir-362	0003700 transcription factor activity NAS; 0006355 regulation of transcription, DNA-dependent NAS; 0005634 nucleus NAS;	3' GAGUG-UGGAUCCAAGGUUCCUAA 5' hsa-mir-362 __ :.:|:.|||.:||||:::|||||. __ 5' UGUAUAACCAGGGUUUUGAGGAUA 3' ENST00000320610 E:-20.290001 S:107.000000 Loc:2287 Cons: 91.67%(mmu) 91.67%(rno)
ENST00000005905	ENSG00000007202			ENSMUSG00000010277	ENSRNOG00000011887	ENSG00000007202 (-1) (27087292 27087646 27117235 27117235 27086776) 354 (354 nt) []	1	-22.57	102	ENSMUSG00000010277 (mmu-miR-362)		hsa-mir-362	hsa-mir-362		3' GAGUGUGGAUCCAAGGUUCCU-AA 5' hsa-mir-362 __ |||..:|:.|||.||||:|||.|| __ 5' CUCUGGCUCAGGCUCCAGGGACUU 3' ENST00000005905 E:-22.57 S:102.000000 Loc:35 Cons: 91.67%(mmu) %(rno)
ENST00000241542	ENSG00000065526			ENSMUSG00000040761	ENSRNOG00000010857	SMART/HDAC1 ASSOCIATED REPRESSOR PROTEIN; MSX2 INTERACTING NUCLEAR TARGET (MINT) HOMOLOG. [Source:RefSeq;Acc:NM_015001] ENSG00000065526 (1) (15537056 15537260 15628619 15629647 15658827) 1028 (1028 nt [IPR000504:RNA-binding region RNP-1 (RNA recognition motif);]	1	-22.11	113		ENSRNOG00000010857 (mmu-miR-203)	hsa-mir-203	hsa-mir-203	0003676 nucleic acid binding IEA; 0004872 receptor activity IEA;	3' GAUCACCAG-GAUUUGUAAAGUG 5' hsa-mir-203 __ ||.|.||||...:|||||||||: __ 5' CUUGGGGUCAAGGAACAUUUCAU 3' ENST00000241542 E:-22.110001 S:113.000000 Loc:479 Cons: %(mmu) 91.30%(rno)
ENST00000327162	ENSG00000078687			ENSMUSG00000025571	ENSRNOG00000022395	ENSG00000078687 (1) (76644446 76676335 76698049 76699259 76724013) 1210 (1210 nt) [IPR000504:RNA-binding region RNP-1 (RNA recognition motif); IPR000449:Ubiquitin-associated domain; IPR000694:Proline-rich region;]	2	-37.12	224	ENSMUSG00000025571 (mmu-miR-130a)		hsa-mir-130a hsa-mir-29a hsa-mir-sf164_seth	hsa-mir-130a hsa-mir-sf164_seth	0003676 nucleic acid binding IEA;	3' CGGGAAAAUUGUAACGUGAC 5' hsa-mir-130a __ ...|||.||||.|||||||| __ 5' UAGCUUCUAACUUUGCACUG 3' ENST00000327162 E:-19.18 S:116.000000 Loc:948 Cons: 95.00%(mmu) %(rno)	3' GAU-GUAUCUUACCGUAGAGAGU 5' hsa-mir-sf164_seth __ |||.|||.|||.||||.:|:||| __ 5' CUAUCAU-GAAGGGCACUUUUCA 3' ENST00000327162 E:-17.940001 S:108.000000 Loc:310 Cons: 95.45%(mmu) %(rno)
ENST00000262868	ENSG00000080845			ENSMUSG00000045469	ENSRNOG00000020225	DISKS LARGE-ASSOCIATED PROTEIN 4 (DAP-4) (SAP90/PSD-95-ASSOCIATED PROTEIN 4) (SAPAP4) (PSD-95/SAP90 BINDING PROTEIN 4). [Source:SWISSPROT;Acc:Q9Y2H0] ENSG00000080845 (1) (35680873 35745550 35840863 35 [IPR005026:Guanylate-kinase-associated protein; IPR001472:Bipartite nuclear localization signal;]	3	-65.32	312		ENSRNOG00000020225 (mmu-let-7c)	hsa-let-7c hsa-mir-17_5p mmu-mir-297 rno-mir-339	rno-mir-339 mmu-mir-297 hsa-mir-17_5p	0007267 cell-cell signaling IEA; 0016020 membrane IEA;	3' ACUCGAGGACCUCCUGUCCCU 5' rno-mir-339 __ ||||..||..||||||||.|| __ 5' UGAGGGCCCAGAGGACAGAGA 3' ENST00000262868 E:-25.370001 S:112.000000 Loc:534 Cons: %(mmu) 100.00%(rno)	3' GUACGUGUACGUGUGUAUGUA 5' mmu-mir-297 __ ::||:||||.::||||||.|. __ 5' UGUGUACAUAUGCACAUAGAC 3' ENST00000262868 E:-20.040001 S:105.000000 Loc:902 Cons: %(mmu) 100.00%(rno)	3' UGAUGGACGUGACAUUCGUGAAAC 5' hsa-mir-17_5p __ .||||||.|||...|:|||:.||| __ 5' CCUACCU-CAC---AGGCAUGUUG 3' ENST00000262868 E:-19.91 S:95.000000 Loc:1559 Cons: %(mmu) 100.00%(rno)
ENST00000262854	ENSG00000086758			ENSMUSG00000025261	ENSRNOG00000002877	UPSTREAM REGULATORY ELEMENT BINDING PROTEIN 1; HECT DOMAIN PROTEIN LASU1; BJ-HCC-24 TUMOR ANTIGEN. [Source:RefSeq;Acc:NM_031407] ENSG00000086758 (-1) (52526542 52527061 52593988 52593988 52428111) 519 [IPR000449:Ubiquitin-associated domain; IPR000569:HECT domain (Ubiquitin-protein ligase); IPR003903:Ubiquitin interacting motif; IPR004170:WWE domain; IPR000504:RNA-binding region RNP-1 (RNA recogni…	7	-153.3	716	ENSMUSG00000025261 (mmu-miR-127)		hsa-mir-127 hsa-mir-139 hsa-mir-144 hsa-mir-184 hsa-mir-19b mmu-mir-202 rno-mir-323 rno-mir-324_3p hsa-mir-34a rno-mir-343 rno-mir-351 hsa-mir-362 hsa-mir-sf164_seth	hsa-mir-34a hsa-mir-362 mmu-mir-202 hsa-mir-144 rno-mir-323 rno-mir-324_3p rno-mir-351	0004842 ubiquitin-protein ligase activity IEA; 0006512 ubiquitin cycle IEA; 0005622 intracellular IEA;	3' UGUUGGUCGAUUCUGUGACGGU 5' hsa-mir-34a __ |.||||||..||||.|:||:|| __ 5' AGAACCAG-AAAGAAAUUGUCA 3' ENST00000262854 E:-21.68 S:108.000000 Loc:69 Cons: 90.48%(mmu) %(rno)	3' GAGUGU-GGAUCCAAG-GUUCCUAA 5' hsa-mir-362 __ ||||.|.:||:.||||..||||||| __ 5' CUCAGAUUCUGUGUUCAGAAGGAUU 3' ENST00000262854 E:-21.58 S:108.000000 Loc:307 Cons: 92.00%(mmu) %(rno)	3' AGAAGGGUACGCGAUAUGGAGA 5' mmu-mir-202 __ |||||||..||||.||||||.| __ 5' UCUUCCCCAGCGC-AUACCUGU 3' ENST00000262854 E:-27.82 S:107.000000 Loc:142 Cons: 90.48%(mmu) %(rno)	3' GAUCAUGUAGUAGAUAUGACAU 5' hsa-mir-144 __ |.||..::.|:|||:|::|||: __ 5' CAAGAUUGGCGUCUGUGUUGUG 3' ENST00000262854 E:-17.83 S:100.000000 Loc:463 Cons: 95.45%(mmu) %(rno)	3' UCUCCAG-CUGGCAC-AUUACACG 5' rno-mir-323 __ .|.|.|:.||.:|||.|:|||||| __ 5' UGUGCUUGGAAUGUGUUGAUGUGC 3' ENST00000262854 E:-17.950001 S:100.000000 Loc:417 Cons: 91.67%(mmu) %(rno)	3' GGU--CGUCGUGGACCCCGUCACC 5' rno-mir-324_3p __ |||..|:.|.||||||||.:|.|| __ 5' CCAUUGUUGGACCUGGGGAGGGGG 3' ENST00000262854 E:-26.73 S:98.000000 Loc:34 Cons: 91.67%(mmu) %(rno)	3' GUCCGAGUUUCCCGAGGAGUCCCU 5' rno-mir-351 __ .|||..||:..|.||::.|||||| __ 5' AAGG--CAGUAGCCUUUGCAGGGA 3' ENST00000262854 E:-19.709999 S:95.000000 Loc:253 Cons: 95.45%(mmu) %(rno)
ENST00000301980	ENSG00000088387			ENSMUSG00000025558	ENSRNOG00000011969	DEDICATOR OF CYTOKINESIS PROTEIN 9 (CDC42 GUANINE NUCLEOTIDE EXCHANGE FACTOR ZIZIMIN 1). [Source:SWISSPROT;Acc:Q9BZ29] ENSG00000088387 (-1) (97143745 97147367 97436606 97436606 97300703) 1264 (1264 nt [IPR001064:Beta and gamma crystallin; IPR001849:Pleckstrin-like;]	1	-17.87	94		ENSRNOG00000011969 (mmu-miR-187)	hsa-mir-187	hsa-mir-187	0000004 biological_process unknown ND; 0005871 kinesin complex IEA; 0008372 cellular_component unknown ND;	3' GCCGACGUUGUGUUCUGUGCU 5' hsa-mir-187 __ .||:||.||:||||||.||.| __ 5' AGGUUG-AAUACAAGA-ACUA 3' ENST00000301980 E:-17.870001 S:94.000000 Loc:566 Cons: %(mmu) 94.74%(rno)
ENST00000261765	ENSG00000088481			ENSMUSG00000031930	ENSRNOG00000012937	NEDD-4-LIKE UBIQUITIN-PROTEIN LIGASE WWP2 (EC 6.3.2.-) (WW DOMAIN- CONTAINING PROTEIN 2) (ATROPIN-1 INTERACTING PROTEIN 2) (AIP2). [Source:SWISSPROT;Acc:O00308] ENSG00000088481 (1) (69597092 69597102 [IPR001202:WW/Rsp5/WWP domain; IPR002349:WW domain; IPR000008:C2 domain; IPR000569:HECT domain (Ubiquitin-protein ligase);]	1	-24.85	98	ENSMUSG00000031930 (mmu-miR-298)	ENSRNOG00000012937 (mmu-miR-298)	mmu-mir-298	mmu-mir-298	0004842 ubiquitin-protein ligase activity TAS; 0016874 ligase activity IEA; 0006512 ubiquitin cycle IEA; 0000151 ubiquitin ligase complex TAS;	3' CCUUCUUGUCGGGAGGAGACGG 5' mmu-mir-298 __ ..:||::|.|.||.:||||||. __ 5' CAGAGGGCUGACCCUCUCUGCA 3' ENST00000261765 E:-24.85 S:98.000000 Loc:245 Cons: 90.91%(mmu) 90.91%(rno)
ENST00000262305	ENSG00000090565			ENSMUSG00000037098	ENSRNOG00000020260	EFERIN. [Source:SWISSPROT;Acc:O75154] ENSG00000090565 (1) (415669 416008 510840 512479 517858) 1639 (1639 nt) [IPR000345:Cytochrome c heme-binding site; IPR002048:Calcium-binding EF-hand;]	1	-18.91	114	ENSMUSG00000037098 (hsa-miR-sf164_seth)	ENSRNOG00000020260 (hsa-miR-sf164_seth)	hsa-mir-sf164_seth	hsa-mir-sf164_seth	0005489 electron transporter activity IEA; 0006118 electron transport IEA; 0005509 calcium ion binding IEA; 0017137 Rab interactor activity NAS;	3' GAUGUAUCUUA-CCGUAGAGAGU 5' hsa-mir-sf164_seth __ :.|::||||:|.||:||:|:|:| __ 5' UCAUGUAGAGUAGGUAUUUUUUA 3' ENST00000262305 E:-18.91 S:114.000000 Loc:1325 Cons: 95.65%(mmu) 95.65%(rno)
ENST00000251181	ENSG00000099814			ENSMUSG00000037633	ENSRNOG00000028590	ENSG00000099814 (1) (103314331 103314332 103332971 103334752 103362901) 1781 (1781 nt) [IPR000253:Forkhead-associated (FHA); IPR000694:Proline-rich region;]	1	-21.14	99		ENSRNOG00000028590 (mmu-miR-146)	hsa-mir-146	hsa-mir-146		3' UUGGGUACCUUAAGUCAAGAGU 5' hsa-mir-146 __ ...:|||||||||:.|||||.| __ 5' UUGUCAUGGAAUUU-GUUCUAA 3' ENST00000251181 E:-21.139999 S:99.000000 Loc:1746 Cons: %(mmu) 95.24%(rno)
ENST00000262383	ENSG00000102935			ENSMUSG00000045333	ENSRNOG00000014658	OLF-1/EBF ASSOCIATED ZINC FINGER PROTEIN; SMAD- AND OLF-INTERACTING ZINC FINGER PROTEIN. [Source:RefSeq;Acc:NM_015069] ENSG00000102935 (-1) (49302673 49335594 49542806 49542806 49093713) 602 (602 nt) [IPR007087:Zn-finger, C2H2 type;]	6	-135.28	588	ENSMUSG00000045333 (mmu-let-7c)		hsa-let-7c hsa-let-7b hsa-mir-129 hsa-mir-140 hsa-mir-141 hsa-mir-15b hsa-mir-194 hsa-mir-320 rno-mir-330 hsa-mir-sf202_seth	hsa-mir-141 hsa-mir-15b rno-mir-330 hsa-mir-320 hsa-mir-129 hsa-mir-140		3' GGUAGAAAUGGUCUGUCAC-AA 5' hsa-mir-141 __ |||..||.|||:|||||||.|| __ 5' CCA-GUUCACCGGACAGUGAUU 3' ENST00000262383 E:-23.030001 S:109.000000 Loc:562 Cons: 95.24%(mmu) %(rno)	3' ACAUUUGGUACUACACGACGAU 5' hsa-mir-15b __ ..|.::||||||.|.||||||| __ 5' AUUUGGCCAUGAGGCGCUGCUA 3' ENST00000262383 E:-23.139999 S:109.000000 Loc:151 Cons: 100.00%(mmu) %(rno)	3' AGA-GACGUCCGGGACACGAAACG 5' rno-mir-330 __ .||.||.|||.:..||||||||.. __ 5' CCUGCUACAGCUAGUGUGCUUUUA 3' ENST00000262383 E:-17.18 S:94.000000 Loc:242 Cons: 91.67%(mmu) %(rno)	3' AAGCGGGAGA-GUUGGGUCGAAAA 5' hsa-mir-320 __ ..:|:|.|:|.||||||||.|.|. __ 5' AGUGUCAUUUGCAACCCAGAUGUA 3' ENST00000262383 E:-20.040001 S:93.000000 Loc:116 Cons: 95.83%(mmu) %(rno)	3' CGUUC-G-GGUCUGGCGUUUUUC 5' hsa-mir-129 __ .||:|.|.||...|||||:||:| __ 5' ACAGGACACCUCUCCGCAGAAGG 3' ENST00000262383 E:-25.530001 S:92.000000 Loc:42 Cons: 91.30%(mmu) %(rno)	3' GAUGGUAUCCCAUUUUGGUGA 5' hsa-mir-140 __ ..:||:|.|||.|:::|||:| __ 5' ACGCCGU-GGGGAGGGCCAUU 3' ENST00000262383 E:-26.360001 S:91.000000 Loc:76 Cons: 100.00%(mmu) %(rno)
ENST00000329730_P	ENSG00000104866			ENSMUSG00000051403	ENSRNOG00000023037	ENSG00000104866 (1) (50288058 50288424 50336512 50336514 50323667) 4001 (4001 nt) [IPR001611:Leucine-rich repeat;]	2	-53.18	202		ENSRNOG00000023037 (rno-miR-101b)	rno-mir-101b hsa-mir-200c hsa-mir-23b	hsa-mir-23b hsa-mir-200c		3' CACCAUUAGGGACCGUUACACUA 5' hsa-mir-23b __ .||||:|.||||||::.||||:. __ 5' CUGGUGA-CCCUGGUGCUGUGGA 3' ENST00000329730_P E:-28.84 S:105.000000 Loc:2151 Cons: %(mmu) 100.00%(rno)	3' AGGUAGUAAU-GGGCCGUCAUAA 5' hsa-mir-200c __ |||:.||..|.||:||||||:.| __ 5' UCCG-CAGCAGCCUGGCAGUGCU 3' ENST00000329730_P E:-24.34 S:97.000000 Loc:728 Cons: %(mmu) 95.45%(rno)
ENST00000270069_P	ENSG00000105323		2098-2116	ENSMUSG00000040725	ENSRNOG00000020683	E1B-55KDA-ASSOCIATED PROTEIN 5 ISOFORM A. [Source:RefSeq;Acc:NM_007040] ENSG00000105323 (1) (46462249 46462249 46503599 46503599 46507935) 4001 (4001 nt) [IPR001687:ATP/GTP-binding site motif A (P-loop); IPR002965:Proline-rich extensin; IPR003877:SPla/RYanodine receptor SPRY; IPR003034:DNA-binding SAP;]	3	-64.04	311	ENSMUSG00000040725 (mmu-miR-19a)	ENSRNOG00000020683 (mmu-miR-128b)	hsa-mir-128b hsa-mir-128a hsa-mir-185 hsa-mir-19a hsa-mir-34c rno-mir-340	hsa-mir-19a rno-mir-340 hsa-mir-185	0003677 DNA binding IEA; 0005634 nucleus IEA; 0003723 RNA binding TAS; 0008436 heterogeneous nuclear ribonucleoprotein TAS; 0006396 RNA processing TAS; 0009615 response to virus TAS;	3' AGUCAAAACGUAUCUAAACGUGU 5' hsa-mir-19a __ .|||||...||||..|||||||| __ 5' CCAGUUCCCCAUAACUUUGCACA 3' ENST00000270069_P E:-19.59 S:109.000000 Loc:1425 Cons: 91.30%(mmu) %(rno)	3' CCGAUAUUUCAUUGACUCUGCCU 5' rno-mir-340 __ |||..||.|||:||||||:.||| __ 5' GGC--UACAGUGACUGAGG-GGA 3' ENST00000270069_P E:-26.700001 S:107.000000 Loc:1030 Cons: 90.00%(mmu) %(rno)	3' CUUGACGGAAAGAGAGGU 5' hsa-mir-185 __ ||:|||::||.||.||:| __ 5' GAGCUGUUUUACUGUCUA 3' ENST00000270069_P E:-17.75 S:95.000000 Loc:1135 Cons: %(mmu) 100.00%(rno)
ENST00000265136	ENSG00000106078			ENSMUSG00000020173	ENSRNOG00000004281	ENSG00000106078 (-1) (50825659 50826997 51126250 51126251 50602416) 1338 (1338 nt) [IPR003124:Actin-binding WH2; IPR001472:Bipartite nuclear localization signal; IPR000694:Proline-rich region;]	1	-19.15	100	ENSMUSG00000020173 (rno-miR-352)		rno-mir-352	rno-mir-352		3' AUGAUACGUUGGAUGAUGAGA 5' rno-mir-352 __ .:|||..||:||.|:|:|||| __ 5' AGCUA-CCAGCCAAUUGCUCU 3' ENST00000265136 E:-19.15 S:100.000000 Loc:1267 Cons: 100.00%(mmu) %(rno)
ENST00000323257	ENSG00000106976			ENSMUSG00000026825	ENSRNOG00000012696	ENSG00000106976 (1) (126341703 126341795 126393038 126393560 126414547) 522 (522 nt) [IPR001687:ATP/GTP-binding site motif A (P-loop); IPR001401:Dynamin; IPR002965:Proline-rich extensin; IPR001849:Pleckstrin-like; IPR000375:Dynamin central region; IPR003130:Dynamin GTPase effector; IPR000276:Rhodopsin-like GPCR superfamily;]	1	-17.89	95	ENSMUSG00000026825 (rno-miR-140*)	ENSRNOG00000012696 (rno-miR-140*)	rno-mir-140*	rno-mir-140*		3' ACAGGCACCAAGAUGGGACACCAU 5' rno-mir-140* __ ..||:|||..|.||.:||||.||| __ 5' CAUCUGUGACU-UAAUCUGUUGUA 3' ENST00000323257 E:-17.889999 S:95.000000 Loc:103 Cons: 95.65%(mmu) 95.65%(rno)
ENST00000264644	ENSG00000108352			ENSMUSG00000038020	ENSRNOG00000027871	LINK GUANINE NUCLEOTIDE EXCHANGE FACTOR II. [Source:RefSeq;Acc:NM_016339] ENSG00000108352 (1) (38709570 38715448 38725003 38726863 38750573) 1846 (1846 nt) [IPR001895:Guanine-nucleotide dissociation stimulator CDC25;]	4	-82.26	394	ENSMUSG00000038020 (mmu-miR-125a)	ENSRNOG00000027871 (mmu-miR-125a)	hsa-mir-125a hsa-mir-216 hsa-mir-22 mmu-mir-291_3p rno-mir-343 hsa-mir-93	hsa-mir-125a mmu-mir-291_3p hsa-mir-216 rno-mir-343	0005085 guanyl-nucleotide exchange factor activity TAS; 0007186 G-protein coupled receptor protein signaling pathway TAS; 0007242 intracellular signaling cascade IEA; 0007399 neurogenesis TAS; 0005624 membrane fraction TAS;	3' GUGUCCAAUUUCCCA-GAGUCCCU 5' hsa-mir-125a __ .|.|||.||||.|.|.|||||||| __ 5' GAGAGGGUAAAAGAUGCUCAGGGA 3' ENST00000264644 E:-24.85 S:109.000000 Loc:779 Cons: 91.67%(mmu) 91.67%(rno)	3' CCGUGUGUUUCACCUUCGUGAAA 5' mmu-mir-291_3p __ |||||.:::.....||||||||| __ 5' GGCACCUGGCACUCAAGCACUUU 3' ENST00000264644 E:-18.77 S:97.000000 Loc:35 Cons: 95.65%(mmu) 95.65%(rno)	3' GUGUCAACGGUCGACUCUAAU 5' hsa-mir-216 __ .:|||.|.|::|.||||:||. __ 5' GGCAGCUACUGGGUGAGGUUU 3' ENST00000264644 E:-17.91 S:95.000000 Loc:1192 Cons: 100.00%(mmu) %(rno)	3' UGACCCGUGUGCCUCCCUCU 5' rno-mir-343 __ |||..||.:|.||||||||. __ 5' ACU--GC-UAAGGAGGGAGU 3' ENST00000264644 E:-20.73 S:93.000000 Loc:918 Cons: 100.00%(mmu) %(rno)
ENST00000229686	ENSG00000111961			ENSMUSG00000015305	ENSRNOG00000013160	SAM AND SH3 DOMAIN CONTAINING 1. [Source:RefSeq;Acc:NM_015278] ENSG00000111961 (1) (148644768 148775851 148850264 148853754 149049045) 3490 (3490 nt) [IPR001452:SH3 domain; IPR001660:Sterile alpha motif SAM; IPR001472:Bipartite nuclear localization signal;]	5	-102.6	516	ENSMUSG00000015305 (mmu-let-7d)	ENSRNOG00000013160 (mmu-miR-184)	hsa-let-7d hsa-mir-184 hsa-mir-190 hsa-mir-196 hsa-mir-320 hsa-mir-34c rno-mir-344 hsa-mir-sf202_seth	hsa-mir-320 hsa-mir-184 hsa-mir-34c 103 rno-mir-344	0045786 negative regulation of cell cycle IEA;	3' AAGCGGGAGAGU-UGGGUCGAAAA 5' hsa-mir-320 __ .|:||::|||.:.|.:|||||||| __ 5' AUUGCUUUCUAGCAAUCAGCUUUU 3' ENST00000229686 E:-23.860001 S:115.000000 Loc:564 Cons: 91.67%(mmu) 91.67%(rno)	3' UGGGAAUAGUCAAGAGGCAGGU 5' hsa-mir-184 __ :|||||.....|||||:||||. __ 5' GCCCUU-----UUCUCUGUCCU 3' ENST00000229686 E:-23.639999 S:105.000000 Loc:2951 Cons: 94.12%(mmu) 100.00%(rno)	3' GUUAGUCGAUUGAUGUGACG-GA 5' hsa-mir-34c __ :||.||.|||||.|||:|||.|| __ 5' UAA-CAACUAACAACAUUGCACU 3' ENST00000229686 E:-18.92 S:103.000000 Loc:3189 Cons: 90.91%(mmu) %(rno)	3' UGAUACGUUGGAUG-AUGGAGA 5' hsa-let-7d __ |:||||:.|:|||:.|||||.. __ 5' AUUAUGUCAUCUAUGUACCUAG 3' ENST00000229686 E:-17.85 S:101.000000 Loc:3435 Cons: 90.91%(mmu) %(rno)	3' UGCCAGUCCGAAACCGAUCUAGU 5' rno-mir-344 __ .|.|.::|||.||.|||||:.|| __ 5' CCAGAUGGGC-UUAGCUAGGCCA 3' ENST00000229686 E:-18.33 S:92.000000 Loc:407 Cons: 95.45%(mmu) 95.45%(rno)
ENST00000261961_P	ENSG00000113763			ENSMUSG00000025876	ENSRNOG00000025920	SIMILAR TO TRANSMEMBRANE RECEPTOR UNC5H1 (FRAGMENT). [Source:SPTREMBL;Acc:Q96GP4] ENSG00000113763 (1) (176281900 176281909 176287810 176287810 176430637) 4001 (4001 nt) [IPR007110:Immunoglobulin-like; IPR000488:Death domain; IPR000906:ZU5 domain;]	8	-172.25	822	ENSMUSG00000025876 (mmu-miR-143)	ENSRNOG00000025920 (rno-miR-129*)	rno-mir-129* hsa-mir-143 hsa-mir-147 hsa-mir-15a hsa-mir-16 hsa-mir-17_3p hsa-mir-18 mmu-mir-292_5p rno-mir-333 hsa-mir-34c hsa-mir-34a rno-mir-346	hsa-mir-34a hsa-mir-34c hsa-mir-15a hsa-mir-147 hsa-mir-143 hsa-mir-17_3p rno-mir-333 mmu-mir-292_5p	0004872 receptor activity IEA; 0007165 signal transduction IEA; 0016021 integral to membrane IEA;	3' UGUUGGUCGAUUCUGUGACGGU 5' hsa-mir-34a __ .|.|||..|..||||||||||| __ 5' UCCACCCCCACAGACACUGCCA 3' ENST00000261961_P E:-24.33 S:120.000000 Loc:1443 Cons: %(mmu) 90.91%(rno)	3' GUUAGU-CGA-UUGAUGUGACGGA 5' hsa-mir-34c __ |||.||..:|.|:||.|||||||| __ 5' CAACCACAUUCAGCUCCACUGCCU 3' ENST00000261961_P E:-23.700001 S:111.000000 Loc:3961 Cons: %(mmu) 91.67%(rno)	3' GUGUUUGGUAAUACAC-GACGAU 5' hsa-mir-15a __ ::|||||..||.||||.|||||: __ 5' UGCAAACAUUUCUGUGCCUGCUG 3' ENST00000261961_P E:-19.6 S:105.000000 Loc:402 Cons: 95.65%(mmu) %(rno)	3' CGUCUUCGUAAAGGUGUGUG 5' hsa-mir-147 __ .|||::||..||||.||||| __ 5' ACAGGGGCCCUUCCCCACAC 3' ENST00000261961_P E:-25.76 S:104.000000 Loc:68 Cons: %(mmu) 90.00%(rno)	3' ACUCGAUGU-CACGAAGUAGAGU 5' hsa-mir-143 __ ...||..|:.||||.|||||||| __ 5' CAUGCCUCGUGUGC-UCAUCUCA 3' ENST00000261961_P E:-21.1 S:97.000000 Loc:542 Cons: 95.45%(mmu) %(rno)	3' UGUUCACGGAAGUGACGUCA 5' hsa-mir-17_3p __ .:||||||.|||||.|||.| __ 5' UUAAGUGCAUUCAC-GCACU 3' ENST00000261961_P E:-17.889999 S:97.000000 Loc:896 Cons: 94.74%(mmu) %(rno)	3' UUUUCAUUGAUCGUGUGGUG 5' rno-mir-333 __ :|.|..:.||:|||||||.| __ 5' GACACAGCCUGGCACACCUC 3' ENST00000261961_P E:-18.190001 S:95.000000 Loc:1544 Cons: %(mmu) 100.00%(rno)	3' GUUUUCU-CGGGGGUCAAACUCA 5' mmu-mir-292_5p __ :.:||||.|:|||::||.|||.. __ 5' UUGAAGAUGUCCCUGGUCUGAAG 3' ENST00000261961_P E:-21.68 S:93.000000 Loc:1834 Cons: %(mmu) 91.30%(rno)
ENST00000236925	ENSG00000118200			ENSMUSG00000041570	ENSRNOG00000008741	ENSG00000118200 (1) (198064758 198064758 198115444 198118086 198130424) 2642 (2642 nt) []	3	-53.61	278	ENSMUSG00000041570 (mmu-miR-132)	ENSRNOG00000008741 (mmu-let-7f)	hsa-let-7f hsa-let-7a hsa-mir-132 rno-mir-333	rno-mir-333 hsa-mir-132		3' UUGAUAUG-UUAGAUGAUGGAGU 5' hsa-let-7f __ |:||:|||...||||:||::.:| __ 5' AGCUGUACUUUUCUAUUAUUAUA 3' ENST00000236925 E:-17.1 S:95.000000 Loc:1405 Cons: %(mmu) 95.65%(rno)	3' UUUUCAUUGAUCGUGUGGUG 5' rno-mir-333 __ |:||||||||.||||.::.| __ 5' AGAAGUAACUCGCACCUUUC 3' ENST00000236925 E:-18.99 S:92.000000 Loc:489 Cons: %(mmu) 95.00%(rno)	3' GCUGGUACCG-ACAUCUGACAAU 5' hsa-mir-132 __ .|||||.|.:.||||.|||.||| __ 5' AGACCAGGAUAUGUA-ACUCUUA 3' ENST00000236925 E:-17.52 S:91.000000 Loc:1622 Cons: 95.45%(mmu) %(rno)
ENST00000238660_P	ENSG00000119682		538-557	ENSMUSG00000042350	ENSRNOG00000004382	ENSG00000119682 (-1) (73120464 73120464 73141437 73141437 73069076) 4001 (4001 nt) [IPR000408:Regulator of chromosome condensation, RCC1; IPR001298:Filamin/ABP280 repeat; IPR000569:HECT domain (Ubiquitin-protein ligase);]	4	-85.29	430	ENSMUSG00000042350 (mmu-miR-15a)	ENSRNOG00000004382 (mmu-miR-103)	hsa-mir-103 hsa-mir-107 hsa-mir-15a hsa-mir-16 hsa-mir-27b rno-mir-351 hsa-mir-362	rno-mir-351 hsa-mir-15a hsa-mir-27b hsa-mir-362	0004842 ubiquitin-protein ligase activity IEA; 0006512 ubiquitin cycle IEA; 0005622 intracellular IEA;	3' GUCCGAGUUUCCCGAGGAGUCCCU 5' rno-mir-351 __ ||.|.|||..|..||||||||||| __ 5' CAUGGUCACUGCUCUCCUCAGGGA 3' ENST00000238660_P E:-28.76 S:127.000000 Loc:1641 Cons: 100.00%(mmu) 95.83%(rno)	3' GUGUUUGGUAAUACACGACGAU 5' hsa-mir-15a __ .||||:||.|..||.||||||| __ 5' AACAAGCCCUCCUGAGCUGCUA 3' ENST00000238660_P E:-21.299999 S:109.000000 Loc:1489 Cons: 95.45%(mmu) %(rno)	3' GUCUUGA-AUCGGUGACACUU 5' hsa-mir-27b __ :.|||:|.||||||.||.||| __ 5' UUGAAUUGUAGCCAGUGAGAA 3' ENST00000238660_P E:-17.32 S:102.000000 Loc:690 Cons: 95.24%(mmu) 95.24%(rno)	3' GAGUGUGGAUCCAAG-GUUCCUAA 5' hsa-mir-362 __ ..|.|.|||..||||.||:||||. __ 5' AGCCCUCCU--GUUCGCAGGGAUC 3' ENST00000238660_P E:-17.91 S:92.000000 Loc:1462 Cons: %(mmu) 95.45%(rno)
ENST00000288548	ENSG00000119771			ENSMUSG00000020627	ENSRNOG00000005371	ENSG00000119771 (1) (23839857 23839857 23904069 23906016 24137912) 1947 (1947 nt) [IPR000210:BTB/POZ domain; IPR006652:Kelch repeat;]	2	-38.29	202	ENSMUSG00000020627 (mmu-miR-152)	ENSRNOG00000005371 (mmu-miR-290)	hsa-mir-152 mmu-mir-290	mmu-mir-290 hsa-mir-152	0005515 protein binding IEA;	3' UUUUUCACGGGGGUA-UCAAACUC 5' mmu-mir-290 __ ..||||||:||::||.|.|||||. __ 5' UCAAAGUGUCCUUAUCACUUUGAU 3' ENST00000288548 E:-19.469999 S:106.000000 Loc:408 Cons: 95.83%(mmu) 95.83%(rno)	3' GGUUCAAGACAGUACGUGACU 5' hsa-mir-152 __ ||:||.|:.||:|||||.|.. __ 5' CCGAGCUUCGUUAUGCAGUUU 3' ENST00000288548 E:-18.82 S:96.000000 Loc:1554 Cons: 100.00%(mmu) %(rno)
ENST00000240587	ENSG00000121297			ENSMUSG00000043684	ENSRNOG00000013938	TEASHIRT 3. [Source:RefSeq;Acc:NM_020856] ENSG00000121297 (-1) (36458843 36459293 36461989 36531961 35139736) 450 (450 nt) [IPR007087:Zn-finger, C2H2 type;]	4	-81.99	418	ENSMUSG00000043684 (mmu-miR-130b)	ENSRNOG00000013938 (mmu-miR-19a)	hsa-mir-130b hsa-mir-19a mmu-mir-292_3p mmu-mir-295 hsa-mir-93	mmu-mir-295 hsa-mir-93 hsa-mir-19a hsa-mir-130b	0003700 transcription factor activity IEA; 0006355 regulation of transcription, DNA-dependent IEA; 0005634 nucleus IEA;	3' UCUGAGUUUUCAUCAUCGUGAAA 5' mmu-mir-295 __ ||||||:|:.||:.|:|||:||. __ 5' AGACUCGAGUGUGCUGGCAUUUC 3' ENST00000240587 E:-23.879999 S:112.000000 Loc:341 Cons: 91.30%(mmu) %(rno)	3' GAUGGACGUGCUUGUC-GUGAAA 5' hsa-mir-93 __ ||:|.||||:.|||||.||.||| __ 5' CUGCAUGCAUUAACAGACAGUUU 3' ENST00000240587 E:-18.09 S:111.000000 Loc:277 Cons: 91.30%(mmu) 91.30%(rno)	3' AGUCAAAACGUAUCUAAACGUGU 5' hsa-mir-19a __ .||||.||..|||||..||||:| __ 5' ACAGUGUUUAAUAGAGGUGCAUA 3' ENST00000240587 E:-20.41 S:103.000000 Loc:149 Cons: 100.00%(mmu) 100.00%(rno)	3' UACGGGAAAGUAGUAA-CGUGAC 5' hsa-mir-130b __ ...||||||||||.||.||.||. __ 5' UCACCCUUUCAUCUUUAGCCCUC 3' ENST00000240587 E:-19.610001 S:92.000000 Loc:367 Cons: 91.30%(mmu) %(rno)
ENST00000325890	ENSG00000122954			ENSMUSG00000021819	ENSRNOG00000009596	ENSG00000122954 (1) (74904393 74904393 74905880 74906153 74916018) 273 (273 nt) []	1	-25.07	95	ENSMUSG00000021819 (mmu-miR-150)		hsa-mir-150 hsa-mir-181a	hsa-mir-150		3' GUGACCAUGUUCC-CAACCCUCU 5' hsa-mir-150 __ ..||||.|.::||.||||||.|: __ 5' GUCUGGGAGGGGGCGUUGGGUGG 3' ENST00000325890 E:-25.07 S:95.000000 Loc:201 Cons: 91.30%(mmu) %(rno)
ENST00000243776	ENSG00000123989			ENSMUSG00000032997	ENSRNOG00000020038	CHONDROITIN POLYMERIZING FACTOR; CHONDROITIN SULFATE SYNTHASE 2. [Source:RefSeq;Acc:NM_024536] ENSG00000123989 (-1) (220606209 220606644 220610799 220611035 220456012) 435 (435 nt) []	1	-18.1	93		ENSRNOG00000020038 (mmu-miR-139)	hsa-mir-139 rno-mir-326	hsa-mir-139		3' UCUGUGCACGUGACAUCU 5' hsa-mir-139 __ :|:.:|.||.:||||||| __ 5' GGGGGC-UGGGCUGUAGA 3' ENST00000243776 E:-18.1 S:93.000000 Loc:308 Cons: %(mmu) 100.00%(rno)
ENST00000246529	ENSG00000126243			ENSMUSG00000036957	ENSRNOG00000020839	ENSG00000126243 (1) (41119862 41122168 41127761 41127935 41237624) 174 (174 nt) [IPR001611:Leucine-rich repeat; IPR003961:Fibronectin, type III; IPR007110:Immunoglobulin-like; IPR000483:Cysteine-rich flanking region, C-terminal;]	1	-27.6	107	ENSMUSG00000036957 (mmu-miR-125b)		hsa-mir-125b hsa-mir-125a rno-mir-336	hsa-mir-125a		3' GUGUCCAAUUUCCCAGAGUCCCU 5' hsa-mir-125a __ .|::||...:|||||.||:|||| __ 5' GAUGGG---GAGGGUGUCGGGGA 3' ENST00000246529 E:-27.6 S:107.000000 Loc:111 Cons: 95.00%(mmu) %(rno)
ENST00000249363_P	ENSG00000128594		1390-1407 1505-1523	ENSMUSG00000049939	ENSRNOG00000008098	NAG14 PROTEIN. [Source:RefSeq;Acc:NM_022143] ENSG00000128594 (-1) (127223213 127223213 127225174 127225174 126810262) 4001 (4001 nt) [IPR007110:Immunoglobulin-like; IPR001611:Leucine-rich repeat; IPR000372:Cysteine-rich flanking region, N-terminal; IPR000483:Cysteine-rich flanking region, C-terminal;]	11	-250.66	1133	ENSMUSG00000049939 (mmu-miR-130b)	ENSRNOG00000008098 (mmu-miR-130b)	hsa-mir-130b hsa-mir-150 hsa-mir-181b mmu-mir-294 hsa-mir-30a mmu-mir-300 rno-mir-324_3p hsa-mir-33 rno-mir-330 rno-mir-338 hsa-mir-34a rno-mir-350 rno-mir-351 hsa-mir-99b	mmu-mir-300 rno-mir-351 mmu-mir-300 rno-mir-330 hsa-mir-33 hsa-mir-181b hsa-mir-34a hsa-mir-130b hsa-mir-30a hsa-mir-99b rno-mir-338		3' CUUCUCUC-GAACGGGAACGUAU 5' mmu-mir-300 __ |::|||||.|||.::||||:||| __ 5' GGGGAGAGACUUUUUCUUGUAUA 3' ENST00000249363_P E:-25.84 S:117.000000 Loc:71 Cons: 95.65%(mmu) 95.65%(rno)	3' GUCCGAGUUUCCCGAGGAGUCCCU 5' rno-mir-351 __ |:||:|.:.|..||||:|:||||: __ 5' CGGGUUGGUA--GCUCUUUAGGGG 3' ENST00000249363_P E:-28.290001 S:112.000000 Loc:3135 Cons: 90.91%(mmu) 90.91%(rno)	3' CUUCUCUCGAACGGGAACGUAU 5' mmu-mir-300 __ |..||||||.||:|:|||||.| __ 5' GCCGAGAGC-UGUCUUUGCAGA 3' ENST00000249363_P E:-24.01 S:109.000000 Loc:451 Cons: 90.48%(mmu) 90.48%(rno)	3' AGAGAC-GUCCGGGACACGAAACG 5' rno-mir-330 __ .||.||.:||.|||||.||||||: __ 5' ACUGUGUUAGUCCCUG-GCUUUGU 3' ENST00000249363_P E:-26.77 S:106.000000 Loc:1833 Cons: 91.30%(mmu) 91.30%(rno)	3' GUUACGUUGAUGUUACGUG 5' hsa-mir-33 __ .|||||||.||.||||||| __ 5' AAAUGCAA-UAGAAUGCAC 3' ENST00000249363_P E:-18.74 S:103.000000 Loc:27 Cons: 100.00%(mmu) 100.00%(rno)	3' UUGGGUGGCUGUCGUUACUUACAA 5' hsa-mir-181b __ |||||||:..|.||||.|.||||. __ 5' AACCCACU--CUGCAAGGCAUGUG 3' ENST00000249363_P E:-18.16 S:102.000000 Loc:794 Cons: 100.00%(mmu) 100.00%(rno)	3' UGUUGGUCGAUUCUGUGACGGU 5' hsa-mir-34a __ :||::::|||||||.|..|||| __ 5' GCAGUUGGCUAAGAAAGGGCCA 3' ENST00000249363_P E:-24.360001 S:102.000000 Loc:2276 Cons: 95.45%(mmu) 90.91%(rno)	3' UACGGGAAAGUAGUAACGUGAC 5' hsa-mir-130b __ |||..||||||.||||||||.. __ 5' AUG--CUUUCA-CAUUGCACCA 3' ENST00000249363_P E:-19.620001 S:99.000000 Loc:756 Cons: 100.00%(mmu) 100.00%(rno)	3' CGACGUUUGUAGGCUGACUUUC 5' hsa-mir-30a __ .|||||::.||||.||.||::| __ 5' ACUGCAGG-AUCCCACAGAGGG 3' ENST00000249363_P E:-21.360001 S:97.000000 Loc:3624 Cons: 95.24%(mmu) 90.48%(rno)	3' GCGUUCCAGCCAAGAUGCCCAC 5' hsa-mir-99b __ :|.||||..|||..||:||||| __ 5' UGAAAGG-GGGUGGUAUGGGUG 3' ENST00000249363_P E:-26.040001 S:95.000000 Loc:1501 Cons: 100.00%(mmu) 90.48%(rno)	3' AGUUGUUUU--AGUGACUACGACCU 5' rno-mir-338 __ .||||||||...|||||||..||.| __ 5' CCAACAAAAGAACACUGAU--UGUA 3' ENST00000249363_P E:-17.469999 S:91.000000 Loc:1537 Cons: 91.30%(mmu) %(rno)
ENST00000253021	ENSG00000130723			ENSMUSG00000039262	ENSRNOG00000010217	ENSG00000130723 (1) (129629970 129629971 129647306 129651626 129654358) 4320 (4320 nt) []	4	-86.27	427	ENSMUSG00000039262 (mmu-miR-184)	ENSRNOG00000010217 (mmu-miR-124a)	hsa-mir-124a hsa-mir-184 hsa-mir-204 rno-mir-349	hsa-mir-124a hsa-mir-184 hsa-mir-204 rno-mir-349	0005351 sugar porter activity IEA; 0009401 phosphoenolpyruvate-dependent sugar phosphotransferase system IEA;	3' ACCGUAAGU-GGCGCACGGAAUU 5' hsa-mir-124a __ |||||||.|.||||.|||:||:| __ 5' UGGCAUUGACCCGCUUGCUUUGA 3' ENST00000253021 E:-27.049999 S:121.000000 Loc:182 Cons: %(mmu) 91.30%(rno)	3' UGGGAAUAGUCAAGAGGCAGGU 5' hsa-mir-184 __ ::.|.|||::.||||||.|:|| __ 5' GUACCUAUUGUUUCUCCUUUCA 3' ENST00000253021 E:-17.75 S:107.000000 Loc:4226 Cons: 90.91%(mmu) 90.91%(rno)	3' UCCGUAUC-CUACUGUUUCCCUU 5' hsa-mir-204 __ ||.||.:|...|.||||||||:| __ 5' AGCCAAGGUUUUUACAAAGGGGA 3' ENST00000253021 E:-20.48 S:100.000000 Loc:428 Cons: %(mmu) 91.30%(rno)	3' UCUCCAAUUCUGUCGUCCCGAC 5' rno-mir-349 __ ||.|.||..|:||||||||:.. __ 5' AGUGAUU-UGGCAGCAGGGUCA 3' ENST00000253021 E:-20.99 S:99.000000 Loc:376 Cons: %(mmu) 95.24%(rno)
ENST00000315614	ENSG00000132522			ENSMUSG00000047284	ENSRNOG00000016109	ENSG00000132522 (-1) (7419518 7420007 7433202 7433203 7418937) 489 (489 nt) [IPR000694:Proline-rich region;]	2	-41.86	206	ENSMUSG00000047284 (mmu-let-7a)	ENSRNOG00000016109 (mmu-let-7a)	hsa-let-7a hsa-let-7b hsa-let-7f hsa-let-7g hsa-mir-194 hsa-mir-196	hsa-mir-196 105		3' GGUUGUUGUACUUUGAUGGAU 5' hsa-mir-196 __ .::.|.|||||||:||:|:|. __ 5' GUGCCCACAUGAAGCUGCUUU 3' ENST00000315614 E:-20.290001 S:105.000000 Loc:359 Cons: 100.00%(mmu) 100.00%(rno)	3' UGACAUGUU--UGAUGAUGGAGU 5' hsa-let-7g __ .|||||||:..::||||:.|||. __ 5' UCUGUACAGUUGUUACUGACUCU 3' ENST00000315614 E:-21.57 S:101.000000 Loc:435 Cons: 91.30%(mmu) 91.30%(rno)
ENST00000255392	ENSG00000133030			ENSMUSG00000005417	ENSRNOG00000003226	RHO INTERACTING PROTEIN 3. [Source:RefSeq;Acc:NM_015134] ENSG00000133030 (1) (17146673 17235543 17288774 17289437 17345901) 663 (663 nt) [IPR001849:Pleckstrin-like;]	1	-18.59	93		ENSRNOG00000003226 (rno-let-7d*)	rno-let-7d*			3' UCUUUCCGUCGUCCAGCAUAUC 5' rno-let-7d* __ ||:|:|.|||||..|:||||.. __ 5' AGGAGGACAGCAUUUUGUAUUU 3' ENST00000255392 E:-18.59 S:93.000000 Loc:523 Cons: %(mmu) 100.00%(rno)
ENST00000257209	ENSG00000134775			ENSMUSG00000034295	ENSRNOG00000027230	ENSG00000134775 (1) (32344391 32426737 32611480 32612005 32666148) 525 (525 nt) [IPR003104:Actin-binding FH2;]	1	-22.34	99	ENSMUSG00000034295 (mmu-miR-298)		mmu-mir-298	mmu-mir-298	0003779 actin binding IEA;	3' CCUUCUUGUCGGGAGGAGACGG 5' mmu-mir-298 __ ..|:||:||..:|.|:||||:| __ 5' UAAGGAGCAAAUCACUUCUGUC 3' ENST00000257209 E:-22.34 S:99.000000 Loc:297 Cons: 95.45%(mmu) %(rno)
ENST00000258484	ENSG00000135999			ENSMUSG00000026763	ENSRNOG00000004790	ENSG00000135999 (1) (149613337 149658552 149754715 149755899 150000670) 1184 (1184 nt) [IPR001472:Bipartite nuclear localization signal;]	9	-173.22	918	ENSMUSG00000026763 (mmu-miR-122a)	ENSRNOG00000004790 (mmu-miR-122a)	hsa-mir-122a hsa-mir-130a hsa-mir-144 hsa-mir-18 hsa-mir-187 hsa-mir-25 hsa-mir-30c rno-mir-328 rno-mir-335 rno-mir-344	rno-mir-335 hsa-mir-18 hsa-mir-144 hsa-mir-130a hsa-mir-18 rno-mir-344 hsa-mir-187 hsa-mir-25 hsa-mir-30c		3' UGUAAAAAGCAAU-AACGAGAACU 5' rno-mir-335 __ ||.||...:||||.|||:|||||| __ 5' ACUUUCCCUGUUACUUGUUCUUGA 3' ENST00000258484 E:-17.139999 S:113.000000 Loc:1124 Cons: 95.83%(mmu) 95.83%(rno)	3' AUAGACGUGAUCUACGUGGAAU 5' hsa-mir-18 __ .||:||.||||||||.||:||. __ 5' AAUUUG-ACUAGAUGGACUUUU 3' ENST00000258484 E:-22.59 S:112.000000 Loc:496 Cons: 100.00%(mmu) 100.00%(rno)	3' GAUCAUGUAGUAGAU-AUGACAU 5' hsa-mir-144 __ .||||..||:.||||.||||||: __ 5' AUAGU--AUUUUCUAUUACUGUG 3' ENST00000258484 E:-17.530001 S:107.000000 Loc:568 Cons: 95.24%(mmu) 95.24%(rno)	3' CGGGAAAAUUGUAACGUGAC 5' hsa-mir-130a __ .|::|..|::||||.||||| __ 5' ACUUUAGUGGCAUUUCACUG 3' ENST00000258484 E:-18 S:103.000000 Loc:525 Cons: 100.00%(mmu) 100.00%(rno)	3' AUAGACG-UGAUCUACGUGGAAU 5' hsa-mir-18 __ .||:|||.|||:.|||.|::||| __ 5' AAUUUGCAACUGAAUGGAUUUUA 3' ENST00000258484 E:-18.620001 S:102.000000 Loc:261 Cons: 95.65%(mmu) 95.65%(rno)	3' UGCCAGUCCGAAACCGAUCUAGU 5' rno-mir-344 __ :.||..:||:|.||||.||||:: __ 5' GGGGGAGGGUUGUGGCAAGAUUG 3' ENST00000258484 E:-20.84 S:102.000000 Loc:921 Cons: 95.65%(mmu) 100.00%(rno)	3' GCCGACGUUGUGUUCUGUGCU 5' hsa-mir-187 __ :||||.|||.:||||..|||: __ 5' UGGCUACAAGGCAAGUAACGG 3' ENST00000258484 E:-22.790001 S:97.000000 Loc:969 Cons: 100.00%(mmu) 100.00%(rno)	3' AGUCUGGCUCUGU-UCACGUUAC 5' hsa-mir-25 __ |::|||.....||.||||:|:|| __ 5' UUGGACACCUUCAUAGUGUAGUG 3' ENST00000258484 E:-17.35 S:91.000000 Loc:1015 Cons: %(mmu) 95.65%(rno)	3' CGACUCU-CACAUC-CUACAAAUGU 5' hsa-mir-30c __ .:.||.|.||||||.|:|||||.|| __ 5' UUAGAUACGUGUAGUGGUGUUU-CA 3' ENST00000258484 E:-18.360001 S:91.000000 Loc:1074 Cons: %(mmu) 91.67%(rno)
ENST00000310069	ENSG00000141342			ENSMUSG00000034247	ENSRNOG00000028521	ENSG00000141342 (-1) (43988692 43990646 44035278 44043521 43986542) 1954 (1954 nt) [IPR000345:Cytochrome c heme-binding site; IPR001849:Pleckstrin-like; IPR004012:RUN domain;]	1	-27.48	127	ENSMUSG00000034247 (mmu-miR-20)	ENSRNOG00000028521 (rno-miR-20)	hsa-mir-20 hsa-mir-302 hsa-mir-31 hsa-mir-93	hsa-mir-20	0007242 intracellular signaling cascade IEA;	3' AUGGACGUGAUAUUCGUGAAAU 5' hsa-mir-20 __ .|||.|||||:|.||||||||: __ 5' AACCAGCACUGUCAGCACUUUG 3' ENST00000310069 E:-27.48 S:127.000000 Loc:782 Cons: 95.45%(mmu) 95.45%(rno)
ENST00000306747	ENSG00000141503			ENSMUSG00000020827	ENSRNOG00000003676	MITOGEN-ACTIVATED PROTEIN KINASE KINASE KINASE KINASE 6 (EC 2.7.1.37) (MAPK/ERK KINASE KINASE KINASE 6) (MEK KINASE KINASE 6) (MEKKK 6) (MISSHAPEN/NIK-RELATED KINASE) (GCK FAMILY KINASE MINK). [Source [IPR007087:Zn-finger, C2H2 type; IPR002290:Serine/Threonine protein kinase; IPR002965:Proline-rich extensin; IPR000719:Protein kinase; IPR001180:Citron-like;]	6	-159.21	595	ENSMUSG00000020827 (mmu-miR-295)	ENSRNOG00000003676 (mmu-miR-295)	mmu-mir-295 hsa-mir-296 rno-mir-324_3p rno-mir-324_5p rno-mir-325 hsa-mir-sf202_seth	hsa-mir-296 rno-mir-325 rno-mir-324_3p hsa-mir-sf202_seth rno-mir-324_5p mmu-mir-295	0004674 protein serine/threonine kinase activity ISS; 0004682 protein kinase CK2 activity IEA; 0004691 cAMP-dependent protein kinase activity IEA; 0005083 small GTPase regulatory/interacting protein activity IEA; 0005524 ATP binding ISS; 0016740 transferase activity IEA; 0006468 protein amino acid phosphorylation ISS; 0006950 response to stress ISS; 0007243 protein kinase cascade ISS; 0007275 dev…	3' UGUCCUAACUCCCCCCCGGGA 5' hsa-mir-296 __ |.:|.||.||||||||.|||. __ 5' AGGGAAUGGAGGGGGGACCCC 3' ENST00000306747 E:-31 S:107.000000 Loc:525 Cons: 95.24%(mmu) 95.24%(rno)	3' UGUGAA-UGACUCGUGGAUGAUCC 5' rno-mir-325 __ ..|:||.||||.|.:|||:||:|| __ 5' UGAUUUCACUG-GAGCCUGCUGGG 3' ENST00000306747 E:-24.76 S:102.000000 Loc:110 Cons: 91.30%(mmu) 91.30%(rno)	3' GGUCGUCGUGGACCCCGUCACC 5' rno-mir-324_3p __ |||||..|.||.|||||||.|| __ 5' CCAGCCACUCCAGGGGCAG-GG 3' ENST00000306747 E:-31.49 S:99.000000 Loc:450 Cons: 100.00%(mmu) 100.00%(rno)	3' GCGGGAGAGUUGGGUCGAAAA 5' hsa-mir-sf202_seth __ |.|.|.||.:||||||||.|. __ 5' CCCACACUGGACCCAGCUCUC 3' ENST00000306747 E:-22.23 S:99.000000 Loc:22 Cons: 90.48%(mmu) %(rno)	3' UGUGGUUACGGGAUCCCCUACGC 5' rno-mir-324_5p __ ::||||:..||||:||||:.|:. __ 5' GUACCAG-ACCCUGGGGGGGGUC 3' ENST00000306747 E:-30.440001 S:96.000000 Loc:401 Cons: %(mmu) 90.91%(rno)	3' UCUGAGUUUUCAUCAUCGUGAAA 5' mmu-mir-295 __ ...|||.||.|||||:||.|||. __ 5' CUCCUC-AAUGUAGUGGC-CUUG 3' ENST00000306747 E:-19.290001 S:92.000000 Loc:715 Cons: 90.48%(mmu) 90.48%(rno)
ENST00000276185	ENSG00000147234			ENSMUSG00000042425	ENSRNOG00000013449	ENSG00000147234 (1) (105615480 105615491 105618460 105620336 105643595) 1876 (1876 nt) []	6	-126.14	591	ENSMUSG00000042425 (rno-miR-140*)	ENSRNOG00000013449 (rno-let-7d)	hsa-let-7d hsa-mir-105 hsa-mir-134 rno-mir-140* rno-mir-151 hsa-mir-198 rno-mir-333 hsa-mir-34a	rno-mir-140* hsa-mir-134 hsa-mir-34a 97 rno-mir-151 hsa-mir-105		3' ACAGGCACCAAGAUGGGACACCAU 5' rno-mir-140* __ ||.|:|||..|:.|||||||||.. __ 5' UGGCUGUGUAUUGACCCUGUGGAU 3' ENST00000276185 E:-27.08 S:117.000000 Loc:1011 Cons: 100.00%(mmu) 100.00%(rno)	3' GGGAGACCAGUUGGUCAGUGU 5' hsa-mir-134 __ .:.||||.|.::|||||||.: __ 5' GUGUCUGCUGGGCCAGUCAGG 3' ENST00000276185 E:-21.790001 S:97.000000 Loc:89 Cons: %(mmu) 95.24%(rno)	3' UGUUGGUCGAU-UCUGUGACGGU 5' hsa-mir-34a __ ..||:.:||.|.|||::|.|||| __ 5' UGAAUGGGCCAGAGAUGCAGCCA 3' ENST00000276185 E:-17.209999 S:97.000000 Loc:1596 Cons: 91.30%(mmu) %(rno)	3' UGAUACGUU-GGAUGAUGGAGA 5' hsa-let-7d __ .|.:||||:.|||:|.||||:| __ 5' CCGGUGCAGUCCUGC-ACCUUU 3' ENST00000276185 E:-21.65 S:95.000000 Loc:1070 Cons: %(mmu) 90.48%(rno)	3' GGAGUUCC-UCGGAGUCAGAUCA 5' rno-mir-151 __ ...||:||.||.|||||||.|.| __ 5' GGGCAGGGCAG-CUCAGUCCACU 3' ENST00000276185 E:-20.620001 S:94.000000 Loc:676 Cons: %(mmu) 95.45%(rno)	3' UGUCCUCAGACUCGUAAACU 5' hsa-mir-105 __ .||||..|:|||||.||||. __ 5' CCAGG--UUUGAGC-UUUGU 3' ENST00000276185 E:-17.790001 S:91.000000 Loc:41 Cons: %(mmu) 100.00%(rno)
ENST00000295924	ENSG00000163659			ENSMUSG00000034640	ENSRNOG00000011238	ENSG00000163659 (1) (157713311 157716667 157743833 157745468 157864990) 1635 (1635 nt) [IPR000571:Zn-finger, C-x8-C-x5-C-x3-H type; IPR004170:WWE domain;]	1	-22.85	107	ENSMUSG00000034640 (hsa-miR-147)	ENSRNOG00000011238 (hsa-miR-147)	hsa-mir-147	hsa-mir-147	0003676 nucleic acid binding IEA;	3' CGUCUUCGUAAAGGUGUGUG 5' hsa-mir-147 __ .|||.:||..|||||||||| __ 5' UCAG-GGC--UUCCACACAC 3' ENST00000295924 E:-22.85 S:107.000000 Loc:1359 Cons: 94.12%(mmu) 94.12%(rno)
ENST00000296088	ENSG00000163788			ENSMUSG00000038145	ENSRNOG00000004050	SNF-1 RELATED KINASE. [Source:RefSeq;Acc:NM_017719] ENSG00000163788 (1) (43301834 43305285 43350641 43353222 43693078) 2581 (2581 nt) [IPR000719:Protein kinase; IPR002290:Serine/Threonine protein kinase; IPR001230:Prenyl group binding site (CAAX box);]	3	-59.4	335	ENSMUSG00000038145 (mmu-miR-103)	ENSRNOG00000004050 (mmu-miR-103)	hsa-mir-103 hsa-mir-107 hsa-mir-137 hsa-mir-204 hsa-mir-223 rno-mir-350	rno-mir-350 hsa-mir-204 hsa-mir-137	0004674 protein serine/threonine kinase activity IEA; 0004713 protein-tyrosine kinase activity IEA; 0005524 ATP binding IEA; 0016740 transferase activity IEA; 0006468 protein amino acid phosphorylation IEA;	3' CACUUUCACAUACCCGAAACACUU 5' rno-mir-350 __ ||||.|.||.||||.|||||||.| __ 5' GUGACAAUGCAUGGUCUUUGUGCA 3' ENST00000296088 E:-18.959999 S:119.000000 Loc:143 Cons: 100.00%(mmu) 100.00%(rno)	3' UCCGUAUCCUACUGUUU-CCCUU 5' hsa-mir-204 __ |||:||...:|||||||.||||| __ 5' AGGUAU---GUGACAAAUGGGAA 3' ENST00000296088 E:-23.370001 S:116.000000 Loc:2519 Cons: 90.00%(mmu) 90.00%(rno)	3' GAUGCGC-AUAAGAAUUCGUUAU 5' hsa-mir-137 __ :|:|.:|..||||||:||||:.: __ 5' UUGCUUGAAAUUCUUGAGCAGGG 3' ENST00000296088 E:-17.07 S:100.000000 Loc:1699 Cons: 91.30%(mmu) %(rno)
ENST00000296607	ENSG00000164190			ENSMUSG00000039778	ENSRNOG00000015116	IDN3 PROTEIN ISOFORM A. [Source:RefSeq;Acc:NM_133433] ENSG00000164190 (1) (37021766 37030401 37110495 37111421 37254968) 926 (926 nt) [IPR000276:Rhodopsin-like GPCR superfamily; IPR001472:Bipartite nuclear localization signal;]	6	-109.97	609	ENSMUSG00000039778 (mmu-let-7c)	ENSRNOG00000015116 (mmu-miR-154)	hsa-let-7c hsa-mir-154 hsa-mir-155 hsa-mir-17_3p hsa-mir-181b hsa-mir-184 mmu-mir-298 hsa-mir-31 hsa-mir-320 rno-mir-349 hsa-mir-362 hsa-mir-sf202_seth	hsa-mir-362 hsa-mir-155 rno-mir-349 100 hsa-mir-184 hsa-mir-17_3p		3' GAGUGUGGAUCCAAGGUUCCUAA 5' hsa-mir-362 __ ||:|.:||.||.|||||:|||.. __ 5' CUUA-GCCCAGUUUCCAGGGAAG 3' ENST00000296607 E:-20.51 S:109.000000 Loc:366 Cons: 100.00%(mmu) 95.45%(rno)	3' GGGGAUAGUGCUAAUCGUAAUU 5' hsa-mir-155 __ .:|||:..|:..||||:||||| __ 5' AUCCUGCAAUAUUUAGUAUUAA 3' ENST00000296607 E:-17.030001 S:105.000000 Loc:833 Cons: 100.00%(mmu) %(rno)	3' UCUCCAAUUCUGUCGUC-CCGAC 5' rno-mir-349 __ :|||.||||..:|||||.||.|| __ 5' GGAGUUUAACCUAGCAGCGGAUG 3' ENST00000296607 E:-18.93 S:100.000000 Loc:332 Cons: 91.30%(mmu) %(rno)	3' UUGGUAUGU--UGGAUGAUGGAGU 5' hsa-let-7c __ ||.|||:||..|:|||:.||||.. __ 5' AAGCAUGCAGUAUCUAUGACCUAU 3' ENST00000296607 E:-17.870001 S:99.000000 Loc:458 Cons: 91.67%(mmu) %(rno)	3' UGGGAAUAGUCAAGAGGC--AGGU 5' hsa-mir-184 __ .:|:||:|:|.||.||:|..|||| __ 5' CUCUUUGUUACUUGUCUGUUUCCA 3' ENST00000296607 E:-17.719999 S:98.000000 Loc:603 Cons: 91.67%(mmu) 91.67%(rno)	3' UGUUCACGGAAGUGACGUCA 5' hsa-mir-17_3p __ :.|:.|.|||||:|||:.|| __ 5' GGAGCUCCCUUCGCUGUUGU 3' ENST00000296607 E:-17.91 S:98.000000 Loc:160 Cons: 100.00%(mmu) %(rno)
ENST00000298025_P	ENSG00000165300			ENSMUSG00000033214	ENSRNOG00000022337	ENSG00000165300 (1) (86025636 86025636 86028521 86028521 89749303) 4001 (4001 nt) [IPR001611:Leucine-rich repeat; IPR000372:Cysteine-rich flanking region, N-terminal; IPR000483:Cysteine-rich flanking region, C-terminal;]	3	-62.45	326	ENSMUSG00000033214 (mmu-miR-291_3p)		mmu-mir-291_3p rno-mir-333 rno-mir-352	rno-mir-333 rno-mir-352 mmu-mir-291_3p		3' UUUUCAUUGAUCGUGUGGUG 5' rno-mir-333 __ .::||.||:|||||||||.| __ 5' UGGAGAAAUUAGCACACCCC 3' ENST00000298025_P E:-23.700001 S:117.000000 Loc:450 Cons: 90.00%(mmu) %(rno)	3' AUGAUACGUUGGAUGAUGAGA 5' rno-mir-352 __ .|||||.:|:||||:.|:|:| __ 5' CACUAUUUAGCCUAUGAUUUU 3' ENST00000298025_P E:-17.219999 S:107.000000 Loc:767 Cons: 100.00%(mmu) %(rno)	3' CCGUGUGUUUCACCUUCGUGAAA 5' mmu-mir-291_3p __ .||.|||||||.||.||||:|.. __ 5' UGC-CACAAAGAGGCAGCAUUCA 3' ENST00000298025_P E:-21.530001 S:102.000000 Loc:2205 Cons: 100.00%(mmu) %(rno)
ENST00000336571	ENSG00000168137			ENSMUSG00000034269	ENSRNOG00000007472	ENSG00000168137 (1) (9450677 9450940 9492775 9493143 9666147) 368 (368 nt) [IPR001214:Nuclear protein SET; IPR001472:Bipartite nuclear localization signal; IPR000694:Proline-rich region;]	3	-66.03	318	ENSMUSG00000034269 (mmu-let-7d)	ENSRNOG00000007472 (rno-let-7d)	hsa-let-7d hsa-mir-143 mmu-mir-148a hsa-mir-148 hsa-mir-210 hsa-mir-217 hsa-mir-25 rno-mir-324_3p	hsa-mir-25 hsa-mir-210 hsa-mir-143		3' AGUC--UGGCUCUGUUCACGUUAC 5' hsa-mir-25 __ |:||..||.|...:|||||||||| __ 5' UUAGUAACGGUUCUAAGUGCAAUG 3' ENST00000336571 E:-22.620001 S:114.000000 Loc:265 Cons: 91.67%(mmu) %(rno)	3' GUC-GGCGACAGUGUGCGUGUC 5' hsa-mir-210 __ :||.|||:.|||||.:|::||| __ 5' UAGCCCGUAGUCACUUGUGCAG 3' ENST00000336571 E:-24.1 S:104.000000 Loc:325 Cons: 95.45%(mmu) 95.45%(rno)	3' ACUC-GAUGUC-ACGAAGUAGAGU 5' hsa-mir-143 __ ||||.|.|:||.||||||.|:.|| __ 5' UGAGCCCAUAGCUGCUUCCUUCCA 3' ENST00000336571 E:-19.309999 S:100.000000 Loc:30 Cons: 91.67%(mmu) %(rno)
ENST00000332239	ENSG00000168207			ENSMUSG00000024420	ENSRNOG00000016874	EARLY HEMATOPOIETIC ZINC FINGER. [Source:RefSeq;Acc:NM_015461] ENSG00000168207 (-1) (20893878 20921416 21184097 21184103 20849156) 815 (815 nt) [IPR007087:Zn-finger, C2H2 type; IPR000345:Cytochrome c heme-binding site;]	6	-115.11	606	ENSMUSG00000024420 (mmu-miR-101b)		rno-mir-101b hsa-mir-199a* hsa-mir-23a hsa-mir-23b mmu-mir-291_3p mmu-mir-294 hsa-mir-34c rno-mir-351	hsa-mir-23b rno-mir-101b hsa-mir-199a* mmu-mir-291_3p rno-mir-351 hsa-mir-34c	0005489 electron transporter activity IEA; 0006118 electron transport IEA;	3' CACCAUUAGGGACCGUUACACUA 5' hsa-mir-23b __ .|.||||..|||.|||||||||. __ 5' UUUGUAA-GCCUUGCAAUGUGAC 3' ENST00000332239 E:-20.790001 S:110.000000 Loc:559 Cons: 95.45%(mmu) %(rno)	3' GAAGUCGAUAGUGUCAUGACAU 5' rno-mir-101b __ .|||||..|.||:.|||:|||| __ 5' AUUCAG-AAACAUUGUAUUGUA 3' ENST00000332239 E:-17.67 S:103.000000 Loc:125 Cons: 90.48%(mmu) %(rno)	3' UUGGUUACACGUCUGAUGACAU 5' hsa-mir-199a* __ ||||....||.|||:|||||.| __ 5' AACC----UGGAGAUUACUGGA 3' ENST00000332239 E:-17.059999 S:101.000000 Loc:760 Cons: 100.00%(mmu) %(rno)	3' CCGUGUGUUUCACCUUCGUG-AAA 5' mmu-mir-291_3p __ ||||||.||||.||||.||:.||| __ 5' GGCACAAAAAG-GGAA-CAUGUUU 3' ENST00000332239 E:-19.43 S:101.000000 Loc:65 Cons: 95.45%(mmu) %(rno)	3' GUC-CGAGUUUCCCGAGGAGUCCCU 5' rno-mir-351 __ .||.|:||||:|..:||||:|..|| __ 5' GAGUGUUCAAGGUUUUCCUUAAUGA 3' ENST00000332239 E:-22.58 S:96.000000 Loc:661 Cons: 96.00%(mmu) %(rno)	3' GUUAGUCGA-UUGAUGUGACGGA 5' hsa-mir-34c __ .||||||:|.|||||..|||:.| __ 5' GAAUCAGUUGAACUAACCUGUAU 3' ENST00000332239 E:-17.58 S:95.000000 Loc:706 Cons: 95.65%(mmu) %(rno)
ENST00000307365	ENSG00000168209			ENSMUSG00000020108	ENSRNOG00000000577	RTP801. [Source:RefSeq;Acc:NM_019058] ENSG00000168209 (1) (73378281 73378578 73379549 73380391 73796493) 842 (842 nt) []	2	-38.6	206	ENSMUSG00000020108 (mmu-let-7d)	ENSRNOG00000000577 (rno-let-7d)	hsa-let-7d hsa-mir-181b rno-mir-336 hsa-mir-96	hsa-mir-181b 104		3' UUGGGUGGCUGUCGUUACUUACAA 5' hsa-mir-181b __ |.|::||.|||.||.||||||||. __ 5' AUCUUACAGAC-GC-AUGAAUGUA 3' ENST00000307365 E:-20.41 S:104.000000 Loc:530 Cons: 100.00%(mmu) %(rno)	3' UGAUACGUU--GGAUGAUGGAGA 5' hsa-let-7d __ .||||||||..::|.:|||:|:| __ 5' CCUAUGCAAUAUUUUUUACUUUU 3' ENST00000307365 E:-18.190001 S:102.000000 Loc:802 Cons: 91.30%(mmu) 91.30%(rno)
ENST00000306585	ENSG00000168802			ENSMUSG00000046691	ENSRNOG00000022461	ENSG00000168802 (-1) (68928101 68928945 68930582 68942637 68461573) 844 (844 nt) []	2	-47.31	211	ENSMUSG00000046691 (mmu-miR-204)	ENSRNOG00000022461 (mmu-miR-214)	hsa-mir-204 hsa-mir-214	hsa-mir-204 hsa-mir-214		3' UCCGUAUCCUACUGUUUCCCUU 5' hsa-mir-204 __ :||.:|:||:.||::||||||| __ 5' GGGGGUGGGG-GAUGAAGGGAA 3' ENST00000306585 E:-26.379999 S:120.000000 Loc:721 Cons: 90.48%(mmu) %(rno)	3' GACG-GACAGACACGGACGACA 5' hsa-mir-214 __ .|||.:|||:.|.|||||.||| __ 5' GUGCUUUGUUCG-GCCUGGUGU 3' ENST00000306585 E:-20.93 S:91.000000 Loc:752 Cons: %(mmu) 90.48%(rno)
ENST00000304658	ENSG00000169180			ENSMUSG00000000131	ENSRNOG00000016722	RAN BINDING PROTEIN RANBP20. [Source:SPTREMBL;Acc:Q96QU8] ENSG00000169180 (-1) (28075692 28076251 28158770 28189147 27865852) 559 (559 nt) [IPR001494:Importin-beta, N-terminal;]	2	-41.17	219	ENSMUSG00000000131 (mmu-miR-130b)	ENSRNOG00000016722 (mmu-miR-130b)	hsa-mir-130b hsa-mir-206	hsa-mir-130b hsa-mir-206	0008565 protein transporter activity IEA; 0000059 protein-nucleus import, docking IEA; 0005634 nucleus IEA; 0005643 nuclear pore IEA; 0005737 cytoplasm IEA;	3' UACGGGAAAGUAGUAACGUGAC 5' hsa-mir-130b __ .||:::|.||||||||.||:|| __ 5' UUGUUUUCUCAUCAUUCCAUUG 3' ENST00000304658 E:-20.809999 S:121.000000 Loc:477 Cons: 100.00%(mmu) 100.00%(rno)	3' GGUGUGUGAAGGAAU-GUAAGGU 5' hsa-mir-206 __ .::|.|||.|:||.|.||||||| __ 5' GUGC-CACCUUCUCACCAUUCCA 3' ENST00000304658 E:-20.360001 S:98.000000 Loc:340 Cons: 95.45%(mmu) 95.45%(rno)
ENST00000303991	ENSG00000169258			ENSMUSG00000053076	ENSRNOG00000017974	G PROTEIN-REGULATED INDUCER OF NEURITE OUTGROWTH 1. [Source:RefSeq;Acc:NM_052899] ENSG00000169258 (-1) (176003728 176004732 176007758 176018054 175945230) 1004 (1004 nt) []	2	-46.75	215		ENSRNOG00000017974 (mmu-miR-125a)	hsa-mir-125a hsa-mir-125b hsa-mir-34c	hsa-mir-125a hsa-mir-34c		3' GUGUCCAAUUUCCCAGAGUCCCU 5' hsa-mir-125a __ .|.|||..|:|||||||||||.| __ 5' GAAAGGCCAGAGGGUCUCAGGAA 3' ENST00000303991 E:-29.459999 S:122.000000 Loc:718 Cons: %(mmu) 91.30%(rno)	3' GUUAGUCGAUUGAUG--UGACGGA 5' hsa-mir-34c __ ||:|:..:|::||||..||||:|. __ 5' CAGUU-UUUGGCUACAAACUGUCA 3' ENST00000303991 E:-17.290001 S:93.000000 Loc:951 Cons: %(mmu) 91.30%(rno)
ENST00000305842_P	ENSG00000169783			ENSMUSG00000049556	ENSRNOG00000017193	ENSG00000169783 (-1) (75622205 75622205 75624049 75624049 75468150) 4001 (4001 nt) [IPR007110:Immunoglobulin-like; IPR001611:Leucine-rich repeat; IPR000372:Cysteine-rich flanking region, N-terminal; IPR000483:Cysteine-rich flanking region, C-terminal;]	5	-102.48	543	ENSMUSG00000049556 (mmu-miR-136)	ENSRNOG00000017193 (mmu-miR-136)	hsa-mir-136 hsa-mir-145 rno-mir-148b hsa-mir-185 rno-mir-346	hsa-mir-145 hsa-mir-145 hsa-mir-136 rno-mir-148b hsa-mir-185		3' UUCCCUAAGGA-CCCUUUUGACCUG 5' hsa-mir-145 __ :||||||..||..|||||||.|||. __ 5' GAGGGAUCACUCAGGAAAACAGGAA 3' ENST00000305842_P E:-24.809999 S:114.000000 Loc:507 Cons: 92.00%(mmu) 92.00%(rno)	3' UUCCCUAAGGACCCUUUUGACCUG 5' hsa-mir-145 __ .|.|||||::|..|||||||.||. __ 5' UAUGGAUUUUUAUGAAAACUUGAA 3' ENST00000305842_P E:-18.4 S:114.000000 Loc:330 Cons: 95.83%(mmu) 95.83%(rno)	3' AGGUAGUAGUUUUGUUUACCUCA 5' hsa-mir-136 __ ||||.||||.:.||||||||:.. __ 5' UCCA-CAUCUGUACAAAUGGGAA 3' ENST00000305842_P E:-21.59 S:112.000000 Loc:896 Cons: 100.00%(mmu) 100.00%(rno)	3' UGUUUC-AAGACACUACGUGACU 5' rno-mir-148b __ |||::|.|.:|||||.|.|:||| __ 5' ACAGGGCUGUUGUGAGGAAUUGA 3' ENST00000305842_P E:-19.309999 S:102.000000 Loc:943 Cons: 91.30%(mmu) 91.30%(rno)	3' CUUGACGGAAAGAGAGGU 5' hsa-mir-185 __ ...||.|||||||||:|. __ 5' UUCCU-CCUUUCUCUUCU 3' ENST00000305842_P E:-18.370001 S:101.000000 Loc:480 Cons: %(mmu) 100.00%(rno)
ENST00000309447	ENSG00000174145			ENSMUSG00000043636	ENSRNOG00000002190	ENSG00000174145 (1) (37342523 37342525 37346019 37348264 37352779) 2245 (2245 nt) [IPR000294:Vitamin K-dependent carboxylation/gamma-carboxyglutamic (GLA) domain; IPR001680:G-protein beta WD-40 repeat;]	1	-17.43	98		ENSRNOG00000002190 (mmu-miR-181c)	hsa-mir-181c	hsa-mir-181c	0005509 calcium ion binding IEA; 0005576 extracellular IEA;	3' UGAGUGGC-UGUCCAACUUACAA 5' hsa-mir-181c __ |||.|:.|..||..||||||||| __ 5' ACUGAUAGCUCAUAUUGAAUGUU 3' ENST00000309447 E:-17.43 S:98.000000 Loc:2045 Cons: %(mmu) 91.30%(rno)
ENST00000330838	ENSG00000176551			ENSMUSG00000046701	ENSRNOG00000003015	ENSG00000176551 (-1) (74407658 74408214 74429221 74429221 74401674) 556 (556 nt) [IPR002965:Proline-rich extensin; IPR004087:KH domain; IPR004088:KH domain, type 1;]	6	-126.65	646	ENSMUSG00000046701 (mmu-miR-130b)	ENSRNOG00000003015 (mmu-miR-130b)	hsa-mir-130b hsa-mir-142_5p hsa-mir-154 hsa-mir-17_5p hsa-mir-198 hsa-mir-30a hsa-mir-30c rno-mir-330 rno-mir-346 hsa-mir-sf196_seth	hsa-mir-142_5p hsa-mir-198 hsa-mir-30c hsa-mir-130b hsa-mir-sf196_seth hsa-mir-154		3' CAUCACGAAAGAUGAAAUAC 5' hsa-mir-142_5p __ .|||.|...||||||||||| __ 5' AUAGAG-GCUCUACUUUAUG 3' ENST00000330838 E:-18.030001 S:113.000000 Loc:457 Cons: 94.74%(mmu) %(rno)	3' GGAUAGAGGGGAGACCUGG 5' hsa-mir-198 __ |||.|.||||||:|||||. __ 5' CCUCU-UCCCCUUUGGACA 3' ENST00000330838 E:-28.360001 S:113.000000 Loc:255 Cons: 94.44%(mmu) %(rno)	3' CGAC-UCUCACAUCCUACAAAUGU 5' hsa-mir-30c __ .|||.||.|||||||.|.|||:|| __ 5' ACUGAAGUGUGUAGGCUUUUUGCA 3' ENST00000330838 E:-23.200001 S:111.000000 Loc:119 Cons: 95.83%(mmu) 95.83%(rno)	3' UACGGGAAAGUAGUAACGUGAC 5' hsa-mir-130b __ ||||:|....||||||.:|||| __ 5' AUGCUCCCAAAUCAUUCUACUG 3' ENST00000330838 E:-20.16 S:108.000000 Loc:87 Cons: 100.00%(mmu) 100.00%(rno)	3' CCGUCACAUCAAUCGACUAACG 5' hsa-mir-sf196_seth __ .||.||.|..||:||||:|||. __ 5' AGCUGU-UCUUUGGCUGGUUGG 3' ENST00000330838 E:-17.32 S:101.000000 Loc:288 Cons: 95.24%(mmu) 100.00%(rno)	3' GCUUCCGUUGUGCCUAUUGGAU 5' hsa-mir-154 __ |.:||..||||||||.||::|| __ 5' CUGAGCAAACACGGA-AAUUUA 3' ENST00000330838 E:-19.58 S:100.000000 Loc:329 Cons: 100.00%(mmu) 100.00%(rno)
ENST00000319870	ENSG00000178174			ENSMUSG00000044352	ENSRNOG00000027467	ENSG00000178174 (1) (132226289 132226559 132227179 132228694 132278574) 1515 (1515 nt) [IPR002110:Ankyrin;]	2	-41.92	197	ENSMUSG00000044352 (mmu-miR-199a)	ENSRNOG00000027467 (rno-let-7d*)	rno-let-7d* hsa-mir-199a hsa-mir-34a rno-mir-345	hsa-mir-34a 102		3' UGUUGGUCGAUUCUGUGACGGU 5' hsa-mir-34a __ :|||...|||.|||||:|.:|| __ 5' GCAAAGUGCUUAGACAUUUUCA 3' ENST00000319870 E:-19.08 S:102.000000 Loc:514 Cons: %(mmu) 90.91%(rno)	3' UCUUUCCGUCGUCCAGCAUAUC 5' rno-let-7d* __ ..|::||||||||.|.||.|:| __ 5' UAAGGGGCAGCAGCUGGUCUGG 3' ENST00000319870 E:-22.84 S:95.000000 Loc:282 Cons: %(mmu) 100.00%(rno)
ENST00000298728_P	ENSG00000181090			ENSMUSG00000036893	ENSRNOG00000007242	HISTONE-LYSINE N-METHYLTRANSFERASE, H3 LYSINE-9 SPECIFIC 5 (EC 2.1.1.43) (HISTONE H3-K9 METHYLTRANSFERASE 5) (H3-K9-HMTASE 5) (EUCHROMATIC HISTONE METHYLTRANSFERASE 1) (EU-HMTASE1) (G9A-LIKE PROTEIN 1 [IPR002110:Ankyrin; IPR001472:Bipartite nuclear localization signal; IPR001214:Nuclear protein SET; IPR007728:Pre-SET;]	1	-18.35	105	ENSMUSG00000036893 (mmu-miR-202)	ENSRNOG00000007242 (mmu-miR-202)	mmu-mir-202	mmu-mir-202	0008168 methyltransferase activity IEA; 0016740 transferase activity IEA; 0018024 histone-lysine N-methyltransferase activity IEA; 0016568 chromatin modification IEA; 0005634 nucleus IEA;	3' AGAAGGGUACGCG-AUAUGGAGA 5' mmu-mir-202 __ .|||:::.|..||.|||||||:| __ 5' ACUUUUUUUUGGCAUAUACCUUU 3' ENST00000298728_P E:-18.35 S:105.000000 Loc:962 Cons: 95.65%(mmu) 95.65%(rno)
ENST00000317318_P	ENSG00000181827			ENSMUSG00000048056	ENSRNOG00000006614	ENSG00000181827 (-1) (54101599 54101599 54104157 54104157 54015416) 4001 (4001 nt) []	6	-112.88	594	ENSMUSG00000048056 (mmu-miR-139)	ENSRNOG00000006614 (rno-let-7d*)	rno-let-7d* hsa-mir-139 hsa-mir-189 hsa-mir-301 hsa-mir-302 rno-mir-331 hsa-mir-361	hsa-mir-361 hsa-mir-189 hsa-mir-301 hsa-mir-302 97 rno-mir-331		3' CAUGGGGACCUCUAAGACUAUU 5' hsa-mir-361 __ ||:|::||.|||:|||..|||| __ 5' GUGCUUCU-GAGGUUCAUAUAA 3' ENST00000317318_P E:-19.780001 S:105.000000 Loc:2555 Cons: %(mmu) 90.48%(rno)	3' UGACUAUAGUCGAGUCAUCCGUG 5' hsa-mir-189 __ |.||:|.||..:||||||||.|. __ 5' AGUGGUUUC--UUCAGUAGGAAA 3' ENST00000317318_P E:-18.41 S:102.000000 Loc:126 Cons: 95.24%(mmu) 100.00%(rno)	3' CGAAACUGUUAUGAUAACGU-GAC 5' hsa-mir-301 __ |:||||.:.:|.||:|||:|.||| __ 5' GUUUUG-UUGU-CUGUUGUACCUG 3' ENST00000317318_P E:-17.299999 S:99.000000 Loc:2672 Cons: %(mmu) 90.91%(rno)	3' AGUGGUUUUGUACCUUCGUGAAU 5' hsa-mir-302 __ .::.||||..||||:|||.:||. __ 5' CUGACAAAUGAUGGGAGCCUUUC 3' ENST00000317318_P E:-18.24 S:97.000000 Loc:1759 Cons: 95.65%(mmu) %(rno)	3' UCUUUCCGUCGUCCAGCAUAUC 5' rno-let-7d* __ ..||||.|||:|||.:|||.|. __ 5' CUAAAGACAGUAGGCUGUAGAA 3' ENST00000317318_P E:-19.110001 S:96.000000 Loc:181 Cons: %(mmu) 90.91%(rno)	3' AAGAUCCUAUCCGGGUCCCCG 5' rno-mir-331 __ |.||||.:|.|||.|||.||: __ 5' UGCUAGAGUUGGCGCAGAGGU 3' ENST00000317318_P E:-20.040001 S:95.000000 Loc:1563 Cons: 95.24%(mmu) 95.24%(rno)
ENST00000295067	ENSG00000186487			ENSMUSG00000020675	ENSRNOG00000004269	ENSG00000186487 (1) (2735960 2735960 2755429 2869389 2914005) 4276 (4276 nt) [IPR002515:Zn-finger, C2HC type; IPR000886:Endoplasmic reticulum targeting sequence;]	9	-174.26	942	ENSMUSG00000020675 (mmu-miR-1)		hsa-mir-1 hsa-mir-10a hsa-mir-147 hsa-mir-197 hsa-mir-200a hsa-mir-205 hsa-mir-220 hsa-mir-224 hsa-mir-30d hsa-mir-301 rno-mir-351 mmu-mir-7b	hsa-mir-1 hsa-mir-200a mmu-mir-7b hsa-mir-224 hsa-mir-10a hsa-mir-147 hsa-mir-30d hsa-mir-205 hsa-mir-197		3' AUGUA--UGAAGAAAUGUAAGGU 5' hsa-mir-1 __ ||.||..:.||:|||:||||||| __ 5' UAAAUGAGGUUUUUUGCAUUCCA 3' ENST00000295067 E:-17.65 S:122.000000 Loc:2158 Cons: 91.30%(mmu) %(rno)	3' UGUAGCAAUGGUCUGUCACAAU 5' hsa-mir-200a __ ::|.|.||||||||.||||||. __ 5' GUAAC-UUACCAGAAAGUGUUC 3' ENST00000295067 E:-19.469999 S:112.000000 Loc:1589 Cons: 95.24%(mmu) %(rno)	3' UUGUUUUAGUGU-UCAGAAGGU 5' mmu-mir-7b __ .||||||.|.:|.|||:||||| __ 5' UACAAAAGCUUACAGUUUUCCA 3' ENST00000295067 E:-19.49 S:111.000000 Loc:3474 Cons: 95.45%(mmu) %(rno)	3' AUUUGCCUUGGUGAU-CACUGAAC 5' hsa-mir-224 __ |:..:||||.:|:||.|||||||. __ 5' UGCUUGGAAAUAUUAUGUGACUUU 3' ENST00000295067 E:-19.02 S:105.000000 Loc:2092 Cons: 95.83%(mmu) %(rno)	3' GUGUUUAAGCCUAGAUGUCCCAU 5' hsa-mir-10a __ .:||:|...|||.:||||||||. __ 5' AGCAGAACAGGACUUACAGGGUC 3' ENST00000295067 E:-23.34 S:103.000000 Loc:3188 Cons: 100.00%(mmu) %(rno)	3' CGUCUUCGUAAAGGUGUGUG 5' hsa-mir-147 __ |||.|.||||||||.|||.. __ 5' GCAUAUGCAUUUCCCCACCG 3' ENST00000295067 E:-18.530001 S:103.000000 Loc:3712 Cons: 95.00%(mmu) %(rno)	3' GAAGGU-CAGCCCCUACAA-AUGU 5' hsa-mir-30d __ ||||||.|||...||||||.|:|| __ 5' CUUCCAUGUC-UUGAUGUUAUGCA 3' ENST00000295067 E:-20.6 S:98.000000 Loc:3084 Cons: 91.30%(mmu) %(rno)	3' GUCUGAG-GCCACCUU-ACUUCCU 5' hsa-mir-205 __ ::.:|||.|.||||||.|||||.. __ 5' UGUGCUCUCUGUGGAACUGAAGUU 3' ENST00000295067 E:-18.950001 S:96.000000 Loc:4066 Cons: 91.67%(mmu) %(rno)	3' CGACCCACCUCUUCC-ACCACUU 5' hsa-mir-197 __ |:|.|.|..||:|||.|||||.| __ 5' GUUUGUUUUAGGAGGAUGGUGUA 3' ENST00000295067 E:-17.209999 S:92.000000 Loc:2123 Cons: 95.65%(mmu) %(rno)
ENST00000334344	ENSG00000186518			ENSMUSG00000033237	ENSRNOG00000004831	ENSG00000186518 (1) (44497749 44531135 44585101 44586603 45051514) 1502 (1502 nt) [IPR007087:Zn-finger, C2H2 type;]	5	-99.61	541		ENSRNOG00000004831 (mmu-miR-101)	hsa-mir-101 hsa-mir-126 hsa-mir-17_5p hsa-mir-183 mmu-mir-202 hsa-mir-217 mmu-mir-291_5p hsa-mir-321 rno-mir-330 rno-mir-338 rno-mir-7*	rno-mir-338 rno-mir-7* mmu-mir-291_5p mmu-mir-202 hsa-mir-321		3' AGUUGUUUUAGUGACUACGACCU 5' rno-mir-338 __ ||.:||||:.:||||||||||.| __ 5' UCUGCAAAGGUACUGAUGCUGUA 3' ENST00000334344 E:-23.610001 S:129.000000 Loc:821 Cons: %(mmu) 95.65%(rno)	3' AUACCGUCUGACACUAAACAAC 5' rno-mir-7* __ |:|||.|.||||||||||.||. __ 5' UGUGG-A-ACUGUGAUUUUUUU 3' ENST00000334344 E:-17.540001 S:110.000000 Loc:859 Cons: %(mmu) 100.00%(rno)	3' UCUCUCCCGGA--GGUGAAACUAC 5' mmu-mir-291_5p __ |||..||.::|..::||||||:|| __ 5' AGAAUGGCUUUAUUUACUUUGGUG 3' ENST00000334344 E:-20.450001 S:107.000000 Loc:1429 Cons: %(mmu) 91.67%(rno)	3' AGAAGGGUACGCGAUAUGGAGA 5' mmu-mir-202 __ |:|||:|.||:|:||||:.|.. __ 5' UUUUCUCCUGUGUUAUAUAUGC 3' ENST00000334344 E:-18.120001 S:100.000000 Loc:1124 Cons: %(mmu) 100.00%(rno)	3' CUUGGGUGUUAGGGACCGAAU 5' hsa-mir-321 __ ||||:||:..|:.||||||.| __ 5' GAACUCAU-UUUGCUGGCUGA 3' ENST00000334344 E:-19.889999 S:95.000000 Loc:929 Cons: %(mmu) 100.00%(rno)
						Data set 7: Brown, V., Jin, P., Ceman, S., Darnell, J. C., O'Donnell, W. T., Tenenbaum, S. A., Jin, X., Feng, Y., Wilkinson, K. D., Keene, J. D., Darnell, R. B. & Warren, S. T. (2001) Cell 107, 477-87.
ENST00000257070	ENSG00000121753	BAI2		ENSMUSG00000028782	ENSRNOG00000014375	BRAIN-SPECIFIC ANGIOGENESIS INHIBITOR 2 PRECURSOR. [Source:SWISSPROT;Acc:O60241] ENSG00000121753 (-1) (31695192 31695494 31724874 31724874 31672123) 302 (302 nt) HUGO:944: [IPR000832:G-protein coupled receptors family 2 (secretin-like); IPR000884:Thrombospondin, type I; IPR000203:GPS domain; IPR001879:Hormone receptor, extracellular; IPR000694:Proline-rich region;]	2	-44.84	192		ENSRNOG00000014375 (mmu-miR-204)	hsa-mir-204 hsa-mir-211 mmu-mir-298 rno-mir-343	hsa-mir-211 mmu-mir-298	0004930 G-protein coupled receptor activity IEA; 0007218 neuropeptide signaling pathway IEA; 0016021 integral to membrane IEA;	3' UCCGCUUCCUACUGUUUCCCUU 5' hsa-mir-211 __ :|||.::|||.|:.::||||:| __ 5' GGGCUGGGGAGGGGGGAGGGGA 3' ENST00000257070 E:-25.629999 S:100.000000 Loc:250 Cons: %(mmu) 95.45%(rno)	3' CCUUCUUGUCGGGAG-GAGACGG 5' mmu-mir-298 __ ..::|||:|..|:||.|||||:. __ 5' UUGGGAAUAAACUUCACUCUGUG 3' ENST00000257070 E:-19.209999 S:92.000000 Loc:280 Cons: %(mmu) 95.65%(rno)
ENST00000160740	ENSG00000079432	CIC		ENSMUSG00000005442	ENSRNOG00000020432	CAPICUA HOMOLOG. [Source:RefSeq;Acc:NM_015125] ENSG00000079432 (1) (47480697 47480697 47491183 47491782 47509329) 599 (599 nt) HUGO:14214:KIAA0306 [IPR000566:Lipocalin-related protein and Bos/Can/Equ allergen; IPR002965:Proline-rich extensin; IPR000910:HMG1/2 (high mobility group) box;]	4	-83.87	405	ENSMUSG00000005442 (mmu-miR-202)	ENSRNOG00000020432 (mmu-miR-202)	mmu-mir-202 hsa-mir-210 mmu-mir-292_3p hsa-mir-320 rno-mir-337 hsa-mir-sf202_seth	mmu-mir-202 hsa-mir-210 hsa-mir-320 rno-mir-337	0003677 DNA binding IEA; 0005215 transporter activity IEA; 0006355 regulation of transcription, DNA-dependent IEA; 0006810 transport IEA;	3' AGAAGGGUACGCGAUAUGGAGA 5' mmu-mir-202 __ .:|..:||||:||.|||::||| __ 5' GUUGAUCAUGUGCAAUAUUUCU 3' ENST00000160740 E:-21.969999 S:107.000000 Loc:536 Cons: 100.00%(mmu) 100.00%(rno)	3' GUCG-GCGACAGUGUGCGUGUC 5' hsa-mir-210 __ |.||.|.:||.||||.||||:| __ 5' CUGCACUUUGCCACAGGCACGG 3' ENST00000160740 E:-21.35 S:103.000000 Loc:413 Cons: 90.91%(mmu) %(rno)	3' AAGCGGGAGAGUUGGGUCGAAAA 5' hsa-mir-320 __ |.:||||||.||||:::|.||.| __ 5' UCUGCCCUCCCAACUUGGGUUGU 3' ENST00000160740 E:-23.450001 S:101.000000 Loc:457 Cons: 100.00%(mmu) 100.00%(rno)	3' UUUCCGUAGUAUAUCCUCGAC-UU 5' rno-mir-337 __ ||.|||.||.|:|:.|:||||.|| __ 5' AAUGGC-UCCUGUGAGGGCUGCAA 3' ENST00000160740 E:-17.1 S:94.000000 Loc:273 Cons: 95.65%(mmu) 95.65%(rno)
ENST00000313975_P	ENSG00000133275	CSNK1G2		ENSMUSG00000003345	ENSRNOG00000018529	CASEIN KINASE I, GAMMA 2 ISOFORM (EC 2.7.1.-) (CKI-GAMMA 2). [Source:SWISSPROT;Acc:P78368] ENSG00000133275 (1) (1920719 1930065 1931449 1931449 2035102) 4001 (4001 nt) HUGO:2455: [IPR000719:Protein kinase; IPR002290:Serine/Threonine protein kinase;]	1	-21	96	ENSMUSG00000003345 (mmu-miR-320)	ENSRNOG00000018529 (mmu-miR-320)	hsa-mir-320	hsa-mir-320	0004674 protein serine/threonine kinase activity IEA; 0004681 casein kinase I activity TAS; 0005524 ATP binding IEA; 0016740 transferase activity IEA; 0006468 protein amino acid phosphorylation TAS; 0007165 signal transduction TAS; 0004672 protein kinase activity IEA; 0006468 protein amino acid phosphorylation IEA;	3' AAGCG-GGAGAGUUGGGUCGAAAA 5' hsa-mir-320 __ ||.||.:|.:..|::|||||||.| __ 5' UUAGCGUCAUAAAGUCCAGCUUGU 3' ENST00000313975_P E:-21 S:96.000000 Loc:138 Cons: 95.83%(mmu) 95.83%(rno)
ENST00000270223	ENSG00000185800	DMWD		ENSMUSG00000030410	ENSRNOG00000014984	DYSTROPHIA MYOTONICA-CONTAINING WD REPEAT MOTIF PROTEIN (DMR-N9 PROTEIN) (PROTEIN 59) (FRAGMENT). [Source:SWISSPROT;Acc:Q09019] ENSG00000185800 (-1) (50979095 50979341 50987488 50987488 50977451) 246 HUGO:2936:59 DMR-N9 [IPR001680:G-protein beta WD-40 repeat;]	1	-21.33	93		ENSRNOG00000014984 (mmu-miR-298)	mmu-mir-298	mmu-mir-298	0005554 molecular_function unknown ND; 0007126 meiosis NAS; 0008372 cellular_component unknown ND;	3' CCUUCUUGUCGGGAGGAGACGG 5' mmu-mir-298 __ ..|:..|:|.||||||.||||: __ 5' CUAGCCAUAACCCUCC-CUGCU 3' ENST00000270223 E:-21.33 S:93.000000 Loc:45 Cons: %(mmu) 100.00%(rno)
ENST00000335356	ENSG00000108262	GIT1		ENSMUSG00000011877	ENSRNOG00000014883	ARF GTPASE-ACTIVATING PROTEIN GIT1 (G PROTEIN-COUPLED RECEPTOR KINASE- INTERACTOR 1). [Source:SWISSPROT;Acc:Q9Y2X7] ENSG00000108262 (-1) (28046057 28047113 28062199 28062200 28039606) 1056 (1056 nt) HUGO:4272: [IPR001164:Human Rev interacting-like protein (hRIP); IPR001472:Bipartite nuclear localization signal; IPR002110:Ankyrin;]	2	-37.13	214	ENSMUSG00000011877 (rno-miR-140*)	ENSRNOG00000014883 (rno-miR-140*)	rno-mir-140* mmu-mir-293 mmu-mir-297	rno-mir-140* mmu-mir-297	0003677 DNA binding IEA; 0004872 receptor activity IEA; 0016301 kinase activity IEA; 0005634 nucleus IEA; 0005096 GTPase activator activity IEA; 0008277 regulation of G-protein coupled receptor protein signaling pathway TAS;	3' ACAGGCACCAAGA-UGGGACACCAU 5' rno-mir-140* __ ...||.|..||:|.||::||||||| __ 5' ACCCCUUAAUUUUAACUUUGUGGUA 3' ENST00000335356 E:-18.27 S:113.000000 Loc:420 Cons: 92.00%(mmu) 96.00%(rno)	3' GUACGUGUACGUGUGUAUGUA 5' mmu-mir-297 __ |:||:.||||:|||:.|::|| __ 5' CGUGU-CAUGUACAUUUGUAU 3' ENST00000335356 E:-18.860001 S:101.000000 Loc:1014 Cons: 100.00%(mmu) %(rno)
ENST00000225394	ENSG00000108262	GIT1		ENSMUSG00000011877	ENSRNOG00000014883	ARF GTPASE-ACTIVATING PROTEIN GIT1 (G PROTEIN-COUPLED RECEPTOR KINASE- INTERACTOR 1). [Source:SWISSPROT;Acc:Q9Y2X7] ENSG00000108262 (-1) (28046057 28047283 28061959 28061971 28039606) 1226 (1226 nt) HUGO:4272: [IPR001164:Human Rev interacting-like protein (hRIP); IPR001472:Bipartite nuclear localization signal; IPR002110:Ankyrin;]	1	-18.52	91		ENSRNOG00000014883 (mmu-miR-210)	hsa-mir-210	hsa-mir-210	0003677 DNA binding IEA; 0004872 receptor activity IEA; 0016301 kinase activity IEA; 0005634 nucleus IEA; 0005096 GTPase activator activity IEA; 0008277 regulation of G-protein coupled receptor protein signaling pathway TAS;	3' GUCGGCGACAGUGUGCGUGUC 5' hsa-mir-210 __ .||||.|||.||||.|::|.. __ 5' GAGCCACUGGCACAAGUGCCC 3' ENST00000225394 E:-18.52 S:91.000000 Loc:88 Cons: %(mmu) 100.00%(rno)
ENST00000262895	ENSG00000105737	GRIK5		ENSMUSG00000003378	ENSRNOG00000020310	GLUTAMATE RECEPTOR, IONOTROPIC KAINATE 5 PRECURSOR (GLUTAMATE RECEPTOR KA-2) (KA2) (EXCITATORY AMINO ACID RECEPTOR 2) (EAA2). [Source:SWISSPROT;Acc:Q16478] ENSG00000105737 (-1) (47194315 47194863 4726 HUGO:4583:GRIK2 KA2 [IPR001508:NMDA receptor; IPR001320:Ionotropic glutamate receptor; IPR001828:Extracellular ligand-binding receptor;]	1	-28.77	104	ENSMUSG00000003378 (mmu-miR-328)		rno-mir-328	rno-mir-328	0004872 receptor activity IEA; 0005215 transporter activity IEA; 0005216 ion channel activity IEA; 0005234 glutamate-gated ion channel activity IEA; 0005267 potassium channel activity IEA; 0015277 kainate selective glutamate receptor activity IDA; 0006811 ion transport IEA; 0006813 potassium ion transport IEA; 0007268 synaptic transmission NAS; 0016021 integral to membrane NAS; 0004970 inotropic …	3' UGCCUUCCCGUCUCUCCCGGUC 5' rno-mir-328 __ .|.|:|.||::|:|||||||.. __ 5' UCUGGA-GGUGGGGAGGGCCUC 3' ENST00000262895 E:-28.77 S:104.000000 Loc:353 Cons: 100.00%(mmu) %(rno)
ENST00000301218_P	ENSG00000105737	GRIK5	1056-1075	ENSMUSG00000003378	ENSRNOG00000020310	GLUTAMATE RECEPTOR, IONOTROPIC KAINATE 5 PRECURSOR (GLUTAMATE RECEPTOR KA-2) (KA2) (EXCITATORY AMINO ACID RECEPTOR 2) (EAA2). [Source:SWISSPROT;Acc:Q16478] ENSG00000105737 (-1) (47198107 47198107 4726 HUGO:4583:GRIK2 KA2 [IPR001508:NMDA receptor; IPR001320:Ionotropic glutamate receptor; IPR001828:Extracellular ligand-binding receptor;]	1	-22.19	103		ENSRNOG00000020310 (mmu-miR-136)	hsa-mir-136	hsa-mir-136	0004872 receptor activity IEA; 0005215 transporter activity IEA; 0005216 ion channel activity IEA; 0005234 glutamate-gated ion channel activity IEA; 0005267 potassium channel activity IEA; 0015277 kainate selective glutamate receptor activity IDA; 0006811 ion transport IEA; 0006813 potassium ion transport IEA; 0007268 synaptic transmission NAS; 0016021 integral to membrane NAS; 0004970 inotropic …	3' AGGUAG-UAGUUUUGUUUACCUCA 5' hsa-mir-136 __ .||.||..|||::|||:|.||||. __ 5' ACCUUCUCUCAGGACAGAGGGAGG 3' ENST00000301218_P E:-22.190001 S:103.000000 Loc:3974 Cons: %(mmu) 91.67%(rno)
ENST00000302640	ENSG00000150995	ITPR1		ENSMUSG00000030102	ENSRNOG00000007104	INOSITOL 1,4,5-TRISPHOSPHATE RECEPTOR TYPE 1 (TYPE 1 INOSITOL 1,4,5- TRISPHOSPHATE RECEPTOR) (TYPE 1 INSP3 RECEPTOR) (IP3 RECEPTOR ISOFORM 1) (INSP3R1) (IP3R). [Source:SWISSPROT;Acc:Q14643] ENSG000001 HUGO:6180:Insp3r1 IP3R1 [IPR000493:Inositol 1,4,5-trisphosphate-binding protein receptor; IPR005821:Ion transport protein; IPR000699:Intracellular calcium-release channel; IPR003608:MIR domain;]	1	-17.47	94		ENSRNOG00000007104 (mmu-miR-194)	hsa-mir-194	hsa-mir-194	0005220 inositol 1,4,5-triphosphate-sensitive calcium-release channel activity IEA; 0005262 calcium channel activity IEA; 0008095 inositol-1,4,5-triphosphate receptor activity TAS; 0006812 cation transport IEA; 0006816 calcium ion transport NAS; 0007165 signal transduction NAS; 0005789 endoplasmic reticulum membrane NAS; 0016021 integral to membrane IEA;	3' AGGUGUACCUCAACGACAAUGU 5' hsa-mir-194 __ |||.|.|||.|.|||||||.|. __ 5' UCCUC-UGGUGAUGCUGUUUCU 3' ENST00000302640 E:-17.469999 S:94.000000 Loc:539 Cons: %(mmu) 90.48%(rno)
ENST00000303186_P	ENSG00000110514	MADD	633-651	ENSMUSG00000040687	ENSRNOG00000012568	MAP-KINASE ACTIVATING DEATH DOMAIN-CONTAINING PROTEIN ISOFORM A; INSULINOMA-GLUCAGONOMA PROTEIN 20. [Source:RefSeq;Acc:NM_130476] ENSG00000110514 (1) (47259775 47259775 47315010 47315010 47394481) 400 HUGO:6766:DENN KIAA0358 [IPR001194:DENN (AEX-3) domain; IPR005112:dDENN domain; IPR005113:uDENN domain;]	1	-17.14	96		ENSRNOG00000012568 (mmu-miR-27b)	hsa-mir-27b	hsa-mir-27b	0005038 death receptor interacting protein activity TAS; 0007166 cell surface receptor linked signal transduction TAS; 0005737 cytoplasm TAS; 0005886 plasma membrane TAS; 0016301 kinase activity IEA; 0030295 protein kinase activator activity TAS; 0000004 biological_process unknown ND; 0008372 cellular_component unknown ND;	3' GUCUUGA--AUCGGUGACACUU 5' hsa-mir-27b __ |:|||.|..||||||:||..|| __ 5' CGGAAGUAGUAGCCAUUGCCAA 3' ENST00000303186_P E:-17.139999 S:96.000000 Loc:3740 Cons: %(mmu) 90.91%(rno)
ENST00000300231_P	ENSG00000166963	MAP1A		ENSMUSG00000027254	ENSRNOG00000014230	MICROTUBULE-ASSOCIATED PROTEIN 1A (MAP 1A) (PROLIFERATION-RELATED PROTEIN P80) [CONTAINS: MAP1 LIGHT CHAIN LC2]. [Source:SWISSPROT;Acc:P78559] ENSG00000166963 (1) (41528896 41529728 41538478 41538478 HUGO:6835:MAP1L []	2	-41.84	195		ENSRNOG00000014230 (mmu-miR-224)	hsa-mir-224 hsa-mir-27b	hsa-mir-27b hsa-mir-224	0005198 structural molecule activity NR; 0007017 microtubule-based process IEA; 0005875 microtubule associated complex TAS;	3' GUCUUGAAUCGGUGAC-ACUU 5' hsa-mir-27b __ :|||:..|:||:||||.|||: __ 5' UAGAGAAUGGCUACUGCUGAG 3' ENST00000300231_P E:-21.93 S:102.000000 Loc:45 Cons: %(mmu) 95.24%(rno)	3' AUUUGCCUUGGUGAUC-ACUGAAC 5' hsa-mir-224 __ .|||:||:|.||||:|.||.||.. __ 5' GAAAUGGGAACACUGGCUGCCUCU 3' ENST00000300231_P E:-19.91 S:93.000000 Loc:953 Cons: %(mmu) 95.83%(rno)
ENST00000222254	ENSG00000105647	PIK3R2		ENSMUSG00000031834	ENSRNOG00000019228	PHOSPHATIDYLINOSITOL 3-KINASE REGULATORY BETA SUBUNIT (PI3-KINASE P85-BETA SUBUNIT) (PTDINS-3-KINASE P85-BETA). [Source:SWISSPROT;Acc:O00459] ENSG00000105647 (1) (18127432 18127690 18141104 18141883 1 HUGO:8980:P85B [IPR001720:PI3 kinase, P85 regulatory subunit; IPR000980:SH2 motif; IPR001452:SH3 domain; IPR000198:RhoGAP domain;]	1	-30.66	103	ENSMUSG00000031834 (mmu-miR-292_3p)		mmu-mir-292_3p	mmu-mir-292_3p	0016303 phosphatidylinositol 3-kinase activity NR; 0007242 intracellular signaling cascade IEA; 0005942 phosphoinositide 3-kinase complex IEA;	3' UGUGAGUUUUGGACCGCCGUGAA 5' mmu-mir-292_3p __ |||:||::::||.|||||.||.. __ 5' ACAUUCGGGGCCGGGCGGGACCC 3' ENST00000222254 E:-30.66 S:103.000000 Loc:491 Cons: 95.65%(mmu) %(rno)
ENST00000280562	ENSG00000090975	PITPNM2		ENSMUSG00000029406	ENSRNOG00000001075	PHOSPHATIDYLINOSITOL TRANSFER PROTEIN, MEMBRANE-ASSOCIATED 2; PYK2 N-TERMINAL DOMAIN-INTERACTING RECEPTOR 3; RETINAL DEGENERATION B ALPHA 2 (DROSOPHILA). [Source:RefSeq;Acc:NM_020845] ENSG00000090975 HUGO:21044:NIR3 RDGB2 RDGBA2 [IPR001666:Phosphatidylinositol transfer protein; IPR004177:DDHD domain;]	5	-96.94	533	ENSMUSG00000029406 (mmu-let-7b)	ENSRNOG00000001075 (mmu-let-7b)	hsa-let-7b hsa-let-7c hsa-let-7a hsa-let-7e hsa-let-7d hsa-mir-130a rno-mir-135b hsa-mir-135 rno-mir-345 rno-mir-349 rno-mir-352 hsa-mir-7 hsa-mir-92	rno-mir-135b hsa-mir-7 106 hsa-mir-92 rno-mir-349	0046872 metal ion binding IEA; 0006810 transport IEA; 0005622 intracellular IEA; 0005509 calcium ion binding NAS; 0008152 metabolism NAS; 0016021 integral to membrane NAS;	3' GUGUAUCCUUACUUUUCGGUAU 5' rno-mir-135b __ ||.:.||||:.||||:||::|| __ 5' CAAGCAGGAGAGAAAGGCUGUA 3' ENST00000280562 E:-18.190001 S:117.000000 Loc:598 Cons: 90.91%(mmu) 90.91%(rno)	3' UUGUUUUAGUGAUCAGAAGGU 5' hsa-mir-7 __ ..|||..|||||:||:||.|| __ 5' UUCAACCUCACUGGUUUUGCA 3' ENST00000280562 E:-19.190001 S:106.000000 Loc:449 Cons: 95.24%(mmu) 95.24%(rno)	3' UGAUAUGUUGGAGGAUGGAGU 5' hsa-let-7e __ .:|.|||:.|:|:||||:||. __ 5' UUUCUACGCCUUUCUACUUCU 3' ENST00000280562 E:-18.110001 S:105.000000 Loc:770 Cons: 100.00%(mmu) 100.00%(rno)	3' UGUCCGG-CCCUGUUCACGUUAU 5' hsa-mir-92 __ .||.|||..||||||..|||||| __ 5' CCAUGCCAAGGACAACAGCAAUA 3' ENST00000280562 E:-19.379999 S:104.000000 Loc:1907 Cons: 91.30%(mmu) 91.30%(rno)	3' UCUCCAAUUCUGUCGUCCCGAC 5' rno-mir-349 __ :|:.|.|:||.|.||||||||. __ 5' GGGUGCUGAG-CUGCAGGGCUC 3' ENST00000280562 E:-22.07 S:101.000000 Loc:2141 Cons: 95.24%(mmu) 95.24%(rno)
ENST00000262719	ENSG00000081913	PLEKHE1		ENSMUSG00000044340	ENSRNOG00000002821	ENSG00000081913 (1) (58532928 58532930 58795633 58796634 59293161) 1001 (1001 nt) HUGO:20610:KIAA0606 SCOP [IPR001611:Leucine-rich repeat; IPR001849:Pleckstrin-like; IPR001932:Protein phosphatase 2C-like; IPR000694:Proline-rich region;]	4	-84.4	393	ENSMUSG00000044340 (mmu-miR-185)	ENSRNOG00000002821 (mmu-miR-185)	hsa-mir-185 hsa-mir-194 hsa-mir-199b hsa-mir-199a mmu-mir-298 rno-mir-324_5p rno-mir-339 rno-mir-341	hsa-mir-199b rno-mir-341 rno-mir-339 rno-mir-324_5p	0003824 catalytic activity IEA;	3' CUUGUCUAUCAGAUUU-GUGACCC 5' hsa-mir-199b __ .:.|||:|:..:|||:.||||||| __ 5' UGUCAGGUGACUUAAGUCACUGGG 3' ENST00000262719 E:-25.67 S:108.000000 Loc:514 Cons: 95.83%(mmu) 91.67%(rno)	3' UGACUGGCUGGCUGGCUAGCU 5' rno-mir-341 __ .||||..||.|.:|:|||:|| __ 5' UCUGAGAGAACAGCUGAUUGA 3' ENST00000262719 E:-19.469999 S:97.000000 Loc:550 Cons: 95.24%(mmu) 95.24%(rno)	3' ACUCGAGGACCUCCUGUCCCU 5' rno-mir-339 __ ||..:.::||||.|:|||||. __ 5' UGUUUGUUUGGAAGGCAGGGC 3' ENST00000262719 E:-21.68 S:95.000000 Loc:331 Cons: 100.00%(mmu) 95.24%(rno)	3' UGUGGUUACGGGAUCCCCUACGC 5' rno-mir-324_5p __ |.||:||..:||||||.|.|||. __ 5' AGACUAA-CUCCUAGGAGUUGCU 3' ENST00000262719 E:-17.58 S:93.000000 Loc:483 Cons: 95.45%(mmu) 100.00%(rno)
ENST00000338086	ENSG00000055917	PUM2		ENSMUSG00000020594	ENSRNOG00000006180	PUMILIO HOMOLOG 2. [Source:RefSeq;Acc:NM_015317] ENSG00000055917 (-1) (20432969 20435858 20511633 20511656 20409386) 2889 (2889 nt) HUGO:14958:PUMH2 KIAA0235 [IPR001313:Pumilio/Puf RNA-binding;]	10	-189.27	1013	ENSMUSG00000020594 (mmu-let-7f)	ENSRNOG00000006180 (rno-miR-101b)	hsa-let-7f rno-mir-101b hsa-mir-124a hsa-mir-142_5p hsa-mir-18 hsa-mir-187 hsa-mir-199b hsa-mir-200c mmu-mir-202 hsa-mir-302 hsa-mir-31 hsa-mir-93	hsa-mir-199b hsa-mir-142_5p mmu-mir-202 hsa-mir-200c rno-mir-101b hsa-mir-187 hsa-mir-302 hsa-mir-18 hsa-mir-124a 95	0003723 RNA binding IEA;	3' CUUGUCUAUCAGAUUUGUGACCC 5' hsa-mir-199b __ ||.|||.|.||||||::.||||. __ 5' GACCAGUUUGUCUAAGUCCUGGC 3' ENST00000338086 E:-19.139999 S:108.000000 Loc:2726 Cons: %(mmu) 100.00%(rno)	3' CAUCACGAAAGAUGAAAUAC 5' hsa-mir-142_5p __ ..||||||||.||:|||:|. __ 5' AAAGUGCUUUGUAUUUUGUU 3' ENST00000338086 E:-18.34 S:107.000000 Loc:1784 Cons: %(mmu) 100.00%(rno)	3' AGAAGGGUACGCGAUAUGGAGA 5' mmu-mir-202 __ |:||||:.||||:.|.||||:| __ 5' UUUUCCUUUGCGUGAAACCUUU 3' ENST00000338086 E:-21.84 S:107.000000 Loc:450 Cons: 90.91%(mmu) 90.91%(rno)	3' AGGUAGUAA-UGGGCCGUCAUAA 5' hsa-mir-200c __ .||.||.||.|||:||||.|||. __ 5' GCCCUCUUUGACCUGGCAAUAUA 3' ENST00000338086 E:-19.32 S:104.000000 Loc:1214 Cons: %(mmu) 95.65%(rno)	3' GAAGUCGAUAGUGUCAUGACAU 5' rno-mir-101b __ |||::...|..|.||||||||| __ 5' CUUUGUACAGAAGAGUACUGUA 3' ENST00000338086 E:-17.59 S:103.000000 Loc:1519 Cons: %(mmu) 100.00%(rno)	3' GCCGACGUUGUGUUCUGUGCU 5' hsa-mir-187 __ |..|||.:|||:||||||:.| __ 5' CCUCUG-GACAUAAGACAUAA 3' ENST00000338086 E:-18.83 S:101.000000 Loc:1597 Cons: %(mmu) 95.00%(rno)	3' AGUGGUUUUGUACCUUCGUGAAU 5' hsa-mir-302 __ .:||.|||.|||||.:.|||||. __ 5' AUACAAAAUCAUGGUGACACUUC 3' ENST00000338086 E:-17.35 S:98.000000 Loc:722 Cons: %(mmu) 91.30%(rno)	3' AUAGACGUGAUCUACGUGGAAU 5' hsa-mir-18 __ |:.:||:||.||:||:||.||. __ 5' UGGUUGUAC-AGGUGUACAUUU 3' ENST00000338086 E:-18.08 S:97.000000 Loc:1114 Cons: %(mmu) 100.00%(rno)	3' ACCGUAAGUG-GCGCACGGAAUU 5' hsa-mir-124a __ ...||||:||..|||.||||||. __ 5' GUACAUUUACAAGCG-GCCUUAU 3' ENST00000338086 E:-21.75 S:95.000000 Loc:1629 Cons: %(mmu) 90.91%(rno)	3' UUGA-UAUGUUAGAUGAUGGAGU 5' hsa-let-7f __ :.||.:||.::|||||.|||.|| __ 5' GUCUGGUA-GGUCUACAACCCCA 3' ENST00000338086 E:-17.030001 S:93.000000 Loc:382 Cons: 95.45%(mmu) %(rno)
ENST00000336424	ENSG00000107140	TESK1		ENSMUSG00000028458	ENSRNOG00000017532	TESTIS-SPECIFIC PROTEIN KINASE 1 (EC 2.7.1.-) (TESTICULAR PROTEIN KINASE 1). [Source:SWISSPROT;Acc:Q15569] ENSG00000107140 (1) (35595318 35595617 35599739 35600029 35648304) 290 (290 nt) HUGO:11731: [IPR000719:Protein kinase; IPR001245:Tyrosine protein kinase;]	3	-61.89	296	ENSMUSG00000028458 (mmu-miR-127)	ENSRNOG00000017532 (mmu-miR-196)	hsa-mir-127 hsa-mir-196 rno-mir-338	hsa-mir-196 rno-mir-338 hsa-mir-127	0016301 kinase activity IEA; 0004674 protein serine/threonine kinase activity TAS; 0004713 protein-tyrosine kinase activity IEA; 0005524 ATP binding IEA; 0016740 transferase activity IEA; 0006468 protein amino acid phosphorylation IEA; 0007283 spermatogenesis TAS;	3' GGUUGUUGUACUUUGAUGGAU 5' hsa-mir-196 __ |:|||.||:||.||:||::|| __ 5' CUAAC-ACGUGCAAUUAUUUA 3' ENST00000336424 E:-17.530001 S:107.000000 Loc:226 Cons: %(mmu) 95.00%(rno)	3' AGUUGUUUUAGU-GACUACGACCU 5' rno-mir-338 __ ||||:||||.::.|||..|||||. __ 5' UCAAUAAAACUGCCUG--GCUGGC 3' ENST00000336424 E:-18.02 S:95.000000 Loc:254 Cons: 95.45%(mmu) 95.45%(rno)	3' UCGGUUCGAGUCUGCCUAGGCU 5' hsa-mir-127 __ .||||:.:.||||:||:.|:|| __ 5' UGCCAGUUCCAGAUGGG-CUGA 3' ENST00000336424 E:-26.34 S:94.000000 Loc:79 Cons: 90.48%(mmu) %(rno)
ENST00000241542	ENSG00000065526			ENSMUSG00000040761	ENSRNOG00000010857	SMART/HDAC1 ASSOCIATED REPRESSOR PROTEIN; MSX2 INTERACTING NUCLEAR TARGET (MINT) HOMOLOG. [Source:RefSeq;Acc:NM_015001] ENSG00000065526 (1) (15537056 15537260 15628619 15629647 15658827) 1028 (1028 nt [IPR000504:RNA-binding region RNP-1 (RNA recognition motif);]	1	-22.11	113		ENSRNOG00000010857 (mmu-miR-203)	hsa-mir-203	hsa-mir-203	0003676 nucleic acid binding IEA; 0004872 receptor activity IEA;	3' GAUCACCAG-GAUUUGUAAAGUG 5' hsa-mir-203 __ ||.|.||||...:|||||||||: __ 5' CUUGGGGUCAAGGAACAUUUCAU 3' ENST00000241542 E:-22.110001 S:113.000000 Loc:479 Cons: %(mmu) 91.30%(rno)
ENST00000262868	ENSG00000080845			ENSMUSG00000045469	ENSRNOG00000020225	DISKS LARGE-ASSOCIATED PROTEIN 4 (DAP-4) (SAP90/PSD-95-ASSOCIATED PROTEIN 4) (SAPAP4) (PSD-95/SAP90 BINDING PROTEIN 4). [Source:SWISSPROT;Acc:Q9Y2H0] ENSG00000080845 (1) (35680873 35745550 35840863 35 [IPR005026:Guanylate-kinase-associated protein; IPR001472:Bipartite nuclear localization signal;]	3	-65.32	312		ENSRNOG00000020225 (mmu-let-7c)	hsa-let-7c hsa-mir-17_5p mmu-mir-297 rno-mir-339	rno-mir-339 mmu-mir-297 hsa-mir-17_5p	0007267 cell-cell signaling IEA; 0016020 membrane IEA;	3' ACUCGAGGACCUCCUGUCCCU 5' rno-mir-339 __ ||||..||..||||||||.|| __ 5' UGAGGGCCCAGAGGACAGAGA 3' ENST00000262868 E:-25.370001 S:112.000000 Loc:534 Cons: %(mmu) 100.00%(rno)	3' GUACGUGUACGUGUGUAUGUA 5' mmu-mir-297 __ ::||:||||.::||||||.|. __ 5' UGUGUACAUAUGCACAUAGAC 3' ENST00000262868 E:-20.040001 S:105.000000 Loc:902 Cons: %(mmu) 100.00%(rno)	3' UGAUGGACGUGACAUUCGUGAAAC 5' hsa-mir-17_5p __ .||||||.|||...|:|||:.||| __ 5' CCUACCU-CAC---AGGCAUGUUG 3' ENST00000262868 E:-19.91 S:95.000000 Loc:1559 Cons: %(mmu) 100.00%(rno)
ENST00000251181	ENSG00000099814			ENSMUSG00000037633	ENSRNOG00000028590	ENSG00000099814 (1) (103314331 103314332 103332971 103334752 103362901) 1781 (1781 nt) [IPR000253:Forkhead-associated (FHA); IPR000694:Proline-rich region;]	1	-21.14	99		ENSRNOG00000028590 (mmu-miR-146)	hsa-mir-146	hsa-mir-146		3' UUGGGUACCUUAAGUCAAGAGU 5' hsa-mir-146 __ ...:|||||||||:.|||||.| __ 5' UUGUCAUGGAAUUU-GUUCUAA 3' ENST00000251181 E:-21.139999 S:99.000000 Loc:1746 Cons: %(mmu) 95.24%(rno)
ENST00000329730_P	ENSG00000104866			ENSMUSG00000051403	ENSRNOG00000023037	ENSG00000104866 (1) (50288058 50288424 50336512 50336514 50323667) 4001 (4001 nt) [IPR001611:Leucine-rich repeat;]	2	-53.18	202		ENSRNOG00000023037 (rno-miR-101b)	rno-mir-101b hsa-mir-200c hsa-mir-23b	hsa-mir-23b hsa-mir-200c		3' CACCAUUAGGGACCGUUACACUA 5' hsa-mir-23b __ .||||:|.||||||::.||||:. __ 5' CUGGUGA-CCCUGGUGCUGUGGA 3' ENST00000329730_P E:-28.84 S:105.000000 Loc:2151 Cons: %(mmu) 100.00%(rno)	3' AGGUAGUAAU-GGGCCGUCAUAA 5' hsa-mir-200c __ |||:.||..|.||:||||||:.| __ 5' UCCG-CAGCAGCCUGGCAGUGCU 3' ENST00000329730_P E:-24.34 S:97.000000 Loc:728 Cons: %(mmu) 95.45%(rno)
ENST00000265136	ENSG00000106078			ENSMUSG00000020173	ENSRNOG00000004281	ENSG00000106078 (-1) (50825659 50826997 51126250 51126251 50602416) 1338 (1338 nt) [IPR003124:Actin-binding WH2; IPR001472:Bipartite nuclear localization signal; IPR000694:Proline-rich region;]	1	-19.15	100	ENSMUSG00000020173 (rno-miR-352)		rno-mir-352	rno-mir-352		3' AUGAUACGUUGGAUGAUGAGA 5' rno-mir-352 __ .:|||..||:||.|:|:|||| __ 5' AGCUA-CCAGCCAAUUGCUCU 3' ENST00000265136 E:-19.15 S:100.000000 Loc:1267 Cons: 100.00%(mmu) %(rno)
ENST00000264644	ENSG00000108352			ENSMUSG00000038020	ENSRNOG00000027871	LINK GUANINE NUCLEOTIDE EXCHANGE FACTOR II. [Source:RefSeq;Acc:NM_016339] ENSG00000108352 (1) (38709570 38715448 38725003 38726863 38750573) 1846 (1846 nt) [IPR001895:Guanine-nucleotide dissociation stimulator CDC25;]	4	-82.26	394	ENSMUSG00000038020 (mmu-miR-125a)	ENSRNOG00000027871 (mmu-miR-125a)	hsa-mir-125a hsa-mir-216 hsa-mir-22 mmu-mir-291_3p rno-mir-343 hsa-mir-93	hsa-mir-125a mmu-mir-291_3p hsa-mir-216 rno-mir-343	0005085 guanyl-nucleotide exchange factor activity TAS; 0007186 G-protein coupled receptor protein signaling pathway TAS; 0007242 intracellular signaling cascade IEA; 0007399 neurogenesis TAS; 0005624 membrane fraction TAS;	3' GUGUCCAAUUUCCCA-GAGUCCCU 5' hsa-mir-125a __ .|.|||.||||.|.|.|||||||| __ 5' GAGAGGGUAAAAGAUGCUCAGGGA 3' ENST00000264644 E:-24.85 S:109.000000 Loc:779 Cons: 91.67%(mmu) 91.67%(rno)	3' CCGUGUGUUUCACCUUCGUGAAA 5' mmu-mir-291_3p __ |||||.:::.....||||||||| __ 5' GGCACCUGGCACUCAAGCACUUU 3' ENST00000264644 E:-18.77 S:97.000000 Loc:35 Cons: 95.65%(mmu) 95.65%(rno)	3' GUGUCAACGGUCGACUCUAAU 5' hsa-mir-216 __ .:|||.|.|::|.||||:||. __ 5' GGCAGCUACUGGGUGAGGUUU 3' ENST00000264644 E:-17.91 S:95.000000 Loc:1192 Cons: 100.00%(mmu) %(rno)	3' UGACCCGUGUGCCUCCCUCU 5' rno-mir-343 __ |||..||.:|.||||||||. __ 5' ACU--GC-UAAGGAGGGAGU 3' ENST00000264644 E:-20.73 S:93.000000 Loc:918 Cons: 100.00%(mmu) %(rno)
[truncated: 63 more rows]
