# Supplementary material for: Human MicroRNA Targets
Source: PLoS Biol. 2004 Oct 5;2(11):e363. doi: 10.1371/journal.pbio.0020363 (PMC521178; doi:10.1371/journal.pbio.0020363)
Supplement: Table S12 — (621 KB XLS). [file pbio.0020363.st012.xls]

## Sheet: consv_vert_targets.txt
				Conserved vertebrate target genes (Updates will be made available at http://www.microrna.org).
Human Transcript	Human Gene	Mouse Orthologue	Rat Orthologue	Annotation [Domains]	Total Conserved Hits	Total Energy (kcal/mol)	Total Score	Mouse Transcript (miRNA)	Rat Transcript (miRNA)	All miRNAs	miRNAs (non overlapping)	GO Terms	Alignments
ENST00000271609_P	ENSG00000143355	ENSMUSG00000019230	ENSRNOG00000010357	LIM/HOMEOBOX PROTEIN LHX9. [Source:SWISSPROT;Acc:Q9NQ69] ENSG00000143355 (1) (195169921 195169921 195186648 195186648 195489939) 4001 (4001 nt) HUGO:14222: [IPR001356:Homeobox; IPR001781:Zn-binding protein, LIM;]	8	-157.99	863	ENSMUSG00000019230 (mmu-let-7g)	ENSRNOG00000010357 (mmu-let-7g)	hsa-let-7g hsa-let-7e hsa-mir-1 rno-mir-101b hsa-mir-132 mmu-mir-133 hsa-mir-133a hsa-mir-16 hsa-mir-181a hsa-mir-181c hsa-mir-181b hsa-mir-196 rno-mir-324_3p rno-mir-325 hsa-mir-7	hsa-mir-181b hsa-mir-1 rno-mir-101b 111 hsa-mir-133a hsa-mir-16 96 hsa-mir-196	0003700 transcription factor activity IEA; 0006355 regulation of transcription, DNA-dependent IEA; 0005634 nucleus IEA;	3' UUGGGUGGCUGUCGUUACUUACAA 5' hsa-mir-181b __ :::|::..|:|||:::|||||||| __ 5' GGUCUG--GGCAGUGGUGAAUGUU 3' ENST00000271609_P E:-21.17 S:119.000000 Loc:1182 Cons: 100.00%(mmu) %(rno)	3' AUGUAUGAAGA-AAUGUAAGGU 5' hsa-mir-1 __ |.|||||||||.|||||||::: __ 5' UUCAUACUUCUAUUACAUUUUG 3' ENST00000271609_P E:-20.110001 S:118.000000 Loc:1627 Cons: %(mmu) 90.91%(rno)	3' GAAGUCGAUA--GUGUCAUGACAU 5' rno-mir-101b __ ||||||||:|..||::.||:|||| __ 5' CUUCAGCUGUACCAUGAUAUUGUA 3' ENST00000271609_P E:-24.110001 S:118.000000 Loc:907 Cons: 91.67%(mmu) %(rno)	3' UGAUAUGUUGGAGGAUGGAGU 5' hsa-let-7e __ |||:|.:.|||||:||::||. __ 5' ACUGUUUUACCUCUUAUUUCU 3' ENST00000271609_P E:-21.629999 S:110.000000 Loc:1924 Cons: 100.00%(mmu) %(rno)	3' UGUCGACCAACUUCCCCUGGUU 5' hsa-mir-133a __ ::|.|..|||.:|||||||.|| __ 5' GUAUCCUGUUAGAGGGGACAAA 3' ENST00000271609_P E:-18.52 S:105.000000 Loc:1962 Cons: 100.00%(mmu) %(rno)	3' GCGGUUAUAAAUGCACGACGAU 5' hsa-mir-16 __ ..:||:.||.||:|||:||:|. __ 5' AAUCAGGAUAUAUGUGUUGUUU 3' ENST00000271609_P E:-18.16 S:105.000000 Loc:1858 Cons: 100.00%(mmu) %(rno)	3' UGACAUG--UUUGAUGAUGGAGU 5' hsa-let-7g __ |:||||:..||||||:|.||.|. __ 5' AUUGUAUAGAAACUAUUUCCCCU 3' ENST00000271609_P E:-17.25 S:96.000000 Loc:2121 Cons: 91.30%(mmu) 91.30%(rno)	3' GGUUGUUGUAC-UUUGAUGGAU 5' hsa-mir-196 __ ||:||.::.||.|||:|.|||| __ 5' CCGAC-GUUUGAAAAUUCCCUA 3' ENST00000271609_P E:-17.040001 S:92.000000 Loc:2694 Cons: 95.24%(mmu) 95.24%(rno)
ENST00000311305	ENSG00000164924	ENSMUSG00000022285	ENSRNOG00000008195	14-3-3 PROTEIN ZETA/DELTA (PROTEIN KINASE C INHIBITOR PROTEIN-1) (KCIP-1) (FACTOR ACTIVATING EXOENZYME S) (FAS). [Source:SWISSPROT;Acc:P29312] ENSG00000164924 (-1) (101887497 101889504 101917700 10192 HUGO:12855:14-3-3 zeta [IPR000308:14-3-3 protein;]	7	-148.39	719	ENSMUSG00000022285 (mmu-miR-122a)		hsa-mir-122a hsa-mir-140 hsa-mir-15b hsa-mir-16 hsa-mir-181c hsa-mir-198 hsa-mir-206 rno-mir-338 rno-mir-339	rno-mir-338 rno-mir-339 hsa-mir-15b hsa-mir-140 hsa-mir-181c hsa-mir-122a hsa-mir-198	0019904 protein domain specific binding IEA;	3' AGUUGUUUUAGUGACUACGACCU 5' rno-mir-338 __ ||||:.||||.|:|||||.|||: __ 5' UCAAU-AAAU-AUUGAUGAUGGG 3' ENST00000311305 E:-20.9 S:113.000000 Loc:1944 Cons: 100.00%(mmu) %(rno)	3' ACUCGAGGACCUCCUGUCCCU 5' rno-mir-339 __ |.|||||||..||.:|||||| __ 5' UAAGCUCCUCAAGAGCAGGGA 3' ENST00000311305 E:-27.08 S:106.000000 Loc:1878 Cons: 90.48%(mmu) %(rno)	3' ACAUUUGGUAC-UACACGACGAU 5' hsa-mir-15b __ ||...|.||||.||||||||:.| __ 5' UGCCUAACAUGCAUGUGCUGUAA 3' ENST00000311305 E:-18.719999 S:103.000000 Loc:829 Cons: 95.65%(mmu) %(rno)	3' GAUGGUAUCC-CAUUUUGGUGA 5' hsa-mir-140 __ .||::|.:||.|||:|:|||.| __ 5' AUAUUAGGGGAGUAGAGCCAGU 3' ENST00000311305 E:-18.73 S:102.000000 Loc:158 Cons: 95.45%(mmu) %(rno)	3' UGAGUGGCUGUCCAACUUACAA 5' hsa-mir-181c __ |:|:|.:||||||||..||||| __ 5' AUUUA-UGACAGGUU-UAUGUU 3' ENST00000311305 E:-20.08 S:101.000000 Loc:92 Cons: 100.00%(mmu) %(rno)	3' UGUUUGUGGUAACAGUGUGAGGU 5' hsa-mir-122a __ :||:|.|.|:.|.|||||:|||| __ 5' GCAGA-AACGGU-UCACAUUCCA 3' ENST00000311305 E:-21.790001 S:100.000000 Loc:576 Cons: 100.00%(mmu) %(rno)	3' GGAUAGAGGGGAGACCUGG 5' hsa-mir-198 __ |||.|.|:||||||.|:|. __ 5' CCU-UAUUCCCUCUUGGCA 3' ENST00000311305 E:-21.09 S:94.000000 Loc:1085 Cons: 100.00%(mmu) %(rno)
ENST00000262124	ENSG00000085415	ENSMUSG00000024541	ENSRNOG00000017263	NUCLEOPORIN SEH1 (SEC13-LIKE PROTEIN). [Source:SWISSPROT;Acc:Q96EE3] ENSG00000085415 (1) (12938024 12938025 12975251 12977526 13039053) 2275 (2275 nt) [IPR001680:G-protein beta WD-40 repeat;]	2	-45.36	205	ENSMUSG00000024541 (mmu-miR-103)	ENSRNOG00000017263 (mmu-miR-210)	hsa-mir-103 hsa-mir-210 rno-mir-327	hsa-mir-210 rno-mir-327	0008565 protein transporter activity IEA; 0006886 intracellular protein transport IEA;	3' GUCGGCG-ACAGUGUGCGUGUC 5' hsa-mir-210 __ :.||:||.|||::||:|||||. __ 5' UUGCUGCUUGUUGCAUGCACAC 3' ENST00000262124 E:-24.969999 S:111.000000 Loc:32 Cons: 95.45%(mmu) 90.91%(rno)	3' UGGGAGUACGGGGAGUUCC 5' rno-mir-327 __ .|:|||:.|||:||:||.. __ 5' UCUCUCG-GCCUCUUAAUC 3' ENST00000262124 E:-20.389999 S:94.000000 Loc:1762 Cons: %(mmu) 100.00%(rno)
ENST00000241001_P	ENSG00000007372	ENSMUSG00000027168	ENSRNOG00000004410	PAIRED BOX PROTEIN PAX-6 (OCULORHOMBIN) (ANIRIDIA, TYPE II PROTEIN). [Source:SWISSPROT;Acc:P26367] ENSG00000007372 (-1) (31775791 31775791 31788701 31789903 31495479) 4001 (4001 nt) HUGO:8620:AN AN2 D11S812E WAGR [IPR001356:Homeobox; IPR001523:Paired box protein, N-terminal;]	6	-110.02	570	ENSMUSG00000027168 (mmu-miR-195)	ENSRNOG00000004410 (mmu-let-7g)	hsa-let-7g rno-mir-135b hsa-mir-195 hsa-mir-206 mmu-mir-290 hsa-mir-363	hsa-mir-195 101 rno-mir-135b hsa-mir-206 mmu-mir-290 hsa-mir-363	0003700 transcription factor activity TAS; 0006355 regulation of transcription, DNA-dependent IEA; 0007397 histogenesis and organogenesis TAS; 0007417 central nervous system development TAS; 0007456 eye morphogenesis (sensu Drosophila) TAS; 0007601 vision TAS; 0030154 cell differentiation IEA; 0005634 nucleus IEA;	3' CGGUUAUAAAGACACGACGAU 5' hsa-mir-195 __ .|||||..||:|||||..||| __ 5' UCCAAUCAUUUUGUGCAUCUA 3' ENST00000241001_P E:-17.379999 S:101.000000 Loc:846 Cons: 100.00%(mmu) %(rno)	3' UGACAUGUUUGAUGAUGGAGU 5' hsa-let-7g __ .:|.|:.||:||::|:|||:. __ 5' UUUCUGAAAGCUGUUGCCUUU 3' ENST00000241001_P E:-18.940001 S:96.000000 Loc:1429 Cons: %(mmu) 95.24%(rno)	3' GUGUAUCCUUACUUUUCGGUAU 5' rno-mir-135b __ |..:|:|||||.|||:|||.|. __ 5' CCGGUGGGAAUUAAAGGCCUUC 3' ENST00000241001_P E:-17.950001 S:96.000000 Loc:1656 Cons: %(mmu) 95.45%(rno)	3' GGUGUGUGAAGGAAUGUAAGGU 5' hsa-mir-206 __ .:|||||:||:|.|:||.||.. __ 5' AUACACAUUUUCAUGCAAUCAU 3' ENST00000241001_P E:-19.370001 S:93.000000 Loc:761 Cons: 100.00%(mmu) %(rno)	3' UUUUUCACGGG-GGUAUCAAACUC 5' mmu-mir-290 __ .||||||||::.|.|.|||||.|. __ 5' UAAAAGUGCUUGCAAGAGUUUUAA 3' ENST00000241001_P E:-17.42 S:93.000000 Loc:886 Cons: 95.83%(mmu) 95.83%(rno)	3' AAUGUCUAC--CUAUGGCACGUUA 5' hsa-mir-363 __ |.|||||||..|.|..:||||||. __ 5' UAACAGAUGAAGUUUAUGUGCAAA 3' ENST00000241001_P E:-18.959999 S:91.000000 Loc:554 Cons: 91.67%(mmu) %(rno)
ENST00000332351	ENSG00000184937	ENSMUSG00000016458	ENSRNOG00000013074	WILMS TUMOR PROTEIN (WT33). [Source:SWISSPROT;Acc:P19544] ENSG00000184937 (-1) (32373633 32374913 32420996 32421386 31797095) 1280 (1280 nt) HUGO:12796:GUD WAGR WIT-2 [IPR007087:Zn-finger, C2H2 type; IPR000976:Wilm's tumour protein; IPR000694:Proline-rich region;]	2	-45.38	193	ENSMUSG00000016458 (mmu-miR-182)		hsa-mir-182 hsa-mir-193 hsa-mir-25 rno-mir-324_5p hsa-mir-92	hsa-mir-92 hsa-mir-182	0003700 transcription factor activity NAS; 0006355 regulation of transcription, DNA-dependent NAS; 0045786 negative regulation of cell cycle IEA; 0005634 nucleus NAS;	3' UGUCCGGCCCUGUUCACGU-UAU 5' hsa-mir-92 __ |:|||||.||:||.|||:|.:|: __ 5' AUAGGCCAGGGCAUGUGUAUGUG 3' ENST00000332351 E:-25.700001 S:101.000000 Loc:388 Cons: 91.30%(mmu) %(rno)	3' ACACUCAAGAUGGUAAC-GGUUU 5' hsa-mir-182 __ .|||||.....||||||.::||| __ 5' GGUGAGGAAAUCCAUUGUUUAAA 3' ENST00000332351 E:-19.68 S:92.000000 Loc:991 Cons: 91.30%(mmu) %(rno)
ENST00000311854_P	ENSG00000104725	ENSMUSG00000022055	ENSRNOG00000013658	NEUROFILAMENT TRIPLET L PROTEIN (68 KDA NEUROFILAMENT PROTEIN) (NEUROFILAMENT LIGHT POLYPEPTIDE) (NF-L). [Source:SWISSPROT;Acc:P07196] ENSG00000104725 (-1) (24832233 24832233 24835939 24835939 2479396 HUGO:7739:NFL [IPR001664:Intermediate filament protein; IPR006821:Intermediate filament, DNA-binding region;]	2	-45.27	212	ENSMUSG00000022055 (mmu-miR-214)	ENSRNOG00000013658 (mmu-miR-214)	hsa-mir-214 hsa-mir-23a	hsa-mir-23a hsa-mir-214	0005200 structural constituent of cytoskeleton TAS; 0005871 kinesin complex IEA; 0005883 neurofilament TAS; 0005882 intermediate filament IEA;	3' CCUUUAGGGACCGUUACACUA 5' hsa-mir-23a __ ..::|||:..||||||||||. __ 5' CAGGAUCUACGGCAAUGUGAA 3' ENST00000311854_P E:-21.549999 S:115.000000 Loc:254 Cons: 95.24%(mmu) 100.00%(rno)	3' GACGGACAGACACGGACGACA 5' hsa-mir-214 __ .||.||.||||.||:|||||. __ 5' GUGGCUUUCUG-GCUUGCUGC 3' ENST00000311854_P E:-23.719999 S:97.000000 Loc:203 Cons: 100.00%(mmu) 100.00%(rno)
ENST00000221200	ENSG00000104756	ENSMUSG00000034327	ENSRNOG00000012951	ENSG00000104756 (-1) (25307453 25309283 25314878 25318753 25303830) 1830 (1830 nt) [IPR001646:Pentapeptide repeat;]	2	-44.51	241	ENSMUSG00000034327 (mmu-miR-141)	ENSRNOG00000012951 (mmu-miR-141)	hsa-mir-141 hsa-mir-217 hsa-mir-302	hsa-mir-217 hsa-mir-302		3' UAGGUUAGUCAAGGA-CUACGUCAU 5' hsa-mir-217 __ ||::|.|.|.|||||.||||||||| __ 5' AUUUAUUGAAUUCCUAGAUGCAGUA 3' ENST00000221200 E:-21.530001 S:129.000000 Loc:394 Cons: 92.00%(mmu) 92.00%(rno)	3' AGUGGUUUUGUACCUUCGUGA-AU 5' hsa-mir-302 __ |:|||||:|||..||||:|:|.|| __ 5' UUACCAAGACAGAGAAGUAUUGUA 3' ENST00000221200 E:-22.98 S:112.000000 Loc:1570 Cons: 95.83%(mmu) 95.83%(rno)
ENST00000274542	ENSG00000145860	ENSMUSG00000019189	ENSRNOG00000004602	ENSG00000145860 (-1) (158565314 158566573 158615702 158615702 158507382) 1259 (1259 nt) [IPR001841:Zn-finger, RING;]	6	-116.43	609	ENSMUSG00000019189 (mmu-miR-125a)	ENSRNOG00000004602 (mmu-miR-148a)	hsa-mir-125a mmu-mir-148a hsa-mir-148 hsa-mir-17_5p hsa-mir-181a hsa-mir-181c hsa-mir-181b hsa-mir-24 rno-mir-324_3p rno-mir-330 rno-mir-340	mmu-mir-148a hsa-mir-181a rno-mir-340 hsa-mir-17_5p hsa-mir-24 rno-mir-330		3' UGUUUCAAGACAUCACGUGACU 5' mmu-mir-148a __ :.:|||..||.|||.||||||| __ 5' GGGAAGGGCUUUAGGGCACUGA 3' ENST00000274542 E:-20.16 S:112.000000 Loc:805 Cons: %(mmu) 95.45%(rno)	3' UGAGUGGCUGUCGCAACUUACAA 5' hsa-mir-181a __ |||.||.||||..|.|||||||. __ 5' ACUGACAGACAUAGCUGAAUGUC 3' ENST00000274542 E:-19.67 S:104.000000 Loc:1213 Cons: 100.00%(mmu) 95.65%(rno)	3' CCGAUAUUUCAU--UGACUCUGCCU 5' rno-mir-340 __ |||||..|:|||..||||:|:.||: __ 5' GGCUA-CAGGUAGAACUGGGGAGGG 3' ENST00000274542 E:-22.709999 S:102.000000 Loc:1037 Cons: 91.67%(mmu) %(rno)	3' UGAUGGACGUGACAUUCGUGAAAC 5' hsa-mir-17_5p __ |:||.:.|||.|.|..|||||||| __ 5' AUUA-UGGCAAUAUUUGCACUUUG 3' ENST00000274542 E:-17.33 S:100.000000 Loc:896 Cons: %(mmu) 91.30%(rno)	3' GACAAGGACGACUUGACUCGGU 5' hsa-mir-24 __ :..|||:|||..||||||.:|| __ 5' UAAUUCUUGC--AACUGAAUCA 3' ENST00000274542 E:-18.290001 S:98.000000 Loc:867 Cons: 100.00%(mmu) %(rno)	3' AGAGACGUCCGGGACACGAAACG 5' rno-mir-330 __ .||:||||...|||.|.|||||. __ 5' ACUUUGCA---CCUUUUCUUUGA 3' ENST00000274542 E:-18.27 S:93.000000 Loc:981 Cons: %(mmu) 90.00%(rno)
ENST00000320472	ENSG00000073282	ENSMUSG00000022510	ENSRNOG00000001924	TUMOR PROTEIN P73-LIKE; TUMOR PROTEIN 63 KDA WITH STRONG HOMOLOGY TO P53; TUMOR PROTEIN P63. [Source:RefSeq;Acc:NM_003722] ENSG00000073282 (1) (190670190 190670218 190918880 190920197 191205467) 1317 HUGO:13473:EEC3 HGNC:15979 KET p51 p63 p73H p73L SHFM4 TP63 [IPR002117:p53 tumor antigen;]	2	-34.42	199		ENSRNOG00000001924 (mmu-miR-17_5p)	hsa-mir-17_5p hsa-mir-30a	hsa-mir-17_5p hsa-mir-30a	0003700 transcription factor activity IEA; 0006355 regulation of transcription, DNA-dependent IEA; 0005634 nucleus IEA; 0016563 transcriptional activator activity NAS; 0006355 regulation of transcription, DNA-dependent NAS; 0006915 apoptosis NAS; 0005634 nucleus NAS;	3' UGAUGGACGUGACAUUCGUGAAAC 5' hsa-mir-17_5p __ |:|::|||::|..||||:|..||| __ 5' AUUGUCUGUGC-AUAAGUAAGUUG 3' ENST00000320472 E:-17.280001 S:101.000000 Loc:441 Cons: %(mmu) 91.30%(rno)	3' CGACGUUUGU-AGGCUGACUUUC 5' hsa-mir-30a __ .:||.|:|||.|::|:||.|:|| __ 5' CUUGAAGACACUUUGGCUCAGAG 3' ENST00000320472 E:-17.139999 S:98.000000 Loc:106 Cons: %(mmu) 95.65%(rno)
ENST00000292296	ENSG00000160785	ENSMUSG00000050144	ENSRNOG00000025269	ENSG00000160785 (1) (153382788 153386269 153397014 153399378 153399591) 2364 (2364 nt) [IPR001993:Mitochondrial substrate carrier; IPR002113:Adenine nucleotide translocator 1; IPR002067:Mitochondrial carrier protein; IPR001472:Bipartite nuclear localization signal;]	2	-47.42	209	ENSMUSG00000050144 (mmu-miR-106b)		hsa-mir-106b hsa-mir-130b rno-mir-140*	hsa-mir-130b rno-mir-140*	0005215 transporter activity IEA; 0005488 binding IEA; 0006810 transport IEA; 0005743 mitochondrial inner membrane IEA;	3' UACGGGAAAGUAGUAACGUGAC 5' hsa-mir-130b __ :||..:.||||.::|||||||| __ 5' GUGAAUAUUCACUGUUGCACUG 3' ENST00000292296 E:-20.280001 S:107.000000 Loc:2297 Cons: 90.91%(mmu) %(rno)	3' ACAGGCACCAAGAUGGGACACCAU 5' rno-mir-140* __ ...:|.|||...||||||||||.: __ 5' CAGUCAUGG---UACCCUGUGGAG 3' ENST00000292296 E:-27.139999 S:102.000000 Loc:1156 Cons: 90.48%(mmu) %(rno)
ENST00000301196_P	ENSG00000167615	ENSMUSG00000035545	ENSRNOG00000018642	LEUKOCYTE RECEPTOR CLUSTER (LRC) MEMBER 8. [Source:RefSeq;Acc:NM_052925] ENSG00000167615 (1) (59652212 59654286 59664693 59664693 59705826) 4001 (4001 nt) [IPR005062:SAC3/GANP family;]	3	-63.23	311	ENSMUSG00000035545 (mmu-let-7g)	ENSRNOG00000018642 (mmu-miR-106b)	hsa-let-7g hsa-mir-106b hsa-mir-134 hsa-mir-152 hsa-mir-17_5p hsa-mir-185 hsa-mir-28 hsa-mir-32 rno-mir-324_5p rno-mir-349	hsa-mir-185 hsa-mir-32 hsa-mir-134		3' CUUGACGGAAAGAGAGGU 5' hsa-mir-185 __ .::|||.||||:|:|||| __ 5' AGGCUG-CUUUUUUUCCA 3' ENST00000301196_P E:-18.959999 S:109.000000 Loc:172 Cons: %(mmu) 100.00%(rno)	3' CGUUGAAUCAUUACACGUUAU 5' hsa-mir-32 __ |:||||.:..:||||||.||: __ 5' GUAACUGGAGGAUGUGCUAUG 3' ENST00000301196_P E:-17.09 S:102.000000 Loc:127 Cons: 100.00%(mmu) 100.00%(rno)	3' GGGAG-ACCAGUUGGUC-AGUGU 5' hsa-mir-134 __ ||:||.|||.:.|||||.||||: __ 5' CCUUCAUGGAUCACCAGCUCACG 3' ENST00000301196_P E:-27.18 S:100.000000 Loc:2 Cons: %(mmu) 91.30%(rno)
ENST00000287218_P	ENSG00000156639	ENSMUSG00000044477	ENSRNOG00000000539	TESTIS EXPRESSED SEQUENCE 27; LIKELY ORTHOLOG OF MOUSE TESTIS EXPRESSED GENE 27. [Source:RefSeq;Acc:NM_021943] ENSG00000156639 (1) (37834577 37834577 38167020 38167020 38193930) 4001 (4001 nt) HUGO:18019:FLJ13222 [IPR000058:Zn-finger, AN1-like;]	6	-128.73	620	ENSMUSG00000044477 (mmu-miR-124a)	ENSRNOG00000000539 (rno-miR-101b)	rno-mir-101b hsa-mir-101 hsa-mir-124a hsa-mir-132 hsa-mir-134 rno-mir-151 hsa-mir-197 mmu-mir-202 hsa-mir-217 hsa-mir-320 rno-mir-325	rno-mir-101b hsa-mir-124a rno-mir-325 hsa-mir-320 rno-mir-151 hsa-mir-132	0005554 molecular_function unknown IEA;	3' GAAGUCGAUAGUGUCAUGACAU 5' rno-mir-101b __ ...||||.|||.::|||||||| __ 5' AGCCAGCCAUCCUGGUACUGUA 3' ENST00000287218_P E:-23.209999 S:114.000000 Loc:130 Cons: %(mmu) 100.00%(rno)	3' ACCGUAAGUGGCGCACGGAAUU 5' hsa-mir-124a __ ||||...||.||:|||||||:: __ 5' UGGC---CA-CGUGUGCCUUGG 3' ENST00000287218_P E:-25.23 S:107.000000 Loc:473 Cons: 94.44%(mmu) 94.44%(rno)	3' UGUGAAUGACU-CGUGGAUGAUCC 5' rno-mir-325 __ .::.|||||.|.|::|||:||||. __ 5' CUGGUUACUAAGGUGCCUGCUAGC 3' ENST00000287218_P E:-18.530001 S:107.000000 Loc:186 Cons: 95.83%(mmu) 95.83%(rno)	3' AAGCGGGAGAGUUGGGUCGAAAA 5' hsa-mir-320 __ ...|||...||.:||||||.||| __ 5' GGGGCCAGGUCUGCCCAGCGUUU 3' ENST00000287218_P E:-19.74 S:101.000000 Loc:1730 Cons: 91.30%(mmu) %(rno)	3' GGAGUUCCUCGGAGUC-AGAUCA 5' rno-mir-151 __ |||..|.|||.|||||.|:|||| __ 5' CCU--A-GAG-CUCAGUUUUAGU 3' ENST00000287218_P E:-18.83 S:97.000000 Loc:2129 Cons: %(mmu) 94.74%(rno)	3' GCUGGUACCGA-CAUCUGACAAU 5' hsa-mir-132 __ :||.|||||||.||:||:|..|| __ 5' UGAGCAUGGCUAGUGGAUU--UA 3' ENST00000287218_P E:-23.190001 S:94.000000 Loc:247 Cons: 95.24%(mmu) %(rno)
ENST00000276185	ENSG00000147234	ENSMUSG00000042425	ENSRNOG00000013449	ENSG00000147234 (1) (105615480 105615491 105618460 105620336 105643595) 1876 (1876 nt) []	6	-126.14	591	ENSMUSG00000042425 (rno-miR-140*)	ENSRNOG00000013449 (rno-let-7d)	hsa-let-7d hsa-mir-105 hsa-mir-134 rno-mir-140* rno-mir-151 hsa-mir-198 rno-mir-333 hsa-mir-34a	rno-mir-140* hsa-mir-134 hsa-mir-34a 97 rno-mir-151 hsa-mir-105		3' ACAGGCACCAAGAUGGGACACCAU 5' rno-mir-140* __ ||.|:|||..|:.|||||||||.. __ 5' UGGCUGUGUAUUGACCCUGUGGAU 3' ENST00000276185 E:-27.08 S:117.000000 Loc:1011 Cons: 100.00%(mmu) 100.00%(rno)	3' GGGAGACCAGUUGGUCAGUGU 5' hsa-mir-134 __ .:.||||.|.::|||||||.: __ 5' GUGUCUGCUGGGCCAGUCAGG 3' ENST00000276185 E:-21.790001 S:97.000000 Loc:89 Cons: %(mmu) 95.24%(rno)	3' UGUUGGUCGAU-UCUGUGACGGU 5' hsa-mir-34a __ ..||:.:||.|.|||::|.|||| __ 5' UGAAUGGGCCAGAGAUGCAGCCA 3' ENST00000276185 E:-17.209999 S:97.000000 Loc:1596 Cons: 91.30%(mmu) %(rno)	3' UGAUACGUU-GGAUGAUGGAGA 5' hsa-let-7d __ .|.:||||:.|||:|.||||:| __ 5' CCGGUGCAGUCCUGC-ACCUUU 3' ENST00000276185 E:-21.65 S:95.000000 Loc:1070 Cons: %(mmu) 90.48%(rno)	3' GGAGUUCC-UCGGAGUCAGAUCA 5' rno-mir-151 __ ...||:||.||.|||||||.|.| __ 5' GGGCAGGGCAG-CUCAGUCCACU 3' ENST00000276185 E:-20.620001 S:94.000000 Loc:676 Cons: %(mmu) 95.45%(rno)	3' UGUCCUCAGACUCGUAAACU 5' hsa-mir-105 __ .||||..|:|||||.||||. __ 5' CCAGG--UUUGAGC-UUUGU 3' ENST00000276185 E:-17.790001 S:91.000000 Loc:41 Cons: %(mmu) 100.00%(rno)
ENST00000326857	ENSG00000057019	ENSMUSG00000035107	ENSRNOG00000001651	ENDOTHELIAL AND SMOOTH MUSCLE CELL-DERIVED NEUROPILIN-LIKE PROTEIN; COAGULATION FACTOR V/VIII-HOMOLOGY DOMAINS PROTEIN 1. [Source:RefSeq;Acc:NM_080927] ENSG00000057019 (-1) (99835715 99839117 99941071 [IPR000859:CUB domain; IPR000421:Coagulation factor 5/8 type C domain (FA58C); IPR004043:LCCL domain;]	4	-79.66	429	ENSMUSG00000035107 (mmu-miR-325)	ENSRNOG00000001651 (mmu-let-7e)	hsa-let-7e hsa-mir-106b hsa-mir-139 hsa-mir-17_5p hsa-mir-18 hsa-mir-20 rno-mir-325 hsa-mir-33	hsa-mir-106b rno-mir-325 hsa-mir-33 hsa-mir-139	0007155 cell adhesion IEA;	3' UA-GACGUGACAGUCGUGAAAU 5' hsa-mir-106b __ ||.:|.||||||:.|||||||: __ 5' AUGUUUCACUGUUUGCACUUUG 3' ENST00000326857 E:-21.83 S:113.000000 Loc:2703 Cons: %(mmu) 90.91%(rno)	3' UGUGAAUGACUCGUGGAUGAUCC 5' rno-mir-325 __ |||.||||||..|:|||::||.. __ 5' ACAGUUACUGCUCGCCUGUUAAA 3' ENST00000326857 E:-21.73 S:108.000000 Loc:182 Cons: 91.30%(mmu) 91.30%(rno)	3' GUUACG-UUGAUGUUACGUG 5' hsa-mir-33 __ .||.||...|||:||||||| __ 5' AAAAGCUCCCUAUAAUGCAC 3' ENST00000326857 E:-17.549999 S:107.000000 Loc:256 Cons: %(mmu) 95.00%(rno)	3' UCUGUGCACGUGACAUCU 5' hsa-mir-139 __ .|:||..||:|||||||. __ 5' CGGCA--UGUACUGUAGU 3' ENST00000326857 E:-18.549999 S:101.000000 Loc:3237 Cons: %(mmu) 100.00%(rno)
ENST00000160740	ENSG00000079432	ENSMUSG00000005442	ENSRNOG00000020432	CAPICUA HOMOLOG. [Source:RefSeq;Acc:NM_015125] ENSG00000079432 (1) (47480697 47480697 47491183 47491782 47509329) 599 (599 nt) HUGO:14214:KIAA0306 [IPR000566:Lipocalin-related protein and Bos/Can/Equ allergen; IPR002965:Proline-rich extensin; IPR000910:HMG1/2 (high mobility group) box;]	4	-83.87	405	ENSMUSG00000005442 (mmu-miR-202)	ENSRNOG00000020432 (mmu-miR-202)	mmu-mir-202 hsa-mir-210 mmu-mir-292_3p hsa-mir-320 rno-mir-337	mmu-mir-202 hsa-mir-210 hsa-mir-320 rno-mir-337	0003677 DNA binding IEA; 0005215 transporter activity IEA; 0006355 regulation of transcription, DNA-dependent IEA; 0006810 transport IEA;	3' AGAAGGGUACGCGAUAUGGAGA 5' mmu-mir-202 __ .:|..:||||:||.|||::||| __ 5' GUUGAUCAUGUGCAAUAUUUCU 3' ENST00000160740 E:-21.969999 S:107.000000 Loc:536 Cons: 100.00%(mmu) 100.00%(rno)	3' GUCG-GCGACAGUGUGCGUGUC 5' hsa-mir-210 __ |.||.|.:||.||||.||||:| __ 5' CUGCACUUUGCCACAGGCACGG 3' ENST00000160740 E:-21.35 S:103.000000 Loc:413 Cons: 90.91%(mmu) %(rno)	3' AAGCGGGAGAGUUGGGUCGAAAA 5' hsa-mir-320 __ |.:||||||.||||:::|.||.| __ 5' UCUGCCCUCCCAACUUGGGUUGU 3' ENST00000160740 E:-23.450001 S:101.000000 Loc:457 Cons: 100.00%(mmu) 100.00%(rno)	3' UUUCCGUAGUAUAUCCUCGAC-UU 5' rno-mir-337 __ ||.|||.||.|:|:.|:||||.|| __ 5' AAUGGC-UCCUGUGAGGGCUGCAA 3' ENST00000160740 E:-17.1 S:94.000000 Loc:273 Cons: 95.65%(mmu) 95.65%(rno)
ENST00000329730_P	ENSG00000104866	ENSMUSG00000051403	ENSRNOG00000023037	ENSG00000104866 (1) (50288058 50288424 50336512 50336514 50323667) 4001 (4001 nt) [IPR001611:Leucine-rich repeat;]	2	-53.18	202		ENSRNOG00000023037 (rno-miR-101b)	rno-mir-101b hsa-mir-200c hsa-mir-23b	hsa-mir-23b hsa-mir-200c		3' CACCAUUAGGGACCGUUACACUA 5' hsa-mir-23b __ .||||:|.||||||::.||||:. __ 5' CUGGUGA-CCCUGGUGCUGUGGA 3' ENST00000329730_P E:-28.84 S:105.000000 Loc:2151 Cons: %(mmu) 100.00%(rno)	3' AGGUAGUAAU-GGGCCGUCAUAA 5' hsa-mir-200c __ |||:.||..|.||:||||||:.| __ 5' UCCG-CAGCAGCCUGGCAGUGCU 3' ENST00000329730_P E:-24.34 S:97.000000 Loc:728 Cons: %(mmu) 95.45%(rno)
ENST00000296122	ENSG00000163806	ENSMUSG00000014956	ENSRNOG00000004612	SERINE/THREONINE PROTEIN PHOSPHATASE PP1-BETA CATALYTIC SUBUNIT (EC 3.1.3.16) (PP-1B). [Source:SWISSPROT;Acc:P37140] ENSG00000163806 (1) (28949268 28949439 28996704 28999048 29008253) 2344 (2344 nt) HUGO:9282: [IPR006186:Serine/threonine-specific protein phosphatase and bis(5-nucleosyl)-tetraphosphatase; IPR004843:Metallo-phosphoesterase;]	3	-56.68	323	ENSMUSG00000014956 (mmu-miR-155)	ENSRNOG00000004612 (mmu-miR-155)	hsa-mir-155 hsa-mir-23a rno-mir-347 hsa-mir-363	hsa-mir-23a hsa-mir-363 rno-mir-347	0000158 protein phosphatase type 2A activity IEA; 0004723 calcium-dependent protein serine/threonine phosphatase activity IEA; 0004724 magnesium-dependent protein serine/threonine phosphatase activity IEA; 0008420 CTD phosphatase activity IEA; 0008598 protein phosphatase type 1, intrinsic catalyst activity NR; 0015071 protein phosphatase type 2C activity IEA; 0016787 hydrolase activity IEA; 00170…	3' CCUUUAGGGACCGUUACACUA 5' hsa-mir-23a __ ..||.|..:|||:|||||||| __ 5' CCAACUAGUUGGUAAUGUGAU 3' ENST00000296122 E:-19.09 S:117.000000 Loc:795 Cons: 90.48%(mmu) 90.48%(rno)	3' AAUGUCUAC-CUAUGGCACGUUA 5' hsa-mir-363 __ |||:.||||...||::|||||:| __ 5' UUAUUGAUGCUCUAUUGUGCAGU 3' ENST00000296122 E:-18.07 S:112.000000 Loc:734 Cons: 95.65%(mmu) 95.65%(rno)	3' ACCCGCUGGGUCUCCCUGU 5' rno-mir-347 __ ...||.:.:|||.|||||| __ 5' AAUGCUGGUCAGUGGGACA 3' ENST00000296122 E:-19.52 S:94.000000 Loc:1061 Cons: 94.74%(mmu) %(rno)
ENST00000298492	ENSG00000165660	ENSMUSG00000030965	ENSRNOG00000017222	ENSG00000165660 (1) (126064787 126064787 126097940 126099636 126205093) 1696 (1696 nt) []	2	-35.95	195	ENSMUSG00000030965 (mmu-miR-292_3p)	ENSRNOG00000017222 (mmu-miR-292_3p)	mmu-mir-292_3p hsa-mir-361	mmu-mir-292_3p hsa-mir-361		3' UGUGAGUUUUGGACCGCCGUGAA 5' mmu-mir-292_3p __ .||||:||||..|||:.||.:|| __ 5' UCACUUAAAA--UGGUUGCCUUU 3' ENST00000298492 E:-17.139999 S:98.000000 Loc:599 Cons: 100.00%(mmu) 100.00%(rno)	3' CAUGGGGAC--CUCUAAGACUAUU 5' hsa-mir-361 __ ...||:|||...|||||:|||.|. __ 5' UCUCCUCUGUUCAGAUUUUGACAU 3' ENST00000298492 E:-18.809999 S:97.000000 Loc:1579 Cons: %(mmu) 91.67%(rno)
ENST00000295067	ENSG00000186487	ENSMUSG00000020675	ENSRNOG00000004269	ENSG00000186487 (1) (2735960 2735960 2755429 2869389 2914005) 4276 (4276 nt) [IPR002515:Zn-finger, C2HC type; IPR000886:Endoplasmic reticulum targeting sequence;]	9	-174.26	942	ENSMUSG00000020675 (mmu-miR-1)		hsa-mir-1 hsa-mir-10a hsa-mir-147 hsa-mir-197 hsa-mir-200a hsa-mir-205 hsa-mir-220 hsa-mir-224 hsa-mir-30d hsa-mir-301 rno-mir-351 mmu-mir-7b	hsa-mir-1 hsa-mir-200a mmu-mir-7b hsa-mir-224 hsa-mir-10a hsa-mir-147 hsa-mir-30d hsa-mir-205 hsa-mir-197		3' AUGUA--UGAAGAAAUGUAAGGU 5' hsa-mir-1 __ ||.||..:.||:|||:||||||| __ 5' UAAAUGAGGUUUUUUGCAUUCCA 3' ENST00000295067 E:-17.65 S:122.000000 Loc:2158 Cons: 91.30%(mmu) %(rno)	3' UGUAGCAAUGGUCUGUCACAAU 5' hsa-mir-200a __ ::|.|.||||||||.||||||. __ 5' GUAAC-UUACCAGAAAGUGUUC 3' ENST00000295067 E:-19.469999 S:112.000000 Loc:1589 Cons: 95.24%(mmu) %(rno)	3' UUGUUUUAGUGU-UCAGAAGGU 5' mmu-mir-7b __ .||||||.|.:|.|||:||||| __ 5' UACAAAAGCUUACAGUUUUCCA 3' ENST00000295067 E:-19.49 S:111.000000 Loc:3474 Cons: 95.45%(mmu) %(rno)	3' AUUUGCCUUGGUGAU-CACUGAAC 5' hsa-mir-224 __ |:..:||||.:|:||.|||||||. __ 5' UGCUUGGAAAUAUUAUGUGACUUU 3' ENST00000295067 E:-19.02 S:105.000000 Loc:2092 Cons: 95.83%(mmu) %(rno)	3' GUGUUUAAGCCUAGAUGUCCCAU 5' hsa-mir-10a __ .:||:|...|||.:||||||||. __ 5' AGCAGAACAGGACUUACAGGGUC 3' ENST00000295067 E:-23.34 S:103.000000 Loc:3188 Cons: 100.00%(mmu) %(rno)	3' CGUCUUCGUAAAGGUGUGUG 5' hsa-mir-147 __ |||.|.||||||||.|||.. __ 5' GCAUAUGCAUUUCCCCACCG 3' ENST00000295067 E:-18.530001 S:103.000000 Loc:3712 Cons: 95.00%(mmu) %(rno)	3' GAAGGU-CAGCCCCUACAA-AUGU 5' hsa-mir-30d __ ||||||.|||...||||||.|:|| __ 5' CUUCCAUGUC-UUGAUGUUAUGCA 3' ENST00000295067 E:-20.6 S:98.000000 Loc:3084 Cons: 91.30%(mmu) %(rno)	3' GUCUGAG-GCCACCUU-ACUUCCU 5' hsa-mir-205 __ ::.:|||.|.||||||.|||||.. __ 5' UGUGCUCUCUGUGGAACUGAAGUU 3' ENST00000295067 E:-18.950001 S:96.000000 Loc:4066 Cons: 91.67%(mmu) %(rno)	3' CGACCCACCUCUUCC-ACCACUU 5' hsa-mir-197 __ |:|.|.|..||:|||.|||||.| __ 5' GUUUGUUUUAGGAGGAUGGUGUA 3' ENST00000295067 E:-17.209999 S:92.000000 Loc:2123 Cons: 95.65%(mmu) %(rno)
ENST00000245919	ENSG00000125740	ENSMUSG00000003545	ENSRNOG00000016811	PROTEIN FOSB (G0/G1 SWITCH REGULATORY PROTEIN 3). [Source:SWISSPROT;Acc:P53539] ENSG00000125740 (1) (50663093 50663685 50668110 50670276 50693706) 2166 (2166 nt) HUGO:3797:G0S3 [IPR004827:Basic-leucine zipper (bZIP) transcription factor; IPR000209:Subtilase serine protease; IPR000837:Fos transforming protein; IPR001472:Bipartite nuclear localization signal;]	2	-46.3	207	ENSMUSG00000003545 (rno-miR-140*)	ENSRNOG00000016811 (rno-miR-140*)	rno-mir-140* hsa-mir-224	hsa-mir-224 rno-mir-140*	0003677 DNA binding TAS; 0008134 transcription factor binding TAS; 0000074 regulation of cell cycle NR; 0000122 negative regulation of transcription from Pol II promoter TAS; 0006355 regulation of transcription, DNA-dependent IEA; 0007275 development TAS; 0007610 behavior TAS; 0005634 nucleus IEA;	3' AUUUGCCUUGGUGAUCACUGAAC 5' hsa-mir-224 __ .|::|.|:|..:||:|||||||. __ 5' GAGGCCGGAGAGCUGGUGACUUU 3' ENST00000245919 E:-24.5 S:113.000000 Loc:213 Cons: 95.65%(mmu) 100.00%(rno)	3' ACAGGCACCAAGAUGGGACACCAU 5' rno-mir-140* __ |..||.|||||||:|.||||.|.. __ 5' UCCCCUUGGUUCUGCACUGUUGCC 3' ENST00000245919 E:-21.799999 S:94.000000 Loc:2123 Cons: 91.67%(mmu) 91.67%(rno)
ENST00000253055	ENSG00000130758	ENSMUSG00000056419	ENSRNOG00000023521	MITOGEN-ACTIVATED PROTEIN KINASE KINASE KINASE 10 (EC 2.7.1.37) (MIXED LINEAGE KINASE 2) (PROTEIN KINASE MST). [Source:SWISSPROT;Acc:Q02779] ENSG00000130758 (1) (45389491 45389779 45413039 45413314 45 HUGO:6849:MLK2 MST [IPR000719:Protein kinase; IPR002290:Serine/Threonine protein kinase; IPR001245:Tyrosine protein kinase; IPR001452:SH3 domain; IPR002965:Proline-rich extensin;]	5	-140.9	545		ENSRNOG00000023521 (mmu-miR-181a)	hsa-mir-181a hsa-mir-181b mmu-mir-207 hsa-mir-218 hsa-mir-296 rno-mir-331 rno-mir-343 rno-mir-351	hsa-mir-181b rno-mir-351 hsa-mir-296 hsa-mir-218 rno-mir-343	0004674 protein serine/threonine kinase activity IEA; 0004682 protein kinase CK2 activity IEA; 0004691 cAMP-dependent protein kinase activity IEA; 0004713 protein-tyrosine kinase activity IEA; 0005524 ATP binding IEA; 0016740 transferase activity IEA; 0006468 protein amino acid phosphorylation IEA; 0006917 induction of apoptosis TAS; 0007165 signal transduction TAS; 0007254 JNK cascade TAS;	3' UUGGGUGG--CUGUCGUUACUUACAA 5' hsa-mir-181b __ .:|||:||..|:||||.||||||||. __ 5' CGCCCGCCUGGGCAGCCAUGAAUGUA 3' ENST00000253055 E:-31.639999 S:125.000000 Loc:15 Cons: %(mmu) 92.31%(rno)	3' GUCCGAGUU-UCCCGAGGAGUCCCU 5' rno-mir-351 __ .|||.|.::.||||.|.|||||||| __ 5' GAGGGUGGGCAGGGAUACUCAGGGA 3' ENST00000253055 E:-30.48 S:108.000000 Loc:200 Cons: %(mmu) 96.00%(rno)	3' UGUCCUAACUCCCCCCCGGGA 5' hsa-mir-296 __ |||.|:.||.||||.|||||| __ 5' ACAAGG-UG-GGGGAGGCCCU 3' ENST00000253055 E:-28.780001 S:107.000000 Loc:72 Cons: %(mmu) 94.74%(rno)	3' UGUACCAAUCUAGUUCGUGUU 5' hsa-mir-218 __ .|||||..:|||:.:|||||| __ 5' UCAUGG-GGGAUUUGGCACAA 3' ENST00000253055 E:-20.940001 S:103.000000 Loc:232 Cons: %(mmu) 90.00%(rno)	3' UGACCCGUGUGCCUCCCUCU 5' rno-mir-343 __ |:||||...|.||||||||: __ 5' AUUGGG--GAAGGAGGGAGG 3' ENST00000253055 E:-29.059999 S:102.000000 Loc:113 Cons: %(mmu) 94.44%(rno)
ENST00000337324_P	ENSG00000143437	ENSMUSG00000015522	ENSRNOG00000021148	ARYL HYDROCARBON RECEPTOR NUCLEAR TRANSLOCATOR (ARNT PROTEIN) (DIOXIN RECEPTOR, NUCLEAR TRANSLOCATOR) (HYPOXIA-INDUCIBLE FACTOR 1 BETA) (HIF-1 BETA). [Source:SWISSPROT;Acc:P27540] ENSG00000143437 (-1) HUGO:700:HIF-1beta [IPR001092:Basic helix-loop-helix dimerization domain bHLH; IPR001067:Nuclear translocator; IPR000014:PAS domain;]	2	-39.46	199	ENSMUSG00000015522 (mmu-miR-145)		hsa-mir-145 hsa-mir-205	hsa-mir-205 hsa-mir-145	0003700 transcription factor activity TAS; 0003713 transcription co-activator activity TAS; 0004871 signal transducer activity IEA; 0005061 aryl hydrocarbon receptor nuclear translocator activity TAS; 0000060 protein-nucleus import, translocation NR; 0006355 regulation of transcription, DNA-dependent IEA; 0007165 signal transduction IEA; 0005634 nucleus TAS; 0004872 receptor activity IEA;	3' GUCUGAGGCCAC-CUUACUUCCU 5' hsa-mir-205 __ .|.|:||:|..|.||:||:|||| __ 5' GAAAUUCUGAAGAGAGUGGAGGA 3' ENST00000337324_P E:-22.370001 S:102.000000 Loc:374 Cons: 91.30%(mmu) %(rno)	3' UUCCCUAAGGAC--CCUUUUGACCUG 5' hsa-mir-145 __ |:|..|||:|||...|:|||||..|| __ 5' AGGUUAUUUCUGCAUGGAAACUCAAC 3' ENST00000337324_P E:-17.09 S:97.000000 Loc:1000 Cons: 92.31%(mmu) %(rno)
ENST00000330270_P	ENSG00000185507	ENSMUSG00000025498	ENSRNOG00000017414	INTERFERON REGULATORY FACTOR 7 (IRF-7). [Source:SWISSPROT;Acc:Q92985] ENSG00000185507 (-1) (604248 604248 605616 605616 550794) 4001 (4001 nt) HUGO:6122: [IPR001346:Interferon regulatory factor;]	3	-62.69	294	ENSMUSG00000025498 (mmu-miR-127)	ENSRNOG00000017414 (mmu-miR-127)	hsa-mir-127 hsa-mir-152 hsa-mir-206 hsa-mir-210 rno-mir-322	hsa-mir-152 hsa-mir-127 hsa-mir-206	0003700 transcription factor activity IEA; 0003704 specific RNA polymerase II transcription factor activity TAS; 0000122 negative regulation of transcription from Pol II promoter TAS; 0006355 regulation of transcription, DNA-dependent IEA; 0009615 response to virus TAS; 0005634 nucleus TAS; 0005737 cytoplasm TAS;	3' GGUUCAAGACAGUACGUGA-CU 5' hsa-mir-152 __ .||:.||||.|||||:|||.|| __ 5' GCAGCUUCU-UCAUGUACUAGA 3' ENST00000330270_P E:-20.049999 S:109.000000 Loc:3029 Cons: 95.24%(mmu) 95.24%(rno)	3' UCGGUUCGAGUCUGCCUAGGCU 5' hsa-mir-127 __ ..||.|.||.|||.||:||:|. __ 5' CACCCACCUGAGAGGGGUCUGU 3' ENST00000330270_P E:-22.950001 S:93.000000 Loc:3645 Cons: 90.91%(mmu) 90.91%(rno)	3' GGUGU-GUGAAGGAAUGUAAGGU 5' hsa-mir-206 __ .|:||..|:.|||||::|.|||. __ 5' GCGCAGGAUGUCCUUGUACUCCU 3' ENST00000330270_P E:-19.690001 S:92.000000 Loc:2931 Cons: 91.30%(mmu) 95.65%(rno)
ENST00000336824	ENSG00000075420	ENSMUSG00000039286	ENSRNOG00000024089	FAD104. [Source:RefSeq;Acc:NM_022763] ENSG00000075420 (1) (173151151 173151183 173436178 173439400 173682397) 3222 (3222 nt) [IPR001687:ATP/GTP-binding site motif A (P-loop); IPR003529:Long hematopoietin receptor, gp130 family 2; IPR003962:Fibronectin, type III subdomain; IPR003961:Fibronectin, type III;]	8	-158.85	827	ENSMUSG00000039286 (mmu-let-7g)	ENSRNOG00000024089 (mmu-miR-106b)	hsa-let-7g hsa-mir-106b hsa-mir-107 hsa-mir-17_5p hsa-mir-185 hsa-mir-196 hsa-mir-20 hsa-mir-206 mmu-mir-292_3p hsa-mir-321 rno-mir-327 hsa-mir-33 rno-mir-351 hsa-mir-363 hsa-mir-93	hsa-mir-33 hsa-mir-363 hsa-mir-321 hsa-mir-206 mmu-mir-292_3p 102 hsa-mir-196 hsa-mir-185	0004896 hematopoietin/interferon-class (D200-domain) cytokine receptor activity IEA; 0016020 membrane IEA;	3' GUUAC-GUUGAUGUUACGUG 5' hsa-mir-33 __ .||||.|||:||||:||||. __ 5' AAAUGCCAAUUACAGUGCAA 3' ENST00000336824 E:-21.66 S:115.000000 Loc:1707 Cons: 90.00%(mmu) 95.00%(rno)	3' AAUGUCUACCUAUGGCACGUUA 5' hsa-mir-363 __ |||.|||.||:.|::||||||| __ 5' UUA-AGA-GGGCAUUGUGCAAU 3' ENST00000336824 E:-20.4 S:108.000000 Loc:718 Cons: 100.00%(mmu) 100.00%(rno)	3' CUUGGGUGUUAGGGACCGAAU 5' hsa-mir-321 __ .||||||.|:||.:|||.||| __ 5' UAACCCAAAGUCAUUGGAUUA 3' ENST00000336824 E:-19.559999 S:106.000000 Loc:1402 Cons: %(mmu) 95.24%(rno)	3' GGUGUG-UGA-AGGAAUGUAAGGU 5' hsa-mir-206 __ ||.|||.::|...|.||||||||| __ 5' CCUCACUGUUGGACAUACAUUCCA 3' ENST00000336824 E:-19.24 S:103.000000 Loc:2996 Cons: 91.67%(mmu) 91.67%(rno)	3' UGUGAGUUUUGGACCGCCGUGAA 5' mmu-mir-292_3p __ |||:|:||:|.:|||.||::|.. __ 5' ACAUUUAAGAGUUGGAGGUGCAA 3' ENST00000336824 E:-20.629999 S:102.000000 Loc:1458 Cons: 95.65%(mmu) %(rno)	3' UGACAUGUUUGAUGAUGGAGU 5' hsa-let-7g __ ::|||.||:|.||:||||.|| __ 5' GUUGU-CAGAGUAUUACCACA 3' ENST00000336824 E:-18.42 S:100.000000 Loc:444 Cons: 95.00%(mmu) %(rno)	3' GGUUGUUGUACUUUGAUGGAU 5' hsa-mir-196 __ ::||||.:|||.|:||:|||: __ 5' UUAACACUAUG-AGCUGCCUG 3' ENST00000336824 E:-21.02 S:99.000000 Loc:617 Cons: 95.00%(mmu) 95.00%(rno)	3' CUUGAC-GGAAAGAGAGGU 5' hsa-mir-185 __ .|||||.|||||.||.:|| __ 5' AAACUGCCCUUUGUCCUCA 3' ENST00000336824 E:-17.92 S:94.000000 Loc:2769 Cons: 94.74%(mmu) %(rno)
ENST00000305185	ENSG00000169946	ENSMUSG00000053350	ENSRNOG00000004109	ZINC FINGER PROTEIN, MULTITYPE 2; FRIEND OF GATA2; TRANSCRIPTION FACTOR GATA4, MODULATOR OF; ZINC FINGER PROTEIN 409. [Source:RefSeq;Acc:NM_012082] ENSG00000169946 (1) (106287730 106387957 106772349 1 HUGO:16700:FOG2 hFOG-2 [IPR007087:Zn-finger, C2H2 type;]	4	-76.28	417		ENSRNOG00000004109 (mmu-miR-132)	hsa-mir-132 hsa-mir-142_3p hsa-mir-183 hsa-mir-200c hsa-mir-216	hsa-mir-183 hsa-mir-142_3p hsa-mir-216 hsa-mir-200c	0003702 RNA polymerase II transcription factor activity TAS; 0003714 transcription co-repressor activity TAS; 0008270 zinc ion binding TAS; 0006357 regulation of transcription from Pol II promoter TAS;	3' GUCACUUAAGAUGGUCACGGUAU 5' hsa-mir-183 __ .||||.|||..|:::|||||||. __ 5' AAGUGUAUU--AUUGGUGCCAUU 3' ENST00000305185 E:-21.17 S:109.000000 Loc:164 Cons: %(mmu) 100.00%(rno)	3' AGGUAUU-UCAUCCUUUGUGAUGU 5' hsa-mir-142_3p __ ..:||||.||||.|.||:|||:|| __ 5' AAUAUAAGAGUA-GCAAUACUGCA 3' ENST00000305185 E:-18.709999 S:108.000000 Loc:872 Cons: %(mmu) 91.30%(rno)	3' GUGUCA-ACG-GUCGACUCUAAU 5' hsa-mir-216 __ .:||||.|.|.:|||||.|:||| __ 5' AGCAGUAUUCAUAGCUGUGGUUA 3' ENST00000305185 E:-19.139999 S:103.000000 Loc:210 Cons: %(mmu) 91.30%(rno)	3' AGGUAGUAAUGGGC--CGUCAUAA 5' hsa-mir-200c __ ..||..|||||:.|..|||||||| __ 5' AACAAAAUUACUGGAAGCAGUAUU 3' ENST00000305185 E:-17.26 S:97.000000 Loc:735 Cons: %(mmu) 91.67%(rno)
ENST00000267484	ENSG00000139970	ENSMUSG00000021087	ENSRNOG00000004794	RETICULON 1 (NEUROENDOCRINE-SPECIFIC PROTEIN). [Source:SWISSPROT;Acc:Q16799] ENSG00000139970 (-1) (58052743 58053504 58327389 58327389 58033535) 761 (761 nt) HUGO:10467:NSP [IPR001951:Histone H4; IPR003388:Reticulon;]	5	-96.43	530	ENSMUSG00000021087 (mmu-miR-17_5p)	ENSRNOG00000004794 (mmu-miR-17_5p)	hsa-mir-17_5p hsa-mir-18 hsa-mir-195 hsa-mir-20 hsa-mir-210 mmu-mir-290 hsa-mir-321	hsa-mir-195 hsa-mir-20 hsa-mir-195 hsa-mir-321 hsa-mir-210	0004871 signal transducer activity NAS; 0005554 molecular_function unknown IEA; 0007165 signal transduction NAS; 0030182 neuron differentiation TAS; 0005783 endoplasmic reticulum IEA; 0030176 integral to endoplasmic reticulum membrane TAS;	3' CGGUUAUAAAGACACGACGAU 5' hsa-mir-195 __ |::..||.||:||||:||||| __ 5' GUUUUUAAUUUUGUGUUGCUA 3' ENST00000267484 E:-18.58 S:118.000000 Loc:225 Cons: 90.48%(mmu) 100.00%(rno)	3' AUGGACGUGAUAUUCGUGAAAU 5' hsa-mir-20 __ ||::||||||.||.|:||||.| __ 5' UAUUUGCACU-UAUGUACUUGA 3' ENST00000267484 E:-17.73 S:108.000000 Loc:708 Cons: 100.00%(mmu) 100.00%(rno)	3' CGGUUAUAAAGACA-CGACGAU 5' hsa-mir-195 __ ..||||:.||||||.|||.||| __ 5' UGCAAUGCUUCUGUAGCUUCUA 3' ENST00000267484 E:-19.530001 S:107.000000 Loc:313 Cons: %(mmu) 95.45%(rno)	3' CUUGGGUGU-UAGGGACCGAAU 5' hsa-mir-321 __ ..:|::|:|.:|||:|||.||: __ 5' UCGCUUAUAUGUCCUUGGGUUG 3' ENST00000267484 E:-20.73 S:99.000000 Loc:389 Cons: 90.91%(mmu) 90.91%(rno)	3' GUCGGCGACAGUGUGCGUGUC 5' hsa-mir-210 __ .:||:|.|.|:|||:|:|::| __ 5' GGGCUGAU-UUACAUGUAUGG 3' ENST00000267484 E:-19.860001 S:98.000000 Loc:602 Cons: 100.00%(mmu) 100.00%(rno)
ENST00000013070	ENSG00000012963	ENSMUSG00000041712	ENSRNOG00000008108	ENSG00000012963 (1) (91663643 91663678 91683422 91685591 92053887) 2169 (2169 nt) HUGO:20344: [IPR003126:Zn-finger (putative), N-recognin;]	2	-37.81	185	ENSMUSG00000041712 (mmu-miR-23a)	ENSRNOG00000008108 (mmu-miR-23a)	hsa-mir-23a rno-mir-351	rno-mir-351 hsa-mir-23a	0004842 ubiquitin-protein ligase activity IEA; 0006512 ubiquitin cycle IEA;	3' GUCCGAGUUUCCCGAGGAGUCCCU 5' rno-mir-351 __ :.||.|||||.|.:||||||.|.. __ 5' UUGGGUCAAA-GCUUCCUCAAGCC 3' ENST00000013070 E:-19.780001 S:94.000000 Loc:460 Cons: 100.00%(mmu) 100.00%(rno)	3' CCUUUAGGGACCGUUACACUA 5' hsa-mir-23a __ .|:|:|.:||||||.|||.|| __ 5' AGGAGU-UCUGGCAUUGU-AU 3' ENST00000013070 E:-18.030001 S:91.000000 Loc:2069 Cons: 94.74%(mmu) 94.74%(rno)
ENST00000323373_P	ENSG00000177463	ENSMUSG00000005893	ENSRNOG00000010536	ORPHAN NUCLEAR RECEPTOR TR4 (ORPHAN NUCLEAR RECEPTOR TAK1). [Source:SWISSPROT;Acc:P49116] ENSG00000177463 (1) (15020426 15020426 15059519 15059519 15223008) 4001 (4001 nt) HUGO:7972:hTAK1 TAK1 TR2R1 TR4 [IPR001628:Zn-finger, C4-type steroid receptor; IPR001723:Steroid hormone receptor; IPR000324:Vitamin D receptor; IPR000536:Ligand-binding domain of nuclear hormone receptor;]	2	-37.57	211	ENSMUSG00000005893 (mmu-miR-136)	ENSRNOG00000010536 (mmu-miR-136)	hsa-mir-136 hsa-mir-154 rno-mir-325	hsa-mir-136 rno-mir-325	0003700 transcription factor activity TAS; 0003707 steroid hormone receptor activity NR; 0003713 transcription co-activator activity TAS; 0006355 regulation of transcription, DNA-dependent TAS; 0007399 neurogenesis TAS; 0005634 nucleus NR;	3' AGGUAGUAGUUUUGUUUACCUCA 5' hsa-mir-136 __ .|::|.:.||:::||||||||.. __ 5' CCUGUGGGCAGGGCAAAUGGAAA 3' ENST00000323373_P E:-18.17 S:108.000000 Loc:460 Cons: 95.65%(mmu) 95.65%(rno)	3' UGUGAAUGACUCGUGGAUGAUCC 5' rno-mir-325 __ :|||||.||.|||||:||:.|.. __ 5' GCACUUUCUAAGCACUUAUCAAU 3' ENST00000323373_P E:-19.4 S:103.000000 Loc:414 Cons: %(mmu) 95.65%(rno)
ENST00000261634_P	ENSG00000136025	ENSMUSG00000020061	ENSRNOG00000005543	MYOSIN-BINDING PROTEIN C, SLOW-TYPE (SLOW MYBP-C) (C-PROTEIN, SKELETAL MUSCLE SLOW-ISOFORM). [Source:SWISSPROT;Acc:Q00872] ENSG00000136025 (1) (100491217 100491317 100576774 100576774 100593893) 4001 HUGO:7549: [IPR003962:Fibronectin, type III subdomain; IPR003961:Fibronectin, type III; IPR007110:Immunoglobulin-like;]	3	-61.94	313		ENSRNOG00000005543 (mmu-miR-146)	hsa-mir-146 rno-mir-347 hsa-mir-9	hsa-mir-146 hsa-mir-9 rno-mir-347	0003779 actin binding IEA; 0005194 cell adhesion molecule activity IEA; 0008307 structural constituent of muscle TAS; 0006941 striated muscle contraction IEA; 0007155 cell adhesion IEA; 0007517 muscle development IEA; 0005863 striated muscle thick filament IEA;	3' UUGGGUACCUUAAGUCAAGAGU 5' hsa-mir-146 __ |:|:|||||.||.||||.||:| __ 5' AGCUCAUGGCAUACAGUGCUUA 3' ENST00000261634_P E:-21.75 S:113.000000 Loc:2252 Cons: %(mmu) 90.91%(rno)	3' AGUAUGUCGAUCUAU-UGGUUUCU 5' hsa-mir-9 __ |:.|:|||.|.||||.|:|||:|| __ 5' UUCUGCAG-U-GAUAUAUCAAGGA 3' ENST00000261634_P E:-17.1 S:102.000000 Loc:2067 Cons: %(mmu) 95.45%(rno)	3' ACCCGCUGGGUCUCCCUGU 5' rno-mir-347 __ ..|.|..||::|||||:|| __ 5' CAGUCUUCCUGGAGGGGCA 3' ENST00000261634_P E:-23.09 S:98.000000 Loc:2110 Cons: %(mmu) 94.74%(rno)
ENST00000274457	ENSG00000145780	ENSMUSG00000033319	ENSRNOG00000003578	FEMINIZATION 1 HOMOLOG A. [Source:RefSeq;Acc:NM_020177] ENSG00000145780 (-1) (114932824 114936221 114955406 114955496 114803766) 3397 (3397 nt) HUGO:16933:KIAA1785 [IPR002110:Ankyrin;]	5	-92.82	509	ENSMUSG00000033319 (mmu-miR-122a)	ENSRNOG00000003578 (rno-miR-101b)	rno-mir-101b hsa-mir-122a hsa-mir-17_5p hsa-mir-214 hsa-mir-362	hsa-mir-362 hsa-mir-214 hsa-mir-122a hsa-mir-17_5p rno-mir-101b		3' GAGUGUGGAUCCAAGGUUCCUAA 5' hsa-mir-362 __ :|.|||::|...|||::|||:|| __ 5' UUGACAUUU-UAUUCUGAGGGUU 3' ENST00000274457 E:-17.780001 S:106.000000 Loc:1619 Cons: %(mmu) 95.45%(rno)	3' GACGGACAGACACGGACGACA 5' hsa-mir-214 __ |..:|||.:|.||::|||||| __ 5' CAUUCUGGUUUUGUUUGCUGU 3' ENST00000274457 E:-19.200001 S:103.000000 Loc:261 Cons: 95.24%(mmu) 95.24%(rno)	3' UGUUUGUGGUAACAGUG-UGAGGU 5' hsa-mir-122a __ |::|:|||::||||.|:.||.||| __ 5' AUGAGCACUGUUGUGAUAACACCA 3' ENST00000274457 E:-19.459999 S:101.000000 Loc:57 Cons: 95.83%(mmu) 95.83%(rno)	3' UGAUGGACGUGACAUUCGUGAAAC 5' hsa-mir-17_5p __ |:.||:||||.||.||.:|||||| __ 5' AUAACUUGCA-UG-AAUUACUUUG 3' ENST00000274457 E:-19.34 S:100.000000 Loc:1187 Cons: %(mmu) 95.45%(rno)	3' GAAGUCGAUAGUG-UCAUGACAU 5' rno-mir-101b __ :|.|||:||.||:.|||:||.|| __ 5' UUGCAGUUACCAUAAGUGCUUUA 3' ENST00000274457 E:-17.040001 S:99.000000 Loc:498 Cons: %(mmu) 95.65%(rno)
ENST00000257288	ENSG00000134851	ENSMUSG00000029234	ENSRNOG00000002199	TPA REGULATED LOCUS; UNCHARACTERIZED HYPOTHALAMUS PROTEIN HTMP. [Source:RefSeq;Acc:NM_018475] ENSG00000134851 (1) (56177899 56177899 56207161 56207880 56635373) 719 (719 nt) [IPR001727:Protein of unknown function UPF0016;]	3	-54.62	297	ENSMUSG00000029234 (mmu-miR-293)	ENSRNOG00000002199 (mmu-miR-18)	hsa-mir-18 mmu-mir-293 hsa-mir-34a	mmu-mir-293 hsa-mir-18 hsa-mir-34a	0005554 molecular_function unknown IEA; 0016020 membrane IEA;	3' UGUGAUGUUUGAGACGCCGUGA 5' mmu-mir-293 __ |:|||::..|:|:||:.||||| __ 5' AUACUGU--AUUUUGUAGCACU 3' ENST00000257288 E:-17.85 S:105.000000 Loc:89 Cons: 90.00%(mmu) %(rno)	3' AUAGACGUG-AUCUACGUGGAAU 5' hsa-mir-18 __ |.||||:||.|||.||:||.||| __ 5' UUUCUGUACAUAG-UGUACAUUA 3' ENST00000257288 E:-17.860001 S:98.000000 Loc:47 Cons: %(mmu) 95.45%(rno)	3' UGUUGGUCGAUUCUGUGACGGU 5' hsa-mir-34a __ .:||:::|.||:|||||..||| __ 5' UUAAUUGGGUAGGACAC--CCA 3' ENST00000257288 E:-18.91 S:94.000000 Loc:567 Cons: %(mmu) 100.00%(rno)
ENST00000265044	ENSG00000114850	ENSMUSG00000027828	ENSRNOG00000011148	TRANSLOCON-ASSOCIATED PROTEIN, GAMMA SUBUNIT (TRAP-GAMMA) (SIGNAL SEQUENCE RECEPTOR GAMMA SUBUNIT) (SSR-GAMMA). [Source:SWISSPROT;Acc:Q9UNL2] ENSG00000114850 (-1) (157579458 157581905 157593791 157593 HUGO:11325:TRAPG [IPR001472:Bipartite nuclear localization signal;]	2	-37.22	185	ENSMUSG00000027828 (mmu-miR-202)	ENSRNOG00000011148 (mmu-miR-34a)	mmu-mir-202 hsa-mir-34a	hsa-mir-34a mmu-mir-202	0005048 signal sequence binding TAS; 0005783 endoplasmic reticulum IEA; 0005792 microsome TAS; 0016021 integral to membrane IEA;	3' UGUUGGUCGAUUCUGUGACGGU 5' hsa-mir-34a __ :.:::||.||..|||.|||||| __ 5' GAGGUCAACU-UGACCCUGCCA 3' ENST00000265044 E:-19.219999 S:93.000000 Loc:695 Cons: 95.24%(mmu) 95.24%(rno)	3' AGAAGGGUACGCGAUA-UGGAGA 5' mmu-mir-202 __ ||||.|.|||:|||:|.|:|.|. __ 5' UCUUGCAAUGUGCUGUAAUCACA 3' ENST00000265044 E:-18 S:92.000000 Loc:237 Cons: 91.30%(mmu) %(rno)
ENST00000311852_P	ENSG00000157227	ENSMUSG00000000957	ENSRNOG00000010947	MATRIX METALLOPROTEINASE-14 PRECURSOR (EC 3.4.24.-) (MMP-14) (MEMBRANE-TYPE MATRIX METALLOPROTEINASE 1) (MT-MMP 1) (MTMMP1) (MEMBRANE-TYPE-1 MATRIX METALLOPROTEINASE) (MT1-MMP) (MT1MMP) (MMP- X1). [So HUGO:7160:MT1-MMP [IPR000585:Hemopexin repeat; IPR006025:Neutral zinc metallopeptidases, zinc-binding region; IPR001818:Matrixin;]	3	-58.36	304	ENSMUSG00000000957 (mmu-miR-127)	ENSRNOG00000010947 (mmu-miR-132)	hsa-mir-127 hsa-mir-132 hsa-mir-189 hsa-mir-193 rno-mir-327	hsa-mir-132 hsa-mir-193 hsa-mir-189	0004222 metalloendopeptidase activity TAS; 0008270 zinc ion binding TAS; 0016787 hydrolase activity IEA; 0006508 proteolysis and peptidolysis TAS; 0005578 extracellular matrix IEA; 0005887 integral to plasma membrane TAS;	3' GCUGGUACCGACAUCUGACAAU 5' hsa-mir-132 __ :|::.:|||..||:|:|||||. __ 5' UGGUGGUGG--GUGGGCUGUUC 3' ENST00000311852_P E:-20.91 S:103.000000 Loc:65 Cons: %(mmu) 95.00%(rno)	3' GACCCUGAAACAUCCGGUCAA 5' hsa-mir-193 __ ||..|.||.||.||||||||. __ 5' CUUUGCCUCUGAAGGCCAGUG 3' ENST00000311852_P E:-17.82 S:102.000000 Loc:36 Cons: 100.00%(mmu) %(rno)	3' UGACUAUAG--UCGAGUCAUCCGUG 5' hsa-mir-189 __ .||||..||..|.|||||.||||.| __ 5' UCUGAACUCUGACCUCAGGAGGCUC 3' ENST00000311852_P E:-19.629999 S:99.000000 Loc:397 Cons: 92.00%(mmu) %(rno)
ENST00000261752_P	ENSG00000058335	ENSMUSG00000032356	ENSRNOG00000014025	GUANINE NUCLEOTIDE RELEASING PROTEIN (GNRP) (RAS-SPECIFIC NUCLEOTIDE EXCHANGE FACTOR CDC25). [Source:SWISSPROT;Acc:Q13972] ENSG00000058335 (-1) (76970305 76970305 77098659 77098925 76953236) 4001 (400 HUGO:9875:CDC25 CDC25L GRF1 H-GRF55 [IPR001895:Guanine-nucleotide dissociation stimulator CDC25; IPR001331:Guanine-nucleotide dissociation stimulator, CDC24; IPR001849:Pleckstrin-like; IPR000048:IQ …	2	-49.69	208		ENSRNOG00000014025 (rno-miR-140*)	rno-mir-140* mmu-mir-298	mmu-mir-298 rno-mir-140*	0005085 guanyl-nucleotide exchange factor activity IEA; 0007264 small GTPase mediated signal transduction IEA; 0005088 Ras guanyl-nucleotide exchange factor activity TAS;	3' CCUUCUUGUCGGGAGGAGACGG 5' mmu-mir-298 __ |||||::.||:|||.||||||: __ 5' GGAAGGG-AGUCCU-CUCUGCU 3' ENST00000261752_P E:-29.469999 S:111.000000 Loc:565 Cons: %(mmu) 95.00%(rno)	3' ACAGGCA-CCAAGAUGGGACACCAU 5' rno-mir-140* __ ||.|:||..|...||||:.|||||| __ 5' UG-CUGUAAGCAAUACCUAGUGGUA 3' ENST00000261752_P E:-20.219999 S:97.000000 Loc:1088 Cons: %(mmu) 95.83%(rno)
ENST00000288339	ENSG00000157562	ENSMUSG00000031274	ENSRNOG00000018951	COLLAGEN ALPHA 5(IV) CHAIN PRECURSOR. [Source:SWISSPROT;Acc:P29400] ENSG00000157562 (1) (106455011 106601702 106641436 106712632 107349387) 2997 (2997 nt) HUGO:2207:ASLN ATS [IPR008160:Collagen triple helix repeat; IPR000694:Proline-rich region; IPR001442:Type 4 procollagen, C-terminal repeat;]	3	-55.64	318	ENSMUSG00000031274 (mmu-miR-25)		hsa-mir-25 hsa-mir-7	hsa-mir-7 hsa-mir-25 hsa-mir-7	0005201 extracellular matrix structural constituent IEA; 0005587 collagen type IV TAS; 0016020 membrane NR;	3' UUGUUUUAGUGAUCAGAAGGU 5' hsa-mir-7 __ .|.:|||||.||:|.|||||| __ 5' CAGGAAAUC-CUGGCCUUCCA 3' ENST00000288339 E:-19.24 S:109.000000 Loc:392 Cons: 100.00%(mmu) %(rno)	3' AGU-CUGGCUCUGUUCACGUUAC 5' hsa-mir-25 __ |||.||:..|.|||||||||:.| __ 5' UCAUGAUGCAUACAAGUGCAGGG 3' ENST00000288339 E:-18.24 S:108.000000 Loc:1567 Cons: 91.30%(mmu) %(rno)	3' UUGUUUUAGUGAUCAGAAGGU 5' hsa-mir-7 __ ||.:|:|||.||:||||.||. __ 5' AAGGAGAUC-CUGGUCUCCCU 3' ENST00000288339 E:-18.16 S:101.000000 Loc:730 Cons: 100.00%(mmu) %(rno)
ENST00000272845	ENSG00000144406	ENSMUSG00000026006	ENSRNOG00000028322	ENSG00000144406 (1) (210896496 210896496 211034908 211037581 211069900) 2673 (2673 nt) [IPR001472:Bipartite nuclear localization signal; IPR001687:ATP/GTP-binding site motif A (P-loop);]	3	-77.24	336	ENSMUSG00000026006 (mmu-miR-149)	ENSRNOG00000028322 (mmu-let-7a)	hsa-let-7a hsa-let-7e hsa-mir-149 hsa-mir-30a hsa-mir-31	hsa-mir-30a 117 hsa-mir-149		3' CGACGUUUG-UAGGCUGACUUUC 5' hsa-mir-30a __ .||||.|:|.||::||:||||:| __ 5' CCUGCCAGCAAUUUGAUUGAAGG 3' ENST00000272845 E:-24.879999 S:117.000000 Loc:2146 Cons: 95.65%(mmu) 95.65%(rno)	3' UGAUAUGUUGGAGGAUGGAGU 5' hsa-let-7e __ |:.|||:..|:||||:||||| __ 5' AUCAUAU-CCUUCCUGCCUCA 3' ENST00000272845 E:-22.059999 S:113.000000 Loc:2196 Cons: %(mmu) 100.00%(rno)	3' CCUCACUUCUGUGCCUCGGUCU 5' hsa-mir-149 __ .|||||::|..:|||||||.|. __ 5' AGAGUGGGGUGGCGGAGCCUGC 3' ENST00000272845 E:-30.299999 S:106.000000 Loc:2535 Cons: 90.91%(mmu) %(rno)
ENST00000229686	ENSG00000111961	ENSMUSG00000015305	ENSRNOG00000013160	SAM AND SH3 DOMAIN CONTAINING 1. [Source:RefSeq;Acc:NM_015278] ENSG00000111961 (1) (148644768 148775851 148850264 148853754 149049045) 3490 (3490 nt) [IPR001452:SH3 domain; IPR001660:Sterile alpha motif SAM; IPR001472:Bipartite nuclear localization signal;]	5	-102.6	516	ENSMUSG00000015305 (mmu-let-7d)	ENSRNOG00000013160 (mmu-miR-184)	hsa-let-7d hsa-mir-184 hsa-mir-190 hsa-mir-196 hsa-mir-320 hsa-mir-34c rno-mir-344	hsa-mir-320 hsa-mir-184 hsa-mir-34c 103 rno-mir-344	0045786 negative regulation of cell cycle IEA;	3' AAGCGGGAGAGU-UGGGUCGAAAA 5' hsa-mir-320 __ .|:||::|||.:.|.:|||||||| __ 5' AUUGCUUUCUAGCAAUCAGCUUUU 3' ENST00000229686 E:-23.860001 S:115.000000 Loc:564 Cons: 91.67%(mmu) 91.67%(rno)	3' UGGGAAUAGUCAAGAGGCAGGU 5' hsa-mir-184 __ :|||||.....|||||:||||. __ 5' GCCCUU-----UUCUCUGUCCU 3' ENST00000229686 E:-23.639999 S:105.000000 Loc:2951 Cons: 94.12%(mmu) 100.00%(rno)	3' GUUAGUCGAUUGAUGUGACG-GA 5' hsa-mir-34c __ :||.||.|||||.|||:|||.|| __ 5' UAA-CAACUAACAACAUUGCACU 3' ENST00000229686 E:-18.92 S:103.000000 Loc:3189 Cons: 90.91%(mmu) %(rno)	3' UGAUACGUUGGAUG-AUGGAGA 5' hsa-let-7d __ |:||||:.|:|||:.|||||.. __ 5' AUUAUGUCAUCUAUGUACCUAG 3' ENST00000229686 E:-17.85 S:101.000000 Loc:3435 Cons: 90.91%(mmu) %(rno)	3' UGCCAGUCCGAAACCGAUCUAGU 5' rno-mir-344 __ .|.|.::|||.||.|||||:.|| __ 5' CCAGAUGGGC-UUAGCUAGGCCA 3' ENST00000229686 E:-18.33 S:92.000000 Loc:407 Cons: 95.45%(mmu) 95.45%(rno)
ENST00000228468	ENSG00000110881	ENSMUSG00000023017	ENSRNOG00000018789	AMILORIDE-SENSITIVE BRAIN SODIUM CHANNEL BNAC2 (AMILORIDE-SENSITIVE CATION CHANNEL NEURONAL 2). [Source:SWISSPROT;Acc:P78348] ENSG00000110881 (1) (48737754 48738817 48761699 48763656 48765280) 1957 (1 HUGO:100:BNaC2 hBNaC2 [IPR001873:Na+ channel, amiloride-sensitive;]	5	-110.58	503	ENSMUSG00000023017 (mmu-let-7i)	ENSRNOG00000018789 (mmu-let-7i)	hsa-let-7i hsa-mir-134 hsa-mir-139 hsa-mir-21 hsa-mir-214 mmu-mir-297 hsa-mir-30a rno-mir-328	hsa-mir-134 rno-mir-328 mmu-mir-297 hsa-mir-139 98	0005216 ion channel activity IEA; 0015280 amiloride-sensitive sodium channel activity NAS; 0006811 ion transport IEA; 0006814 sodium ion transport NAS; 0016021 integral to membrane ISS;	3' GGGAGACCA-GUUGGUCAGUGU 5' hsa-mir-134 __ |.:||||.|.|.|||||||||. __ 5' CAUUCUGCUGCCACCAGUCACC 3' ENST00000228468 E:-22.549999 S:107.000000 Loc:333 Cons: %(mmu) 95.45%(rno)	3' UGCCUUCCCGUCUCUCCCGGUC 5' rno-mir-328 __ ||...|.||..|:||||||:|| __ 5' ACCUUAAGG--GGGAGGGCUAG 3' ENST00000228468 E:-25.209999 S:101.000000 Loc:425 Cons: 90.00%(mmu) 90.00%(rno)	3' GUACGUGUACGUGUGUAUGUA 5' mmu-mir-297 __ :.||:||.||:::|||.|||| __ 5' UCUGUAC-UGUGUACACACAU 3' ENST00000228468 E:-18.129999 S:100.000000 Loc:1090 Cons: 95.00%(mmu) 100.00%(rno)	3' UCUGUGCACGUGACAUCU 5' hsa-mir-139 __ .||||||.|||:||||.. __ 5' CGACACGCGCAUUGUAAC 3' ENST00000228468 E:-21.309999 S:98.000000 Loc:1131 Cons: 94.44%(mmu) 94.44%(rno)	3' UCGUGUUUGAUGAUGGAGU 5' hsa-let-7i __ |.|||||:||.||:||||. __ 5' AUCACAAGCU-CUGCCUCU 3' ENST00000228468 E:-23.379999 S:97.000000 Loc:1185 Cons: 94.44%(mmu) 94.44%(rno)
ENST00000313805	ENSG00000068366	ENSMUSG00000031278	ENSRNOG00000019180	LONG-CHAIN-FATTY-ACID--COA LIGASE 4 (EC 6.2.1.3) (LONG-CHAIN ACYL-COA SYNTHETASE 4) (LACS 4). [Source:SWISSPROT;Acc:O60488] ENSG00000068366 (-1) (107648537 107651229 107690686 107740592 107632221) 269 HUGO:3571: [IPR000873:AMP-dependent synthetase and ligase;]	3	-70.84	301		ENSRNOG00000019180 (mmu-miR-103)	hsa-mir-103 rno-mir-326 hsa-mir-34a	hsa-mir-34a hsa-mir-103 rno-mir-326	0000287 magnesium ion binding IEA; 0004467 long-chain-fatty-acid-CoA ligase activity TAS; 0016874 ligase activity IEA; 0006631 fatty acid metabolism IEA; 0007611 learning and/or memory TAS;	3' UGUUGGUCGAUUCUGUGACGGU 5' hsa-mir-34a __ .|||..|||||:.||||||||| __ 5' CCAA-AAGCUAGAACACUGCCA 3' ENST00000313805 E:-27.76 S:117.000000 Loc:1900 Cons: %(mmu) 90.48%(rno)	3' AGUAUCGGGACAUGUUACGACGA 5' hsa-mir-103 __ |:|.||.:||||.::.||:|||| __ 5' UUA-AGGUCUGUUUGCUGUUGCU 3' ENST00000313805 E:-19.01 S:93.000000 Loc:988 Cons: %(mmu) 90.91%(rno)	3' UGACCUCCUUCCCGGGUCUCC 5' rno-mir-326 __ .:|||:.||||||..|||||. __ 5' UUUGGGAGAAGGG--CAGAGU 3' ENST00000313805 E:-24.07 S:91.000000 Loc:1220 Cons: %(mmu) 100.00%(rno)
ENST00000295926	ENSG00000163660	ENSMUSG00000027829	ENSRNOG00000011586	CYCLIN L1; CYCLIN L ANIA-6A. [Source:RefSeq;Acc:NM_020307] ENSG00000163660 (-1) (158186500 158186943 158198796 158198849 157849435) 443 (443 nt) HUGO:20569:ania-6a [IPR004827:Basic-leucine zipper (bZIP) transcription factor; IPR006671:Cyclin, N-terminal domain;]	3	-54.49	292	ENSMUSG00000027829 (mmu-miR-18)	ENSRNOG00000011586 (mmu-miR-18)	hsa-mir-18 hsa-mir-199a* rno-mir-340	hsa-mir-18 hsa-mir-199a*	0003677 DNA binding IEA; 0000910 cytokinesis IEA; 0006355 regulation of transcription, DNA-dependent IEA; 0007049 cell cycle IEA; 0005634 nucleus IEA;	3' AUAGACGUGAUCUACGUGGAAU 5' hsa-mir-18 __ ..||||:|..|.|||:|:|||| __ 5' AUUCUGUA-AAAAUGUAUCUUA 3' ENST00000295926 E:-17.799999 S:103.000000 Loc:282 Cons: 100.00%(mmu) 100.00%(rno)	3' UUGGUUACACGUCUGA--UGACAU 5' hsa-mir-199a* __ ||||.|||..|||::|..|:|||| __ 5' AACC-AUGGUCAGGUUCAAUUGUA 3' ENST00000295926 E:-17.6 S:98.000000 Loc:209 Cons: 91.30%(mmu) %(rno)	3' GCGGGAGAGUUG-GGUCGAAAA 5' __ :.|::|||:|||.|::|:||.| __ 5' UACUUUCUUAACACUGGUUUGU 3' ENST00000295926 E:-19.09 S:91.000000 Loc:369 Cons: %(mmu) 95.45%(rno)
ENST00000295925	ENSG00000163660	ENSMUSG00000027829	ENSRNOG00000011586	CYCLIN L1; CYCLIN L ANIA-6A. [Source:RefSeq;Acc:NM_020307] ENSG00000163660 (-1) (158186501 158195755 158198796 158198837 157849435) 1779 (1779 nt) HUGO:20569:ania-6a [IPR004827:Basic-leucine zipper (bZIP) transcription factor; IPR006671:Cyclin, N-terminal domain;]	2	-34.37	203		ENSRNOG00000011586 (mmu-miR-21)	hsa-mir-21 mmu-mir-300	hsa-mir-21 mmu-mir-300	0003677 DNA binding IEA; 0000910 cytokinesis IEA; 0006355 regulation of transcription, DNA-dependent IEA; 0007049 cell cycle IEA; 0005634 nucleus IEA;	3' AGUUGUAGUCAGACUAUUCGAU 5' hsa-mir-21 __ |||:.||.:|.|||||.:|||| __ 5' UCAGGAU-GGCCUGAUUGGCUA 3' ENST00000295925 E:-17.15 S:108.000000 Loc:284 Cons: %(mmu) 100.00%(rno)	3' CUUCUCUCGA-ACGGGA-ACGUAU 5' mmu-mir-300 __ ..|.|||.||.||||||.||||.. __ 5' UCAUAGAACUCUGCCCUCUGCACU 3' ENST00000295925 E:-17.219999 S:95.000000 Loc:249 Cons: %(mmu) 91.67%(rno)
ENST00000241333	ENSG00000116396	ENSMUSG00000027895	ENSRNOG00000018285	POTASSIUM VOLTAGE-GATED CHANNEL SUBFAMILY C MEMBER 4 (POTASSIUM CHANNEL KV3.4) (KSHIIIC). [Source:SWISSPROT;Acc:Q03721] ENSG00000116396 (1) (110052704 110052849 110073658 110074797 110179856) 826 (826 HUGO:6236:HKSHIIIC KV3.4 [IPR003091:Voltage-dependent potassium channel; IPR003974:Shaw voltage-gated K+ channel; IPR003968:Kv channel; IPR003971:Kv9 voltage-gated K+ channel; IPR003970:Kv8 voltage-…	3	-74.15	308	ENSMUSG00000027895 (mmu-miR-224)		hsa-mir-224 hsa-mir-320 hsa-mir-9	hsa-mir-224 hsa-mir-9 hsa-mir-320	0005249 voltage-gated potassium channel activity IEA; 0005515 protein binding IEA; 0006812 cation transport IEA; 0006813 potassium ion transport IEA; 0008076 voltage-gated potassium channel complex IEA; 0016021 integral to membrane IEA; 0007268 synaptic transmission TAS; 0005624 membrane fraction NR;	3' AUUUGCCUUGGUGAUCACUGAAC 5' hsa-mir-224 __ |:.||.|.:|:|:|:|||::||| __ 5' UGCAC-GUGCUAUUGGUGGUUUG 3' ENST00000241333 E:-22.809999 S:108.000000 Loc:605 Cons: 90.91%(mmu) %(rno)	3' AGUAUGUCGAUCUAUUGGUUUCU 5' hsa-mir-9 __ .||.||||..|||.|:|||:||: __ 5' GCAGACAGACAGAAAGCCAGAGG 3' ENST00000241333 E:-23.690001 S:107.000000 Loc:376 Cons: 95.65%(mmu) %(rno)	3' AAGCGGGAGAGUUGGGUCGAAAA 5' hsa-mir-320 __ ..|||||||||.::|||.||.|. __ 5' GACGCCCUCUC-GUCCAACUAUG 3' ENST00000241333 E:-27.65 S:93.000000 Loc:301 Cons: 100.00%(mmu) %(rno)
ENST00000252349	ENSG00000130066	ENSMUSG00000025283	ENSRNOG00000003809	DIAMINE ACETYLTRANSFERASE (EC 2.3.1.57) (SPERMIDINE/SPERMINE N(1)- ACETYLTRANSFERASE) (SSAT) (PUTRESCINE ACETYLTRANSFERASE). [Source:SWISSPROT;Acc:P21673] ENSG00000130066 (1) (23162716 23162895 231653 HUGO:10540:SSAT [IPR000182:GCN5-related N-acetyltransferase;]	3	-59.35	311	ENSMUSG00000025283 (mmu-let-7g)	ENSRNOG00000003809 (mmu-miR-155)	hsa-let-7g hsa-mir-155 hsa-mir-181b hsa-mir-181a hsa-mir-183 hsa-mir-206 rno-mir-322	hsa-mir-181a hsa-mir-206 99	0004145 diamine N-acetyltransferase activity TAS; 0008415 acyltransferase activity IEA; 0016740 transferase activity IEA;	3' UGA--GUGGCUGUCGCAACUUACAA 5' hsa-mir-181a __ |:|..||.:|:|:.:||||.||||| __ 5' AUUACCAGUGGCGUUGUUGCAUGUU 3' ENST00000252349 E:-21.700001 S:110.000000 Loc:115 Cons: %(mmu) 92.00%(rno)	3' GGUGUGUGAAG-GAAUGUAAGGU 5' hsa-mir-206 __ :|.||.|||||.|||:|.|||:| __ 5' UCCCA-ACUUCUCUUGCUUUCUA 3' ENST00000252349 E:-19.68 S:105.000000 Loc:46 Cons: %(mmu) 90.91%(rno)	3' UGACAUGUUUGAUGAUGGAGU 5' hsa-let-7g __ |.||||||.|||:.|||:|.: __ 5' AAUGUACACACUGGUACUUAG 3' ENST00000252349 E:-17.969999 S:96.000000 Loc:289 Cons: 100.00%(mmu) %(rno)
ENST00000281043	ENSG00000134323	ENSMUSG00000037169	ENSRNOG00000006308	N-MYC PROTO-ONCOGENE PROTEIN. [Source:SWISSPROT;Acc:P04198] ENSG00000134323 (1) (16103785 16103926 16107958 16108862 17706482) 904 (904 nt) HUGO:7559:NMYC [IPR001092:Basic helix-loop-helix dimerization domain bHLH; IPR002418:Transcription regulator Myc;]	8	-173.9	856	ENSMUSG00000037169 (mmu-miR-122a)	ENSRNOG00000006308 (mmu-miR-122a)	hsa-mir-122a hsa-mir-147 hsa-mir-152 hsa-mir-16 hsa-mir-17_5p hsa-mir-181b hsa-mir-210 mmu-mir-290 hsa-mir-30a mmu-mir-300 hsa-mir-9	hsa-mir-17_5p hsa-mir-152 hsa-mir-30a hsa-mir-122a hsa-mir-181b hsa-mir-9 hsa-mir-147 hsa-mir-210	0003700 transcription factor activity TAS; 0006357 regulation of transcription from Pol II promoter TAS; 0008151 cell growth and/or maintenance IEA; 0005634 nucleus TAS; 0005717 chromatin TAS; 0003700 transcription factor activity IEA; 0000004 biological_process unknown ND; 0006355 regulation of transcription, DNA-dependent IEA; 0005634 nucleus IEA; 0008372 cellular_component unknown ND;	3' UGAUGGACGUGACAU-UCGUGAAAC 5' hsa-mir-17_5p __ |.|:.|||||:..||.||||||||| __ 5' AGUG-CUGCAUCUUAUAGCACUUUG 3' ENST00000281043 E:-23.6 S:116.000000 Loc:842 Cons: 91.67%(mmu) 91.67%(rno)	3' GGUUCAAGACAGUACGUGACU 5' hsa-mir-152 __ ::||..|||||:|||:||||. __ 5' UUAAUCUCUGUUAUGUACUGU 3' ENST00000281043 E:-22.940001 S:116.000000 Loc:548 Cons: 90.48%(mmu) 90.48%(rno)	3' CGACGUUUGUAGGCUGACUUUC 5' hsa-mir-30a __ ||.||.|::||:.|||||:||| __ 5' GCGGCCAGUAUUAGACUGGAAG 3' ENST00000281043 E:-19.959999 S:115.000000 Loc:460 Cons: 100.00%(mmu) %(rno)	3' UGUUUGUGGUAACAGUGUGAGGU 5' hsa-mir-122a __ ::|||:|||||||.||||.|||: __ 5' GUAAAUACCAUUGACACA-UCCG 3' ENST00000281043 E:-26.84 S:113.000000 Loc:400 Cons: 90.91%(mmu) 90.91%(rno)	3' UUGGGUGGCUGUCGUUACUUACAA 5' hsa-mir-181b __ |.:.::::||||.:||.||||||| __ 5' AUUGUGUUGACAUUAA-GAAUGUU 3' ENST00000281043 E:-17.92 S:104.000000 Loc:63 Cons: 100.00%(mmu) 100.00%(rno)	3' AGUAUGU-CGAUCUAUUGGUUUCU 5' hsa-mir-9 __ .:|||||..||:|:|||:.|:||: __ 5' GUAUACAUCCUGGGUAAUGAGAGG 3' ENST00000281043 E:-21.75 S:103.000000 Loc:429 Cons: 91.67%(mmu) %(rno)	3' CGUCUUCGUA-AAGGUGUGUG 5' hsa-mir-147 __ ..||:|||||.||::::|:|| __ 5' UGAGGAGCAUGUUUUGUAUAC 3' ENST00000281043 E:-17.93 S:96.000000 Loc:519 Cons: 90.48%(mmu) 95.24%(rno)	3' GUCGGCGACAGUG-UGCGUGUC 5' hsa-mir-210 __ |||:|.|||.|||..:|||||. __ 5' CAGUCACUGCCACUUUGCACAU 3' ENST00000281043 E:-22.959999 S:93.000000 Loc:18 Cons: 95.45%(mmu) %(rno)
ENST00000329261_P	ENSG00000104142	ENSMUSG00000034216	ENSRNOG00000013689	VACUOLAR PROTEIN SORTING 18 (HVPS18). [Source:SWISSPROT;Acc:Q9P253] ENSG00000104142 (1) (38902684 38903023 38912040 38912040 38937924) 4001 (4001 nt) HUGO:15972:KIAA1475 [IPR007810:Pep3/Vps18/deep orange;]	2	-39.23	198		ENSRNOG00000013689 (rno-let-7d)	hsa-let-7d hsa-mir-299	hsa-mir-299 103	0008565 protein transporter activity IEA; 0006886 intracellular protein transport IEA; 0005871 kinesin complex IEA; 0016020 membrane IEA;	3' UACAUACACCC--UGCCAUUUGGU 5' hsa-mir-299 __ :||.:|..|||..||||.||:||| __ 5' GUGAGUCAGGGCAACGGGAAGCCA 3' ENST00000329261_P E:-19.66 S:103.000000 Loc:2370 Cons: %(mmu) 91.67%(rno)	3' UGA-UACG-UUGGAUGAUGGAGA 5' hsa-let-7d __ .||.:|.|.|:.||:||.||||| __ 5' UCUGGUCCUAGGCUGCUUCCUCU 3' ENST00000329261_P E:-19.57 S:95.000000 Loc:2297 Cons: %(mmu) 91.30%(rno)
ENST00000309649	ENSG00000118518	ENSMUSG00000038876	ENSRNOG00000011588	DACTYLIDIN. [Source:RefSeq;Acc:NM_030963] ENSG00000118518 (1) (127568566 127588332 127589408 127590273 127657517) 865 (865 nt) [IPR001841:Zn-finger, RING; IPR004170:WWE domain;]	3	-62.95	301	ENSMUSG00000038876 (mmu-miR-206)	ENSRNOG00000011588 (mmu-miR-206)	hsa-mir-206 hsa-mir-27b rno-mir-337 hsa-mir-361	hsa-mir-361 rno-mir-337 hsa-mir-206		3' CAUGGGGAC-CUCUA-AGACUAUU 5' hsa-mir-361 __ ..:|.||||.|||||.|:|||||. __ 5' UGGCACCUGUGAGAUGUUUGAUAU 3' ENST00000309649 E:-20.530001 S:104.000000 Loc:384 Cons: 91.67%(mmu) %(rno)	3' UUUCCGUAGUAUAUCCUCGACUU 5' rno-mir-337 __ .|:.||||..|.|:||||:||:: __ 5' UAGUGCAU--UUUGGGAGUUGGG 3' ENST00000309649 E:-22.23 S:102.000000 Loc:84 Cons: 90.48%(mmu) %(rno)	3' GGUGUGUGAAGGAAUGUAAGGU 5' hsa-mir-206 __ :.|||||||||.|.:::||||. __ 5' UAACACACUUCAUGGUGUUCCC 3' ENST00000309649 E:-20.190001 S:95.000000 Loc:545 Cons: 95.45%(mmu) 90.91%(rno)
ENST00000297338	ENSG00000164754	ENSMUSG00000022314	ENSRNOG00000004420	DOUBLE-STRAND-BREAK REPAIR PROTEIN RAD21 HOMOLOG (HHR21) (NUCLEAR MATRIX PROTEIN 1) (NXP-1) (SCC1 HOMOLOG). [Source:SWISSPROT;Acc:O60216] ENSG00000164754 (-1) (117814762 117816327 117835556 117843589 HUGO:9811:hHR21 KIAA0078 [IPR006909:Rad21/Rec8 like protein, C-terminal; IPR006910:Rad21/Rec8 like protein, N-terminal;]	2	-35.88	208		ENSRNOG00000004420 (mmu-miR-25)	hsa-mir-25 hsa-mir-320	hsa-mir-25 hsa-mir-320	0005515 protein binding IPI; 0006302 double-strand break repair TAS; 0006915 apoptosis IEA; 0007049 cell cycle IEA; 0007059 chromosome segregation IEA; 0007067 mitosis IEA; 0007131 meiotic recombination TAS; 0005634 nucleus IEA;	3' AGUCUGGCUCUGUUCACGUUAC 5' hsa-mir-25 __ |||||.|.|||::.|||||||. __ 5' UCAGAAC-AGAUGUGUGCAAUA 3' ENST00000297338 E:-18.48 S:106.000000 Loc:254 Cons: %(mmu) 95.24%(rno)	3' AAGCGGGAGAGUUGGGUCGAAAA 5' hsa-mir-320 __ ..|.:::|.|:|::|::|:|||| __ 5' CACAUUUUGUUAGUCUGGUUUUU 3' ENST00000297338 E:-17.4 S:102.000000 Loc:1456 Cons: %(mmu) 91.30%(rno)
ENST00000225719	ENSG00000108582	ENSMUSG00000020841	ENSRNOG00000003873	CARBOXYPEPTIDASE D PRECURSOR (EC 3.4.17.-) (GP180). [Source:SWISSPROT;Acc:O75976] ENSG00000108582 (1) (28851562 28851562 28937395 28941262 28950005) 3867 (3867 nt) HUGO:2301: [IPR000834:Zinc carboxypeptidase A metalloprotease (M14);]	4	-77.6	400	ENSMUSG00000020841 (mmu-let-7i)	ENSRNOG00000003873 (mmu-let-7i)	hsa-let-7i mmu-mir-202 hsa-mir-205 mmu-mir-291_5p	mmu-mir-291_5p mmu-mir-202 104 hsa-mir-205	0004180 carboxypeptidase activity IEA; 0004182 carboxypeptidase A activity IEA; 0004187 carboxypeptidase D activity TAS; 0016787 hydrolase activity IEA; 0006508 proteolysis and peptidolysis IEA; 0005624 membrane fraction TAS; 0016021 integral to membrane IEA;	3' UCUCUC--CCGGAGGUGAAACUAC 5' mmu-mir-291_5p __ .||.||..||::.|||:|||||.| __ 5' UGAAAGUAGGUUACCAUUUUGAGG 3' ENST00000225719 E:-18.379999 S:106.000000 Loc:3408 Cons: %(mmu) 91.67%(rno)	3' AGAAGGGUACGCGAUAUGGAGA 5' mmu-mir-202 __ |:.|::|||||.||:|:|||:. __ 5' UUAUUUCAUGCACUGUGCCUUC 3' ENST00000225719 E:-23.049999 S:104.000000 Loc:3690 Cons: 100.00%(mmu) 100.00%(rno)	3' UCGUGUUUGA-UGAUGGAGU 5' hsa-let-7i __ ||||.:|.:|.||||||||. __ 5' AGCAGGAUUUCACUACCUCU 3' ENST00000225719 E:-17.82 S:99.000000 Loc:621 Cons: 95.00%(mmu) 95.00%(rno)	3' GUCUGAGGCCACCUUACUUCCU 5' hsa-mir-205 __ |..|:||.|||..||||:|||. __ 5' CUUAUUCAGGUUUAAUGGAGGU 3' ENST00000225719 E:-18.35 S:91.000000 Loc:494 Cons: 90.91%(mmu) %(rno)
ENST00000337802	ENSG00000102908	ENSMUSG00000003847	ENSRNOG00000011879	NUCLEAR FACTOR OF ACTIVATED T CELLS 5 (T CELL TRANSCRIPTION FACTOR NFAT5) (NF-AT5) (TONICITY-RESPONSIVE ENHANCER-BINDING PROTEIN) (TONE- BINDING PROTEIN) (TONEBP). [Source:SWISSPROT;Acc:O94916] ENSG00 HUGO:7774: [IPR000451:NF-kappa-B/Rel/dorsal family; IPR002909:Cell surface receptor IPT/TIG; IPR001472:Bipartite nuclear localization signal;]	5	-111.64	574	ENSMUSG00000003847 (mmu-let-7b)	ENSRNOG00000011879 (mmu-let-7b)	hsa-let-7b hsa-mir-17_5p hsa-mir-20 mmu-mir-202 hsa-mir-30d rno-mir-330 hsa-mir-96	hsa-mir-17_5p 125 mmu-mir-202 hsa-mir-30d rno-mir-330	0003700 transcription factor activity TAS; 0003702 RNA polymerase II transcription factor activity TAS; 0006355 regulation of transcription, DNA-dependent IEA; 0006366 transcription from Pol II promoter TAS; 0007165 signal transduction NR; 0007588 excretion TAS; 0005634 nucleus TAS;	3' UGAUGGACGUGA--CAUUCGUGAAAC 5' hsa-mir-17_5p __ :|||::||:|||..||:||:||.||| __ 5' GCUAUUUGUACUGAGUGAGUACAUUG 3' ENST00000337802 E:-27.27 S:125.000000 Loc:1993 Cons: 92.31%(mmu) %(rno)	3' UUGGUGUGUUGGAUGAUGGAGU 5' hsa-let-7b __ |:||||||||:|.|.|:|:||| __ 5' AGCCACACAAUCCAGUGCUUCA 3' ENST00000337802 E:-27.67 S:115.000000 Loc:2631 Cons: 95.45%(mmu) 95.45%(rno)	3' AGAAGGGUACGCGAUAUGGAGA 5' mmu-mir-202 __ .|||:|::|.:.||||:|||:| __ 5' GCUUUCUGUAUUCUAUGCCUUU 3' ENST00000337802 E:-20.08 S:112.000000 Loc:2429 Cons: 95.45%(mmu) 95.45%(rno)	3' GAAGGUCAGCCCCUA-CAAAUGU 5' hsa-mir-30d __ .|||.|||:..||||.|||||:| __ 5' GUUCAAGUUUUGGAUGGUUUAUA 3' ENST00000337802 E:-17.42 S:111.000000 Loc:1907 Cons: 95.65%(mmu) 95.65%(rno)	3' AGAGACGUCCGGGACACGAAACG 5' rno-mir-330 __ |:|.|.||.|..|||||||.||| __ 5' UUUAUACAAGGGCUGUGCUAUGC 3' ENST00000337802 E:-19.200001 S:111.000000 Loc:3068 Cons: 95.65%(mmu) 95.65%(rno)
ENST00000248320	ENSG00000113657	ENSMUSG00000024501	ENSRNOG00000018992	DIHYDROPYRIMIDINASE RELATED PROTEIN-3 (DRP-3) (UNC-33-LIKE PHOSPHOPROTEIN) (ULIP PROTEIN) (COLLAPSIN RESPONSE MEDIATOR PROTEIN 4) (CRMP-4). [Source:SWISSPROT;Acc:Q14195] ENSG00000113657 (-1) (14679888 HUGO:3015:CRMP4 DRP-3 ULIP [IPR006680:Amidohydrolase;]	3	-64.8	334	ENSMUSG00000024501 (mmu-miR-146)	ENSRNOG00000018992 (mmu-miR-107)	hsa-mir-107 hsa-mir-146 hsa-mir-214 hsa-mir-22 hsa-mir-320 rno-mir-342	hsa-mir-107 hsa-mir-320 hsa-mir-146	0004157 dihydropyrimidinase activity TAS; 0016787 hydrolase activity IEA; 0006139 nucleobase, nucleoside, nucleotide and nucleic acid metabolism TAS; 0007165 signal transduction TAS; 0007399 neurogenesis TAS;	3' ACUAUCGGGACAUGUUACGACGA 5' hsa-mir-107 __ |||.||.|.|||::|:||||||. __ 5' UGAGAG-CGUGUGUAGUGCUGCA 3' ENST00000248320 E:-23.219999 S:113.000000 Loc:288 Cons: %(mmu) 90.91%(rno)	3' AAGCGGGAGAGUUGGGUCGAAAA 5' hsa-mir-320 __ |.|||:|.||:.:||:||||||. __ 5' UACGCUCGCUU-GCCUAGCUUUA 3' ENST00000248320 E:-23.24 S:113.000000 Loc:146 Cons: 95.45%(mmu) %(rno)	3' UUGGGUACCU-UAAGUCAAGAGU 5' hsa-mir-146 __ :::.::|||:.:|||||||||.. __ 5' GGUGUGUGGGUGUUCAGUUCUGU 3' ENST00000248320 E:-18.34 S:108.000000 Loc:3011 Cons: 95.65%(mmu) 95.65%(rno)
ENST00000245407_P	ENSG00000125341	ENSMUSG00000018610	ENSRNOG00000008432	ORGANIC CATION/CARNITINE TRANSPORTER 2 (SOLUTE CARRIER FAMILY 22, MEMBER 5) (HIGH-AFFINITY SODIUM-DEPENDENT CARNITINE COTRANSPORTER). [Source:SWISSPROT;Acc:O76082] ENSG00000125341 (1) (131781881 13178 HUGO:10968:OCTN1 [IPR001687:ATP/GTP-binding site motif A (P-loop); IPR005829:Sugar transporter superfamily; IPR005828:General substrate transporter;]	2	-46.1	194		ENSRNOG00000008432 (mmu-miR-183)	hsa-mir-183 rno-mir-343	rno-mir-343 hsa-mir-183	0000166 nucleotide binding TAS; 0008513 organic cation porter activity TAS; 0015075 ion transporter activity IEA; 0006811 ion transport IEA; 0007589 fluid secretion TAS; 0015695 organic cation transport TAS; 0005887 integral to plasma membrane TAS; 0016021 integral to membrane IEA; 0015226 carnitine transporter activity TAS; 0015879 carnitine transport TAS; 0005886 plasma membrane TAS;	3' UGACCCGUGUGCCUCCCUCU 5' rno-mir-343 __ ||.|||...|.||||||||: __ 5' ACAGGG---AAGGAGGGAGG 3' ENST00000245407_P E:-25.129999 S:98.000000 Loc:1649 Cons: %(mmu) 94.12%(rno)	3' GUCACUUAAGAUGG--UCACGGUAU 5' hsa-mir-183 __ :.|||||..||||:..||||||.|: __ 5' UUGUGAAAGCUACUGAAGUGCCUUG 3' ENST00000245407_P E:-20.969999 S:96.000000 Loc:1274 Cons: %(mmu) 92.00%(rno)
ENST00000319792_P	ENSG00000177707	ENSMUSG00000022656	ENSRNOG00000002176	NECTIN 3. [Source:RefSeq;Acc:NM_015480] ENSG00000177707 (1) (112111766 112111766 112173963 112173963 112581981) 4001 (4001 nt) [IPR007110:Immunoglobulin-like;]	2	-41.34	202	ENSMUSG00000022656 (mmu-let-7i)	ENSRNOG00000002176 ()	hsa-let-7i			3' UCGUGUUUGAUGAUGGAGU 5' hsa-let-7i __ .||.::.||||||::|||| __ 5' UGC-UGUACUACUGUCUCA 3' ENST00000319792_P E:-18.91 S:106.000000 Loc:200 Cons: 94.44%(mmu) %(rno)	3' GAUG-UAUCUUACCGUAGAGAGU 5' __ :|||.:||||:||||..:|:||| __ 5' UUACUGUAGAGUGGC--UUUUCA 3' ENST00000319792_P E:-22.43 S:96.000000 Loc:596 Cons: %(mmu) 90.48%(rno)
ENST00000301043	ENSG00000109113	ENSMUSG00000002059	ENSRNOG00000023375	RAS-RELATED PROTEIN RAB-34 (RAB-39) (RAS-RELATED PROTEIN RAH). [Source:SWISSPROT;Acc:Q9BZG1] ENSG00000109113 (-1) (27186867 27187225 27189848 27190450 27184437) 358 (358 nt) HUGO:16519:RAB39 [IPR001687:ATP/GTP-binding site motif A (P-loop); IPR001806:Ras GTPase superfamily; IPR001472:Bipartite nuclear localization signal;]	2	-45.48	202	ENSMUSG00000002059 (mmu-miR-130a)		hsa-mir-130a rno-mir-325	hsa-mir-130a rno-mir-325	0003928 RAB small monomeric GTPase activity IEA; 0005525 GTP binding IEA; 0008565 protein transporter activity IEA; 0006886 intracellular protein transport IEA; 0007264 small GTPase mediated signal transduction IEA; 0005794 Golgi apparatus IEA; 0003925 small monomeric GTPase activity IEA;	3' CGGGAAAAUUGU-AACGUGAC 5' hsa-mir-130a __ |.||..|.:|||.|||||||| __ 5' GACCCCUGGACAUUUGCACUG 3' ENST00000301043 E:-23.940001 S:104.000000 Loc:69 Cons: 90.48%(mmu) %(rno)	3' UGUGAAUGACUCGUGGAUGAUCC 5' rno-mir-325 __ .|.:||:||.|..:|||:||:|| __ 5' UCUUUUGCUCA--GCCUGCUGGG 3' ENST00000301043 E:-21.540001 S:98.000000 Loc:262 Cons: 95.24%(mmu) %(rno)
ENST00000270820	ENSG00000142690	ENSMUSG00000042608	ENSRNOG00000025679	ENSG00000142690 (-1) (36232893 36235018 36254595 36279163 36217418) 2125 (2125 nt) [IPR002290:Serine/Threonine protein kinase; IPR000719:Protein kinase; IPR000301:CD9/CD37/CD63 antigen;]	2	-39.05	209		ENSRNOG00000025679 (mmu-let-7b)	hsa-let-7b hsa-let-7c hsa-let-7e hsa-mir-128b hsa-mir-128a hsa-mir-136 hsa-mir-137 hsa-mir-17_5p hsa-mir-27b	hsa-mir-136 hsa-mir-128a	0004674 protein serine/threonine kinase activity IEA; 0004713 protein-tyrosine kinase activity IEA; 0005524 ATP binding IEA; 0016740 transferase activity IEA; 0006468 protein amino acid phosphorylation IEA;	3' AGGUAGUAG-UUUUGUUUACCUCA 5' hsa-mir-136 __ |:|..||||.::||.||||||:|. __ 5' UUCCCCAUCUGGAAAAAAUGGGGC 3' ENST00000270820 E:-18.889999 S:105.000000 Loc:1446 Cons: %(mmu) 95.83%(rno)	3' UUUUCUCUGGCCAAGUGACACU 5' hsa-mir-128a __ .|||.||.|:|..||||||||| __ 5' UAAAAAG-CUGACUCACUGUGA 3' ENST00000270820 E:-20.16 S:104.000000 Loc:1386 Cons: %(mmu) 95.24%(rno)
ENST00000240587	ENSG00000121297	ENSMUSG00000043684	ENSRNOG00000013938	TEASHIRT 3. [Source:RefSeq;Acc:NM_020856] ENSG00000121297 (-1) (36458843 36459293 36461989 36531961 35139736) 450 (450 nt) [IPR007087:Zn-finger, C2H2 type;]	4	-81.99	418	ENSMUSG00000043684 (mmu-miR-130b)	ENSRNOG00000013938 (mmu-miR-19a)	hsa-mir-130b hsa-mir-19a mmu-mir-292_3p mmu-mir-295 hsa-mir-93	mmu-mir-295 hsa-mir-93 hsa-mir-19a hsa-mir-130b	0003700 transcription factor activity IEA; 0006355 regulation of transcription, DNA-dependent IEA; 0005634 nucleus IEA;	3' UCUGAGUUUUCAUCAUCGUGAAA 5' mmu-mir-295 __ ||||||:|:.||:.|:|||:||. __ 5' AGACUCGAGUGUGCUGGCAUUUC 3' ENST00000240587 E:-23.879999 S:112.000000 Loc:341 Cons: 91.30%(mmu) %(rno)	3' GAUGGACGUGCUUGUC-GUGAAA 5' hsa-mir-93 __ ||:|.||||:.|||||.||.||| __ 5' CUGCAUGCAUUAACAGACAGUUU 3' ENST00000240587 E:-18.09 S:111.000000 Loc:277 Cons: 91.30%(mmu) 91.30%(rno)	3' AGUCAAAACGUAUCUAAACGUGU 5' hsa-mir-19a __ .||||.||..|||||..||||:| __ 5' ACAGUGUUUAAUAGAGGUGCAUA 3' ENST00000240587 E:-20.41 S:103.000000 Loc:149 Cons: 100.00%(mmu) 100.00%(rno)	3' UACGGGAAAGUAGUAA-CGUGAC 5' hsa-mir-130b __ ...||||||||||.||.||.||. __ 5' UCACCCUUUCAUCUUUAGCCCUC 3' ENST00000240587 E:-19.610001 S:92.000000 Loc:367 Cons: 91.30%(mmu) %(rno)
ENST00000264202_P	ENSG00000077549	ENSMUSG00000028745	ENSRNOG00000007330	F-ACTIN CAPPING PROTEIN BETA SUBUNIT (CAPZ BETA). [Source:SWISSPROT;Acc:P47756] ENSG00000077549 (-1) (19138731 19138731 19215722 19215722 19108096) 4001 (4001 nt) HUGO:1491: [IPR001698:F-actin capping protein, beta subunit;]	2	-47.28	213		ENSRNOG00000007330 (mmu-miR-186)	hsa-mir-186 hsa-mir-34a	hsa-mir-34a hsa-mir-186	0003782 F-actin capping activity IEA; 0005200 structural constituent of cytoskeleton IEA; 0030036 actin cytoskeleton organization and biogenesis IEA; 0008290 F-actin capping protein complex TAS;	3' UGUUGGUCGAUUCUGUGACGGU 5' hsa-mir-34a __ .|||||.||.:||||.|||||: __ 5' CCAACCCGCCGAGACCCUGCCG 3' ENST00000264202_P E:-27.540001 S:119.000000 Loc:61 Cons: %(mmu) 90.91%(rno)	3' UUCGGGUUUUCCUCUUAAGAAAC 5' hsa-mir-186 __ :|.:.|||||..:||:.|:|||| __ 5' GAAUGCAAAA--GGAGGUUUUUG 3' ENST00000264202_P E:-19.74 S:94.000000 Loc:3853 Cons: %(mmu) 95.24%(rno)
ENST00000299020	ENSG00000166033	ENSMUSG00000006205	ENSRNOG00000020533	SERINE PROTEASE HTRA1 PRECURSOR (EC 3.4.21.-) (L56). [Source:SWISSPROT;Acc:Q92743] ENSG00000166033 (1) (123885653 123885653 123938359 123938907 124029283) 548 (548 nt) HUGO:9476:HtrA [IPR001940:HtrA/DegQ protease; IPR002350:Serine protease inhibitor, Kazal type; IPR001254:Serine protease, trypsin family; IPR001478:PDZ/DHR/GLGF domain;]	2	-43.88	201	ENSMUSG00000006205 (mmu-miR-25)	ENSRNOG00000020533 (mmu-miR-25)	hsa-mir-25 rno-mir-327	hsa-mir-25 rno-mir-327	0004295 trypsin activity IEA; 0005520 insulin-like growth factor binding IEA; 0016787 hydrolase activity IEA; 0001558 regulation of cell growth IEA; 0006508 proteolysis and peptidolysis IEA; 0007242 intracellular signaling cascade IEA; 0008151 cell growth and/or maintenance TAS; 0005615 extracellular space TAS;	3' AGUCUGGCUCUGUUCACGUUAC 5' hsa-mir-25 __ .|||:.|.|.||||.||:|||| __ 5' GCAGG-CAAAACAAAUGUAAUG 3' ENST00000299020 E:-19.35 S:106.000000 Loc:160 Cons: 95.24%(mmu) 95.24%(rno)	3' UGGGAGUAC--GGGGAGUUCC 5' rno-mir-327 __ :.|:|||||..:|||||||.| __ 5' GACUUCAUGUUUCCCUCAAAG 3' ENST00000299020 E:-24.530001 S:95.000000 Loc:18 Cons: 90.48%(mmu) 90.48%(rno)
ENST00000243457	ENSG00000123700	ENSMUSG00000041695	ENSRNOG00000004720	INWARD RECTIFIER POTASSIUM CHANNEL 2 (POTASSIUM CHANNEL, INWARDLY RECTIFYING, SUBFAMILY J, MEMBER 2) (INWARD RECTIFIER K+ CHANNEL KIR2.1) (CARDIAC INWARD RECTIFIER POTASSIUM CHANNEL) (IRK1). [Source:S HUGO:6263:IRK1 Kir2.1 [IPR001838:K+ channel, inward rectifier; IPR003271:Kir2.1 inward rectifier K+ channel; IPR003272:Kir2.2 inward rectifier K+ channel; IPR001622:K+ channel, pore region;]	2	-45.82	215	ENSMUSG00000041695 (mmu-miR-34a)	ENSRNOG00000004720 (mmu-miR-202)	mmu-mir-202 hsa-mir-34a	mmu-mir-202 hsa-mir-34a	0005242 inward rectifier potassium channel activity TAS; 0005244 voltage-gated ion channel activity IEA; 0005267 potassium channel activity IEA; 0006811 ion transport IEA; 0006813 potassium ion transport TAS; 0005624 membrane fraction NR; 0005887 integral to plasma membrane TAS;	3' AGAAGGGUACGCGAUAUGGAGA 5' mmu-mir-202 __ |:|||||||.:|||:|.::|:| __ 5' UUUUCCCAUUUGCUGUCUUUUU 3' ENST00000243457 E:-23.309999 S:111.000000 Loc:3593 Cons: %(mmu) 90.91%(rno)	3' UGUUG-GUCGAUUCUGUGACGGU 5' hsa-mir-34a __ |:|||..||..|||||.|||||. __ 5' AUAACAAAGGCAAGACUCUGCCU 3' ENST00000243457 E:-22.51 S:104.000000 Loc:349 Cons: 91.30%(mmu) 91.30%(rno)
ENST00000224463	ENSG00000107485	ENSMUSG00000015619	ENSRNOG00000019336	TRANS-ACTING T-CELL SPECIFIC TRANSCRIPTION FACTOR GATA-3. [Source:SWISSPROT;Acc:P23771] ENSG00000107485 (1) (8100673 8101625 8119992 8120465 8207278) 473 (473 nt) HUGO:4172: [IPR000679:Zn-finger, GATA type;]	2	-40.97	229	ENSMUSG00000015619 (mmu-miR-142_3p)	ENSRNOG00000019336 (mmu-miR-142_3p)	hsa-mir-142_3p hsa-mir-148 mmu-mir-148a rno-mir-338	hsa-mir-142_3p rno-mir-338	0003700 transcription factor activity TAS; 0006355 regulation of transcription, DNA-dependent IEA; 0006366 transcription from Pol II promoter TAS; 0006952 defense response TAS; 0007345 embryogenesis and morphogenesis TAS; 0005634 nucleus IEA;	3' AGGUAUUUCAUCCUUUGUGAUGU 5' hsa-mir-142_3p __ .::|||..|||.||||:|||::| __ 5' CUUAUAUUGUAAGAAAUACUGUA 3' ENST00000224463 E:-17.42 S:117.000000 Loc:285 Cons: 95.65%(mmu) 95.65%(rno)	3' AGUUGUUUUAGUGACUACGAC-CU 5' rno-mir-338 __ |:||||:::||.||.:|||||.|| __ 5' UUAACAGGGUCUCUAGUGCUGUGA 3' ENST00000224463 E:-23.549999 S:112.000000 Loc:232 Cons: 95.83%(mmu) 95.83%(rno)
ENST00000224034_P	ENSG00000107185	ENSMUSG00000028468	ENSRNOG00000016309	ENSG00000107185 (1) (35739753 35739753 35742871 35742871 35782152) 4001 (4001 nt) []	8	-179.88	848		ENSRNOG00000016309 (mmu-let-7e)	hsa-let-7e rno-mir-129* hsa-mir-181c hsa-mir-199a mmu-mir-201 hsa-mir-25 mmu-mir-291_3p mmu-mir-294 hsa-mir-302	hsa-mir-25 rno-mir-129* mmu-mir-294 110 hsa-mir-199a mmu-mir-291_3p hsa-mir-181c		3' AGUCUGGC-UCUGUUCACGUUAC 5' hsa-mir-25 __ .|||:.:|.|||||:|||||||| __ 5' ACAGGAUGCAGACAGGUGCAAUG 3' ENST00000224034_P E:-32.380001 S:132.000000 Loc:807 Cons: %(mmu) 91.30%(rno)	3' UACGAAAAACCCCAUUCCCGAA 5' rno-mir-129* __ .||:||..||.|||:|||||.| __ 5' CUGUUUCCUGAGGUGAGGGCAU 3' ENST00000224034_P E:-21.389999 S:111.000000 Loc:1479 Cons: %(mmu) 100.00%(rno)	3' UGUGUGUUUUCCCUUCGUGAAA 5' mmu-mir-294 __ .::.||.::|||||:|||:||. __ 5' CUGGACCGGAGGGAGGCAUUUC 3' ENST00000224034_P E:-21.620001 S:110.000000 Loc:1745 Cons: %(mmu) 95.45%(rno)	3' UGAUAUGUUGGAGGAUGGAGU 5' hsa-let-7e __ |||:.:||:.:||||:||||. __ 5' ACUG-GCAGGUUCCUGCCUCC 3' ENST00000224034_P E:-25.23 S:108.000000 Loc:341 Cons: %(mmu) 90.00%(rno)	3' UUGUCCAUCAGACUUGUGACCC 5' hsa-mir-199a __ |.||||.:||.||.|::||||| __ 5' ACCAGG-GGUGUGUAUGCUGGG 3' ENST00000224034_P E:-23.42 S:105.000000 Loc:1715 Cons: %(mmu) 90.48%(rno)	3' CCGUGUGUUUC-ACCUUCGUGAAA 5' mmu-mir-291_3p __ |.|.::.|:||..|||||||:|.. __ 5' GACCUGGAGAGAAGGAAGCAUUCC 3' ENST00000224034_P E:-17.4 S:95.000000 Loc:1662 Cons: %(mmu) 91.67%(rno)	3' UGAGUGGCUGUCCAACUUACAA 5' hsa-mir-181c __ .|||||.|:|.||..|:||||| __ 5' UCUCACAGGCUGG--GGAUGUU 3' ENST00000224034_P E:-20.52 S:95.000000 Loc:1406 Cons: %(mmu) 90.00%(rno)	3' CCGUCACAUCAAUCGACUAACG 5' __ .||.|||.||..||||||||.. __ 5' AGCUGUG-AG--AGCUGAUUCA 3' ENST00000224034_P E:-17.92 S:92.000000 Loc:1526 Cons: %(mmu) 100.00%(rno)
ENST00000337359	ENSG00000015479	ENSMUSG00000037236	ENSRNOG00000019875	MATRIN 3. [Source:SWISSPROT;Acc:P43243] ENSG00000015479 (1) (138705355 138719321 138741300 138742344 138753787) 1044 (1044 nt) HUGO:6912:KIAA0723 [IPR007087:Zn-finger, C2H2 type; IPR000504:RNA-binding region RNP-1 (RNA recognition motif);]	2	-38.42	200	ENSMUSG00000037236 (mmu-miR-17_5p)	ENSRNOG00000019875 (mmu-miR-17_5p)	hsa-mir-17_5p hsa-mir-18 hsa-mir-20 mmu-mir-293 mmu-mir-297 hsa-mir-93	hsa-mir-93 mmu-mir-293	0003723 RNA binding IEA; 0005198 structural molecule activity TAS; 0005634 nucleus IEA; 0005637 nuclear inner membrane TAS;	3' GAUGGACGUGCUUGUCGUGAAA 5' hsa-mir-93 __ :.||||.:::||||||.|.||| __ 5' UGACCUUUGUGAACAGAAAUUU 3' ENST00000337359 E:-18.24 S:106.000000 Loc:885 Cons: 95.45%(mmu) 95.45%(rno)	3' UGUGAUGUUUG-AGACGCCGUGA 5' mmu-mir-293 __ |:|||:|..|:.||||:||.|:| __ 5' AUACUGCUUAUAUCUGUGG-AUU 3' ENST00000337359 E:-20.18 S:94.000000 Loc:944 Cons: 95.45%(mmu) 95.45%(rno)
ENST00000251020	ENSG00000103449	ENSMUSG00000031665	ENSRNOG00000013907	SAL-LIKE PROTEIN 1 (ZINC FINGER PROTEIN SALL1) (SPALT-LIKE TRANSCRIPTION FACTOR 1) (HSAL1). [Source:SWISSPROT;Acc:Q9NSC2] ENSG00000103449 (-1) (50948362 50949056 50963185 50963185 50493263) 694 (694 n HUGO:10524:Hsal1 TBS [IPR001687:ATP/GTP-binding site motif A (P-loop); IPR007087:Zn-finger, C2H2 type; IPR000345:Cytochrome c heme-binding site;]	2	-40.48	201		ENSRNOG00000013907 (rno-miR-330)	rno-mir-330 hsa-mir-34c hsa-mir-34b	hsa-mir-34c rno-mir-330	0003677 DNA binding IEA; 0006355 regulation of transcription, DNA-dependent IEA; 0005634 nucleus IEA;	3' GUUAGUCGAUUGAUGUGACGGA 5' hsa-mir-34c __ :.||||||.|||.|||:||:|| __ 5' UUAUCAGCAAAC-ACAUUGUCU 3' ENST00000251020 E:-23.360001 S:109.000000 Loc:459 Cons: %(mmu) 100.00%(rno)	3' AGAGACGUCCGGGACACGAAACG 5' rno-mir-330 __ .||:||.:..::||||.:||||. __ 5' ACUUUG-GUCUUCUGUAUUUUGG 3' ENST00000251020 E:-17.120001 S:92.000000 Loc:227 Cons: %(mmu) 100.00%(rno)
ENST00000243298	ENSG00000123570	ENSMUSG00000043463	ENSRNOG00000002437	RAS-RELATED PROTEIN RAB-9B (RAB-9L) (RAB9-LIKE PROTEIN). [Source:SWISSPROT;Acc:Q9NP90] ENSG00000123570 (-1) (101849115 101851966 101852571 101859039 101714850) 2851 (2851 nt) HUGO:14090:RAB9L [IPR001687:ATP/GTP-binding site motif A (P-loop); IPR001806:Ras GTPase superfamily;]	6	-111.81	572	ENSMUSG00000043463 (mmu-miR-129)	ENSRNOG00000002437 (mmu-miR-130a)	hsa-mir-129 hsa-mir-130a hsa-mir-134 hsa-mir-205 hsa-mir-224 hsa-mir-27a mmu-mir-292_3p mmu-mir-293 mmu-mir-298 hsa-mir-34c	hsa-mir-134 hsa-mir-205 mmu-mir-293 hsa-mir-130a hsa-mir-224 hsa-mir-27a	0003928 RAB small monomeric GTPase activity IEA; 0005525 GTP binding NAS; 0008565 protein transporter activity IEA; 0006886 intracellular protein transport IEA; 0006895 Golgi to endosome transport NAS; 0007264 small GTPase mediated signal transduction IEA; 0005794 Golgi apparatus IEA; 0008372 cellular_component unknown ND;	3' GGGAGAC-CA-GUUGGUCAGUGU 5' hsa-mir-134 __ .|||.||..|.:|:||||.|||| __ 5' GCCUAUGCCUAUAGCCAGCCACA 3' ENST00000243298 E:-20.73 S:98.000000 Loc:1913 Cons: 91.30%(mmu) 91.30%(rno)	3' GUCUGAGGCCACCUUACUUCCU 5' hsa-mir-205 __ :|||..||.|..|.|||||||| __ 5' UAGAACCCAGCUGCAUGAAGGA 3' ENST00000243298 E:-18 S:98.000000 Loc:309 Cons: 95.45%(mmu) %(rno)	3' UGUGAUG-UUUGAGACGCCGUGA 5' mmu-mir-293 __ .|.||||...|:||||.||:|:| __ 5' UCUCUACUUUAUUCUGAGGUAUU 3' ENST00000243298 E:-20.370001 S:97.000000 Loc:2706 Cons: 95.65%(mmu) %(rno)	3' CGGGAAAAUUGUAACGUGAC 5' hsa-mir-130a __ .|:||||..||.|||||||. __ 5' UCUCUUUCUAC-UUGCACUC 3' ENST00000243298 E:-17.5 S:95.000000 Loc:2045 Cons: 100.00%(mmu) 100.00%(rno)	3' AUUUGCCUUGGUGAUCACUGAAC 5' hsa-mir-224 __ ...|:.|:|.:||||||||.|.| __ 5' GUCAUAGGA-UACUAGUGAAUGG 3' ENST00000243298 E:-17.24 S:93.000000 Loc:668 Cons: 90.91%(mmu) %(rno)	3' CCGCCUUGAAUCGGUGACACUU 5' hsa-mir-27a __ .|:||.|:.|:|:||:|.|||: __ 5' AGUGGCAUGUGGUCAUU-UGAG 3' ENST00000243298 E:-17.969999 S:91.000000 Loc:2148 Cons: 90.48%(mmu) 90.48%(rno)
ENST00000264638	ENSG00000108797	ENSMUSG00000017167	ENSRNOG00000020277	CONTACTIN ASSOCIATED PROTEIN 1 PRECURSOR (CASPR) (CASPR1) (NEUREXIN 4) (NEUREXIN IV) (P190). [Source:SWISSPROT;Acc:P78357] ENSG00000108797 (1) (41207797 41208013 41224093 41224997 41286378) 904 (904 n HUGO:8011:Caspr CNTNAP NRXN4 p190 [IPR001687:ATP/GTP-binding site motif A (P-loop); IPR000421:Coagulation factor 5/8 type C domain (FA58C); IPR006209:EGF-like domain; IPR001791:Laminin G; IPR002181:…	3	-73.3	315	ENSMUSG00000017167 (mmu-miR-34c)	ENSRNOG00000020277 (rno-miR-151)	rno-mir-151 hsa-mir-34c hsa-mir-364	rno-mir-151 hsa-mir-364 hsa-mir-34c	0004872 receptor activity TAS; 0005070 SH3/SH2 adaptor protein activity TAS; 0005194 cell adhesion molecule activity IEA; 0007155 cell adhesion IEA; 0007165 signal transduction TAS; 0005887 integral to plasma membrane TAS;	3' GGAGUUCCUCGGAGUCAGAUCA 5' rno-mir-151 __ ...||||.:||||||||:|||. __ 5' GACCAAGAGGCCUCAGUUUAGC 3' ENST00000264638 E:-29.4 S:123.000000 Loc:553 Cons: %(mmu) 95.45%(rno)	3' CUGGUUAGCGGCAGGGGCGGC 5' hsa-mir-364 __ .:||.|||.|:||:||.||:| __ 5' UGCC-AUCUCUGUUCCAGCUG 3' ENST00000264638 E:-23.49 S:97.000000 Loc:289 Cons: %(mmu) 95.00%(rno)	3' GUUAGUCGAUUGAUGUGACGGA 5' hsa-mir-34c __ .|:|.:.|.|:|..|||||||| __ 5' GAGUGGCCGAGCCUCACUGCCU 3' ENST00000264638 E:-20.41 S:95.000000 Loc:174 Cons: 100.00%(mmu) %(rno)
ENST00000271011	ENSG00000142864	ENSMUSG00000036371	ENSRNOG00000005890	ENSG00000142864 (-1) (67246637 67248806 67265899 67265985 67244878) 2169 (2169 nt) [IPR006861:Hyaluronan/mRNA binding protein;]	3	-57.36	307	ENSMUSG00000036371 (mmu-miR-17_5p)		hsa-mir-17_5p hsa-mir-181b hsa-mir-19a hsa-mir-199a hsa-mir-30d hsa-mir-30e hsa-mir-30c rno-mir-349 hsa-mir-93	hsa-mir-30e hsa-mir-93 hsa-mir-199a		3' AGGUCA--GUUCCUACAAAUGU 5' hsa-mir-30e __ .:::||..||:||||||||.|| __ 5' AUUGGUAGCAGGGAUGUUUUCA 3' ENST00000271011 E:-19.790001 S:112.000000 Loc:216 Cons: 90.91%(mmu) %(rno)	3' GAUGGACGUGCUUGU-CGUGAAA 5' hsa-mir-93 __ ||:|:||||..||:|.|||:||. __ 5' CUGCUUGCA--AAUAUGCAUUUC 3' ENST00000271011 E:-18.219999 S:101.000000 Loc:281 Cons: 95.24%(mmu) %(rno)	3' UUGUCCAU-CAGACUUGUGACCC 5' hsa-mir-199a __ ||:|..||.||.||||||.||.| __ 5' AAUA--UAGGUGUGAACAGUGUG 3' ENST00000271011 E:-19.35 S:94.000000 Loc:311 Cons: 95.24%(mmu) %(rno)
ENST00000293604	ENSG00000161802	ENSMUSG00000050705	ENSRNOG00000000812	ENSG00000161802 (1) (30721361 30723845 30726840 30727026 30794289) 186 (186 nt) HUGO:21301:Em:AB023049.8 []	2	-39.08	208	ENSMUSG00000050705 (mmu-miR-212)	ENSRNOG00000000812 (mmu-let-7g)	hsa-let-7g hsa-mir-103 hsa-mir-212	hsa-mir-103 hsa-mir-212		3' AGUAUCGGGACAUGUUACGACGA 5' hsa-mir-103 __ ||||.|..||||::||.|||||| __ 5' UCAU-G--CUGUGUAAAGCUGCU 3' ENST00000293604 E:-21.25 S:109.000000 Loc:123 Cons: %(mmu) 90.00%(rno)	3' CCGGCACUGACCUCUGACAAU 5' hsa-mir-212 __ |||.|..||||.||||||.|| __ 5' GGCAG-CACUGAAGACUGCUA 3' ENST00000293604 E:-17.83 S:99.000000 Loc:19 Cons: 90.00%(mmu) 95.00%(rno)
ENST00000308249	ENSG00000175175	ENSMUSG00000046442	ENSRNOG00000024730	PROTEIN PHOSPHATASE 1E; PARTNER OF PIX 1. [Source:RefSeq;Acc:NM_014906] ENSG00000175175 (1) (57307870 57307997 57532813 57536953 57707540) 4140 (4140 nt) HUGO:19322:KIAA1072 POPX1 PP2CH [IPR000222:Protein phosphatase 2C subfamily; IPR001932:Protein phosphatase 2C-like; IPR000694:Proline-rich region;]	8	-158.84	787	ENSMUSG00000046442 (mmu-let-7b)	ENSRNOG00000024730 (mmu-miR-18)	hsa-let-7b hsa-mir-103 hsa-mir-124a hsa-mir-130a hsa-mir-133a mmu-mir-133 rno-mir-148b hsa-mir-16 hsa-mir-18 hsa-mir-181b rno-mir-330	rno-mir-330 hsa-mir-18 hsa-mir-130a hsa-mir-133a hsa-mir-103 hsa-mir-16 hsa-mir-181b	0000287 magnesium ion binding IEA; 0004722 protein serine/threonine phosphatase activity IEA; 0016787 hydrolase activity IEA; 0006470 protein amino acid dephosphorylation IEA; 0008287 protein serine/threonine phosphatase complex IEA;	3' UUGGUGUGUUG-GAUGAUGGAGU 5' hsa-let-7b __ :||:|||||:|..|::||.|||| __ 5' GACUACACAGCAGUGUUAACUCA 3' ENST00000308249 E:-22.950001 S:104.000000 Loc:2139 Cons: 91.30%(mmu) %(rno)	3' AGAGACGUCCGGGACACGAAACG 5' rno-mir-330 __ ..||||::..::.||||:||||: __ 5' AGUCUGUGAAUUAUGUGUUUUGU 3' ENST00000308249 E:-17.58 S:104.000000 Loc:2638 Cons: 100.00%(mmu) %(rno)	3' AUAGACGUGAUCUACGUGGAAU 5' hsa-mir-18 __ .|||||..||.||||::|||.| __ 5' AAUCUGGUCU-GAUGUGCCUAA 3' ENST00000308249 E:-18.219999 S:103.000000 Loc:379 Cons: %(mmu) 95.24%(rno)	3' CGGGAAAAUUGUAACGUGAC 5' hsa-mir-130a __ .:||||.|.|||||.||||| __ 5' CUCCUUGU-ACAUU-CACUG 3' ENST00000308249 E:-19.17 S:100.000000 Loc:2871 Cons: 100.00%(mmu) %(rno)	3' UGUCGACC-AACUUCCCCUGGUU 5' hsa-mir-133a __ ::|.:|||..||||||.|:|::| __ 5' GUAAUUGGAAUGAAGGAGGCUGA 3' ENST00000308249 E:-18.639999 S:98.000000 Loc:1029 Cons: 91.30%(mmu) %(rno)	3' AGUAUCGGGACAUGUUACG--ACGA 5' hsa-mir-103 __ .||..||::|||:.|||||..||:| __ 5' GCAGUGCUUUGUGAAAUGCAGUGUU 3' ENST00000308249 E:-18.360001 S:95.000000 Loc:2391 Cons: 92.00%(mmu) %(rno)	3' GCGGUUAUAAAUGCACG-ACGAU 5' hsa-mir-16 __ :|||..|||||:|.|||.||||: __ 5' UGCCCUUAUUUGC-UGCUUGCUG 3' ENST00000308249 E:-22.99 S:92.000000 Loc:2467 Cons: 90.91%(mmu) %(rno)	3' UUGGGUGGCUGUCGUUACUUACAA 5' hsa-mir-181b __ |:.::||:||||||.|.|..|||| __ 5' AGAUUACUGACAGCCAGGUCUGUU 3' ENST00000308249 E:-20.93 S:91.000000 Loc:1092 Cons: 91.67%(mmu) %(rno)
ENST00000293406	ENSG00000161654	ENSMUSG00000020922	ENSRNOG00000020894	ENSG00000161654 (-1) (42587169 42588741 42619120 42619171 42573458) 1572 (1572 nt) []	9	-185.15	885	ENSMUSG00000020922 (mmu-miR-129)	ENSRNOG00000020894 (rno-miR-129)	hsa-mir-129 hsa-mir-181c hsa-mir-187 mmu-mir-202 hsa-mir-204 hsa-mir-205 mmu-mir-207 hsa-mir-26b hsa-mir-31 rno-mir-341 rno-mir-343 rno-mir-344 hsa-mir-93	mmu-mir-207 hsa-mir-93 hsa-mir-181c hsa-mir-26b hsa-mir-31 rno-mir-344 hsa-mir-187 hsa-mir-129 mmu-mir-202		3' CUC-CCUCCUCUCGGUCCUCUUCG 5' mmu-mir-207 __ .||.|||||..:|||:||:||:|. __ 5' CAGCGGAGGCAGGCCGGGGGAGGG 3' ENST00000293406 E:-34.330002 S:110.000000 Loc:59 Cons: 91.67%(mmu) 95.83%(rno)	3' GAUGGACGUGCUUGUCGUGAAA 5' hsa-mir-93 __ :|||:||.||.|||||.||||. __ 5' UUACUUG-ACUAACAG-ACUUC 3' ENST00000293406 E:-17.190001 S:102.000000 Loc:200 Cons: 100.00%(mmu) %(rno)	3' UGAGUGGCUGUCCAACUUACAA 5' hsa-mir-181c __ :||:|.:|||||.|||.||||. __ 5' GCUUA-UGACAGUUUGUAUGUG 3' ENST00000293406 E:-17.98 S:101.000000 Loc:1174 Cons: %(mmu) 95.24%(rno)	3' UGGAU--AGGACUUAAUGAACUU 5' hsa-mir-26b __ ||:|:..|:||||||.|.||||| __ 5' ACUUGCCUUCUGAAUGA-UUGAA 3' ENST00000293406 E:-17.09 S:99.000000 Loc:365 Cons: 90.91%(mmu) %(rno)	3' GUCGAUACGGUCGUAGAACGG 5' hsa-mir-31 __ .:.||.|.||||||||..||| __ 5' GGACUCUUCCAGCAUCCAGCC 3' ENST00000293406 E:-20.59 S:97.000000 Loc:18 Cons: 100.00%(mmu) %(rno)	3' UGCCAGUCCGAAACCGAUCUAGU 5' rno-mir-344 __ ..||||...:|||..|||||||| __ 5' CAGGUC-UCUUUUUACUAGAUCA 3' ENST00000293406 E:-19.91 S:96.000000 Loc:630 Cons: %(mmu) 100.00%(rno)	3' GCCGACGUUGUGUUCUGUGCU 5' hsa-mir-187 __ :..:|.:.:||||:|:||:|: __ 5' UUUUUUUUGCACAGGGCAUGG 3' ENST00000293406 E:-19.25 S:96.000000 Loc:525 Cons: %(mmu) 95.24%(rno)	3' CGUUCGGGUCUGGCGUUUUUC 5' hsa-mir-129 __ .|||||||.|.|:.|||||.| __ 5' UCAAGCCCUGCCUUCAAAAUG 3' ENST00000293406 E:-18.889999 S:93.000000 Loc:1493 Cons: 100.00%(mmu) 100.00%(rno)	3' AGAAGGGUACGCGAUAUGGAGA 5' mmu-mir-202 __ ||||||||..|.:.||.||||| __ 5' UCUUCCCA--CCUCAUCCCUCU 3' ENST00000293406 E:-19.92 S:91.000000 Loc:657 Cons: 95.00%(mmu) 100.00%(rno)
ENST00000307630_P	ENSG00000170027	ENSMUSG00000051391	ENSRNOG00000001436	14-3-3 PROTEIN GAMMA (PROTEIN KINASE C INHIBITOR PROTEIN-1) (KCIP-1). [Source:SWISSPROT;Acc:P35214] ENSG00000170027 (-1) (75570983 75570983 75600214 75600214 75354843) 4001 (4001 nt) HUGO:12852:14-3-3 gamma [IPR000308:14-3-3 protein;]	4	-89.61	417	ENSMUSG00000051391 (mmu-miR-181b)	ENSRNOG00000001436 (rno-miR-101b)	rno-mir-101b hsa-mir-181b hsa-mir-196 hsa-mir-205 hsa-mir-211 rno-mir-328 rno-mir-345	rno-mir-101b hsa-mir-211 hsa-mir-196 hsa-mir-181b	0019904 protein domain specific binding IEA;	3' GAAGUCGAUAGUGUCAUGACAU 5' rno-mir-101b __ :|.:|.||||:|||||::||.| __ 5' UUAUAACUAUUACAGUGUUGGA 3' ENST00000307630_P E:-19.84 S:112.000000 Loc:2535 Cons: %(mmu) 100.00%(rno)	3' UCCGCUUCCUACUGUUUCCCUU 5' hsa-mir-211 __ :||:|::|||.|:.|||||||: __ 5' GGGUGGGGGA-GGGAAAGGGAG 3' ENST00000307630_P E:-31.73 S:112.000000 Loc:76 Cons: 100.00%(mmu) 100.00%(rno)	3' GGU-UGUUGUACUUUGAUGGAU 5' hsa-mir-196 __ :||.:|||.:||:|:||::||: __ 5' UCAUGCAA-GUGGAGCUGUCUG 3' ENST00000307630_P E:-19.700001 S:100.000000 Loc:248 Cons: %(mmu) 90.48%(rno)	3' UUGGGUGGCU-GUCGUUACUUACAA 5' hsa-mir-181b __ |||..|::||.|.|:..||:||||| __ 5' AACAAAUUGAUCUGUUUUGGAUGUU 3' ENST00000307630_P E:-18.34 S:93.000000 Loc:2407 Cons: 92.00%(mmu) 96.00%(rno)
ENST00000274335	ENSG00000145675	ENSMUSG00000041417	ENSRNOG00000018903	PHOSPHATIDYLINOSITOL 3-KINASE REGULATORY ALPHA SUBUNIT (PI3-KINASE P85-ALPHA SUBUNIT) (PTDINS-3-KINASE P85-ALPHA) (PI3K). [Source:SWISSPROT;Acc:P27986] ENSG00000145675 (1) (67538346 67538388 67609313 HUGO:8979:GRB1 p85-ALPHA [IPR001720:PI3 kinase, P85 regulatory subunit; IPR000980:SH2 motif; IPR001452:SH3 domain; IPR000198:RhoGAP domain; IPR000694:Proline-rich region;]	6	-117.68	622	ENSMUSG00000041417 (mmu-miR-127)	ENSRNOG00000018903 (mmu-miR-127)	hsa-mir-127 hsa-mir-139 hsa-mir-152 hsa-mir-191 hsa-mir-200a hsa-mir-200c hsa-mir-26a	hsa-mir-139 hsa-mir-152 hsa-mir-26a hsa-mir-200c hsa-mir-127	0016301 kinase activity IEA; 0016303 phosphatidylinositol 3-kinase activity IEA; 0007242 intracellular signaling cascade IEA; 0005942 phosphoinositide 3-kinase complex IEA; 0005545 phosphatidylinositol binding NAS; 0008372 cellular_component unknown ND;	3' UCUGUGCA-CGUGACAUCU 5' hsa-mir-139 __ ||||||.|.|||||||:|| __ 5' AGACACAUCGCACUGUGGA 3' ENST00000274335 E:-24.620001 S:115.000000 Loc:474 Cons: %(mmu) 94.74%(rno)	3' GGUUCAA-GACAGUACGUGACU 5' hsa-mir-152 __ ::|||||.||.|.|||||:||. __ 5' UUAAGUUGCUUUAAUGCAUUGU 3' ENST00000274335 E:-17.73 S:106.000000 Loc:4157 Cons: %(mmu) 90.91%(rno)	3' UCGGAU-AGGACCUAAUGAACUU 5' hsa-mir-26a __ ||::|:.|::|||:||.||.||| __ 5' AGUUUGUUUUUGGGUUCCUGGAA 3' ENST00000274335 E:-17.51 S:104.000000 Loc:1508 Cons: 91.30%(mmu) %(rno)	3' AGGUA-GUAAUGGGCCGUCAUAA 5' hsa-mir-200c __ ...||.|:.||||:||||.|:|| __ 5' AAAAUACGGUACCUGGCAAUGUU 3' ENST00000274335 E:-19.75 S:103.000000 Loc:1211 Cons: 91.30%(mmu) 91.30%(rno)	3' CCGUCACAUCAAUCGACUAACG 5' __ ..|||.|||.||:||||.|.|| __ 5' UACAGAGUACUUGGCUGUUAGC 3' ENST00000274335 E:-17.85 S:101.000000 Loc:1028 Cons: %(mmu) 100.00%(rno)	3' UCGGUUCGAGUCUGCCUAGGCU 5' hsa-mir-127 __ ..:|||...:|||:||||::|. __ 5' UAUCAA--AUAGAUGGAUUUGU 3' ENST00000274335 E:-20.219999 S:93.000000 Loc:733 Cons: 100.00%(mmu) 100.00%(rno)
ENST00000245342_P	ENSG00000125285	ENSMUSG00000043864	ENSRNOG00000027386	TRANSCRIPTION FACTOR SOX-21. [Source:SWISSPROT;Acc:Q9Y651] ENSG00000125285 (-1) (93061474 93061474 93062304 93062304 92946485) 4001 (4001 nt) HUGO:11197:SOX25 [IPR000104:Antifreeze protein, type I; IPR000910:HMG1/2 (high mobility group) box; IPR001472:Bipartite nuclear localization signal;]	8	-180.31	829	ENSMUSG00000043864 (mmu-let-7d)	ENSRNOG00000027386 (rno-let-7d)	hsa-let-7d hsa-mir-10a hsa-mir-103 hsa-mir-127 hsa-mir-155 mmu-mir-292_3p mmu-mir-298 rno-mir-325 rno-mir-341 rno-mir-343 hsa-mir-362	mmu-mir-298 hsa-mir-155 hsa-mir-362 rno-mir-341 rno-mir-325 rno-mir-343 hsa-mir-10a	0003700 transcription factor activity NAS; 0006325 establishment and/or maintenance of chromatin architecture NAS; 0006355 regulation of transcription, DNA-dependent NAS; 0005634 nucleus NAS; 0003677 DNA binding IEA; 0003702 RNA polymerase II transcription factor activity TAS; 0006357 regulation of transcription from Pol II promoter TAS;	3' CCUUCUUGUCGGGAGGAGACGG 5' mmu-mir-298 __ ..|||:.||||||||:|||.:: __ 5' CAAAGGUCAGCCCUCUUCUUUU 3' ENST00000245342_P E:-27.110001 S:110.000000 Loc:3888 Cons: %(mmu) 95.45%(rno)	3' GGGGAUAGUGCUAAUCGUAAUU 5' hsa-mir-155 __ :||||:.||||:|||..||||| __ 5' UCCCUGACACGGUUA--AUUAA 3' ENST00000245342_P E:-22.23 S:105.000000 Loc:2600 Cons: 100.00%(mmu) 100.00%(rno)	3' UGAAUCGUCCAACAUAAUAUAGGUAG 5' __ :|||:|.|...|||:||||.|:|:|: __ 5' GCUUGG-AAAAUGUGUUAUUUUCGUU 3' ENST00000245342_P E:-18.389999 S:105.000000 Loc:956 Cons: 92.00%(mmu) %(rno)	3' GAGUGUGGAU-CCAAGGUUC-CUAA 5' hsa-mir-362 __ :|.|:.|.||.|||||::||.|||| __ 5' UUAAUUCAUAUGGUUCUGAGCGAUU 3' ENST00000245342_P E:-20.030001 S:104.000000 Loc:2540 Cons: 92.00%(mmu) 92.00%(rno)	3' UGACUGGCUGGCUGGCU-AGCU 5' rno-mir-341 __ .:|||||.|.:|||||:.|||| __ 5' CUUGACC-AGUGACCGGCUCGA 3' ENST00000245342_P E:-28.4 S:103.000000 Loc:632 Cons: %(mmu) 90.48%(rno)	3' UGUGAAUGACUCG--UGGAUGAUCC 5' rno-mir-325 __ .|||||.:|||.:..|::||||||| __ 5' UCACUU-UUGAAUAGAUUUACUAGG 3' ENST00000245342_P E:-21.91 S:103.000000 Loc:1703 Cons: 91.67%(mmu) 91.67%(rno)	3' UGACCCGUGUGCCUCCCUCU 5' rno-mir-343 __ .:|.|.|.||||||||.:|| __ 5' UUUUGACCCACGGAGGUGGA 3' ENST00000245342_P E:-20.719999 S:101.000000 Loc:311 Cons: 90.00%(mmu) 100.00%(rno)	3' GUGUUUAAGCCU-AGAUGU-CCCAU 5' hsa-mir-10a __ .||.||||:|||.|.|.||.||||| __ 5' AACUAAUUUGGACUGUCCAGGGGUA 3' ENST00000245342_P E:-21.52 S:98.000000 Loc:2572 Cons: 92.00%(mmu) 92.00%(rno)
ENST00000335854_P	ENSG00000158578	ENSMUSG00000025270	ENSRNOG00000000167	5-AMINOLEVULINIC ACID SYNTHASE, ERYTHROID-SPECIFIC, MITOCHONDRIAL PRECURSOR (EC 2.3.1.37) (DELTA-AMINOLEVULINATE SYNTHASE) (DELTA-ALA SYNTHETASE) (ALAS-E). [Source:SWISSPROT;Acc:P22557] ENSG0000015857 HUGO:397:ASB [IPR001917:Aminotransferase, class-II; IPR004839:Aminotransferase, class I and II; IPR003408:Aminolevulinic acid synthase;]	2	-41.94	191	ENSMUSG00000025270 (mmu-miR-345)		rno-mir-345 hsa-mir-363	hsa-mir-363 rno-mir-345	0003870 5-aminolevulinate synthase activity IEA; 0008415 acyltransferase activity IEA; 0008483 transaminase activity IEA; 0016740 transferase activity IEA; 0006783 heme biosynthesis TAS; 0009058 biosynthesis IEA; 0005739 mitochondrion IEA; 0006783 heme biosynthesis IEA;	3' AAUGUCUACCUAUGGCACGUUA 5' hsa-mir-363 __ ||:.||.|||:|:||.|||||. __ 5' UUG-AGCUGGGUGCC-UGCAAA 3' ENST00000335854_P E:-19.73 S:96.000000 Loc:2290 Cons: 95.00%(mmu) %(rno)	3' CGUGACCUGAUCCCCAGUCGU 5' rno-mir-345 __ .|||.||:|.||.||||||.: __ 5' CCACAGGGC-AGUGGUCAGAG 3' ENST00000335854_P E:-22.209999 S:95.000000 Loc:2382 Cons: 100.00%(mmu) %(rno)
ENST00000259021	ENSG00000136504	ENSMUSG00000038909	ENSRNOG00000022664	MYST HISTONE ACETYLTRANSFERASE 2; HISTONE ACETYLTRANSFERASE. [Source:RefSeq;Acc:NM_007067] ENSG00000136504 (1) (48340702 48340703 48379502 48381094 48491125) 1592 (1592 nt) HUGO:17016:HBO1 HBOA [IPR007087:Zn-finger, C2H2 type; IPR002515:Zn-finger, C2HC type; IPR002717:MOZ/SAS-like protein;]	7	-147.63	736	ENSMUSG00000038909 (mmu-let-7d)	ENSRNOG00000022664 (rno-let-7d)	hsa-let-7d hsa-let-7g mmu-mir-133 hsa-mir-133a hsa-mir-137 rno-mir-148b hsa-mir-184 hsa-mir-194 hsa-mir-196 rno-mir-330	hsa-mir-137 rno-mir-330 110 hsa-mir-184 rno-mir-148b hsa-mir-196 hsa-mir-133a	0003700 transcription factor activity IEA; 0004406 H3/H4 histone acetyltransferase activity TAS; 0005515 protein binding TAS; 0016740 transferase activity IEA; 0006260 DNA replication TAS; 0006355 regulation of transcription, DNA-dependent TAS; 0005634 nucleus TAS;	3' GAUGCGCAUAAGAAUUCGUUAU 5' hsa-mir-137 __ |||.|.||.||||||||.:||| __ 5' CUAGGGGUUUUCUUAAGGGAUA 3' ENST00000259021 E:-18.700001 S:119.000000 Loc:1481 Cons: 90.91%(mmu) %(rno)	3' AGAGACGUCCGGGACACGAAACG 5' rno-mir-330 __ ||||||:.|.:|:||||.||.|| __ 5' UCUCUGUUGCUCUUGUGAUUGGC 3' ENST00000259021 E:-22.24 S:110.000000 Loc:70 Cons: 95.65%(mmu) 95.65%(rno)	3' UGAUACGUUGGAUGAUGGAGA 5' hsa-let-7d __ |:|||..|||||:|||:||:. __ 5' AUUAU--AACCUGCUAUCUUG 3' ENST00000259021 E:-19.440001 S:109.000000 Loc:1226 Cons: 94.74%(mmu) 94.74%(rno)	3' UGGGAAUAGUCAAGAGGCAGGU 5' hsa-mir-184 __ .|:|||:|||..||||:||.|| __ 5' UCUCUUGUCA--UCUCUGUACA 3' ENST00000259021 E:-22.879999 S:105.000000 Loc:1356 Cons: 100.00%(mmu) 100.00%(rno)	3' UGUUUCAAGACACUA-CGUGACU 5' rno-mir-148b __ |.::||||||||.||.|:||||. __ 5' AAGGAGUUCUGUUAUGGUACUGU 3' ENST00000259021 E:-22.24 S:103.000000 Loc:258 Cons: 91.30%(mmu) 91.30%(rno)	3' GGUUGUUGU-ACUUUGAUGGAU 5' hsa-mir-196 __ :|::|..||.|||:::|:|||: __ 5' UCGGCCUCAGUGAGGUUGCCUG 3' ENST00000259021 E:-21.9 S:97.000000 Loc:189 Cons: 95.45%(mmu) 95.45%(rno)	3' UGUCGACCAACUUCCCCUGGUU 5' hsa-mir-133a __ ||.|:.||||.::|||.:|:|| __ 5' ACUGUGGGUU-GGGGGAGCUAA 3' ENST00000259021 E:-20.23 S:93.000000 Loc:1387 Cons: %(mmu) 90.48%(rno)
ENST00000264473	ENSG00000114030	ENSMUSG00000022905	ENSRNOG00000000399	IMPORTIN ALPHA-1 SUBUNIT (KARYOPHERIN ALPHA-1 SUBUNIT) (SRP1-BETA) (RAG COHORT PROTEIN 2) (NUCLEOPROTEIN INTERACTOR 1) (NPI-1). [Source:SWISSPROT;Acc:P52294] ENSG00000114030 (-1) (123466518 123466733 HUGO:6394:IPOA5 NPI-1 RCH2 SRP1 [IPR000225:Armadillo repeat; IPR002652:Importin alpha-like protein, beta-binding region; IPR001472:Bipartite nuclear localization signal;]	2	-42.91	202	ENSMUSG00000022905 (mmu-let-7c)	ENSRNOG00000000399 (mmu-let-7c)	hsa-let-7c hsa-let-7a hsa-let-7b hsa-mir-124a hsa-mir-146 hsa-mir-206 rno-mir-352	hsa-mir-146	0005515 protein binding TAS; 0008139 nuclear localization sequence binding TAS; 0008565 protein transporter activity IEA; 0000018 regulation of DNA recombination TAS; 0006607 NLS-bearing substrate-nucleus import TAS; 0006886 intracellular protein transport IEA; 0005634 nucleus IEA; 0005643 nuclear pore TAS; 0005647 importin, alpha-subunit TAS; 0005737 cytoplasm TAS;	3' UUGGUAUGU-UGGAUGAUGGAGU 5' hsa-let-7c __ .:||.|:|:.||||:||.:||:| __ 5' UGCCUUGCGCACCUGCUCUCUUA 3' ENST00000264473 E:-21.709999 S:101.000000 Loc:129 Cons: 95.65%(mmu) 95.65%(rno)	3' UUGGGUACCUUAAGUCAAGAGU 5' hsa-mir-146 __ ..|:||||||:.|.|.|||||| __ 5' UCCUCAUGGAGCUAACUUCUCA 3' ENST00000264473 E:-21.200001 S:101.000000 Loc:73 Cons: %(mmu) 95.45%(rno)
ENST00000263102_P	ENSG00000108091	ENSMUSG00000048701	ENSRNOG00000024019	H4 PROTEIN. [Source:SWISSPROT;Acc:Q16204] ENSG00000108091 (-1) (60896945 60896945 61010785 61010845 60801915) 4001 (4001 nt) [IPR001687:ATP/GTP-binding site motif A (P-loop); IPR002965:Proline-rich extensin;]	3	-53.64	307	ENSMUSG00000048701 (mmu-miR-103)	ENSRNOG00000024019 (mmu-miR-23a)	hsa-mir-103 hsa-mir-107 hsa-mir-23a rno-mir-323 rno-mir-329 rno-mir-338	hsa-mir-23a rno-mir-338 rno-mir-329	0005200 structural constituent of cytoskeleton TAS; 0008151 cell growth and/or maintenance IEA; 0004713 protein-tyrosine kinase activity IDA; 0000004 biological_process unknown ND; 0008372 cellular_component unknown ND;	3' CCUUUAGGGACCGUUACACUA 5' hsa-mir-23a __ .|||||..:||.:|||||||. __ 5' AGAAAUAAUUGAUAAUGUGAA 3' ENST00000263102_P E:-17.82 S:104.000000 Loc:2694 Cons: 100.00%(mmu) 95.24%(rno)	3' AGUUGUU--UUAGUGACUACGACCU 5' rno-mir-338 __ |.||.|:..|:.||:||||||||.. __ 5' UAAAGAGCCAGCCAUUGAUGCUGCU 3' ENST00000263102_P E:-18.370001 S:104.000000 Loc:3010 Cons: 92.00%(mmu) %(rno)	3' UUUUUCCAAUCGACCCACACAA 5' rno-mir-329 __ |:.|.||.|.||||.||||||. __ 5' AGCAUGGGU-GCUGUGUGUGUG 3' ENST00000263102_P E:-17.450001 S:99.000000 Loc:3283 Cons: 100.00%(mmu) %(rno)
ENST00000234160	ENSG00000115806	ENSMUSG00000014959	ENSRNOG00000023386	GOLGI REASSEMBLY STACKING PROTEIN 2; GOLGI REASSEMBLY STACKING PROTEIN 2, 55 KDA. [Source:RefSeq;Acc:NM_015530] ENSG00000115806 (1) (171988255 171988395 172025299 172026176 172493272) 877 (877 nt) HUGO:17500:GOLPH6 GRASP55 GRS2 [IPR007583:GRASP55/65;]	2	-38.32	212	ENSMUSG00000014959 (mmu-miR-17_5p)	ENSRNOG00000023386 (mmu-miR-17_5p)	hsa-mir-17_5p	hsa-mir-17_5p	0007242 intracellular signaling cascade IEA;	3' UGAUGGACGUG--ACAUUCGUGAAAC 5' hsa-mir-17_5p __ |:|.|:||:||..||||||:..|||| __ 5' AUUUCUUGUACUUUGUAAGUCGUUUG 3' ENST00000234160 E:-18.76 S:110.000000 Loc:271 Cons: 92.31%(mmu) 92.31%(rno)	3' GAUGUAUCUUACCGUAGAGAGU 5' __ ||.|:|.||:|.||||||||.. __ 5' CUCCGU-GAGUCGCAUCUCUAC 3' ENST00000234160 E:-19.559999 S:102.000000 Loc:354 Cons: 90.48%(mmu) %(rno)
ENST00000238671	ENSG00000119689	ENSMUSG00000004789	ENSRNOG00000005061	DIHYDROLIPOAMIDE SUCCINYLTRANSFERASE COMPONENT OF 2-OXOGLUTARATE DEHYDROGENASE COMPLEX, MITOCHONDRIAL PRECURSOR (EC 2.3.1.61) (E2) (E2K). [Source:SWISSPROT;Acc:P36957] ENSG00000119689 (1) (73338660 73 HUGO:2911:DLTS [IPR003016:2-oxo acid dehydrogenase, acyltransferase component, lipoyl-binding; IPR001078:Catalytic domain of components of various dehydrogenase complexes; IPR000089:Biotin/lipoyl at…	2	-40.44	206	ENSMUSG00000004789 (mmu-miR-15a)	ENSRNOG00000005061 (rno-miR-135b)	rno-mir-135b hsa-mir-15a hsa-mir-15b mmu-mir-294	hsa-mir-15a rno-mir-135b	0004149 dihydrolipoamide S-succinyltransferase activity NAS; 0008415 acyltransferase activity IEA; 0016740 transferase activity IEA; 0006085 acetyl-CoA biosynthesis NAS; 0006099 tricarboxylic acid cycle IEA; 0008152 metabolism IEA; 0005947 alpha-ketoglutarate dehydrogenase complex (sensu Eukarya) NAS; 0045252 oxoglutarate dehydrogenase complex IEA; 0006091 energy pathways TAS; 0005739 mitochondri…	3' GUGUUUGGUAAUACACGACGAU 5' hsa-mir-15a __ ||||::|.|..|.||||||||. __ 5' CACAGGCAAAGAGGUGCUGCUU 3' ENST00000238671 E:-23.110001 S:109.000000 Loc:490 Cons: 100.00%(mmu) %(rno)	3' GUGUAUCCUU-ACUUUUCGGUAU 5' rno-mir-135b __ ||::.|||||.||||||.|||.. __ 5' CAUGCAGGAACUGAAAA-CCAGU 3' ENST00000238671 E:-17.33 S:97.000000 Loc:28 Cons: %(mmu) 95.45%(rno)
ENST00000263964	ENSG00000114363	ENSMUSG00000027630	ENSRNOG00000011216	NUCLEAR RECEPTOR CO-REPRESSOR/HDAC3 COMPLEX SUBUNIT TBLR1 (TBL1- RELATED PROTEIN 1). [Source:SWISSPROT;Acc:Q9BZK7] ENSG00000114363 (-1) (178062048 178064199 178103678 178235926 178060607) 2151 (2151 n [IPR001680:G-protein beta WD-40 repeat;]	8	-165.73	830	ENSMUSG00000027630 (mmu-miR-122a)	ENSRNOG00000011216 (rno-miR-101b)	rno-mir-101b hsa-mir-122a hsa-mir-181b hsa-mir-199a* mmu-mir-202 mmu-mir-290 mmu-mir-298 hsa-mir-302 hsa-mir-34c	hsa-mir-302 hsa-mir-181b hsa-mir-122a mmu-mir-290 mmu-mir-202 hsa-mir-34c rno-mir-101b mmu-mir-298		3' AGUGGUUUUGUACCUUCGUGAAU 5' hsa-mir-302 __ |:||:||:::|.||.||||:||: __ 5' UUACUAAGGUAGGGUAGCAUUUG 3' ENST00000263964 E:-21.719999 S:119.000000 Loc:1830 Cons: %(mmu) 91.30%(rno)	3' UUGGGUGGCUGUC-GUUACUUACAA 5' hsa-mir-181b __ ||.|||:.|||.|.|.||||||||. __ 5' AAGCCAUGGACCGACUAUGAAUGUG 3' ENST00000263964 E:-23.610001 S:114.000000 Loc:13 Cons: 96.00%(mmu) 96.00%(rno)	3' UGUUUGUGGUAAC-AGUGUGAGGU 5' hsa-mir-122a __ :||:|||||||.|.|:|:|:||:. __ 5' GCAGACACCAUGGAUUAUAUUCUU 3' ENST00000263964 E:-24.92 S:106.000000 Loc:364 Cons: 91.67%(mmu) 91.67%(rno)	3' UUUUUCACGGGGGUAUC-AAACUC 5' mmu-mir-290 __ ||||:|.|.|..|:|||.||||:| __ 5' AAAAGGAG-CAACGUAGUUUUGGG 3' ENST00000263964 E:-19.1 S:102.000000 Loc:967 Cons: %(mmu) 91.30%(rno)	3' AGAAGGGUACGCGAUAUGGAGA 5' mmu-mir-202 __ ...||:.||.:|||:|:||.|| __ 5' GAAUCUAAUCUGCUGUGCCCCU 3' ENST00000263964 E:-17.110001 S:100.000000 Loc:219 Cons: 90.91%(mmu) %(rno)	3' GUUAGUCGAUUGAUGUGACGGA 5' hsa-mir-34c __ :||.|:||..|:.||||||||. __ 5' UAA-CGGCAUAUAACACUGCCA 3' ENST00000263964 E:-19.77 S:98.000000 Loc:1159 Cons: %(mmu) 90.48%(rno)	3' GAAGUCGAUA-GUGUCAUGACAU 5' rno-mir-101b __ ||||||:.:|..:||||.:|||| __ 5' CUUCAGUAGUGAGCAGU-UUGUA 3' ENST00000263964 E:-18.32 S:97.000000 Loc:395 Cons: %(mmu) 90.91%(rno)	3' CCUUCUUGUCGGGA-GGAGACGG 5' mmu-mir-298 __ ..||.:||||||:|.::|||.|| __ 5' UAAAUGACAGCCUUGUUUCUCCC 3' ENST00000263964 E:-21.18 S:94.000000 Loc:333 Cons: %(mmu) 91.30%(rno)
ENST00000260818	ENSG00000138246	ENSMUSG00000032560	ENSRNOG00000011491	ENSG00000138246 (1) (133530688 133532210 133578035 133578784 133637004) 749 (749 nt) [IPR001412:Aminoacyl-tRNA synthetase, class I; IPR003095:Heat shock protein DnaJ; IPR001623:Heat shock protein DnaJ, N-terminal;]	3	-55.65	309	ENSMUSG00000032560 (mmu-miR-141)	ENSRNOG00000011491 (mmu-miR-200a)	hsa-mir-141 hsa-mir-200a hsa-mir-29a mmu-mir-297	hsa-mir-200a mmu-mir-297	0003754 chaperone activity IEA; 0004812 tRNA ligase activity IEA; 0005524 ATP binding IEA; 0006418 amino acid activation IEA;	3' UGUAGCAAUGGUCUGUCACAAU 5' hsa-mir-200a __ .|.|.|||.|..|||||||||| __ 5' UCCUGGUUUCAUGACAGUGUUA 3' ENST00000260818 E:-19.65 S:112.000000 Loc:92 Cons: 100.00%(mmu) 90.91%(rno)	3' GCGGGAGAGUUGGGUCGAAAA 5' __ ..|::|||:..||:||:|||| __ 5' AACUUUCUU--CCUAGUUUUU 3' ENST00000260818 E:-18.870001 S:102.000000 Loc:295 Cons: 100.00%(mmu) 100.00%(rno)	3' GUACGUGUACGUGUGUAU-GUA 5' mmu-mir-297 __ .|||:||||.:|:|||.|.||| __ 5' AAUGUACAU-UAUACAGAUCAU 3' ENST00000260818 E:-17.129999 S:95.000000 Loc:673 Cons: 95.24%(mmu) %(rno)
ENST00000226382	ENSG00000109132	ENSMUSG00000012520	ENSRNOG00000002299	PAIRED MESODERM HOMEOBOX PROTEIN 2B (PAIRED-LIKE HOMEOBOX 2B) (PHOX2B HOMEODOMAIN PROTEIN) (NEUROBLASTOMA PHOX) (NBPHOX). [Source:SWISSPROT;Acc:Q99453] ENSG00000109132 (-1) (41661642 41663366 41666169 HUGO:9143:NBPhox Phox2b PMX2B [IPR001356:Homeobox; IPR000104:Antifreeze protein, type I; IPR000047:Helix-turn-helix motif, lambda-like repressor;]	6	-129.05	618	ENSMUSG00000012520 (mmu-miR-328)	ENSRNOG00000002299 (mmu-miR-100)	hsa-mir-100 hsa-mir-181a mmu-mir-202 mmu-mir-293 hsa-mir-301 hsa-mir-320 rno-mir-323 rno-mir-328 mmu-mir-7b hsa-mir-7	hsa-mir-181a mmu-mir-293 rno-mir-328 mmu-mir-7b rno-mir-323 hsa-mir-100	0003700 transcription factor activity TAS; 0003712 transcription cofactor activity TAS; 0006355 regulation of transcription, DNA-dependent IEA; 0007275 development IEA; 0007399 neurogenesis TAS; 0005634 nucleus IEA;	3' UGAGUGGCUGUCG-CAACUUACAA 5' hsa-mir-181a __ ||||.:.||:|.:.|||||||||| __ 5' ACUC-UAGAUAUUAGUUGAAUGUU 3' ENST00000226382 E:-20.6 S:113.000000 Loc:1269 Cons: %(mmu) 91.30%(rno)	3' UGUGAUG-UUUGAGACGCCGUGA 5' mmu-mir-293 __ .:.:|||.:||||:|.:|||||| __ 5' CUUUUACUGAACUUUUUGGCACU 3' ENST00000226382 E:-21.77 S:108.000000 Loc:1010 Cons: %(mmu) 91.30%(rno)	3' UGCCUUCCCGUCUCUCCCGGUC 5' rno-mir-328 __ .|||:.||||.|||.||||.|| __ 5' CCGGGCGGGC-GAGUGGGCGAG 3' ENST00000226382 E:-33.259998 S:104.000000 Loc:52 Cons: 95.24%(mmu) 95.24%(rno)	3' UUGUUUUAGUGU-UCAGAAGGU 5' mmu-mir-7b __ .|||.:..||:|.|||:||||| __ 5' UACAUGUGCAUAUAGUUUUCCA 3' ENST00000226382 E:-17.940001 S:100.000000 Loc:1653 Cons: %(mmu) 95.45%(rno)	3' UCUCCAGCUGGCACAUUACACG 5' rno-mir-323 __ ..|.||.||||||.||||||.: __ 5' CUACGU-GACCGUAUAAUGUUU 3' ENST00000226382 E:-17.879999 S:98.000000 Loc:1379 Cons: %(mmu) 100.00%(rno)	3' GUGUUCAAGCCUAGA-UGCCCAA 5' hsa-mir-100 __ :::||.|..||.|||.||||||| __ 5' UGUAA-UAAGGUUCUCACGGGUU 3' ENST00000226382 E:-17.6 S:95.000000 Loc:1434 Cons: %(mmu) 90.91%(rno)
ENST00000242728	ENSG00000123095	ENSMUSG00000030256	ENSRNOG00000000027	CLASS B BASIC HELIX-LOOP-HELIX PROTEIN 3 (BHLHB3) (DIFFERENTIALLY EXPRESSED IN CHONDROCYTES PROTEIN 2) (HDEC2) (ENHANCER-OF-SPLIT AND HAIRY-RELATED PROTEIN 1) (SHARP-1). [Source:SWISSPROT;Acc:Q9C0J9] HUGO:16617:DEC2 SHARP-1 SHARP1 [IPR001092:Basic helix-loop-helix dimerization domain bHLH; IPR000104:Antifreeze protein, type I;]	3	-55.75	306		ENSRNOG00000000027 (mmu-let-7g)	hsa-let-7g hsa-let-7e hsa-mir-122a hsa-mir-194 hsa-mir-208	hsa-mir-208 hsa-mir-122a hsa-mir-194	0003700 transcription factor activity NAS; 0006355 regulation of transcription, DNA-dependent NAS; 0008283 cell proliferation NAS; 0009887 organogenesis NAS; 0030154 cell differentiation NAS; 0005634 nucleus NAS;	3' UGUUCGAAAAACGAGCAGAAUA 5' hsa-mir-208 __ ||||||.||.||||.||||||. __ 5' ACAAGC-UUAUGCU-GUCUUAA 3' ENST00000242728 E:-20.620001 S:108.000000 Loc:1595 Cons: %(mmu) 90.00%(rno)	3' UGUUUG-UGGUAACAGU-GUGAGGU 5' hsa-mir-122a __ |:|..|.|.:|||.|||.||||||| __ 5' AUAUUCUAGUAUUUUCAGCACUCCA 3' ENST00000242728 E:-17.959999 S:100.000000 Loc:1702 Cons: %(mmu) 92.00%(rno)	3' AGGUGUACCUCAACGACAAUGU 5' hsa-mir-194 __ |.||:.||..|.|||||||:|. __ 5' UGCAUUUGCUGCUGCUGUUGCU 3' ENST00000242728 E:-17.17 S:98.000000 Loc:1360 Cons: %(mmu) 90.91%(rno)
ENST00000244795_P	ENSG00000124814	ENSMUSG00000042256	ENSRNOG00000012708	DJ402H5.2 (NOVEL PROTEIN SIMILAR TO WORM AND FLY PROTEINS). [Source:SPTREMBL;Acc:Q9H1Q9] ENSG00000124814 (-1) (47892875 47892875 47894392 47894392 47324517) 4001 (4001 nt) [IPR001064:Beta and gamma crystallin; IPR003392:Patched family; IPR000731:Sterol-sensing 5TM box;]	2	-44.58	188	ENSMUSG00000042256 (mmu-miR-331)	ENSRNOG00000012708 (mmu-miR-294)	mmu-mir-294 rno-mir-331	mmu-mir-294 rno-mir-331	0008158 hedgehog receptor activity IEA; 0016020 membrane IEA;	3' UGUGUGUUUUCCCUUCGUGAAA 5' mmu-mir-294 __ .:|::||...||||||:||.|. __ 5' CUAUGCACUUGGGAAGUACAUA 3' ENST00000244795_P E:-18.110001 S:95.000000 Loc:438 Cons: %(mmu) 90.91%(rno)	3' AAGAUCCUAUCCGGGUCCCCG 5' rno-mir-331 __ |.||.||:..||.|||||||: __ 5' UGCUUGGGCUGG-CCAGGGGU 3' ENST00000244795_P E:-26.469999 S:93.000000 Loc:79 Cons: 100.00%(mmu) 100.00%(rno)
ENST00000315183	ENSG00000090905	ENSMUSG00000052707	ENSRNOG00000012884	TRINUCLEOTIDE REPEAT CONTAINING 6; EDIE; GW182 AUTOANTIGEN. [Source:RefSeq;Acc:NM_014494] ENSG00000090905 (1) (24755120 24767274 24801679 24802747 24824104) 1068 (1068 nt) HUGO:11969:CAGH26 [IPR001687:ATP/GTP-binding site motif A (P-loop); IPR000504:RNA-binding region RNP-1 (RNA recognition motif);]	3	-71.56	326	ENSMUSG00000052707 (mmu-miR-106b)		hsa-mir-106b hsa-mir-130b hsa-mir-130a mmu-mir-291_5p mmu-mir-298 mmu-mir-300	mmu-mir-298 mmu-mir-291_5p hsa-mir-130b	0003676 nucleic acid binding IEA; 0005198 structural molecule activity IEA; 0007018 microtubule-based movement IEA; 0005874 microtubule IEA;	3' CCUUCUUGUCGGGAGGAGACGG 5' mmu-mir-298 __ |.::|||||||:.|:||||||. __ 5' GUGGGAACAGCUAUUCUCUGCA 3' ENST00000315183 E:-27.74 S:113.000000 Loc:90 Cons: 90.91%(mmu) %(rno)	3' UCUCUCCCGGAGGUGAAACUAC 5' mmu-mir-291_5p __ :||.:||.|||.||||||||.. __ 5' GGACGGGCCCUGCACUUUGAAU 3' ENST00000315183 E:-23.9 S:107.000000 Loc:680 Cons: 95.45%(mmu) %(rno)	3' UACGGGAAAGUAGUAACGUGAC 5' hsa-mir-130b __ |||..||||:..|.|||||||| __ 5' AUGAGCUUUUCCCUUUGCACUG 3' ENST00000315183 E:-19.92 S:106.000000 Loc:377 Cons: 95.45%(mmu) %(rno)
ENST00000338120_P	ENSG00000090905	ENSMUSG00000052707	ENSRNOG00000012884	TRINUCLEOTIDE REPEAT CONTAINING 6; EDIE; GW182 AUTOANTIGEN. [Source:RefSeq;Acc:NM_014494] ENSG00000090905 (1) (24708116 24708117 24801679 24801679 24824104) 4001 (4001 nt) HUGO:11969:CAGH26 [IPR001687:ATP/GTP-binding site motif A (P-loop); IPR000504:RNA-binding region RNP-1 (RNA recognition motif);]	3	-57.39	306		ENSRNOG00000012884 (mmu-miR-150)	hsa-mir-150 hsa-mir-191 hsa-mir-194	hsa-mir-191 hsa-mir-194 hsa-mir-150	0003676 nucleic acid binding IEA; 0005198 structural molecule activity IEA; 0007018 microtubule-based movement IEA; 0005874 microtubule IEA;	3' UCGACGAAAACCCUAAGGCAAC 5' hsa-mir-191 __ |||..|.||||||||.::|||| __ 5' AGCAUC-UUUGGGAUCUUGUUG 3' ENST00000338120_P E:-22.049999 S:108.000000 Loc:1859 Cons: %(mmu) 95.24%(rno)	3' AGGUGUACCUCAAC-GACAAUGU 5' hsa-mir-194 __ .::|||..||||||.:||||::| __ 5' CUUACA--GAGUUGUUUGUUGUA 3' ENST00000338120_P E:-17.51 S:100.000000 Loc:1305 Cons: %(mmu) 95.24%(rno)	3' GUGACCAUGUUCCCAACCCUCU 5' hsa-mir-150 __ :|:||.||.|:.|.|||||||. __ 5' UAUUGUUAAAGUGUUUGGGAGU 3' ENST00000338120_P E:-17.83 S:98.000000 Loc:2347 Cons: %(mmu) 90.91%(rno)
ENST00000277120	ENSG00000148053	ENSMUSG00000055254	ENSRNOG00000018839	BDNF/NT-3 GROWTH FACTORS RECEPTOR PRECURSOR (EC 2.7.1.112) (TRKB TYROSINE KINASE) (GP145-TRKB) (TRK-B). [Source:SWISSPROT;Acc:Q16620] ENSG00000148053 (1) (82741812 82742783 83093471 83094528 83888004) HUGO:8032:TRKB [IPR000719:Protein kinase; IPR001245:Tyrosine protein kinase; IPR002011:Receptor tyrosine kinase, class II; IPR007110:Immunoglobulin-like; IPR001611:Leucine-rich repeat; IPR000372:Cys…	3	-59.22	302	ENSMUSG00000055254 (mmu-miR-122a)	ENSRNOG00000018839 (mmu-miR-146)	hsa-mir-122a hsa-mir-146 hsa-mir-211	hsa-mir-122a hsa-mir-146 hsa-mir-211	0004714 transmembrane receptor protein tyrosine kinase activity IEA; 0004872 receptor activity IEA; 0005524 ATP binding IEA; 0016740 transferase activity IEA; 0006468 protein amino acid phosphorylation IEA; 0007169 transmembrane receptor protein tyrosine kinase signaling pathway IEA; 0016021 integral to membrane IEA; 0016301 kinase activity IEA; 0005015 neurotrophin TRKB receptor activity TAS; 00…	3' UGUUUGUGGU--AACAGUGUGAGGU 5' hsa-mir-122a __ ||.||||.::..||||:::|:|||. __ 5' ACUAACAAUGCCUUGUUGUAUUCCU 3' ENST00000277120 E:-18.92 S:104.000000 Loc:411 Cons: 92.00%(mmu) %(rno)	3' UUGGGUACCUUAAGUCAAGAGU 5' hsa-mir-146 __ ..:|:||||.|||||.||||.. __ 5' UUUCUAUGG-AUUCACUUCUAU 3' ENST00000277120 E:-17.4 S:100.000000 Loc:517 Cons: 100.00%(mmu) 100.00%(rno)	3' UCCGCUUCCUACUGUUUCCCUU 5' hsa-mir-211 __ |.|:|:|.||..|.|||||||| __ 5' AUGUGGAUGA-AAAAAAGGGAA 3' ENST00000277120 E:-22.9 S:98.000000 Loc:443 Cons: 95.24%(mmu) 100.00%(rno)
ENST00000233535	ENSG00000115194	ENSMUSG00000029151	ENSRNOG00000006204	ZINC TRANSPORTER 3 (ZNT-3). [Source:SWISSPROT;Acc:Q99726] ENSG00000115194 (-1) (27451976 27452715 27460309 27460488 27409607) 739 (739 nt) HUGO:11014:ZNT3 [IPR002524:Cation efflux protein;]	2	-40.08	213	ENSMUSG00000029151 (mmu-miR-16)	ENSRNOG00000006204 (mmu-miR-153)	hsa-mir-153 hsa-mir-16	hsa-mir-16 hsa-mir-153	0008324 cation transporter activity IEA; 0006812 cation transport IEA; 0016020 membrane IEA; 0015633 zinc porter activity TAS; 0006810 transport TAS; 0006829 zinc ion transport IEA; 0005624 membrane fraction TAS; 0005768 endosome TAS; 0005887 integral to plasma membrane TAS; 0008021 synaptic vesicle TAS;	3' GCGGUUAUAAAUGCACGACGAU 5' hsa-mir-16 __ :|||..|:|.||:||||||:|: __ 5' UGCC--UGUCUAUGUGCUGUUG 3' ENST00000233535 E:-22.870001 S:113.000000 Loc:372 Cons: 90.00%(mmu) 90.00%(rno)	3' AGUGAAAACACUGAUACGUU 5' hsa-mir-153 __ .::|.|.||||:||:|||.| __ 5' GUGCCUAUGUGGCUGUGCUA 3' ENST00000233535 E:-17.209999 S:100.000000 Loc:580 Cons: %(mmu) 90.00%(rno)
ENST00000287169	ENSG00000156599	ENSMUSG00000034075	ENSRNOG00000006832	ZINC FINGER DHHC DOMAIN CONTAINING PROTEIN 5 (ZINC FINGER PROTEIN 375). [Source:SWISSPROT;Acc:Q9C0B5] ENSG00000156599 (1) (57210842 57215923 57242863 57244012 57255403) 1149 (1149 nt) HUGO:18472:KIAA1748 ZNF375 [IPR001594:Zn-finger, DHHC type;]	9	-190.77	895	ENSMUSG00000034075 (hsa-miR-133a)	ENSRNOG00000006832 (hsa-miR-133a)	hsa-mir-133a mmu-mir-133 hsa-mir-189 hsa-mir-199a hsa-mir-29a mmu-mir-297 rno-mir-324_5p rno-mir-327 rno-mir-330 rno-mir-346 rno-mir-347 rno-mir-349 hsa-mir-363	hsa-mir-29a rno-mir-327 hsa-mir-189 mmu-mir-297 rno-mir-324_5p rno-mir-346 hsa-mir-133a hsa-mir-199a rno-mir-349	0016021 integral to membrane IEA;	3' UUGGCUAAAGU-CUACCACGAUC 5' hsa-mir-29a __ |:||.|..|||..||||||||:| __ 5' AGCCCACCUCACUAUGGUGCUGG 3' ENST00000287169 E:-21.309999 S:108.000000 Loc:1000 Cons: 91.30%(mmu) 95.65%(rno)	3' UGGGAGUACGGGGAGUUCC 5' rno-mir-327 __ |||:||.|.:||||||||| __ 5' ACCUUCCU-UCCCUCAAGG 3' ENST00000287169 E:-28 S:107.000000 Loc:60 Cons: 94.44%(mmu) 100.00%(rno)	3' UGACUAUAGUC-GAGUCAUCCGUG 5' hsa-mir-189 __ .|||:.|.|||.||||||:|.||: __ 5' CCUGG-ACCAGACUCAGUGGACAU 3' ENST00000287169 E:-22.690001 S:105.000000 Loc:239 Cons: 95.65%(mmu) 95.65%(rno)	3' GUACGUGUACG-UGUGUAUGUA 5' mmu-mir-297 __ ::||:||||.:.|:|:|||:|| __ 5' UGUGUACAUAUAAUAUAUAUAU 3' ENST00000287169 E:-17.51 S:103.000000 Loc:371 Cons: 95.45%(mmu) %(rno)	3' UGUGGUUACGGGAUCCCCUACGC 5' rno-mir-324_5p __ .||||:||.:||.||.|||||.| __ 5' CCACCGAU-UCCAAGAGGAUGAG 3' ENST00000287169 E:-23.66 S:98.000000 Loc:111 Cons: %(mmu) 100.00%(rno)	3' UCUCCGUCCGUGAGUCCGUCUGU 5' rno-mir-346 __ :|.||::||.:.|||||.|.|:| __ 5' GGUGGUGGGAGAUCAGGAAAAUA 3' ENST00000287169 E:-19.24 S:96.000000 Loc:738 Cons: %(mmu) 91.30%(rno)	3' UGUCGA-C-CAACUUCCCCUGGUU 5' hsa-mir-133a __ |:.|||.|...||:||||.||||: __ 5' AUUGCUCGCCCUGGAGGGAACCAG 3' ENST00000287169 E:-20.41 S:94.000000 Loc:268 Cons: 91.67%(mmu) 91.67%(rno)	3' UUGUCCAUCAGACUUGUGACCC 5' hsa-mir-199a __ |::.||.:..||||:.|||||| __ 5' AGUUGGGGCCCUGAG-ACUGGG 3' ENST00000287169 E:-20.41 S:92.000000 Loc:171 Cons: %(mmu) 100.00%(rno)	3' UCUCCAAUUCU-GUCGUCCCGAC 5' rno-mir-349 __ ||||...|:||.::|||||.||. __ 5' AGAGAGAAGGAGUGGCAGGCCUA 3' ENST00000287169 E:-17.540001 S:92.000000 Loc:943 Cons: 95.65%(mmu) 95.65%(rno)
ENST00000307885	ENSG00000174233	ENSMUSG00000022994	ENSRNOG00000011587	ADENYLATE CYCLASE, TYPE VI (EC 4.6.1.1) (ATP PYROPHOSPHATE-LYASE) (CA(2+)-INHIBITABLE ADENYLYL CYCLASE). [Source:SWISSPROT;Acc:O43306] ENSG00000174233 (-1) (47446248 47448641 47463484 47463484 4739704 HUGO:237: [IPR001054:Guanylate cyclase; IPR001472:Bipartite nuclear localization signal;]	7	-154.33	742	ENSMUSG00000022994 (mmu-miR-182)	ENSRNOG00000011587 (mmu-miR-182)	hsa-mir-182 hsa-mir-205 hsa-mir-220 hsa-mir-25 hsa-mir-27b mmu-mir-298 mmu-mir-300 hsa-mir-302 rno-mir-324_3p rno-mir-330 rno-mir-340	mmu-mir-298 hsa-mir-220 hsa-mir-182 rno-mir-330 hsa-mir-27b mmu-mir-300 hsa-mir-302	0000287 magnesium ion binding IEA; 0004383 guanylate cyclase activity IEA; 0008294 calcium/calmodulin-responsive adenylate cyclase activity IEA; 0016829 lyase activity IEA; 0006171 cAMP biosynthesis IEA; 0007242 intracellular signaling cascade IEA; 0016021 integral to membrane IEA;	3' CCUUCUUGUCGGGAGGAG-ACGG 5' mmu-mir-298 __ ||:|||:.||:|||::|:.|||| __ 5' GGGAGAGGAGUCCUUUUUGUGCC 3' ENST00000307885 E:-31.620001 S:114.000000 Loc:1247 Cons: %(mmu) 95.65%(rno)	3' UUUCACAGUCUAUGCCACACC 5' hsa-mir-220 __ .|:|.||.:|||:.||||||| __ 5' CAGGAGUGGGAUGGGGUGUGG 3' ENST00000307885 E:-26.629999 S:111.000000 Loc:1216 Cons: %(mmu) 95.24%(rno)	3' ACACUCAAGAUGGUA-ACGGUUU 5' hsa-mir-182 __ .|.||.|.:|.||||.||||||| __ 5' GGAGAAUGUUUCCAUGUGCCAAA 3' ENST00000307885 E:-17.940001 S:109.000000 Loc:591 Cons: 91.30%(mmu) 91.30%(rno)	3' AGAGACGUCCGGGACACGAAACG 5' rno-mir-330 __ ||.|.|||||..||||||||.|. __ 5' UCCCAGCAGG--CUGUGCUUGGA 3' ENST00000307885 E:-21.139999 S:108.000000 Loc:125 Cons: %(mmu) 95.24%(rno)	3' GUCUUGAAUCGGUGACACUU 5' hsa-mir-27b __ :|.||:.||.||||||||:: __ 5' UAUAAUGUAACCACUGUGGG 3' ENST00000307885 E:-17.879999 S:105.000000 Loc:2295 Cons: %(mmu) 100.00%(rno)	3' CUUCUCUCGAACGGGAACGUAU 5' mmu-mir-300 __ ..|||||||..|||:.||::|: __ 5' UCAGAGAGCAAGCCUGUGUGUG 3' ENST00000307885 E:-20.6 S:99.000000 Loc:738 Cons: 95.45%(mmu) %(rno)	3' AGUGGUUUUGUACCUUCGUGAAU 5' hsa-mir-302 __ ..:|::.::||.||::|||||.| __ 5' GAGCUGUGGCA-GGGGGCACUGA 3' ENST00000307885 E:-18.52 S:96.000000 Loc:72 Cons: 95.45%(mmu) %(rno)
ENST00000297268	ENSG00000164692	ENSMUSG00000029661	ENSRNOG00000011292	ALPHA 2 TYPE I COLLAGEN; COLLAGEN I, ALPHA-2 POLYPEPTIDE; COLLAGEN OF SKIN, TENDON AND BONE, ALPHA-2 CHAIN. [Source:RefSeq;Acc:NM_000089] ENSG00000164692 (1) (93636373 93636373 93671734 93672573 93751 HUGO:2198:HGNC:8128 OI4 [IPR008160:Collagen triple helix repeat; IPR000885:Fibrillar collagen, C-terminal; IPR000694:Proline-rich region;]	3	-61.38	294	ENSMUSG00000029661 (mmu-miR-298)	ENSRNOG00000011292 (mmu-miR-30d)	mmu-mir-298 hsa-mir-30d rno-mir-330	hsa-mir-30d rno-mir-330 mmu-mir-298	0005201 extracellular matrix structural constituent IEA; 0005581 collagen IEA;	3' GAAGGUCAGCCCCUACAAAUGU 5' hsa-mir-30d __ ||||||....||||.|||||.| __ 5' CUUCCACAGAGGGAAGUUUAAA 3' ENST00000297268 E:-18.940001 S:101.000000 Loc:332 Cons: 100.00%(mmu) 95.45%(rno)	3' AGAGACGUCCGGGACACGAAACG 5' rno-mir-330 __ ...|||.|||:|||.||:||||: __ 5' GAACUG-AGGUCCU-UGUUUUGU 3' ENST00000297268 E:-25.16 S:101.000000 Loc:443 Cons: 90.48%(mmu) 90.48%(rno)	3' CCUUCUUGUCGGGAG-GAGACGG 5' mmu-mir-298 __ .|||.||.|.|::||.||:|||| __ 5' UGAA-AA-AACUUUCUCUUUGCC 3' ENST00000297268 E:-17.280001 S:92.000000 Loc:35 Cons: 95.24%(mmu) %(rno)
ENST00000174618_P	ENSG00000070444	ENSMUSG00000000282	ENSRNOG00000002894	MAX BINDING PROTEIN MNT (ROX PROTEIN) (MYC ANTAGONIST MNT). [Source:SWISSPROT;Acc:Q99583] ENSG00000070444 (-1) (2496786 2496786 2510597 2510597 2447393) 4001 (4001 nt) HUGO:7188:MAD6 MXD6 ROX [IPR002965:Proline-rich extensin; IPR001092:Basic helix-loop-helix dimerization domain bHLH; IPR000694:Proline-rich region;]	5	-125.43	536	ENSMUSG00000000282 (mmu-miR-17_5p)	ENSRNOG00000002894 (mmu-miR-17_5p)	hsa-mir-17_5p hsa-mir-206 hsa-mir-210 rno-mir-325 rno-mir-339 rno-mir-343	rno-mir-343 hsa-mir-17_5p hsa-mir-206 rno-mir-339 hsa-mir-210	0003700 transcription factor activity TAS; 0003713 transcription co-activator activity TAS; 0003714 transcription co-repressor activity TAS; 0000074 regulation of cell cycle TAS; 0006355 regulation of transcription, DNA-dependent IEA; 0006366 transcription from Pol II promoter TAS; 0007275 development TAS; 0008283 cell proliferation NR; 0008285 negative regulation of cell proliferation TAS; 00056…	3' UGACCCGUGUGCCUCCCUCU 5' rno-mir-343 __ |.||||.|||.||||||:|| __ 5' AGUGGGGACAGGGAGGGGGA 3' ENST00000174618_P E:-33.57 S:117.000000 Loc:26 Cons: 90.00%(mmu) 90.00%(rno)	3' UGAUGGACGUGACAUUCGUGAAAC 5' hsa-mir-17_5p __ ||||:|..:::..|||||||||.. __ 5' ACUAUCCAUGUAAUAAGCACUUGC 3' ENST00000174618_P E:-20.74 S:111.000000 Loc:2761 Cons: 100.00%(mmu) 100.00%(rno)	3' GGUGUGUGAAGGAAUGUAAGGU 5' hsa-mir-206 __ ||||.||..|||..|||||||| __ 5' CCAC-CAGCUCCACACAUUCCA 3' ENST00000174618_P E:-23.639999 S:104.000000 Loc:66 Cons: 100.00%(mmu) 100.00%(rno)	3' ACUCGAGGACCUCCUGUCCCU 5' rno-mir-339 __ .|:.|||||.|:|||.:|||: __ 5' AGGCCUCCUAGGGGAAGGGGG 3' ENST00000174618_P E:-27.1 S:102.000000 Loc:121 Cons: 100.00%(mmu) 100.00%(rno)	3' GUCGGCGACAGUGUGCGUGUC 5' hsa-mir-210 __ |||||...|.|||||.||||. __ 5' CAGCCUGGGACACACACACAC 3' ENST00000174618_P E:-20.379999 S:102.000000 Loc:2266 Cons: 100.00%(mmu) 95.24%(rno)
ENST00000245361_P	ENSG00000125304	ENSMUSG00000025544	ENSRNOG00000012751	TRANSMEMBRANE 9 SUPERFAMILY PROTEIN MEMBER 2 PRECURSOR (P76). [Source:SWISSPROT;Acc:Q99805] ENSG00000125304 (1) (97851862 97851862 97913013 97913013 97956943) 4001 (4001 nt) HUGO:11865:P76 [IPR004240:Nonaspanin (TM9SF);]	2	-42.6	197	ENSMUSG00000025544 (mmu-miR-126)	ENSRNOG00000012751 (mmu-miR-126)	hsa-mir-126 rno-mir-328	rno-mir-328 hsa-mir-126	0005215 transporter activity IEA; 0006810 transport TAS; 0005768 endosome TAS; 0005887 integral to plasma membrane TAS;	3' UGCCUUCCCGUCUCUCCCGGUC 5' rno-mir-328 __ |:||.||..:||||:.|||||. __ 5' AUGGCAGAAUAGAGGAGGCCAU 3' ENST00000245361_P E:-23.690001 S:103.000000 Loc:299 Cons: %(mmu) 95.45%(rno)	3' CGUAAUAAUGAGUGCCAUGCU 5' hsa-mir-126 __ .|||||||.|.||:||||:.: __ 5' UCAUUAUU-CCCAUGGUAUUG 3' ENST00000245361_P E:-18.91 S:94.000000 Loc:541 Cons: 100.00%(mmu) 100.00%(rno)
ENST00000308406	ENSG00000166484	ENSMUSG00000001034	ENSRNOG00000002412	MITOGEN-ACTIVATED PROTEIN KINASE 7 (EC 2.7.1.37) (EXTRACELLULAR SIGNAL-REGULATED KINASE 5) (ERK-5) (ERK4) (BMK1 KINASE). [Source:SWISSPROT;Acc:Q13164] ENSG00000166484 (1) (19443096 19445970 19448574 1 HUGO:6880:BMK1 ERK5 PRKM7 [IPR000719:Protein kinase; IPR002290:Serine/Threonine protein kinase; IPR003527:MAP kinase; IPR002965:Proline-rich extensin;]	2	-45.89	201	ENSMUSG00000001034 (mmu-miR-320)	ENSRNOG00000002412 (mmu-miR-34a)	hsa-mir-320 hsa-mir-34a	hsa-mir-320 hsa-mir-34a	0004674 protein serine/threonine kinase activity IEA; 0004682 protein kinase CK2 activity IEA; 0004691 cAMP-dependent protein kinase activity IEA; 0004707 MAP kinase activity TAS; 0005524 ATP binding IEA; 0016740 transferase activity IEA; 0006468 protein amino acid phosphorylation IEA; 0007049 cell cycle IEA; 0007165 signal transduction TAS;	3' AAGCGGG-AGAGU-UGGGUCGAAAA 5' hsa-mir-320 __ ...|::|.|||||.|||||.||||. __ 5' CAGGUUCAUCUCAGACCCACCUUUC 3' ENST00000308406 E:-21.690001 S:107.000000 Loc:117 Cons: 92.00%(mmu) %(rno)	3' UGUUGGUCGAUUCUGUGACGGU 5' hsa-mir-34a __ :||:|||.||:||.|||..||: __ 5' GCAGCCACCUGAGCCACCACCG 3' ENST00000308406 E:-24.200001 S:94.000000 Loc:147 Cons: 100.00%(mmu) 95.45%(rno)
ENST00000262238	ENSG00000100811	ENSMUSG00000021264	ENSRNOG00000004339	TRANSCRIPTIONAL REPRESSOR PROTEIN YY1 (YIN AND YANG 1) (YY-1) (DELTA TRANSCRIPTION FACTOR) (NF-E1). [Source:SWISSPROT;Acc:P25490] ENSG00000100811 (1) (98695143 98695623 98733978 98734845 98779717) 867 HUGO:12856:DELTA NF-E1 UCRBP [IPR007087:Zn-finger, C2H2 type;]	4	-82.89	397	ENSMUSG00000021264 (mmu-miR-101b)	ENSRNOG00000004339 (mmu-miR-217)	rno-mir-101b hsa-mir-217 mmu-mir-294 mmu-mir-298	hsa-mir-217 mmu-mir-294 rno-mir-101b mmu-mir-298	0003700 transcription factor activity TAS; 0003713 transcription co-activator activity TAS; 0003714 transcription co-repressor activity TAS; 0008270 zinc ion binding TAS; 0006357 regulation of transcription from Pol II promoter TAS; 0006960 antimicrobial humoral response (sensu Invertebrata) TAS; 0005634 nucleus IEA;	3' UAGGUUAGUCAAGGACUAC--GUCAU 5' hsa-mir-217 __ ||.|.:.|||.|.||||||..||||: __ 5' AUACUGCCAGAUGCUGAUGUUCAGUG 3' ENST00000262238 E:-18.030001 S:106.000000 Loc:717 Cons: %(mmu) 92.31%(rno)	3' UGUGUGUUUUCCCUUCGUGAAA 5' mmu-mir-294 __ ||||||..||||||..:::||| __ 5' ACACACCUAAGGGACAUGUUUU 3' ENST00000262238 E:-21.280001 S:99.000000 Loc:116 Cons: 95.45%(mmu) 95.45%(rno)	3' GAAGUCGAUAGUGU-CAUGACAU 5' rno-mir-101b __ ..||||:|:|.:.|.|||:|||| __ 5' GCUCAGUUGUAGAAUGUAUUGUA 3' ENST00000262238 E:-19.610001 S:97.000000 Loc:779 Cons: 95.65%(mmu) %(rno)	3' CCUUCUUGUC-GGGAGGAGACGG 5' mmu-mir-298 __ ..:|||:.||.||||:|||..|| __ 5' AAGAGAGAAGACCCUUCUCGACC 3' ENST00000262238 E:-23.969999 S:95.000000 Loc:6 Cons: %(mmu) 91.30%(rno)
ENST00000245932_P	ENSG00000125753	ENSMUSG00000030403	ENSRNOG00000016367	VASODILATOR-STIMULATED PHOSPHOPROTEIN (VASP). [Source:SWISSPROT;Acc:P50552] ENSG00000125753 (1) (50712759 50712759 50721275 50721275 50863343) 4001 (4001 nt) HUGO:12652: [IPR002965:Proline-rich extensin; IPR001960:WH1; IPR000694:Proline-rich region; IPR000697:EVH1;]	3	-70.62	307	ENSMUSG00000030403 (mmu-miR-125b)	ENSRNOG00000016367 (mmu-miR-34a)	hsa-mir-125b hsa-mir-188 hsa-mir-34a	hsa-mir-125b hsa-mir-188 hsa-mir-34a	0003779 actin binding IEA; 0006928 cell motility NR; 0015629 actin cytoskeleton TAS;	3' AGUGUUCAAUCCCAGAGUCCCU 5' hsa-mir-125b __ .:|:|..||.||||:|::|||: __ 5' AUAUAUAUUUGGGUUUUGGGGG 3' ENST00000245932_P E:-21.24 S:106.000000 Loc:389 Cons: 90.91%(mmu) %(rno)	3' UGGGAGGUGGUACGUUCCCUAC 5' hsa-mir-188 __ :||..:|.|:.|||.:|||||| __ 5' GCCGGUCCCUCUGCUGGGGAUG 3' ENST00000245932_P E:-24.27 S:102.000000 Loc:248 Cons: 90.91%(mmu) %(rno)	3' UGUUGGUCGAUUCUGUGACGGU 5' hsa-mir-34a __ .||:||||.|::.|||||||.: __ 5' CCAGCCAG-UGGUACACUGCAG 3' ENST00000245932_P E:-25.110001 S:99.000000 Loc:3265 Cons: %(mmu) 95.24%(rno)
ENST00000263920	ENSG00000115875	ENSMUSG00000024097	ENSRNOG00000027360	SPLICING FACTOR, ARGININE/SERINE-RICH 7 (SPLICING FACTOR 9G8). [Source:SWISSPROT;Acc:Q16629] ENSG00000115875 (-1) (38945278 38950996 38952933 38952986 38804304) 2284 (2284 nt) HUGO:10789:9G8 [IPR000504:RNA-binding region RNP-1 (RNA recognition motif); IPR001878:Zn-finger, CCHC type; IPR001472:Bipartite nuclear localization signal;]	2	-38.56	192	ENSMUSG00000024097 (mmu-miR-127)	ENSRNOG00000027360 (mmu-miR-127)	hsa-mir-127 hsa-mir-199a	hsa-mir-199a hsa-mir-127	0003723 RNA binding IEA; 0008248 pre-mRNA splicing factor activity TAS; 0006371 mRNA splicing TAS; 0005634 nucleus TAS;	3' UUGUCCAUCAGACUUGUG-ACCC 5' hsa-mir-199a __ |.||..|:|||||||.|:.|||| __ 5' AUCAUAUGGUCUGAAAAUGUGGG 3' ENST00000263920 E:-20.389999 S:100.000000 Loc:929 Cons: 91.30%(mmu) %(rno)	3' UCGGUUCGAG-UCUGCCUAGGCU 5' hsa-mir-127 __ |.|:||..||.|.|:|||||:|: __ 5' AUCUAA--UCAAAAUGGAUCUGG 3' ENST00000263920 E:-18.17 S:92.000000 Loc:852 Cons: 95.24%(mmu) 95.24%(rno)
ENST00000283229	ENSG00000153234	ENSMUSG00000026826	ENSRNOG00000005600	ORPHAN NUCLEAR RECEPTOR NURR1 (IMMEDIATE-EARLY RESPONSE PROTEIN NOT) (TRANSCRIPTIONALLY INDUCIBLE NUCLEAR RECEPTOR). [Source:SWISSPROT;Acc:P43354] ENSG00000153234 (-1) (157383496 157384801 157389243 1 HUGO:7981:HZF-3 NOT NURR1 RNR1 TINUR [IPR001628:Zn-finger, C4-type steroid receptor; IPR003073:Orphan nuclear receptor, NURR type; IPR003070:Orphan nuclear receptor; IPR001723:Steroid hormone recept…	4	-76.5	431	ENSMUSG00000026826 (mmu-let-7d)		hsa-let-7d hsa-let-7a hsa-let-7i hsa-let-7c hsa-let-7b hsa-mir-132 hsa-mir-183 hsa-mir-34a	hsa-mir-183 hsa-mir-132 hsa-mir-34a	0003700 transcription factor activity IEA; 0003707 steroid hormone receptor activity IEA; 0006355 regulation of transcription, DNA-dependent IEA; 0006960 antimicrobial humoral response (sensu Invertebrata) TAS; 0007165 signal transduction NR; 0005634 nucleus TAS;	3' UUGAUAUGU-UGGAUGAUGGAGU 5' hsa-let-7a __ .::||||.:.||:|:||||:||| __ 5' UGUUAUAGGCACUUGCUACUUCA 3' ENST00000283229 E:-21.049999 S:117.000000 Loc:704 Cons: 95.65%(mmu) %(rno)	3' GUCA--CUUAAGAUGGUCACGGUAU 5' hsa-mir-183 __ .|||..|||||:||.:|.||||||| __ 5' GAGUAAGAAUUUUAAUAUUGCCAUA 3' ENST00000283229 E:-18.51 S:114.000000 Loc:1118 Cons: 92.00%(mmu) %(rno)	3' GCUGGUACCGACAU-CUGACAAU 5' hsa-mir-132 __ :..|:||||.||||.|||.|||| __ 5' UUUCUAUGG-UGUAUGACAGUUA 3' ENST00000283229 E:-18.84 S:102.000000 Loc:1206 Cons: 95.45%(mmu) %(rno)	3' UGU-UGGUCGAUUCUGUGACGGU 5' hsa-mir-34a __ :||.|:.|..|:||.|||||||. __ 5' GCACAUGAUAUGAGUCACUGCCU 3' ENST00000283229 E:-18.1 S:98.000000 Loc:1177 Cons: 91.30%(mmu) %(rno)
ENST00000239138	ENSG00000120063	ENSMUSG00000020611	ENSRNOG00000003961	GUANINE NUCLEOTIDE-BINDING PROTEIN, ALPHA-13 SUBUNIT (G ALPHA 13). [Source:SWISSPROT;Acc:Q14344] ENSG00000120063 (-1) (63556935 63560476 63602812 63602855 63521788) 3541 (3541 nt) HUGO:4381:G13 [IPR001687:ATP/GTP-binding site motif A (P-loop); IPR001019:Guanine nucleotide binding protein (G-protein), alpha subunit; IPR000469:G-protein alpha subunit, group 12;]	2	-40.92	202		ENSRNOG00000003961 (mmu-miR-183)	hsa-mir-183 hsa-mir-29c	hsa-mir-183 hsa-mir-29c	0003927 heterotrimeric G-protein GTPase activity TAS; 0005057 receptor signaling protein activity NR; 0005525 GTP binding IEA; 0006928 cell motility TAS; 0007165 signal transduction TAS; 0007186 G-protein coupled receptor protein signaling pathway IEA; 0016020 membrane IEA; 0004871 signal transducer activity IEA;	3' GUCACUUAAGA--UGGUCACGGUAU 5' hsa-mir-183 __ .|.||||||||....||||||||.: __ 5' AACUGAAUUCUCCUGCAGUGCCAAG 3' ENST00000239138 E:-21.950001 S:103.000000 Loc:311 Cons: %(mmu) 92.00%(rno)	3' AUUGGCUAAAGUUU-ACCACGAU 5' hsa-mir-29c __ .||||....|||||.|||||||. __ 5' AAACC---CUCAAAUUGGUGCUU 3' ENST00000239138 E:-18.969999 S:99.000000 Loc:3316 Cons: %(mmu) 95.00%(rno)
ENST00000278174	ENSG00000148925	ENSMUSG00000038187	ENSRNOG00000014341	K+ CHANNEL TETRAMERIZATION PROTEIN. [Source:RefSeq;Acc:NM_032320] ENSG00000148925 (-1) (13373880 13374687 13430980 13449131 11994939) 807 (807 nt) []	3	-60.91	299		ENSRNOG00000014341 (mmu-miR-139)	hsa-mir-139 rno-mir-151 mmu-mir-292_3p rno-mir-343	hsa-mir-139 rno-mir-151 rno-mir-343	0005216 ion channel activity IEA; 0005515 protein binding IEA;	3' UCUGUGCACGUGACAUCU 5' hsa-mir-139 __ :||:|:.||||.|||||: __ 5' GGAUAU-UGCAGUGUAGG 3' ENST00000278174 E:-18.879999 S:101.000000 Loc:114 Cons: %(mmu) 94.12%(rno)	3' GGAGUUCCUCGGAGUCAGAUCA 5' rno-mir-151 __ .||.::|.|.::|||||:|:|. __ 5' GCUGGGGUACUUUCAGUUUGGA 3' ENST00000278174 E:-19.219999 S:99.000000 Loc:311 Cons: %(mmu) 90.91%(rno)	3' UGAC-CCGUGUGCCUCCCUCU 5' rno-mir-343 __ |.||.|.||||:|.||||||. __ 5' AGUGAGUCACAUGCAGGGAGU 3' ENST00000278174 E:-22.809999 S:99.000000 Loc:606 Cons: %(mmu) 90.48%(rno)
ENST00000286181	ENSG00000155744	ENSMUSG00000038174	ENSRNOG00000025079	ENSG00000155744 (-1) (202045759 202048536 202091275 202138931 202030954) 2777 (2777 nt) []	5	-95.35	497	ENSMUSG00000038174 (mmu-miR-101b)	ENSRNOG00000025079 (rno-miR-101b)	rno-mir-101b hsa-mir-147 hsa-mir-153 hsa-mir-361 hsa-mir-95	hsa-mir-361 hsa-mir-95 rno-mir-101b hsa-mir-153 hsa-mir-147		3' CAUGGGGACCUCUAAGAC--UAUU 5' hsa-mir-361 __ ||:||:|..|||||||||..||:| __ 5' GUGCCUC-AGAGAUUCUGCUAUGA 3' ENST00000286181 E:-23.48 S:112.000000 Loc:462 Cons: 91.30%(mmu) 91.30%(rno)	3' ACGAGUUAUUU-AUGGGCAACUU 5' hsa-mir-95 __ |||.||:|||:.||..:|||||| __ 5' UGC-CAGUAAGCUAGAUGUUGAA 3' ENST00000286181 E:-18.139999 S:100.000000 Loc:1330 Cons: 90.91%(mmu) 90.91%(rno)	3' GAAGUCGAUAG-UGUCAUGACAU 5' rno-mir-101b __ .||:||.||||..||.||||||| __ 5' GUUUAGGUAUCUUCA-UACUGUA 3' ENST00000286181 E:-19.049999 S:99.000000 Loc:117 Cons: 90.91%(mmu) 90.91%(rno)	3' AGUGAAAACACUGAUACGUU 5' hsa-mir-153 __ ||.|||..||||.|:||||| __ 5' UC-CUUGGGUGA-UGUGCAA 3' ENST00000286181 E:-17.52 S:94.000000 Loc:262 Cons: 100.00%(mmu) 100.00%(rno)	3' CGUCUUCGUAAAGGUGUGUG 5' hsa-mir-147 __ .:||||.||||||:||.||. __ 5' AUAGAA-CAUUUCUAC-CAG 3' ENST00000286181 E:-17.16 S:92.000000 Loc:1192 Cons: 100.00%(mmu) 100.00%(rno)
ENST00000290583	ENSG00000159409	ENSMUSG00000028137	ENSRNOG00000020875	TRINUCLEOTIDE REPEAT CONTAINING 4; EXPANDED REPEAT DOMAIN, CAG/CTG 4; CAG REPEAT DOMAIN. [Source:RefSeq;Acc:NM_007185] ENSG00000159409 (-1) (148891463 148894099 148905078 148905872 148648524) 1054 (10 HUGO:11967:BRUNOL1 CAGH4 [IPR000504:RNA-binding region RNP-1 (RNA recognition motif); IPR002965:Proline-rich extensin;]	6	-137.67	651	ENSMUSG00000028137 (mmu-let-7b)	ENSRNOG00000020875 (mmu-let-7b)	hsa-let-7b hsa-let-7c hsa-mir-103 hsa-mir-107 hsa-mir-125b hsa-mir-125a hsa-mir-134 hsa-mir-198 mmu-mir-298 mmu-mir-300 rno-mir-339 hsa-mir-362	hsa-mir-125a hsa-mir-107 mmu-mir-298 hsa-mir-134 108 rno-mir-339	0003676 nucleic acid binding IEA;	3' GUGUCCAAUUUCCCAGAGUCCCU 5' hsa-mir-125a __ :.:|||..||:.|||:|:||||| __ 5' UUUAGG--AAGAGGUUUUAGGGA 3' ENST00000290583 E:-24.629999 S:114.000000 Loc:888 Cons: 95.24%(mmu) %(rno)	3' ACUAUCGGGACAUGUUACGACGA 5' hsa-mir-107 __ ||:.||:::.|.||||||:|||. __ 5' UGGGAGUUUAG-ACAAUGUUGCC 3' ENST00000290583 E:-18.879999 S:113.000000 Loc:755 Cons: 95.45%(mmu) %(rno)	3' CCUUCUUGUCGGGAGGAGACGG 5' mmu-mir-298 __ ..||||::.|.:||::||||:| __ 5' UAAAGAGUUGGUCUUUUCUGUC 3' ENST00000290583 E:-22.57 S:109.000000 Loc:1009 Cons: 100.00%(mmu) 95.45%(rno)	3' GGGAGACCAGUUGGUCAGUGU 5' hsa-mir-134 __ |:||||.|.||::|||.|||| __ 5' CUCUCU-GCCAGUCAGCCACA 3' ENST00000290583 E:-24.98 S:108.000000 Loc:585 Cons: 95.00%(mmu) 95.00%(rno)	3' UUGGUAUGUUGGAUGAUGGAGU 5' hsa-let-7c __ |:||.||.|||:.|||:||||. __ 5' AGCCUUAAAACUCACUGCCUCC 3' ENST00000290583 E:-20.77 S:108.000000 Loc:516 Cons: 90.91%(mmu) 90.91%(rno)	3' ACUCGAGGACCUCCUGUCCCU 5' rno-mir-339 __ .|||.|||..|||||.||||: __ 5' GGAGAUCCCAGAGGA-AGGGG 3' ENST00000290583 E:-25.84 S:99.000000 Loc:15 Cons: 95.00%(mmu) 95.00%(rno)
ENST00000287701	ENSG00000147421	ENSMUSG00000021972	ENSRNOG00000013326	ENSG00000147421 (1) (28849618 28849737 28930584 28931327 29511520) 743 (743 nt) [IPR001356:Homeobox; IPR006899:Hepatocyte nuclear factor 1, N-terminal;]	3	-59.52	295	ENSMUSG00000021972 (mmu-miR-216)		hsa-mir-216 hsa-mir-28 mmu-mir-290	hsa-mir-216 mmu-mir-290 hsa-mir-28	0003700 transcription factor activity IEA; 0006355 regulation of transcription, DNA-dependent IEA; 0005634 nucleus IEA;	3' GUGU-CAACGGUCGACUCUAAU 5' hsa-mir-216 __ .|:|.|.|||.|||||||:|.: __ 5' GAUAGGAUGCAAGCUGAGGUCG 3' ENST00000287701 E:-20.540001 S:102.000000 Loc:401 Cons: 90.91%(mmu) %(rno)	3' UUUUUCACGGGGGU--AUCAAACUC 5' mmu-mir-290 __ |:|||||||::|||..||.||.||. __ 5' AGAAAGUGCUUCCAGGUAUUUAGAU 3' ENST00000287701 E:-21.51 S:99.000000 Loc:278 Cons: 92.00%(mmu) %(rno)	3' GAGUU--AUCUGACACUCGAGGAA 5' hsa-mir-28 __ ||:|:..|||||.||.|||.|||| __ 5' CUUAGUUUAGAC-GU-AGCACCUU 3' ENST00000287701 E:-17.469999 S:94.000000 Loc:27 Cons: 90.91%(mmu) %(rno)
ENST00000316803	ENSG00000157782	ENSMUSG00000029544	ENSRNOG00000001173	CALCIUM-BINDING PROTEIN CABP1 (CALBRAIN). [Source:SWISSPROT;Acc:Q9NZU7] ENSG00000157782 (1) (119490375 119490613 119516656 119517078 119536926) 422 (422 nt) HUGO:1384: [IPR002048:Calcium-binding EF-hand; IPR003299:Flagellar calcium-binding protein (calflagin);]	3	-76.83	298	ENSMUSG00000029544 (mmu-miR-149)	ENSRNOG00000001173 (mmu-miR-133)	mmu-mir-133 hsa-mir-133a hsa-mir-149 hsa-mir-193 hsa-mir-296 rno-mir-328 rno-mir-339	hsa-mir-296 hsa-mir-193 rno-mir-328	0005509 calcium ion binding IEA; 0004857 enzyme inhibitor activity TAS; 0005509 calcium ion binding TAS;	3' UGUCCUAACUCCCCCCCGGGA 5' hsa-mir-296 __ ||.|||..|.|||||.||||. __ 5' ACUGGAAAGCGGGGGCGCCCG 3' ENST00000316803 E:-25.67 S:102.000000 Loc:186 Cons: 90.48%(mmu) %(rno)	3' GAC-CCUGAAACAUCCGGUCAA 5' hsa-mir-193 __ |||..|:||..||:||||||.. __ 5' CUGCUGGCUGGGUGGGCCAGGG 3' ENST00000316803 E:-26.93 S:99.000000 Loc:276 Cons: 90.91%(mmu) 95.45%(rno)	3' UGCCUUCCCGUCUCUCCCGGUC 5' rno-mir-328 __ |:|.|..|||:||.:|||||.| __ 5' AUGUACUGGCGGAUGGGGCCUG 3' ENST00000316803 E:-24.23 S:97.000000 Loc:96 Cons: 100.00%(mmu) %(rno)
ENST00000234739_P	ENSG00000116128	ENSMUSG00000038256	ENSRNOG00000017516	B-CELL LYMPHOMA 9 PROTEIN (BCL-9) (LEGLESS HOMOLOG). [Source:SWISSPROT;Acc:O00512] ENSG00000116128 (1) (144520259 144590713 144603837 144603837 144820174) 4001 (4001 nt) HUGO:1008: [IPR002965:Proline-rich extensin;]	6	-135.24	645	ENSMUSG00000038256 (mmu-let-7c)	ENSRNOG00000017516 (mmu-let-7c)	hsa-let-7c hsa-let-7b hsa-mir-105 hsa-mir-145 hsa-mir-17_5p hsa-mir-191 hsa-mir-28 mmu-mir-292_5p hsa-mir-31 rno-mir-324_3p	rno-mir-324_3p 125 hsa-mir-191 hsa-mir-31 hsa-mir-28 hsa-mir-145	0008151 cell growth and/or maintenance IEA; 0005634 nucleus IEA;	3' GGUCGUCGUGGACCCCGUCACC 5' rno-mir-324_3p __ |::|.||.||:||||||||||. __ 5' CUGG-AGAACUUGGGGCAGUGC 3' ENST00000234739_P E:-30.27 S:125.000000 Loc:2725 Cons: %(mmu) 95.24%(rno)	3' UUGGUGUGUUGGAUGAUGGAGU 5' hsa-let-7b __ ||..||.|||.||||.|||||| __ 5' AAAAAC-CAAACUACGACCUCA 3' ENST00000234739_P E:-20.559999 S:112.000000 Loc:552 Cons: 100.00%(mmu) 100.00%(rno)	3' UCGACGAAAACCCUAAGGCAAC 5' hsa-mir-191 __ |.||.|||||||||.||:||.| __ 5' ACCUACUUUUGGGAAUCUGUAG 3' ENST00000234739_P E:-22.33 S:111.000000 Loc:258 Cons: 95.45%(mmu) 100.00%(rno)	3' GUCGAUACGGUCGUAGAACGG 5' hsa-mir-31 __ .||||||.||||.||:|||:: __ 5' AAGCUAU-CCAGGAUUUUGUU 3' ENST00000234739_P E:-23.24 S:108.000000 Loc:1092 Cons: 100.00%(mmu) 100.00%(rno)	3' GAGUUAUCUGACACUCGAGGAA 5' hsa-mir-28 __ :||.|.:..|||.|||||.||| __ 5' UUCCAGGUCCUGAGAGCUGCUU 3' ENST00000234739_P E:-17.16 S:95.000000 Loc:40 Cons: 95.45%(mmu) 95.45%(rno)	3' UUC-CCUAAGGACCCUUUUGACCUG 5' hsa-mir-145 __ |||.|||...|..||||.:||||:| __ 5' AAGAGGAGAAC-AGGAAUGCUGGGC 3' ENST00000234739_P E:-21.68 S:94.000000 Loc:461 Cons: 95.83%(mmu) 95.83%(rno)
ENST00000305960	ENSG00000171723	ENSMUSG00000047454	ENSRNOG00000028366	GEPHYRIN. [Source:SWISSPROT;Acc:Q9NQX3] ENSG00000171723 (1) (64965275 64965287 65637695 65638556 65646188) 861 (861 nt) HUGO:15465:KIAA1385 [IPR001453:Molybdenum cofactor biosynthesis protein; IPR005110:MoeA N-terminal region, domain I and II; IPR005111:MoeA C-terminal, domain IV; IPR000694:Proline-rich region;]	3	-65.38	322	ENSMUSG00000047454 (mmu-miR-130b)	ENSRNOG00000028366 (mmu-miR-21)	hsa-mir-130b hsa-mir-147 hsa-mir-21 mmu-mir-297 rno-mir-330	rno-mir-330 hsa-mir-130b hsa-mir-21	0006777 Mo-molybdopterin cofactor biosynthesis IEA; 0003824 catalytic activity IEA; 0005856 cytoskeleton IEA;	3' AGAGACGUCCGGGACACGAAACG 5' rno-mir-330 __ |..||||||..|:||||:|||.| __ 5' UGCCUGCAGAACUUGUGUUUUUC 3' ENST00000305960 E:-24.709999 S:111.000000 Loc:300 Cons: 100.00%(mmu) %(rno)	3' UACGGGAAAGUAGUAACGUGAC 5' hsa-mir-130b __ |||:||...:|||||||.|||| __ 5' AUGUCCACAUAUCAUUG-ACUG 3' ENST00000305960 E:-22.74 S:109.000000 Loc:29 Cons: 100.00%(mmu) %(rno)	3' AGUUGU-AGUCAGACUAUU-CGAU 5' hsa-mir-21 __ ||||::.|.:||||||||:.|.|| __ 5' UCAAUGCUAGGUCUGAUAGCGAUA 3' ENST00000305960 E:-17.93 S:102.000000 Loc:251 Cons: 91.67%(mmu) 91.67%(rno)
ENST00000201962	ENSG00000125964	ENSMUSG00000027476	ENSRNOG00000010417	ENSG00000125964 (-1) (31779669 31780399 31807512 31807512 31776931) 730 (730 nt) HUGO:16106:dJ1184F4.2 [IPR000581:Dihydroxy-acid and 6-phosphogluconate dehydratase; IPR001472:Bipartite nuclear localization signal;]	3	-63.02	286		ENSRNOG00000010417 (rno-miR-101b)	rno-mir-101b rno-mir-140* mmu-mir-293 rno-mir-347	rno-mir-347 rno-mir-140* mmu-mir-293		3' ACCCGCUG-GGUCUCCCUGU 5' rno-mir-347 __ ...|:|.:.|||.||||||| __ 5' CCAGUGCUGCCACAGGGACA 3' ENST00000201962 E:-19.799999 S:97.000000 Loc:651 Cons: %(mmu) 95.00%(rno)	3' ACAGGCACCAAGAUGGGAC-ACCAU 5' rno-mir-140* __ ..|:|||||....||||||.||.|| __ 5' CCUUCGUGG----ACCCUGAUGUUA 3' ENST00000201962 E:-21.74 S:96.000000 Loc:308 Cons: %(mmu) 90.48%(rno)	3' UGUGAUGUUUGAGACGCCGUGA 5' mmu-mir-293 __ :|||...|:|||:||.|||||. __ 5' GCACCUGAGACUUUG-GGCACA 3' ENST00000201962 E:-21.48 S:93.000000 Loc:138 Cons: %(mmu) 90.48%(rno)
ENST00000265393_P	ENSG00000106052	ENSMUSG00000004535	ENSRNOG00000008393	TAX1 (HUMAN T-CELL LEUKEMIA VIRUS TYPE I) BINDING PROTEIN 1; TAX1-BINDING PROTEIN. [Source:RefSeq;Acc:NM_006024] ENSG00000106052 (1) (27530416 27530416 27610720 27610720 28194417) 4001 (4001 nt) HUGO:11575:TXBP151 []	7	-140.02	697	ENSMUSG00000004535 (mmu-miR-129)	ENSRNOG00000008393 (rno-let-7d)	hsa-let-7d hsa-mir-129 hsa-mir-15a hsa-mir-17_5p hsa-mir-184 hsa-mir-191 hsa-mir-20 hsa-mir-221 hsa-mir-299 rno-mir-352 hsa-mir-93	hsa-mir-20 hsa-mir-299 102 hsa-mir-191 hsa-mir-15a hsa-mir-17_5p hsa-mir-129	0008189 apoptosis inhibitor activity TAS; 0006916 anti-apoptosis TAS;	3' AUGGACG-UGAUAUUCGUGAAAU 5' hsa-mir-20 __ .||||||.:|.|.||||||||.| __ 5' CACCUGCUGCAAGAAGCACUUAA 3' ENST00000265393_P E:-21.32 S:109.000000 Loc:2737 Cons: 95.65%(mmu) %(rno)	3' UACAUACA--CCCUGCCAUUUGGU 5' hsa-mir-299 __ ||.|||||..||.|:|||.||||| __ 5' AU-UAUGUAAGGCAUGGU-AACCA 3' ENST00000265393_P E:-18.450001 S:102.000000 Loc:3501 Cons: %(mmu) 90.91%(rno)	3' UGA-UACGUUGGAUGAUGGAGA 5' hsa-let-7d __ |||.||.||:|||:|.:::||| __ 5' ACUGAUCCAGCCUGCAGUUUCU 3' ENST00000265393_P E:-18.700001 S:101.000000 Loc:2103 Cons: %(mmu) 95.45%(rno)	3' UCGACGAAAAC-CCUAAGGCAAC 5' hsa-mir-191 __ |.|||||..||.|||||:|.||| __ 5' AACUGCUGGUGAGGAUUUC-UUG 3' ENST00000265393_P E:-23.889999 S:101.000000 Loc:3928 Cons: 95.45%(mmu) %(rno)	3' GUGUUUGGUAAUACACGACGAU 5' hsa-mir-15a __ :.||:||:.|.|||||||.||: __ 5' UUCAGACU-UAAUGUGCU-CUG 3' ENST00000265393_P E:-18.34 S:96.000000 Loc:1865 Cons: 95.00%(mmu) 90.00%(rno)	3' UGAUGGACGUGACAUUCGUGAAAC 5' hsa-mir-17_5p __ ||..::|||||||.|||:|:||.. __ 5' ACACUUUGCACUG-AAGUAUUUCA 3' ENST00000265393_P E:-20.549999 S:95.000000 Loc:3102 Cons: 91.30%(mmu) %(rno)	3' CGUUCGGGUCUGGCGUUUUUC 5' hsa-mir-129 __ |:|||.:||||:.||||:|.. __ 5' GUAAG-UCAGAUGGCAAGAUU 3' ENST00000265393_P E:-18.77 S:93.000000 Loc:3312 Cons: 90.00%(mmu) %(rno)
ENST00000259746	ENSG00000137216	ENSMUSG00000036026	ENSRNOG00000019743	ENSG00000137216 (1) (44149625 44154305 44168434 44170110 44173433) 1025 (1025 nt) [IPR003864:Protein of unknown function DUF221;]	2	-45.09	187	ENSMUSG00000036026 (mmu-miR-204)		hsa-mir-204 hsa-mir-205	hsa-mir-205 hsa-mir-204	0016020 membrane IEA;	3' GUCUGAGGCCACCUUACUUCCU 5' hsa-mir-205 __ |.|:|.||||.|.||.||:||: __ 5' CCGGCCCCGGGGCAAAGAGGGG 3' ENST00000259746 E:-23.27 S:94.000000 Loc:594 Cons: 95.45%(mmu) %(rno)	3' UCCGUAUCCUACUGUUUCCCUU 5' hsa-mir-204 __ :||||.|||.|||||..||.|| __ 5' GGGCA-AGGCUGACACUGGAAA 3' ENST00000259746 E:-21.82 S:93.000000 Loc:921 Cons: 95.24%(mmu) %(rno)
ENST00000334238	ENSG00000115307	ENSMUSG00000000695	ENSRNOG00000007842	ANCIENT UBIQUITOUS PROTEIN 1 PRECURSOR. [Source:SWISSPROT;Acc:Q9Y679] ENSG00000115307 (-1) (74728314 74728742 74731294 74731425 74727857) 324 (324 nt) HUGO:891: [IPR003892:Ubiquitin system component Cue;]	2	-53.46	208	ENSMUSG00000000695 (hsa-miR-197)	ENSRNOG00000007842 (hsa-miR-197)	hsa-mir-197 mmu-mir-207 hsa-mir-296 rno-mir-345	hsa-mir-197 mmu-mir-207	0005554 molecular_function unknown ND; 0008415 acyltransferase activity IEA; 0008152 metabolism IEA;	3' CGACCCACCUCUUCCACCACUU 5' hsa-mir-197 __ |||||.|||.|.:||||||.|| __ 5' GCUGGAUGG-GUGGGUGGUAAA 3' ENST00000334238 E:-25.969999 S:106.000000 Loc:246 Cons: 90.48%(mmu) 90.48%(rno)	3' CUCCCUCCUCUCGGUCCUCUUCG 5' mmu-mir-207 __ .|||..|||||.|::||:|.||| __ 5' CAGGACGGAGA-CUGGGGGCAGC 3' ENST00000334238 E:-27.49 S:102.000000 Loc:205 Cons: 100.00%(mmu) 100.00%(rno)
ENST00000240185	ENSG00000120948	ENSMUSG00000041459	ENSRNOG00000012455	TAR DNA-BINDING PROTEIN-43 (TDP-43). [Source:SWISSPROT;Acc:Q13148] ENSG00000120948 (1) (10782225 10783331 10792257 10793640 10793986) 1383 (1383 nt) HUGO:11571:TDP-43 [IPR000504:RNA-binding region RNP-1 (RNA recognition motif); IPR001472:Bipartite nuclear localization signal;]	14	-274.92	1447	ENSMUSG00000041459 (mmu-miR-101b)	ENSRNOG00000012455 (rno-miR-101b)	rno-mir-101b hsa-mir-128a hsa-mir-128b rno-mir-135b hsa-mir-143 hsa-mir-149 hsa-mir-17_5p hsa-mir-18 hsa-mir-187 hsa-mir-21 mmu-mir-291_3p mmu-mir-292_3p mmu-mir-294 hsa-mir-296 mmu-mir-298 hsa-mir-299 hsa-mir-30a hsa-mir-30c hsa-mir-302 hsa-mir-321 rno-mir-323 rno-mir-330 hsa-mir-96	rno-mir-101b hsa-mir-128a hsa-mir-18 rno-mir-135b rno-mir-330 rno-mir-330 hsa-mir-299 mmu-mir-291_3p hsa-mir-149 hsa-mir-21 hsa-mir-302 hsa-mir-143 mmu-mir-298 mmu-mir-292_3p	0003700 transcription factor activity TAS; 0003723 RNA binding IEA; 0008017 microtubule binding TAS; 0006355 regulation of transcription, DNA-dependent IEA; 0006366 transcription from Pol II promoter TAS; 0006371 mRNA splicing IEA; 0007067 mitosis TAS; 0005634 nucleus TAS;	3' GAAGUCGAUAGUGUCAUGACAU 5' rno-mir-101b __ |||||.:.|..::|||:||||| __ 5' CUUCAUUGAAAGUAGUGCUGUA 3' ENST00000240185 E:-19.76 S:112.000000 Loc:571 Cons: 100.00%(mmu) 100.00%(rno)	3' UUUUCUCUGGCCAAGUGACACU 5' hsa-mir-128a __ ||||..|:::.|||||.||||: __ 5' AAAAUUGGUUUGUUCAGUGUGG 3' ENST00000240185 E:-17.209999 S:110.000000 Loc:100 Cons: 90.91%(mmu) 90.91%(rno)	3' AUA-GACGUG-AUCUACGUGGAAU 5' hsa-mir-18 __ |:|.|||::|.|:|||||.::||| __ 5' UGUCCUGUGCUUGGAUGCUUUUUA 3' ENST00000240185 E:-18.110001 S:109.000000 Loc:1317 Cons: %(mmu) 91.67%(rno)	3' GUGUAUCCUUACUUUUCGGU-AU 5' rno-mir-135b __ ::|..|||.||||||:||:|.|| __ 5' UGCCGAGGCAUGAAAGGCUAGUA 3' ENST00000240185 E:-17.84 S:107.000000 Loc:803 Cons: 95.65%(mmu) 95.65%(rno)	3' AGAGACGUCCGGGACA-CGAAACG 5' rno-mir-330 __ |||||.||..:|||||.||||||. __ 5' UCUCU-CA-AUCCUGUGGCUUUGG 3' ENST00000240185 E:-24.43 S:107.000000 Loc:901 Cons: 90.91%(mmu) 90.91%(rno)	3' AGAGACGUCCGGGACACGAAACG 5' rno-mir-330 __ .||..||..|:..|||||||||| __ 5' ACUGAGCUUGUGGUGUGCUUUGC 3' ENST00000240185 E:-22.66 S:106.000000 Loc:1188 Cons: 100.00%(mmu) 100.00%(rno)	3' UACAUACACCCU-GCCAUUUGGU 5' hsa-mir-299 __ .|||.||...||.:||||||||| __ 5' CUGUUUGCCUGAUUGGUAAACCA 3' ENST00000240185 E:-18.6 S:106.000000 Loc:236 Cons: 91.30%(mmu) 91.30%(rno)	3' CCGUGUGUUUCACCUUCGUGAAA 5' mmu-mir-291_3p __ ..||||:..:.||||||.||||| __ 5' UCCACAUCUGUUGGAAG-ACUUU 3' ENST00000240185 E:-18.450001 S:104.000000 Loc:990 Cons: 95.45%(mmu) %(rno)	3' CCUCACUUCUGUGCCUCGGUCU 5' hsa-mir-149 __ .|:.||..||:|:|||.||||| __ 5' AGGCUG-UGAUAUGGAACCAGA 3' ENST00000240185 E:-23.450001 S:103.000000 Loc:740 Cons: 100.00%(mmu) 100.00%(rno)	3' AGUUGUAGUCAGACUAUUCGAU 5' hsa-mir-21 __ |.|||.|.|..|||||::|||: __ 5' UGAAC-UGAAGCUGAUGGGCUG 3' ENST00000240185 E:-19.02 S:102.000000 Loc:1157 Cons: 100.00%(mmu) 100.00%(rno)	3' AGUGGUUUUGUACCUUCGUGAAU 5' hsa-mir-302 __ |||..:||:.:||||||:.||.| __ 5' UCAAAGAAGGGUGGAAGUUCUAA 3' ENST00000240185 E:-17.5 S:99.000000 Loc:1251 Cons: 95.65%(mmu) 95.65%(rno)	3' ACUCGAUGUCACG--AAGUAGAGU 5' hsa-mir-143 __ |.|.||.|..|||..||||||||| __ 5' UAAUCU-C--UGCAGUUCAUCUCA 3' ENST00000240185 E:-21.280001 S:96.000000 Loc:526 Cons: 90.48%(mmu) 90.48%(rno)	3' CCUUCUUGU-CGGGAGGAGACGG 5' mmu-mir-298 __ ...:|.:::.|::|||:||||:: __ 5' UAUGGUGUGUGUUCUCUUCUGUU 3' ENST00000240185 E:-19.34 S:95.000000 Loc:1114 Cons: 91.30%(mmu) 91.30%(rno)	3' UGUGAGUUUUGG-AC-CGCCGUGAA 5' mmu-mir-292_3p __ ||.:|::|||||.||.|:||.|:|. __ 5' ACUUUUGAAACCUUGUGUGGGAUUG 3' ENST00000240185 E:-17.27 S:91.000000 Loc:771 Cons: 92.00%(mmu) 92.00%(rno)
ENST00000288796	ENSG00000157933	ENSMUSG00000029050	ENSRNOG00000015007	SKI ONCOGENE (C-SKI). [Source:SWISSPROT;Acc:P12755] ENSG00000157933 (1) (2029547 2029619 2107617 2108869 2186225) 1252 (1252 nt) HUGO:10896: [IPR003380:Transforming protein Ski;]	3	-55.39	285	ENSMUSG00000029050 (mmu-miR-195)	ENSRNOG00000015007 (mmu-miR-196)	hsa-mir-195 hsa-mir-196 hsa-mir-204	hsa-mir-204 hsa-mir-195 hsa-mir-196	0005554 molecular_function unknown ND; 0008151 cell growth and/or maintenance IEA; 0030154 cell differentiation NAS; 0005634 nucleus NAS; 0005871 kinesin complex IEA;	3' UCCGU-AUCCUACUGUUUCCCUU 5' hsa-mir-204 __ .||::.|.||.|||..||||||| __ 5' UGGUGCUUGGUUGAACAAGGGAA 3' ENST00000288796 E:-17.610001 S:98.000000 Loc:1081 Cons: %(mmu) 95.65%(rno)	3' CGGU-UAUAAAGAC-ACGACGAU 5' hsa-mir-195 __ .|||.:|.||.|||.||||||.| __ 5' CCCAGGUCUUCCUGCUGCUGCCA 3' ENST00000288796 E:-19.34 S:96.000000 Loc:525 Cons: 91.30%(mmu) %(rno)	3' GGUUGUUGUACUUUGAUGGAU 5' hsa-mir-196 __ .:|:|:||.||||.||:||.. __ 5' GUAGCGAC-UGAAUCUGCCAC 3' ENST00000288796 E:-18.440001 S:91.000000 Loc:1218 Cons: 100.00%(mmu) 100.00%(rno)
ENST00000285894_P	ENSG00000155506	ENSMUSG00000037331	ENSRNOG00000002603	ENSG00000155506 (1) (154163645 154163828 154211818 154211818 154222989) 4001 (4001 nt) [IPR001472:Bipartite nuclear localization signal; IPR001199:Cytochrome b5;]	2	-38.92	196	ENSMUSG00000037331 (mmu-miR-329)		rno-mir-329 hsa-mir-34a	hsa-mir-34a rno-mir-329		3' UGUUGGUCGAUUCUGUGACGGU 5' hsa-mir-34a __ |:||.:|.|..||:|:|||||. __ 5' AUAAGUAUCGUAGGCGCUGCCU 3' ENST00000285894_P E:-19.940001 S:105.000000 Loc:2257 Cons: 90.91%(mmu) %(rno)	3' UUUUUCCAAUCGACCCAC-ACAA 5' rno-mir-329 __ |:..|.||.:||||||||.||.. __ 5' AGCCAUGUGGGCUGGGUGAUGGA 3' ENST00000285894_P E:-18.98 S:91.000000 Loc:500 Cons: 91.30%(mmu) %(rno)
ENST00000262366	ENSG00000126603	ENSMUSG00000014303	ENSRNOG00000004766	KRUPPEL-LIKE ZINC FINGER PROTEIN GLIS2. [Source:RefSeq;Acc:NM_032575] ENSG00000126603 (1) (4382575 4382575 4387818 4388095 4431389) 277 (277 nt) [IPR007087:Zn-finger, C2H2 type;]	2	-39.21	185	ENSMUSG00000014303 (mmu-miR-149)		hsa-mir-149 hsa-mir-196	hsa-mir-149 hsa-mir-196		3' CCUCACUUCUGUGCCUCGGUCU 5' hsa-mir-149 __ ||||..|||:.|:||.||:||: __ 5' GGAG-CAAGG-AUGGUGCUAGG 3' ENST00000262366 E:-21.799999 S:94.000000 Loc:125 Cons: 90.00%(mmu) %(rno)	3' GGUUG-UUGUACUUUGAUGGAU 5' hsa-mir-196 __ ||:||.|||:.||||||.|:|. __ 5' CCGACGAACG-GAAACU-CUUC 3' ENST00000262366 E:-17.41 S:91.000000 Loc:52 Cons: 90.00%(mmu) %(rno)
ENST00000308665	ENSG00000124487	ENSMUSG00000000787	ENSRNOG00000023383	DEAD-BOX PROTEIN 3 (HELICASE-LIKE PROTEIN 2) (HLP2) (DEAD-BOX, X ISOFORM). [Source:SWISSPROT;Acc:O00571] ENSG00000124487 (1) (40223589 40224447 40237910 40240374 40579179) 2464 (2464 nt) HUGO:2745:DBX DDX14 DDX3 HLP2 [IPR001687:ATP/GTP-binding site motif A (P-loop); IPR000629:ATP-dependent helicase, DEAD-box; IPR001410:DEAD/DEAH box helicase; IPR001650:Helicase, C-terminal;]	10	-186.23	1039	ENSMUSG00000000787 (mmu-let-7e)	ENSRNOG00000023383 (mmu-let-7e)	hsa-let-7e hsa-mir-103 hsa-mir-130b hsa-mir-143 hsa-mir-152 hsa-mir-181a hsa-mir-184 hsa-mir-186 hsa-mir-190 hsa-mir-21 hsa-mir-24 mmu-mir-297 rno-mir-338	mmu-mir-297 hsa-mir-190 hsa-mir-181a hsa-mir-143 hsa-mir-181a rno-mir-338 100 hsa-mir-186 hsa-mir-152	0003677 DNA binding IEA; 0003723 RNA binding IEA; 0004004 ATP dependent RNA helicase activity TAS; 0005524 ATP binding IEA;	3' GUACGUG--UACGUGUGUAUGUA 5' mmu-mir-297 __ .|||:|:..||.||::||||||| __ 5' GAUGUAUGAAUACAUGCAUACAU 3' ENST00000308665 E:-20.59 S:119.000000 Loc:684 Cons: 91.30%(mmu) 91.30%(rno)	3' UGGAUUAUAUAGUUUG-UAUAGU 5' hsa-mir-190 __ .:|||||:|:.|||||.:|||:| __ 5' UUCUAAUGUGGCAAACUGUAUUA 3' ENST00000308665 E:-18.620001 S:115.000000 Loc:577 Cons: 95.65%(mmu) 95.65%(rno)	3' UGAGUGGCUGUCGCAACU-UACAA 5' hsa-mir-181a __ ::|||...:|.|||||||.||||| __ 5' GUUCA--AGCUGCGUUGAGAUGUU 3' ENST00000308665 E:-19.66 S:109.000000 Loc:1069 Cons: 95.45%(mmu) 95.45%(rno)	3' ACUCGAUGUCACGAAGUAGAGU 5' hsa-mir-143 __ ...||.:|||.||||:||:|:| __ 5' AAUGCAGCAG-GCUUUAUUUUA 3' ENST00000308665 E:-18.02 S:108.000000 Loc:1030 Cons: 95.24%(mmu) 95.24%(rno)	3' UGAGUGGCUGUCGCAACUUACAA 5' hsa-mir-181a __ ||.||.:|.:||:||||.||||| __ 5' ACGCA-UGCUAGUGUUG-AUGUU 3' ENST00000308665 E:-20.299999 S:103.000000 Loc:973 Cons: 100.00%(mmu) 100.00%(rno)	3' AGUUGUUUUAGUGACUACGACCU 5' rno-mir-338 __ ..||:|||.|:|||||..:|||: __ 5' AAAAUAAAUUUACUGAACUUGGG 3' ENST00000308665 E:-17.82 S:102.000000 Loc:387 Cons: 100.00%(mmu) 100.00%(rno)	3' UGAAUCGUCCAACAUAAUA--UAGGUAG 5' __ |||||.||||....||.||..||:|||| __ 5' ACUUAACAGG---AAUCAUCGAUUCAUC 3' ENST00000308665 E:-17.74 S:100.000000 Loc:442 Cons: 92.00%(mmu) 92.00%(rno)	3' UGAUAUGUUG--GAGGAUGGAGU 5' hsa-let-7e __ ...|||||:|..:||||.::||| __ 5' UAAAUACAGCAAUUCCUCUUUCA 3' ENST00000308665 E:-18.74 S:98.000000 Loc:739 Cons: 91.30%(mmu) 91.30%(rno)	3' UUCGGGUUUUCCUCUUAAGAAAC 5' hsa-mir-186 __ |:|:::...||||||||||.|.. __ 5' AGGUUU-UUAGGAGAAUUCAUCU 3' ENST00000308665 E:-17.190001 S:93.000000 Loc:844 Cons: %(mmu) 100.00%(rno)	3' GGUUCA-AGACAG-UACGUGACU 5' hsa-mir-152 __ :||..|.|:|||:.|||:||||. __ 5' UCAUUUGUUUGUUAAUGUACUGU 3' ENST00000308665 E:-17.549999 S:92.000000 Loc:287 Cons: 91.30%(mmu) 91.30%(rno)
ENST00000244357	ENSG00000124487	ENSMUSG00000000787	ENSRNOG00000023383	DEAD-BOX PROTEIN 3 (HELICASE-LIKE PROTEIN 2) (HLP2) (DEAD-BOX, X ISOFORM). [Source:SWISSPROT;Acc:O00571] ENSG00000124487 (1) (40223589 40224444 40237910 40254662 40579179) 552 (552 nt) HUGO:2745:DBX DDX14 DDX3 HLP2 [IPR001687:ATP/GTP-binding site motif A (P-loop); IPR000629:ATP-dependent helicase, DEAD-box; IPR001410:DEAD/DEAH box helicase; IPR001650:Helicase, C-terminal;]	3	-58.64	310	ENSMUSG00000000787 (mmu-let-7i)	ENSRNOG00000023383 (mmu-let-7i)	hsa-let-7i rno-mir-101b hsa-mir-122a hsa-mir-129 hsa-mir-216 hsa-mir-224 hsa-mir-27b	hsa-mir-216 hsa-mir-129 104	0003677 DNA binding IEA; 0003723 RNA binding IEA; 0004004 ATP dependent RNA helicase activity TAS; 0005524 ATP binding IEA;	3' GUGUCAACGGUCGACUCUAAU 5' hsa-mir-216 __ :|||.||.|||||||.||||. __ 5' UACA-UUACCAGCUGUGAUUC 3' ENST00000244357 E:-18.719999 S:110.000000 Loc:97 Cons: 100.00%(mmu) 100.00%(rno)	3' CGUUCGGG-UCUGGCGUUUUUC 5' hsa-mir-129 __ |.:|||:|.||::|.|||:||| __ 5' GGGAGCUCAAGGUCACAAGAAG 3' ENST00000244357 E:-22.34 S:104.000000 Loc:139 Cons: 90.91%(mmu) 90.91%(rno)	3' UCGUGUUUGAUGAUGGAGU 5' hsa-let-7i __ |||.||:||||.|||||:: __ 5' AGC-CAGACUA-UACCUUG 3' ENST00000244357 E:-17.58 S:96.000000 Loc:59 Cons: 100.00%(mmu) 100.00%(rno)
ENST00000337537	ENSG00000154001	ENSMUSG00000021051	ENSRNOG00000005045	SERINE/THREONINE PROTEIN PHOSPHATASE 2A, 56 KDA REGULATORY SUBUNIT, EPSILON ISOFORM (PP2A, B SUBUNIT, B EPSILON ISOFORM) (PP2A, B SUBUNIT, B56 EPSILON ISOFORM) (PP2A, B SUBUNIT, PR61 EPSILON ISOFORM) HUGO:9313: [IPR002554:Protein phosphatase 2A, regulatory B subunit (B56 family);]	4	-72.59	396	ENSMUSG00000021051 (mmu-miR-106b)	ENSRNOG00000005045 (mmu-miR-18)	hsa-mir-106b hsa-mir-18 hsa-mir-183 hsa-mir-26b	hsa-mir-18 hsa-mir-26b hsa-mir-106b hsa-mir-183	0008601 protein phosphatase type 2A, intrinsic regulator activity TAS; 0007165 signal transduction IEA; 0000159 protein phosphatase type 2A complex IEA; 0005737 cytoplasm TAS;	3' AUAGACGUGAUCUACGUGGAAU 5' hsa-mir-18 __ ..||||.|:|:||||||:.||. __ 5' AUUCUGAAUUGGAUGCAUAUUC 3' ENST00000337537 E:-18.280001 S:109.000000 Loc:1141 Cons: 95.45%(mmu) 95.45%(rno)	3' UGG--AUAGGACUUAAUGAACUU 5' hsa-mir-26b __ |:|..|:||:|||||..:||||| __ 5' AUCAAUGUCUUGAAUCCUUUGAA 3' ENST00000337537 E:-17.41 S:103.000000 Loc:721 Cons: 91.30%(mmu) 91.30%(rno)	3' UAGACGUGACAGUCG-UGAAAU 5' hsa-mir-106b __ .||||:|:|||..||.|||||| __ 5' UUCUGUAUUGU--GCAACUUUA 3' ENST00000337537 E:-18.870001 S:93.000000 Loc:73 Cons: 95.00%(mmu) %(rno)	3' GUCACUUAAGAUGGUCACGGUAU 5' hsa-mir-183 __ .||||.:||||||.|.|||:|.. __ 5' AAGUG-GUUCUACAAAUGCUACU 3' ENST00000337537 E:-18.030001 S:91.000000 Loc:1185 Cons: 100.00%(mmu) 100.00%(rno)
ENST00000313080_P	ENSG00000129667	ENSMUSG00000020806	ENSRNOG00000011459	ENSG00000129667 (-1) (75064838 75064838 75072058 75076827 75046412) 4001 (4001 nt) [IPR002610:Rhomboid-like protein; IPR001472:Bipartite nuclear localization signal;]	4	-102.37	401	ENSMUSG00000020806 (mmu-miR-133)		mmu-mir-133 hsa-mir-133a hsa-mir-181b hsa-mir-210 rno-mir-328	hsa-mir-181b mmu-mir-133 hsa-mir-210 rno-mir-328		3' UUGGGUGGCUGUCGUUACUUACAA 5' hsa-mir-181b __ |||:|||:|...|||:.||:|||. __ 5' AACUCACUG---GCAGGGAGUGUG 3' ENST00000313080_P E:-26.780001 S:104.000000 Loc:2778 Cons: 100.00%(mmu) %(rno)	3' UGUCGACCAACUUCCCCUGGUU 5' mmu-mir-133 __ ||..||..|.||||||.||||: __ 5' ACCUCUCAUAGAAGGGUACCAG 3' ENST00000313080_P E:-18.190001 S:103.000000 Loc:1777 Cons: 90.91%(mmu) %(rno)	3' GUCGGCGACAGUGUGCGUGUC 5' hsa-mir-210 __ ||||||||||:.|.:||:||| __ 5' CAGCCGCUGUU-CCUGCGCAG 3' ENST00000313080_P E:-33.810001 S:100.000000 Loc:1668 Cons: 100.00%(mmu) %(rno)	3' UGCCUUCCCGUCUCUCCCGGUC 5' rno-mir-328 __ ||..|:||.|||:.||.|||:| __ 5' ACAUAGGGUCAGGAAGUGCCGG 3' ENST00000313080_P E:-23.59 S:94.000000 Loc:2394 Cons: 90.91%(mmu) %(rno)
ENST00000265267_P	ENSG00000034677	ENSMUSG00000022280	ENSRNOG00000009658	RING FINGER PROTEIN 19 (DORFIN) (DOUBLE RING-FINGER PROTEIN) (P38 PROTEIN). [Source:SWISSPROT;Acc:Q9NV58] ENSG00000034677 (-1) (101227367 101227367 101256985 101257083 101114264) 4001 (4001 nt) HUGO:13432:DKFZp566B1346 dorfin [IPR001841:Zn-finger, RING; IPR002867:Zn-finger, cysteine-rich C6HC; IPR001472:Bipartite nuclear localization signal;]	4	-79.03	429	ENSMUSG00000022280 (mmu-miR-1)	ENSRNOG00000009658 (mmu-miR-1)	hsa-mir-1 hsa-mir-15b hsa-mir-206 hsa-mir-34c hsa-mir-34b hsa-mir-34a	hsa-mir-1 hsa-mir-34a hsa-mir-15b	0008134 transcription factor binding TAS; 0008270 zinc ion binding NAS; 0000226 microtubule cytoskeleton organization and biogenesis TAS; 0006464 protein modification NAS; 0005813 centrosome TAS;	3' AUGUAUGAAGAAAUGUAAGGU 5' hsa-mir-1 __ |::|||:||.|||:||||||| __ 5' UGUAUAUUUGUUUGCAUUCCA 3' ENST00000265267_P E:-22.66 S:137.000000 Loc:1410 Cons: 95.24%(mmu) 95.24%(rno)	3' UGUUGGUCGAUUCUGUGACGGU 5' hsa-mir-34a __ :.|::::||.||.|:||||||. __ 5' GAAGUUGGCCAAAAUACUGCCU 3' ENST00000265267_P E:-17.52 S:103.000000 Loc:1144 Cons: 100.00%(mmu) %(rno)	3' ACAU-UUGGUACUA-CACGACGAU 5' hsa-mir-15b __ .|||..|||||.||.|||||.||: __ 5' AGUAUUACCAUUAUGGUGCUACUG 3' ENST00000265267_P E:-18.65 S:98.000000 Loc:1257 Cons: %(mmu) 91.67%(rno)	3' CCGUCACAUCAAUCGACUAACG 5' __ ..|.||||....|||||:|||. __ 5' AACCGUGUUUGGAGCUGGUUGA 3' ENST00000265267_P E:-20.200001 S:91.000000 Loc:38 Cons: 95.45%(mmu) %(rno)
ENST00000317991	ENSG00000089351	ENSMUSG00000001248	ENSRNOG00000021106	ENSG00000089351 (1) (40191863 40191864 40208885 40209213 40213544) 328 (328 nt) [IPR004182:GRAM domain;]	2	-46.34	214	ENSMUSG00000001248 (mmu-miR-296)	ENSRNOG00000021106 ()	hsa-mir-296	hsa-mir-296		3' UGAAUCGUCCAACAUAAUAUAGGUAG 5' __ .||.:|:....||||||||||::||: __ 5' UCUGGGUUUAAUGUAUUAUAUUUAUU 3' ENST00000317991 E:-17.200001 S:116.000000 Loc:267 Cons: %(mmu) 100.00%(rno)	3' UGUCCUAACUCCCCCCCGGGA 5' hsa-mir-296 __ .::.|:|||.||||||..||| __ 5' CUGAGGUUGUGGGGGGCGCCU 3' ENST00000317991 E:-29.139999 S:98.000000 Loc:222 Cons: 90.48%(mmu) %(rno)
ENST00000265375	ENSG00000108100	ENSMUSG00000024286	ENSRNOG00000018123	CYCLIN FOLD PROTEIN 1; CYCLIN-BOX CARRYING PROTEIN 1. [Source:RefSeq;Acc:NM_145012] ENSG00000108100 (1) (35629961 35629988 35862104 35863154 35898345) 1050 (1050 nt) [IPR006671:Cyclin, N-terminal domain;]	2	-48.86	221	ENSMUSG00000024286 (mmu-miR-205)	ENSRNOG00000018123 (mmu-let-7e)	hsa-let-7e hsa-mir-205	hsa-mir-205 124	0000910 cytokinesis IEA; 0007049 cell cycle IEA;	3' GUCUGAGGCCACCUUACUUCCU 5' hsa-mir-205 __ ||||||::.||||:.||||||| __ 5' CAGACUUU-GUGGGCUGAAGGA 3' ENST00000265375 E:-30.76 S:124.000000 Loc:821 Cons: 90.48%(mmu) %(rno)	3' UGAUAUGUUGGAGGAUGGAGU 5' hsa-let-7e __ .:|.|:.|:|:|:||.||||| __ 5' CUUCUG-AGCUUUCUUCCUCA 3' ENST00000265375 E:-18.1 S:97.000000 Loc:588 Cons: %(mmu) 100.00%(rno)
ENST00000309157_P	ENSG00000069667	ENSMUSG00000032238	ENSRNOG00000009880	NUCLEAR RECEPTOR ROR-ALPHA (NUCLEAR RECEPTOR RZR-ALPHA). [Source:SWISSPROT;Acc:P35398] ENSG00000069667 (-1) (58505710 58505710 58635629 58635629 58487382) 4001 (4001 nt) HUGO:10258:NR1F1 ROR1 ROR2 ROR3 RZRA [IPR001628:Zn-finger, C4-type steroid receptor; IPR003079:Nuclear receptor ROR; IPR001723:Steroid hormone receptor; IPR000324:Vitamin D receptor; IPR001728:Thyroid hormone receptor; IPR000536:…	4	-82.94	408	ENSMUSG00000032238 (mmu-miR-103)		hsa-mir-103 hsa-mir-128b hsa-mir-128a hsa-mir-17_5p hsa-mir-181a hsa-mir-189 mmu-mir-291_3p mmu-mir-294	hsa-mir-17_5p hsa-mir-128a hsa-mir-189 hsa-mir-103	0003700 transcription factor activity IEA; 0003707 steroid hormone receptor activity IEA; 0006350 transcription IEA; 0006355 regulation of transcription, DNA-dependent IEA; 0005634 nucleus IEA; 0007165 signal transduction NR; 0005634 nucleus NR;	3' UGAUGGACGUGAC-AUU-CGUGAAAC 5' hsa-mir-17_5p __ .||:.:||.|:||.|||.|||||||. __ 5' CCUG-UUGAAUUGAUAAGGCACUUUC 3' ENST00000309157_P E:-17.32 S:106.000000 Loc:638 Cons: 92.00%(mmu) %(rno)	3' UUUUCUCUGGC-CAAGUGACACU 5' hsa-mir-128a __ |||.|..|.||.|||||||||.: __ 5' AAAUGCUAGCGUGUUCACUGUCG 3' ENST00000309157_P E:-18.139999 S:105.000000 Loc:686 Cons: 95.65%(mmu) %(rno)	3' UGACUAUAGUCGAGUCAUCCGUG 5' hsa-mir-189 __ |||||.|..:|||::|.|||:|| __ 5' ACUGAGA-AGGCUUGGAAGGUAC 3' ENST00000309157_P E:-23 S:104.000000 Loc:739 Cons: 95.45%(mmu) %(rno)	3' AGUAUCGGGACAUGUUACGACGA 5' hsa-mir-103 __ .:||:||||||.|||:..|||.. __ 5' AUAUGGCCCUGCACAGACCUGGA 3' ENST00000309157_P E:-24.48 S:93.000000 Loc:81 Cons: 91.30%(mmu) %(rno)
ENST00000297053_P	ENSG00000164532	ENSMUSG00000031965	ENSRNOG00000016181	T-BOX TRANSCRIPTION FACTOR TBX20 (T-BOX PROTEIN 20) (FRAGMENT). [Source:SWISSPROT;Acc:Q9UMR3] ENSG00000164532 (-1) (35013297 35013297 35035416 35035427 34795428) 4001 (4001 nt) HUGO:11598: [IPR001699:Transcription factor, T-box;]	2	-45.03	212		ENSRNOG00000016181 (mmu-miR-134)	hsa-mir-134 hsa-mir-302	hsa-mir-302 hsa-mir-134	0003700 transcription factor activity IEA; 0006355 regulation of transcription, DNA-dependent IEA; 0005634 nucleus IEA;	3' AGUGGUUUUGUACCUUCGUGAAU 5' hsa-mir-302 __ .||:|..:|::|||:||||||.| __ 5' GCAUCCUGAUGUGGGAGCACUCA 3' ENST00000297053_P E:-25.84 S:115.000000 Loc:1917 Cons: %(mmu) 91.30%(rno)	3' GGGAGACCAGUUGGUCAGUGU 5' hsa-mir-134 __ :..|||||..|::||||:||. __ 5' UAGUCUGG--AGUCAGUUACU 3' ENST00000297053_P E:-19.190001 S:97.000000 Loc:2158 Cons: %(mmu) 100.00%(rno)
ENST00000232424	ENSG00000114315	ENSMUSG00000022528	ENSRNOG00000001720	TRANSCRIPTION FACTOR HES-1 (HAIRY AND ENHANCER OF SPLIT 1) (HAIRY- LIKE) (HHL) (HAIRY HOMOLOG). [Source:SWISSPROT;Acc:Q14469] ENSG00000114315 (1) (195174847 195175083 195176935 195177309 195532723) 37 HUGO:5192:FLJ20408 HES-1 Hes1 HRY [IPR001092:Basic helix-loop-helix dimerization domain bHLH; IPR000694:Proline-rich region;]	2	-44.84	212	ENSMUSG00000022528 (mmu-miR-18)	ENSRNOG00000001720 (mmu-miR-18)	hsa-mir-18 hsa-mir-24 hsa-mir-30d	hsa-mir-30d hsa-mir-24	0003677 DNA binding IEA; 0006355 regulation of transcription, DNA-dependent IEA; 0007275 development IEA; 0007399 neurogenesis IEA; 0005634 nucleus IEA;	3' GAAGGUCAGCCCCUACAAAUGU 5' hsa-mir-30d __ |||||..|:|||||.|||||:. __ 5' CUUCC-UUUGGGGAAGUUUAUU 3' ENST00000232424 E:-23.950001 S:109.000000 Loc:320 Cons: 100.00%(mmu) 100.00%(rno)	3' GACAAGGACGACUUGACUCGGU 5' hsa-mir-24 __ .|||||.|.:||:|:||.|||. __ 5' AUGUUCAUAUUGGAUUGCGCCU 3' ENST00000232424 E:-20.889999 S:103.000000 Loc:206 Cons: 100.00%(mmu) 100.00%(rno)
ENST00000322406	ENSG00000122545	ENSMUSG00000001833	ENSRNOG00000006545	SEPTIN 7 (CDC10 PROTEIN HOMOLOG). [Source:SWISSPROT;Acc:Q16181] ENSG00000122545 (1) (35582057 35613636 35685107 35686119 35934013) 1012 (1012 nt) HUGO:1717:SEPT7 [IPR001687:ATP/GTP-binding site motif A (P-loop); IPR000038:Cell division/GTP binding protein;]	5	-103.28	508	ENSMUSG00000001833 (mmu-miR-135)		hsa-mir-135 hsa-mir-140 hsa-mir-213 hsa-mir-30b hsa-mir-30d hsa-mir-30c rno-mir-324_5p rno-mir-325	hsa-mir-135 rno-mir-325 hsa-mir-213 hsa-mir-140 rno-mir-324_5p	0005198 structural molecule activity TAS; 0005525 GTP binding TAS; 0000910 cytokinesis IEA; 0007049 cell cycle IEA; 0016288 cytokinesis TAS; 0005871 kinesin complex IEA; 0015629 actin cytoskeleton TAS;	3' AGUGUAUCCUUAUUUUUCGGUAU 5' hsa-mir-135 __ |||:.|:.|:|||||..|||||| __ 5' UCAU-UGAGGAUAAAUUGCCAUA 3' ENST00000322406 E:-19.02 S:108.000000 Loc:353 Cons: 100.00%(mmu) %(rno)	3' UGUGAAUGACUCGUGGAUGAUCC 5' rno-mir-325 __ :||:|||:.||.||::|.||||| __ 5' GCAUUUAUAGAUCAUUU-CUAGG 3' ENST00000322406 E:-21 S:107.000000 Loc:800 Cons: 95.45%(mmu) %(rno)	3' CCAUGUUAGUUGCCAG-CUACCA 5' hsa-mir-213 __ .||||||||.|:|.||.|:|||| __ 5' UGUACAAUC-AUGUUCUGGUGGU 3' ENST00000322406 E:-23.790001 S:103.000000 Loc:285 Cons: 95.45%(mmu) %(rno)	3' GAUGGUAUCCCAU-UUUGGUGA 5' hsa-mir-140 __ ||.:||||.||||.:|||||.. __ 5' CUUUCAUAUGGUAGGAACCAAC 3' ENST00000322406 E:-17.129999 S:99.000000 Loc:719 Cons: 95.45%(mmu) %(rno)	3' UGUGGUUACGGGAUCCCCUACGC 5' rno-mir-324_5p __ |||:||:||.::|:..||||.|| __ 5' ACAUCAGUG-UUUGUUGGAUCCG 3' ENST00000322406 E:-22.34 S:91.000000 Loc:51 Cons: 100.00%(mmu) %(rno)
ENST00000303548	ENSG00000160271	ENSMUSG00000026821	ENSRNOG00000010219	RAL GUANINE NUCLEOTIDE DISSOCIATION STIMULATOR (RALGEF) (RALGDS). [Source:SWISSPROT;Acc:Q12967] ENSG00000160271 (-1) (131249629 131250019 131272586 131272597 131233332) 390 (390 nt) HUGO:9842:RGF [IPR000463:Cytosolic fatty-acid binding protein; IPR001895:Guanine-nucleotide dissociation stimulator CDC25; IPR000651:Guanine nucleotide exchange factor for Ras-like GTPases; N-terminal motif; IPR000159…	2	-49.87	201	ENSMUSG00000026821 (mmu-miR-214)	ENSRNOG00000010219 (mmu-miR-214)	hsa-mir-214 mmu-mir-298	hsa-mir-214 mmu-mir-298	0005085 guanyl-nucleotide exchange factor activity IEA; 0007218 neuropeptide signaling pathway IEA; 0007264 small GTPase mediated signal transduction NAS; 0008372 cellular_component unknown ND; 0007242 intracellular signaling cascade IEA;	3' GACGGACAGACACGGACGACA 5' hsa-mir-214 __ ||||||.|..||||||.|||. __ 5' CUGCCU-UAGGUGCCUUCUGC 3' ENST00000303548 E:-25.15 S:105.000000 Loc:193 Cons: 90.00%(mmu) 95.00%(rno)	3' CCUUCUUGUCGGGAGGAGACGG 5' mmu-mir-298 __ .||:||.:|||:..|:|:|||| __ 5' AGAGGACUAGCUGACUUUUGCC 3' ENST00000303548 E:-24.719999 S:96.000000 Loc:225 Cons: 100.00%(mmu) %(rno)
ENST00000315838_P	ENSG00000084093	ENSMUSG00000029249	ENSRNOG00000002074	RE1-SILENCING TRANSCRIPTION FACTOR; NEURON RESTRICTIVE SILENCER FACTOR; REPRESSOR BINDING TO THE X2 BOX. [Source:RefSeq;Acc:NM_005612] ENSG00000084093 (1) (57692347 57692347 57713860 57713860 57768062 HUGO:9966:NRSF XBR [IPR001687:ATP/GTP-binding site motif A (P-loop); IPR007087:Zn-finger, C2H2 type; IPR004168:PPAK motif;]	2	-39.31	195	ENSMUSG00000029249 (mmu-miR-9)	ENSRNOG00000002074 (mmu-miR-362)	hsa-mir-362 hsa-mir-9	hsa-mir-9 hsa-mir-362	0016564 transcriptional repressor activity NAS; 0006355 regulation of transcription, DNA-dependent NAS; 0005634 nucleus NAS; 0016564 transcriptional repressor activity TAS; 0006355 regulation of transcription, DNA-dependent TAS; 0005634 nucleus TAS;	3' AGUAUGUCGAUCUAUUGGUUUCU 5' hsa-mir-9 __ .|||.::.||:|:.::||||||| __ 5' GCAU-UGACUGGGAGGCCAAAGA 3' ENST00000315838_P E:-20.34 S:101.000000 Loc:1851 Cons: 95.45%(mmu) 95.45%(rno)	3' GAGUGUGGAUCCAAGGUUCCUAA 5' hsa-mir-362 __ .|||:||:|...|.:||:||||. __ 5' AUCAUACUU---UCUCAGGGAUC 3' ENST00000315838_P E:-18.969999 S:94.000000 Loc:1383 Cons: %(mmu) 90.00%(rno)
ENST00000336812	ENSG00000109606	ENSMUSG00000029169	ENSRNOG00000003844	PUTATIVE PRE-MRNA SPLICING FACTOR RNA HELICASE (DEAH BOX PROTEIN 15) (ATP-DEPENDENT RNA HELICASE #46). [Source:SWISSPROT;Acc:O43143] ENSG00000109606 (-1) (24279984 24280430 24336899 24337060 23642584) HUGO:2738:DBP1 DDX15 HRH2 PRP43 PrPp43p [IPR001687:ATP/GTP-binding site motif A (P-loop); IPR002464:ATP-dependent helicase, DEAH-box; IPR001650:Helicase, C-terminal; IPR007502:Helicase-associated re…	3	-63.03	302	ENSMUSG00000029169 (mmu-miR-126)	ENSRNOG00000003844 (mmu-miR-130a)	hsa-mir-126 hsa-mir-130a hsa-mir-132 mmu-mir-148a hsa-mir-148 hsa-mir-199a*	mmu-mir-148a hsa-mir-130a hsa-mir-132	0000166 nucleotide binding IEA; 0003676 nucleic acid binding IEA; 0003724 RNA helicase activity TAS; 0005524 ATP binding IEA; 0008026 ATP dependent helicase activity IEA; 0006371 mRNA splicing IEA; 0005634 nucleus TAS;	3' UGUUUCAAGACAUCACGUGACU 5' mmu-mir-148a __ .|||.|||:||.|||.:|:||| __ 5' UCAAUGUUUUGCAGUUUAUUGA 3' ENST00000336812 E:-17.82 S:105.000000 Loc:216 Cons: 100.00%(mmu) 100.00%(rno)	3' CGGGAAAAUUGUAAC-GUGAC 5' hsa-mir-130a __ .|||||||.:::|||.||||| __ 5' UCCCUUUU-GUGUUGACACUG 3' ENST00000336812 E:-21.25 S:103.000000 Loc:174 Cons: 95.00%(mmu) 95.00%(rno)	3' GCUGGUACCG-ACAU-CUGACAAU 5' hsa-mir-132 __ |||||||||:.||.|.||:.|||: __ 5' CGACCAUGGUAUGCAUGAUCGUUG 3' ENST00000336812 E:-23.959999 S:94.000000 Loc:311 Cons: 91.67%(mmu) 91.67%(rno)
ENST00000333196_P	ENSG00000100393	ENSMUSG00000055024	ENSRNOG00000019307	E1A-ASSOCIATED PROTEIN P300 (EC 2.3.1.48). [Source:SWISSPROT;Acc:Q09472] ENSG00000100393 (1) (39732048 39732048 39817882 39817882 39844356) 4001 (4001 nt) HUGO:3373:p300 [IPR001487:Bromodomain; IPR002965:Proline-rich extensin; IPR000433:Zn-finger, ZZ type; IPR000197:TAZ finger; IPR003101:Coactivator CBP, KIX;]	2	-39.26	214		ENSRNOG00000019307 (mmu-miR-132)	hsa-mir-132 hsa-mir-223	hsa-mir-132 hsa-mir-223	0003700 transcription factor activity TAS; 0003713 transcription co-activator activity TAS; 0004402 histone acetyltransferase activity IEA; 0008022 protein C-terminus binding TAS; 0016740 transferase activity IEA; 0006355 regulation of transcription, DNA-dependent IEA; 0006366 transcription from Pol II promoter NR; 0007049 cell cycle IEA; 0007165 signal transduction TAS; 0007399 neurogenesis TAS;…	3' GCUGGUACCGACAUCUGACAAU 5' hsa-mir-132 __ .||:||..|.|.|||||||||| __ 5' GGAUCACUG-UAUAGACUGUUA 3' ENST00000333196_P E:-21.57 S:112.000000 Loc:1169 Cons: %(mmu) 100.00%(rno)	3' CCCCAUAAACUGUUUGACUGU 5' hsa-mir-223 __ ||||.|..||.||||:|||:: __ 5' GGGGCAGCUGCCAAAUUGAUG 3' ENST00000333196_P E:-17.690001 S:102.000000 Loc:841 Cons: %(mmu) 100.00%(rno)
ENST00000280892	ENSG00000151247	ENSMUSG00000028156	ENSRNOG00000013183	EUKARYOTIC TRANSLATION INITIATION FACTOR 4E (EIF-4E) (EIF4E) (MRNA CAP-BINDING PROTEIN) (EIF-4F 25 KDA SUBUNIT). [Source:SWISSPROT;Acc:P06730] ENSG00000151247 (-1) (100259413 100260573 100281527 10028 HUGO:3287:EIF4EL1 EIF4F [IPR001040:Eukaryotic translation initiation factor 4E (eIF-4E);]	6	-116.92	623	ENSMUSG00000028156 (mmu-miR-122a)	ENSRNOG00000013183 (mmu-miR-122a)	hsa-mir-122a hsa-mir-132 hsa-mir-141 hsa-mir-144 hsa-mir-17_5p hsa-mir-20 hsa-mir-206 hsa-mir-23b rno-mir-325	hsa-mir-17_5p hsa-mir-122a hsa-mir-141 rno-mir-325 hsa-mir-23b hsa-mir-206	0000339 RNA cap binding TAS; 0003743 translation initiation factor activity TAS; 0006413 translational initiation IEA; 0006441 binding to mRNA cap TAS; 0005737 cytoplasm IEA; 0008304 eukaryotic translation initiation factor 4 complex TAS;	3' UGAUG-GACGUGACAUUCGUGAAAC 5' hsa-mir-17_5p __ .:||:.|||:|:|.|||.||||||| __ 5' UUUAUGCUGUAUUUUAA-CACUUUG 3' ENST00000280892 E:-20.129999 S:116.000000 Loc:828 Cons: %(mmu) 91.67%(rno)	3' UGU-UUGUGGUAACAGUGUGAGGU 5' hsa-mir-122a __ |::.||||:|||..|:|||:|||. __ 5' AUGUAACAUCAUAAUUACAUUCCU 3' ENST00000280892 E:-21.549999 S:107.000000 Loc:773 Cons: 91.67%(mmu) 91.67%(rno)	3' GGUAGAAAUGG-UCUGUCACAA 5' hsa-mir-141 __ ||||:..||::.|||||||||. __ 5' CCAUUCAUAUUAAGACAGUGUA 3' ENST00000280892 E:-20.049999 S:106.000000 Loc:905 Cons: 90.91%(mmu) 90.91%(rno)	3' UGUGAAUGACUCGUGGAUGAUCC 5' rno-mir-325 __ ||.|||:||||.::.||:||||. __ 5' ACUCUUGCUGA-UGGCUGCUAGA 3' ENST00000280892 E:-20.629999 S:102.000000 Loc:482 Cons: 95.45%(mmu) 95.45%(rno)	3' CACCAUUAGGGACCGUUACACUA 5' hsa-mir-23b __ ...||:|||:.||.:.:|||||| __ 5' UCAGUGAUCUAUGUUUGUGUGAU 3' ENST00000280892 E:-17.110001 S:97.000000 Loc:724 Cons: 95.65%(mmu) 95.65%(rno)	3' GGUG-UGUGAAGGAAUGUAAGGU 5' hsa-mir-206 __ :::|.|||..|::.|:||||:|| __ 5' UUGCUACAAAUUUAUGCAUUUCA 3' ENST00000280892 E:-17.450001 S:95.000000 Loc:692 Cons: 95.65%(mmu) 95.65%(rno)
ENST00000249471	ENSG00000128683	ENSMUSG00000027096	ENSRNOG00000000007	GLUTAMATE DECARBOXYLASE, 67 KDA ISOFORM (EC 4.1.1.15) (GAD-67) (67 KDA GLUTAMIC ACID DECARBOXYLASE). [Source:SWISSPROT;Acc:Q99259] ENSG00000128683 (1) (171875616 171877646 171918936 171920185 17198825 HUGO:4092:GAD [IPR002129:Pyridoxal-dependent decarboxylase;]	2	-41.37	210	ENSMUSG00000027096 (mmu-miR-18)	ENSRNOG00000000007 (mmu-miR-202)	hsa-mir-18 mmu-mir-202	hsa-mir-18 mmu-mir-202	0016829 lyase activity IEA; 0016831 carboxy-lyase activity IEA; 0006520 amino acid metabolism IEA; 0004351 glutamate decarboxylase activity IEA; 0006540 glutamate decarboxylation to succinate TAS; 0007268 synaptic transmission TAS; 0042136 neurotransmitter biosynthesis IEA;	3' AUAGACGUGAUCU-ACGUGGAAU 5' hsa-mir-18 __ |||:|.:|:||||.|||.||||| __ 5' UAUUUAUAUUAGAGUGC-CCUUA 3' ENST00000249471 E:-19.4 S:106.000000 Loc:860 Cons: 90.91%(mmu) %(rno)	3' AGAAGGGUACGCGAUAUGGAGA 5' mmu-mir-202 __ |||||||||.:|:.||::.||| __ 5' UCUUCCCAUUUGUAAUGUAUCU 3' ENST00000249471 E:-21.969999 S:104.000000 Loc:747 Cons: 100.00%(mmu) 100.00%(rno)
ENST00000244745	ENSG00000124766	ENSMUSG00000043626	ENSRNOG00000018588	TRANSCRIPTION FACTOR SOX-4. [Source:SWISSPROT;Acc:Q06945] ENSG00000124766 (1) (21701951 21702745 21704169 21706826 22677775) 2657 (2657 nt) HUGO:11200: [IPR000910:HMG1/2 (high mobility group) box; IPR001472:Bipartite nuclear localization signal;]	9	-179.37	894	ENSMUSG00000043626 (mmu-miR-101b)	ENSRNOG00000018588 (rno-miR-101b)	rno-mir-101b hsa-mir-107 hsa-mir-17_3p hsa-mir-199a* hsa-mir-199b hsa-mir-206 hsa-mir-27b hsa-mir-29c mmu-mir-292_3p hsa-mir-34a hsa-mir-95	hsa-mir-199b hsa-mir-29c hsa-mir-34a hsa-mir-206 hsa-mir-17_3p rno-mir-101b mmu-mir-292_3p hsa-mir-199a* hsa-mir-107	0003700 transcription factor activity TAS; 0006355 regulation of transcription, DNA-dependent IEA; 0005634 nucleus IEA;	3' CUUGUCUAUCAGAUUU-GUGACCC 5' hsa-mir-199b __ .|||:.:..||:||||.||||||. __ 5' AAACGUGCCGUUUAAACCACUGGA 3' ENST00000244745 E:-18.139999 S:106.000000 Loc:2118 Cons: 95.83%(mmu) 95.83%(rno)	3' AUUGGCUAAAGU-UUACCACGAU 5' hsa-mir-29c __ |||:||:..||:.:||||||:|: __ 5' UAAUCGGAAUCGUGAUGGUGUUG 3' ENST00000244745 E:-22.860001 S:103.000000 Loc:1058 Cons: 91.30%(mmu) 91.30%(rno)	3' UGUUGGUCGAUUCUGU-GACGGU 5' hsa-mir-34a __ |||:.||.|||:|||:.|||||. __ 5' ACAGGCA-CUAGGACGUCUGCCU 3' ENST00000244745 E:-26.370001 S:103.000000 Loc:2391 Cons: 90.91%(mmu) %(rno)	3' GGUGUGUGAAGGAAUGUAAGGU 5' hsa-mir-206 __ :|||..:|||::||.|||||:. __ 5' UCACCAGCUUUUUUUCAUUCUU 3' ENST00000244745 E:-17.85 S:102.000000 Loc:1231 Cons: %(mmu) 90.91%(rno)	3' UGUUCA-CGGAAGUGACGUCA 5' hsa-mir-17_3p __ .:|.||..|||||||||.||. __ 5' UUACGUCUCCUUCACUGAAGG 3' ENST00000244745 E:-18.790001 S:97.000000 Loc:1608 Cons: 95.24%(mmu) 95.24%(rno)	3' GAAGUCGAUAGUGUC-AUGACAU 5' rno-mir-101b __ .|||||.|.|:|:||.|::|||: __ 5' GUUCAGGU-UUAUAGCUGUUGUG 3' ENST00000244745 E:-17.4 S:96.000000 Loc:2274 Cons: 95.45%(mmu) 95.45%(rno)	3' UGUGAGUUUUGGAC-CGCCGUGAA 5' mmu-mir-292_3p __ ..||||.|||:|||.||.|.|||| __ 5' CAACUC-AAAUCUGUGCUGGACUU 3' ENST00000244745 E:-21.93 S:96.000000 Loc:1277 Cons: %(mmu) 95.65%(rno)	3' UUGGUUACACGUCUGAUGACAU 5' hsa-mir-199a* __ ..:||||.|||||:||.||.|| __ 5' CUUCAAUCUGCAGGCUUCU-UA 3' ENST00000244745 E:-17.049999 S:96.000000 Loc:1873 Cons: 100.00%(mmu) 100.00%(rno)	3' ACUAUCGGGACAUGUUACGACGA 5' hsa-mir-107 __ .|||..::|||||:||..|||:| __ 5' AGAU--UUCUGUAUAAGACUGUU 3' ENST00000244745 E:-18.98 S:95.000000 Loc:1134 Cons: 90.48%(mmu) 90.48%(rno)
ENST00000294521	ENSG00000162522	ENSMUSG00000050390	ENSRNOG00000008113	ENSG00000162522 (1) (32733741 32733817 32740514 32743044 32794714) 2107 (2107 nt) [IPR002965:Proline-rich extensin;]	3	-60.53	298	ENSMUSG00000050390 (mmu-let-7c)	ENSRNOG00000008113 (mmu-let-7c)	hsa-let-7c hsa-let-7e hsa-let-7b hsa-mir-206 rno-mir-327 hsa-mir-34c rno-mir-341	hsa-mir-34c rno-mir-341		3' UGAUAUGUUGGAGGAUGGAGU 5' hsa-let-7e __ ||.|..||.||||||:|||:. __ 5' ACCAACCACCCUCCUGCCUUC 3' ENST00000294521 E:-21.309999 S:106.000000 Loc:696 Cons: 95.24%(mmu) 95.24%(rno)	3' GU-UAGUCGAUUGAUGU-GACGGA 5' hsa-mir-34c __ ||.:||..||..||:||.|||||| __ 5' CAUGUC--CUUUCUGCAGCUGCCU 3' ENST00000294521 E:-18.9 S:96.000000 Loc:1018 Cons: 90.91%(mmu) %(rno)	3' UGACUG-GCUGGCUGGCUAGCU 5' rno-mir-341 __ ||||:|.|.:|:||||.|||.. __ 5' ACUGGCACUGCUGACCCAUCCC 3' ENST00000294521 E:-20.32 S:96.000000 Loc:38 Cons: 95.45%(mmu) %(rno)
ENST00000256858	ENSG00000134444	ENSMUSG00000026319	ENSRNOG00000015508	ENSG00000134444 (1) (58037637 58037637 58121736 58123312 58141556) 1576 (1576 nt) []	3	-62.45	307		ENSRNOG00000015508 (mmu-miR-124a)	hsa-mir-124a hsa-mir-140 hsa-mir-198 hsa-mir-203 hsa-mir-320	hsa-mir-140 hsa-mir-198 hsa-mir-203		3' GAUGGUAUCCCAUUUUGGUGA 5' hsa-mir-140 __ :|:|||||.||.|||:|||:| __ 5' UUGCCAUA-GGCAAAGCCAUU 3' ENST00000256858 E:-24.4 S:113.000000 Loc:1395 Cons: %(mmu) 90.00%(rno)	3' GGAUAGAGGGGAGACCUGG 5' hsa-mir-198 __ .||.|.|.||:|:|||||. __ 5' ACUCUGUGCCUUUUGGACA 3' ENST00000256858 E:-20 S:99.000000 Loc:488 Cons: %(mmu) 94.74%(rno)	3' GAUCA-CCAGGAUUUGUAAAGUG 5' hsa-mir-203 __ ||:.|.|||:|||::||||.|.. __ 5' CUGUUGGGUUCUAGGCAUUCCUG 3' ENST00000256858 E:-18.049999 S:95.000000 Loc:1488 Cons: %(mmu) 91.30%(rno)
ENST00000313870_P	ENSG00000036672	ENSMUSG00000032010	ENSRNOG00000006663	UBIQUITIN CARBOXYL-TERMINAL HYDROLASE 2 (EC 3.1.2.15) (UBIQUITIN THIOLESTERASE 2) (UBIQUITIN-SPECIFIC PROCESSING PROTEASE 2) (DEUBIQUITINATING ENZYME 2) (41 KDA UBIQUITIN-SPECIFIC PROTEASE). [Source:S HUGO:12618:UBP41 [IPR001394:Ubiquitin thiolesterase, family 2;]	2	-39.13	195		ENSRNOG00000006663 (hsa-miR-133a)	hsa-mir-133a mmu-mir-133 hsa-mir-214 hsa-mir-320	hsa-mir-320 hsa-mir-214	0004197 cysteine-type endopeptidase activity TAS; 0004221 ubiquitin thiolesterase activity IEA; 0016787 hydrolase activity IEA; 0006511 ubiquitin-dependent protein catabolism IEA; 0004197 cysteine-type endopeptidase activity IEA; 0008233 peptidase activity IEA;	3' AAGCGGGAGAGUUGGGUCGA-AAA 5' hsa-mir-320 __ .|.|:|:.|||..|||||||.||| __ 5' CUGGUCUGCUC--CCCAGCUGUUU 3' ENST00000313870_P E:-20.5 S:100.000000 Loc:1044 Cons: %(mmu) 90.91%(rno)	3' GACGGACAGACACG-GACGACA 5' hsa-mir-214 __ |||.||..:|||||.:|||.|| __ 5' CUGGCUCGUUGUGCAUUGCAGU 3' ENST00000313870_P E:-18.629999 S:95.000000 Loc:945 Cons: %(mmu) 90.91%(rno)
ENST00000292599	ENSG00000161021	ENSMUSG00000050567	ENSRNOG00000003268	MASTERMIND HOMOLOG. [Source:RefSeq;Acc:NM_014757] ENSG00000161021 (1) (179269509 179269772 179311544 179313948 179314181) 2404 (2404 nt) HUGO:13632:KIAA0200 Mam-1 []	2	-37.33	196	ENSMUSG00000050567 (mmu-miR-202)	ENSRNOG00000003268 (mmu-miR-291_5p)	mmu-mir-202 mmu-mir-291_5p	mmu-mir-291_5p mmu-mir-202		3' UCUCUCCCGGAGGUGAAACUAC 5' mmu-mir-291_5p __ |||.||.||..|:||||||:.. __ 5' AGAAAGAGCAACUACUUUGGAC 3' ENST00000292599 E:-17.42 S:101.000000 Loc:60 Cons: %(mmu) 100.00%(rno)	3' AGAAGGGUACGCGAUAUGGAGA 5' mmu-mir-202 __ .||.||||||.|||.||::|.| __ 5' GCUGCCCAUG-GCUUUAUUUAU 3' ENST00000292599 E:-19.91 S:95.000000 Loc:1963 Cons: 100.00%(mmu) %(rno)
ENST00000263386	ENSG00000072071	ENSMUSG00000013033	ENSRNOG00000004905	LATROPHILIN 1; LECTOMEDIN-2; LATROPHILIN HOMOLOG 1 (COW). [Source:RefSeq;Acc:NM_014921] ENSG00000072071 (-1) (14121750 14122685 14155414 14155414 14121283) 935 (935 nt) HUGO:20973:CIRL1 KIAA0821 LEC2 [IPR002088:Protein prenyltransferase, alpha subunit; IPR003924:Latrophilin receptor; IPR000832:G-protein coupled receptors family 2 (secretin-like); IPR000203:GPS domain; IPR000922:D-galactoside/L-rh…	2	-44.58	202	ENSMUSG00000013033 (mmu-miR-101)	ENSRNOG00000004905 (mmu-miR-101)	hsa-mir-101 rno-mir-351 hsa-mir-93	rno-mir-351 hsa-mir-93	0004872 receptor activity IEA; 0004930 G-protein coupled receptor activity IEA; 0005529 sugar binding IEA; 0008318 protein prenyltransferase activity IEA; 0016524 latrotoxin receptor activity IEA; 0007218 neuropeptide signaling pathway IEA; 0018346 protein amino acid prenylation IEA; 0016021 integral to membrane IEA;	3' GUCCGAGUUUCCCGAGGAGUCCCU 5' rno-mir-351 __ ::||||:::|...:|||.:||||: __ 5' UGGGCUUGGAUCUUUCCCUAGGGG 3' ENST00000263386 E:-24.389999 S:102.000000 Loc:830 Cons: %(mmu) 95.83%(rno)	3' GAUGGACGUGCUUGUCGUGAAA 5' hsa-mir-93 __ |||:|||.:.||:|||.|:||| __ 5' CUAUCUG-GGGAGCAG-AUUUU 3' ENST00000263386 E:-20.190001 S:100.000000 Loc:781 Cons: 90.00%(mmu) %(rno)
ENST00000321087	ENSG00000122786	ENSMUSG00000029761	ENSRNOG00000010233	CALDESMON (CDM). [Source:SWISSPROT;Acc:Q05682] ENSG00000122786 (1) (133880538 133968594 134069202 134071494 134087370) 2292 (2292 nt) HUGO:1441:CDM H-CAD L-CAD [IPR006162:Phosphopantetheine attachment site; IPR006017:Caldesmon; IPR006018:Caldesmon and lymphocyte specific protein; IPR001472:Bipartite nuclear localization signal;]	2	-40.99	215		ENSRNOG00000010233 (rno-miR-101b)	rno-mir-101b hsa-mir-189	hsa-mir-189 rno-mir-101b	0003779 actin binding TAS; 0005516 calmodulin binding TAS; 0005523 tropomyosin binding TAS; 0017022 myosin binding IEA; 0006936 muscle contraction IEA; 0007517 muscle development IEA; 0005856 cytoskeleton TAS;	3' UGACUAUAGUCGAGUCAUCCGUG 5' hsa-mir-189 __ :..||.||:|.||:||||||||. __ 5' GAAGAAAUUAUCUUAGUAGGCAA 3' ENST00000321087 E:-22.309999 S:120.000000 Loc:432 Cons: %(mmu) 95.65%(rno)	3' GAAGUCGAUAG-UGUCAUGACAU 5' rno-mir-101b __ :.|:||||:.|.:::||||||.. __ 5' UGUUAGCUGACAGUGGUACUGAU 3' ENST00000321087 E:-18.68 S:95.000000 Loc:592 Cons: %(mmu) 91.30%(rno)
ENST00000305921	ENSG00000170836	ENSMUSG00000020525	ENSRNOG00000003329	PROTEIN PHOSPHATASE 2C DELTA ISOFORM (EC 3.1.3.16) (PP2C-DELTA) (P53- INDUCED PROTEIN PHOSPHATASE 1) (PROTEIN PHOSPHATASE MAGNESIUM- DEPENDENT 1 DELTA). [Source:SWISSPROT;Acc:O15297] ENSG00000170836 ( HUGO:9277:Wip1 [IPR000222:Protein phosphatase 2C subfamily; IPR001932:Protein phosphatase 2C-like;]	3	-59.1	305	ENSMUSG00000020525 (mmu-miR-136)	ENSRNOG00000003329 (mmu-miR-136)	hsa-mir-136 hsa-mir-29a hsa-mir-29c rno-mir-330 rno-mir-349	hsa-mir-29a rno-mir-349 rno-mir-330	0000158 protein phosphatase type 2A activity IEA; 0000287 magnesium ion binding IEA; 0004723 calcium-dependent protein serine/threonine phosphatase activity IEA; 0004724 magnesium-dependent protein serine/threonine phosphatase activity IEA; 0008420 CTD phosphatase activity IEA; 0015071 protein phosphatase type 2C activity TAS; 0016787 hydrolase activity IEA; 0017018 myosin phosphatase activity IE…	3' UUGGCUAAAGUCUACCACGAUC 5' hsa-mir-29a __ ..:|.||..|||||||||||:. __ 5' UUUCAAUAACAGAUGGUGCUGC 3' ENST00000305921 E:-22.139999 S:112.000000 Loc:811 Cons: %(mmu) 100.00%(rno)	3' UCUCCAAUUCUGUCGUCCCGAC 5' rno-mir-349 __ ||...||:.||||.:||||||. __ 5' AGUAAUUGUGACAAUAGGGCUA 3' ENST00000305921 E:-18.049999 S:98.000000 Loc:276 Cons: 90.91%(mmu) %(rno)	3' AGAGACGUCCGGGACACGAAACG 5' rno-mir-330 __ |:|.|.|.||||:|||.|.|||| __ 5' UUUAUCCUGGCCUUGUAC-UUGC 3' ENST00000305921 E:-18.91 S:95.000000 Loc:135 Cons: 90.91%(mmu) 95.45%(rno)
ENST00000333237	ENSG00000184142	ENSMUSG00000000631	ENSRNOG00000000235	MYOSIN XVIIIA (MYOSIN 18A) (MYOSIN CONTAINING PDZ DOMAIN). [Source:SWISSPROT;Acc:Q92614] ENSG00000184142 (-1) (27546100 27547351 27639521 27652992 27494222) 1251 (1251 nt) HUGO:11803:KIAA0216 [IPR001687:ATP/GTP-binding site motif A (P-loop); IPR001609:Myosin head (motor domain); IPR001478:PDZ/DHR/GLGF domain; IPR000048:IQ calmodulin-binding region; IPR001472:Bipartite nuclear localization signal;]	4	-95.07	414	ENSMUSG00000000631 (mmu-miR-18)	ENSRNOG00000000235 (mmu-miR-188)	hsa-mir-18 hsa-mir-188 mmu-mir-202 hsa-mir-214 hsa-mir-28 rno-mir-330	hsa-mir-214 hsa-mir-28 hsa-mir-188 hsa-mir-18	0003684 damaged DNA binding IEA; 0003774 motor activity IEA; 0005524 ATP binding IEA; 0008094 DNA dependent ATPase activity IEA; 0006281 DNA repair IEA; 0006310 DNA recombination IEA; 0006916 anti-apoptosis TAS; 0007242 intracellular signaling cascade IEA; 0005653 perinuclear space TAS; 0005871 kinesin complex IEA; 0016459 myosin IEA;	3' GACGGACAGACACGGACGACA 5' hsa-mir-214 __ ||.|:|.|:.||||||||||| __ 5' CU-CUUCUUGGUGCCUGCUGU 3' ENST00000333237 E:-25.639999 S:125.000000 Loc:445 Cons: 90.00%(mmu) 90.00%(rno)	3' GAGUUAUCUGACACUCGAGGAA 5' hsa-mir-28 __ ||||.|:|:|||||..||||.. __ 5' CUCACUGGGCUGUGCUCUCCCC 3' ENST00000333237 E:-24.959999 S:99.000000 Loc:1186 Cons: 90.91%(mmu) %(rno)	3' UGGGAGGUGGUACGUUCCCUAC 5' hsa-mir-188 __ ..:|||||.|:||.|||.|:|| __ 5' UGUCUCCA-CGUGGAAGAGGUG 3' ENST00000333237 E:-24.860001 S:98.000000 Loc:168 Cons: %(mmu) 90.48%(rno)	3' AUAGACGUGAUCUACGUGGAAU 5' hsa-mir-18 __ .|||||||:.:||..||||.|: __ 5' GAUCUGCAUGGGAAACACCCUG 3' ENST00000333237 E:-19.610001 S:92.000000 Loc:102 Cons: 90.91%(mmu) %(rno)
ENST00000338052	ENSG00000136295	ENSMUSG00000036565	ENSRNOG00000024244	ENSG00000136295 (1) (2416023 2416023 2445711 2448772 2463502) 3061 (3061 nt) [IPR006990:Tweety;]	2	-37.22	212	ENSMUSG00000036565 (mmu-miR-30c)	ENSRNOG00000024244 (mmu-miR-122a)	hsa-mir-122a hsa-mir-30c hsa-mir-30b	hsa-mir-30b hsa-mir-122a		3' CGACUCACAUCCUACAAAUGU 5' hsa-mir-30b __ .:|.||||||.|||||||:|. __ 5' CUUUAGUGUACGAUGUUUGCU 3' ENST00000338052 E:-18.77 S:112.000000 Loc:1308 Cons: 90.48%(mmu) %(rno)	3' UGUUUGUGGUAACAGUGUGAGGU 5' hsa-mir-122a __ .:||.|||..||||||:.|||:| __ 5' CUAACCACAUUUGUCAU-CUCUA 3' ENST00000338052 E:-18.450001 S:100.000000 Loc:796 Cons: %(mmu) 90.91%(rno)
ENST00000332822	ENSG00000183691	ENSMUSG00000048616	ENSRNOG00000023683	NOGGIN PRECURSOR. [Source:SWISSPROT;Acc:Q13253] ENSG00000183691 (1) (55145913 55146223 55146921 55147185 55386192) 264 (264 nt) HUGO:11492: []	2	-42.57	203	ENSMUSG00000048616 (mmu-miR-103)	ENSRNOG00000023683 (mmu-miR-149)	hsa-mir-103 hsa-mir-149 hsa-mir-152	hsa-mir-152 hsa-mir-149	0001501 skeletal development TAS; 0007345 embryogenesis and morphogenesis TAS; 0007399 neurogenesis TAS; 0007605 hearing IEA; 0005615 extracellular space TAS;	3' GGUUCAA-GACAGUACGUGACU 5' hsa-mir-152 __ :|.:|||.||||.||||||||. __ 5' UCUGGUUCCUGUAAUGCACUGU 3' ENST00000332822 E:-22.129999 S:112.000000 Loc:157 Cons: 95.45%(mmu) 95.45%(rno)	3' CCUCACUUCUGUGCCUCGGUCU 5' hsa-mir-149 __ .|.|||.|.|:||||..||||. __ 5' UGUGUGUAUAUACGGUCCCAGU 3' ENST00000332822 E:-20.440001 S:91.000000 Loc:203 Cons: %(mmu) 100.00%(rno)
ENST00000226067	ENSG00000108924	ENSMUSG00000003949	ENSRNOG00000002456	HEPATIC LEUKEMIA FACTOR. [Source:SWISSPROT;Acc:Q16534] ENSG00000108924 (1) (53817009 53817484 53872878 53875523 54303053) 2645 (2645 nt) HUGO:4977: [IPR002965:Proline-rich extensin; IPR001472:Bipartite nuclear localization signal;]	6	-115.75	637	ENSMUSG00000003949 (mmu-miR-106b)	ENSRNOG00000002456 (mmu-miR-106b)	hsa-mir-106b hsa-mir-130a hsa-mir-144 hsa-mir-16 hsa-mir-18 hsa-mir-186 hsa-mir-20 mmu-mir-201 hsa-mir-206 rno-mir-325 hsa-mir-34c hsa-mir-93 hsa-mir-98	hsa-mir-106b hsa-mir-16 hsa-mir-186 rno-mir-325 hsa-mir-34c hsa-mir-144	0003690 double-stranded DNA binding TAS; 0006355 regulation of transcription, DNA-dependent IEA; 0006366 transcription from Pol II promoter TAS; 0007275 development TAS; 0008151 cell growth and/or maintenance IEA; 0005634 nucleus TAS;	3' UAGACGUGACAGUCGUGAAAU 5' hsa-mir-106b __ .||||.||..||||||||||| __ 5' UUCUG-AC-AUCAGCACUUUA 3' ENST00000226067 E:-20.879999 S:121.000000 Loc:80 Cons: 100.00%(mmu) 100.00%(rno)	3' GCGGUUAUAAAUGCACGACGAU 5' hsa-mir-16 __ ..||.||||||||.|.|||||| __ 5' AUCCCAUAUUUACUUACUGCUA 3' ENST00000226067 E:-18.799999 S:115.000000 Loc:609 Cons: 95.45%(mmu) 100.00%(rno)	3' UUCGGGUUUUCCUCU-UAAGAAAC 5' hsa-mir-186 __ .||.|||||||||||.|||.||.. __ 5' UAGACCAAAAGGAGAGAUUAUUAA 3' ENST00000226067 E:-19.91 S:105.000000 Loc:1383 Cons: 95.83%(mmu) 95.83%(rno)	3' UGUGAAUGACUCGUGGAUGAUCC 5' rno-mir-325 __ |::||..|||||:|.:||||||. __ 5' AUGCUGCCUGAGUA-UUACUAGU 3' ENST00000226067 E:-19.700001 S:100.000000 Loc:749 Cons: 95.45%(mmu) %(rno)	3' GUUAGUCGAUUGAUGUGACGGA 5' hsa-mir-34c __ .|:|..|:|..:|:|||||:|| __ 5' GAGUGUGUU-UUUGCACUGUCU 3' ENST00000226067 E:-18.08 S:99.000000 Loc:694 Cons: 95.24%(mmu) %(rno)	3' GAUCAUGUAGUAGAUAUG-ACAU 5' hsa-mir-144 __ :|:||:::.|||||:|::.|||: __ 5' UUGGUGUG-CAUCUGUGUGUGUG 3' ENST00000226067 E:-18.379999 S:97.000000 Loc:128 Cons: %(mmu) 90.91%(rno)
ENST00000025429_P	ENSG00000023697	ENSMUSG00000030225	ENSRNOG00000007570	PUTATIVE DEOXYRIBOSE-PHOSPHATE ALDOLASE (EC 4.1.2.4) (PHOSPHODEOXYRIBOALDOLASE) (DEOXYRIBOALDOLASE) (DERA) (CGI-26). [Source:SWISSPROT;Acc:Q9Y315] ENSG00000023697 (1) (16001133 16001133 16080947 16080 [IPR002915:Deoxyribose-phosphate aldolase;]	3	-61.53	297	ENSMUSG00000030225 (mmu-miR-187)		hsa-mir-187 hsa-mir-221 hsa-mir-30a	hsa-mir-221 hsa-mir-30a hsa-mir-187	0004139 deoxyribose-phosphate aldolase activity IEA; 0016829 lyase activity IEA;	3' CUUUGGGUCG-UCUGUUACAUCGA 5' hsa-mir-221 __ .|||||||||.:|.||.|.|||:| __ 5' UAAACCCAGCUGGUCAUUUUAGUU 3' ENST00000025429_P E:-21.25 S:100.000000 Loc:1862 Cons: 91.67%(mmu) %(rno)	3' CGACGUUUGUAGGCUGACUUUC 5' hsa-mir-30a __ ..||.|::|||||.|||||||. __ 5' UAUG-AGGCAUCC-ACUGAAAU 3' ENST00000025429_P E:-19.24 S:100.000000 Loc:1927 Cons: 90.00%(mmu) %(rno)	3' GCCGACGUUGUGUUCUGUGCU 5' hsa-mir-187 __ :|||||..|||:||.|:|:|. __ 5' UGGCUGAUACAUAAAAUAUGU 3' ENST00000025429_P E:-21.040001 S:97.000000 Loc:3461 Cons: 95.24%(mmu) %(rno)
ENST00000256495	ENSG00000134107	ENSMUSG00000030103	ENSRNOG00000007152	CLASS B BASIC HELIX-LOOP-HELIX PROTEIN 2 (BHLHB2) (DIFFERENTIALLY EXPRESSED IN CHONDROCYTES PROTEIN 1) (DEC1) (ENHANCER-OF-SPLIT AND HAIRY-RELATED PROTEIN 2) (SHARP-2) (STIMULATED WITH RETINOIC ACID 1 HUGO:1046:DEC1 STRA13 Stra14 [IPR001092:Basic helix-loop-helix dimerization domain bHLH;]	2	-39.01	207	ENSMUSG00000030103 (mmu-miR-202)		mmu-mir-202 mmu-mir-292_5p	mmu-mir-292_5p mmu-mir-202	0003700 transcription factor activity NAS; 0006355 regulation of transcription, DNA-dependent NAS; 0005634 nucleus NAS;	3' GUUUUCUCGGGGGUCAAACUCA 5' mmu-mir-292_5p __ ::|:..|.:|::|||||||:|. __ 5' UGAGUCACUCUUCAGUUUGGGA 3' ENST00000256495 E:-19.92 S:104.000000 Loc:367 Cons: 95.45%(mmu) %(rno)	3' AGAAGGGUACGCGA-UAUGGAGA 5' mmu-mir-202 __ .|||:|::|..|||.||.||||| __ 5' CCUUUCUGUAGGCUAAUUCCUCU 3' ENST00000256495 E:-19.09 S:103.000000 Loc:978 Cons: 95.65%(mmu) %(rno)
ENST00000298420_P	ENSG00000165606	ENSMUSG00000041730	ENSRNOG00000020045	ENSG00000165606 (-1) (49918764 49918764 49948089 49948089 49686669) 4001 (4001 nt) [IPR001356:Homeobox; IPR000047:Helix-turn-helix motif, lambda-like repressor; IPR003654:Paired-like homeodomain protein, OAR;]	2	-42.6	228	ENSMUSG00000041730 (mmu-miR-153)	ENSRNOG00000020045 (mmu-miR-153)	hsa-mir-153	hsa-mir-153		3' AGUGAAAACACUGAUACGUU 5' hsa-mir-153 __ .||||.|.||||||:||||| __ 5' ACACUCUAGUGACUGUGCAA 3' ENST00000298420_P E:-25.09 S:128.000000 Loc:1857 Cons: 95.00%(mmu) 95.00%(rno)	3' CCGUCACAUCAAU-CGACUAACG 5' __ .|.|..|||||||.|||||||.. __ 5' UGAAAAGUAGUUAUGCUGAUUAA 3' ENST00000298420_P E:-17.51 S:100.000000 Loc:1693 Cons: 91.30%(mmu) 91.30%(rno)
ENST00000318634_P	ENSG00000180660	ENSMUSG00000048945	ENSRNOG00000014738	MAB-21-LIKE PROTEIN 1; MAB-21-LIKE 1. [Source:RefSeq;Acc:NM_005584] ENSG00000180660 (-1) (33847196 33847196 33848275 33848275 31657890) 4001 (4001 nt) HUGO:6757:CAGR1 [IPR004962:Mab-21 protein; IPR008144:Guanylate kinase;]	2	-37.36	210	ENSMUSG00000048945 (hsa-miR-220)	ENSRNOG00000014738 (mmu-miR-205)	hsa-mir-205 hsa-mir-220 rno-mir-7* hsa-mir-93	rno-mir-7* hsa-mir-205	0007345 embryogenesis and morphogenesis TAS;	3' AUACCGUCUGACACUAAACAAC 5' rno-mir-7* __ ..|||::..:|||||||||.|| __ 5' GUUGGUGUUUUGUGAUUUGGUG 3' ENST00000318634_P E:-19.01 S:114.000000 Loc:475 Cons: 90.91%(mmu) 90.91%(rno)	3' GUCUGAGGCCA-CCUUACUUCCU 5' hsa-mir-205 __ :|||:|:|.||.|.::|||.||| __ 5' UAGAUUUCUGUCGUGGUGAUGGA 3' ENST00000318634_P E:-18.35 S:96.000000 Loc:2573 Cons: %(mmu) 91.30%(rno)
ENST00000317886	ENSG00000179456	ENSMUSG00000044051	ENSRNOG00000004423	ZINC FINGER PROTEIN 238 (TRANSCRIPTIONAL REPRESSOR RP58) (58 KDA REPRESSOR PROTEIN) (ZINC FINGER PROTEIN C2H2-171) (TRANSLIN ASSOCIATED ZINC FINGER PROTEIN-1) (TAZ-1). [Source:SWISSPROT;Acc:Q99592] EN HUGO:13030:C2H2-171 RP58 TAZ-1 [IPR007087:Zn-finger, C2H2 type; IPR000210:BTB/POZ domain;]	12	-259.49	1276	ENSMUSG00000044051 (mmu-miR-10a)	ENSRNOG00000004423 (rno-let-7d*)	rno-let-7d* hsa-mir-10a hsa-mir-100 rno-mir-101b hsa-mir-106b hsa-mir-125b hsa-mir-129 hsa-mir-132 mmu-mir-133 hsa-mir-133a hsa-mir-15b hsa-mir-15a hsa-mir-150 hsa-mir-181c hsa-mir-20 hsa-mir-200a hsa-mir-206 hsa-mir-214 hsa-mir-223 hsa-mir-26a hsa-mir-26b hsa-mir-30c hsa-mir-30a rno-mir-328 rno-mir-335 rno-mir-336 rno-mir-340 rno-mir-345	hsa-mir-26b hsa-mir-15a hsa-mir-10a hsa-mir-206 rno-mir-345 hsa-mir-150 hsa-mir-30a hsa-mir-15b rno-mir-335 rno-mir-101b hsa-mir-30c hsa-mir-214	0003677 DNA binding TAS; 0005515 protein binding TAS; 0006355 regulation of transcription, DNA-dependent IEA; 0006810 transport TAS; 0005634 nucleus TAS;	3' UGGAUAGGACUUAAUGAACUU 5' hsa-mir-26b __ ..:||||:|.|:||||||||| __ 5' CAUUAUCUUUAGUUACUUGAA 3' ENST00000317886 E:-20.559999 S:130.000000 Loc:1767 Cons: 90.48%(mmu) 90.48%(rno)	3' GUGUUUG--GUAAUACACGACGAU 5' hsa-mir-15a __ .:.||||..||||:||||:||||: __ 5' GGAAAACUCCAUUGUGUGUUGCUG 3' ENST00000317886 E:-27.030001 S:122.000000 Loc:1644 Cons: 91.67%(mmu) 91.67%(rno)	3' GUGUUUAAGCCUAGAUGUCC-CAU 5' hsa-mir-10a __ :||||||..||.||||::||.||| __ 5' UACAAAUAAGG-UCUAUGGGAGUA 3' ENST00000317886 E:-21.530001 S:110.000000 Loc:1507 Cons: 95.65%(mmu) 95.65%(rno)	3' GGUGUGUGAAGGAAUGUAAGGU 5' hsa-mir-206 __ :||||:.|||||||.::|||:| __ 5' UCACAUUCUUCCUU-UGUUCUA 3' ENST00000317886 E:-21.01 S:107.000000 Loc:1934 Cons: 100.00%(mmu) %(rno)	3' CGUGACCUGAUCCCCAGUCGU 5' rno-mir-345 __ .||:.||:..:|||||:||:| __ 5' ACAUGGGGAAGGGGGUUAGUA 3' ENST00000317886 E:-26.51 S:107.000000 Loc:1380 Cons: 95.24%(mmu) 100.00%(rno)	3' GUGAC-CAUGUUCCCAACCCUCU 5' hsa-mir-150 __ .|:||..||||.|||.||||:|: __ 5' AAUUGAUUACAUGGGCUGGGGGG 3' ENST00000317886 E:-23.93 S:105.000000 Loc:704 Cons: 91.30%(mmu) %(rno)	3' CGACGUUUGU-AGG-CUGACUUUC 5' hsa-mir-30a __ .|||.|||.:..||.|:||||||| __ 5' ACUGAAAAAGCCCCAGGCUGAAAG 3' ENST00000317886 E:-23.450001 S:103.000000 Loc:1337 Cons: 91.67%(mmu) %(rno)	3' ACAUUUGGU-ACUACACGACGAU 5' hsa-mir-15b __ |.|:.||:|.||:||||:||.|: __ 5' UUUGUACUAUUGGUGUGUUGGUG 3' ENST00000317886 E:-19.450001 S:101.000000 Loc:2036 Cons: 95.65%(mmu) 95.65%(rno)	3' UGUAAAAAGCAAUAACGAGAACU 5' rno-mir-335 __ |||..||.:|||:.|||||||.: __ 5' ACAGGUUGUGUUGAUGCUCUUAG 3' ENST00000317886 E:-17.860001 S:101.000000 Loc:741 Cons: 100.00%(mmu) 100.00%(rno)	3' GAAGUCGAUAG-UGUCAUGACAU 5' rno-mir-101b __ :|.|||||.||.:||||::||.| __ 5' UUGCAGCU-UCAGCAGUGUUGAA 3' ENST00000317886 E:-20.84 S:99.000000 Loc:640 Cons: 95.45%(mmu) 95.45%(rno)	3' CGACUCUCACAUCCUACAAAUGU 5' hsa-mir-30c __ |||.|||||.||||.|||..||| __ 5' GCUCAGAGUUUAGG-UGUACACA 3' ENST00000317886 E:-19.870001 S:96.000000 Loc:1140 Cons: 100.00%(mmu) 100.00%(rno)	3' GACGGACAGACACGGACG--ACA 5' hsa-mir-214 __ :|.::|||||.||::|||..||| __ 5' UUUUUUGUCUUUGUUUGCAUUGU 3' ENST00000317886 E:-17.450001 S:95.000000 Loc:818 Cons: 91.30%(mmu) 91.30%(rno)
ENST00000216373_P	ENSG00000100485	ENSMUSG00000034801	ENSRNOG00000004826	SON OF SEVENLESS PROTEIN HOMOLOG 2 (SOS-2). [Source:SWISSPROT;Acc:Q07890] ENSG00000100485 (-1) (48575100 48575100 48688039 48688039 48573336) 1766 (1766 nt) HUGO:11188: [IPR001895:Guanine-nucleotide dissociation stimulator CDC25; IPR002965:Proline-rich extensin; IPR001849:Pleckstrin-like; IPR000651:Guanine nucleotide exchange factor for Ras-like GTPases; N-terminal motif; IPR000219:DH domain;]	6	-125.21	660	ENSMUSG00000034801 (mmu-let-7e)	ENSRNOG00000004826 (mmu-let-7i)	hsa-let-7i hsa-let-7e hsa-mir-103 hsa-mir-107 hsa-mir-134 hsa-mir-18 hsa-mir-199a hsa-mir-199b hsa-mir-320 rno-mir-338 hsa-mir-34b rno-mir-352 hsa-mir-98	rno-mir-352 hsa-mir-18 hsa-mir-34b hsa-mir-199a hsa-mir-134 hsa-mir-320	0005085 guanyl-nucleotide exchange factor activity NAS; 0007264 small GTPase mediated signal transduction NAS; 0008372 cellular_component unknown ND;	3' AUGAUACGUUGGAUGAUGAGA 5' rno-mir-352 __ ||:.||.|||:||:|||||:| __ 5' UAUAAUACAAUCUGCUACUUU 3' ENST00000216373_P E:-20.27 S:123.000000 Loc:820 Cons: %(mmu) 95.24%(rno)	3' AUAGACGUGA-UCUACGUGGAAU 5' hsa-mir-18 __ |||||.||:|.|||||::||||. __ 5' UAUCU-CAUUCAGAUGUGCCUUU 3' ENST00000216373_P E:-21.18 S:119.000000 Loc:652 Cons: %(mmu) 95.45%(rno)	3' GUUAGUCGAUUACUGUGACGGA 5' hsa-mir-34b __ :..|:|||||||||.|:||||| __ 5' UCUUUAGCUAAUGA-AUUGCCU 3' ENST00000216373_P E:-23.93 S:115.000000 Loc:697 Cons: 90.48%(mmu) 95.24%(rno)	3' UUGUCCAUCAG-ACUUGUGACCC 5' hsa-mir-199a __ .|:|.||||||.|.:|||||||. __ 5' CAUAUGUAGUCAUUGACACUGGA 3' ENST00000216373_P E:-20.83 S:109.000000 Loc:10 Cons: 95.65%(mmu) %(rno)	3' GGGAGACCAGUUGGUCAGUGU 5' hsa-mir-134 __ :||||.|||.:|:||||.:|| __ 5' UCCUCAGGU-GAUCAGUAGCA 3' ENST00000216373_P E:-21.860001 S:102.000000 Loc:182 Cons: %(mmu) 90.00%(rno)	3' AAGCGG-GA-GAGUUGGGUCGAAAA 5' hsa-mir-320 __ ..:||:.||..||||.:.||||||| __ 5' AAUGCUACUGAUCAAAUAAGCUUUU 3' ENST00000216373_P E:-17.139999 S:92.000000 Loc:118 Cons: %(mmu) 92.00%(rno)
ENST00000216106	ENSG00000100281	ENSMUSG00000034518	ENSRNOG00000013878	HIGH-MOBILITY GROUP PROTEIN 2-LIKE 1 (HMGBCG PROTEIN). [Source:SWISSPROT;Acc:Q9UGU5] ENSG00000100281 (1) (33978050 33982938 34014198 34016353 34020400) 2155 (2155 nt) HUGO:5003:THC211630 [IPR002048:Calcium-binding EF-hand; IPR000910:HMG1/2 (high mobility group) box;]	2	-38.07	206	ENSMUSG00000034518 (mmu-let-7c)	ENSRNOG00000013878 (mmu-miR-292_3p)	hsa-let-7c hsa-let-7b mmu-mir-292_3p	mmu-mir-292_3p 106	0003677 DNA binding NAS; 0006355 regulation of transcription, DNA-dependent IEA; 0008333 endosome to lysosome transport NAS; 0005634 nucleus NAS;	3' UGUGAGUUUUGGACCGCCGUGAA 5' mmu-mir-292_3p __ |:|.||.:.||||.|:||:|:|| __ 5' AUAAUCUGUACCUUGUGGUAUUU 3' ENST00000216106 E:-18.32 S:106.000000 Loc:1961 Cons: 100.00%(mmu) 100.00%(rno)	3' UUGGUAUGUUGGAU-GAUGGAGU 5' hsa-let-7c __ :|||||.::.|:||.||::||:| __ 5' GACCAUUUGCCUUACCUGUCUUA 3' ENST00000216106 E:-19.75 S:100.000000 Loc:396 Cons: 95.65%(mmu) %(rno)
ENST00000253571	ENSG00000131263	ENSMUSG00000031332	ENSRNOG00000002824	RING FINGER PROTEIN 12 (LIM DOMAIN INTERACTING RING FINGER PROTEIN) (RING FINGER LIM DOMAIN-BINDING PROTEIN) (R-LIM) (NY-REN-43 ANTIGEN). [Source:SWISSPROT;Acc:Q9NVW2] ENSG00000131263 (-1) (72676836 7 HUGO:13429:NY-REN-43 RLIM [IPR001841:Zn-finger, RING;]	3	-65.08	310	ENSMUSG00000031332 (mmu-miR-130b)	ENSRNOG00000002824 (mmu-miR-130b)	hsa-mir-130b hsa-mir-210 hsa-mir-221 hsa-mir-27b	hsa-mir-210 hsa-mir-221 hsa-mir-130b	0003714 transcription co-repressor activity NAS; 0006355 regulation of transcription, DNA-dependent IEA; 0016481 negative regulation of transcription NAS; 0017053 transcriptional repressor complex NAS;	3' GUCGGCGACAGUGUGCGUGUC 5' hsa-mir-210 __ ||||:.||||.|||:|||.|| __ 5' CAGCUACUGUGACAUGCAAAG 3' ENST00000253571 E:-26.73 S:111.000000 Loc:896 Cons: 95.24%(mmu) 90.48%(rno)	3' CUUUGGGUCGUCUGUUACAUCGA 5' hsa-mir-221 __ .:|||:|..||.:|.|||||||| __ 5' UGAACUC-UCA-GCUAUGUAGCU 3' ENST00000253571 E:-20.15 S:103.000000 Loc:9 Cons: %(mmu) 90.48%(rno)	3' UACGGGAAAGUAGUAACGUGAC 5' hsa-mir-130b __ ..|:.||||:..||.||||||| __ 5' CAGUACUUUU-CCAAUGCACUG 3' ENST00000253571 E:-18.200001 S:96.000000 Loc:714 Cons: 100.00%(mmu) 100.00%(rno)
ENST00000262599	ENSG00000101126	ENSMUSG00000051149	ENSRNOG00000010975	ACTIVITY-DEPENDENT NEUROPROTECTOR (ACTIVITY-DEPENDENT NEUROPROTECTIVE PROTEIN). [Source:SWISSPROT;Acc:Q9H2P0] ENSG00000101126 (-1) (50192305 50193364 50205955 50230786 50142709) 1059 (1059 nt) HUGO:15766:KIAA0784 [IPR007087:Zn-finger, C2H2 type; IPR003439:ABC transporter; IPR001356:Homeobox;]	5	-98.56	520	ENSMUSG00000051149 (mmu-miR-103)	ENSRNOG00000010975 (mmu-miR-103)	hsa-mir-103 hsa-mir-107 mmu-mir-201 hsa-mir-214 hsa-mir-26b rno-mir-325	hsa-mir-103 hsa-mir-26b mmu-mir-201 rno-mir-325 hsa-mir-214	0003700 transcription factor activity IEA; 0006355 regulation of transcription, DNA-dependent IEA; 0005634 nucleus IEA;	3' AGUAUCGGGACAUGUUACGACGA 5' hsa-mir-103 __ .||||.||:||||||||.:|||. __ 5' ACAUAACCUUGUACAAUCUUGCA 3' ENST00000262599 E:-25.780001 S:122.000000 Loc:633 Cons: 100.00%(mmu) 100.00%(rno)	3' UGGAUAGGACUUA-AUGAACUU 5' hsa-mir-26b __ .|:|:|:||||||.|.|||||. __ 5' UCUUGUUCUGAAUAUCCUUGAC 3' ENST00000262599 E:-19.51 S:104.000000 Loc:711 Cons: 90.91%(mmu) 90.91%(rno)	3' UCUUGUUAC-GGAAUGACUCAU 5' mmu-mir-201 __ ..|:::.||.||||:|||.||| __ 5' UUAGUGUUGCCCUUGCUGUGUA 3' ENST00000262599 E:-17.16 S:103.000000 Loc:533 Cons: 90.91%(mmu) %(rno)	3' UGUGA--AUGACUCGUGGAUGAUCC 5' rno-mir-325 __ .:|||..|.:|||.|||||.:|||. __ 5' CUACUAAUUUUGA-CACCUUUUAGA 3' ENST00000262599 E:-17.07 S:96.000000 Loc:823 Cons: 91.67%(mmu) 91.67%(rno)	3' GACGGACA-GACACGGACGACA 5' hsa-mir-214 __ :||.||||.:|||||:|..||| __ 5' UUG-CUGUAUUGUGCUUAAUGU 3' ENST00000262599 E:-19.040001 S:95.000000 Loc:1038 Cons: 95.24%(mmu) %(rno)
ENST00000267569	ENSG00000140044	ENSMUSG00000034271	ENSRNOG00000008224	JUN DIMERIZATION PROTEIN. [Source:RefSeq;Acc:NM_130469] ENSG00000140044 (1) (73888878 73894665 73926219 73927196 73978829) 977 (977 nt) [IPR004827:Basic-leucine zipper (bZIP) transcription factor; IPR000837:Fos transforming protein; IPR001472:Bipartite nuclear localization signal;]	2	-42.8	198		ENSRNOG00000008224 (mmu-miR-184)	hsa-mir-184 hsa-mir-189 hsa-mir-302	hsa-mir-184 hsa-mir-302	0003677 DNA binding IEA; 0006355 regulation of transcription, DNA-dependent IEA; 0005634 nucleus IEA;	3' UGGGAAUAGUCAAGAGGCAGGU 5' hsa-mir-184 __ ||||||..:|||.|||.||||. __ 5' ACCCUUCAUAGUACUCAGUCCU 3' ENST00000267569 E:-23.08 S:104.000000 Loc:926 Cons: %(mmu) 90.91%(rno)	3' AGUGGUUUUGUACCUUCGUGAAU 5' hsa-mir-302 __ .|||::|::|:.||:.||.|||. __ 5' GCACUGAGGCGCGGGCGCCCUUC 3' ENST00000267569 E:-19.719999 S:94.000000 Loc:596 Cons: %(mmu) 100.00%(rno)
ENST00000275279	ENSG00000146457	ENSMUSG00000006813	ENSRNOG00000019091	WILMS TUMOR 1-ASSOCIATING PROTEIN (WT1-ASSOCIATED PROTEIN). [Source:SWISSPROT;Acc:Q15007] ENSG00000146457 (1) (160057440 160066586 160085931 160086637 160092355) 706 (706 nt) HUGO:16846:KIAA0105 MGC3925 []	3	-62.55	316	ENSMUSG00000006813 (mmu-miR-144)	ENSRNOG00000019091 (mmu-miR-144)	hsa-mir-144 hsa-mir-183 hsa-mir-222	hsa-mir-222 hsa-mir-183 hsa-mir-144		3' CUCUGGGUCAUC-GGUCUACAUCGA 5' hsa-mir-222 __ .||||:::.|||..:||||||:|.| __ 5' CAGACUUGUUAGAGUAGAUGUGGGU 3' ENST00000275279 E:-22.9 S:109.000000 Loc:410 Cons: 92.00%(mmu) %(rno)	3' GUCACUU-AAGAUG-GUCACGGUAU 5' hsa-mir-183 __ |||..||.||:||:.|||||:|||. __ 5' CAGCAAAUUUUUAUACAGUGUCAUU 3' ENST00000275279 E:-19.620001 S:105.000000 Loc:8 Cons: %(mmu) 92.00%(rno)	3' GAUCAUGUAG--UAGAUAUGACAU 5' hsa-mir-144 __ |.||||:|||..|.||:|||||.. __ 5' CCAGUAUAUCUUACCUGUACUGAC 3' ENST00000275279 E:-20.030001 S:102.000000 Loc:648 Cons: 91.67%(mmu) 91.67%(rno)
ENST00000262631	ENSG00000105711	ENSMUSG00000019194	ENSRNOG00000021102	SODIUM CHANNEL BETA-1 SUBUNIT PRECURSOR. [Source:SWISSPROT;Acc:Q07699] ENSG00000105711 (1) (40213543 40213565 40222445 40223192 40223251) 657 (657 nt) HUGO:10586: [IPR007110:Immunoglobulin-like;]	2	-59.3	200	ENSMUSG00000019194 (hsa-miR-197)	ENSRNOG00000021102 (hsa-miR-197)	hsa-mir-197 hsa-mir-214 hsa-mir-320	hsa-mir-197 hsa-mir-320	0005248 voltage-gated sodium channel activity TAS; 0006811 ion transport IEA; 0006814 sodium ion transport TAS; 0007268 synaptic transmission TAS; 0005624 membrane fraction NR; 0016021 integral to membrane IEA;	3' CGACCCACCUCUUCCACCACUU 5' hsa-mir-197 __ |:|.||.|.:|::||.|||||: __ 5' GUUUGGGGAGGGGGGCGGUGAG 3' ENST00000262631 E:-27.93 S:101.000000 Loc:266 Cons: 90.91%(mmu) 90.91%(rno)	3' AAGCGGGAGAGUUGGGUCGAAAA 5' hsa-mir-320 __ .||||||||||...|||||.||. __ 5' CUCGCCCUCUCUCACCAGCCUUG 3' ENST00000262631 E:-31.370001 S:99.000000 Loc:549 Cons: 91.30%(mmu) 91.30%(rno)
ENST00000330823	ENSG00000183182	ENSMUSG00000024427	ENSRNOG00000013851	SPROUTY HOMOLOG 4 (SPRY-4). [Source:SWISSPROT;Acc:Q9C004] ENSG00000183182 (-1) (141718506 141722275 141723228 141733067 141421094) 3769 (3769 nt) HUGO:15533: [IPR007875:Sprouty;]	6	-127.57	593	ENSMUSG00000024427 (mmu-miR-291_5p)	ENSRNOG00000013851 (mmu-miR-291_3p)	mmu-mir-291_5p mmu-mir-291_3p mmu-mir-292_5p rno-mir-339 hsa-mir-34a hsa-mir-98	hsa-mir-98 mmu-mir-292_5p mmu-mir-291_5p mmu-mir-291_3p rno-mir-339 hsa-mir-34a	0007275 development IEA; 0016020 membrane IEA;	3' UUGUUAUGUUGAAUGAUGGAGU 5' hsa-mir-98 __ ||:||.|||||||::|.|||:. __ 5' AAUAAAACAACUUGUUUCCUUU 3' ENST00000330823 E:-17.93 S:110.000000 Loc:969 Cons: 90.91%(mmu) 90.91%(rno)	3' GUUUUCUCGG-GGGUCAAACUCA 5' mmu-mir-292_5p __ :..|:|:|||.|:.:|||||||. __ 5' UCCAGGGGCCACUGGGUUUGAGC 3' ENST00000330823 E:-24.040001 S:98.000000 Loc:1327 Cons: 91.30%(mmu) 91.30%(rno)	3' UCUCUCCCGGAGGUGAAACUAC 5' mmu-mir-291_5p __ ||.|:....:|.|||||||:|| __ 5' AGUGGCAAGUUGCACUUUGGUG 3' ENST00000330823 E:-20.549999 S:97.000000 Loc:2169 Cons: 95.45%(mmu) %(rno)	3' CCGUGUGUUUCA-CC-UUCGUGAAA 5' mmu-mir-291_3p __ .||||::..|||.||.|:|:||||. __ 5' AGCACGUCCAGUGGGUAGGUACUUG 3' ENST00000330823 E:-23.540001 S:97.000000 Loc:1442 Cons: %(mmu) 92.00%(rno)	3' ACUCGAGGACCUCCUGUCCCU 5' rno-mir-339 __ |||....:|||||||.||||| __ 5' UGA----UUGGAGGA-AGGGA 3' ENST00000330823 E:-23.27 S:97.000000 Loc:1801 Cons: 100.00%(mmu) %(rno)	3' UGUUGGUCGAUUCUGUGACGGU 5' hsa-mir-34a __ |||:||..|.|||||::.||.| __ 5' ACAGCCCUCAAAGACGUAGCAA 3' ENST00000330823 E:-18.24 S:94.000000 Loc:1382 Cons: %(mmu) 95.45%(rno)
ENST00000238362	ENSG00000119414	ENSMUSG00000026753	ENSRNOG00000015145	SERINE/THREONINE PROTEIN PHOSPHATASE 6 (EC 3.1.3.16) (PP6). [Source:SWISSPROT;Acc:O00743] ENSG00000119414 (-1) (123287452 123287997 123328042 123328110 123281843) 545 (545 nt) HUGO:9323: [IPR006186:Serine/threonine-specific protein phosphatase and bis(5-nucleosyl)-tetraphosphatase; IPR004843:Metallo-phosphoesterase;]	2	-42.31	219	ENSMUSG00000026753 (mmu-let-7g)	ENSRNOG00000015145 (mmu-let-7g)	hsa-let-7g hsa-let-7d hsa-let-7e hsa-mir-17_5p rno-mir-325	hsa-mir-17_5p 116	0000158 protein phosphatase type 2A activity IEA; 0004723 calcium-dependent protein serine/threonine phosphatase activity IEA; 0004724 magnesium-dependent protein serine/threonine phosphatase activity IEA; 0008420 CTD phosphatase activity IEA; 0015071 protein phosphatase type 2C activity IEA; 0016787 hydrolase activity IEA; 0017018 myosin phosphatase activity IEA; 0030145 manganese ion binding IE…	3' UGAUGGACGUGACAUUCGUGAAAC 5' hsa-mir-17_5p __ ..|||:|.:..|.|:||||||||| __ 5' UAUACUUUUUAU-UGAGCACUUUG 3' ENST00000238362 E:-20.360001 S:116.000000 Loc:75 Cons: 100.00%(mmu) 100.00%(rno)	3' UGAUAUGUUGGAGGAUGGAGU 5' hsa-let-7e __ :..||:|.:||||:|:|||:. __ 5' GAAAUGCUGCCUCUUGCCUUU 3' ENST00000238362 E:-21.950001 S:103.000000 Loc:104 Cons: 100.00%(mmu) 100.00%(rno)
ENST00000223559	ENSG00000106723	ENSMUSG00000021395	ENSRNOG00000011119	SPINDLIN (OVARIAN CANCER-RELATED PROTEIN). [Source:SWISSPROT;Acc:Q9Y657] ENSG00000106723 (1) (86460453 86498574 86547311 86550726 86607470) 3415 (3415 nt) HUGO:11243: [IPR003671:Spindlin/spermiogenesis-specific protein;]	2	-40.02	202	ENSMUSG00000021395 (mmu-miR-148a)	ENSRNOG00000011119 (mmu-miR-148a)	mmu-mir-148a hsa-mir-148 hsa-mir-214	mmu-mir-148a hsa-mir-214	0007276 gametogenesis IEA;	3' UGUUUCAAGACAUCACGUGACU 5' mmu-mir-148a __ |||||...:||||||||.|||| __ 5' ACAAA---UUGUAGUGC-CUGA 3' ENST00000223559 E:-21.82 S:109.000000 Loc:3004 Cons: 100.00%(mmu) 94.44%(rno)	3' GACGGAC--AGACACGGACGACA 5' hsa-mir-214 __ :|.||||..|.|.|||:|.|||| __ 5' UUUCCUGUAUAUUUGCUUACUGU 3' ENST00000223559 E:-18.200001 S:93.000000 Loc:2739 Cons: %(mmu) 91.30%(rno)
ENST00000333129_P	ENSG00000182263	ENSMUSG00000047401	ENSRNOG00000004679	FIDGETIN. [Source:RefSeq;Acc:NM_018086] ENSG00000182263 (-1) (164668606 164668606 164670525 164670525 163897573) 4001 (4001 nt) HUGO:13285: [IPR001687:ATP/GTP-binding site motif A (P-loop); IPR002965:Proline-rich extensin; IPR003959:AAA ATPase, central region; IPR000694:Proline-rich region;]	7	-141.47	710	ENSMUSG00000047401 (mmu-let-7c)	ENSRNOG00000004679 (mmu-miR-15a)	hsa-let-7c hsa-mir-124a mmu-mir-148a hsa-mir-148 hsa-mir-15a hsa-mir-214 hsa-mir-25 rno-mir-324_3p rno-mir-341 rno-mir-347	hsa-mir-15a 112 rno-mir-341 hsa-mir-15a rno-mir-324_3p hsa-mir-25 mmu-mir-148a	0000166 nucleotide binding IEA; 0005524 ATP binding IEA;	3' GUGUUUGGUAAUACACGACGAU 5' hsa-mir-15a __ :..|||.||.|||||.|||||: __ 5' UUGAAAGCACUAUGUACUGCUG 3' ENST00000333129_P E:-17.219999 S:112.000000 Loc:671 Cons: 95.45%(mmu) 95.45%(rno)	3' UUG-GUAUGUUGGAUGAUGGAGU 5' hsa-let-7c __ .||.||||.|||||:||||.|.: __ 5' CACACAUAAAACCUGCUACAUAG 3' ENST00000333129_P E:-20.15 S:102.000000 Loc:44 Cons: 95.65%(mmu) %(rno)	3' UGACUGGCU-GGCUGGCUAGCU 5' rno-mir-341 __ :|||||:||.|:||:|.||.|| __ 5' GCUGACUGAGCUGAUCAAUGGA 3' ENST00000333129_P E:-25.49 S:102.000000 Loc:3340 Cons: 90.91%(mmu) %(rno)	3' GUGUUUGGUAAUACACGACGAU 5' hsa-mir-15a __ ||::||||.|.:||||:||.|. __ 5' CAUGAACC-UCGUGUGUUGAUU 3' ENST00000333129_P E:-17.42 S:100.000000 Loc:294 Cons: 100.00%(mmu) 100.00%(rno)	3' GGUCG-UCGUGGACCCCGUCACC 5' rno-mir-324_3p __ |::.|.||::|||||.|::|||. __ 5' CUGUCAAGUGCCUGGAGUGGUGC 3' ENST00000333129_P E:-20.209999 S:99.000000 Loc:343 Cons: 95.65%(mmu) %(rno)	3' AGUCUGGCUCUGUUCACGUUAC 5' hsa-mir-25 __ .||||...||||::||.:|||| __ 5' GCAGA--UAGACGGGUAUAAUG 3' ENST00000333129_P E:-22.309999 S:98.000000 Loc:3443 Cons: 100.00%(mmu) %(rno)	3' UGUUUCAAGACAUCACGUGACU 5' mmu-mir-148a __ :|||:||.|...||||:::||| __ 5' GCAAGGUGC--AAGUGUGUUGA 3' ENST00000333129_P E:-18.67 S:97.000000 Loc:263 Cons: 100.00%(mmu) %(rno)
ENST00000283943_P	ENSG00000153827	ENSMUSG00000026219	ENSRNOG00000023019	THYROID RECEPTOR INTERACTING PROTEIN 12 (TRIP12). [Source:SWISSPROT;Acc:Q14669] ENSG00000153827 (-1) (230834809 230834809 230947334 230989207 230093370) 4001 (4001 nt) HUGO:12306:KIAA0045 [IPR000569:HECT domain (Ubiquitin-protein ligase); IPR004170:WWE domain; IPR001472:Bipartite nuclear localization signal;]	5	-93	510	ENSMUSG00000026219 (mmu-miR-181c)		hsa-mir-181c hsa-mir-184 mmu-mir-201 hsa-mir-210	hsa-mir-181c mmu-mir-201 hsa-mir-210 hsa-mir-184	0004842 ubiquitin-protein ligase activity NAS; 0016874 ligase activity IEA; 0016923 ligand-dependent thyroid hormone receptor interactor activity IDA; 0016567 protein ubiquitination NAS; 0005622 intracellular IEA; 0005829 cytosol IEA; 0008372 cellular_component unknown ND;	3' UGAAUCGUCCAACAUAAUAUAGGUAG 5' __ |.||..::||.|||..|:|||||||| __ 5' AAUU-CUGGGCUGU-GUGUAUCCAUC 3' ENST00000283943_P E:-21.450001 S:107.000000 Loc:342 Cons: 100.00%(mmu) %(rno)	3' UGAGUGGCU-GUCCAACUUACAA 5' hsa-mir-181c __ |.|.|:|.|.||||||.|||||| __ 5' AAUAAUCCAUCAGGUU-AAUGUU 3' ENST00000283943_P E:-17.110001 S:104.000000 Loc:1122 Cons: 95.45%(mmu) %(rno)	3' UCUUGUUACGGAAUGACUCAU 5' mmu-mir-201 __ ..|||.||||:||:|||.||: __ 5' UUAAC-AUGCUUUGCUGUGUG 3' ENST00000283943_P E:-19.719999 S:103.000000 Loc:267 Cons: 95.00%(mmu) %(rno)	3' GUCGGCGACA-GUGUGCGUGUC 5' hsa-mir-210 __ ||.|:.:|||.||:|.|:|||| __ 5' CAACUCUUGUACAUAAGUACAG 3' ENST00000283943_P E:-17.299999 S:102.000000 Loc:399 Cons: 95.45%(mmu) %(rno)	3' UGGGAAUAG-UCAAGAGGCAGGU 5' hsa-mir-184 __ .:|:|||.|.||||||.:||::| __ 5' UUCUUUAGCAAGUUCU-UGUUUA 3' ENST00000283943_P E:-17.42 S:94.000000 Loc:215 Cons: 95.45%(mmu) %(rno)
ENST00000328463	ENSG00000170653	ENSMUSG00000052414	ENSRNOG00000015269	CYCLIC-AMP-DEPENDENT TRANSCRIPTION FACTOR ATF-7 (ACTIVATING TRANSCRIPTION FACTOR 7) (TRANSCRIPTION FACTOR ATF-A). [Source:SWISSPROT;Acc:P17544] ENSG00000170653 (-1) (52196111 52197188 52281051 5230640 HUGO:792:ATFA [IPR007087:Zn-finger, C2H2 type; IPR004827:Basic-leucine zipper (bZIP) transcription factor; IPR001472:Bipartite nuclear localization signal; IPR000194:H+-transporting two-sector ATPas…	3	-57.43	281		ENSRNOG00000015269 (mmu-miR-296)	hsa-mir-296 hsa-mir-34a rno-mir-343	hsa-mir-296 rno-mir-343 hsa-mir-34a	0003677 DNA binding NAS; 0006355 regulation of transcription, DNA-dependent IDA; 0005634 nucleus NAS; 0003700 transcription factor activity NR; 0006355 regulation of transcription, DNA-dependent IEA; 0005634 nucleus IEA;	3' UGUCCUAACUCCCCCCCGGGA 5' hsa-mir-296 __ .:||.:|.|.||.||||:|:| __ 5' UUAGUGUAGUGGUGGGGUCUU 3' ENST00000328463 E:-19.450001 S:97.000000 Loc:741 Cons: %(mmu) 95.24%(rno)	3' UGACCCGUGUGCCUCCCUCU 5' rno-mir-343 __ .||.|.||.|:.|||||||: __ 5' CCU-GCCAGAUAGAGGGAGG 3' ENST00000328463 E:-20.4 S:93.000000 Loc:418 Cons: %(mmu) 94.74%(rno)	3' UGUUGGUCGAUUCUGUGACGGU 5' hsa-mir-34a __ |||:|||...|||:|.:|.||| __ 5' ACAGCCA---AAGGCCUUUCCA 3' ENST00000328463 E:-17.58 S:91.000000 Loc:247 Cons: %(mmu) 94.74%(rno)
ENST00000237473	ENSG00000118655	ENSMUSG00000027845	ENSRNOG00000019367	DNA CROSS-LINK REPAIR 1B (PSO2 HOMOLOG, S. CEREVISIAE). [Source:RefSeq;Acc:NM_022836] ENSG00000118655 (1) (113746765 113746936 113753540 113755419 113781734) 1879 (1879 nt) HUGO:17641:FLJ12810 FLJ13998 SNM1B [IPR001279:Beta-lactamase-like;]	2	-50.84	190	ENSMUSG00000027845 (mmu-miR-222)	ENSRNOG00000019367 (mmu-miR-214)	hsa-mir-214 hsa-mir-222	hsa-mir-214 hsa-mir-222		3' GACGGACAGACACGGACGACA 5' hsa-mir-214 __ :|.|||||||.|||||.|||. __ 5' UUUCCUGUCUCUGCCU-CUGG 3' ENST00000237473 E:-25.73 S:97.000000 Loc:554 Cons: %(mmu) 90.00%(rno)	3' CUCUGGGUCAUCGGUCUACAUCGA 5' hsa-mir-222 __ ||||||.||.||||||.||..||. __ 5' GAGACCAAGGAGCCAGCUG--GCG 3' ENST00000237473 E:-25.110001 S:93.000000 Loc:934 Cons: 90.91%(mmu) 90.91%(rno)
ENST00000308675_P	ENSG00000174482	ENSMUSG00000045083	ENSRNOG00000005634	ENSG00000174482 (-1) (27938849 27938849 27940669 27940669 27557119) 4001 (4001 nt) [IPR001611:Leucine-rich repeat; IPR007110:Immunoglobulin-like; IPR000372:Cysteine-rich flanking region, N-terminal; IPR000483:Cysteine-rich flanking region, C-terminal;]	4	-77.31	421	ENSMUSG00000045083 (mmu-let-7a)	ENSRNOG00000005634 (mmu-let-7a)	hsa-let-7a hsa-let-7b hsa-let-7d hsa-mir-128a hsa-mir-129 hsa-mir-30c	hsa-mir-129 hsa-mir-128a hsa-mir-30c 104		3' CGUUCGGGUC-UGGCGUUUUUC 5' hsa-mir-129 __ |:.:|::|||.|||.||||:|| __ 5' GUUGGUUCAGUACCACAAAGAG 3' ENST00000308675_P E:-21.620001 S:110.000000 Loc:458 Cons: 90.91%(mmu) %(rno)	3' UUUUCUCUGGCCAAGUGACACU 5' hsa-mir-128a __ |.|..:||||.|||:|||||.| __ 5' ACACUGGACCAGUUUACUGUAA 3' ENST00000308675_P E:-18.27 S:108.000000 Loc:805 Cons: %(mmu) 90.91%(rno)	3' CGACUCUCACAUCCUACAAAUGU 5' hsa-mir-30c __ .||.|.|||||||||..|||||| __ 5' CCU-ACAGUGUAGGA--UUUACA 3' ENST00000308675_P E:-19.379999 S:104.000000 Loc:348 Cons: 100.00%(mmu) 100.00%(rno)	3' UUGGUGUGUUG-GAUGA-UGGAGU 5' hsa-let-7b __ |||::|.||||.||::|.||:||. __ 5' AACUGCUCAACUCUGUUAACUUCU 3' ENST00000308675_P E:-18.040001 S:99.000000 Loc:710 Cons: 91.67%(mmu) 91.67%(rno)
ENST00000261402	ENSG00000074590	ENSMUSG00000020032	ENSRNOG00000008061	PROBABLE SERINE/THREONINE-PROTEIN KINASE KIAA0537 (EC 2.7.1.-). [Source:SWISSPROT;Acc:O60285] ENSG00000074590 (-1) (104959592 104963047 105034898 105036278 104132476) 3455 (3455 nt) [IPR000719:Protein kinase; IPR002290:Serine/Threonine protein kinase; IPR001245:Tyrosine protein kinase;]	2	-39.59	196	ENSMUSG00000020032 (mmu-miR-214)	ENSRNOG00000008061 (mmu-miR-214)	hsa-mir-214	hsa-mir-214	0004674 protein serine/threonine kinase activity IEA; 0004713 protein-tyrosine kinase activity IEA; 0005524 ATP binding IEA; 0016740 transferase activity IEA; 0006468 protein amino acid phosphorylation IEA; 0004672 protein kinase activity IEA;	3' GAUGUAUCUUACCGUAGAGAGU 5' __ :|||.|:|.||||:|||.:||. __ 5' UUAC-UGGCAUGGUAUCAUUCC 3' ENST00000261402 E:-17.389999 S:100.000000 Loc:3048 Cons: 100.00%(mmu) %(rno)	3' GACGGACAGACACGGACGACA 5' hsa-mir-214 __ :||||...|.|.||||||||| __ 5' UUGCC---CAG-GCCUGCUGU 3' ENST00000261402 E:-22.200001 S:96.000000 Loc:2966 Cons: 94.12%(mmu) 94.12%(rno)
ENST00000250113	ENSG00000129245	ENSMUSG00000018765	ENSRNOG00000011876	FRAGILE X MENTAL RETARDATION SYNDROME RELATED PROTEIN 2. [Source:SWISSPROT;Acc:P51116] ENSG00000129245 (-1) (7695141 7695729 7718416 7718735 7694054) 588 (588 nt) HUGO:4024:FMR1L2 [IPR004087:KH domain; IPR004088:KH domain, type 1;]	8	-175.34	820	ENSMUSG00000018765 (mmu-miR-136)	ENSRNOG00000011876 (rno-miR-135b)	rno-mir-135b hsa-mir-135 hsa-mir-136 rno-mir-140* hsa-mir-18 hsa-mir-194 mmu-mir-202 hsa-mir-223 hsa-mir-27a hsa-mir-27b hsa-mir-296 hsa-mir-30d hsa-mir-30b rno-mir-329 rno-mir-331 rno-mir-336 rno-mir-339	hsa-mir-18 rno-mir-135b rno-mir-336 rno-mir-331 rno-mir-339 mmu-mir-202 hsa-mir-194 hsa-mir-296	0003723 RNA binding TAS; 0009405 pathogenesis TAS; 0005634 nucleus TAS; 0005737 cytoplasm TAS; 0005842 cytosolic large ribosomal subunit (sensu Eukarya) TAS; 0005844 polysome NR;	3' AUAGACGUGAUCUACGUGGAAU 5' hsa-mir-18 __ .|||.|.|||:||||::||||. __ 5' CAUCAG-ACUGGAUGUGCCUUU 3' ENST00000250113 E:-20.139999 S:114.000000 Loc:250 Cons: 90.48%(mmu) 95.24%(rno)	3' GUGUAUC-CUUACUUUUCGGUAU 5' rno-mir-135b __ :::.|:|.|:||||:|||.|:|| __ 5' UGUCUGGUGGAUGAGAAGGCGUA 3' ENST00000250113 E:-19.82 S:106.000000 Loc:541 Cons: %(mmu) 95.65%(rno)	3' UCU-GAUCUAUACCUUCCCACU 5' rno-mir-336 __ :||.||||...||||:|||||. __ 5' GGAGCUAG---UGGAGGGGUGU 3' ENST00000250113 E:-24.290001 S:106.000000 Loc:161 Cons: 94.74%(mmu) 94.74%(rno)	3' AAGAUCCUAUCCGGGUCCCCG 5' rno-mir-331 __ ||:|:|.:|||..|||||||: __ 5' UUUUGGAGUAGAACCAGGGGU 3' ENST00000250113 E:-25.32 S:105.000000 Loc:473 Cons: %(mmu) 95.24%(rno)	3' ACUCGAGG-ACCUCCUGUCCCU 5' rno-mir-339 __ |.|.|.|:.||||.|||:|||| __ 5' UCAUCACUGUGGAAGACGGGGA 3' ENST00000250113 E:-22.25 S:103.000000 Loc:415 Cons: %(mmu) 95.45%(rno)	3' AGAAGGGUACGCGAUAUGGAGA 5' mmu-mir-202 __ .|.||||.|..|||||.||||. __ 5' GCCUCCCCU--GCUAUCCCUCC 3' ENST00000250113 E:-20.65 S:98.000000 Loc:366 Cons: 95.00%(mmu) 95.00%(rno)	3' AGGUGU-ACCUCAACGACAAUGU 5' hsa-mir-194 __ .|::|:.|||||.||||.|||:. __ 5' CCUGCGCUGGAGCUGCUCUUAUC 3' ENST00000250113 E:-18.43 S:95.000000 Loc:91 Cons: 95.65%(mmu) 95.65%(rno)	3' UGUCCUAACUCCCCCCCGGGA 5' hsa-mir-296 __ .||||:.|.|||||.|.|:|| __ 5' CCAGGG-UAAGGGGAGCCUCU 3' ENST00000250113 E:-24.440001 S:93.000000 Loc:221 Cons: %(mmu) 90.00%(rno)
ENST00000216588	ENSG00000100697	ENSMUSG00000041415	ENSRNOG00000010711	ENDORIBONUCLEASE DICER (EC 3.1.26.-) (HELICASE WITH RNASE MOTIF) (HELICASE-MOI). [Source:SWISSPROT;Acc:Q9UPY3] ENSG00000100697 (-1) (93542607 93546876 93589836 93598096 93226541) 4269 (4269 nt) HUGO:17098:Dicer HERNA K12H4.8-LIKE KIAA0928 [IPR000999:Ribonuclease III family; IPR001159:Double-stranded RNA binding (DsRBD) domain; IPR001410:DEAD/DEAH box helicase; IPR001650:Helicase, C-terminal; IPR0…	2	-41.62	221		ENSRNOG00000010711 (mmu-let-7e)	hsa-let-7e hsa-mir-107	hsa-mir-107 111	0003725 double-stranded RNA binding IDA; 0004519 endonuclease activity IEA; 0004525 ribonuclease III activity IDA; 0005524 ATP binding IEA; 0008026 ATP dependent helicase activity IEA; 0016787 hydrolase activity IEA; 0006396 RNA processing IEA; 0030423 RNA interference, targeting of mRNA for destruction IEP; 0005622 intracellular NAS;	3' ACUAUCGGGACAUGUUACGACGA 5' hsa-mir-107 __ ||||.||::.||:.||||||||. __ 5' UGAU-GCUUCGUGGAAUGCUGCA 3' ENST00000216588 E:-22.92 S:111.000000 Loc:1620 Cons: %(mmu) 90.91%(rno)	3' UGAUAUGUUGGAGGAUGGAGU 5' hsa-let-7e __ ||||||..|||||:||.:|:| __ 5' ACUAUAAUACCUCUUAAUUUA 3' ENST00000216588 E:-18.700001 S:110.000000 Loc:1456 Cons: %(mmu) 100.00%(rno)
ENST00000335124_P	ENSG00000099949	ENSMUSG00000022761	ENSRNOG00000001870	LEUCINE-ZIPPER-LIKE TRANSCRIPTIONAL REGULATOR 1 (LZTR-1). [Source:SWISSPROT;Acc:Q8N653] ENSG00000099949 (1) (19661335 19661335 19675842 19675842 19681064) 4001 (4001 nt) HUGO:6742:LZTR-1 TCFL2 [IPR000194:H+-transporting two-sector ATPase, alpha/beta subunit, central region; IPR000210:BTB/POZ domain; IPR006652:Kelch repeat; IPR001472:Bipartite nuclear localization signal;]	4	-89.22	407	ENSMUSG00000022761 (mmu-miR-22)	ENSRNOG00000001870 (mmu-miR-15a)	hsa-mir-15a hsa-mir-22 hsa-mir-220 hsa-mir-24	hsa-mir-220 hsa-mir-24 hsa-mir-15a hsa-mir-22	0005515 protein binding IEA;	3' UUUCACAGUCUAUGCCACACC 5' hsa-mir-220 __ ||||..|||.|||:||||.|| __ 5' AAAGACUCAAAUAUGGUGGGG 3' ENST00000335124_P E:-19.469999 S:114.000000 Loc:3737 Cons: 100.00%(mmu) 100.00%(rno)	3' GACAAGGACGAC-UUGACUCGGU 5' hsa-mir-24 __ |.|.||||||||.|:||.:|:|| __ 5' CCGCUCCUGCUGCAGCUUGGUCA 3' ENST00000335124_P E:-24.02 S:99.000000 Loc:2973 Cons: 91.30%(mmu) 91.30%(rno)	3' GUGUUUGGUAAUAC-ACGACGAU 5' hsa-mir-15a __ |.||::||...|||.|||||||. __ 5' CUCAGGCC---AUGCUGCUGCUC 3' ENST00000335124_P E:-21.290001 S:98.000000 Loc:2879 Cons: %(mmu) 90.00%(rno)	3' UGUCAAGAAGUUGACCGUCGAA 5' hsa-mir-22 __ :|||..||.||:|||||.|||. __ 5' GCAGGCCUGCAGCUGGC-GCUG 3' ENST00000335124_P E:-24.440001 S:96.000000 Loc:3027 Cons: 100.00%(mmu) 100.00%(rno)
ENST00000262710	ENSG00000100813	ENSMUSG00000022185	ENSRNOG00000013533	APOPTOTIC CHROMATIN CONDENSATION INDUCER IN THE NUCLEUS (ACINUS). [Source:SWISSPROT;Acc:Q9UKV3] ENSG00000100813 (-1) (21517904 21518485 21554623 21554951 21515164) 581 (581 nt) HUGO:17066:KIAA0670 [IPR003034:DNA-binding SAP; IPR001680:G-protein beta WD-40 repeat;]	2	-36.14	205	ENSMUSG00000022185 (mmu-miR-154)	ENSRNOG00000013533 (mmu-miR-154)	hsa-mir-154 hsa-mir-206 hsa-mir-27b rno-mir-337 rno-mir-344	rno-mir-337 hsa-mir-206	0003677 DNA binding IEA; 0016887 ATPase activity NAS; 0019899 enzyme binding NAS; 0006915 apoptosis IEA; 0030218 erythrocyte differentiation IEP; 0030263 apoptotic chromosome condensation IDA; 0045657 positive regulation of monocyte differentiation IEP; 0005634 nucleus IDA;	3' UUUCCGUAGUAUAUCCUCGACUU 5' rno-mir-337 __ :|..|.:|||..||.|||||||| __ 5' GACUGGGUCACCUAUGAGCUGAA 3' ENST00000262710 E:-17.6 S:108.000000 Loc:371 Cons: 100.00%(mmu) 100.00%(rno)	3' GGUGUGUGAAGGAAUGUAAGGU 5' hsa-mir-206 __ ||||.|.:||||||.::|||.| __ 5' CCAC-CUUUUCCUUUUGUUCAA 3' ENST00000262710 E:-18.540001 S:97.000000 Loc:487 Cons: 100.00%(mmu) 100.00%(rno)
ENST00000303406	ENSG00000186426	ENSMUSG00000022486	ENSRNOG00000016613	HOMEOBOX PROTEIN HOX-C4 (HOX-3E) (CP19). [Source:SWISSPROT;Acc:P09017] ENSG00000186426 (1) (52696940 52733974 52735256 52735630 52708468) 374 (374 nt) HUGO:5126:HOX3 HOX3E [IPR001356:Homeobox; IPR001827:Homeobox protein, antennapedia type; IPR000694:Proline-rich region;]	2	-45.23	204	ENSMUSG00000022486 (mmu-miR-148b)	ENSRNOG00000016613 (rno-miR-148b)	rno-mir-148b hsa-mir-189 rno-mir-325 rno-mir-344 hsa-mir-95	rno-mir-325 rno-mir-148b	0003700 transcription factor activity NAS; 0006355 regulation of transcription, DNA-dependent NAS; 0007275 development NAS; 0005634 nucleus NAS;	3' UGUGAAU-GACUCGUGGAUGAUCC 5' rno-mir-325 __ ...||||.|..:|:||||:||:|| __ 5' UGUCUUAGCAUGGUACCUGCUGGG 3' ENST00000303406 E:-25.85 S:110.000000 Loc:235 Cons: 95.83%(mmu) 95.83%(rno)	3' UGUUUCAAGACACUACGUGACU 5' rno-mir-148b __ :|||:|...|||||||..|||: __ 5' GCAAGG---UGUGAUGGUCUGG 3' ENST00000303406 E:-19.379999 S:94.000000 Loc:328 Cons: 100.00%(mmu) 100.00%(rno)
ENST00000040584	ENSG00000037965	ENSMUSG00000001657	ENSRNOG00000028619	HOMEOBOX PROTEIN HOX-C8 (HOX-3A). [Source:SWISSPROT;Acc:P31273] ENSG00000037965 (1) (52689157 52689336 52691432 52692366 52696941) 934 (934 nt) HUGO:5129:HOX3 HOX3A [IPR001356:Homeobox; IPR001827:Homeobox protein, antennapedia type; IPR000047:Helix-turn-helix motif, lambda-like repressor;]	2	-35.91	204	ENSMUSG00000001657 (mmu-let-7d)	ENSRNOG00000028619 (mmu-let-7b)	hsa-let-7d hsa-let-7b hsa-let-7c hsa-mir-196	hsa-mir-196	0003700 transcription factor activity NAS; 0006355 regulation of transcription, DNA-dependent NAS; 0007275 development NAS; 0005634 nucleus NAS;	3' UUGGUAUGUUGGAUGAUGGAGU 5' hsa-let-7c __ ||:|.|.:|||.||||||||.| __ 5' AAUC-UUUAACAUACUACCUAA 3' ENST00000040584 E:-17.08 S:106.000000 Loc:851 Cons: %(mmu) 100.00%(rno)	3' GGUUGUUGUACUUUGAUGGAU 5' hsa-mir-196 __ |:.|||||.|..||||||||: __ 5' CUCACAAC-UCUAACUACCUG 3' ENST00000040584 E:-18.83 S:98.000000 Loc:115 Cons: 100.00%(mmu) 95.00%(rno)
ENST00000310609_P	ENSG00000172878	ENSMUSG00000041921	ENSRNOG00000001522	ENSG00000172878 (1) (173130983 173130983 173147660 173147660 173152786) 4001 (4001 nt) [IPR002467:Methionine aminopeptidase, subfamily 1; IPR001714:Methionine aminopeptidase; IPR000994:Metallopeptidase family M24;]	4	-80.19	410		ENSRNOG00000001522 (rno-let-7d*)	rno-let-7d* hsa-mir-105 hsa-mir-106b rno-mir-151 hsa-mir-181c hsa-mir-196 hsa-mir-20 hsa-mir-200a rno-mir-344	hsa-mir-105 hsa-mir-181c rno-mir-344 rno-mir-151		3' UGUCCUCAGACUCGUAAACU 5' hsa-mir-105 __ ...|||.||||||||.|||| __ 5' UGCGGA-UCUGAGCACUUGA 3' ENST00000310609_P E:-21.67 S:111.000000 Loc:3621 Cons: %(mmu) 100.00%(rno)	3' UGAGUGGCUGUCCAACUUACAA 5' hsa-mir-181c __ ...|:|:||.|||.||.||||| __ 5' UAACGCUGAAAGGCUGCAUGUU 3' ENST00000310609_P E:-19.43 S:104.000000 Loc:3521 Cons: %(mmu) 100.00%(rno)	3' UGCCAGUCCGAAACCGAUCUAGU 5' rno-mir-344 __ |.|||:..|||..|||.|||||| __ 5' AAGGUUCAGCUCAGGCCAGAUCA 3' ENST00000310609_P E:-21.76 S:103.000000 Loc:3481 Cons: %(mmu) 100.00%(rno)	3' GGAGUUCCUCGGAGU--CAGAUCA 5' rno-mir-151 __ |:.|||..|||||||..||.|:|| __ 5' CUACAA--AGCCUCACCGUGUGGU 3' ENST00000310609_P E:-17.33 S:92.000000 Loc:3104 Cons: %(mmu) 90.91%(rno)
ENST00000317755	ENSG00000147852	ENSMUSG00000024924	ENSRNOG00000027491	VERY LOW-DENSITY LIPOPROTEIN RECEPTOR PRECURSOR (VLDL RECEPTOR). [Source:SWISSPROT;Acc:P98155] ENSG00000147852 (1) (2612147 2612190 2643868 2644485 2707527) 617 (617 nt) HUGO:12698: [IPR000152:Aspartic acid and asparagine hydroxylation site; IPR006209:EGF-like domain; IPR001881:EGF-like calcium-binding; IPR002172:Low density lipoprotein-receptor, class A; IPR000033:Low-density lipoprotein recepto…	6	-129.56	652	ENSMUSG00000024924 (mmu-miR-122a)	ENSRNOG00000027491 (rno-miR-140*)	hsa-mir-122a rno-mir-140* hsa-mir-149 hsa-mir-150 hsa-mir-17_5p hsa-mir-181a hsa-mir-20 hsa-mir-25 hsa-mir-92	hsa-mir-17_5p hsa-mir-122a hsa-mir-92 hsa-mir-149 rno-mir-140*	0004872 receptor activity IEA; 0005041 low-density lipoprotein receptor activity TAS; 0005319 lipid transporter activity IEA; 0005509 calcium ion binding IEA; 0006869 lipid transport IEA; 0006897 endocytosis IEA; 0007165 signal transduction TAS; 0007399 neurogenesis TAS; 0007613 memory TAS; 0008203 cholesterol metabolism IEA; 0005905 coated pit IEA; 0016021 integral to membrane IEA; 0016020 membr…	3' UGAUGGACGUGA-CAUUCGUGAAAC 5' hsa-mir-17_5p __ ||.|:|..:|:|..||||||||||| __ 5' ACAAUCACUAUUCUUAAGCACUUUG 3' ENST00000317755 E:-19.309999 S:126.000000 Loc:368 Cons: 96.00%(mmu) 96.00%(rno)	3' UGUUUGUGGUAACA-GUGUGAGGU 5' hsa-mir-122a __ ::|||:|::.||||.||||:||:| __ 5' GUAAAUAUUCUUGUCCACAUUCUA 3' ENST00000317755 E:-21.68 S:119.000000 Loc:167 Cons: 91.67%(mmu) %(rno)	3' UGUCCGGCCCUGUUCACGUUAU 5' hsa-mir-92 __ |..||::|||||||..|||||| __ 5' AAUGGUUGGGACAAUGGCAAUA 3' ENST00000317755 E:-27.6 S:112.000000 Loc:431 Cons: 95.45%(mmu) 95.45%(rno)	3' GAUGUAU-CUUACCGUAGAGAGU 5' __ .|||:||.|||||.:||||:|.| __ 5' GUACGUAUGAAUGAUAUCUUUGA 3' ENST00000317755 E:-20.16 S:105.000000 Loc:505 Cons: 91.30%(mmu) %(rno)	3' CCUCACUUCUGUGCCUCGGUCU 5' hsa-mir-149 __ |||.||..|..||.|||||||. __ 5' GGAAUG--GUAACCGAGCCAGC 3' ENST00000317755 E:-20.65 S:95.000000 Loc:51 Cons: 95.00%(mmu) %(rno)	3' ACAGGCACCAAGAUGGGACACCAU 5' rno-mir-140* __ |.|.|||||.||.|.|:|||.||| __ 5' UUUGCGUGGAUCAAGCUUGU-GUA 3' ENST00000317755 E:-20.16 S:95.000000 Loc:120 Cons: %(mmu) 95.65%(rno)
ENST00000254799	ENSG00000132463	ENSMUSG00000044221	ENSRNOG00000003392	G-RICH SEQUENCE FACTOR-1 (GRSF-1). [Source:SWISSPROT;Acc:Q12849] ENSG00000132463 (-1) (72151501 72156287 72171795 72171795 71998516) 1354 (1354 nt) HUGO:4610: [IPR000504:RNA-binding region RNP-1 (RNA recognition motif);]	3	-60.77	305	ENSMUSG00000044221 (mmu-miR-181b)	ENSRNOG00000003392 (mmu-miR-136)	hsa-mir-136 hsa-mir-181b hsa-mir-7	hsa-mir-136 hsa-mir-7 hsa-mir-181b	0003729 mRNA binding TAS; 0006378 mRNA polyadenylation TAS; 0005737 cytoplasm TAS; 0003676 nucleic acid binding IEA;	3' AGGUA-GUAGUUUUGUUUA-CCUCA 5' hsa-mir-136 __ .||||.:.|:|:|||||:|.||:|| __ 5' CCCAUAUUUUAGAACAAGUAGGGGU 3' ENST00000254799 E:-23.6 S:112.000000 Loc:908 Cons: %(mmu) 92.00%(rno)	3' UUGUUUUAGUGAUCAGAAGGU 5' hsa-mir-7 __ :|||||||.:||:|.||||.| __ 5' GACAAAAUGGCUGG-CUUCAA 3' ENST00000254799 E:-18.370001 S:98.000000 Loc:1060 Cons: 100.00%(mmu) %(rno)	3' UUGGGUGGCUGUCGUUACUU-ACAA 5' hsa-mir-181b __ .|::||||.|.|||||.|||..||| __ 5' CAUUCACC-AAAGCAAAGAACGGUU 3' ENST00000254799 E:-18.799999 S:95.000000 Loc:455 Cons: 91.67%(mmu) %(rno)
ENST00000302056	ENSG00000170677	ENSMUSG00000056153	ENSRNOG00000013482	SUPPRESSOR OF CYTOKINE SIGNALING 4 (SOCS-4) (CYTOKINE-INDUCIBLE SH2 PROTEIN 4) (CIS-4). [Source:SWISSPROT;Acc:O14544] ENSG00000170677 (1) (66105232 66140874 66142481 66143317 66246437) 836 (836 nt) HUGO:16833:CIS4 Cish4 HSPC060 SSI4 STAI4 STAT4 STATI4 [IPR000980:SH2 motif;]	2	-36.68	193	ENSMUSG00000056153 (mmu-miR-206)	ENSRNOG00000013482 (mmu-miR-206)	hsa-mir-206 hsa-mir-223	hsa-mir-223 hsa-mir-206	0007242 intracellular signaling cascade IEA; 0001558 regulation of cell growth IEA; 0006952 defense response TAS; 0007259 JAK-STAT cascade TAS; 0005737 cytoplasm TAS;	3' CCCCAUAAACUGUUUGACUGU 5' hsa-mir-223 __ .||||.....|||||:||:|| __ 5' CGGGU-----ACAAAUUGGCA 3' ENST00000302056 E:-18.23 S:102.000000 Loc:771 Cons: 93.75%(mmu) 93.75%(rno)	3' GGUGUGUGAAG-GAAUGUAAGGU 5' hsa-mir-206 __ ..:||||:|||.:.|::||||.| __ 5' AAGCACAUUUCAUGUGUAUUCAA 3' ENST00000302056 E:-18.450001 S:91.000000 Loc:335 Cons: 95.65%(mmu) 95.65%(rno)
ENST00000302926	ENSG00000169992	ENSMUSG00000019462	ENSRNOG00000015430	NEUROLIGIN 2 PRECURSOR. [Source:SWISSPROT;Acc:Q8NFZ4] ENSG00000169992 (1) (7512140 7512140 7521683 7523744 7524245) 2061 (2061 nt) HUGO:14290:KIAA1366 [IPR002018:Carboxylesterase, type B; IPR000460:Neuroligin; IPR002965:Proline-rich extensin; IPR000379:Esterase/lipase/thioesterase, active site;]	2	-45.95	194	ENSMUSG00000019462 (mmu-miR-154)		hsa-mir-154 hsa-mir-188	hsa-mir-154 hsa-mir-188	0003824 catalytic activity IEA; 0005194 cell adhesion molecule activity IEA; 0042043 neurexin binding NAS; 0007416 synaptogenesis NAS; 0016337 cell-cell adhesion NAS; 0045217 intercellular junction maintenance NAS; 0016021 integral to membrane IEA; 0045211 postsynaptic membrane NAS;	3' GCUUCCGUUGUGCCUAUUGGAU 5' hsa-mir-154 __ ||||||||:.:.|||.:||:|: __ 5' CGAAGGCAGGGAGGAGGACUUG 3' ENST00000302926 E:-25.52 S:101.000000 Loc:50 Cons: 95.45%(mmu) %(rno)	3' UGGGAGGUGGUACGUUCC-CUAC 5' hsa-mir-188 __ ::::|||..::||||:||.||.| __ 5' GUUUUCCCAUGUGCAGGGUGAGG 3' ENST00000302926 E:-20.43 S:93.000000 Loc:307 Cons: 95.65%(mmu) %(rno)
ENST00000326205	ENSG00000102312	ENSMUSG00000031169	ENSRNOG00000004819	PORCUPINE. [Source:RefSeq;Acc:NM_022825] ENSG00000102312 (1) (47413375 47413852 47417074 47425175 47426216) 1011 (1011 nt) [IPR000694:Proline-rich region; IPR004299:Membrane bound O-acyl transferase, MBOAT;]	2	-53.16	195	ENSMUSG00000031169 (mmu-miR-296)		hsa-mir-296 rno-mir-324_5p	rno-mir-324_5p hsa-mir-296		3' UGUGGUUACGGGAUCCCCUACGC 5' rno-mir-324_5p __ :::|||.||...|:|||||||.| __ 5' GUGCCACUG--AUGGGGGAUGAG 3' ENST00000326205 E:-23.75 S:103.000000 Loc:727 Cons: 90.48%(mmu) %(rno)	3' UGUCCUAACUCCCCC-CCG-GGA 5' hsa-mir-296 __ :|||||...||||||.||:.||| __ 5' GCAGGA---AGGGGGUGGUGCCU 3' ENST00000326205 E:-29.41 S:92.000000 Loc:873 Cons: 90.00%(mmu) %(rno)
ENST00000217602	ENSG00000101558	ENSMUSG00000024091	ENSRNOG00000014765	VESICLE-ASSOCIATED MEMBRANE PROTEIN-ASSOCIATED PROTEIN A (VAMP- ASSOCIATED PROTEIN A) (VAMP-A) (VAP-A) (33 KDA VAMP-ASSOCIATED PROTEIN) (VAP-33). [Source:SWISSPROT;Acc:Q9P0L0] ENSG00000101558 (1) (990 HUGO:12648:hVAP-33 VAP-A [IPR000535:Major sperm protein (MSP) domain;]	6	-115.99	605	ENSMUSG00000024091 (mmu-let-7c)	ENSRNOG00000014765 (mmu-miR-136)	hsa-let-7c hsa-let-7f hsa-let-7d hsa-mir-103 hsa-mir-107 hsa-mir-136 hsa-mir-15b hsa-mir-194 hsa-mir-200c mmu-mir-202 hsa-mir-210 hsa-mir-216 mmu-mir-298 rno-mir-325	hsa-mir-194 hsa-mir-200c hsa-mir-15b mmu-mir-298 hsa-mir-216 rno-mir-325	0005198 structural molecule activity IEA; 0005871 kinesin complex IEA; 0016021 integral to membrane IEA;	3' AGGUGUACCUCAACGACAAUGU 5' hsa-mir-194 __ |::|:.|...|||||||||||. __ 5' UUUAUCU---GUUGCUGUUACC 3' ENST00000217602 E:-17.469999 S:111.000000 Loc:352 Cons: 100.00%(mmu) 100.00%(rno)	3' AGGUAGUAAUG-GGCCGUCAUAA 5' hsa-mir-200c __ .|:|.||||.|.::||:|||||. __ 5' CCUACCAUUUCAUUGGUAGUAUG 3' ENST00000217602 E:-19.440001 S:105.000000 Loc:65 Cons: 95.65%(mmu) 95.65%(rno)	3' ACAUUUGGUAC--UACACGACGAU 5' hsa-mir-15b __ .||:||.||||..:.||||||:|. __ 5' AGUGAAGCAUGCAGAGUGCUGUUU 3' ENST00000217602 E:-22.08 S:101.000000 Loc:1 Cons: 91.67%(mmu) 91.67%(rno)	3' CCUUCUUGUC-GGGAGGAGACGG 5' mmu-mir-298 __ ..|||||:.|.:|:|:||:||:. __ 5' UAAAGAAUUGUUCUUUCUUUGUG 3' ENST00000217602 E:-17.129999 S:99.000000 Loc:266 Cons: 95.65%(mmu) %(rno)	3' GUGUCAACGGUCGAC-UCUAAU 5' hsa-mir-216 __ .:|||.||:|||:||.|.|||: __ 5' AGCAGAUGUCAGUUGCACAUUG 3' ENST00000217602 E:-18.76 S:97.000000 Loc:221 Cons: 90.91%(mmu) %(rno)	3' UGUGAAUGACUCGUGGAUGAUCC 5' rno-mir-325 __ |.||..||||..|:.|||||:|. __ 5' AAACAAACUGUUCGGCUACUGGA 3' ENST00000217602 E:-21.110001 S:92.000000 Loc:170 Cons: 100.00%(mmu) 100.00%(rno)
ENST00000203630	ENSG00000089693	ENSMUSG00000030120	ENSRNOG00000016589	MYELOID LEUKEMIA FACTOR 2 (MYELODYSPLASIA-MYELOID LEUKEMIA FACTOR 2). [Source:SWISSPROT;Acc:Q15773] ENSG00000089693 (-1) (6727431 6728222 6731761 6732530 6680228) 569 (569 nt) HUGO:7126: []	2	-37.37	224	ENSMUSG00000030120 (mmu-miR-205)	ENSRNOG00000016589 (mmu-miR-152)	hsa-mir-152 hsa-mir-205	hsa-mir-152 hsa-mir-205	0005554 molecular_function unknown ND; 0000004 biological_process unknown ND; 0005634 nucleus IEA; 0008372 cellular_component unknown ND;	3' GGUUCAAGACAGUACGUGACU 5' hsa-mir-152 __ ||.|.|.|||.||||||:||| __ 5' CCUACUCCUGCCAUGCAUUGA 3' ENST00000203630 E:-20.33 S:114.000000 Loc:283 Cons: %(mmu) 90.48%(rno)	3' GUCUGAGGCCACCUUACUUCCU 5' hsa-mir-205 __ :||::.::..||||||.||||| __ 5' UAGGUGUUUAUGGAAUAAAGGA 3' ENST00000203630 E:-17.040001 S:110.000000 Loc:541 Cons: 100.00%(mmu) 100.00%(rno)
ENST00000230339	ENSG00000112577	ENSMUSG00000014773	ENSRNOG00000014667	DELTA-LIKE PROTEIN 1 PRECURSOR (DROSOPHILA DELTA HOMOLOG 1) (DELTA1) (H-DELTA-1). [Source:SWISSPROT;Acc:O00548] ENSG00000112577 (-1) (170447810 170448471 170455925 170455989 169955431) 661 (661 nt) HUGO:2908: [IPR000152:Aspartic acid and asparagine hydroxylation site; IPR006209:EGF-like domain; IPR001881:EGF-like calcium-binding; IPR001438:Type II EGF-like signature; IPR002049:Laminin-type EGF-li…	3	-60.61	318	ENSMUSG00000014773 (mmu-miR-128a)		hsa-mir-128a hsa-mir-128b hsa-mir-17_5p rno-mir-351 hsa-mir-363	hsa-mir-17_5p hsa-mir-363 rno-mir-351	0005112 Notch binding IPI; 0005198 structural molecule activity IEA; 0005509 calcium ion binding IEA; 0001701 embryonic development (sensu Mammalia) ISS; 0001709 cell fate determination NAS; 0007154 cell communication IEA; 0007219 N signaling pathway NAS; 0007399 neurogenesis ISS; 0009912 hair cell fate commitment ISS; 0030097 hemopoiesis NAS; 0030154 cell differentiation TAS; 0030155 regulation …	3' UGAUGGACGUGAC--AUUCGUGAAAC 5' hsa-mir-17_5p __ :.||:|||:|..|..|:||:|:|||| __ 5' GAUAUCUGUAAAGCUUGAGUAUUUUG 3' ENST00000230339 E:-21.129999 S:115.000000 Loc:451 Cons: 92.31%(mmu) %(rno)	3' AAUGUCUACC-UAUGGCACGUUA 5' hsa-mir-363 __ .||:..||||.|||::||||||. __ 5' GUAUUUAUGGAAUAUUGUGCAAA 3' ENST00000230339 E:-20.059999 S:111.000000 Loc:563 Cons: 95.65%(mmu) %(rno)	3' GUCCGAGUUUCCCGAGGAGUCCCU 5' rno-mir-351 __ :|.|:.||||.|||.|:||:||.. __ 5' UAUGUACAAA-GGCACUUCGGGUC 3' ENST00000230339 E:-19.42 S:92.000000 Loc:510 Cons: 100.00%(mmu) %(rno)
ENST00000247461	ENSG00000127022	ENSMUSG00000020368	ENSRNOG00000003343	CALNEXIN PRECURSOR (MAJOR HISTOCOMPATIBILITY COMPLEX CLASS I ANTIGEN-BINDING PROTEIN P88) (P90) (IP90). [Source:SWISSPROT;Acc:P27824] ENSG00000127022 (1) (179235655 179242343 179265303 179267584 17926 HUGO:1473: [IPR001580:Calreticulin;]	2	-36.1	204	ENSMUSG00000020368 (mmu-miR-22)	ENSRNOG00000003343 (mmu-miR-103)	hsa-mir-103 hsa-mir-181b hsa-mir-22 hsa-mir-320 hsa-mir-321	hsa-mir-181b hsa-mir-22	0005514 calcium ion storage activity IEA; 0000004 biological_process unknown ND; 0005622 intracellular NAS; 0003754 chaperone activity NR; 0009306 protein secretion TAS; 0005789 endoplasmic reticulum membrane NR; 0005887 integral to plasma membrane NR;	3' UUGGGUGGCUGUCGUUACUUACAA 5' hsa-mir-181b __ .::|::.|.|||.:||||||||.. __ 5' UGUCUGAC-ACAUUAAUGAAUGAC 3' ENST00000247461 E:-17.73 S:103.000000 Loc:2068 Cons: %(mmu) 95.65%(rno)	3' UGU-CAAGAAGUUGAC-CGUCGAA 5' hsa-mir-22 __ :||..||||||.||.|.||||||| __ 5' GCAUUUUCUUC-ACAGUGCAGCUU 3' ENST00000247461 E:-18.370001 S:101.000000 Loc:921 Cons: 91.30%(mmu) 91.30%(rno)
ENST00000333646_P	ENSG00000184634	ENSMUSG00000031305	ENSRNOG00000003848	THYROID HORMONE RECEPTOR-ASSOCIATED PROTEIN COMPLEX 230 KDA COMPONENT (TRAP230) (ACTIVATOR-RECRUITED COFACTOR 240 KDA COMPONENT) (ARC240) (CAG REPEAT PROTEIN 45) (OPA-CONTAINING PROTEIN) (TRINUCLEOTID HUGO:11957:CAGH45 HOPA KIAA0192 OPA1 TRAP230 [IPR001241:DNA topoisomerase II;]	2	-41.94	209	ENSMUSG00000031305 (mmu-miR-136)	ENSRNOG00000003848 (mmu-miR-136)	hsa-mir-136 mmu-mir-298	hsa-mir-136 mmu-mir-298	0003713 transcription co-activator activity TAS; 0004872 receptor activity IEA; 0006355 regulation of transcription, DNA-dependent IEA; 0005634 nucleus NR;	3' AGGUAGUAGUUUUGUUUACCUCA 5' hsa-mir-136 __ .|||||..:::.|||||.||||| __ 5' GCCAUCUCUGGCACAAAAGGAGU 3' ENST00000333646_P E:-22.379999 S:116.000000 Loc:2794 Cons: 95.65%(mmu) 95.65%(rno)	3' CCUUCU-UGUCGGGAGGAGACGG 5' mmu-mir-298 __ ..||.|.||||..||:||:|||. __ 5' CCAAUACACAGAGCUUCUUUGCA 3' ENST00000333646_P E:-19.559999 S:93.000000 Loc:461 Cons: 91.30%(mmu) 91.30%(rno)
ENST00000251241	ENSG00000108406	ENSMUSG00000018425	ENSRNOG00000004549	DEAH (ASP-GLU-ALA-HIS) BOX POLYPEPTIDE 40. [Source:RefSeq;Acc:NM_024612] ENSG00000108406 (1) (58117454 58117454 58158954 58160123 58182040) 1169 (1169 nt) HUGO:18018:ARG147 DDX40 FLJ22060 PAD [IPR001687:ATP/GTP-binding site motif A (P-loop); IPR002464:ATP-dependent helicase, DEAH-box; IPR001650:Helicase, C-terminal; IPR007502:Helicase-associated region; IPR001410:DEAD/DEAH box helicase;]	5	-107.03	539	ENSMUSG00000018425 (mmu-miR-16)	ENSRNOG00000004549 (mmu-let-7b)	hsa-let-7b hsa-mir-16 hsa-mir-28 mmu-mir-292_3p mmu-mir-298 hsa-mir-31 rno-mir-339 hsa-mir-34b hsa-mir-34c hsa-mir-9	rno-mir-339 hsa-mir-34b hsa-mir-9 106 mmu-mir-298	0003676 nucleic acid binding IEA; 0005524 ATP binding IEA; 0008026 ATP dependent helicase activity IEA;	3' ACUCGAGGACCUCCUGUCCCU 5' rno-mir-339 __ |..||||||.|.||:|||||| __ 5' UACGCUCCUUGUGGGCAGGGA 3' ENST00000251241 E:-30.200001 S:115.000000 Loc:1045 Cons: 95.24%(mmu) 95.24%(rno)	3' GUUAGUCGAUUACUGUGACGGA 5' hsa-mir-34b __ ||||:||:.|||.|.|:||||| __ 5' CAAUUAGUAAAUAAAAUUGCCU 3' ENST00000251241 E:-18.34 S:113.000000 Loc:555 Cons: 90.91%(mmu) 100.00%(rno)	3' AGUAUGUCGAUCUAUUGGUUUCU 5' hsa-mir-9 __ ...||:|||.|..|||||||||: __ 5' AGCUAUAGCCA-UUAACCAAAGG 3' ENST00000251241 E:-20 S:109.000000 Loc:679 Cons: 100.00%(mmu) 100.00%(rno)	3' UUGGUGUG-UUGGAUGAUGGAGU 5' hsa-let-7b __ :.||||.|..:::||||:|||:: __ 5' GCCCACUCUUGUUUACUGCCUUG 3' ENST00000251241 E:-20.1 S:101.000000 Loc:981 Cons: %(mmu) 91.30%(rno)	3' CCUUCUUGUCGGGAGGAGACGG 5' mmu-mir-298 __ ||||..:::.::||.||:|||| __ 5' GGAAAUGUGCUUCUACUUUGCC 3' ENST00000251241 E:-18.389999 S:101.000000 Loc:41 Cons: 90.91%(mmu) 90.91%(rno)
ENST00000332811	ENSG00000183579	ENSMUSG00000041961	ENSRNOG00000010290	ENSG00000183579 (1) (27604444 27604444 27774164 27778029 27793661) 3865 (3865 nt) [IPR001841:Zn-finger, RING;]	3	-61.97	308	ENSMUSG00000041961 (mmu-miR-129)		hsa-mir-129 hsa-mir-146 mmu-mir-300	hsa-mir-146 mmu-mir-300 hsa-mir-129		3' UUGGGUACCUUAAGUCAAGAGU 5' hsa-mir-146 __ :|..::|||:|||.|||||||. __ 5' GAGGUGUGGGAUUGAGUUCUCU 3' ENST00000332811 E:-21.65 S:111.000000 Loc:273 Cons: 90.91%(mmu) %(rno)	3' CUUCUCUCGAACGGGAACGUAU 5' mmu-mir-300 __ ..|.||:|:..|:::|||:||| __ 5' CCAAAGGGUAGGUUUUUGUAUA 3' ENST00000332811 E:-17.559999 S:101.000000 Loc:1393 Cons: 95.45%(mmu) %(rno)	3' CGUUCGGGUCUGG-CGUUUUUC 5' hsa-mir-129 __ |.:|||:|||:||..::||||| __ 5' GGGAGCUCAGGCCUUUGAAAAG 3' ENST00000332811 E:-22.76 S:96.000000 Loc:452 Cons: 90.91%(mmu) %(rno)
ENST00000269122	ENSG00000141367	ENSMUSG00000047126	ENSRNOG00000004291	CLATHRIN HEAVY CHAIN 1 (CLH-17). [Source:SWISSPROT;Acc:Q00610] ENSG00000141367 (1) (58196058 58196058 58245634 58246894 58259451) 1260 (1260 nt) HUGO:2092:CLTCL2 [IPR000547:7-Fold repeat in clathrin and VPS proteins; IPR001473:Clathrin propeller repeat, N-terminal;]	2	-45.76	223	ENSMUSG00000047126 (mmu-miR-122a)	ENSRNOG00000004291 (mmu-miR-122a)	hsa-mir-122a rno-mir-330	hsa-mir-122a rno-mir-330	0005198 structural molecule activity NAS; 0006886 intracellular protein transport NAS; 0005905 coated pit IEA; 0030118 clathrin coat NAS;	3' UGUUUGUGGUAACAGUGUGAGGU 5' hsa-mir-122a __ ..||||.::|||.|||||:|||| __ 5' UAAAACCUUAUU-UCACAUUCCA 3' ENST00000269122 E:-22.75 S:114.000000 Loc:162 Cons: 90.91%(mmu) 90.91%(rno)	3' AGAGACGUCCGGGACACGAAACG 5' rno-mir-330 __ .:.|||:|..:||||||||||.: __ 5' GUGCUGUA--UCCUGUGCUUUUU 3' ENST00000269122 E:-23.01 S:109.000000 Loc:677 Cons: %(mmu) 100.00%(rno)
ENST00000263190	ENSG00000036549	ENSMUSG00000039068	ENSRNOG00000011219	ENSG00000036549 (-1) (77452784 77453918 77521632 77521684 77107708) 1134 (1134 nt) [IPR001005:Myb DNA-binding domain; IPR000433:Zn-finger, ZZ type; IPR001472:Bipartite nuclear localization signal;]	5	-101.48	502	ENSMUSG00000039068 (mmu-let-7a)	ENSRNOG00000011219 (mmu-let-7b)	hsa-let-7a hsa-let-7b hsa-let-7i hsa-let-7f hsa-let-7d hsa-let-7c rno-mir-101b hsa-mir-126* mmu-mir-293 mmu-mir-298	mmu-mir-298 hsa-mir-126* rno-mir-101b mmu-mir-293	0003677 DNA binding IEA; 0005634 nucleus IEA;	3' UUGGUGUGUUGGAUGAUGGAGU 5' hsa-let-7b __ ||.:|||||:|||.||:||||. __ 5' AAAUACACAGCCUUCUGCCUCU 3' ENST00000263190 E:-29.18 S:119.000000 Loc:787 Cons: 95.45%(mmu) 95.45%(rno)	3' CCUUCUUGUCGGGAGGAGACGG 5' mmu-mir-298 __ |.||.||:..|||||:|:||:. __ 5' GUAAUAAUUUCCCUCUUUUGUA 3' ENST00000263190 E:-17.540001 S:102.000000 Loc:872 Cons: 95.45%(mmu) %(rno)	3' GCGCAUGGUUUUCAUUAUU-AC 5' hsa-mir-126* __ ...||:|||:.:|||:|||.|| __ 5' AAAGUGCCAGUGGUAGUAACUG 3' ENST00000263190 E:-18.889999 S:95.000000 Loc:733 Cons: 90.91%(mmu) %(rno)	3' GAAGUCGAUAG-UGUCAUGACAU 5' rno-mir-101b __ .||||.:|:||.:.||.|||||: __ 5' GUUCAUUUGUCAGGAGAACUGUG 3' ENST00000263190 E:-18.08 S:94.000000 Loc:1077 Cons: 95.65%(mmu) 95.65%(rno)	3' UGUGAUG-UUUGAGACGCCGUGA 5' mmu-mir-293 __ |:|||:|.::|:|:||:.|::|. __ 5' AUACUGCUGGAUUUUGUUGUGCA 3' ENST00000263190 E:-17.790001 S:92.000000 Loc:993 Cons: 95.65%(mmu) %(rno)
ENST00000262041	ENSG00000106511	ENSMUSG00000036144	ENSRNOG00000006588	HOMEOBOX PROTEIN MOX-2 (MESENCHYME HOMEOBOX 2) (GROWTH ARREST-SPECIFIC HOMEOBOX). [Source:SWISSPROT;Acc:P50222] ENSG00000106511 (-1) (15395180 15396349 15470364 15470543 14625227) 1169 (1169 nt) HUGO:7014:GAX MOX2 [IPR001356:Homeobox; IPR000047:Helix-turn-helix motif, lambda-like repressor;]	3	-52.89	282	ENSMUSG00000036144 (mmu-miR-130a)	ENSRNOG00000006588 (mmu-let-7g)	hsa-let-7g hsa-mir-130a hsa-mir-130b hsa-mir-134	hsa-mir-130a hsa-mir-134 94	0003700 transcription factor activity NR; 0006355 regulation of transcription, DNA-dependent IEA; 0007275 development TAS; 0008015 circulation TAS; 0005634 nucleus IEA;	3' CGGGAAAAUUGUAACGUGAC 5' hsa-mir-130a __ .:.|||||.:|.|||||||| __ 5' UUGCUUUU-GC-UUGCACUG 3' ENST00000262041 E:-17.629999 S:95.000000 Loc:425 Cons: 100.00%(mmu) 100.00%(rno)	3' GGGAGACCAGUUGGUCAGUGU 5' hsa-mir-134 __ .:|.:.||..||:||||:||. __ 5' AUCAUAGGCAAAUCAGUUACC 3' ENST00000262041 E:-17.129999 S:95.000000 Loc:862 Cons: 100.00%(mmu) %(rno)	3' UGACAUGUUUGAUGAUGGAGU 5' hsa-let-7g __ .|||||:|.|:|||..|||:| __ 5' UCUGUAUAUAUUAC--CCUUA 3' ENST00000262041 E:-18.129999 S:92.000000 Loc:538 Cons: %(mmu) 94.74%(rno)
ENST00000259750	ENSG00000146216	ENSMUSG00000015599	ENSRNOG00000018416	ENSG00000146216 (1) (43267376 43267377 43299969 43302852 43312858) 2883 (2883 nt) HUGO:19140:KIAA1855 [IPR000719:Protein kinase;]	2	-40.83	205		ENSRNOG00000018416 (mmu-miR-181a)	hsa-mir-181a rno-mir-333	rno-mir-333 hsa-mir-181a	0004672 protein kinase activity IEA; 0005524 ATP binding IEA; 0016740 transferase activity IEA; 0006468 protein amino acid phosphorylation IEA;	3' UUUUCAUUGAUCGUGUGGUG 5' rno-mir-333 __ ::|||||:|.|.|||||||: __ 5' GGAAGUAGCCAUCACACCAU 3' ENST00000259750 E:-20.959999 S:108.000000 Loc:2842 Cons: %(mmu) 100.00%(rno)	3' UGAGUGGCUGUCGCAACUUACAA 5' hsa-mir-181a __ ||..|||||.|.||.|||||||. __ 5' ACCAACCGA-ACCG-UGAAUGUA 3' ENST00000259750 E:-19.870001 S:97.000000 Loc:1990 Cons: %(mmu) 95.24%(rno)
ENST00000330071_P	ENSG00000021645	ENSMUSG00000045371	ENSRNOG00000024759	NEUREXIN 3-ALPHA PRECURSOR (NEUREXIN III-ALPHA). [Source:SWISSPROT;Acc:Q9Y4C0] ENSG00000021645 (1) (76699478 76699478 78318348 78318348 79278910) 4001 (4001 nt) HUGO:8010:KIAA0743 [IPR000152:Aspartic acid and asparagine hydroxylation site; IPR001687:ATP/GTP-binding site motif A (P-loop); IPR000991:Glutamine amidotransferase class-I; IPR006209:EGF-like domain; IPR001791:Laminin G;]	2	-41.69	197	ENSMUSG00000045371 (mmu-miR-184)		hsa-mir-184 hsa-mir-29a	hsa-mir-29a hsa-mir-184	0005194 cell adhesion molecule activity IEA; 0007155 cell adhesion IEA; 0016021 integral to membrane IEA; 0004872 receptor activity TAS; 0007411 axon guidance TAS; 0005887 integral to plasma membrane TAS; 0003824 catalytic activity IEA;	3' UUGGCUAAAGUCU-ACCACGAUC 5' hsa-mir-29a __ :|:.|:|||.:|:.|||||:||. __ 5' GAUGGGUUUAGGGCUGGUGUUAU 3' ENST00000330071_P E:-17.26 S:99.000000 Loc:876 Cons: 91.30%(mmu) %(rno)	3' UGGGAAUAG-UCAAGAGGCAGGU 5' hsa-mir-184 __ |||||||||.:|||||..|.||| __ 5' ACCCUUAUCUGGUUCU--GACCA 3' ENST00000330071_P E:-24.43 S:98.000000 Loc:541 Cons: 95.24%(mmu) %(rno)
ENST00000253815_P	ENSG00000131508	ENSMUSG00000036029	ENSRNOG00000019401	UBIQUITIN-CONJUGATING ENZYME E2-17 KDA 2 (EC 6.3.2.19) (UBIQUITIN- PROTEIN LIGASE) (UBIQUITIN CARRIER PROTEIN) (E2(17)KB 2). [Source:SWISSPROT;Acc:P51669] ENSG00000131508 (1) (139008458 139008458 1390 HUGO:12475:UBC4 UbcH5B [IPR000608:Ubiquitin-conjugating enzymes;]	4	-83.3	416	ENSMUSG00000036029 (mmu-miR-297)	ENSRNOG00000019401 (hsa-miR-198)	hsa-mir-198 mmu-mir-297 rno-mir-350	rno-mir-350 hsa-mir-198 mmu-mir-297 hsa-mir-198	0004840 ubiquitin conjugating enzyme activity TAS; 0004842 ubiquitin-protein ligase activity TAS; 0016874 ligase activity IEA; 0006511 ubiquitin-dependent protein catabolism TAS; 0006512 ubiquitin cycle IEA; 0007125 invasive growth TAS;	3' CACUUUCACAUAC-CCGAAACACUU 5' rno-mir-350 __ .|.:.|.||||||.||||||.|||| __ 5' AUUGUACUGUAUGUGGCUUUUUGAA 3' ENST00000253815_P E:-19.52 S:119.000000 Loc:1373 Cons: 96.00%(mmu) 96.00%(rno)	3' GGAUAGAGGGGAGACCUGG 5' hsa-mir-198 __ ||.||:.|:||||||||.| __ 5' CCAAUUGCUCCUCUGGAGC 3' ENST00000253815_P E:-23.389999 S:109.000000 Loc:811 Cons: %(mmu) 94.74%(rno)	3' GUACG-UGUAC-GUGUGUAUGUA 5' mmu-mir-297 __ .:|||.:|:||.:::||||||.| __ 5' AGUGCUGCGUGUUGUACAUACUU 3' ENST00000253815_P E:-18.24 S:96.000000 Loc:138 Cons: 91.30%(mmu) 91.30%(rno)	3' GGA-UAG-AGGGGAGACCUGG 5' hsa-mir-198 __ |||.|||.||||||.||.||. __ 5' CCUCAUCUUCCCCUGUGCACA 3' ENST00000253815_P E:-22.15 S:92.000000 Loc:99 Cons: %(mmu) 90.48%(rno)
ENST00000336770	ENSG00000112773	ENSMUSG00000032265	ENSRNOG00000010240	ENSG00000112773 (-1) (82451044 82455008 82457454 82457454 82258134) 3964 (3964 nt) HUGO:18345:FLJ20037 []	5	-103.31	529	ENSMUSG00000032265 (mmu-miR-103)	ENSRNOG00000010240 (mmu-miR-122a)	hsa-mir-103 hsa-mir-107 hsa-mir-122a hsa-mir-189 hsa-mir-196 hsa-mir-34c rno-mir-7* hsa-mir-95	hsa-mir-122a hsa-mir-189 hsa-mir-103 hsa-mir-196 rno-mir-7*		3' UGUUUGUGGUAACAGUGUGAGGU 5' hsa-mir-122a __ .:.:|:.:.:||||||||||.|| __ 5' UUUGAUCUGGUUGUCACACUGCA 3' ENST00000336770 E:-20.41 S:111.000000 Loc:1693 Cons: 100.00%(mmu) 100.00%(rno)	3' UGACUAUAGUCGAGUCAUCCGUG 5' hsa-mir-189 __ .|||||||:|..|||.||||:|| __ 5' UCUGAUAUUA--UCA-UAGGUAC 3' ENST00000336770 E:-22.18 S:110.000000 Loc:988 Cons: 90.00%(mmu) %(rno)	3' AGUAUCGGGACAUGU-UACGACGA 5' hsa-mir-103 __ .:||||:|:|||:||.|||:.|:| __ 5' CUAUAGUCUUGUGCAUAUGUAGUU 3' ENST00000336770 E:-23.15 S:106.000000 Loc:2812 Cons: 91.67%(mmu) %(rno)	3' GGUUGU-UGUACUUUGAUGGAU 5' hsa-mir-196 __ ||||:|.||||.|||.|:|||: __ 5' CCAAUAUACAUCAAAGUGCCUG 3' ENST00000336770 E:-19.360001 S:105.000000 Loc:803 Cons: 95.45%(mmu) 90.91%(rno)	3' AUACC--GUCUGACACUAAACAAC 5' rno-mir-7* __ .|.||..||||:|||||.||.||| __ 5' GAGGGAACAGAUUGUGAAUU-UUG 3' ENST00000336770 E:-18.209999 S:97.000000 Loc:3884 Cons: 91.30%(mmu) 91.30%(rno)
ENST00000298097	ENSG00000165355	ENSMUSG00000035329	ENSRNOG00000005285	HUMAN FULL-LENGTH CDNA 5-PRIME END OF CLONE CS0DI052YH07 OF PLACENTA OF HOMO SAPIENS (HUMAN) (FRAGMENT). [Source:SPTREMBL;Acc:Q86TR2] ENSG00000165355 (-1) (37857006 37860777 37891396 37891659 37845118 [IPR001810:Cyclin-like F-box;]	11	-238.04	1198	ENSMUSG00000035329 (rno-miR-140*)	ENSRNOG00000005285 (rno-miR-101b)	rno-mir-101b hsa-mir-107 hsa-mir-128b hsa-mir-128a hsa-mir-140 rno-mir-140* hsa-mir-144 rno-mir-148b hsa-mir-15a hsa-mir-181b hsa-mir-181c hsa-mir-185 hsa-mir-189 hsa-mir-195 hsa-mir-220 hsa-mir-27a mmu-mir-292_3p mmu-mir-297 hsa-mir-31 rno-mir-338 hsa-mir-34a rno-mir-342 rno-mir-344 rno-mir-352 hsa-mir-96	hsa-mir-34a rno-mir-338 hsa-mir-181b mmu-mir-297 hsa-mir-144 hsa-mir-181b hsa-mir-15a rno-mir-342 hsa-mir-185 hsa-mir-195 mmu-mir-292_3p	0046821 extrachromosomal DNA IEA;	3' UGUUGGUCGAUUCUGUGACGGU 5' hsa-mir-34a __ .:::|||||..|||:|||||:| __ 5' CUGGCCAGC-CAGAUACUGCUA 3' ENST00000298097 E:-26.85 S:118.000000 Loc:1554 Cons: 95.24%(mmu) %(rno)	3' AGUUGUUUUAGUGACUACGACCU 5' rno-mir-338 __ |::||..:||.|||||||:||.| __ 5' UUGACCUGAUGACUGAUGUUGUA 3' ENST00000298097 E:-19.450001 S:115.000000 Loc:2314 Cons: %(mmu) 100.00%(rno)	3' UUGGGUGGCUGUCGUUACUUACAA 5' hsa-mir-181b __ ||:||||:|:||.||:||.:|||. __ 5' AAUCCACUGGCA-CAGUGUGUGUA 3' ENST00000298097 E:-27.75 S:115.000000 Loc:2204 Cons: %(mmu) 100.00%(rno)	3' GUACGUGUACGUGUGUAUGUA 5' mmu-mir-297 __ .||||||.||||:.|||:||| __ 5' AAUGCAC-UGCAUCCAUGCAU 3' ENST00000298097 E:-23.360001 S:114.000000 Loc:1035 Cons: 90.00%(mmu) %(rno)	3' GAUCAUGUAGUAGAUAUGACAU 5' hsa-mir-144 __ .|:|||||.||.||:|:||||: __ 5' GUGGUACA-CAGCUGUGCUGUG 3' ENST00000298097 E:-23.99 S:110.000000 Loc:1606 Cons: 100.00%(mmu) 100.00%(rno)	3' UUGGGUGGCUGUCGUUACUUACAA 5' hsa-mir-181b __ :.::|||:|..|.:|:|||||||. __ 5' GUUUCACUGUGAAUAGUGAAUGUA 3' ENST00000298097 E:-20.32 S:110.000000 Loc:1702 Cons: %(mmu) 100.00%(rno)	3' GUGUUUGGUAAUACACGACGAU 5' hsa-mir-15a __ ||||::....||||.||||||| __ 5' CACAGG----UAUGAGCUGCUA 3' ENST00000298097 E:-18.84 S:109.000000 Loc:1759 Cons: %(mmu) 100.00%(rno)	3' CUGCCCACGCUAAAGACACACUCU 5' rno-mir-342 __ .||.|..|:|:..|||.||||||| __ 5' UACAGACGUGG--UCUCUGUGAGA 3' ENST00000298097 E:-20.42 S:104.000000 Loc:1872 Cons: %(mmu) 100.00%(rno)	3' CUUGACGGAAAGAGAGGU 5' hsa-mir-185 __ |.||||.:|||.|||||| __ 5' GCACUG-UUUUGUCUCCA 3' ENST00000298097 E:-18.67 S:102.000000 Loc:2143 Cons: %(mmu) 100.00%(rno)	3' CGGUUAUAAAGACACGACGAU 5' hsa-mir-195 __ .::|||..||:|||||||:.. __ 5' AUUAAUCCUUUUGUGCUGUGU 3' ENST00000298097 E:-17.059999 S:101.000000 Loc:706 Cons: 95.24%(mmu) 95.24%(rno)	3' UGUGAGUUUUGGACCGCCGUGAA 5' mmu-mir-292_3p __ :::||.:|:|||||||.||.||. __ 5' GUGCU-GAGACCUGGCUGCUCUA 3' ENST00000298097 E:-21.33 S:100.000000 Loc:1994 Cons: %(mmu) 100.00%(rno)
ENST00000323798	ENSG00000104812	ENSMUSG00000003865	ENSRNOG00000020812	GLYCOGEN [STARCH] SYNTHASE, MUSCLE (EC 2.4.1.11). [Source:SWISSPROT;Acc:P13807] ENSG00000104812 (-1) (54163195 54164357 54188181 54188361 54093803) 1162 (1162 nt) HUGO:4706:GYS [IPR002126:Cadherin;]	2	-44.85	207	ENSMUSG00000003865 (mmu-miR-140)	ENSRNOG00000020812 (rno-miR-140)	hsa-mir-140 rno-mir-327	hsa-mir-140 rno-mir-327	0004373 glycogen (starch) synthase activity IEA; 0016757 transferase activity, transferring glycosyl groups IEA; 0005978 glycogen biosynthesis IEA;	3' GAUGGUAUCCCAUUUUGGUGA 5' hsa-mir-140 __ ||:||..|..||:|||||||| __ 5' CUGCC-CACUGUGAAACCACU 3' ENST00000323798 E:-20.83 S:114.000000 Loc:847 Cons: 90.00%(mmu) 90.00%(rno)	3' UGGGAGUACGGGGAGUUCC 5' rno-mir-327 __ .|||.|||.:.||||:||| __ 5' CCCCACAUUUACCUCGAGG 3' ENST00000323798 E:-24.02 S:93.000000 Loc:967 Cons: 94.74%(mmu) %(rno)
ENST00000261631	ENSG00000121741	ENSMUSG00000021945	ENSRNOG00000008734	ZINC FINGER PROTEIN 198 (FUSED IN MYELOPROLIFERATIVE DISORDERS PROTEIN) (REARRANGED IN ATYPICAL MYELOPROLIFERATIVE DISORDER PROTEIN). [Source:SWISSPROT;Acc:Q9UBW7] ENSG00000121741 (1) (18330810 183652 HUGO:12989:FIM MYM RAMP []	2	-42.16	193		ENSRNOG00000008734 (rno-miR-325)	rno-mir-325 rno-mir-344	rno-mir-325 rno-mir-344	0008270 zinc ion binding NAS; 0000004 biological_process unknown ND; 0006355 regulation of transcription, DNA-dependent IEA; 0005634 nucleus IEA; 0008372 cellular_component unknown ND;	3' UGUGAAUGAC-UCGUGGAUGAUCC 5' rno-mir-325 __ .:|.||||||.|||.|:|||.||| __ 5' UUAGUUACUGAAGC-CUUACAAGG 3' ENST00000261631 E:-22.799999 S:98.000000 Loc:523 Cons: %(mmu) 91.30%(rno)	3' UGCCAGUCCGAAACCGAUCUAGU 5' rno-mir-344 __ |:.||||.||..|.||||||||. __ 5' AUAGUCAUGC--U-GCUAGAUCU 3' ENST00000261631 E:-19.360001 S:95.000000 Loc:41 Cons: %(mmu) 100.00%(rno)
ENST00000316333_P	ENSG00000164853	ENSMUSG00000029546	ENSRNOG00000001284	ENSG00000164853 (1) (1016992 1016992 1020576 1020576 1314707) 4001 (4001 nt) [IPR001356:Homeobox; IPR001472:Bipartite nuclear localization signal;]	15	-303.28	1499		ENSRNOG00000001284 (rno-let-7d*)	rno-let-7d* hsa-let-7b hsa-mir-10a hsa-mir-106b hsa-mir-137 hsa-mir-140 hsa-mir-143 hsa-mir-185 mmu-mir-202 hsa-mir-221 hsa-mir-28 hsa-mir-30a rno-mir-324_3p rno-mir-327 hsa-mir-361 hsa-mir-93 hsa-mir-95	rno-mir-324_3p hsa-mir-361 hsa-mir-140 hsa-mir-137 105 hsa-mir-93 hsa-mir-10a hsa-mir-221 hsa-mir-95 mmu-mir-202 hsa-mir-143 hsa-mir-106b rno-mir-324_3p hsa-mir-185 91		3' GGUCGUCGUGGACCCCGUCACC 5' rno-mir-324_3p __ .|:.|:|||.||||||.||||. __ 5' GCGCCGGCAGCUGGGGGAGUGC 3' ENST00000316333_P E:-32.799999 S:112.000000 Loc:1246 Cons: %(mmu) 100.00%(rno)	3' CAUGGGGACCUCU-AAGACUAUU 5' hsa-mir-361 __ |.:|:||||.|||.||:|||||. __ 5' GGGCUCCUGCAGAGUUUUGAUAU 3' ENST00000316333_P E:-21.469999 S:111.000000 Loc:1061 Cons: %(mmu) 95.65%(rno)	3' GAUGGUAUCCCAUUUUGGUGA 5' hsa-mir-140 __ :..||.||.|||:|||::||| __ 5' UGUCCUUAAGGUGAAAUUACU 3' ENST00000316333_P E:-17.040001 S:111.000000 Loc:2598 Cons: %(mmu) 100.00%(rno)	3' GAUGCGC-AUAAGAAUUCGUUAU 5' hsa-mir-137 __ .||||:|.||||:|||..:|||| __ 5' GUACGUGUUAUUUUUAUUUAAUA 3' ENST00000316333_P E:-17.639999 S:105.000000 Loc:3308 Cons: %(mmu) 91.30%(rno)	3' UCUUUCCGUCGUCCAGCAUAUC 5' rno-let-7d* __ ..|||.||||||||.:||:|:. __ 5' CCAAAAGCAGCAGGCUGUGUGA 3' ENST00000316333_P E:-22.4 S:103.000000 Loc:2655 Cons: %(mmu) 100.00%(rno)	3' GAUGGACGUGCUUGUCGUGA-AA 5' hsa-mir-93 __ ..|::|.||:||:|.|||||.|| __ 5' GAAUUUUCAUGAGCUGCACUCUU 3' ENST00000316333_P E:-19.299999 S:100.000000 Loc:1307 Cons: %(mmu) 95.65%(rno)	3' GUGUUUAAGCCUAGA-UGUCCCAU 5' hsa-mir-10a __ ::||.|||:.|.|||.|:|||||. __ 5' UGCACAUUU-GUUCUAAUAGGGUC 3' ENST00000316333_P E:-18.940001 S:100.000000 Loc:1485 Cons: %(mmu) 91.30%(rno)	3' CUUUGGGUCGUCUGUUACAUCGA 5' hsa-mir-221 __ .|:|:|.:||||.:|||.||||. __ 5' CAGAUCAGGCAGUUAAUUUAGCG 3' ENST00000316333_P E:-17.959999 S:100.000000 Loc:3039 Cons: %(mmu) 91.30%(rno)	3' ACGAGUUAUUUAUGGGCAACUU 5' hsa-mir-95 __ .|||:|||.|||:|:..||||: __ 5' AGCUUAAUUAAUGCUAAUUGAG 3' ENST00000316333_P E:-18.42 S:99.000000 Loc:3279 Cons: %(mmu) 100.00%(rno)	3' AGAAGGGUACGCGAUAUGGA-GA 5' mmu-mir-202 __ |:|||||||.:|.||.|:||.|| __ 5' UUUUCCCAUUUGAUAAAUCUGCU 3' ENST00000316333_P E:-17.35 S:97.000000 Loc:2928 Cons: %(mmu) 95.65%(rno)	3' ACUCGAUGUC-ACGAAGUAGAGU 5' hsa-mir-143 __ ..|.:|:|||.||.|||||:||: __ 5' CAAUUUGCAGCUG-UUCAUUUCG 3' ENST00000316333_P E:-18.190001 S:95.000000 Loc:2490 Cons: %(mmu) 90.91%(rno)	3' UAGACGUGACAGUCGUGAAAU 5' hsa-mir-106b __ ..||||::|.|||||.:.||: __ 5' UGCUGCGUUAUCAGCCUAUUG 3' ENST00000316333_P E:-19.17 S:92.000000 Loc:1409 Cons: %(mmu) 100.00%(rno)	3' GGUCGUCGUGGAC-CCCGUCACC 5' rno-mir-324_3p __ ||:|::||..|||.|||.|.||| __ 5' CCGGUGGCUGCUGCGGGGACUGG 3' ENST00000316333_P E:-25.889999 S:92.000000 Loc:1099 Cons: %(mmu) 91.30%(rno)	3' CUUGACGGAAAGAGAGGU 5' hsa-mir-185 __ .|:|.||:..|||||||| __ 5' CAGCCGCUCCUCUCUCCA 3' ENST00000316333_P E:-18.09 S:91.000000 Loc:3130 Cons: %(mmu) 94.44%(rno)	3' UUGGUGUG-UUGGAUGAUGGAGU 5' hsa-let-7b __ ||:||||:.|||:|.||||..:| __ 5' AAUCACAUAAACUUCCUACAAUA 3' ENST00000316333_P E:-18.620001 S:91.000000 Loc:1171 Cons: %(mmu) 95.65%(rno)
ENST00000283928	ENSG00000153814	ENSMUSG00000049263	ENSRNOG00000027026	JUXTAPOSED WITH ANOTHER ZINC FINGER PROTEIN 1. [Source:SWISSPROT;Acc:Q86VZ6] ENSG00000153814 (-1) (27612473 27614691 27962468 27962634 27444776) 2218 (2218 nt) [IPR007087:Zn-finger, C2H2 type;]	7	-163.12	784	ENSMUSG00000049263 (mmu-miR-128a)	ENSRNOG00000027026 (mmu-miR-182)	hsa-mir-128a hsa-mir-182 mmu-mir-202 hsa-mir-23a mmu-mir-290 mmu-mir-297 rno-mir-325 hsa-mir-9	rno-mir-325 hsa-mir-182 hsa-mir-9 mmu-mir-202 mmu-mir-297 mmu-mir-290 hsa-mir-128a	0006355 regulation of transcription, DNA-dependent IEA; 0008151 cell growth and/or maintenance IEA; 0005634 nucleus IEA;	3' UGUGAAUGACUCGUGGAUGAUCC 5' rno-mir-325 __ |||:|.|:||||::|||:||:|| __ 5' ACAUUGAUUGAGUGCCUGCUGGG 3' ENST00000283928 E:-31.85 S:132.000000 Loc:728 Cons: 91.30%(mmu) %(rno)	3' ACACUCAAGAUGGUAACGGUUU 5' hsa-mir-182 __ |||.||||||.|:||||||||. __ 5' UGU-AGUUCU-CUAUUGCCAAC 3' ENST00000283928 E:-22.629999 S:123.000000 Loc:922 Cons: 100.00%(mmu) 95.00%(rno)	3' AGUAUGUCGAUCUAUUGGUUUCU 5' hsa-mir-9 __ ||.|:||||.||:|:::|||||| __ 5' UCUUGCAGC-AGGUGGUCAAAGA 3' ENST00000283928 E:-25.879999 S:122.000000 Loc:1220 Cons: 95.45%(mmu) 90.91%(rno)	3' AGAAGGGUACGCGAUAUGGAGA 5' mmu-mir-202 __ |:.|||||.|:|||||.|||:. __ 5' UUCUCCCAAGUGCUAUUCCUUA 3' ENST00000283928 E:-22.99 S:111.000000 Loc:1338 Cons: %(mmu) 100.00%(rno)	3' GUACGUGUACGUGUGUAUGUA 5' mmu-mir-297 __ :.||:||||.::|||||::|. __ 5' UUUGUACAUUUGCACAUGUAA 3' ENST00000283928 E:-17.860001 S:105.000000 Loc:173 Cons: 100.00%(mmu) %(rno)	3' UUUUUCACGGGGGUAUCAAACUC 5' mmu-mir-290 __ .:|.|||.||.:|||:..||||| __ 5' CGACAGUACCAUCAUGCCUUGAG 3' ENST00000283928 E:-17.15 S:97.000000 Loc:1309 Cons: 91.30%(mmu) %(rno)	3' UUUUCUCUGGCCAAGUGACACU 5' hsa-mir-128a __ |::||:|:|:||..|||||.|| __ 5' AGGAGGGGCUGG--CACUGAGA 3' ENST00000283928 E:-24.76 S:94.000000 Loc:338 Cons: 100.00%(mmu) %(rno)
ENST00000309927_P	ENSG00000165803	ENSMUSG00000049134	ENSRNOG00000016714	NEBULIN-RELATED ANCHORING PROTEIN. [Source:RefSeq;Acc:NM_006175] ENSG00000165803 (-1) (115013321 115013321 115088228 115088392 114031461) 4001 (4001 nt) HUGO:7988: [IPR001781:Zn-binding protein, LIM; IPR000900:Nebulin;]	2	-47.23	213		ENSRNOG00000016714 (mmu-miR-19b)	hsa-mir-19b hsa-mir-19a mmu-mir-292_3p	hsa-mir-19b mmu-mir-292_3p		3' AGUCAAAACGUACCUAAACGUGU 5' hsa-mir-19b __ ..||.||.||:.|||.||||||| __ 5' AGAG-UUGGCG-GGAGUUGCACA 3' ENST00000309927_P E:-19.98 S:107.000000 Loc:3111 Cons: %(mmu) 95.24%(rno)	3' UGUGAGUUUUGGACCGCCGU--GAA 5' mmu-mir-292_3p __ :||:.||::|.|||||||.|..||| __ 5' GCAUCCAGGAGCUGGCGGGACCCUU 3' ENST00000309927_P E:-27.25 S:106.000000 Loc:3156 Cons: %(mmu) 92.00%(rno)
ENST00000320719	ENSG00000169282	ENSMUSG00000027827	ENSRNOG00000010422	VOLTAGE-GATED POTASSIUM CHANNEL BETA-1 SUBUNIT (K+ CHANNEL BETA-1 SUBUNIT) (KV-BETA-1). [Source:SWISSPROT;Acc:Q14722] ENSG00000169282 (1) (157159314 157159314 157575449 157577456 157713312) 2007 (2007 HUGO:6228:AKR6A3 hKvb3 hKvBeta3 KCNA1B Kvb1.3 [IPR001395:Aldo/keto reductase; IPR001472:Bipartite nuclear localization signal; IPR001687:ATP/GTP-binding site motif A (P-loop);]	4	-83	410	ENSMUSG00000027827 (mmu-miR-17_5p)	ENSRNOG00000010422 (mmu-let-7a)	hsa-let-7a hsa-mir-17_5p hsa-mir-189 hsa-mir-198 rno-mir-352 hsa-mir-93 hsa-mir-98	hsa-mir-17_5p rno-mir-352 hsa-mir-189 hsa-mir-198	0005249 voltage-gated potassium channel activity IEA; 0015459 potassium channel regulator activity TAS; 0006811 ion transport IEA; 0006813 potassium ion transport TAS; 0005737 cytoplasm NR; 0016021 integral to membrane IEA;	3' UGAUGGACGUGACAUUCGUGAAAC 5' hsa-mir-17_5p __ ||||:.||||.||.|||:.||||| __ 5' ACUAUAUGCA-UGAAAGUUCUUUG 3' ENST00000320719 E:-18.84 S:113.000000 Loc:1222 Cons: 91.30%(mmu) %(rno)	3' AUGAUACGUUGGAUGAUGAGA 5' rno-mir-352 __ .|||..|||:|:|:||:|||. __ 5' CACUUAGCAGCUUGCUGCUCA 3' ENST00000320719 E:-23.219999 S:108.000000 Loc:87 Cons: 95.24%(mmu) 100.00%(rno)	3' UGACUAUAGUCGAGUCAUCCGUG 5' hsa-mir-189 __ |||...|.|.|||:.|||||||| __ 5' ACUUUCAACUGCUU-GUAGGCAC 3' ENST00000320719 E:-20.33 S:98.000000 Loc:906 Cons: 95.45%(mmu) %(rno)	3' GGAUAGAGGGG-AG-ACCUGG 5' hsa-mir-198 __ :||||:|:|::.||.|||||: __ 5' UCUAUUUUCUUAUCUUGGACU 3' ENST00000320719 E:-20.610001 S:91.000000 Loc:195 Cons: 90.48%(mmu) %(rno)
ENST00000264157_P	ENSG00000082258	ENSMUSG00000026349	ENSRNOG00000017113	CYCLIN T2. [Source:SWISSPROT;Acc:O60583] ENSG00000082258 (1) (135887162 135887194 135922987 135922987 136020646) 4001 (4001 nt) HUGO:1600: [IPR006671:Cyclin, N-terminal domain;]	7	-145.38	733	ENSMUSG00000026349 (mmu-miR-103)	ENSRNOG00000017113 (mmu-miR-107)	hsa-mir-103 hsa-mir-107 rno-mir-140* hsa-mir-185 hsa-mir-196 mmu-mir-202 hsa-mir-222 hsa-mir-29c hsa-mir-29b mmu-mir-292_3p mmu-mir-294	rno-mir-140* mmu-mir-294 hsa-mir-103 hsa-mir-222 hsa-mir-29b mmu-mir-292_3p mmu-mir-202	0000079 regulation of CDK activity TAS; 0000910 cytokinesis IEA; 0006355 regulation of transcription, DNA-dependent IEA; 0006366 transcription from Pol II promoter TAS; 0007049 cell cycle IEA; 0005634 nucleus IEA; 0005871 kinesin complex IEA;	3' ACAGGCACCAAGAUGGGACACCAU 5' rno-mir-140* __ |..:|.||..|:||::|||||||| __ 5' UAAUCUUGAAUUUAUUCUGUGGUA 3' ENST00000264157_P E:-22.700001 S:118.000000 Loc:1421 Cons: 95.83%(mmu) %(rno)	3' UGUGUGUUUUCCCUUCGUGAAA 5' mmu-mir-294 __ |.|::.:::|||||||.:|||| __ 5' AGAUGAGGGAGGGAAGGGCUUU 3' ENST00000264157_P E:-20.610001 S:112.000000 Loc:1911 Cons: %(mmu) 90.91%(rno)	3' AG-UAUCGGGACAUGUUACGACGA 5' hsa-mir-103 __ ||.|||..::||||.|:||||||| __ 5' UCAAUA--UUUGUA-AGUGCUGCU 3' ENST00000264157_P E:-19.65 S:104.000000 Loc:109 Cons: 90.48%(mmu) %(rno)	3' CUCUGGGUCAUCGGUCUACAUCGA 5' hsa-mir-222 __ |||:::|..|:.||||||.|:||| __ 5' GAGGUUC--UGACCAGAU-UGGCU 3' ENST00000264157_P E:-22.02 S:103.000000 Loc:736 Cons: 90.48%(mmu) %(rno)	3' UGAC-UAAAGUUUACCACGAU 5' hsa-mir-29b __ |:||.||.|:.|.|||||||| __ 5' AUUGAAUCUUCAUUGGUGCUA 3' ENST00000264157_P E:-18.41 S:101.000000 Loc:2185 Cons: 90.48%(mmu) %(rno)	3' UGUGAGUUUUGGACCGCCGUGAA 5' mmu-mir-292_3p __ |:|||||::|.:|||.|.::||| __ 5' AUACUCAGGA-UUGGAGCUGCUU 3' ENST00000264157_P E:-20.799999 S:101.000000 Loc:513 Cons: 100.00%(mmu) %(rno)	3' AGAAGGGUACGCGAUAUGGAGA 5' mmu-mir-202 __ .||..|::|||.:|:|||||.| __ 5' ACUGACUGUGCAUUGUACCUGU 3' ENST00000264157_P E:-21.190001 S:94.000000 Loc:1183 Cons: 95.45%(mmu) 95.45%(rno)
ENST00000313152_P	ENSG00000005889	ENSMUSG00000000103	ENSRNOG00000005624	ZINC FINGER X-CHROMOSOMAL PROTEIN. [Source:SWISSPROT;Acc:P17010] ENSG00000005889 (1) (23552286 23552286 23588582 23588583 23742305) 4001 (4001 nt) HUGO:12869: [IPR007087:Zn-finger, C2H2 type; IPR006794:Zfx / Zfy transcription activation region; IPR001472:Bipartite nuclear localization signal;]	3	-59.22	295	ENSMUSG00000000103 (mmu-miR-207)	ENSRNOG00000005624 (mmu-miR-207)	mmu-mir-207 rno-mir-324_3p hsa-mir-7	hsa-mir-7 mmu-mir-207 rno-mir-324_3p	0003677 DNA binding TAS; 0003713 transcription co-activator activity TAS; 0006355 regulation of transcription, DNA-dependent IEA; 0005634 nucleus IEA;	3' UUGUUUUAGUGAUCA-GAAGGU 5' hsa-mir-7 __ ||:||::.|||||||.:||::| __ 5' AAUAAGGACACUAGUAUUUUUA 3' ENST00000313152_P E:-17.139999 S:109.000000 Loc:3398 Cons: 95.45%(mmu) 95.45%(rno)	3' CUCCCUCCUCUCGGUCCUCUUCG 5' mmu-mir-207 __ .||.|||...|.:||||.||||. __ 5' CAGAGAGACUACUCAGGUGAAGA 3' ENST00000313152_P E:-20.040001 S:93.000000 Loc:3365 Cons: 100.00%(mmu) 100.00%(rno)	3' GGUCGUCGUGGACCCCGUCACC 5' rno-mir-324_3p __ ..|||||::.|||||.:.|||. __ 5' AGAGCAGUGGCUGGGUUCGUGU 3' ENST00000313152_P E:-22.040001 S:93.000000 Loc:2915 Cons: %(mmu) 95.45%(rno)
ENST00000007740	ENSG00000005889	ENSMUSG00000000103	ENSRNOG00000005624	ZINC FINGER X-CHROMOSOMAL PROTEIN. [Source:SWISSPROT;Acc:P17010] ENSG00000005889 (1) (23531229 23552286 23590919 23591243 23742305) 324 (324 nt) HUGO:12869: [IPR007087:Zn-finger, C2H2 type; IPR006794:Zfx / Zfy transcription activation region; IPR001472:Bipartite nuclear localization signal;]	2	-41.76	220	ENSMUSG00000000103 (rno-miR-140*)	ENSRNOG00000005624 (rno-miR-140*)	rno-mir-140* hsa-mir-144	hsa-mir-144 rno-mir-140*	0003677 DNA binding TAS; 0003713 transcription co-activator activity TAS; 0006355 regulation of transcription, DNA-dependent IEA; 0005634 nucleus IEA;	3' GAUCAUGUAG-UAGAUAUGACAU 5' hsa-mir-144 __ ||.|||:||:.||:|||:||||: __ 5' CU-GUAUAUUGAUUUAUGCUGUG 3' ENST00000007740 E:-20.51 S:120.000000 Loc:87 Cons: 95.45%(mmu) 95.45%(rno)	3' ACAGGCACCAAGAUGGGAC-ACCAU 5' rno-mir-140* __ |.|.|.|.|.|.||||:||.||||| __ 5' UUUACCUUGCU-UACCUUGAUGGUA 3' ENST00000007740 E:-21.25 S:100.000000 Loc:298 Cons: 95.83%(mmu) 95.83%(rno)
ENST00000264378	ENSG00000118257	ENSMUSG00000025969	ENSRNOG00000010612	NEUROPILIN-2 PRECURSOR (VASCULAR ENDOTHELIAL CELL GROWTH FACTOR 165 RECEPTOR 2). [Source:SWISSPROT;Acc:O60462] ENSG00000118257 (1) (206749766 206750558 206862325 206865397 206845084) 3072 (3072 nt) HUGO:8005:VEGF165R2 [IPR000421:Coagulation factor 5/8 type C domain (FA58C); IPR000998:MAM domain; IPR000859:CUB domain;]	5	-109.17	489	ENSMUSG00000025969 (mmu-miR-125a)	ENSRNOG00000010612 (mmu-miR-125a)	hsa-mir-125a hsa-mir-130a hsa-mir-130b hsa-mir-132 mmu-mir-201 rno-mir-330	hsa-mir-130a hsa-mir-132 hsa-mir-125a rno-mir-330 mmu-mir-201	0004872 receptor activity TAS; 0005021 vascular endothelial growth factor receptor activity TAS; 0007155 cell adhesion IEA; 0007411 axon guidance TAS; 0005624 membrane fraction TAS; 0016021 integral to membrane IEA; 0004872 receptor activity IEA;	3' CGGGAAAAUUGUAACGUGAC 5' hsa-mir-130a __ .:||||||.:|.|||:|||| __ 5' CUCCUUUUUGCCUUGUACUG 3' ENST00000264378 E:-20.610001 S:111.000000 Loc:2705 Cons: %(mmu) 90.00%(rno)	3' GCUGGUACCGACAUCUGACAAU 5' hsa-mir-132 __ ..||||.|||||.||:|||.|. __ 5' ACACCAAGGCUGGAGGCUGGUC 3' ENST00000264378 E:-24.16 S:99.000000 Loc:2536 Cons: 95.45%(mmu) %(rno)	3' GUGUCCAAUUUCCCAGAGUCCCU 5' hsa-mir-125a __ .|||||...:||||||.||.||| __ 5' GACAGGGAUGAGGGUC-CAAGGA 3' ENST00000264378 E:-27.77 S:96.000000 Loc:2812 Cons: 100.00%(mmu) 95.45%(rno)	3' AGAGACGUCCGGGACACGAAACG 5' rno-mir-330 __ ||||||:|..:.|||||.|.||: __ 5' UCUCUGUAUCUACUGUG-UAUGU 3' ENST00000264378 E:-19.309999 S:92.000000 Loc:1997 Cons: %(mmu) 100.00%(rno)	3' UCUUGUUACGGAAUGACUCAU 5' mmu-mir-201 __ |.|||||||:|..||||.||. __ 5' ACAACAAUGUCAAACUGUGUU 3' ENST00000264378 E:-17.32 S:91.000000 Loc:2993 Cons: 90.48%(mmu) %(rno)
ENST00000328799_P	ENSG00000184086	ENSMUSG00000049866	ENSRNOG00000019313	ADP-RIBOSYLATION FACTOR-LIKE PROTEIN 7 (ADP-RIBOSYLATION FACTOR-LIKE PROTEIN LAK). [Source:SWISSPROT;Acc:P56559] ENSG00000184086 (-1) (235691402 235691402 235691980 235691980 235062922) 4001 (4001 nt) HUGO:698:LAK [IPR001687:ATP/GTP-binding site motif A (P-loop); IPR006688:ADP-ribosylation factor; IPR006689:ARF/SAR superfamily; IPR001806:Ras GTPase superfamily;]	3	-65.7	312		ENSRNOG00000019313 (rno-miR-151)	rno-mir-151 hsa-mir-198 hsa-mir-215	hsa-mir-215 hsa-mir-198 rno-mir-151	0003925 small monomeric GTPase activity TAS; 0005525 GTP binding IEA; 0007264 small GTPase mediated signal transduction IEA; 0005634 nucleus TAS;	3' CAGACAGUUAAGUAUCCAGUA 5' hsa-mir-215 __ ..|||||.||.::|||||||| __ 5' CCCUGUCCAUGUGUAGGUCAU 3' ENST00000328799_P E:-21.92 S:114.000000 Loc:803 Cons: %(mmu) 95.24%(rno)	3' GGAUAGAGGGGAGACCUGG 5' hsa-mir-198 __ ::|:||.|:.||||||:|| __ 5' UUUGUC-CUGCUCUGGGCC 3' ENST00000328799_P E:-25.75 S:100.000000 Loc:591 Cons: %(mmu) 100.00%(rno)	3' GGAGUUCCUCGGAGUCAGAUCA 5' rno-mir-151 __ ..|:||.|||:||||||:.|.| __ 5' AGUUAA-GAGUCUCAGUUGAUU 3' ENST00000328799_P E:-18.030001 S:98.000000 Loc:2534 Cons: %(mmu) 100.00%(rno)
ENST00000310424	ENSG00000109381	ENSMUSG00000037174	ENSRNOG00000010815	E74-LIKE FACTOR 2 (ETS DOMAIN TRANSCRIPTION FACTOR); NEW ETS-RELATED FACTOR. [Source:RefSeq;Acc:NM_006874] ENSG00000109381 (-1) (140557059 140557764 140636482 140638209 140614096) 705 (705 nt) HUGO:3317:EU32 NERF NERF-1A NERF-1B NERF-2 [IPR000418:Ets-domain; IPR002341:HSF/ETS DNA-binding; IPR000210:BTB/POZ domain;]	5	-103.03	509	ENSMUSG00000037174 (mmu-let-7g)		hsa-let-7g hsa-mir-150 hsa-mir-196 hsa-mir-208 hsa-mir-302 hsa-mir-34c	hsa-mir-302 hsa-mir-150 hsa-mir-208 hsa-mir-196 hsa-mir-34c	0003700 transcription factor activity IEA; 0016563 transcriptional activator activity NAS; 0006355 regulation of transcription, DNA-dependent NAS; 0005634 nucleus NAS; 0005554 molecular_function unknown ND; 0000004 biological_process unknown ND; 0006355 regulation of transcription, DNA-dependent IEA; 0005634 nucleus IEA; 0008372 cellular_component unknown ND;	3' AGUGGUUUUGUACCUUCGUGAAU 5' hsa-mir-302 __ .|||:||:||.|||||.||||.| __ 5' ACACUAAGACUUGGAA-CACUAA 3' ENST00000310424 E:-23.459999 S:109.000000 Loc:287 Cons: 95.45%(mmu) %(rno)	3' GUGACCAUGUUCCCAACCCUCU 5' hsa-mir-150 __ ||.|||...|:|||||||||.: __ 5' CAGUGG--GAGGGGUUGGGAUG 3' ENST00000310424 E:-27.52 S:106.000000 Loc:334 Cons: 90.00%(mmu) %(rno)	3' UGUUCGAAAAACGAGCAGA-AUA 5' hsa-mir-208 __ |:|||||..|.|||:||:|.|:| __ 5' AUAAGCUAAUGGCUUGUUUGUGU 3' ENST00000310424 E:-17.1 S:104.000000 Loc:654 Cons: 95.65%(mmu) %(rno)	3' GGUUGUUGUACUUUGAUGGAU 5' hsa-mir-196 __ .::.::|||..|||||:|||. __ 5' AUGCUGACAGAAAACUGCCUC 3' ENST00000310424 E:-17.51 S:95.000000 Loc:188 Cons: 100.00%(mmu) %(rno)	3' GUUAGUCGAUUGAUGUGACGGA 5' hsa-mir-34c __ |||.|||||.|||||:.|.:|. __ 5' CAAGCAGCUCACUACGAUAUCA 3' ENST00000310424 E:-17.440001 S:95.000000 Loc:260 Cons: 90.91%(mmu) %(rno)
ENST00000261312	ENSG00000092148	ENSMUSG00000035247	ENSRNOG00000028147	HECT DOMAIN CONTAINING PROTEIN 1 (FRAGMENT). [Source:SWISSPROT;Acc:Q9ULT8] ENSG00000092148 (-1) (29559363 29560175 29595910 29595912 28386758) 812 (812 nt) HUGO:20157:KIAA1131 [IPR000569:HECT domain (Ubiquitin-protein ligase);]	2	-38.4	183	ENSMUSG00000035247 (mmu-miR-187)	ENSRNOG00000028147 (mmu-miR-187)	hsa-mir-187 hsa-mir-214	hsa-mir-187 hsa-mir-214	0004842 ubiquitin-protein ligase activity IEA; 0004872 receptor activity IEA; 0016874 ligase activity IEA; 0006512 ubiquitin cycle IEA; 0005622 intracellular IEA;	3' GCCGACGUUGUGUUCUGUGCU 5' hsa-mir-187 __ :||:...|:::||||:|||.. __ 5' UGGUCUAAGUGCAAGGCACAC 3' ENST00000261312 E:-18.65 S:92.000000 Loc:662 Cons: 90.48%(mmu) 95.24%(rno)	3' GACGGACAGACACGGACGACA 5' hsa-mir-214 __ ..||||.|.||||::||.||| __ 5' AAGCCUCU-UGUGUUUG-UGU 3' ENST00000261312 E:-19.75 S:91.000000 Loc:49 Cons: 100.00%(mmu) %(rno)
ENST00000284981	ENSG00000142192	ENSMUSG00000022892	ENSRNOG00000001546	AMYLOID BETA A4 PROTEIN PRECURSOR (APP) (ABPP) (ALZHEIMERS DISEASE AMYLOID PROTEIN) (CEREBRAL VASCULAR AMYLOID PEPTIDE) (CVAP) (PROTEASE NEXIN-II) (PN-II) (APPI) (PREA4) [CONTAINS: SOLUBLE APP-ALPHA ( HUGO:620:AD1 [IPR002223:Pancreatic trypsin inhibitor (Kunitz); IPR008155:Amyloidogenic glycoprotein (Amyloid A4); IPR001255:Beta-amyloid peptide (beta-APP); IPR008154:Amyloid A4 extracellular region…	7	-135.67	708	ENSMUSG00000022892 (mmu-let-7c)	ENSRNOG00000001546 (mmu-let-7c)	hsa-let-7c hsa-let-7e hsa-let-7f hsa-let-7d hsa-let-7a hsa-let-7b hsa-let-7g hsa-mir-130a hsa-mir-130b hsa-mir-199a* hsa-mir-210 hsa-mir-214 rno-mir-325 rno-mir-352 hsa-mir-98	hsa-mir-214 100 hsa-mir-130a 96 hsa-mir-130b		3' UGAUACGUUGGAUGAUGGAGA 5' hsa-let-7d __ |||:|.||:.:|:||:|:||| __ 5' ACUGUACAGAUUGCUGCUUCU 3' ENST00000284981 E:-21.35 S:114.000000 Loc:532 Cons: 100.00%(mmu) 100.00%(rno)	3' GACGGACAGACACGGACGACA 5' hsa-mir-214 __ :||::|.|:.|||||||:|.| __ 5' UUGUUUCUUCGUGCCUGUUUU 3' ENST00000284981 E:-18.9 S:110.000000 Loc:592 Cons: 95.24%(mmu) 95.24%(rno)	3' UGAAUCGUCCAACAUAAUAUAGGUAG 5' __ .||||||..|||||||..|||:|.|. __ 5' CCUUAGCCAGUUGUAUAUUAUUCUUG 3' ENST00000284981 E:-19.98 S:100.000000 Loc:315 Cons: 96.15%(mmu) 96.15%(rno)	3' UUGGUGUGUUGGAUGAUGGAGU 5' hsa-let-7b __ :||.:||.||||.|:|:|:||| __ 5' GACAGCAAAACC-AUUGCUUCA 3' ENST00000284981 E:-18.290001 S:99.000000 Loc:28 Cons: 95.24%(mmu) 100.00%(rno)	3' CGGGAAAAUUGU-AACGUGAC 5' hsa-mir-130a __ ..||||||:|||..||::||| __ 5' CGCCUUUUGACAGCUGUGCUG 3' ENST00000284981 E:-20.809999 S:98.000000 Loc:120 Cons: 90.48%(mmu) 90.48%(rno)	3' UGACAU-GUUUGAUGAUGGAGU 5' hsa-let-7g __ :|||||.|||||||.|:|.|.| __ 5' GCUGUAUCAAACUAGUGCAUGA 3' ENST00000284981 E:-18.799999 S:95.000000 Loc:259 Cons: 95.45%(mmu) 95.45%(rno)	3' UACGGGAAAGUAGUA-ACGUGAC 5' hsa-mir-130b __ ||.||:.|||||::|..|||||. __ 5' AUCCCUGUUCAUUGUAAGCACUU 3' ENST00000284981 E:-17.540001 S:92.000000 Loc:692 Cons: %(mmu) 91.30%(rno)
ENST00000252575_P	ENSG00000130287	ENSMUSG00000002341	ENSRNOG00000020448	NEUROCAN CORE PROTEIN PRECURSOR (CHONDROITIN SULFATE PROTEOGLYCAN 3). [Source:SWISSPROT;Acc:O14594] ENSG00000130287 (1) (19188763 19188763 19221720 19221720 19292645) 4001 (4001 nt) HUGO:2465:NCAN [IPR000152:Aspartic acid and asparagine hydroxylation site; IPR001687:ATP/GTP-binding site motif A (P-loop); IPR006209:EGF-like domain; IPR001304:C-type lectin; IPR001881:EGF-like calcium-binding; IPR00…	3	-63.75	317		ENSRNOG00000020448 (mmu-miR-1)	hsa-mir-1 hsa-mir-139 hsa-mir-206 hsa-mir-27a mmu-mir-292_3p hsa-mir-361	hsa-mir-361 hsa-mir-27a mmu-mir-292_3p	0005509 calcium ion binding IEA; 0005529 sugar binding IEA; 0005540 hyaluronic acid binding IEA; 0006928 cell motility NR; 0007155 cell adhesion IEA; 0007157 heterophilic cell adhesion IEA;	3' CAUG-GGGACCUCUAAGACUAUU 5' hsa-mir-361 __ ||||.:|:||||.|||:|.|||| __ 5' GUACUUCUUGGACAUUUUAAUAA 3' ENST00000252575_P E:-17.93 S:113.000000 Loc:2282 Cons: %(mmu) 95.65%(rno)	3' CCGCCUUGAAUCGGUGACACUU 5' hsa-mir-27a __ .|:||.|:.|.|.|||||||:| __ 5' UGUGGUAUCU-GACACUGUGGA 3' ENST00000252575_P E:-22.110001 S:103.000000 Loc:2255 Cons: %(mmu) 90.48%(rno)	3' UGUGAGUUUUGGACCGCCGUGAA 5' mmu-mir-292_3p __ :|:||.:|:|::|||:||:.||. __ 5' GCGCU-GAGAUUUGGUGGUUCUG 3' ENST00000252575_P E:-23.709999 S:101.000000 Loc:710 Cons: %(mmu) 90.91%(rno)
ENST00000256831	ENSG00000049759	ENSMUSG00000024589	ENSRNOG00000017610	UBIQUITIN-PROTEIN LIGASE NEDD4-LIKE; NEURAL PRECURSOR CELL EXPRESSED, DEVELOPMENTALLY DOWN-REGULATED GENE 4-LIKE; POTENTIAL EPITHELIAL SODIUM CHANNEL REGULATOR; HOMOLOG OF YEAST UBIQUITIN-PROTEIN LIGA HUGO:7728:KIAA0439 RSP5 [IPR001202:WW/Rsp5/WWP domain; IPR000008:C2 domain; IPR002349:WW domain; IPR000569:HECT domain (Ubiquitin-protein ligase); IPR000694:Proline-rich region;]	4	-79.03	414	ENSMUSG00000024589 (mmu-let-7b)		hsa-let-7b hsa-mir-17_5p mmu-mir-202 hsa-mir-206	hsa-mir-17_5p hsa-mir-206 mmu-mir-202 105	0004842 ubiquitin-protein ligase activity IEA; 0006512 ubiquitin cycle IEA; 0005622 intracellular IEA; 0016874 ligase activity IEA;	3' UGAUGGA-CGUGACAUUCGUGAAAC 5' hsa-mir-17_5p __ ..|||:|.|.|..||:||||:|||. __ 5' UGUACUUGGAAAAGUGAGCAUUUUU 3' ENST00000256831 E:-19.98 S:108.000000 Loc:426 Cons: 96.00%(mmu) %(rno)	3' GGUGUGUGAAGGAAUGUAAGGU 5' hsa-mir-206 __ .:::||||.|..|||||||:|| __ 5' GUGUACAC-UAAUUACAUUUCA 3' ENST00000256831 E:-20.219999 S:108.000000 Loc:217 Cons: 95.24%(mmu) %(rno)	3' AGAAGGGUACGCGAUAUGGAGA 5' mmu-mir-202 __ .||.:::||..|:|:|:||||| __ 5' GCUAUUUAU--GUUGUGCCUCU 3' ENST00000256831 E:-19.98 S:105.000000 Loc:250 Cons: 95.00%(mmu) %(rno)	3' UUGGUGUGUUGGAUGAUGGAGU 5' hsa-let-7b __ .|||.|.||.|||.||||:|:| __ 5' CACCUC-CACCCU-CUACUUUA 3' ENST00000256831 E:-18.85 S:93.000000 Loc:519 Cons: 90.00%(mmu) %(rno)
ENST00000323524	ENSG00000179542	ENSMUSG00000046699	ENSRNOG00000002734	ENSG00000179542 (-1) (141409546 141410013 141412526 141417198 139986681) 467 (467 nt) [IPR001611:Leucine-rich repeat; IPR000372:Cysteine-rich flanking region, N-terminal; IPR000483:Cysteine-rich flanking region, C-terminal;]	7	-129.94	704	ENSMUSG00000046699 (mmu-miR-130b)	ENSRNOG00000002734 (mmu-miR-130b)	hsa-mir-130b hsa-mir-144 hsa-mir-145 rno-mir-148b hsa-mir-188 hsa-mir-189 hsa-mir-30a hsa-mir-30d hsa-mir-31 rno-mir-324_5p rno-mir-330 hsa-mir-362	hsa-mir-144 rno-mir-330 hsa-mir-130b hsa-mir-362 hsa-mir-30d hsa-mir-189 hsa-mir-130b		3' GAUCAUGUA--GUAGAUAUGACAU 5' hsa-mir-144 __ :||.|||||...|.|||||||||: __ 5' UUACUACAUAAAACCUAUACUGUG 3' ENST00000323524 E:-17.940001 S:114.000000 Loc:178 Cons: 91.67%(mmu) 91.67%(rno)	3' AGAGACGUCCGGGACACGAAACG 5' rno-mir-330 __ .||:.|:...|::|||||||||: __ 5' CCUUCGU-CUCUUUGUGCUUUGU 3' ENST00000323524 E:-19.629999 S:107.000000 Loc:309 Cons: 100.00%(mmu) 100.00%(rno)	3' UACGGGAAAGU-AGUAACGUGAC 5' hsa-mir-130b __ ||.||:|||.|.|::|.|||:|| __ 5' AU-CCUUUUGAUUUGUGGCAUUG 3' ENST00000323524 E:-17.610001 S:99.000000 Loc:413 Cons: 90.91%(mmu) 90.91%(rno)	3' GAGUGUGGAUCCAAGGUUCCUAA 5' hsa-mir-362 __ ...:||..|.|.||||||||:|. __ 5' GAGGCAGGU-GUUUCCAAGGGUG 3' ENST00000323524 E:-17.93 S:99.000000 Loc:101 Cons: 95.45%(mmu) 95.45%(rno)	3' GAAGGUCAGCCCCUAC-AAAUGU 5' hsa-mir-30d __ :|.|||....||||||.||||:| __ 5' UUGCCA--AAGGGAUGCUUUAUA 3' ENST00000323524 E:-17.58 S:96.000000 Loc:230 Cons: 95.24%(mmu) 95.24%(rno)	3' UGAC-UAUAGUCGAGUCAUCCGUG 5' hsa-mir-189 __ ||||.||.|.|.||||..|||||. __ 5' ACUGAAUUUAACCUCAAGAGGCAA 3' ENST00000323524 E:-18.65 S:96.000000 Loc:259 Cons: 95.83%(mmu) 95.83%(rno)	3' UACGGGAAAGUAGUAACGUGAC 5' hsa-mir-130b __ :.|:|||||.|||.||||||.. __ 5' GGGUCCUUU-AUC-UUGCACGU 3' ENST00000323524 E:-20.6 S:93.000000 Loc:370 Cons: 95.00%(mmu) 95.00%(rno)
ENST00000325869	ENSG00000164938	ENSMUSG00000028211	ENSRNOG00000007964	TUMOR PROTEIN P53 INDUCIBLE NUCLEAR PROTEIN 1; P53-INDUCIBLE P53DINP1; LIKELY ORTHOLOG OF MOUSE STRESS-INDUCED PROTEIN. [Source:RefSeq;Acc:NM_033285] ENSG00000164938 (-1) (95894784 95899290 95909752 9 HUGO:18022:DKFZp434M1317 FLJ22139 P53DINP1 SIP TP53INP1A TP53INP1B []	3	-63.49	323	ENSMUSG00000028211 (mmu-miR-29b)		hsa-mir-29b rno-mir-344 rno-mir-351	hsa-mir-29b rno-mir-344 rno-mir-351		3' UGACUAAAGUUUACCACGAU 5' hsa-mir-29b __ ||||||||.||:|||.|||: __ 5' ACUGAUUUGAAGUGGAGCUG 3' ENST00000325869 E:-23.790001 S:119.000000 Loc:1221 Cons: 90.00%(mmu) %(rno)	3' UGCCAGUCCGAAACCGAUCUAGU 5' rno-mir-344 __ |.||.||...|||||:|||:|:| __ 5' AGGGACA---UUUGGUUAGGUUA 3' ENST00000325869 E:-20.700001 S:109.000000 Loc:4217 Cons: 95.00%(mmu) %(rno)	3' GUCCGAGUUUCCCGAGGAGUCCCU 5' rno-mir-351 __ ||.||..|||....|:|||||||. __ 5' CAAGCAAAAAUUUAUUCUCAGGGU 3' ENST00000325869 E:-19 S:95.000000 Loc:376 Cons: 91.67%(mmu) %(rno)
ENST00000337337	ENSG00000114416	ENSMUSG00000027680	ENSRNOG00000011938	FRAGILE X MENTAL RETARDATION SYNDROME RELATED PROTEIN 1. [Source:SWISSPROT;Acc:P51114] ENSG00000114416 (1) (181951375 181951387 182014993 182015247 182750636) 254 (254 nt) HUGO:4023: [IPR001687:ATP/GTP-binding site motif A (P-loop); IPR004087:KH domain; IPR004088:KH domain, type 1;]	5	-99.44	521	ENSMUSG00000027680 (mmu-let-7a)		hsa-let-7a hsa-mir-103 hsa-mir-107 hsa-mir-18 mmu-mir-207 mmu-mir-292_5p rno-mir-325 hsa-mir-9	hsa-mir-18 rno-mir-325 mmu-mir-292_5p hsa-mir-9 mmu-mir-207	0003723 RNA binding TAS; 0006915 apoptosis TAS; 0005730 nucleolus TAS; 0005737 cytoplasm TAS; 0005844 polysome TAS;	3' AUAGACGUGAUCUACGUGGAAU 5' hsa-mir-18 __ |||.|.||:.|||||::||||: __ 5' UAUAU-CAUCAGAUGUGCCUUG 3' ENST00000337337 E:-17.73 S:115.000000 Loc:194 Cons: 100.00%(mmu) %(rno)	3' UGUGAAUGACUCGUGGAUGAUCC 5' rno-mir-325 __ |:||||..|||.||||||||:.| __ 5' AUACUU--UGA-CACCUACUGUG 3' ENST00000337337 E:-22.139999 S:112.000000 Loc:166 Cons: 100.00%(mmu) %(rno)	3' GUUUUCUCGGGGGUCAAA-CUCA 5' mmu-mir-292_5p __ ::||:.||::||:|||||..||| __ 5' UGAAGAAGUUCCUAGUUUACAGU 3' ENST00000337337 E:-20.07 S:104.000000 Loc:2 Cons: 91.30%(mmu) %(rno)	3' AGUAUGUCGAUCUAUUGGUUUCU 5' hsa-mir-9 __ |::||||...||.|.:||||||| __ 5' UUGUACA---AGCUUGCCAAAGA 3' ENST00000337337 E:-17.280001 S:99.000000 Loc:52 Cons: 100.00%(mmu) %(rno)	3' CUCCCUCCUCUCGGUCCUCUUCG 5' mmu-mir-207 __ .||||:.|:||.||.|.||||.: __ 5' AAGGGGAGGGAUCCUGAAGAAAU 3' ENST00000337337 E:-22.219999 S:91.000000 Loc:132 Cons: 100.00%(mmu) %(rno)
ENST00000305586	ENSG00000114416	ENSMUSG00000027680	ENSRNOG00000011938	FRAGILE X MENTAL RETARDATION SYNDROME RELATED PROTEIN 1. [Source:SWISSPROT;Acc:P51114] ENSG00000114416 (1) (181953355 181972035 182014993 182015856 182750636) 863 (863 nt) HUGO:4023: [IPR001687:ATP/GTP-binding site motif A (P-loop); IPR004087:KH domain; IPR004088:KH domain, type 1;]	5	-99.95	481	ENSMUSG00000027680 (mmu-let-7e)		hsa-let-7e hsa-let-7d hsa-mir-199a hsa-mir-199b rno-mir-336 rno-mir-352 hsa-mir-363	hsa-mir-199a 100 hsa-mir-199b rno-mir-336 hsa-mir-363	0003723 RNA binding TAS; 0006915 apoptosis TAS; 0005730 nucleolus TAS; 0005737 cytoplasm TAS; 0005844 polysome TAS;	3' UUGUC-CAUCAGACUUGUGACCC 5' hsa-mir-199a __ |.:||..|||||||:|.|||||. __ 5' AUUAGUUUAGUCUGGAAACUGGU 3' ENST00000305586 E:-21.549999 S:106.000000 Loc:448 Cons: 95.65%(mmu) %(rno)	3' UGAUAUGUUGGAGGAUGGAGU 5' hsa-let-7e __ |.|||:|||||.|:|.|:||| __ 5' AAUAUGCAACCACUU-CUUCA 3' ENST00000305586 E:-20.059999 S:95.000000 Loc:367 Cons: 100.00%(mmu) %(rno)	3' CUUGUCUAUCA--GAUUUGUGACCC 5' hsa-mir-199b __ ..:|||:||||...|||||.:||.. __ 5' AUGCAGGUAGUAAAUAAACUUUGAU 3' ENST00000305586 E:-18.07 S:94.000000 Loc:832 Cons: 92.00%(mmu) %(rno)	3' UCUGAUCUAUACCUUCC--CACU 5' rno-mir-336 __ .|:|.|||.||||::||..|||: __ 5' UGGC-AGAGAUGGGGGGUGGUGG 3' ENST00000305586 E:-22.690001 S:93.000000 Loc:283 Cons: 90.91%(mmu) %(rno)	3' AAUGUCUACCUAUGGCACGUUA 5' hsa-mir-363 __ .|:|||..|||.||:|.||:|| __ 5' CUGCAG--GGACACUGGGCGAU 3' ENST00000305586 E:-17.58 S:93.000000 Loc:550 Cons: 90.00%(mmu) %(rno)
ENST00000261554	ENSG00000126777	ENSMUSG00000021843	ENSRNOG00000012255	KINECTIN 1; CG-1 ANTIGEN; KINESIN RECEPTOR. [Source:RefSeq;Acc:NM_182926] ENSG00000126777 (1) (54068776 54068808 54136443 54141335 54223015) 535 (535 nt) HUGO:6467:CG1 KIAA0004 [IPR002017:Spectrin repeat; IPR001472:Bipartite nuclear localization signal;]	2	-38.6	203	ENSMUSG00000021843 (mmu-miR-199a*)	ENSRNOG00000012255 (mmu-miR-199a*)	hsa-mir-199a* hsa-mir-320	hsa-mir-199a* hsa-mir-320	0006899 nonselective vesicle transport TAS; 0005624 membrane fraction TAS; 0005789 endoplasmic reticulum membrane TAS; 0005887 integral to plasma membrane TAS; 0005783 endoplasmic reticulum IEA; 0005871 kinesin complex IEA; 0016021 integral to membrane IEA;	3' UUGGUUACACGUCUGAUGACAU 5' hsa-mir-199a* __ ||:|..|||.:|||||||||.. __ 5' AAUCCUUGU-UAGACUACUGAU 3' ENST00000261554 E:-20.98 S:110.000000 Loc:190 Cons: 95.24%(mmu) 95.24%(rno)	3' AAGCGGGAGAGUUGGGUCGAAAA 5' hsa-mir-320 __ ..|.||:||..|::::||:|||. __ 5' GACACCUUCAGAGUUUAGUUUUA 3' ENST00000261554 E:-17.620001 S:93.000000 Loc:245 Cons: %(mmu) 100.00%(rno)
ENST00000258960	ENSG00000136448	ENSMUSG00000020936	ENSRNOG00000002989	GLYCYLPEPTIDE N-TETRADECANOYLTRANSFERASE 1 (EC 2.3.1.97) (PEPTIDE N- MYRISTOYLTRANSFERASE 1) (MYRISTOYL-COA:PROTEIN N-MYRISTOYLTRANSFERASE 1) (NMT 1) (TYPE I N-MYRISTOYLTRANSFERASE). [Source:SWISSPROT HUGO:7857:NMT [IPR000903:Myristoyl-CoA:protein N-myristoyltransferase; IPR000719:Protein kinase;]	4	-82.94	427	ENSMUSG00000020936 (mmu-miR-204)	ENSRNOG00000002989 (mmu-miR-204)	hsa-mir-204 hsa-mir-27a hsa-mir-301 hsa-mir-320 hsa-mir-9	hsa-mir-320 hsa-mir-301 hsa-mir-9 hsa-mir-27a	0004379 glycylpeptide N-tetradecanoyltransferase activity IEA; 0008415 acyltransferase activity IEA; 0016740 transferase activity IEA; 0006499 N-terminal protein myristoylation IEA; 0009249 protein-lipoylation TAS;	3' AAGCGGGAGAGUUGGGUCGAAAA 5' hsa-mir-320 __ |||.||:|:|::.|:::|||||| __ 5' UUCACCUUUUUGUCUUGGCUUUU 3' ENST00000258960 E:-20.26 S:116.000000 Loc:3240 Cons: %(mmu) 95.65%(rno)	3' CGAAACUGUUAUGAUAACGUGAC 5' hsa-mir-301 __ ...||||||||..||||||:.|| __ 5' AACUUGACAAUUGUAUUGCGAUG 3' ENST00000258960 E:-20.43 S:109.000000 Loc:147 Cons: 95.65%(mmu) %(rno)	3' AGUAUGUCGAUCUAUUGGUUUCU 5' hsa-mir-9 __ ||||:||||...:|:|:|||:|: __ 5' UCAUGCAGC--CGUGAUCAAGGG 3' ENST00000258960 E:-23.690001 S:109.000000 Loc:234 Cons: 100.00%(mmu) 95.24%(rno)	3' CCGCCUUGAAUCGGUGACACUU 5' hsa-mir-27a __ ..|.|:|:..||||||||..|| __ 5' UUCUGGAUAAAGCCACUGAAAA 3' ENST00000258960 E:-18.559999 S:93.000000 Loc:18 Cons: 90.91%(mmu) 90.91%(rno)
ENST00000295092	ENSG00000162981	ENSMUSG00000020607	ENSRNOG00000004084	NSE1. [Source:RefSeq;Acc:NM_145175] ENSG00000162981 (1) (14794595 14795843 14796721 14798186 15381384) 1465 (1465 nt) []	2	-49.15	234	ENSMUSG00000020607 (mmu-miR-199a)	ENSRNOG00000004084 (hsa-miR-105)	hsa-mir-105 hsa-mir-199a hsa-mir-199b	hsa-mir-199b hsa-mir-105		3' CUUGU-CUAUCAGAUUUGUGACCC 5' hsa-mir-199b __ ...||.||||||:||||:|||||| __ 5' AUCCAUGAUAGUUUAAAUACUGGG 3' ENST00000295092 E:-30.66 S:138.000000 Loc:1194 Cons: 91.67%(mmu) %(rno)	3' UGUCCUCAGACUCGUAAACU 5' hsa-mir-105 __ .|.||.|||||:|.|.|||| __ 5' CCUGGUGUCUGGGAACUUGA 3' ENST00000295092 E:-18.49 S:96.000000 Loc:832 Cons: %(mmu) 90.00%(rno)
ENST00000300408	ENSG00000167085	ENSMUSG00000038845	ENSRNOG00000023798	PROHIBITIN. [Source:SWISSPROT;Acc:P35232] ENSG00000167085 (-1) (47956058 47956992 47965264 47965264 47914474) 934 (934 nt) HUGO:8912: [IPR000163:Prohibitin; IPR001107:Band 7 protein;]	2	-38.99	207	ENSMUSG00000038845 (mmu-miR-27b)	ENSRNOG00000023798 (mmu-miR-27b)	hsa-mir-27b hsa-mir-302	hsa-mir-302 hsa-mir-27b	0006259 DNA metabolism IEA; 0008151 cell growth and/or maintenance IEA;	3' AGUGGUUUUGUACCUUCGUGAAU 5' hsa-mir-302 __ ||.|:|||||.||||.|.||||: __ 5' UC-CUAAAACUUGGAUGGACUUG 3' ENST00000300408 E:-19.43 S:108.000000 Loc:643 Cons: 95.45%(mmu) %(rno)	3' GUCUUGAAUCGGUGACACUU 5' hsa-mir-27b __ |||||.....:||||||||| __ 5' CAGAA----AUCACUGUGAA 3' ENST00000300408 E:-19.559999 S:99.000000 Loc:84 Cons: 100.00%(mmu) 100.00%(rno)
ENST00000312578	ENSG00000121255	ENSMUSG00000041245	ENSRNOG00000024797	PROTEIN KINASE, LYSINE DEFICIENT 3. [Source:RefSeq;Acc:NM_020922] ENSG00000121255 (-1) (53189646 53191548 53326897 53326897 53175998) 1902 (1902 nt) HUGO:14543: [IPR001687:ATP/GTP-binding site motif A (P-loop); IPR002290:Serine/Threonine protein kinase; IPR000719:Protein kinase;]	3	-57.24	308	ENSMUSG00000041245 (mmu-miR-18)	ENSRNOG00000024797 (mmu-let-7g)	hsa-let-7g hsa-mir-100 hsa-mir-18 hsa-mir-205	hsa-mir-18 hsa-mir-18 hsa-mir-205	0004674 protein serine/threonine kinase activity IEA; 0005524 ATP binding IEA; 0016740 transferase activity IEA; 0006468 protein amino acid phosphorylation IEA;	3' AUAGACGUGAUCUACGUGGAAU 5' hsa-mir-18 __ |:|:||:.:|||:|.:|||||. __ 5' UGUUUGUCUUAGGUUUACCUUU 3' ENST00000312578 E:-19.76 S:107.000000 Loc:500 Cons: %(mmu) 90.91%(rno)	3' AUAGACGUGAUCUACGUGGAAU 5' hsa-mir-18 __ |..|||:.|.||.|||||:||| __ 5' UCACUGU-CAAGUUGCACUUUA 3' ENST00000312578 E:-17.98 S:104.000000 Loc:1465 Cons: 100.00%(mmu) 100.00%(rno)	3' GUCUGAGGCCACCUUACUUCCU 5' hsa-mir-205 __ |||.:|:.||.|||:.|:|||. __ 5' CAGUUUUAGGAGGAGGGGAGGC 3' ENST00000312578 E:-19.5 S:97.000000 Loc:1495 Cons: 90.91%(mmu) %(rno)
ENST00000335178_P	ENSG00000121255	ENSMUSG00000041245	ENSRNOG00000024797	PROTEIN KINASE, LYSINE DEFICIENT 3. [Source:RefSeq;Acc:NM_020922] ENSG00000121255 (-1) (53191548 53191548 53326897 53326897 53175998) 4001 (4001 nt) HUGO:14543: [IPR001687:ATP/GTP-binding site motif A (P-loop); IPR002290:Serine/Threonine protein kinase; IPR000719:Protein kinase;]	2	-38.21	189	ENSMUSG00000041245 (mmu-miR-24)	ENSRNOG00000024797 (mmu-miR-24)	hsa-mir-24 hsa-mir-30a	hsa-mir-24 hsa-mir-30a	0004674 protein serine/threonine kinase activity IEA; 0005524 ATP binding IEA; 0016740 transferase activity IEA; 0006468 protein amino acid phosphorylation IEA;	3' GACAAGGACGACUUGACUCGGU 5' hsa-mir-24 __ ||||..:|.:||:|:||||:.. __ 5' CUGUGAUUUUUGGAUUGAGUGU 3' ENST00000335178_P E:-19.440001 S:97.000000 Loc:3417 Cons: 95.45%(mmu) 95.45%(rno)	3' CGACGUUUGUA-GGCUGACUUUC 5' hsa-mir-30a __ ||||:...|||.|:|||||.|:. __ 5' GCUGUCUCCAUGCUGACUGCAGU 3' ENST00000335178_P E:-18.77 S:92.000000 Loc:2577 Cons: 95.65%(mmu) 95.65%(rno)
ENST00000251119	ENSG00000072121	ENSMUSG00000021122	ENSRNOG00000012003	ZINC FINGER, FYVE DOMAIN CONTAINING 26. [Source:RefSeq;Acc:NM_015346] ENSG00000072121 (-1) (66203280 66205194 66272721 66273341 66152502) 1914 (1914 nt) HUGO:20761:KIAA0321 [IPR007087:Zn-finger, C2H2 type; IPR000306:Zn-finger, FYVE type;]	2	-36.13	187	ENSMUSG00000021122 (mmu-miR-302)	ENSRNOG00000012003 (mmu-miR-199a*)	hsa-mir-199a* hsa-mir-302	hsa-mir-302 hsa-mir-199a*	0008270 zinc ion binding IEA;	3' AGUGGUUUUGUACCUUCGUGAAU 5' hsa-mir-302 __ .|||:.:|||||..||||||||. __ 5' GCACU-GAACAU--AAGCACUUU 3' ENST00000251119 E:-18.290001 S:96.000000 Loc:1646 Cons: 100.00%(mmu) 100.00%(rno)	3' UUGGUUACACGUCUGAUGACAU 5' hsa-mir-199a* __ .||..:||||||.::|.||||: __ 5' CACACGUGUGCAUGUUCCUGUG 3' ENST00000251119 E:-17.84 S:91.000000 Loc:272 Cons: %(mmu) 90.91%(rno)
ENST00000326814	ENSG00000161813	ENSMUSG00000023025	ENSRNOG00000013146	C-MPL BINDING PROTEIN. [Source:RefSeq;Acc:NM_052879] ENSG00000161813 (1) (49081014 49081061 49155601 49156506 49185036) 905 (905 nt) []	4	-83.45	428	ENSMUSG00000023025 (mmu-miR-149)		hsa-mir-149 hsa-mir-188 mmu-mir-297 rno-mir-336 rno-mir-337 hsa-mir-34c	mmu-mir-297 rno-mir-337 hsa-mir-34c hsa-mir-149	0003676 nucleic acid binding IEA;	3' GUACGUGUACGUGUGUAUGUA 5' mmu-mir-297 __ :||.:|:|..||||||||:|| __ 5' UAUAUAUACACACACAUAUAU 3' ENST00000326814 E:-18.030001 S:121.000000 Loc:533 Cons: 95.24%(mmu) %(rno)	3' UUUCCGUAGU-AUAUCCUCGACUU 5' rno-mir-337 __ |.|..|.|||.||||||||.|||: __ 5' ACAUCCUUCAGUAUAGGAGAUGAG 3' ENST00000326814 E:-19.92 S:108.000000 Loc:663 Cons: 95.83%(mmu) %(rno)	3' GUUAGUCGAUUGAUGUGACGGA 5' hsa-mir-34c __ |.|||..||:||||:|:.|||| __ 5' CCAUC-UCUGACUAUAUGGCCU 3' ENST00000326814 E:-19.629999 S:105.000000 Loc:776 Cons: 90.48%(mmu) %(rno)	3' CCUCACUUCUGUGCCUCGGUCU 5' hsa-mir-149 __ ||||.|:||:.:.|.||||||: __ 5' GGAGGGGAGG-GGGUAGCCAGG 3' ENST00000326814 E:-25.870001 S:94.000000 Loc:386 Cons: 90.48%(mmu) %(rno)
ENST00000257963	ENSG00000135503	ENSMUSG00000000532	ENSRNOG00000006934	SERINE/THREONINE-PROTEIN KINASE RECEPTOR R2 PRECURSOR (EC 2.7.1.37) (SKR2) (ACTIVIN RECEPTOR-LIKE KINASE 4) (ALK-4) (ACTR-IB). [Source:SWISSPROT;Acc:P36896] ENSG00000135503 (1) (50631753 50631795 5067 HUGO:172:ACVRLK4 ALK4 SKR2 [IPR000719:Protein kinase; IPR002290:Serine/Threonine protein kinase; IPR000472:TGF-beta receptor/activin receptor, type I/II;]	4	-97.43	422	ENSMUSG00000000532 (mmu-miR-106b)		hsa-mir-106b hsa-mir-204 hsa-mir-205 rno-mir-336 rno-mir-338 rno-mir-347	hsa-mir-204 rno-mir-336 rno-mir-347 hsa-mir-106b	0004674 protein serine/threonine kinase activity IEA; 0004682 protein kinase CK2 activity IEA; 0004691 cAMP-dependent protein kinase activity IEA; 0004872 receptor activity IEA; 0005024 transforming growth factor-beta receptor activity IEA; 0005524 ATP binding IEA; 0016740 transferase activity IEA; 0006468 protein amino acid phosphorylation IEA; 0007178 transmembrane receptor protein serine/threo…	3' UCCGUAUCCUACUGUUUCCCUU 5' hsa-mir-204 __ :||:.|:||:||:.:||||||| __ 5' GGGUUUGGGGUGGGGAAGGGAA 3' ENST00000257963 E:-29.940001 S:117.000000 Loc:1150 Cons: 90.91%(mmu) %(rno)	3' UCUGAUCUAUACCUUCCCACU 5' rno-mir-336 __ ||.||:|:.:|||:||||.|: __ 5' AGUCUGGG-GUGGGAGGGAGG 3' ENST00000257963 E:-23.309999 S:102.000000 Loc:1195 Cons: 95.00%(mmu) %(rno)	3' ACCCGCUGGGUCUCCCUGU 5' rno-mir-347 __ |||.|.:.|.||||||||| __ 5' UGGCCCG-CAAGAGGGACA 3' ENST00000257963 E:-26.43 S:102.000000 Loc:117 Cons: 94.44%(mmu) %(rno)	3' UAGACGUGACAGUCGUGAAAU 5' hsa-mir-106b __ |.|.|||:|.||:|:||||.. __ 5' AACGGCAUUCUCGGUACUUCU 3' ENST00000257963 E:-17.75 S:101.000000 Loc:2778 Cons: 90.48%(mmu) %(rno)
ENST00000310808	ENSG00000143376	ENSMUSG00000028136	ENSRNOG00000020893	SORTING NEXIN 27. [Source:SWISSPROT;Acc:Q96L92] ENSG00000143376 (1) (148801244 148801260 148882541 148888133 148899492) 5483 (5483 nt) HUGO:20073:KIAA0488 MGC20471 MY014 [IPR001478:PDZ/DHR/GLGF domain; IPR001683:Phox-like; IPR000159:RA domain;]	5	-101.51	544	ENSMUSG00000028136 (mmu-miR-1)	ENSRNOG00000020893 (mmu-miR-1)	hsa-mir-1 hsa-mir-17_3p hsa-mir-183 hsa-mir-19a hsa-mir-206 hsa-mir-218 mmu-mir-297 hsa-mir-34a	hsa-mir-17_3p hsa-mir-1 hsa-mir-34a hsa-mir-183 hsa-mir-218	0008565 protein transporter activity IEA; 0006886 intracellular protein transport IEA; 0007218 neuropeptide signaling pathway IEA; 0007242 intracellular signaling cascade IEA;	3' UGUU--CACGGAAGUGACGUCA 5' hsa-mir-17_3p __ .:||..||.::||||||||||| __ 5' CUAAUUGUAUUUUCACUGCAGU 3' ENST00000310808 E:-22.559999 S:123.000000 Loc:5283 Cons: 90.91%(mmu) 90.91%(rno)	3' AUGUAUGAAG--AAAUGUAAGGU 5' hsa-mir-1 __ ||:|||:|||..||||.|||:|| __ 5' UAUAUAUUUCUUUUUAAAUUUCA 3' ENST00000310808 E:-17.5 S:122.000000 Loc:1248 Cons: 91.30%(mmu) 91.30%(rno)	3' UGUUGGUCGAUUCUGUGACGGU 5' hsa-mir-34a __ :||:|.|..||:|:|||||.|| __ 5' GCAGCAAAAUAGGGCACUGACA 3' ENST00000310808 E:-21.99 S:107.000000 Loc:4644 Cons: 95.45%(mmu) 90.91%(rno)	3' GUCACUUAAGAUGGUCACGGUAU 5' hsa-mir-183 __ ||||...||:|.||||.|||||: __ 5' CAGU---UUUUCCCAG-GCCAUG 3' ENST00000310808 E:-19.93 S:100.000000 Loc:5237 Cons: 100.00%(mmu) 100.00%(rno)	3' UGUACCAAUCUAGU-UCGUGUU 5' hsa-mir-218 __ |.||||..||:|||.||||.|: __ 5' AGAUGGCGAGGUCACAGCAGAG 3' ENST00000310808 E:-19.530001 S:92.000000 Loc:787 Cons: 95.45%(mmu) %(rno)
ENST00000322941_P	ENSG00000177374	ENSMUSG00000043099	ENSRNOG00000003096	HYPERMETHYLATED IN CANCER 1 PROTEIN (HIC-1). [Source:SWISSPROT;Acc:Q14526] ENSG00000177374 (1) (2166195 2166195 2168720 2168720 2416649) 4001 (4001 nt) HUGO:4909: [IPR007087:Zn-finger, C2H2 type; IPR000210:BTB/POZ domain; IPR000694:Proline-rich region;]	4	-98.89	414	ENSMUSG00000043099 (mmu-miR-207)	ENSRNOG00000003096 (mmu-miR-128a)	hsa-mir-128a hsa-mir-128b mmu-mir-207 rno-mir-328 rno-mir-331 rno-mir-347 hsa-mir-9	hsa-mir-128b hsa-mir-9 rno-mir-328 rno-mir-331	0003700 transcription factor activity TAS; 0005515 protein binding IEA; 0006355 regulation of transcription, DNA-dependent TAS; 0007275 development NAS; 0045786 negative regulation of cell cycle IEA; 0005634 nucleus NAS;	3' CUUUCUCUGGCCAAGUGACACU 5' hsa-mir-128b __ |:|||||:.:||||:|:|||.. __ 5' GGAAGAGGAUGGUUUAUUGUCU 3' ENST00000322941_P E:-25.09 S:116.000000 Loc:2529 Cons: %(mmu) 100.00%(rno)	3' AGUAU-GUCGAUCUAUUGGUUUCU 5' hsa-mir-9 __ |.|||.|||||...|:|||||||: __ 5' UGAUAUCAGCU--UUGACCAAAGG 3' ENST00000322941_P E:-22.02 S:106.000000 Loc:232 Cons: 95.45%(mmu) %(rno)	3' UGCCUUCCC-GUCUCUCCCGGUC 5' rno-mir-328 __ :.|||:|||.|.|||..||||:| __ 5' GGGGAGGGGACUGAGCCGGCCGG 3' ENST00000322941_P E:-31.450001 S:98.000000 Loc:444 Cons: 95.65%(mmu) %(rno)	3' AAGAUCCU-AUCCGGGUCCCCG 5' rno-mir-331 __ ...|:|.|.|||.|||||||.| __ 5' AAGUGGCACUAGCCCCAGGGCC 3' ENST00000322941_P E:-20.33 S:94.000000 Loc:534 Cons: 95.45%(mmu) 95.45%(rno)
ENST00000228327_P	ENSG00000067798	ENSMUSG00000020181	ENSRNOG00000006682	NEURON NAVIGATOR 3; PORE MEMBRANE AND/OR FILAMENT INTERACTING LIKE PROTEIN 1; STEERIN 3. [Source:RefSeq;Acc:NM_014903] ENSG00000067798 (1) (76727153 76727710 77106765 77106765 78113748) 4001 (4001 nt) HUGO:15998:KIAA0938 POMFIL1 [IPR001687:ATP/GTP-binding site motif A (P-loop); IPR001715:Calponin-like actin-binding;]	4	-78.71	400	ENSMUSG00000020181 (mmu-let-7f)		hsa-let-7f hsa-let-7c hsa-let-7b hsa-let-7a mmu-mir-202 hsa-mir-29a hsa-mir-29c rno-mir-325 hsa-mir-34a hsa-mir-34c hsa-mir-98	104 hsa-mir-34a rno-mir-325	0000166 nucleotide binding IEA; 0005524 ATP binding IEA;	3' UUGAUAUGUUAGA-UGAUGGAGU 5' hsa-let-7f __ .|:.:|:|.:|||.|||:|||:| __ 5' UAUGGUGCUGUCUCACUGCCUUA 3' ENST00000228327_P E:-18.85 S:104.000000 Loc:805 Cons: 95.65%(mmu) %(rno)	3' UUGGUGUGUUGGAUGAUGGAGU 5' hsa-let-7b __ ||||||.|.:||.|||.|||:| __ 5' AACCAC-CUGCCCACUCCCUUA 3' ENST00000228327_P E:-21.049999 S:103.000000 Loc:687 Cons: 90.48%(mmu) %(rno)	3' UGUUGGUCGAUUCUGUGACGGU 5' hsa-mir-34a __ |:..:||.||||..|||||||| __ 5' AUUUUCA-CUAAACCACUGCCA 3' ENST00000228327_P E:-20.24 S:98.000000 Loc:60 Cons: 95.24%(mmu) %(rno)	3' UGUGAAUGACUCGUGGAUGAUCC 5' rno-mir-325 __ |.|:||:|..|..::|||||:|| __ 5' AGAUUUGCACA--GUCUACUGGG 3' ENST00000228327_P E:-18.57 S:95.000000 Loc:1353 Cons: 100.00%(mmu) %(rno)
ENST00000325745_P	ENSG00000160058	ENSMUSG00000040859	ENSRNOG00000008338	ENSG00000160058 (-1) (32334507 32334507 32362213 32362508 32304308) 4001 (4001 nt) [IPR005607:BSD domain;]	10	-231.15	1004	ENSMUSG00000040859 (mmu-miR-188)	ENSRNOG00000008338 (mmu-miR-122a)	hsa-mir-122a hsa-mir-15a hsa-mir-183 hsa-mir-184 hsa-mir-186 hsa-mir-188 hsa-mir-198 mmu-mir-298 hsa-mir-362 hsa-mir-95	mmu-mir-298 hsa-mir-95 hsa-mir-186 hsa-mir-198 hsa-mir-15a hsa-mir-362 hsa-mir-184 hsa-mir-188 hsa-mir-122a hsa-mir-183		3' CCUUCUUGUCGGGAGGAGACGG 5' mmu-mir-298 __ |||||:|||.|||.|:|||||: __ 5' GGAAGGACA-CCCCCUUCUGCU 3' ENST00000325745_P E:-32.290001 S:121.000000 Loc:2300 Cons: %(mmu) 100.00%(rno)	3' ACGAGUUAUUUAUGGGCAACUU 5' hsa-mir-95 __ |||.||:..::|||||.|||:| __ 5' UGCCCAGCUGGUACCCAUUGGA 3' ENST00000325745_P E:-19.709999 S:110.000000 Loc:3693 Cons: %(mmu) 100.00%(rno)	3' UUCG-GGUUUUCCUCUUAAGAAAC 5' hsa-mir-186 __ :|||.||.:|:||||:|.|||.|| __ 5' GAGCUCCCGAGGGAGGAAUCUCUG 3' ENST00000325745_P E:-23.49 S:107.000000 Loc:2808 Cons: %(mmu) 91.67%(rno)	3' GGAUAGAG-GGGAGACCUGG 5' hsa-mir-198 __ ||.:.|||.||:|||||.|| __ 5' CCCGGCUCACCUUCUGGCCC 3' ENST00000325745_P E:-26.809999 S:101.000000 Loc:3578 Cons: %(mmu) 90.00%(rno)	3' GUGUUUGGUAA--UACACGACGAU 5' hsa-mir-15a __ :.||::||.||..:||||:|||.. __ 5' UUCAGGCCCUUCUGUGUGUUGCCU 3' ENST00000325745_P E:-20.709999 S:99.000000 Loc:582 Cons: %(mmu) 91.67%(rno)	3' GAGUGUGGAUCCAAGGUUCCUAA 5' hsa-mir-362 __ .|||:|:|.:||||||.||||.. __ 5' AUCAUAUC-GGGUUCC-AGGAGC 3' ENST00000325745_P E:-26.23 S:97.000000 Loc:2234 Cons: %(mmu) 95.24%(rno)	3' UGGGAAUAGUCAAGAGGCAGGU 5' hsa-mir-184 __ |.||||.|::|||.|::||.|| __ 5' AACCUU-UUGGUUGUUUGUGCA 3' ENST00000325745_P E:-17.549999 S:94.000000 Loc:1117 Cons: %(mmu) 100.00%(rno)	3' UGGGAGGUGGUACGUUCCCUAC 5' hsa-mir-188 __ |.|||:||..:||.|:|||:|| __ 5' AACCUUCA--GUG-AGGGGGUG 3' ENST00000325745_P E:-24.43 S:93.000000 Loc:1023 Cons: 94.74%(mmu) %(rno)	3' UGUUUGUGGUAACAGUGUGAGGU 5' hsa-mir-122a __ |||::.||||....||::||||| __ 5' ACAGG-ACCACACCCAUGCUCCA 3' ENST00000325745_P E:-19.09 S:91.000000 Loc:2384 Cons: %(mmu) 100.00%(rno)	3' GUCACUUAAGAUGGUCACGGUAU 5' hsa-mir-183 __ |:|||::....||||..|||||: __ 5' CGGUGGGCCACACCACAGCCAUG 3' ENST00000325745_P E:-20.84 S:91.000000 Loc:2587 Cons: %(mmu) 100.00%(rno)
ENST00000320683_P	ENSG00000165458	ENSMUSG00000032737	ENSRNOG00000019730	INOSITOL POLYPHOSPHATE PHOSPHATASE-LIKE 1. [Source:RefSeq;Acc:NM_001567] ENSG00000165458 (1) (71675000 71675000 71675705 71675705 71717504) 4001 (4001 nt) HUGO:6080: [IPR001660:Sterile alpha motif SAM; IPR000980:SH2 motif; IPR005135:Endonuclease/exonuclease/phosphatase family;]	5	-119.72	525		ENSRNOG00000019730 (mmu-miR-125a)	hsa-mir-125a hsa-mir-145 rno-mir-151 hsa-mir-205 hsa-mir-24	hsa-mir-125a hsa-mir-24 hsa-mir-145 rno-mir-151 hsa-mir-125a	0006281 DNA repair IEA; 0004437 inositol/phosphatidylinositol phosphatase activity IEA; 0006796 phosphate metabolism TAS; 0007242 intracellular signaling cascade IEA; 0000004 biological_process unknown ND; 0008372 cellular_component unknown ND;	3' GUGUCCAAUUUCCCAGAGUCCCU 5' hsa-mir-125a __ ..|:||.||:.|||||||||.|| __ 5' GUCGGGGUAGUGGGUCUCAGCGA 3' ENST00000320683_P E:-28.360001 S:122.000000 Loc:2807 Cons: %(mmu) 91.30%(rno)	3' GACAAGGACGACUUGACUCGGU 5' hsa-mir-24 __ |||||..|||.|||||.:|||. __ 5' CUGUU--UGCGGAACUUGGCCC 3' ENST00000320683_P E:-18.98 S:105.000000 Loc:1806 Cons: %(mmu) 95.00%(rno)	3' UUCCCUAAGGACCCUUUUGACCUG 5' hsa-mir-145 __ ..|||.||||.|.||||:..|||| __ 5' CCGGGCUUCCGGUGAAAGGAGGAC 3' ENST00000320683_P E:-25.209999 S:103.000000 Loc:1425 Cons: %(mmu) 100.00%(rno)	3' GGA-GUUC-CUCGGAGUCAGAUCA 5' rno-mir-151 __ |||.||.|.||||||||||..:|| __ 5' CCUGCACGCGAGCCUCAGUGAGGU 3' ENST00000320683_P E:-25.77 S:103.000000 Loc:2747 Cons: %(mmu) 91.67%(rno)	3' GUGUCCAAUUUCCCAGAGUCCCU 5' hsa-mir-125a __ ::||||..::|.||.|||.|||| __ 5' UGCAGGCCGGAUGG-CUCUGGGA 3' ENST00000320683_P E:-21.4 S:92.000000 Loc:2899 Cons: %(mmu) 90.91%(rno)
ENST00000328583_P	ENSG00000185668	ENSMUSG00000043435	ENSRNOG00000007150	POU DOMAIN, CLASS 3, TRANSCRIPTION FACTOR 1 (OCTAMER-BINDING TRANSCRIPTION FACTOR 6) (OCT-6) (POU-DOMAIN TRANSCRIPTION FACTOR SCIP). [Source:SWISSPROT;Acc:Q03052] ENSG00000185668 (-1) (37924354 379243 HUGO:9214:OCT6 OTF6 [IPR001356:Homeobox; IPR000327:POU domain;]	4	-101.22	400	ENSMUSG00000043435 (rno-miR-129*)	ENSRNOG00000007150 (mmu-miR-145)	rno-mir-129* rno-mir-140* hsa-mir-145 hsa-mir-198 rno-mir-347	hsa-mir-145 hsa-mir-198 rno-mir-140* rno-mir-347	0003700 transcription factor activity TAS; 0006355 regulation of transcription, DNA-dependent IEA; 0008366 nerve ensheathment TAS; 0005634 nucleus IEA;	3' UUCCCUAAGGACCCUUUUGACCUG 5' hsa-mir-145 __ .|||||||||..||:|:|..|||| __ 5' UAGGGAUUCCCCGGGAGAGAGGAC 3' ENST00000328583_P E:-34.639999 S:110.000000 Loc:376 Cons: 91.67%(mmu) 91.67%(rno)	3' GGAUAGAGGGGAGACCUGG 5' hsa-mir-198 __ :||||:|.:::||||||:. __ 5' UCUAUUUAUUUUCUGGAUG 3' ENST00000328583_P E:-19.84 S:102.000000 Loc:1333 Cons: 100.00%(mmu) %(rno)	3' ACAGGCACC-AAGAUGGGACACCAU 5' rno-mir-140* __ |||.|.|||.||:||:::|.||||. __ 5' UGUGCUUGGUUUUUAUUUU-UGGUU 3' ENST00000328583_P E:-17.75 S:94.000000 Loc:1214 Cons: 95.83%(mmu) %(rno)	3' ACCCGCUGGGUCUCCCUGU 5' rno-mir-347 __ |.||.|.|||:|||||:.: __ 5' UCGGGGCCCCGGAGGGGAG 3' ENST00000328583_P E:-28.99 S:94.000000 Loc:645 Cons: 94.74%(mmu) 94.74%(rno)
ENST00000306315	ENSG00000168916	ENSMUSG00000052701	ENSRNOG00000023197	ENSG00000168916 (-1) (124048826 124049809 124156898 124157021 122835255) 983 (983 nt) [IPR001687:ATP/GTP-binding site motif A (P-loop); IPR007087:Zn-finger, C2H2 type;]	6	-129.18	640	ENSMUSG00000052701 (mmu-let-7g)	ENSRNOG00000023197 (mmu-miR-124a)	hsa-let-7g hsa-mir-124a hsa-mir-144 hsa-mir-210 hsa-mir-26a mmu-mir-291_3p mmu-mir-294 mmu-mir-300 rno-mir-328	mmu-mir-291_3p hsa-mir-144 hsa-mir-124a 99 hsa-mir-210 rno-mir-328		3' CCGUGUGUUUCACCUUCGUGAAA 5' mmu-mir-291_3p __ ||..||||.:|.||||||:|||| __ 5' GGAUCACAUGG-GGAAGCGCUUU 3' ENST00000306315 E:-25.049999 S:124.000000 Loc:31 Cons: %(mmu) 100.00%(rno)	3' GAUC-AUGUAGUAGAUAUGACAU 5' hsa-mir-144 __ ||:|.|||.|..|:|||:||||| __ 5' CUGGUUACUUGUUUUAUGCUGUA 3' ENST00000306315 E:-18.23 S:118.000000 Loc:857 Cons: 95.65%(mmu) 95.65%(rno)	3' ACCGUAAGUGG-CGCACGGAAUU 5' hsa-mir-124a __ ||.:||.:|:|.|:||||||.|| __ 5' UGUUAUGUAUCAGUGUGCCUGAA 3' ENST00000306315 E:-19.219999 S:110.000000 Loc:412 Cons: 91.30%(mmu) 91.30%(rno)	3' UGACA-U-GUUUGAUGAUGGAGU 5' hsa-let-7g __ :||||.|.:|||||.||:::|:| __ 5' GCUGUAAUUAAACUUCUGUUUUA 3' ENST00000306315 E:-18.290001 S:98.000000 Loc:161 Cons: 91.30%(mmu) %(rno)	3' GUCGGCGACAGUGUGCGUGUC 5' hsa-mir-210 __ |||..||..||:|||.||||| __ 5' CAG--GC--UCGCACACACAG 3' ENST00000306315 E:-19.639999 S:98.000000 Loc:268 Cons: %(mmu) 100.00%(rno)	3' UGCCUUCCCGU-CUCUCCCGGUC 5' rno-mir-328 __ .:||||.||||.|:|:..||||| __ 5' UUGGAA-GGCAUGGGGUUGCCAG 3' ENST00000306315 E:-28.75 S:92.000000 Loc:605 Cons: %(mmu) 95.45%(rno)
ENST00000305657	ENSG00000168748	ENSMUSG00000031883	ENSRNOG00000012371	CARBONIC ANHYDRASE VII (EC 4.2.1.1) (CARBONATE DEHYDRATASE VII) (CA- VII). [Source:SWISSPROT;Acc:P43166] ENSG00000168748 (1) (66654517 66654628 66663638 66664281 66690674) 643 (643 nt) HUGO:1381: [IPR001148:Carbonic anhydrase, eukaryotic;]	2	-48.47	191	ENSMUSG00000031883 (mmu-let-7c)	ENSRNOG00000012371 (mmu-miR-298)	hsa-let-7c hsa-let-7b mmu-mir-298 hsa-mir-321	mmu-mir-298	0004089 carbonate dehydratase activity TAS; 0008270 zinc ion binding IEA; 0016829 lyase activity IEA; 0006730 one-carbon compound metabolism IEA;	3' UUGGUAUGUUGGAUGAUGGAGU 5' hsa-let-7c __ ..|||.:|.||||:||:||.|: __ 5' CUCCA-GCCACCUGCUGCCACG 3' ENST00000305657 E:-23.25 S:97.000000 Loc:512 Cons: 90.48%(mmu) %(rno)	3' CCUUCUUGUCGGGAGGAGACGG 5' mmu-mir-298 __ ||.|||:|.|||||.|||.||. __ 5' GGCAGAGCUGCCCU-CUCGGCA 3' ENST00000305657 E:-25.219999 S:94.000000 Loc:397 Cons: 90.48%(mmu) 90.48%(rno)
ENST00000306726	ENSG00000169410	ENSMUSG00000032290	ENSRNOG00000017600	PROTEIN-TYROSINE PHOSPHATASE, NON-RECEPTOR TYPE 9 (EC 3.1.3.48) (PROTEIN-TYROSINE PHOSPHATASE MEG2) (PTPASE-MEG2). [Source:SWISSPROT;Acc:P43378] ENSG00000169410 (-1) (73475279 73476927 73586936 735874 HUGO:9661:MEG2 [IPR000387:Tyrosine specific protein phosphatase and dual specificity protein phosphatase; IPR000242:Tyrosine specific protein phosphatase; IPR001071:Cellular retinaldehyde binding/al…	5	-108.55	494	ENSMUSG00000032290 (mmu-miR-128b)	ENSRNOG00000017600 (mmu-miR-124a)	hsa-mir-124a hsa-mir-128b hsa-mir-128a hsa-mir-214 hsa-mir-221 hsa-mir-27b mmu-mir-291_5p mmu-mir-298 hsa-mir-30c	mmu-mir-298 hsa-mir-221 hsa-mir-214 hsa-mir-124a mmu-mir-298	0004726 non-membrane spanning protein tyrosine phosphatase activity TAS; 0004727 prenylated protein tyrosine phosphatase activity IEA; 0005215 transporter activity IEA; 0016787 hydrolase activity IEA; 0006470 protein amino acid dephosphorylation TAS; 0006810 transport IEA; 0005622 intracellular IEA;	3' CCUUCUUGUCGGGAGGAGACGG 5' mmu-mir-298 __ .|::||||||.|||||.|||:. __ 5' UGGGGAACAGACCUCCACUGUG 3' ENST00000306726 E:-28.1 S:114.000000 Loc:931 Cons: 100.00%(mmu) 100.00%(rno)	3' CUUUGGGUCGUCUGUUACAUCGA 5' hsa-mir-221 __ .|::.||||:|.:||||||.|:| __ 5' AAGGGCCAGUA-GCAAUGU-GUU 3' ENST00000306726 E:-22.65 S:97.000000 Loc:189 Cons: 90.48%(mmu) %(rno)	3' GACGGACAGACACGGACG-ACA 5' hsa-mir-214 __ |||:|..||||||:.||:.||| __ 5' CUGUCAUUCUGUGUGUGUGUGU 3' ENST00000306726 E:-21.200001 S:97.000000 Loc:499 Cons: 95.45%(mmu) 95.45%(rno)	3' ACCGUAAGUGGCGCACGGAAUU 5' hsa-mir-124a __ ||.:|.|||...:||||||||. __ 5' UGCUA-UCAAACUGUGCCUUAU 3' ENST00000306726 E:-17.24 S:93.000000 Loc:225 Cons: %(mmu) 95.24%(rno)	3' CCUUCUUGUCGGGAGGAGACGG 5' mmu-mir-298 __ |||..|||..|::||:|.||:| __ 5' GGAUCAACUUCUUUCUUGUGUC 3' ENST00000306726 E:-19.360001 S:93.000000 Loc:95 Cons: 90.91%(mmu) 95.45%(rno)
ENST00000336907	ENSG00000169375	ENSMUSG00000042557	ENSRNOG00000017793	TRANSCRIPTIONAL CO-REPRESSOR SIN3A; TRANSCRIPTIONAL REGULATOR, SIN3A (YEAST). [Source:RefSeq;Acc:NM_015477] ENSG00000169375 (-1) (73379094 73380137 73438533 73463941 73376742) 1043 (1043 nt) HUGO:19353:KIAA0700 [IPR003822:Paired amphipathic helix; IPR000694:Proline-rich region;]	2	-37.95	196	ENSMUSG00000042557 (mmu-miR-101b)	ENSRNOG00000017793 (rno-miR-101b)	rno-mir-101b rno-mir-352	rno-mir-101b rno-mir-352		3' GAAGUCGAUAGUGUCAUGACAU 5' rno-mir-101b __ :||:||||..|:::|.|||||. __ 5' UUUUAGCUCCCGUGGAACUGUU 3' ENST00000336907 E:-19.389999 S:99.000000 Loc:665 Cons: 90.91%(mmu) 90.91%(rno)	3' AUGAUACG-UUGGA-UGAUGAGA 5' rno-mir-352 __ |:.|:|||.|:|.|.|||:|||| __ 5' UGAUGUGCUAGCAUAACUGCUCU 3' ENST00000336907 E:-18.559999 S:97.000000 Loc:833 Cons: 91.30%(mmu) 91.30%(rno)
ENST00000287766	ENSG00000157103	ENSMUSG00000030310	ENSRNOG00000006527	SODIUM- AND CHLORIDE-DEPENDENT GABA TRANSPORTER 1. [Source:SWISSPROT;Acc:P30531] ENSG00000157103 (1) (11009453 11033898 11053652 11055929 11275688) 2277 (2277 nt) HUGO:11042:GAT1 [IPR000175:Sodium:neurotransmitter symporter; IPR002980:GABA neurotransmitter transporter GAT-1;]	3	-67.67	326	ENSMUSG00000030310 (mmu-miR-17_5p)	ENSRNOG00000006527 (mmu-miR-17_5p)	hsa-mir-17_5p hsa-mir-184 hsa-mir-198 rno-mir-333	rno-mir-333 hsa-mir-198 hsa-mir-17_5p	0005331 gamma-aminobutyric acid transporter activity TAS; 0005332 GABA:sodium symporter activity IEA; 0015293 symporter activity IEA; 0006836 neurotransmitter transport IEA; 0007268 synaptic transmission TAS; 0005624 membrane fraction TAS; 0005887 integral to plasma membrane IEA;	3' UUUUCAUUGAUCGUGUGGUG 5' rno-mir-333 __ ||||||:||.||||:||||. __ 5' AAAAGUGACCAGCAUACCAG 3' ENST00000287766 E:-24.09 S:120.000000 Loc:1393 Cons: 90.00%(mmu) 95.00%(rno)	3' GGAUAGAGGGGAGACCUGG 5' hsa-mir-198 __ .:|||||.::||.|||||| __ 5' AUUAUCUGUUCUAUGGACC 3' ENST00000287766 E:-24.09 S:106.000000 Loc:2135 Cons: 100.00%(mmu) 100.00%(rno)	3' UGAUGGACGUGACAUUCGUGAAAC 5' hsa-mir-17_5p __ ..|||...:|||||:||.|||.|| __ 5' UGUACAAUUACUGUGAGAACUGUG 3' ENST00000287766 E:-19.49 S:100.000000 Loc:1919 Cons: 95.83%(mmu) 95.83%(rno)
ENST00000317713	ENSG00000127603	ENSMUSG00000028649	ENSRNOG00000016047	MICROTUBULE-ACTIN CROSSLINKING FACTOR 1, ISOFORM 4. [Source:SWISSPROT;Acc:Q96PK2] ENSG00000127603 (1) (38963133 38963185 39364760 39366083 39370959) 1323 (1323 nt) HUGO:13664:ABP620 ACF7 KIAA0465 KIAA1251 MACF [IPR001687:ATP/GTP-binding site motif A (P-loop); IPR002048:Calcium-binding EF-hand; IPR001589:Actin-binding, actinin-type; IPR001547:Glycoside hydrolase, family 5; IPR001715:Calponin-like …	4	-80.15	378	ENSMUSG00000028649 (mmu-miR-143)	ENSRNOG00000016047 (mmu-miR-196)	hsa-mir-143 hsa-mir-188 hsa-mir-196 hsa-mir-223	hsa-mir-196 hsa-mir-143 hsa-mir-188 hsa-mir-223	0003780 actin cross-linking activity NAS; 0005509 calcium ion binding NAS; 0008017 microtubule binding NAS; 0000004 biological_process unknown ND; 0007050 cell cycle arrest IEA; 0005856 cytoskeleton NAS; 0005871 kinesin complex IEA; 0005509 calcium ion binding ISS; 0008017 microtubule binding ISS; 0005856 cytoskeleton ISS; 0003779 actin binding IEA;	3' GGUUGUUGUACUUUGAUGGAU 5' hsa-mir-196 __ .:.:::.:|||||:||:|||. __ 5' AUUGUGUUAUGAAGCUGCCUU 3' ENST00000317713 E:-18.27 S:103.000000 Loc:113 Cons: %(mmu) 100.00%(rno)	3' ACUCGAUGUCACG-AAGUAGAGU 5' hsa-mir-143 __ ...|:|:|.|||:..|:|||||| __ 5' CAUGUUGCUGUGUGAUUAUCUCA 3' ENST00000317713 E:-19.27 S:92.000000 Loc:1078 Cons: 95.65%(mmu) %(rno)	3' UGGGAGGUGGUACGUUCCCUAC 5' hsa-mir-188 __ |:|||.|.||||.||..||:|| __ 5' AUCCUGCUCCAUACAUUGGGUG 3' ENST00000317713 E:-24.559999 S:92.000000 Loc:37 Cons: 100.00%(mmu) %(rno)	3' CCCCAUAAACUGUUUGACUGU 5' hsa-mir-223 __ |||||..||..:|||||||:. __ 5' GGGGU--UU--UAAACUGAUU 3' ENST00000317713 E:-18.049999 S:91.000000 Loc:691 Cons: 94.12%(mmu) %(rno)
ENST00000332135	ENSG00000182084	ENSMUSG00000048385	ENSRNOG00000025594	SCRATCH; SCRATCH 1. [Source:RefSeq;Acc:NM_031309] ENSG00000182084 (-1) (145560928 145561648 145564632 145564744 145559693) 720 (720 nt) HUGO:15950: [IPR001687:ATP/GTP-binding site motif A (P-loop); IPR007087:Zn-finger, C2H2 type;]	5	-127.66	513		ENSRNOG00000025594 (mmu-miR-199a)	hsa-mir-199a hsa-mir-296 rno-mir-339 mmu-mir-7b	mmu-mir-7b rno-mir-339 hsa-mir-296 hsa-mir-296	0003700 transcription factor activity NAS; 0006355 regulation of transcription, DNA-dependent TAS; 0005634 nucleus NAS;	3' UUGUUUUAGUGUUCAGAAGGU 5' mmu-mir-7b __ .:||:::.|.||:|||||||. __ 5' CGCAGGGACUCAGGUCUUCCC 3' ENST00000332135 E:-21.49 S:111.000000 Loc:368 Cons: %(mmu) 90.48%(rno)	3' GCGGGAGAGUUGGGUCGAAAA 5' __ ..::||:.||:||||||||.. __ 5' AAUUCUUCCAGCCCAGCUUCC 3' ENST00000332135 E:-25.450001 S:107.000000 Loc:658 Cons: %(mmu) 95.24%(rno)	3' ACUCGAGGACCUCCUGUCCCU 5' rno-mir-339 __ ||:|:.:||.||.|||:|||: __ 5' UGGGUCUCU-GAAGACGGGGG 3' ENST00000332135 E:-24.57 S:102.000000 Loc:292 Cons: %(mmu) 95.00%(rno)	3' UGUCCUAACUCCCCCCCGGGA 5' hsa-mir-296 __ |.:||...|||||.||||||. __ 5' AGGGGCCGGAGGGCGGGCCCC 3' ENST00000332135 E:-30.610001 S:99.000000 Loc:78 Cons: %(mmu) 90.48%(rno)	3' UGUCCUA--ACUCCCCCCCGGGA 5' hsa-mir-296 __ |:|||:|...||||||.|.|||. __ 5' AUAGGGUCCCGAGGGGAGACCCA 3' ENST00000332135 E:-25.540001 S:94.000000 Loc:177 Cons: %(mmu) 91.30%(rno)
ENST00000246047	ENSG00000125848	ENSMUSG00000051379	ENSRNOG00000004874	LEUCINE-RICH REPEAT TRANSMEMBRANE PROTEIN FLRT3 PRECURSOR (FIBRONECTIN-LIKE DOMAIN-CONTAINING LEUCINE-RICH TRANSMEMBRANE PROTEIN 3). [Source:SWISSPROT;Acc:Q9NZU0] ENSG00000125848 (-1) (14298634 143012 HUGO:3762: [IPR001211:Phospholipase A2; IPR003961:Fibronectin, type III; IPR001611:Leucine-rich repeat; IPR000372:Cysteine-rich flanking region, N-terminal; IPR000483:Cysteine-rich flanking region, …	8	-161.51	803	ENSMUSG00000051379 (mmu-let-7c)	ENSRNOG00000004874 (mmu-let-7c)	hsa-let-7c hsa-mir-124a hsa-mir-128b hsa-mir-128a hsa-mir-16 hsa-mir-17_5p hsa-mir-18 hsa-mir-189 hsa-mir-27b hsa-mir-320 rno-mir-324_3p hsa-mir-95	hsa-mir-128b hsa-mir-17_5p hsa-mir-320 hsa-mir-16 rno-mir-324_3p hsa-mir-189 91 hsa-mir-18	0004895 cell adhesion receptor activity TAS; 0005057 receptor signaling protein activity NAS; 0030022 adhesive extracellular matrix constituent activity NAS; 0000004 biological_process unknown ND; 0007155 cell adhesion IEA; 0007165 signal transduction TAS; 0005887 integral to plasma membrane NAS;	3' CUUUCU-CUGGCCAAGUGACACU 5' hsa-mir-128b __ |.||||.|||:.|||.||||||| __ 5' GUAAGAUGACUUGUUGACUGUGA 3' ENST00000246047 E:-24.549999 S:122.000000 Loc:306 Cons: 95.65%(mmu) 95.65%(rno)	3' UGAUGGACGUGACAUUCGUGAAAC 5' hsa-mir-17_5p __ .|.|..||||:||||.||.||||| __ 5' CCAAAGUGCAUUGUACGCCCUUUG 3' ENST00000246047 E:-20.82 S:111.000000 Loc:1277 Cons: 95.83%(mmu) 95.83%(rno)	3' AAGCGGGAGAGUUGGGUCGAAAA 5' hsa-mir-320 __ ..|||:...|..|::|||||||| __ 5' AACGCUACAUGUAUUCAGCUUUU 3' ENST00000246047 E:-20.01 S:105.000000 Loc:1327 Cons: 100.00%(mmu) 100.00%(rno)	3' GCGGUUAUAAAUGC-ACGACGAU 5' hsa-mir-16 __ :|::|:|:||||:|.||:|.:|| __ 5' UGUUAGUGUUUAUGAUGUUUUUA 3' ENST00000246047 E:-18.92 S:100.000000 Loc:892 Cons: 95.65%(mmu) 91.30%(rno)	3' GGUCGUCGUGGACCCCGUCACC 5' rno-mir-324_3p __ .|.||.||:.:||..|:||||| __ 5' ACUGCUGCGAUUGAUGUAGUGG 3' ENST00000246047 E:-23.59 S:92.000000 Loc:181 Cons: 90.91%(mmu) %(rno)	3' UGACUAUA-GUCGAGUCAUCCGUG 5' hsa-mir-189 __ |||||.||.||..||||..||||: __ 5' ACUGA-AUACA--UCAGCUGGCAU 3' ENST00000246047 E:-18.610001 S:91.000000 Loc:645 Cons: 95.24%(mmu) %(rno)	3' UUGGUAUGUUGGAUGAUGGAGU 5' hsa-let-7c __ .:|||||:||::||.||::|.| __ 5' UGCCAUAUAAUUUA-UAUUUAA 3' ENST00000246047 E:-17.23 S:91.000000 Loc:127 Cons: 100.00%(mmu) 100.00%(rno)	3' AUAGACGUGAUCUACGUGGAAU 5' hsa-mir-18 __ .||:||:|||:.||.:.||||: __ 5' AAUUUGUACUGUAUUUUCCUUG 3' ENST00000246047 E:-17.780001 S:91.000000 Loc:243 Cons: 100.00%(mmu) %(rno)
ENST00000261211	ENSG00000059758	ENSMUSG00000020015	ENSRNOG00000004148	SERINE/THREONINE-PROTEIN KINASE PCTAIRE-2 (EC 2.7.1.-). [Source:SWISSPROT;Acc:Q00537] ENSG00000059758 (-1) (95174803 95176488 95231082 95296320 95054969) 1685 (1685 nt) HUGO:8750: [IPR000719:Protein kinase; IPR002290:Serine/Threonine protein kinase;]	5	-94.04	509	ENSMUSG00000020015 (mmu-let-7g)	ENSRNOG00000004148 (mmu-let-7c)	hsa-let-7c hsa-let-7g hsa-mir-143 hsa-mir-15a hsa-mir-18 hsa-mir-34a	hsa-mir-18 hsa-mir-143 107 101 hsa-mir-34a	0004674 protein serine/threonine kinase activity IEA; 0005524 ATP binding IEA; 0016740 transferase activity IEA; 0000074 regulation of cell cycle TAS; 0006468 protein amino acid phosphorylation TAS;	3' AUAGACGUGAUCUACGUGGAAU 5' hsa-mir-18 __ |||:||:.:|||.||||:|||| __ 5' UAUUUGU-UUAG-UGCAUCUUA 3' ENST00000261211 E:-20.290001 S:111.000000 Loc:1164 Cons: 90.00%(mmu) 90.00%(rno)	3' ACUCGAUGUCA-CGAAGUAGAGU 5' hsa-mir-143 __ ..||:|:||||.||||:||:.:| __ 5' GAAGUUGCAGUGGCUUUAUUAUA 3' ENST00000261211 E:-20.639999 S:107.000000 Loc:369 Cons: 95.65%(mmu) %(rno)	3' UGAC-AUGU-UUGAUGAUGGAGU 5' hsa-let-7g __ :|||.||.|.|||||||::||.. __ 5' GCUGCUAAAUAACUACUGUCUGU 3' ENST00000261211 E:-17.459999 S:101.000000 Loc:315 Cons: 91.30%(mmu) 91.30%(rno)	3' UUGGUAUGUUGGAUGAUGGAGU 5' hsa-let-7c __ :::|:|::||.:|.:|:|||:| __ 5' GGUCGUGUAAAUUUUUGCCUUA 3' ENST00000261211 E:-17.52 S:99.000000 Loc:1218 Cons: %(mmu) 90.91%(rno)	3' UGUUGGUCGAUUCUGUGACGGU 5' hsa-mir-34a __ |.|:||||.||:|.:||.||:| __ 5' AGAGCCAG-UAGGUUACAGCUA 3' ENST00000261211 E:-18.129999 S:91.000000 Loc:223 Cons: 100.00%(mmu) %(rno)
ENST00000239938	ENSG00000120738	ENSMUSG00000038418	ENSRNOG00000019422	EARLY GROWTH RESPONSE PROTEIN 1 (EGR-1) (KROX-24 PROTEIN) (ZIF268) (NERVE GROWTH FACTOR-INDUCED PROTEIN A) (NGFI-A) (TRANSCRIPTION FACTOR ETR103) (ZINC FINGER PROTEIN 225) (AT225). [Source:SWISSPROT;A HUGO:3238:G0S30 KROX-24 NGFI-A TIS8 ZIF-268 [IPR007087:Zn-finger, C2H2 type;]	5	-92.97	493	ENSMUSG00000038418 (mmu-miR-101)	ENSRNOG00000019422 (mmu-miR-101)	hsa-mir-101 hsa-mir-122a hsa-mir-142_5p hsa-mir-189 hsa-mir-199a* hsa-mir-214 mmu-mir-291_5p rno-mir-324_5p rno-mir-330 hsa-mir-98	hsa-mir-142_5p rno-mir-330 hsa-mir-199a* hsa-mir-98 hsa-mir-189	0003700 transcription factor activity TAS; 0006355 regulation of transcription, DNA-dependent IEA; 0005634 nucleus IEA;	3' CAUCACGA-AAGAUGAAAUAC 5' hsa-mir-142_5p __ .|:|||.|..||||:|||:|| __ 5' AUGGUGAUCCUCUAUUUUGUG 3' ENST00000239938 E:-18.530001 S:111.000000 Loc:535 Cons: %(mmu) 95.24%(rno)	3' AGAGACGUCCGGGACACGAAACG 5' rno-mir-330 __ .||:||:|...|:||||.||||| __ 5' ACUUUGUA---CUUGUG-UUUGC 3' ENST00000239938 E:-20.370001 S:100.000000 Loc:1100 Cons: 100.00%(mmu) %(rno)	3' UUGGUUACAC-GUCUGAUGACAU 5' hsa-mir-199a* __ :|.|.|||||.||||.|::|||. __ 5' GAGC-AUGUGUCAGAGUGUUGUU 3' ENST00000239938 E:-18.32 S:95.000000 Loc:615 Cons: 95.45%(mmu) 95.45%(rno)	3' UUGUUAUGUUGAAUGAUGGAGU 5' hsa-mir-98 __ ...|||:|:.:|||:|:||.|| __ 5' UUGAAUGCGCUUUAUUGCC-CA 3' ENST00000239938 E:-17.620001 S:95.000000 Loc:1154 Cons: %(mmu) 95.24%(rno)	3' UGACUAUAGUCGAGUCAUCCGUG 5' hsa-mir-189 __ ::.|.||.|..||.|||||||:. __ 5' GUAGUUACCUACUGAGUAGGCGG 3' ENST00000239938 E:-18.129999 S:92.000000 Loc:1025 Cons: %(mmu) 91.30%(rno)
ENST00000331010	ENSG00000185652	ENSMUSG00000049107	ENSRNOG00000019716	NEUROTROPHIN-3 PRECURSOR (NT-3) (NEUROTROPHIC FACTOR) (HDNF) (NERVE GROWTH FACTOR 2) (NGF-2). [Source:SWISSPROT;Acc:P20783] ENSG00000185652 (1) (5473527 5473642 5474415 5474586 6179817) 171 (171 nt) HUGO:8023: [IPR002072:Nerve growth factor;]	2	-36.71	219	ENSMUSG00000049107 (mmu-let-7b)	ENSRNOG00000019716 (mmu-let-7b)	hsa-let-7b hsa-let-7c hsa-let-7e	109	0008083 growth factor activity IEA; 0006916 anti-apoptosis NR; 0006928 cell motility NR; 0007165 signal transduction TAS; 0007267 cell-cell signaling TAS; 0007399 neurogenesis TAS;	3' UUGGUAUGUUGGAUGAUGGAGU 5' hsa-let-7c __ ...:|||:||.:||:|||:|:| __ 5' CCAUAUAUAAAUUAUUACUUUA 3' ENST00000331010 E:-18.65 S:112.000000 Loc:17 Cons: 95.45%(mmu) 95.45%(rno)	3' UGAUAUGUUGGAGGAUGGAGU 5' hsa-let-7e __ |.||||:||.||::|.:|||| __ 5' AGUAUAUAAGCUUUUUUCUCA 3' ENST00000331010 E:-18.059999 S:107.000000 Loc:127 Cons: 100.00%(mmu) %(rno)
ENST00000313349	ENSG00000179833	ENSMUSG00000049800	ENSRNOG00000005393	TRANSCRIPTIONAL REGULATOR INTERACTING WITH THE PHD-BROMODOMAIN 2 (TRIP-BR2). [Source:SWISSPROT;Acc:Q14140] ENSG00000179833 (-1) (64833290 64837595 64838539 64855580 64549408) 4305 (4305 nt) []	7	-131.68	694	ENSMUSG00000049800 (mmu-miR-129)	ENSRNOG00000005393 (mmu-miR-103)	hsa-mir-103 hsa-mir-129 hsa-mir-145 hsa-mir-17_5p hsa-mir-20 hsa-mir-320 rno-mir-338	hsa-mir-103 hsa-mir-320 rno-mir-338 hsa-mir-17_5p hsa-mir-129 hsa-mir-103 hsa-mir-145	0006355 regulation of transcription, DNA-dependent IEA;	3' AGUAUCGGGACAUGU-UACGACGA 5' hsa-mir-103 __ |:|||.:::||||||.||.||||. __ 5' UUAUAUUUUUGUACAGAUUCUGCA 3' ENST00000313349 E:-18.4 S:108.000000 Loc:547 Cons: %(mmu) 95.83%(rno)	3' AAGCGGGAGAGUUGGGUC-GAAAA 5' hsa-mir-320 __ .|:|.|:|..|||::|:|.||||| __ 5' GUUGACUUGGCAAUUCGGCCUUUU 3' ENST00000313349 E:-18.02 S:101.000000 Loc:452 Cons: %(mmu) 91.67%(rno)	3' AGUUGUUUUAGUGACUACGACCU 5' rno-mir-338 __ .||||||...:|||..||:|||| __ 5' ACAACAACUGUACUUUUGUUGGA 3' ENST00000313349 E:-22.91 S:100.000000 Loc:2470 Cons: %(mmu) 91.30%(rno)	3' UGAUGGACGUGACAUUCGUGAAAC 5' hsa-mir-17_5p __ ...||:||||.|.||||||.||.| __ 5' CAAACUUGCA-U-UAAGCAGUUGG 3' ENST00000313349 E:-18.9 S:99.000000 Loc:930 Cons: %(mmu) 100.00%(rno)	3' CGUUCGGGUCUGGCGUUUUUC 5' hsa-mir-129 __ .:|||:::..|::||||:|:| __ 5' AUAAGUUU-UAUUGCAAGAGG 3' ENST00000313349 E:-17.959999 S:98.000000 Loc:357 Cons: 100.00%(mmu) %(rno)	3' AGUAUCGGGACAUGUUACGACGA 5' hsa-mir-103 __ .|||:||:.|.||.||..||||| __ 5' ACAUGGCUGUUUAGAAAACUGCU 3' ENST00000313349 E:-17.57 S:95.000000 Loc:512 Cons: %(mmu) 100.00%(rno)	3' UUCCCUAA--GGACCCUUUUGACCUG 5' hsa-mir-145 __ .|.|||||...:|||.|||:|||.|. __ 5' CAAGGAUUAAGUUGGAAAAGCUGUAA 3' ENST00000313349 E:-17.92 S:93.000000 Loc:301 Cons: 92.31%(mmu) %(rno)
ENST00000232165	ENSG00000114062	ENSMUSG00000025326	ENSRNOG00000015734	UBIQUITIN-PROTEIN LIGASE E3A (EC 6.3.2.-) (ONCOGENIC PROTEIN- ASSOCIATED PROTEIN E6-AP) (HUMAN PAPILLOMAVIRUS E6-ASSOCIATED PROTEIN). [Source:SWISSPROT;Acc:Q05086] ENSG00000114062 (-1) (23129757 23131 HUGO:12496:AS EPVE6AP HPVE6A [IPR000569:HECT domain (Ubiquitin-protein ligase);]	5	-98.01	532		ENSRNOG00000015734 (mmu-miR-103)	hsa-mir-103 hsa-mir-140 hsa-mir-17_5p hsa-mir-184 hsa-mir-186 mmu-mir-201 hsa-mir-24 rno-mir-339	hsa-mir-140 hsa-mir-17_5p rno-mir-339 hsa-mir-103 hsa-mir-186	0004842 ubiquitin-protein ligase activity IEA; 0006512 ubiquitin cycle IEA; 0005622 intracellular IEA; 0004840 ubiquitin conjugating enzyme activity TAS; 0016874 ligase activity IEA; 0006508 proteolysis and peptidolysis TAS; 0006511 ubiquitin-dependent protein catabolism TAS; 0007420 brain development TAS; 0005634 nucleus IEA;	3' GAUGGUA-UCCCAUUUUGGUGA 5' hsa-mir-140 __ :||::.|.|||||.|||:|||| __ 5' UUAUUUUAAGGGUUAAAUCACU 3' ENST00000232165 E:-19.68 S:113.000000 Loc:310 Cons: %(mmu) 95.45%(rno)	3' UGAUGGACGUGACAUUCGUGAAAC 5' hsa-mir-17_5p __ |||:|:||.:.|.|:|||.:|||| __ 5' ACUGCUUGAGGU-UGAGCCUUUUG 3' ENST00000232165 E:-20.23 S:109.000000 Loc:348 Cons: %(mmu) 95.65%(rno)	3' ACUCGAGGAC-CUCCUGUCCCU 5' rno-mir-339 __ |.||:.:.||..|||||||||| __ 5' UUAGUAUAUGAAAGGACAGGGA 3' ENST00000232165 E:-22.09 S:106.000000 Loc:771 Cons: %(mmu) 95.45%(rno)	3' AGUAUCGGGACAUGUUAC--GACGA 5' hsa-mir-103 __ ||||:..:||.|:|||||..|||:| __ 5' UCAUGUGUCU-UGCAAUGAACUGUU 3' ENST00000232165 E:-18.99 S:103.000000 Loc:727 Cons: %(mmu) 91.67%(rno)	3' UUCGGGUUUUCCUCUUAAGAAAC 5' hsa-mir-186 __ .|||||..||..|||:||:|.|| __ 5' UAGCCCCCAA--AGAGUUUUCUG 3' ENST00000232165 E:-17.02 S:101.000000 Loc:568 Cons: %(mmu) 95.24%(rno)
ENST00000290325	ENSG00000159202	ENSMUSG00000014349	ENSRNOG00000006868	ENSG00000159202 (1) (47460501 47462815 47479134 47481054 47549442) 1920 (1920 nt) [IPR000608:Ubiquitin-conjugating enzymes;]	7	-149.87	678	ENSMUSG00000014349 (mmu-miR-217)	ENSRNOG00000006868 (mmu-miR-18)	hsa-mir-18 hsa-mir-198 hsa-mir-217 mmu-mir-300 hsa-mir-321 rno-mir-330	hsa-mir-321 hsa-mir-18 hsa-mir-198 mmu-mir-300 hsa-mir-217 rno-mir-330	0004840 ubiquitin conjugating enzyme activity IEA; 0004842 ubiquitin-protein ligase activity IEA; 0016874 ligase activity IEA; 0006512 ubiquitin cycle IEA;	3' GAUGUAUCUUACCGUAGAGAGU 5' __ |||||||||||.|:.|||:.|| __ 5' CUACAUAGAAUAGUCUCUUACA 3' ENST00000290325 E:-24.16 S:105.000000 Loc:839 Cons: 95.45%(mmu) 95.45%(rno)	3' CUUGGGUGUUAGGGACCGAAU 5' hsa-mir-321 __ |..|||:|||||.|||.:||: __ 5' GUUCCCGCAAUCACUGAUUUG 3' ENST00000290325 E:-22.75 S:98.000000 Loc:774 Cons: 90.48%(mmu) 90.48%(rno)	3' AUAGA-CGUGAUCUACGUGGAAU 5' hsa-mir-18 __ ||.||.||||..||.|||||||. __ 5' UACCUAGCACCUGA-GCACCUUU 3' ENST00000290325 E:-20.309999 S:97.000000 Loc:629 Cons: %(mmu) 90.91%(rno)	3' GGAUAGAGGGGAGACCUGG 5' hsa-mir-198 __ ..|.|||.||:|.||||:| __ 5' GGUCUCUGCCUUGUGGAUC 3' ENST00000290325 E:-21.309999 S:96.000000 Loc:1417 Cons: %(mmu) 100.00%(rno)	3' CUUCUCUCGAACGGGAACGUAU 5' mmu-mir-300 __ |::.|||||.||.:||.||||| __ 5' GGGCAGAGCAUG-UCUGGCAUA 3' ENST00000290325 E:-19.389999 S:95.000000 Loc:1753 Cons: 90.48%(mmu) %(rno)	3' UAGGUUAGUCAAGGACUACGUCAU 5' hsa-mir-217 __ :||:..||||.||:|||.||||.: __ 5' GUCU--UCAG-UCUUGAAGCAGGG 3' ENST00000290325 E:-18.83 S:94.000000 Loc:458 Cons: 100.00%(mmu) 100.00%(rno)	3' AGAGACGUCCGGGACACGAAACG 5' rno-mir-330 __ ..||||::||:||.|||:|.|.: __ 5' GGUCUGUGGGUCCAGUGUUGUCU 3' ENST00000290325 E:-23.120001 S:93.000000 Loc:1674 Cons: 100.00%(mmu) 100.00%(rno)
ENST00000262881	ENSG00000121848	ENSMUSG00000028098	ENSRNOG00000000098	ZINC FINGER PROTEIN 364 (FRAGMENT). [Source:SWISSPROT;Acc:Q9Y4L5] ENSG00000121848 (1) (143359723 143411846 143436907 143437413 143495718) 506 (506 nt) HUGO:18154:CL469780 RNF115 [IPR001841:Zn-finger, RING;]	2	-38.29	202	ENSMUSG00000028098 (mmu-let-7b)		hsa-let-7b hsa-let-7d hsa-let-7c hsa-mir-132	hsa-mir-132 105		3' GCUGGUACCGACAUCUGACAAU 5' hsa-mir-132 __ :.|||||.||||||.|:|||.. __ 5' UUACCAUAGCUGUAAAUUGUAU 3' ENST00000262881 E:-19.5 S:105.000000 Loc:42 Cons: 95.45%(mmu) %(rno)	3' UGAUACGUUGGAUGAUGGAGA 5' hsa-let-7d __ .|||..|||||.|.|:||||| __ 5' UCUA--CAACCAAAUGCCUCU 3' ENST00000262881 E:-18.790001 S:97.000000 Loc:181 Cons: 94.74%(mmu) %(rno)
ENST00000319119_P	ENSG00000177125	ENSMUSG00000026788	ENSRNOG00000017017	ENSG00000177125 (1) (124998990 124998990 125019238 125019238 125053099) 4001 (4001 nt) [IPR007087:Zn-finger, C2H2 type; IPR000210:BTB/POZ domain;]	2	-41.97	231	ENSMUSG00000026788 (mmu-miR-101b)		rno-mir-101b hsa-mir-27b	rno-mir-101b hsa-mir-27b	0005515 protein binding IEA;	3' GAAGUCGAUA--GUGUCAUGACAU 5' rno-mir-101b __ ||..|||.||..|||||||||||| __ 5' CUCAAGCCAUAACACAGUACUGUA 3' ENST00000319119_P E:-23.190001 S:131.000000 Loc:2795 Cons: 91.67%(mmu) %(rno)	3' GUCUUGAAUCGGUG-ACACUU 5' hsa-mir-27b __ |||:|:.|:.:|||.|||||| __ 5' CAGGAUCUGUUCACGUGUGAA 3' ENST00000319119_P E:-18.780001 S:100.000000 Loc:1977 Cons: 90.48%(mmu) %(rno)
